# Supplementary material for: Fatigue-free artificial ionic skin toughened by self-healable elastic nanomesh
Source: Nat Commun. 2022 Jul 29;13:4411. doi: 10.1038/s41467-022-32140-3 (PMC9338060; doi:10.1038/s41467-022-32140-3)
Supplement: Supplementary file 7 — Source Data [file 41467_2022_32140_MOESM7_ESM.zip]

Archive with 44 entries (44 files):
- Source data Fig. 2.xlsx
- Source data Fig. 3.xlsx
- Source data Fig. 4.xlsx
- Source data Fig. 5.xlsx
- Supplementary Figures/Source data Supplementary Fig. 10.xlsx
- Supplementary Figures/Source data Supplementary Fig. 11.xlsx
- Supplementary Figures/Source data Supplementary Fig. 13.xlsx
- Supplementary Figures/Source data Supplementary Fig. 14.xlsx
- Supplementary Figures/Source data Supplementary Fig. 17.xlsx
- Supplementary Figures/Source data Supplementary Fig. 19.xlsx
- Supplementary Figures/Source data Supplementary Fig. 2.xlsx
- Supplementary Figures/Source data Supplementary Fig. 20.xlsx
- Supplementary Figures/Source data Supplementary Fig. 21.xlsx
- Supplementary Figures/Source data Supplementary Fig. 23.xlsx
- Supplementary Figures/Source data Supplementary Fig. 24.xlsx
- Supplementary Figures/Source data Supplementary Fig. 26.xlsx
- Supplementary Figures/Source data Supplementary Fig. 27.xlsx
- Supplementary Figures/Source data Supplementary Fig. 28.xlsx
- Supplementary Figures/Source data Supplementary Fig. 29.xlsx
- Supplementary Figures/Source data Supplementary Fig. 3.xlsx
- Supplementary Figures/Source data Supplementary Fig. 31.xlsx
- Supplementary Figures/Source data Supplementary Fig. 32.xlsx
- Supplementary Figures/Source data Supplementary Fig. 33.xlsx
- Supplementary Figures/Source data Supplementary Fig. 34.xlsx
- Supplementary Figures/Source data Supplementary Fig. 35.xlsx
- Supplementary Figures/Source data Supplementary Fig. 36.xlsx
- Supplementary Figures/Source data Supplementary Fig. 37.xlsx
- Supplementary Figures/Source data Supplementary Fig. 38.xlsx
- Supplementary Figures/Source data Supplementary Fig. 39.xlsx
- Supplementary Figures/Source data Supplementary Fig. 40.xlsx
- Supplementary Figures/Source data Supplementary Fig. 41.xlsx
- Supplementary Figures/Source data Supplementary Fig. 42.xlsx
- Supplementary Figures/Source data Supplementary Fig. 43.xlsx
- Supplementary Figures/Source data Supplementary Fig. 44.xlsx
- Supplementary Figures/Source data Supplementary Fig. 45.xlsx
- Supplementary Figures/Source data Supplementary Fig. 46.xlsx
- Supplementary Figures/Source data Supplementary Fig. 47.xlsx
- Supplementary Figures/Source data Supplementary Fig. 49.xlsx
- Supplementary Figures/Source data Supplementary Fig. 50.xlsx
- Supplementary Figures/Source data Supplementary Fig. 51.xlsx
- Supplementary Figures/Source data Supplementary Fig. 6.xlsx
- Supplementary Figures/Source data Supplementary Fig. 7.xlsx
- Supplementary Figures/Source data Supplementary Fig. 8.xlsx
- Supplementary Figures/Source data Supplementary Fig. 9.xlsx
