# Supplementary material for: Fatigue-free artificial ionic skin toughened by self-healable elastic nanomesh
Source: Nat Commun. 2022 Jul 29;13:4411. doi: 10.1038/s41467-022-32140-3 (PMC9338060; doi:10.1038/s41467-022-32140-3)
Supplement: Supplementary file 7 — Source Data [file 41467_2022_32140_MOESM7_ESM.zip › Source data Fig. 2.xlsx]

## Sheet: Fig. 2b
Ionic matrix		Hybrid ionic skin		PU nanomesh
Wavelength (nm)	Transparence (%)	Wavelength (nm)	Transparence (%)	Wavelength (nm)	Transparence (%)
801	99.3055	801	82.3952	801	0.38043
800	99.1387	800	82.6572	800	0.3818
799	99.3408	799	82.6049	799	0.37933
798	99.1846	798	82.4458	798	0.3813
797	99.1115	797	82.441	797	0.3822
796	99.1221	796	82.4225	796	0.37647
795	99.3459	795	82.824	795	0.38002
794	99.4788	794	82.6363	794	0.38068
793	99.2224	793	82.5963	793	0.3783
792	99.1181	792	82.3563	792	0.38204
791	99.1369	791	82.5341	791	0.37198
790	99.1151	790	82.5361	790	0.37781
789	99.1629	789	82.5337	789	0.38326
788	98.8304	788	82.4743	788	0.38035
787	99.2171	787	82.5126	787	0.37915
786	99.1057	786	82.341	786	0.38109
785	99.1373	785	82.4214	785	0.37739
784	99.2389	784	82.3929	784	0.38242
783	99.1069	783	82.6281	783	0.38088
782	98.9545	782	82.5518	782	0.37323
781	99.0619	781	82.5284	781	0.38071
780	99.1429	780	82.6522	780	0.37675
779	99.0683	779	82.6045	779	0.37799
778	99.0118	778	82.3984	778	0.3726
777	99.0907	777	82.6009	777	0.38519
776	98.9704	776	82.5595	776	0.38272
775	98.9655	775	82.6478	775	0.382
774	99.0599	774	82.5642	774	0.37335
773	98.932	773	82.5381	773	0.37645
772	99.0021	772	82.6065	772	0.37345
771	98.8739	771	82.6342	771	0.3759
770	98.9279	770	82.4909	770	0.37496
769	98.978	769	82.4942	769	0.37317
768	98.7824	768	82.5731	768	0.37528
767	98.7911	767	82.4485	767	0.38007
766	98.8307	766	82.5239	766	0.38137
765	98.8669	765	82.3194	765	0.38049
764	98.703	764	82.3912	764	0.37906
763	98.8747	763	82.5105	763	0.38064
762	98.7125	762	82.5813	762	0.38318
761	98.9248	761	82.5231	761	0.37984
760	98.9184	760	82.4033	760	0.37931
759	98.963	759	82.4738	759	0.37679
758	98.9174	758	82.5089	758	0.37466
757	98.7815	757	82.5478	757	0.37548
756	98.7282	756	82.4881	756	0.37754
755	98.7999	755	82.4914	755	0.37583
754	98.7864	754	82.4518	754	0.37822
753	98.7418	753	82.4626	753	0.37742
752	98.7292	752	82.4711	752	0.3796
751	98.6446	751	82.474	751	0.37769
750	98.7479	750	82.3691	750	0.37888
749	98.7442	749	82.6091	749	0.37703
748	98.5779	748	82.5675	748	0.37453
747	98.6665	747	82.398	747	0.3781
746	98.7301	746	82.5275	746	0.37718
745	98.5015	745	82.6052	745	0.37788
744	98.5817	744	82.5294	744	0.37539
743	98.5392	743	82.4195	743	0.37903
742	98.5155	742	82.4411	742	0.38116
741	98.4805	741	82.4744	741	0.38126
740	98.4519	740	82.4019	740	0.37766
739	98.5011	739	82.4074	739	0.37499
738	98.4815	738	82.4274	738	0.38037
737	98.4736	737	82.4604	737	0.37484
736	98.4446	736	82.4675	736	0.37361
735	98.4503	735	82.3681	735	0.37254
734	98.5561	734	82.3882	734	0.37578
733	98.5363	733	82.4161	733	0.37447
732	98.4576	732	82.4724	732	0.37441
731	98.4458	731	82.5349	731	0.37193
730	98.2964	730	82.4317	730	0.37351
729	98.3924	729	82.4623	729	0.37481
728	98.3742	728	82.5505	728	0.37484
727	98.3963	727	82.4198	727	0.37663
726	98.3272	726	82.3484	726	0.37846
725	98.2819	725	82.4435	725	0.37975
724	98.315	724	82.3924	724	0.37696
723	98.2891	723	82.3523	723	0.37664
722	98.3027	722	82.3801	722	0.37732
721	98.2447	721	82.3603	721	0.37615
720	98.2917	720	82.3725	720	0.37129
719	98.3467	719	82.3951	719	0.37469
718	98.361	718	82.4513	718	0.37622
717	98.3255	717	82.3587	717	0.3757
716	98.2873	716	82.3809	716	0.37779
715	98.2715	715	82.4276	715	0.37673
714	98.1406	714	82.3782	714	0.37816
713	98.1222	713	82.4501	713	0.37299
712	98.2028	712	82.3322	712	0.37639
711	98.2157	711	82.2969	711	0.37848
710	98.1625	710	82.4	710	0.37604
709	98.091	709	82.4602	709	0.37723
708	98.151	708	82.367	708	0.37682
707	98.1541	707	82.312	707	0.37358
706	98.1321	706	82.3402	706	0.37623
705	98.103	705	82.3856	705	0.37764
704	98.0993	704	82.3636	704	0.37576
703	98.1034	703	82.373	703	0.37629
702	98.0036	702	82.3721	702	0.37546
701	98.0214	701	82.3571	701	0.37543
700	98.0581	700	82.3543	700	0.37446
699	98.0608	699	82.3326	699	0.37332
698	97.9693	698	82.3472	698	0.37382
697	97.9832	697	82.3749	697	0.37553
696	98.0975	696	82.3065	696	0.3747
695	98.0401	695	82.2881	695	0.37472
694	97.9519	694	82.3667	694	0.37491
693	97.9346	693	82.2821	693	0.37546
692	97.9677	692	82.269	692	0.37425
691	97.9485	691	82.3062	691	0.37735
690	98.0374	690	82.3697	690	0.37853
689	97.9247	689	82.2879	689	0.37742
688	97.9113	688	82.2946	688	0.37677
687	97.9166	687	82.2418	687	0.37704
686	97.8618	686	82.2911	686	0.37601
685	97.808	685	82.365	685	0.37734
684	97.8109	684	82.3316	684	0.37438
683	97.8322	683	82.2855	683	0.37263
682	97.7698	682	82.2769	682	0.37242
681	97.8252	681	82.3274	681	0.37207
680	97.7842	680	82.3061	680	0.37537
679	97.703	679	82.2923	679	0.3755
678	97.7192	678	82.3072	678	0.37522
677	97.653	677	82.3334	677	0.37327
676	97.6201	676	82.2908	676	0.37367
675	97.6378	675	82.1816	675	0.37223
674	97.6561	674	82.2128	674	0.37206
673	97.6192	673	82.2595	673	0.37534
672	97.6121	672	82.1768	672	0.3743
671	97.6179	671	82.1819	671	0.37594
670	97.6091	670	82.2192	670	0.37412
669	97.5636	669	82.2192	669	0.37228
668	97.4838	668	82.1566	668	0.37259
667	97.4035	667	82.0931	667	0.37199
666	97.415	666	82.1405	666	0.37311
665	97.4537	665	82.1752	665	0.37521
664	97.3922	664	82.1679	664	0.37556
663	97.3813	663	82.2013	663	0.37462
662	97.428	662	82.1457	662	0.37279
661	97.4433	661	82.0863	661	0.37394
660	97.3612	660	82.1139	660	0.37419
659	97.3212	659	82.1748	659	0.37466
658	97.3649	658	82.2251	658	0.37302
657	97.3147	657	82.177	657	0.37142
656	97.2176	656	82.1492	656	0.37219
655	97.2022	655	82.1707	655	0.37239
654	97.1669	654	82.1731	654	0.37149
653	97.1585	653	82.112	653	0.37227
652	97.2143	652	82.0662	652	0.37433
651	97.2431	651	82.1123	651	0.37384
650	97.1993	650	82.1505	650	0.37201
649	97.1468	649	82.1267	649	0.37244
648	97.0836	648	82.1066	648	0.3735
647	97.0669	647	82.0793	647	0.37382
646	97.0597	646	82.0018	646	0.37489
645	97.0614	645	82.0236	645	0.37236
644	97.0522	644	82.0717	644	0.37328
643	97.0709	643	82.0644	643	0.3748
642	96.9792	642	82.0226	642	0.37413
641	96.9437	641	81.9885	641	0.37453
640	97.0454	640	82.0139	640	0.37196
639	97.0907	639	82.0422	639	0.37076
638	97.0583	638	82.0311	638	0.37202
637	96.9982	637	82.0349	637	0.37435
636	96.9517	636	82.0391	636	0.37487
635	96.9304	635	81.9841	635	0.37329
634	96.8987	634	81.9415	634	0.37194
633	96.8893	633	81.9346	633	0.37066
632	96.9371	632	81.9453	632	0.37305
631	96.8765	631	82.0137	631	0.37277
630	96.8507	630	82.0006	630	0.37123
629	96.8593	629	81.9136	629	0.37334
628	96.7634	628	81.8999	628	0.37391
627	96.7832	627	81.9151	627	0.3734
626	96.8135	626	81.9377	626	0.3738
625	96.7577	625	81.9374	625	0.37435
624	96.8003	624	81.9153	624	0.37413
623	96.8208	623	81.9046	623	0.37167
622	96.7862	622	81.9053	622	0.37243
621	96.7476	621	81.8739	621	0.37194
620	96.726	620	81.8652	620	0.37163
619	96.7244	619	81.9093	619	0.37295
618	96.7599	618	81.9082	618	0.37157
617	96.7513	617	81.834	617	0.37106
616	96.7254	616	81.8022	616	0.37157
615	96.7222	615	81.8155	615	0.37334
614	96.7045	614	81.8393	614	0.37291
613	96.7046	613	81.8496	613	0.37196
612	96.7147	612	81.7949	612	0.37232
611	96.6969	611	81.7773	611	0.37325
610	96.6893	610	81.7997	610	0.37326
609	96.6508	609	81.779	609	0.37211
608	96.6114	608	81.771	608	0.37286
607	96.6388	607	81.7691	607	0.37343
606	96.7013	606	81.7657	606	0.37183
605	96.6872	605	81.7777	605	0.37096
604	96.64	604	81.7222	604	0.37184
603	96.5986	603	81.6692	603	0.37261
602	96.6005	602	81.7003	602	0.3715
601	96.6245	601	81.674	601	0.37319
600	96.6566	600	81.624	600	0.37325
599	96.675	599	81.722	599	0.37383
598	96.6217	598	81.667	598	0.37343
597	96.5812	597	81.6049	597	0.37148
596	96.5743	596	81.646	596	0.37071
595	96.5828	595	81.6236	595	0.37235
594	96.5894	594	81.5867	594	0.3721
593	96.5977	593	81.594	593	0.37179
592	96.5603	592	81.6002	592	0.37232
591	96.5304	591	81.5772	591	0.37179
590	96.5404	590	81.563	590	0.3701
589	96.5032	589	81.5222	589	0.36958
588	96.5022	588	81.5219	588	0.37092
587	96.4935	587	81.5346	587	0.3718
586	96.4928	586	81.514	586	0.37069
585	96.5493	585	81.5153	585	0.37073
584	96.5695	584	81.4669	584	0.37256
583	96.4886	583	81.4771	583	0.37185
582	96.4738	582	81.4876	582	0.37038
581	96.5082	581	81.4687	581	0.36976
580	96.5043	580	81.4279	580	0.36918
579	96.4496	579	81.4097	579	0.37065
578	96.4181	578	81.3993	578	0.37135
577	96.4329	577	81.4137	577	0.37113
576	96.4325	576	81.4169	576	0.36911
575	96.4497	575	81.3595	575	0.36891
574	96.4406	574	81.3374	574	0.36984
573	96.3861	573	81.3634	573	0.37191
572	96.3702	572	81.3496	572	0.3739
571	96.4153	571	81.3389	571	0.37358
570	96.3467	570	81.345	570	0.37227
569	96.3236	569	81.3115	569	0.37216
568	96.3869	568	81.3011	568	0.37184
567	96.3858	567	81.2368	567	0.37197
566	96.369	566	81.2378	566	0.37237
565	96.3574	565	81.2295	565	0.37189
564	96.3935	564	81.197	564	0.37189
563	96.3737	563	81.2078	563	0.37311
562	96.296	562	81.1474	562	0.37273
561	96.2642	561	81.1051	561	0.36694
560	96.2885	560	81.0808	560	0.3639
559	96.2904	559	81.08	559	0.36522
558	96.2477	558	81.0941	558	0.3646
557	96.2292	557	81.0738	557	0.36583
556	96.2457	556	81.0528	556	0.3649
555	96.2176	555	81.0186	555	0.36462
554	96.1821	554	80.9942	554	0.36532
553	96.181	553	81.0022	553	0.3655
552	96.2237	552	80.9994	552	0.36509
551	96.2107	551	80.937	551	0.36561
550	96.1905	550	80.9388	550	0.3656
549	96.1667	549	81	549	0.36373
548	96.1749	548	80.9631	548	0.36548
547	96.2038	547	80.8961	547	0.36505
546	96.202	546	80.8831	546	0.36515
545	96.157	545	80.8705	545	0.36477
544	96.2112	544	80.8669	544	0.36492
543	96.2005	543	80.8139	543	0.36556
542	96.1439	542	80.833	542	0.3653
541	96.1682	541	80.8167	541	0.36505
540	96.188	540	80.7583	540	0.36566
539	96.1775	539	80.7404	539	0.36682
538	96.1535	538	80.7241	538	0.36596
537	96.1638	537	80.7103	537	0.36571
536	96.1579	536	80.6956	536	0.36666
535	96.1894	535	80.636	535	0.36624
534	96.1819	534	80.673	534	0.36741
533	96.1245	533	80.6144	533	0.3669
532	96.1084	532	80.6084	532	0.36835
531	96.1363	531	80.6097	531	0.37009
530	96.1421	530	80.5772	530	0.36869
529	96.1387	529	80.5715	529	0.3696
528	96.1534	528	80.5466	528	0.36968
527	96.1649	527	80.4753	527	0.37122
526	96.1554	526	80.4541	526	0.37277
525	96.1413	525	80.4497	525	0.37265
524	96.2048	524	80.4952	524	0.37292
523	96.19	523	80.4151	523	0.37521
522	96.1932	522	80.3474	522	0.3761
521	96.159	521	80.3331	521	0.37468
520	96.1517	520	80.34	520	0.37771
519	96.1949	519	80.3122	519	0.37957
518	96.1799	518	80.3063	518	0.38038
517	96.221	517	80.2345	517	0.3819
516	96.2127	516	80.2246	516	0.38303
515	96.2008	515	80.2077	515	0.38444
514	96.1462	514	80.1556	514	0.38296
513	96.1981	513	80.1349	513	0.38498
512	96.2026	512	80.1108	512	0.38608
511	96.1843	511	80.0349	511	0.38663
510	96.1662	510	80.0069	510	0.38797
509	96.1749	509	79.9521	509	0.38679
508	96.1676	508	79.9992	508	0.38578
507	96.1425	507	79.9858	507	0.38584
506	96.1412	506	79.9084	506	0.38537
505	96.0851	505	79.9099	505	0.3829
504	96.115	504	79.8486	504	0.38564
503	96.1457	503	79.777	503	0.38475
502	96.2054	502	79.7293	502	0.38229
501	96.1062	501	79.6985	501	0.38191
500	96.0825	500	79.7445	500	0.37881
499	96.042	499	79.6302	499	0.37417
498	96.0389	498	79.5976	498	0.37635
497	96.0306	497	79.5499	497	0.37471
496	96.0549	496	79.5596	496	0.37039
495	96.0256	495	79.5299	495	0.36787
494	96.0043	494	79.522	494	0.36435
493	95.9972	493	79.4871	493	0.36334
492	96.0217	492	79.3667	492	0.35829
491	96.0132	491	79.4154	491	0.35578
490	95.9677	490	79.3101	490	0.3541
489	95.929	489	79.2355	489	0.35046
488	95.967	488	79.1791	488	0.35093
487	95.934	487	79.1405	487	0.34687
486	95.9898	486	79.0758	486	0.34263
485	95.9685	485	78.9709	485	0.33922
484	95.9288	484	78.9672	484	0.33501
483	95.9027	483	78.9414	483	0.33482
482	95.8888	482	78.9143	482	0.33513
481	95.8673	481	78.8783	481	0.3423
480	95.8612	480	78.8718	480	0.34445
479	95.8984	479	78.7694	479	0.3556
478	95.841	478	78.6797	478	0.3589
477	95.8833	477	78.6727	477	0.36049
476	95.8013	476	78.6125	476	0.36219
475	95.8097	475	78.5879	475	0.36422
474	95.8178	474	78.4791	474	0.36463
473	95.819	473	78.3954	473	0.36588
472	95.7613	472	78.3835	472	0.36912
471	95.8085	471	78.2999	471	0.3697
470	95.8217	470	78.2549	470	0.36863
469	95.8641	469	78.1701	469	0.36928
468	95.8176	468	78.1061	468	0.36993
467	95.7264	467	78.039	467	0.3707
466	95.7456	466	78.0117	466	0.37162
465	95.7305	465	77.8578	465	0.37301
464	95.7113	464	77.8111	464	0.37301
463	95.8167	463	77.7471	463	0.3735
462	95.7684	462	77.6153	462	0.36942
461	95.7879	461	77.6199	461	0.37011
460	95.7567	460	77.5145	460	0.36822
459	95.7424	459	77.3955	459	0.36976
458	95.7117	458	77.3266	458	0.3672
457	95.716	457	77.2402	457	0.36378
456	95.7687	456	77.1269	456	0.36122
455	95.6902	455	77.0484	455	0.35781
454	95.73	454	76.9387	454	0.35931
453	95.7596	453	76.9059	453	0.35546
452	95.7754	452	76.8286	452	0.35444
451	95.7806	451	76.5571	451	0.3558
450	95.7829	450	76.5516	450	0.35009
449	95.796	449	76.3718	449	0.34703
448	95.786	448	76.3287	448	0.34921
447	95.7639	447	76.1283	447	0.34531
446	95.8485	446	76.0376	446	0.34047
445	95.8299	445	75.8964	445	0.33549
444	95.9227	444	75.7938	444	0.32314
443	95.9672	443	75.5596	443	0.32429
442	95.7742	442	75.4969	442	0.32037
441	95.7604	441	75.2452	441	0.32147
440	95.8574	440	75.2245	440	0.32139
439	95.9383	439	75.0631	439	0.31667
438	95.873	438	75.0094	438	0.31364
437	95.8522	437	74.6764	437	0.31421
436	95.8313	436	74.4809	436	0.313
435	95.9077	435	74.3291	435	0.30731
434	95.8282	434	74.1111	434	0.30276
433	95.9053	433	73.842	433	0.30011
432	95.8543	432	73.6573	432	0.29594
431	95.9768	431	73.4875	431	0.29171
430	95.8757	430	73.208	430	0.28253
429	95.9993	429	72.9793	429	0.27975
428	96.0569	428	72.729	428	0.27582
427	96.0373	427	72.4068	427	0.26985
426	95.9382	426	72.1669	426	0.26438
425	95.9961	425	71.8671	425	0.25909
424	95.8846	424	71.3988	424	0.25529
423	96.0686	423	71.239	423	0.24561
422	96.0875	422	70.783	422	0.2362
421	95.9729	421	70.4227	421	0.22956
420	96.1265	420	69.9347	420	0.22279
419	96.0647	419	69.5199	419	0.21608
418	96.1292	418	69.0875	418	0.20754
417	96.0993	417	68.6532	417	0.19847
416	96.1889	416	68.1766	416	0.19177
415	96.0885	415	67.7538	415	0.18602
414	96.1997	414	67.067	414	0.17447
413	96.0977	413	66.5401	413	0.16907
412	96.1908	412	65.986	412	0.15949
411	96.1539	411	65.3619	411	0.15129
410	96.1765	410	64.6529	410	0.14553
409	96.1532	409	63.9008	409	0.13708
408	96.097	408	63.0596	408	0.12609
407	96.1624	407	62.3744	407	0.11996
406	96.0974	406	61.5588	406	0.11303
405	96.1598	405	60.7128	405	0.104
404	96.2568	404	59.8157	404	0.08719
403	96.1839	403	58.8268	403	0.08872
402	96.0604	402	57.8143	402	0.08572
401	96.1342	401	56.7124	401	0.07893
400	96.2588	400	55.5838	400	0.07157

## Sheet: Fig. 2d
Hybrid ionic skin		PU nanomesh		Ionic matrix				Hybrid ionic skin		PU nanomesh		Ionic matrix
Strain (%)	True stress (MPa)	Strain (%)	True stress (MPa)	Strain (%)	True stress (MPa)			Strain (%)	Differential modulus (MPa)	Strain (%)	Differential modulus (MPa)	Strain (%)	Differential modulus (MPa)
0.051	0.00289	0.003	0.08297	0.034	0.00362			1.00001	1.78721	1	0.63893	1	0.27867
0.119	0.01741	0.026	0.08324	0.104	0.0211			1.00009	1.78683	1.00003	0.63894	1.00004	0.27865
0.172	0.03271	0.086	0.08352	0.184	0.01979			1.00051	1.78645	1.00026	0.63894	1.00034	0.27862
0.233	0.03271	0.152	0.08379	0.249	-0.00593			1.00119	1.78607	1.00086	0.63895	1.00104	0.2786
0.299	0.03578	0.205	0.08407	0.299	-0.00991			1.00172	1.78569	1.00152	0.63896	1.00184	0.27858
0.363	0.03578	0.251	0.08435	0.344	-0.00628			1.00233	1.78531	1.00205	0.63896	1.00249	0.27856
0.43	0.01261	0.297	0.08462	0.39	0.000988543			1.00299	1.78493	1.00251	0.63897	1.00299	0.27853
0.495	0.01066	0.343	0.0849	0.439	0.00265			1.00363	1.78455	1.00297	0.63898	1.00344	0.27851
0.557	0.00681	0.39	0.08517	0.494	0.00332			1.0043	1.78417	1.00343	0.63898	1.0039	0.27849
0.615	0.00973	0.436	0.08545	0.553	0.00563			1.00495	1.7838	1.0039	0.63899	1.00439	0.27847
0.669	0.00582	0.481	0.08573	0.611	0.00132			1.00557	1.78342	1.00436	0.639	1.00494	0.27844
0.724	0.01461	0.525	0.086	0.667	0.000991271			1.00615	1.78304	1.00481	0.639	1.00553	0.27842
0.783	0.03304	0.575	0.08628	0.719	0.000991783			1.00669	1.78267	1.00525	0.63901	1.00611	0.2784
0.848	0.02432	0.627	0.08656	0.769	-0.00067333			1.00724	1.78229	1.00575	0.63902	1.00667	0.27838
0.913	0.02826	0.678	0.08683	0.819	0.00167			1.00783	1.78191	1.00627	0.63903	1.00719	0.27835
0.976	0.03119	0.726	0.08711	0.874	0.00399			1.00848	1.78154	1.00678	0.63903	1.00769	0.27833
1.034	0.01561	0.772	0.08738	0.933	0.00731			1.00913	1.78116	1.00726	0.63904	1.00819	0.27831
1.09	0.02342	0.817	0.08766	0.991	0.00498			1.00976	1.78079	1.00772	0.63905	1.00874	0.27829
1.144	0.02832	0.86	0.08794	1.048	0.003			1.01034	1.78041	1.00817	0.63906	1.00933	0.27827
1.202	0.03806	0.905	0.08821	1.101	0.00199			1.0109	1.78004	1.0086	0.63906	1.00991	0.27824
1.265	0.0332	0.955	0.08849	1.152	0.00232			1.01144	1.77967	1.00905	0.63907	1.01048	0.27822
1.331	0.03716	1.009	0.08877	1.202	0.003			1.01202	1.77929	1.00955	0.63908	1.01101	0.2782
1.394	0.04304	1.061	0.08904	1.256	0.00434			1.01265	1.77892	1.01009	0.63909	1.01152	0.27818
1.454	0.03912	1.111	0.08932	1.313	0.00634			1.01331	1.77855	1.01061	0.63909	1.01202	0.27815
1.51	0.03232	1.157	0.0896	1.372	0.007			1.01394	1.77817	1.01111	0.6391	1.01256	0.27813
1.565	0.03036	1.201	0.08987	1.429	0.00435			1.01454	1.7778	1.01157	0.63911	1.01313	0.27811
1.622	0.04997	1.245	0.09015	1.482	0.00168			1.0151	1.77743	1.01201	0.63912	1.01372	0.27809
1.684	0.05984	1.29	0.09043	1.532	0.00401			1.01565	1.77706	1.01245	0.63912	1.01429	0.27807
1.749	0.04613	1.34	0.09071	1.581	0.00436			1.01622	1.77669	1.0129	0.63913	1.01482	0.27804
1.811	0.04712	1.393	0.09098	1.634	0.00569			1.01684	1.77631	1.0134	0.63914	1.01532	0.27802
1.871	0.05009	1.447	0.09126	1.691	0.0097			1.01749	1.77594	1.01393	0.63915	1.01581	0.278
1.928	0.04231	1.496	0.09154	1.749	0.00737			1.01811	1.77557	1.01447	0.63915	1.01634	0.27798
1.983	0.05015	1.541	0.09181	1.807	0.0057			1.01871	1.7752	1.01496	0.63916	1.01691	0.27795
2.039	0.05511	1.585	0.09209	1.864	0.00638			1.01928	1.77483	1.01541	0.63917	1.01749	0.27793
2.099	0.06892	1.629	0.09237	1.916	0.00671			1.01983	1.77446	1.01585	0.63918	1.01807	0.27791
2.163	0.0621	1.674	0.09264	1.966	0.00369			1.02039	1.77409	1.01629	0.63919	1.01864	0.27789
2.229	0.06112	1.723	0.09292	2.017	0.00807			1.02099	1.77373	1.01674	0.63919	1.01916	0.27787
2.292	0.07497	1.776	0.0932	2.072	0.00873			1.02163	1.77336	1.01723	0.6392	1.01966	0.27784
2.35	0.06318	1.828	0.09348	2.13	0.01043			1.02229	1.77299	1.01776	0.63921	1.02017	0.27782
2.405	0.05036	1.877	0.09375	2.189	0.00874			1.02292	1.77262	1.01828	0.63922	1.02072	0.2778
2.46	0.06917	1.923	0.09403	2.244	0.00741			1.0235	1.77225	1.01877	0.63923	1.0213	0.27778
2.519	0.07713	1.967	0.09431	2.296	0.0054			1.02405	1.77189	1.01923	0.63924	1.02189	0.27776
2.584	0.0831	2.011	0.09459	2.347	0.0081			1.0246	1.77152	1.01967	0.63924	1.02244	0.27773
2.649	0.07723	2.055	0.09486	2.396	0.00876			1.02519	1.77115	1.02011	0.63925	1.02296	0.27771
2.71	0.0743	2.103	0.09514	2.452	0.01046			1.02584	1.77079	1.02055	0.63926	1.02347	0.27769
2.769	0.07434	2.154	0.09542	2.512	0.01282			1.02649	1.77042	1.02103	0.63927	1.02396	0.27767
2.824	0.07639	2.207	0.0957	2.57	0.01148			1.0271	1.77005	1.02154	0.63928	1.02452	0.27764
2.878	0.07242	2.259	0.09598	2.627	0.00709			1.02769	1.76969	1.02207	0.63929	1.02512	0.27762
2.939	0.08734	2.308	0.09625	2.68	0.00879			1.02824	1.76932	1.02259	0.6393	1.0257	0.2776
3.004	0.1053	2.354	0.09653	2.729	0.00778			1.02878	1.76896	1.02308	0.6393	1.02627	0.27758
3.068	0.08448	2.398	0.09681	2.78	0.00914			1.02939	1.76859	1.02354	0.63931	1.0268	0.27756
3.13	0.0746	2.442	0.09709	2.835	0.01253			1.03004	1.76823	1.02398	0.63932	1.02729	0.27753
3.188	0.09552	2.488	0.09737	2.893	0.01423			1.03068	1.76787	1.02442	0.63933	1.0278	0.27751
3.244	0.08662	2.539	0.09764	2.951	0.01153			1.0313	1.7675	1.02488	0.63934	1.02835	0.27749
3.299	0.08667	2.591	0.09792	3.007	0.00917			1.03188	1.76714	1.02539	0.63935	1.02893	0.27747
3.357	0.08373	2.642	0.0982	3.06	0.01018			1.03244	1.76678	1.02591	0.63936	1.02951	0.27745
3.421	0.1047	2.69	0.09848	3.111	0.01019			1.03299	1.76641	1.02642	0.63937	1.03007	0.27742
3.486	0.10782	2.736	0.09876	3.162	0.01155			1.03357	1.76605	1.0269	0.63937	1.0306	0.2774
3.547	0.09487	2.78	0.09903	3.215	0.01291			1.03421	1.76569	1.02736	0.63938	1.03111	0.27738
3.606	0.09095	2.824	0.09931	3.273	0.0136			1.03486	1.76533	1.0278	0.63939	1.03162	0.27736
3.664	0.10397	2.871	0.09959	3.333	0.01463			1.03547	1.76497	1.02824	0.6394	1.03215	0.27734
3.72	0.10305	2.923	0.09987	3.389	0.01191			1.03606	1.76461	1.02871	0.63941	1.03273	0.27731
3.776	0.09808	2.976	0.10015	3.443	0.01192			1.03664	1.76425	1.02923	0.63942	1.03333	0.27729
3.838	0.11816	3.026	0.10043	3.495	0.01057			1.0372	1.76388	1.02976	0.63943	1.03389	0.27727
3.902	0.12025	3.074	0.1007	3.544	0.01193			1.03776	1.76352	1.03026	0.63944	1.03443	0.27725
3.966	0.09826	3.119	0.10098	3.596	0.01433			1.03838	1.76317	1.03074	0.63945	1.03495	0.27723
4.029	0.10635	3.163	0.10126	3.653	0.01774			1.03902	1.76281	1.03119	0.63946	1.03544	0.27721
4.086	0.11445	3.208	0.10154	3.711	0.01504			1.03966	1.76245	1.03163	0.63947	1.03596	0.27718
4.14	0.11249	3.256	0.10182	3.767	0.01505			1.04029	1.76209	1.03208	0.63948	1.03653	0.27716
4.195	0.10548	3.306	0.1021	3.822	0.01436			1.04086	1.76173	1.03256	0.63949	1.03711	0.27714
4.254	0.12066	3.359	0.10238	3.875	0.01367			1.0414	1.76137	1.03306	0.63949	1.03767	0.27712
4.318	0.12978	3.409	0.10266	3.925	0.013			1.04195	1.76101	1.03359	0.6395	1.03822	0.2771
4.383	0.13084	3.456	0.10293	3.977	0.01404			1.04254	1.76066	1.03409	0.63951	1.03875	0.27707
4.445	0.11485	3.502	0.10321	4.033	0.01713			1.04318	1.7603	1.03456	0.63952	1.03925	0.27705
4.504	0.1159	3.548	0.10349	4.091	0.01817			1.04383	1.75994	1.03502	0.63953	1.03977	0.27703
4.56	0.12503	3.592	0.10377	4.149	0.01543			1.04445	1.75959	1.03548	0.63954	1.04033	0.27701
4.615	0.11702	3.637	0.10405	4.205	0.01476			1.04504	1.75923	1.03592	0.63955	1.04091	0.27699
4.674	0.13022	3.687	0.10433	4.258	0.0134			1.0456	1.75887	1.03637	0.63956	1.04149	0.27696
4.739	0.14345	3.739	0.10461	4.308	0.01683			1.04615	1.75852	1.03687	0.63957	1.04205	0.27694
4.804	0.13847	3.79	0.10489	4.359	0.01341			1.04674	1.75816	1.03739	0.63958	1.04258	0.27692
4.865	0.12743	3.84	0.10517	4.414	0.01617			1.04739	1.75781	1.0379	0.63959	1.04308	0.2769
4.924	0.12447	3.888	0.10545	4.473	0.01961			1.04804	1.75745	1.0384	0.6396	1.04359	0.27688
4.978	0.13667	3.932	0.10573	4.531	0.01789			1.04865	1.7571	1.03888	0.63961	1.04414	0.27686
5.033	0.14083	3.976	0.10601	4.587	0.01481			1.04924	1.75675	1.03932	0.63962	1.04473	0.27683
5.093	0.13173	4.021	0.10629	4.64	0.0155			1.04978	1.75639	1.03976	0.63963	1.04531	0.27681
5.157	0.15413	4.07	0.10656	4.69	0.01586			1.05033	1.75604	1.04021	0.63964	1.04587	0.27679
5.222	0.14306	4.12	0.10684	4.74	0.01725			1.05093	1.75569	1.0407	0.63965	1.0464	0.27677
5.285	0.15432	4.172	0.10712	4.795	0.01932			1.05157	1.75533	1.0412	0.63966	1.0469	0.27675
5.344	0.13714	4.222	0.1074	4.854	0.02071			1.05222	1.75498	1.04172	0.63967	1.0474	0.27673
5.399	0.14026	4.268	0.10768	4.912	0.01866			1.05285	1.75463	1.04222	0.63968	1.04795	0.2767
5.454	0.13828	4.314	0.10796	4.969	0.01659			1.05344	1.75428	1.04268	0.63969	1.04854	0.27668
5.512	0.15366	4.358	0.10824	5.022	0.01764			1.05399	1.75392	1.04314	0.6397	1.04912	0.27666
5.575	0.16085	4.403	0.10852	5.072	0.01765			1.05454	1.75357	1.04358	0.63971	1.04969	0.27664
5.641	0.16506	4.452	0.1088	5.123	0.01938			1.05512	1.75322	1.04403	0.63973	1.05022	0.27662
5.704	0.157	4.505	0.10908	5.176	0.02078			1.05575	1.75287	1.04452	0.63974	1.05072	0.27659
5.764	0.13463	4.557	0.10936	5.234	0.02286			1.05641	1.75252	1.04505	0.63975	1.05123	0.27657
5.821	0.15411	4.606	0.10964	5.293	0.0215			1.05704	1.75217	1.04557	0.63976	1.05176	0.27655
5.875	0.16131	4.653	0.10992	5.349	0.01803			1.05764	1.75182	1.04606	0.63977	1.05234	0.27653
5.931	0.15939	4.698	0.1102	5.403	0.01874			1.05821	1.75147	1.04653	0.63978	1.05293	0.27651
5.993	0.16355	4.741	0.11048	5.454	0.01805			1.05875	1.75112	1.04698	0.63979	1.05349	0.27649
6.058	0.17077	4.786	0.11076	5.503	0.02016			1.05931	1.75078	1.04741	0.6398	1.05403	0.27646
6.12	0.17194	4.836	0.11104	5.556	0.02156			1.05993	1.75043	1.04786	0.63981	1.05454	0.27644
6.181	0.16384	4.888	0.11132	5.614	0.02643			1.06058	1.75008	1.04836	0.63982	1.05503	0.27642
6.238	0.16493	4.94	0.1116	5.672	0.02331			1.0612	1.74973	1.04888	0.63983	1.05556	0.2764
6.293	0.1558	4.99	0.11188	5.73	0.02229			1.06181	1.74938	1.0494	0.63984	1.05614	0.27638
6.349	0.17231	5.036	0.11216	5.786	0.02055			1.06238	1.74904	1.0499	0.63985	1.05672	0.27636
6.41	0.17755	5.08	0.11244	5.837	0.02127			1.06293	1.74869	1.05036	0.63986	1.0573	0.27633
6.474	0.18381	5.124	0.11272	5.886	0.01953			1.06349	1.74834	1.0508	0.63988	1.05786	0.27631
6.539	0.187	5.17	0.113	5.938	0.02233			1.0641	1.748	1.05124	0.63989	1.05837	0.27629
6.602	0.16242	5.219	0.11329	5.994	0.02582			1.06474	1.74765	1.0517	0.6399	1.05886	0.27627
6.66	0.17074	5.272	0.11357	6.052	0.02515			1.06539	1.74731	1.05219	0.63991	1.05938	0.27625
6.715	0.17492	5.325	0.11385	6.111	0.02271			1.06602	1.74696	1.05272	0.63992	1.05994	0.27623
6.77	0.18224	5.374	0.11413	6.165	0.02168			1.0666	1.74662	1.05325	0.63993	1.06052	0.27621
6.829	0.18336	5.42	0.11441	6.218	0.02203			1.06715	1.74627	1.05374	0.63994	1.06111	0.27618
6.894	0.19072	5.465	0.11469	6.268	0.02414			1.0677	1.74593	1.0542	0.63995	1.06165	0.27616
6.959	0.19599	5.51	0.11497	6.318	0.0238			1.06829	1.74559	1.05465	0.63997	1.06218	0.27614
7.021	0.18785	5.553	0.11525	6.374	0.02591			1.06894	1.74524	1.0551	0.63998	1.06268	0.27612
7.079	0.17867	5.602	0.11553	6.434	0.0284			1.06959	1.7449	1.05553	0.63999	1.06318	0.2761
7.134	0.17769	5.654	0.11581	6.493	0.02665			1.07021	1.74456	1.05602	0.64	1.06374	0.27608
7.189	0.18915	5.706	0.11609	6.548	0.02246			1.07079	1.74421	1.05654	0.64001	1.06434	0.27605
7.249	0.19856	5.755	0.11637	6.602	0.02211			1.07134	1.74387	1.05706	0.64002	1.06493	0.27603
7.313	0.20076	5.803	0.11666	6.651	0.02107			1.07189	1.74353	1.05755	0.64003	1.06548	0.27601
7.378	0.20088	5.848	0.11694	6.701	0.02494			1.07249	1.74319	1.05803	0.64005	1.06602	0.27599
7.44	0.2041	5.892	0.11722	6.756	0.02672			1.07313	1.74285	1.05848	0.64006	1.06651	0.27597
7.498	0.1918	5.936	0.1175	6.815	0.02884			1.07378	1.74251	1.05892	0.64007	1.06701	0.27595
7.554	0.1919	5.984	0.11778	6.873	0.02464			1.0744	1.74216	1.05936	0.64008	1.06756	0.27593
7.609	0.19092	6.035	0.11806	6.93	0.02571			1.07498	1.74182	1.05984	0.64009	1.06815	0.2759
7.668	0.21699	6.087	0.11834	6.982	0.0236			1.07554	1.74148	1.06035	0.64011	1.06873	0.27588
7.732	0.20778	6.138	0.11862	7.032	0.02468			1.07609	1.74114	1.06087	0.64012	1.0693	0.27586
7.797	0.2079	6.188	0.11891	7.083	0.02857			1.07668	1.74081	1.06138	0.64013	1.06982	0.27584
7.858	0.20802	6.233	0.11919	7.136	0.02858			1.07732	1.74047	1.06188	0.64014	1.07032	0.27582
7.917	0.20813	6.278	0.11947	7.194	0.02929			1.07797	1.74013	1.06233	0.64015	1.07083	0.2758
7.974	0.2041	6.322	0.11975	7.254	0.03073			1.07858	1.73979	1.06278	0.64017	1.07136	0.27578
8.029	0.19689	6.368	0.12003	7.311	0.02686			1.07917	1.73945	1.06322	0.64018	1.07194	0.27575
8.085	0.21056	6.418	0.12031	7.364	0.02476			1.07974	1.73911	1.06368	0.64019	1.07254	0.27573
8.147	0.21902	6.471	0.1206	7.416	0.02617			1.08029	1.73878	1.06418	0.6402	1.07311	0.27571
8.212	0.22542	6.522	0.12088	7.465	0.02549			1.08085	1.73844	1.06471	0.64021	1.07364	0.27569
8.276	0.21616	6.57	0.12116	7.518	0.02763			1.08147	1.7381	1.06522	0.64023	1.07416	0.27567
8.338	0.2246	6.616	0.12144	7.575	0.03223			1.08212	1.73777	1.0657	0.64024	1.07465	0.27565
8.396	0.20803	6.66	0.12172	7.633	0.0319			1.08276	1.73743	1.06616	0.64025	1.07518	0.27563
8.45	0.20916	6.704	0.122	7.689	0.02837			1.08338	1.73709	1.0666	0.64026	1.07575	0.2756
8.505	0.22391	6.751	0.12229	7.744	0.02803			1.08396	1.73676	1.06704	0.64028	1.07633	0.27558
8.566	0.23768	6.803	0.12257	7.796	0.02698			1.0845	1.73642	1.06751	0.64029	1.07689	0.27556
8.631	0.22629	6.855	0.12285	7.846	0.02735			1.08505	1.73609	1.06803	0.6403	1.07744	0.27554
8.696	0.22745	6.905	0.12313	7.898	0.03091			1.08566	1.73575	1.06855	0.64031	1.07796	0.27552
8.757	0.2286	6.954	0.12341	7.955	0.03341			1.08631	1.73542	1.06905	0.64033	1.07846	0.2755
8.815	0.22244	6.999	0.1237	8.012	0.03201			1.08696	1.73508	1.06954	0.64034	1.07898	0.27548
8.87	0.22364	7.043	0.12398	8.071	0.02953			1.08757	1.73475	1.06999	0.64035	1.07955	0.27546
8.924	0.21746	7.088	0.12426	8.127	0.0317			1.08815	1.73442	1.07043	0.64036	1.08012	0.27543
8.984	0.2438	7.135	0.12454	8.18	0.0285			1.0887	1.73408	1.07088	0.64038	1.08071	0.27541
9.048	0.24818	7.186	0.12483	8.23	0.02957			1.08924	1.73375	1.07135	0.64039	1.08127	0.27539
9.113	0.23462	7.238	0.12511	8.281	0.03031			1.08984	1.73342	1.07186	0.6404	1.0818	0.27537
9.174	0.23791	7.289	0.12539	8.336	0.03317			1.09048	1.73309	1.07238	0.64042	1.0823	0.27535
9.233	0.23488	7.336	0.12567	8.395	0.03534			1.09113	1.73276	1.07289	0.64043	1.08281	0.27533
9.288	0.23397	7.382	0.12596	8.453	0.03286			1.09174	1.73242	1.07336	0.64044	1.08336	0.27531
9.342	0.23512	7.428	0.12624	8.508	0.03109			1.09233	1.73209	1.07382	0.64045	1.08395	0.27529
9.402	0.24054	7.471	0.12652	8.561	0.0286			1.09288	1.73176	1.07428	0.64047	1.08453	0.27526
9.467	0.26604	7.517	0.1268	8.611	0.02968			1.09342	1.73143	1.07471	0.64048	1.08508	0.27524
9.533	0.24295	7.567	0.12709	8.661	0.0322			1.09402	1.7311	1.07517	0.64049	1.08561	0.27522
9.597	0.24309	7.619	0.12737	8.716	0.03365			1.09467	1.73077	1.07567	0.64051	1.08611	0.2752
9.655	0.24852	7.67	0.12765	8.775	0.03618			1.09533	1.73044	1.07619	0.64052	1.08661	0.27518
9.71	0.24439	7.72	0.12794	8.834	0.03261			1.09597	1.73011	1.0767	0.64053	1.08716	0.27516
9.765	0.2392	7.767	0.12822	8.891	0.03407			1.09655	1.72978	1.0772	0.64055	1.08775	0.27514
9.822	0.25416	7.812	0.1285	8.944	0.03084			1.0971	1.72946	1.07767	0.64056	1.08834	0.27512
9.885	0.25747	7.856	0.12878	8.995	0.03159			1.09765	1.72913	1.07812	0.64057	1.08891	0.27509
9.95	0.26826	7.901	0.12907	9.045	0.03304			1.09822	1.7288	1.07856	0.64059	1.08944	0.27507
10.014	0.25569	7.95	0.12935	9.098	0.03591			1.09885	1.72847	1.07901	0.6406	1.08995	0.27505
10.073	0.25474	8	0.12963	9.156	0.03811			1.0995	1.72814	1.0795	0.64061	1.09045	0.27503
10.13	0.25701	8.052	0.12992	9.214	0.03705			1.10014	1.72782	1.08	0.64063	1.09098	0.27501
10.185	0.25077	8.102	0.1302	9.27	0.03346			1.10073	1.72749	1.08052	0.64064	1.09156	0.27499
10.241	0.25304	8.148	0.13048	9.324	0.0324			1.1013	1.72716	1.08102	0.64066	1.09214	0.27497
10.304	0.2723	8.193	0.13077	9.375	0.03349			1.10185	1.72684	1.08148	0.64067	1.0927	0.27495
10.369	0.28099	8.238	0.13105	9.425	0.03386			1.10241	1.72651	1.08193	0.64068	1.09324	0.27493
10.431	0.25557	8.283	0.13133	9.478	0.03496			1.10304	1.72619	1.08238	0.6407	1.09375	0.2749
10.491	0.26853	8.331	0.13162	9.536	0.03787			1.10369	1.72586	1.08283	0.64071	1.09425	0.27488
10.549	0.26333	8.384	0.1319	9.595	0.03897			1.10431	1.72554	1.08331	0.64072	1.09478	0.27486
10.603	0.27409	8.437	0.13218	9.652	0.03609			1.10491	1.72521	1.08384	0.64074	1.09536	0.27484
10.659	0.25929	8.485	0.13247	9.707	0.03503			1.10549	1.72489	1.08437	0.64075	1.09595	0.27482
10.721	0.27014	8.533	0.13275	9.759	0.03361			1.10603	1.72457	1.08485	0.64077	1.09652	0.2748
10.784	0.27454	8.578	0.13303	9.808	0.03472			1.10659	1.72424	1.08533	0.64078	1.09707	0.27478
10.849	0.28221	8.621	0.13332	9.86	0.03835			1.10721	1.72392	1.08578	0.64079	1.09759	0.27476
10.912	0.27486	8.665	0.1336	9.916	0.03981			1.10784	1.7236	1.08621	0.64081	1.09808	0.27474
10.97	0.26217	8.715	0.13389	9.974	0.03802			1.10849	1.72327	1.08665	0.64082	1.0986	0.27471
11.025	0.28155	8.767	0.13417	10.033	0.03733			1.10912	1.72295	1.08715	0.64084	1.09916	0.27469
11.081	0.26669	8.819	0.13445	10.087	0.03624			1.1097	1.72263	1.08767	0.64085	1.09974	0.27467
11.14	0.2808	8.87	0.13474	10.14	0.03482			1.11025	1.72231	1.08819	0.64087	1.10033	0.27465
11.205	0.30672	8.917	0.13502	10.19	0.03738			1.11081	1.72199	1.0887	0.64088	1.10087	0.27463
11.269	0.29398	8.96	0.13531	10.24	0.03776			1.1114	1.72167	1.08917	0.64089	1.1014	0.27461
11.331	0.27484	9.005	0.13559	10.294	0.04031			1.11205	1.72134	1.0896	0.64091	1.1019	0.27459
11.39	0.27393	9.05	0.13587	10.355	0.04251			1.11269	1.72102	1.09005	0.64092	1.1024	0.27457
11.445	0.29661	9.099	0.13616	10.413	0.04036			1.11331	1.7207	1.0905	0.64094	1.10294	0.27455
11.499	0.28275	9.151	0.13644	10.47	0.0371			1.1139	1.72039	1.09099	0.64095	1.10355	0.27453
11.559	0.28507	9.205	0.13673	10.523	0.0393			1.11445	1.72007	1.09151	0.64097	1.10413	0.2745
11.624	0.29603	9.254	0.13701	10.573	0.03714			1.11499	1.71975	1.09205	0.64098	1.1047	0.27448
11.688	0.30482	9.301	0.13729	10.623	0.03824			1.11559	1.71943	1.09254	0.641	1.10523	0.27446
11.75	0.28879	9.345	0.13758	10.679	0.04083			1.11624	1.71911	1.09301	0.64101	1.10573	0.27444
11.808	0.28683	9.39	0.13786	10.737	0.04303			1.11688	1.71879	1.09345	0.64103	1.10623	0.27442
11.864	0.29126	9.433	0.13815	10.795	0.03977			1.1175	1.71847	1.0939	0.64104	1.10679	0.2744
11.919	0.30111	9.481	0.13843	10.851	0.04089			1.11808	1.71816	1.09433	0.64105	1.10737	0.27438
11.978	0.2948	9.534	0.13872	10.902	0.03725			1.11864	1.71784	1.09481	0.64107	1.10795	0.27436
12.042	0.30903	9.585	0.139	10.953	0.03726			1.11919	1.71752	1.09534	0.64108	1.10851	0.27434
12.107	0.31457	9.635	0.13929	11.004	0.04095			1.11978	1.71721	1.09585	0.6411	1.10902	0.27432
12.169	0.30178	9.683	0.13957	11.058	0.04352			1.12042	1.71689	1.09635	0.64111	1.10953	0.2743
12.228	0.29327	9.729	0.13986	11.116	0.04392			1.12107	1.71657	1.09683	0.64113	1.11004	0.27427
12.285	0.29666	9.773	0.14014	11.176	0.0443			1.12169	1.71626	1.09729	0.64114	1.11058	0.27425
12.34	0.3066	9.817	0.14043	11.233	0.04175			1.12228	1.71594	1.09773	0.64116	1.11116	0.27423
12.396	0.30888	9.864	0.14071	11.287	0.03812			1.12285	1.71563	1.09817	0.64117	1.11176	0.27421
12.458	0.30361	9.914	0.14099	11.338	0.04179			1.1234	1.71531	1.09864	0.64119	1.11233	0.27419
12.522	0.32011	9.965	0.14128	11.387	0.04109			1.12396	1.715	1.09914	0.64121	1.11287	0.27417
12.586	0.32029	10.016	0.14156	11.44	0.04			1.12458	1.71469	1.09965	0.64122	1.11338	0.27415
12.649	0.31934	10.065	0.14185	11.497	0.04589			1.12522	1.71437	1.10016	0.64124	1.11387	0.27413
12.707	0.30541	10.111	0.14214	11.555	0.04555			1.12586	1.71406	1.10065	0.64125	1.1144	0.27411
12.762	0.30444	10.157	0.14242	11.611	0.04412			1.12649	1.71375	1.10111	0.64127	1.11497	0.27409
12.817	0.31443	10.201	0.14271	11.666	0.04229			1.12707	1.71343	1.10157	0.64128	1.11555	0.27407
12.877	0.32218	10.248	0.14299	11.718	0.03972			1.12762	1.71312	1.10201	0.6413	1.11611	0.27405
12.94	0.3289	10.298	0.14328	11.768	0.04233			1.12817	1.71281	1.10248	0.64131	1.11666	0.27403
13.005	0.33347	10.351	0.14356	11.82	0.0442			1.12877	1.7125	1.10298	0.64133	1.11718	0.274
13.066	0.31946	10.402	0.14385	11.876	0.04494			1.1294	1.71218	1.10351	0.64134	1.11768	0.27398
13.124	0.30762	10.45	0.14413	11.934	0.04497			1.13005	1.71187	1.10402	0.64136	1.1182	0.27396
13.18	0.32305	10.496	0.14442	11.993	0.04499			1.13066	1.71156	1.1045	0.64138	1.11876	0.27394
13.235	0.33195	10.54	0.1447	12.048	0.04429			1.13124	1.71125	1.10496	0.64139	1.11934	0.27392
13.295	0.32885	10.584	0.14499	12.101	0.04393			1.1318	1.71094	1.1054	0.64141	1.11993	0.2739
13.361	0.33012	10.63	0.14527	12.152	0.0432			1.13235	1.71063	1.10584	0.64142	1.12048	0.27388
13.425	0.33471	10.682	0.14556	12.202	0.0436			1.13295	1.71032	1.1063	0.64144	1.12101	0.27386
13.486	0.33925	10.734	0.14585	12.258	0.04659			1.13361	1.71001	1.10682	0.64145	1.12152	0.27384
13.545	0.32737	10.785	0.14613	12.317	0.04697			1.13425	1.7097	1.10734	0.64147	1.12202	0.27382
13.6	0.32318	10.834	0.14642	12.375	0.04699			1.13486	1.7094	1.10785	0.64149	1.12258	0.2738
13.654	0.32989	10.879	0.1467	12.431	0.04369			1.13545	1.70909	1.10834	0.6415	1.12317	0.27378
13.713	0.34213	10.923	0.14699	12.483	0.0463			1.136	1.70878	1.10879	0.64152	1.12375	0.27376
13.778	0.35328	10.968	0.14727	12.533	0.04448			1.13654	1.70847	1.10923	0.64153	1.12431	0.27373
13.843	0.33702	11.015	0.14756	12.584	0.04634			1.13713	1.70817	1.10968	0.64155	1.12483	0.27371
13.906	0.34822	11.065	0.14785	12.639	0.0471			1.13778	1.70786	1.11015	0.64157	1.12533	0.27369
13.965	0.3396	11.117	0.14813	12.698	0.04936			1.13843	1.70755	1.11065	0.64158	1.12584	0.27367
14.02	0.32988	11.168	0.14842	12.756	0.04974			1.13906	1.70725	1.11117	0.6416	1.12639	0.27365
14.075	0.34652	11.216	0.1487	12.813	0.0457			1.13965	1.70694	1.11168	0.64162	1.12698	0.27363
14.134	0.34892	11.262	0.14899	12.866	0.04608			1.1402	1.70663	1.11216	0.64163	1.12756	0.27361
14.197	0.34581	11.307	0.14928	12.916	0.04536			1.14075	1.70633	1.11262	0.64165	1.12813	0.27359
14.263	0.34817	11.351	0.14956	12.967	0.04688			1.14134	1.70602	1.11307	0.64166	1.12866	0.27357
14.325	0.35611	11.397	0.14985	13.02	0.04763			1.14197	1.70572	1.11351	0.64168	1.12916	0.27355
14.384	0.34301	11.446	0.15014	13.078	0.04952			1.14263	1.70541	1.11397	0.6417	1.12967	0.27353
14.441	0.34432	11.498	0.15042	13.136	0.05178			1.14325	1.70511	1.11446	0.64171	1.1302	0.27351
14.495	0.33565	11.549	0.15071	13.192	0.04809			1.14384	1.70481	1.11498	0.64173	1.13078	0.27349
14.552	0.35898	11.599	0.15099	13.245	0.04848			1.14441	1.7045	1.11549	0.64175	1.13136	0.27347
14.615	0.36587	11.647	0.15128	13.297	0.04702			1.14495	1.7042	1.11599	0.64176	1.13192	0.27345
14.679	0.3627	11.692	0.15157	13.347	0.04815			1.14552	1.7039	1.11647	0.64178	1.13245	0.27343
14.742	0.35295	11.736	0.15185	13.4	0.04706			1.14615	1.70359	1.11692	0.6418	1.13297	0.27341
14.802	0.35645	11.781	0.15214	13.458	0.05231			1.14679	1.70329	1.11736	0.64181	1.13347	0.27338
14.859	0.36327	11.829	0.15243	13.516	0.05234			1.14742	1.70299	1.11781	0.64183	1.134	0.27336
14.914	0.3446	11.879	0.15271	13.574	0.04898			1.14802	1.70269	1.11829	0.64185	1.13458	0.27334
14.971	0.36362	11.931	0.153	13.629	0.04865			1.14859	1.70239	1.11879	0.64187	1.13516	0.27332
15.031	0.37717	11.982	0.15329	13.68	0.04753			1.14914	1.70209	1.11931	0.64188	1.13574	0.2733
15.095	0.37405	12.028	0.15357	13.729	0.04832			1.14971	1.70179	1.11982	0.6419	1.13629	0.27328
15.16	0.3598	12.073	0.15386	13.781	0.05246			1.15031	1.70149	1.12028	0.64192	1.1368	0.27326
15.222	0.36332	12.117	0.15415	13.837	0.05174			1.15095	1.70119	1.12073	0.64193	1.13729	0.27324
15.28	0.37573	12.162	0.15444	13.895	0.05325			1.1516	1.70089	1.12117	0.64195	1.13781	0.27322
15.336	0.35925	12.21	0.15472	13.954	0.05215			1.15222	1.70059	1.12162	0.64197	1.13837	0.2732
15.391	0.36161	12.263	0.15501	14.009	0.05105			1.1528	1.70029	1.1221	0.64199	1.13895	0.27318
15.45	0.37854	12.317	0.1553	14.061	0.04733			1.15336	1.69999	1.12263	0.642	1.13954	0.27316
15.515	0.38427	12.366	0.15558	14.111	0.0511			1.15391	1.69969	1.12317	0.64202	1.14009	0.27314
15.58	0.38114	12.413	0.15587	14.162	0.05301			1.1545	1.69939	1.12366	0.64204	1.14061	0.27312
15.642	0.36799	12.459	0.15616	14.217	0.05378			1.15515	1.69909	1.12413	0.64205	1.14111	0.2731
15.7	0.38489	12.502	0.15645	14.277	0.05531			1.1558	1.6988	1.12459	0.64207	1.14162	0.27308
15.756	0.3661	12.546	0.15673	14.336	0.05309			1.15642	1.6985	1.12502	0.64209	1.14217	0.27306
15.81	0.36408	12.595	0.15702	14.392	0.05123			1.157	1.6982	1.12546	0.64211	1.14277	0.27304
15.87	0.38661	12.647	0.15731	14.445	0.05125			1.15756	1.69791	1.12595	0.64212	1.14336	0.27302
15.935	0.40474	12.699	0.1576	14.494	0.04864			1.1581	1.69761	1.12647	0.64214	1.14392	0.273
16	0.38479	12.749	0.15788	14.544	0.05206			1.1587	1.69731	1.12699	0.64216	1.14445	0.27298
16.062	0.37719	12.796	0.15817	14.6	0.05547			1.15935	1.69702	1.12749	0.64218	1.14494	0.27295
16.121	0.38184	12.84	0.15846	14.658	0.0555			1.16	1.69672	1.12796	0.6422	1.14544	0.27293
16.176	0.38763	12.885	0.15875	14.716	0.05477			1.16062	1.69643	1.1284	0.64221	1.146	0.27291
16.231	0.3811	12.93	0.15903	14.773	0.05329			1.16121	1.69613	1.12885	0.64223	1.14658	0.27289
16.289	0.38129	12.978	0.15932	14.825	0.05104			1.16176	1.69584	1.1293	0.64225	1.14716	0.27287
16.353	0.4062	13.03	0.15961	14.875	0.05334			1.16231	1.69555	1.12978	0.64227	1.14773	0.27285
16.417	0.40526	13.083	0.1599	14.926	0.05336			1.16289	1.69525	1.1303	0.64228	1.14825	0.27283
16.479	0.38411	13.134	0.16019	14.98	0.05603			1.16353	1.69496	1.13083	0.6423	1.14875	0.27281
16.538	0.38547	13.18	0.16047	15.038	0.05835			1.16417	1.69467	1.13134	0.64232	1.14926	0.27279
16.596	0.39351	13.226	0.16076	15.097	0.05761			1.16479	1.69437	1.1318	0.64234	1.1498	0.27277
16.651	0.39933	13.27	0.16105	15.154	0.05347			1.16538	1.69408	1.13226	0.64236	1.15038	0.27275
16.707	0.38376	13.314	0.16134	15.208	0.05159			1.16596	1.69379	1.1327	0.64237	1.15097	0.27273
16.769	0.40421	13.361	0.16163	15.259	0.05617			1.16651	1.6935	1.13314	0.64239	1.15154	0.27271
16.834	0.41684	13.413	0.16191	15.309	0.05316			1.16707	1.69321	1.13361	0.64241	1.15208	0.27269
16.897	0.3979	13.464	0.1622	15.361	0.05697			1.16769	1.69291	1.13413	0.64243	1.15259	0.27267
16.959	0.38569	13.514	0.16249	15.418	0.06005			1.16834	1.69262	1.13464	0.64245	1.15309	0.27265
17.016	0.40624	13.562	0.16278	15.476	0.06046			1.16897	1.69233	1.13514	0.64247	1.15361	0.27263
17.07	0.39738	13.608	0.16307	15.533	0.05556			1.16959	1.69204	1.13562	0.64248	1.15418	0.27261
17.126	0.40206	13.652	0.16335	15.588	0.05672			1.17016	1.69175	1.13608	0.6425	1.15476	0.27259
17.187	0.40683	13.697	0.16364	15.64	0.05521			1.1707	1.69146	1.13652	0.64252	1.15533	0.27257
17.25	0.42399	13.744	0.16393	15.69	0.05638			1.17126	1.69117	1.13697	0.64254	1.15588	0.27255
17.315	0.41973	13.793	0.16422	15.742	0.05794			1.17187	1.69089	1.13744	0.64256	1.1564	0.27253
17.376	0.40292	13.845	0.16451	15.798	0.06102			1.1725	1.6906	1.13793	0.64258	1.1569	0.27251
17.434	0.39973	13.896	0.1648	15.856	0.06027			1.17315	1.69031	1.13845	0.6426	1.15742	0.27249
17.49	0.41355	13.946	0.16509	15.915	0.05916			1.17376	1.69002	1.13896	0.64261	1.15798	0.27247
17.545	0.4035	13.992	0.16537	15.971	0.05767			1.17434	1.68973	1.13946	0.64263	1.15856	0.27245
17.605	0.41396	14.037	0.16566	16.024	0.05693			1.1749	1.68945	1.13992	0.64265	1.15915	0.27243
17.671	0.42322	14.082	0.16595	16.073	0.05542			1.17545	1.68916	1.14037	0.64267	1.15971	0.27241
17.735	0.42685	14.127	0.16624	16.124	0.05851			1.17605	1.68887	1.14082	0.64269	1.16024	0.27239
17.797	0.40554	14.177	0.16653	16.179	0.05968			1.17671	1.68859	1.14127	0.64271	1.16073	0.27237
17.855	0.40915	14.23	0.16682	16.239	0.06239			1.17735	1.6883	1.14177	0.64273	1.16124	0.27235
17.91	0.41615	14.281	0.16711	16.297	0.06014			1.17797	1.68801	1.1423	0.64275	1.16179	0.27233
17.965	0.42769	14.329	0.1674	16.352	0.0567			1.17855	1.68773	1.14281	0.64277	1.16239	0.27231
18.025	0.42449	14.376	0.16769	16.405	0.05905			1.1791	1.68744	1.14329	0.64278	1.16297	0.27229
18.089	0.42702	14.42	0.16797	16.455	0.05791			1.17965	1.68716	1.14376	0.6428	1.16352	0.27227
18.154	0.43067	14.464	0.16826	16.505	0.05794			1.18025	1.68688	1.1442	0.64282	1.16405	0.27225
18.217	0.44003	14.51	0.16855	16.56	0.06142			1.18089	1.68659	1.14464	0.64284	1.16455	0.27223
18.275	0.4083	14.562	0.16884	16.619	0.06338			1.18154	1.68631	1.1451	0.64286	1.16505	0.27221
18.331	0.42677	14.614	0.16913	16.677	0.06301			1.18217	1.68602	1.14562	0.64288	1.1656	0.27219
18.386	0.42467	14.665	0.16942	16.734	0.05921			1.18275	1.68574	1.14614	0.6429	1.16619	0.27217
18.444	0.43061	14.714	0.16971	16.787	0.05924			1.18331	1.68546	1.14665	0.64292	1.16677	0.27215
18.507	0.43768	14.76	0.17	16.838	0.05887			1.18386	1.68518	1.14714	0.64294	1.16734	0.27213
18.572	0.44932	14.804	0.17029	16.889	0.06081			1.18444	1.68489	1.1476	0.64296	1.16787	0.27211
18.636	0.42669	14.848	0.17058	16.942	0.06316			1.18507	1.68461	1.14804	0.64298	1.16838	0.27209
18.695	0.41779	14.894	0.17087	16.999	0.06319			1.18572	1.68433	1.14848	0.643	1.16889	0.27207
18.752	0.43859	14.944	0.17116	17.057	0.06362			1.18636	1.68405	1.14894	0.64302	1.16942	0.27205
18.806	0.43648	14.996	0.17145	17.114	0.06131			1.18695	1.68377	1.14944	0.64304	1.16999	0.27203
18.863	0.4413	15.047	0.17174	17.167	0.06174			1.18752	1.68349	1.14996	0.64306	1.17057	0.27201
18.925	0.44154	15.095	0.17203	17.219	0.06061			1.18806	1.68321	1.15047	0.64307	1.17114	0.27199
18.989	0.44747	15.141	0.17232	17.269	0.05985			1.18863	1.68293	1.15095	0.64309	1.17167	0.27197
19.051	0.45113	15.187	0.17261	17.321	0.06104			1.18925	1.68265	1.15141	0.64311	1.17219	0.27195
19.112	0.44336	15.231	0.1729	17.379	0.06726			1.18989	1.68237	1.15187	0.64313	1.17269	0.27193
19.169	0.43205	15.276	0.17319	17.438	0.06419			1.19051	1.68209	1.15231	0.64315	1.17321	0.27191
19.224	0.43921	15.326	0.17348	17.496	0.06346			1.19112	1.68181	1.15276	0.64317	1.17379	0.27189
19.281	0.4532	15.378	0.17377	17.551	0.06038			1.19169	1.68153	1.15326	0.64319	1.17438	0.27187
19.342	0.45801	15.429	0.17406	17.602	0.05965			1.19224	1.68125	1.15378	0.64321	1.17496	0.27185
19.406	0.45023	15.479	0.17435	17.651	0.06121			1.19281	1.68098	1.15429	0.64323	1.17551	0.27183
19.471	0.45273	15.527	0.17464	17.703	0.06589			1.19342	1.6807	1.15479	0.64325	1.17602	0.27181
19.534	0.45071	15.572	0.17493	17.759	0.06786			1.19406	1.68042	1.15527	0.64327	1.17651	0.27179
19.592	0.4486	15.616	0.17522	17.818	0.06711			1.19471	1.68014	1.15572	0.64329	1.17703	0.27177
19.648	0.4419	15.661	0.17551	17.876	0.06482			1.19534	1.67987	1.15616	0.64331	1.17759	0.27175
19.703	0.45248	15.708	0.1758	17.931	0.06525			1.19592	1.67959	1.15661	0.64333	1.17818	0.27173
19.763	0.45849	15.759	0.17609	17.982	0.06061			1.19648	1.67932	1.15708	0.64335	1.17876	0.27171
19.828	0.45642	15.81	0.17638	18.033	0.06375			1.19703	1.67904	1.15759	0.64337	1.17931	0.27169
19.892	0.46245	15.861	0.17667	18.083	0.06222			1.19763	1.67876	1.1581	0.6434	1.17982	0.27167
19.951	0.45921	15.908	0.17696	18.138	0.06769			1.19828	1.67849	1.15861	0.64342	1.18033	0.27165
20.008	0.4467	15.953	0.17725	18.198	0.06812			1.19892	1.67822	1.15908	0.64344	1.18083	0.27163
20.062	0.44457	15.997	0.17754	18.257	0.0662			1.19951	1.67794	1.15953	0.64346	1.18138	0.27161
20.116	0.47372	16.042	0.17783	18.313	0.0639			1.20008	1.67767	1.15997	0.64348	1.18198	0.27159
20.177	0.47744	16.09	0.17812	18.366	0.06549			1.20062	1.67739	1.16042	0.6435	1.18257	0.27157
20.243	0.45339	16.143	0.17841	18.416	0.06395			1.20116	1.67712	1.1609	0.64352	1.18313	0.27155
20.309	0.47215	16.196	0.1787	18.466	0.06476			1.20177	1.67685	1.16143	0.64354	1.18366	0.27153
20.372	0.47822	16.245	0.17899	18.521	0.06908			1.20243	1.67657	1.16196	0.64356	1.18416	0.27151
20.431	0.46339	16.293	0.17928	18.579	0.0703			1.20309	1.6763	1.16245	0.64358	1.18466	0.27149
20.486	0.4531	16.338	0.17957	18.638	0.06798			1.20372	1.67603	1.16293	0.6436	1.18521	0.27147
20.541	0.45216	16.382	0.17987	18.695	0.06527			1.20431	1.67576	1.16338	0.64362	1.18579	0.27145
20.6	0.48261	16.426	0.18016	18.747	0.0653			1.20486	1.67549	1.16382	0.64364	1.18638	0.27143
20.664	0.48869	16.475	0.18045	18.797	0.06533			1.20541	1.67522	1.16426	0.64366	1.18695	0.27141
20.729	0.46567	16.527	0.18074	18.848	0.06849			1.206	1.67495	1.16475	0.64368	1.18747	0.27139
20.791	0.47404	16.579	0.18103	18.902	0.0693			1.20664	1.67467	1.16527	0.64371	1.18797	0.27137
20.849	0.47313	16.629	0.18132	18.959	0.06973			1.20729	1.6744	1.16579	0.64373	1.18848	0.27135
20.906	0.47099	16.677	0.18161	19.019	0.07015			1.20791	1.67413	1.16629	0.64375	1.18902	0.27133
20.961	0.46543	16.721	0.1819	19.076	0.06979			1.20849	1.67387	1.16677	0.64377	1.18959	0.27131
21.017	0.47029	16.765	0.18219	19.129	0.06709			1.20906	1.6736	1.16721	0.64379	1.19019	0.27129
21.08	0.49623	16.81	0.18249	19.181	0.06632			1.20961	1.67333	1.16765	0.64381	1.19076	0.27127
21.144	0.49179	16.858	0.18278	19.23	0.06754			1.21017	1.67306	1.1681	0.64383	1.19129	0.27125
21.208	0.47103	16.909	0.18307	19.282	0.06952			1.2108	1.67279	1.16858	0.64385	1.19181	0.27123
21.27	0.48649	16.962	0.18336	19.34	0.07389			1.21144	1.67252	1.16909	0.64387	1.1923	0.27121
21.327	0.48201	17.013	0.18365	19.398	0.07196			1.21208	1.67226	1.16962	0.6439	1.19282	0.27119
21.381	0.46934	17.06	0.18394	19.455	0.06962			1.2127	1.67199	1.17013	0.64392	1.1934	0.27117
21.437	0.49068	17.106	0.18423	19.509	0.0673			1.21327	1.67172	1.1706	0.64394	1.19398	0.27115
21.498	0.49322	17.151	0.18453	19.562	0.06772			1.21381	1.67145	1.17106	0.64396	1.19455	0.27113
21.562	0.49936	17.194	0.18482	19.611	0.06813			1.21437	1.67119	1.17151	0.64398	1.19509	0.27111
21.626	0.4809	17.241	0.18511	19.664	0.06934			1.21498	1.67092	1.17194	0.644	1.19562	0.27109
21.687	0.49283	17.292	0.1854	19.72	0.07569			1.21562	1.67066	1.17241	0.64402	1.19611	0.27107
21.744	0.48136	17.343	0.18569	19.779	0.07376			1.21626	1.67039	1.17292	0.64405	1.19664	0.27105
21.8	0.48741	17.393	0.18599	19.838	0.0726			1.21687	1.67013	1.17343	0.64407	1.1972	0.27103
21.856	0.48296	17.442	0.18628	19.894	0.06947			1.21744	1.66986	1.17393	0.64409	1.19779	0.27101
21.915	0.50554	17.488	0.18657	19.946	0.06873			1.218	1.6696	1.17442	0.64411	1.19838	0.27099
21.981	0.51639	17.532	0.18686	19.996	0.06797			1.21856	1.66933	1.17488	0.64413	1.19894	0.27097
22.046	0.49077	17.577	0.18715	20.046	0.06956			1.21915	1.66907	1.17532	0.64415	1.19946	0.27095
22.107	0.48511	17.624	0.18745	20.1	0.07474			1.21981	1.66881	1.17577	0.64418	1.19996	0.27093
22.165	0.49945	17.673	0.18774	20.158	0.07518			1.22046	1.66854	1.17624	0.6442	1.20046	0.27092
22.221	0.49616	17.724	0.18803	20.216	0.07363			1.22107	1.66828	1.17673	0.64422	1.201	0.2709
22.275	0.49169	17.776	0.18832	20.272	0.07168			1.22165	1.66802	1.17724	0.64424	1.20158	0.27088
22.334	0.5096	17.826	0.18861	20.325	0.07092			1.22221	1.66775	1.17776	0.64426	1.20216	0.27086
22.399	0.52048	17.872	0.18891	20.376	0.07056			1.22275	1.66749	1.17826	0.64429	1.20272	0.27084
22.464	0.50428	17.917	0.1892	20.427	0.07217			1.22334	1.66723	1.17872	0.64431	1.20325	0.27082
22.527	0.49863	17.962	0.18949	20.481	0.0738			1.22399	1.66697	1.17917	0.64433	1.20376	0.2708
22.585	0.50002	18.007	0.18978	20.54	0.07701			1.22464	1.66671	1.17962	0.64435	1.20427	0.27078
22.641	0.50971	18.056	0.19008	20.599	0.07387			1.22527	1.66645	1.18007	0.64438	1.20481	0.27076
22.696	0.49692	18.109	0.19037	20.656	0.0723			1.22585	1.66619	1.18056	0.6444	1.2054	0.27074
22.753	0.50902	18.16	0.19066	20.709	0.07313			1.22641	1.66593	1.18109	0.64442	1.20599	0.27072
22.817	0.52464	18.209	0.19095	20.759	0.07159			1.22696	1.66567	1.1816	0.64444	1.20656	0.2707
22.882	0.52615	18.256	0.19125	20.809	0.0736			1.22753	1.66541	1.18209	0.64446	1.20709	0.27068
22.946	0.51338	18.3	0.19154	20.862	0.07403			1.22817	1.66515	1.18256	0.64449	1.20759	0.27066
23.005	0.50057	18.343	0.19183	20.92	0.07606			1.22882	1.66489	1.183	0.64451	1.20809	0.27064
23.061	0.50552	18.389	0.19212	20.979	0.07729			1.22946	1.66463	1.18343	0.64453	1.20862	0.27062
23.116	0.51168	18.441	0.19242	21.035	0.07413			1.23005	1.66437	1.18389	0.64456	1.2092	0.2706
23.172	0.51309	18.494	0.19271	21.089	0.07298			1.23061	1.66412	1.18441	0.64458	1.20979	0.27058
23.235	0.52999	18.545	0.193	21.14	0.0738			1.23116	1.66386	1.18494	0.6446	1.21035	0.27056
23.3	0.5291	18.594	0.1933	21.191	0.07263			1.23172	1.6636	1.18545	0.64462	1.21089	0.27054
23.362	0.50675	18.64	0.19359	21.243	0.07627			1.23235	1.66335	1.18594	0.64465	1.2114	0.27052
23.423	0.51296	18.684	0.19388	21.301	0.07909			1.233	1.66309	1.1864	0.64467	1.21191	0.27051
23.48	0.5239	18.729	0.19418	21.36	0.07832			1.23362	1.66283	1.18684	0.64469	1.21243	0.27049
23.535	0.52655	18.775	0.19447	21.417	0.07556			1.23423	1.66258	1.18729	0.64471	1.21301	0.27047
23.591	0.51366	18.824	0.19476	21.472	0.07641			1.2348	1.66232	1.18775	0.64474	1.2136	0.27045
23.653	0.52705	18.877	0.19505	21.523	0.07563			1.23535	1.66207	1.18824	0.64476	1.21417	0.27043
23.717	0.53563	18.928	0.19535	21.573	0.07365			1.23591	1.66181	1.18877	0.64478	1.21472	0.27041
23.782	0.53715	18.976	0.19564	21.624	0.07729			1.23653	1.66156	1.18928	0.64481	1.21523	0.27039
23.844	0.52428	19.022	0.19593	21.68	0.07934			1.23717	1.6613	1.18976	0.64483	1.21573	0.27037
23.902	0.51378	19.067	0.19623	21.738	0.08057			1.23782	1.66105	1.19022	0.64485	1.21624	0.27035
23.957	0.52593	19.111	0.19652	21.797	0.07661			1.23844	1.6608	1.19067	0.64488	1.2168	0.27033
24.013	0.53216	19.155	0.19681	21.852	0.07584			1.23902	1.66054	1.19111	0.6449	1.21738	0.27031
24.072	0.53	19.204	0.19711	21.904	0.07427			1.23957	1.66029	1.19155	0.64492	1.21797	0.27029
24.137	0.55063	19.256	0.1974	21.954	0.07831			1.24013	1.66004	1.19204	0.64495	1.21852	0.27027
24.201	0.54374	19.308	0.1977	22.005	0.07753			1.24072	1.65978	1.19256	0.64497	1.21904	0.27025
24.263	0.53206	19.358	0.19799	22.06	0.07958			1.24137	1.65953	1.19308	0.64499	1.21954	0.27023
24.322	0.52506	19.407	0.19828	22.12	0.08485			1.24201	1.65928	1.19358	0.64502	1.22005	0.27021
24.376	0.53973	19.453	0.19858	22.179	0.08008			1.24263	1.65903	1.19407	0.64504	1.2206	0.27019
24.43	0.53755	19.496	0.19887	22.235	0.07607			1.24322	1.65878	1.19453	0.64506	1.2212	0.27018
24.489	0.53662	19.541	0.19916	22.287	0.07933			1.24376	1.65853	1.19496	0.64509	1.22179	0.27016
24.554	0.54528	19.588	0.19946	22.337	0.07895			1.2443	1.65828	1.19541	0.64511	1.22235	0.27014
24.619	0.55879	19.638	0.19975	22.387	0.07415			1.24489	1.65803	1.19588	0.64513	1.22287	0.27012
24.683	0.55305	19.69	0.20005	22.443	0.08025			1.24554	1.65778	1.19638	0.64516	1.22337	0.2701
24.742	0.53648	19.741	0.20034	22.501	0.08431			1.24619	1.65753	1.1969	0.64518	1.22387	0.27008
24.797	0.52707	19.788	0.20063	22.56	0.08112			1.24683	1.65728	1.19741	0.6452	1.22443	0.27006
24.851	0.549	19.833	0.20093	22.616	0.07792			1.24742	1.65703	1.19788	0.64523	1.22501	0.27004
24.909	0.56009	19.878	0.20122	22.669	0.07877			1.24797	1.65678	1.19833	0.64525	1.2256	0.27002
24.973	0.54954	19.922	0.20152	22.719	0.07637			1.24851	1.65653	1.19878	0.64528	1.22616	0.27
25.038	0.56185	19.969	0.20181	22.77	0.08047			1.24909	1.65628	1.19922	0.6453	1.22669	0.26998
25.1	0.5549	20.021	0.20211	22.824	0.08292			1.24973	1.65604	1.19969	0.64532	1.22719	0.26996
25.159	0.5455	20.075	0.2024	22.881	0.08457			1.25038	1.65579	1.20021	0.64535	1.2277	0.26994
25.216	0.53732	20.125	0.20269	22.941	0.08421			1.251	1.65554	1.20075	0.64537	1.22824	0.26992
25.271	0.55691	20.173	0.20299	22.997	0.07816			1.25159	1.6553	1.20125	0.6454	1.22881	0.26991
25.327	0.55834	20.219	0.20328	23.051	0.08023			1.25216	1.65505	1.20173	0.64542	1.22941	0.26989
25.39	0.55744	20.262	0.20358	23.102	0.07823			1.25271	1.6548	1.20219	0.64544	1.22997	0.26987
25.454	0.5589	20.306	0.20387	23.151	0.07947			1.25327	1.65456	1.20262	0.64547	1.23051	0.26985
25.519	0.57127	20.354	0.20417	23.204	0.08358			1.2539	1.65431	1.20306	0.64549	1.23102	0.26983
25.581	0.5631	20.406	0.20446	23.261	0.08605			1.25454	1.65407	1.20354	0.64552	1.23151	0.26981
25.637	0.54758	20.457	0.20476	23.319	0.08325			1.25519	1.65382	1.20406	0.64554	1.23204	0.26979
25.691	0.54907	20.508	0.20505	23.376	0.08247			1.25581	1.65358	1.20457	0.64557	1.23261	0.26977
25.747	0.56749	20.556	0.20535	23.431	0.08373			1.25637	1.65333	1.20508	0.64559	1.23319	0.26975
25.808	0.57259	20.6	0.20564	23.482	0.08093			1.25691	1.65309	1.20556	0.64561	1.23376	0.26973
25.872	0.57288	20.645	0.20594	23.533	0.07972			1.25747	1.65285	1.206	0.64564	1.23431	0.26971
25.936	0.57078	20.69	0.20623	23.585	0.08423			1.25808	1.6526	1.20645	0.64566	1.23482	0.26969
25.997	0.57106	20.737	0.20653	23.641	0.08591			1.25872	1.65236	1.2069	0.64569	1.23533	0.26968
26.054	0.55066	20.788	0.20682	23.699	0.08309			1.25936	1.65212	1.20737	0.64571	1.23585	0.26966
26.11	0.55938	20.841	0.20712	23.758	0.08639			1.25997	1.65188	1.20788	0.64574	1.23641	0.26964
26.166	0.57911	20.892	0.20741	23.814	0.08359			1.26054	1.65163	1.20841	0.64576	1.23699	0.26962
26.226	0.57694	20.939	0.20771	23.866	0.08158			1.2611	1.65139	1.20892	0.64579	1.23758	0.2696
26.291	0.57478	20.985	0.208	23.916	0.08202			1.26166	1.65115	1.20939	0.64581	1.23814	0.26958
26.356	0.5788	21.03	0.2083	23.967	0.08491			1.26226	1.65091	1.20985	0.64584	1.23866	0.26956
26.418	0.56931	21.073	0.20859	24.022	0.08536			1.26291	1.65067	1.2103	0.64586	1.23916	0.26954
26.476	0.58054	21.12	0.20889	24.082	0.08704			1.26356	1.65043	1.21073	0.64589	1.23967	0.26952
26.531	0.55274	21.171	0.20918	24.14	0.08666			1.26418	1.65019	1.2112	0.64591	1.24022	0.2695
26.585	0.57492	21.223	0.20948	24.195	0.08384			1.26476	1.64995	1.21171	0.64594	1.24082	0.26948
26.645	0.59475	21.273	0.20977	24.248	0.08305			1.26531	1.64971	1.21223	0.64596	1.2414	0.26947
26.709	0.59013	21.322	0.21007	24.298	0.08391			1.26585	1.64947	1.21273	0.64599	1.24195	0.26945
26.774	0.58803	21.369	0.21036	24.348	0.0864			1.26645	1.64923	1.21322	0.64601	1.24248	0.26943
26.837	0.57487	21.412	0.21066	24.404	0.08807			1.26709	1.649	1.21369	0.64604	1.24298	0.26941
26.896	0.58614	21.456	0.21095	24.462	0.08934			1.26774	1.64876	1.21412	0.64606	1.24348	0.26939
26.951	0.57044	21.503	0.21125	24.521	0.0857			1.26837	1.64852	1.21456	0.64609	1.24404	0.26937
27.006	0.5805	21.553	0.21155	24.577	0.08574			1.26896	1.64828	1.21503	0.64611	1.24462	0.26935
27.065	0.59545	21.605	0.21184	24.63	0.08537			1.26951	1.64804	1.21553	0.64614	1.24521	0.26933
27.128	0.58474	21.657	0.21214	24.681	0.08458			1.27006	1.64781	1.21605	0.64616	1.24577	0.26931
27.193	0.59239	21.707	0.21243	24.732	0.08585			1.27065	1.64757	1.21657	0.64619	1.2463	0.26929
27.256	0.589	21.753	0.21273	24.785	0.08628			1.27128	1.64734	1.21707	0.64621	1.24681	0.26928
27.316	0.59543	21.798	0.21303	24.842	0.08961			1.27193	1.6471	1.21753	0.64624	1.24732	0.26926
27.372	0.58586	21.842	0.21332	24.901	0.09132			1.27256	1.64686	1.21798	0.64626	1.24785	0.26924
27.427	0.57754	21.888	0.21362	24.957	0.08517			1.27316	1.64663	1.21842	0.64629	1.24842	0.26922
27.483	0.59501	21.937	0.21391	25.01	0.08604			1.27372	1.64639	1.21888	0.64632	1.24901	0.2692
27.546	0.61252	21.99	0.21421	25.062	0.08484			1.27427	1.64616	1.21937	0.64634	1.24957	0.26918
27.61	0.60545	22.04	0.21451	25.112	0.089			1.27483	1.64593	1.2199	0.64637	1.2501	0.26916
27.672	0.5922	22.089	0.2148	25.165	0.08738			1.27546	1.64569	1.2204	0.64639	1.25062	0.26914
27.733	0.59369	22.136	0.2151	25.223	0.08988			1.2761	1.64546	1.22089	0.64642	1.25112	0.26912
27.79	0.59885	22.18	0.21539	25.281	0.09035			1.27672	1.64522	1.22136	0.64644	1.25165	0.26911
27.844	0.58803	22.223	0.21569	25.338	0.08833			1.27733	1.64499	1.2218	0.64647	1.25223	0.26909
27.901	0.60065	22.268	0.21599	25.394	0.08877			1.2779	1.64476	1.22223	0.6465	1.25281	0.26907
27.962	0.62064	22.318	0.21628	25.445	0.08757			1.27844	1.64453	1.22268	0.64652	1.25338	0.26905
28.027	0.60986	22.372	0.21658	25.494	0.08472			1.27901	1.64429	1.22318	0.64655	1.25394	0.26903
28.092	0.60027	22.424	0.21688	25.545	0.08972			1.27962	1.64406	1.22372	0.64657	1.25445	0.26901
28.153	0.60055	22.474	0.21717	25.601	0.09183			1.28027	1.64383	1.22424	0.6466	1.25494	0.26899
28.212	0.60083	22.52	0.21747	25.66	0.09062			1.28092	1.6436	1.22474	0.64663	1.25545	0.26897
28.267	0.60237	22.564	0.21777	25.718	0.089			1.28153	1.64337	1.2252	0.64665	1.25601	0.26895
28.322	0.59642	22.608	0.21806	25.774	0.09236			1.28212	1.64314	1.22564	0.64668	1.2566	0.26894
28.381	0.61524	22.654	0.21836	25.825	0.09157			1.28267	1.64291	1.22608	0.6467	1.25718	0.26892
28.447	0.6317	22.703	0.21866	25.876	0.08579			1.28322	1.64268	1.22654	0.64673	1.25774	0.2689
28.512	0.60973	22.754	0.21895	25.926	0.08958			1.28381	1.64245	1.22703	0.64676	1.25825	0.26888
28.573	0.59759	22.805	0.21925	25.982	0.09168			1.28447	1.64222	1.22754	0.64678	1.25876	0.26886
28.631	0.60901	22.854	0.21955	26.042	0.09421			1.28512	1.64199	1.22805	0.64681	1.25926	0.26884
28.686	0.61671	22.901	0.21984	26.1	0.09344			1.28573	1.64176	1.22854	0.64684	1.25982	0.26882
28.741	0.61082	22.947	0.22014	26.156	0.09098			1.28631	1.64153	1.22901	0.64686	1.26042	0.2688
28.801	0.61483	22.992	0.22044	26.209	0.09019			1.28686	1.64131	1.22947	0.64689	1.261	0.26879
28.866	0.63747	23.037	0.22074	26.259	0.0873			1.28741	1.64108	1.22992	0.64692	1.26156	0.26877
28.931	0.62534	23.085	0.22103	26.309	0.09026			1.28801	1.64085	1.23037	0.64694	1.26209	0.26875
28.993	0.61073	23.137	0.22133	26.364	0.09612			1.28866	1.64063	1.23085	0.64697	1.26259	0.26873
29.052	0.62098	23.188	0.22163	26.423	0.09534			1.28931	1.6404	1.23137	0.647	1.26309	0.26871
29.107	0.615	23.238	0.22192	26.481	0.09122			1.28993	1.64017	1.23188	0.64702	1.26364	0.26869
29.162	0.61526	23.287	0.22222	26.538	0.09416			1.29052	1.63995	1.23238	0.64705	1.26423	0.26867
29.22	0.623	23.332	0.22252	26.59	0.09005			1.29107	1.63972	1.23287	0.64708	1.26481	0.26865
29.284	0.62705	23.376	0.22282	26.64	0.09008			1.29162	1.6395	1.23332	0.6471	1.26538	0.26864
29.348	0.64238	23.421	0.22311	26.691	0.09637			1.2922	1.63927	1.23376	0.64713	1.2659	0.26862
29.41	0.61896	23.468	0.22341	26.745	0.09432			1.29284	1.63905	1.23421	0.64716	1.2664	0.2686
29.469	0.61176	23.518	0.22371	26.803	0.09478			1.29348	1.63882	1.23468	0.64718	1.26691	0.26858
29.525	0.63325	23.569	0.22401	26.862	0.0986			1.2941	1.6386	1.23518	0.64721	1.26745	0.26856
29.581	0.62229	23.619	0.2243	26.918	0.09404			1.29469	1.63837	1.23569	0.64724	1.26803	0.26854
29.638	0.62632	23.668	0.2246	26.972	0.08907			1.29525	1.63815	1.23619	0.64726	1.26862	0.26852
29.7	0.63786	23.713	0.2249	27.024	0.09369			1.29581	1.63793	1.23668	0.64729	1.26918	0.2685
29.766	0.64943	23.758	0.2252	27.073	0.09416			1.29638	1.6377	1.23713	0.64732	1.26972	0.26849
29.829	0.63597	23.802	0.2255	27.125	0.0946			1.297	1.63748	1.23758	0.64735	1.27024	0.26847
29.891	0.61874	23.849	0.22579	27.183	0.09591			1.29766	1.63726	1.23802	0.64737	1.27073	0.26845
29.948	0.6416	23.901	0.22609	27.241	0.09595			1.29829	1.63704	1.23849	0.6474	1.27125	0.26843
30.002	0.62677	23.955	0.22639	27.298	0.09389			1.29891	1.63682	1.23901	0.64743	1.27183	0.26841
30.058	0.62957	24.005	0.22669	27.353	0.09437			1.29948	1.63659	1.23955	0.64746	1.27241	0.26839
30.117	0.64114	24.053	0.22698	27.404	0.09397			1.30002	1.63637	1.24005	0.64748	1.27298	0.26837
30.18	0.65027	24.099	0.22728	27.455	0.09485			1.30058	1.63615	1.24053	0.64751	1.27353	0.26836
30.244	0.64929	24.143	0.22758	27.507	0.09405			1.30117	1.63593	1.24099	0.64754	1.27404	0.26834
30.306	0.63077	24.187	0.22788	27.563	0.09663			1.3018	1.63571	1.24143	0.64757	1.27455	0.26832
30.364	0.63105	24.234	0.22818	27.621	0.10045			1.30244	1.63549	1.24187	0.64759	1.27507	0.2683
30.421	0.63763	24.285	0.22848	27.68	0.09501			1.30306	1.63527	1.24234	0.64762	1.27563	0.26828
30.476	0.64168	24.337	0.22877	27.735	0.09591			1.30364	1.63505	1.24285	0.64765	1.27621	0.26826
30.537	0.64451	24.388	0.22907	27.788	0.09343			1.30421	1.63484	1.24337	0.64768	1.2768	0.26824
30.603	0.66493	24.436	0.22937	27.838	0.09473			1.30476	1.63462	1.24388	0.6477	1.27735	0.26823
30.668	0.66527	24.481	0.22967	27.889	0.09559			1.30537	1.6344	1.24436	0.64773	1.27788	0.26821
30.73	0.63407	24.525	0.22997	27.944	0.09732			1.30603	1.63418	1.24481	0.64776	1.27838	0.26819
30.788	0.63812	24.57	0.23027	28.004	0.09949			1.30668	1.63396	1.24525	0.64779	1.27889	0.26817
30.843	0.64602	24.617	0.23056	28.062	0.0991			1.3073	1.63375	1.2457	0.64782	1.27944	0.26815
30.896	0.66017	24.668	0.23086	28.117	0.09534			1.30788	1.63353	1.24617	0.64784	1.28004	0.26813
30.954	0.64905	24.721	0.23116	28.169	0.09709			1.30843	1.63331	1.24668	0.64787	1.28062	0.26811
31.019	0.66582	24.772	0.23146	28.219	0.09627			1.30896	1.6331	1.24721	0.6479	1.28117	0.2681
31.083	0.66491	24.82	0.23176	28.269	0.09717			1.30954	1.63288	1.24772	0.64793	1.28169	0.26808
31.147	0.66144	24.866	0.23206	28.325	0.10142			1.31019	1.63267	1.2482	0.64796	1.28219	0.26806
31.205	0.6516	24.911	0.23236	28.384	0.10231			1.31083	1.63245	1.24866	0.64798	1.28269	0.26804
31.26	0.63415	24.955	0.23266	28.442	0.09856			1.31147	1.63224	1.24911	0.64801	1.28325	0.26802
31.316	0.66353	25	0.23295	28.498	0.09775			1.31205	1.63202	1.24955	0.64804	1.28384	0.268
31.374	0.66886	25.05	0.23325	28.551	0.09779			1.3126	1.63181	1.25	0.64807	1.28442	0.26799
31.437	0.6578	25.102	0.23355	28.602	0.09656			1.31316	1.63159	1.2505	0.6481	1.28498	0.26797
31.503	0.67208	25.152	0.23385	28.653	0.09702			1.31374	1.63138	1.25102	0.64813	1.28551	0.26795
31.566	0.66479	25.2	0.23415	28.707	0.10257			1.31437	1.63117	1.25152	0.64815	1.28602	0.26793
31.626	0.64608	25.248	0.23445	28.764	0.10261			1.31503	1.63095	1.252	0.64818	1.28653	0.26791
31.683	0.65778	25.292	0.23475	28.822	0.10053			1.31566	1.63074	1.25248	0.64821	1.28707	0.26789
31.737	0.65549	25.337	0.23505	28.878	0.0989			1.31626	1.63053	1.25292	0.64824	1.28764	0.26787
31.794	0.67481	25.383	0.23535	28.932	0.09427			1.31683	1.63032	1.25337	0.64827	1.28822	0.26786
31.856	0.66751	25.433	0.23565	28.984	0.10025			1.31737	1.63011	1.25383	0.6483	1.28878	0.26784
31.921	0.67546	25.483	0.23595	29.034	0.09942			1.31794	1.62989	1.25433	0.64832	1.28932	0.26782
31.983	0.67578	25.534	0.23625	29.086	0.09946			1.31856	1.62968	1.25483	0.64835	1.28984	0.2678
32.044	0.67227	25.585	0.23655	29.144	0.10419			1.31921	1.62947	1.25534	0.64838	1.29034	0.26778
32.1	0.65605	25.633	0.23684	29.203	0.10466			1.31983	1.62926	1.25585	0.64841	1.29086	0.26776
32.155	0.66013	25.678	0.23714	29.26	0.0996			1.32044	1.62905	1.25633	0.64844	1.29144	0.26775
32.212	0.68717	25.722	0.23744	29.315	0.09879			1.321	1.62884	1.25678	0.64847	1.29203	0.26773
32.273	0.68241	25.767	0.23774	29.366	0.09756			1.32155	1.62863	1.25722	0.6485	1.2926	0.26771
32.338	0.66995	25.816	0.23804	29.415	0.09759			1.32212	1.62842	1.25767	0.64853	1.29315	0.26769
32.403	0.69073	25.868	0.23834	29.466	0.10232			1.32273	1.62821	1.25816	0.64856	1.29366	0.26767
32.465	0.67059	25.92	0.23864	29.522	0.10237			1.32338	1.62801	1.25868	0.64858	1.29415	0.26765
32.522	0.67088	25.969	0.23894	29.581	0.10454			1.32403	1.6278	1.2592	0.64861	1.29466	0.26764
32.578	0.67249	26.016	0.23924	29.64	0.10287			1.32465	1.62759	1.25969	0.64864	1.29522	0.26762
32.632	0.67659	26.06	0.23954	29.696	0.1008			1.32522	1.62738	1.26016	0.64867	1.29581	0.2676
32.691	0.69223	26.103	0.23984	29.747	0.1004			1.32578	1.62718	1.2606	0.6487	1.2964	0.26758
32.756	0.6849	26.148	0.24014	29.798	0.0996			1.32632	1.62697	1.26103	0.64873	1.29696	0.26756
32.821	0.68007	26.199	0.24044	29.848	0.10262			1.32691	1.62676	1.26148	0.64876	1.29747	0.26754
32.883	0.69582	26.252	0.24074	29.904	0.10395			1.32756	1.62656	1.26199	0.64879	1.29798	0.26753
32.942	0.67434	26.304	0.24104	29.964	0.1087			1.32821	1.62635	1.26252	0.64882	1.29848	0.26751
32.997	0.66301	26.353	0.24134	30.022	0.10448			1.32883	1.62614	1.26304	0.64885	1.29904	0.26749
33.051	0.68768	26.4	0.24164	30.078	0.10151			1.32942	1.62594	1.26353	0.64888	1.29964	0.26747
33.111	0.69443	26.444	0.24194	30.131	0.10027			1.32997	1.62573	1.264	0.64891	1.30022	0.26745
33.175	0.714	26.488	0.24224	30.18	0.10202			1.33051	1.62553	1.26444	0.64894	1.30078	0.26744
33.24	0.67836	26.534	0.24254	30.231	0.1025			1.33111	1.62532	1.26488	0.64897	1.30131	0.26742
33.302	0.68772	26.582	0.24284	30.285	0.1047			1.33175	1.62512	1.26534	0.649	1.3018	0.2674
33.361	0.68669	26.634	0.24314	30.344	0.10859			1.3324	1.62492	1.26582	0.64903	1.30231	0.26738
33.417	0.68957	26.686	0.24344	30.402	0.1052			1.33302	1.62471	1.26634	0.64906	1.30285	0.26736
33.472	0.69111	26.735	0.24375	30.459	0.10484			1.33361	1.62451	1.26686	0.64909	1.30344	0.26734
33.531	0.69662	26.781	0.24405	30.511	0.10315			1.33417	1.62431	1.26735	0.64911	1.30402	0.26733
33.594	0.70853	26.827	0.24435	30.562	0.10189			1.33472	1.6241	1.26781	0.64914	1.30459	0.26731
33.659	0.69601	26.871	0.24465	30.613	0.10364			1.33531	1.6239	1.26827	0.64917	1.30511	0.26729
33.721	0.69761	26.916	0.24495	30.666	0.108			1.33594	1.6237	1.26871	0.6492	1.30562	0.26727
33.78	0.7069	26.964	0.24525	30.724	0.10934			1.33659	1.6235	1.26916	0.64923	1.30613	0.26725
33.837	0.68914	27.017	0.24555	30.784	0.10767			1.33721	1.6233	1.26964	0.64926	1.30666	0.26724
33.892	0.68429	27.068	0.24585	30.84	0.10298			1.3378	1.6231	1.27017	0.64929	1.30724	0.26722
33.948	0.70527	27.118	0.24615	30.894	0.10345			1.33837	1.6229	1.27068	0.64932	1.30784	0.2672
34.011	0.7146	27.167	0.24645	30.945	0.10695			1.33892	1.6227	1.27118	0.64935	1.3084	0.26718
34.076	0.72918	27.212	0.24675	30.995	0.10439			1.33948	1.6225	1.27167	0.64938	1.30894	0.26716
34.139	0.70105	27.256	0.24705	31.047	0.10314			1.34011	1.6223	1.27212	0.64942	1.30945	0.26714
34.2	0.6975	27.3	0.24736	31.105	0.11224			1.34076	1.6221	1.27256	0.64945	1.30995	0.26713
34.257	0.71077	27.347	0.24766	31.163	0.10798			1.34139	1.6219	1.273	0.64948	1.31047	0.26711
34.312	0.6942	27.397	0.24796	31.219	0.10545			1.342	1.6217	1.27347	0.64951	1.31105	0.26709
34.368	0.69188	27.448	0.24826	31.274	0.11068			1.34257	1.6215	1.27397	0.64954	1.31163	0.26707
34.428	0.73372	27.5	0.24856	31.326	0.10683			1.34312	1.6213	1.27448	0.64957	1.31219	0.26705
34.492	0.7159	27.548	0.24886	31.376	0.1034			1.34368	1.62111	1.275	0.6496	1.31274	0.26704
34.556	0.70974	27.593	0.24916	31.428	0.10776			1.34428	1.62091	1.27548	0.64963	1.31326	0.26702
34.618	0.71396	27.638	0.24946	31.484	0.11085			1.34492	1.62071	1.27593	0.64966	1.31376	0.267
34.675	0.70647	27.682	0.24977	31.542	0.10743			1.34556	1.62051	1.27638	0.64969	1.31428	0.26698
34.731	0.70549	27.729	0.25007	31.601	0.11354			1.34618	1.62032	1.27682	0.64972	1.31484	0.26696
34.786	0.70578	27.781	0.25037	31.657	0.11142			1.34675	1.62012	1.27729	0.64975	1.31542	0.26695
34.846	0.72167	27.834	0.25067	31.709	0.10237			1.34731	1.61993	1.27781	0.64978	1.31601	0.26693
34.912	0.72983	27.885	0.25097	31.76	0.10241			1.34786	1.61973	1.27834	0.64981	1.31657	0.26691
34.977	0.73536	27.933	0.25127	31.811	0.10895			1.34846	1.61953	1.27885	0.64984	1.31709	0.26689
35.038	0.69795	27.979	0.25157	31.865	0.11073			1.34912	1.61934	1.27933	0.64987	1.3176	0.26687
35.097	0.71521	28.023	0.25188	31.925	0.116			1.34977	1.61915	1.27979	0.6499	1.31811	0.26686
35.151	0.72068	28.067	0.25218	31.983	0.11083			1.35038	1.61895	1.28023	0.64994	1.31865	0.26684
35.206	0.71444	28.114	0.25248	32.038	0.1087			1.35097	1.61876	1.28067	0.64997	1.31925	0.26682
35.266	0.72392	28.165	0.25278	32.091	0.10656			1.35151	1.61856	1.28114	0.65	1.31983	0.2668
35.33	0.75036	28.217	0.25308	32.14	0.10792			1.35206	1.61837	1.28165	0.65003	1.32038	0.26678
35.395	0.72071	28.268	0.25339	32.191	0.10926			1.35266	1.61818	1.28217	0.65006	1.32091	0.26677
35.458	0.72232	28.315	0.25369	32.247	0.1128			1.3533	1.61798	1.28268	0.65009	1.3214	0.26675
35.516	0.71608	28.36	0.25399	32.305	0.11155			1.35395	1.61779	1.28315	0.65012	1.32191	0.26673
35.572	0.73212	28.404	0.25429	32.364	0.10983			1.35458	1.6176	1.2836	0.65015	1.32247	0.26671
35.627	0.72715	28.449	0.25459	32.42	0.11032			1.35516	1.61741	1.28404	0.65018	1.32305	0.26669
35.685	0.71569	28.496	0.2549	32.473	0.1095			1.35572	1.61722	1.28449	0.65022	1.32364	0.26668
35.747	0.74483	28.547	0.2552	32.524	0.10823			1.35627	1.61703	1.28496	0.65025	1.3242	0.26666
35.813	0.75304	28.6	0.2555	32.575	0.11045			1.35685	1.61684	1.28547	0.65028	1.32473	0.26664
35.876	0.72984	28.651	0.2558	32.628	0.10963			1.35747	1.61665	1.286	0.65031	1.32524	0.26662
35.936	0.71966	28.699	0.2561	32.685	0.11448			1.35813	1.61646	1.28651	0.65034	1.32575	0.26661
35.993	0.72911	28.746	0.25641	32.744	0.11542			1.35876	1.61627	1.28699	0.65037	1.32628	0.26659
36.048	0.72811	28.791	0.25671	32.8	0.11414			1.35936	1.61608	1.28746	0.6504	1.32685	0.26657
36.104	0.72841	28.834	0.25701	32.853	0.10938			1.35993	1.61589	1.28791	0.65044	1.32744	0.26655
36.167	0.75372	28.879	0.25731	32.905	0.11073			1.36048	1.6157	1.28834	0.65047	1.328	0.26653
36.231	0.75143	28.93	0.25762	32.955	0.11121			1.36104	1.61551	1.28879	0.6505	1.32853	0.26652
36.293	0.74124	28.982	0.25792	33.008	0.11036			1.36167	1.61532	1.2893	0.65053	1.32905	0.2665
36.354	0.73241	29.031	0.25822	33.065	0.11612			1.36231	1.61513	1.28982	0.65056	1.32955	0.26648
36.411	0.74059	29.08	0.25853	33.124	0.11575			1.36293	1.61495	1.29031	0.65059	1.33008	0.26646
36.466	0.73429	29.127	0.25883	33.181	0.11534			1.36354	1.61476	1.2908	0.65063	1.33065	0.26644
36.522	0.74248	29.172	0.25913	33.236	0.11055			1.36411	1.61457	1.29127	0.65066	1.33124	0.26643
36.584	0.73621	29.217	0.25943	33.288	0.11059			1.36466	1.61439	1.29172	0.65069	1.33181	0.26641
36.647	0.76161	29.263	0.25974	33.338	0.11196			1.36522	1.6142	1.29217	0.65072	1.33236	0.26639
36.712	0.75802	29.313	0.26004	33.389	0.11288			1.36584	1.61401	1.29263	0.65075	1.33288	0.26637
36.774	0.74652	29.363	0.26034	33.445	0.11424			1.36647	1.61383	1.29313	0.65079	1.33338	0.26636
36.832	0.73626	29.414	0.26065	33.503	0.11739			1.36712	1.61364	1.29363	0.65082	1.33389	0.26634
36.888	0.74972	29.465	0.26095	33.562	0.11655			1.36774	1.61346	1.29414	0.65085	1.33445	0.26632
36.943	0.74744	29.512	0.26125	33.616	0.11176			1.36832	1.61327	1.29465	0.65088	1.33503	0.2663
37.002	0.74243	29.557	0.26155	33.668	0.1118			1.36888	1.61309	1.29512	0.65091	1.33562	0.26629
37.066	0.75207	29.602	0.26186	33.719	0.11184			1.36943	1.6129	1.29557	0.65095	1.33616	0.26627
37.131	0.78153	29.647	0.26216	33.769	0.11452			1.37002	1.61272	1.29602	0.65098	1.33668	0.26625
37.193	0.74744	29.695	0.26246	33.825	0.11767			1.37066	1.61254	1.29647	0.65101	1.33719	0.26623
37.252	0.74776	29.747	0.26277	33.885	0.11947			1.37131	1.61235	1.29695	0.65104	1.33769	0.26621
37.307	0.74943	29.799	0.26307	33.943	0.11425			1.37193	1.61217	1.29747	0.65108	1.33825	0.2662
37.362	0.75102	29.849	0.26337	33.999	0.1134			1.37252	1.61199	1.29799	0.65111	1.33885	0.26618
37.422	0.75662	29.896	0.26368	34.052	0.11388			1.37307	1.61181	1.29849	0.65114	1.33943	0.26616
37.487	0.78218	29.941	0.26398	34.102	0.11172			1.37362	1.61162	1.29896	0.65117	1.33999	0.26614
37.551	0.76398	29.984	0.26429	34.152	0.11442			1.37422	1.61144	1.29941	0.65121	1.34052	0.26613
37.613	0.75638	30.029	0.26459	34.207	0.11711			1.37487	1.61126	1.29984	0.65124	1.34102	0.26611
37.672	0.73145	30.079	0.26489	34.265	0.11849			1.37551	1.61108	1.30029	0.65127	1.34152	0.26609
37.728	0.75432	30.132	0.2652	34.324	0.11722			1.37613	1.6109	1.30079	0.6513	1.34207	0.26607
37.784	0.77591	30.183	0.2655	34.38	0.11816			1.37672	1.61072	1.30132	0.65134	1.34265	0.26606
37.841	0.77891	30.233	0.2658	34.433	0.11288			1.37728	1.61054	1.30183	0.65137	1.34324	0.26604
37.904	0.7713	30.281	0.26611	34.484	0.11471			1.37784	1.61036	1.30233	0.6514	1.3438	0.26602
37.968	0.75304	30.325	0.26641	34.535	0.1174			1.37841	1.61018	1.30281	0.65143	1.34433	0.266
38.031	0.76803	30.369	0.26672	34.588	0.11789			1.37904	1.61	1.30325	0.65147	1.34484	0.26598
38.089	0.76697	30.414	0.26702	34.646	0.11794			1.37968	1.60982	1.30369	0.6515	1.34535	0.26597
38.146	0.76729	30.462	0.26732	34.705	0.12197			1.38031	1.60964	1.30414	0.65153	1.34588	0.26595
38.201	0.78364	30.514	0.26763	34.762	0.11892			1.38089	1.60947	1.30462	0.65157	1.34646	0.26593
38.258	0.76391	30.565	0.26793	34.815	0.11499			1.38146	1.60929	1.30514	0.6516	1.34705	0.26591
38.321	0.77094	30.614	0.26824	34.867	0.11726			1.38201	1.60911	1.30565	0.65163	1.34762	0.2659
38.386	0.76862	30.661	0.26854	34.917	0.1155			1.38258	1.60893	1.30614	0.65167	1.34815	0.26588
38.449	0.79166	30.707	0.26884	34.969	0.11645			1.38321	1.60876	1.30661	0.6517	1.34867	0.26586
38.511	0.78001	30.752	0.26915	35.027	0.12272			1.38386	1.60858	1.30707	0.65173	1.34917	0.26584
38.568	0.76701	30.796	0.26945	35.084	0.12367			1.38449	1.60841	1.30752	0.65177	1.34969	0.26583
38.622	0.74589	30.844	0.26976	35.14	0.11926			1.38511	1.60823	1.30796	0.6518	1.35027	0.26581
38.679	0.77563	30.896	0.27006	35.195	0.11798			1.38568	1.60805	1.30844	0.65183	1.35084	0.26579
38.739	0.7893	30.947	0.27037	35.247	0.11669			1.38622	1.60788	1.30896	0.65187	1.3514	0.26577
38.803	0.78836	30.998	0.27067	35.297	0.11851			1.38679	1.6077	1.30947	0.6519	1.35195	0.26576
38.866	0.79003	31.046	0.27097	35.35	0.11944			1.38739	1.60753	1.30998	0.65193	1.35247	0.26574
38.928	0.78505	31.092	0.27128	35.406	0.12127			1.38803	1.60736	1.31046	0.65197	1.35297	0.26572
38.985	0.77998	31.136	0.27158	35.464	0.12356			1.38866	1.60718	1.31092	0.652	1.3535	0.2657
39.041	0.76824	31.18	0.27189	35.522	0.1196			1.38928	1.60701	1.31136	0.65203	1.35406	0.26569
39.097	0.78331	31.227	0.27219	35.578	0.12009			1.38985	1.60683	1.3118	0.65207	1.35464	0.26567
39.156	0.79037	31.277	0.2725	35.631	0.11747			1.39041	1.60666	1.31227	0.6521	1.35522	0.26565
39.222	0.78671	31.328	0.2728	35.681	0.11931			1.39097	1.60649	1.31277	0.65213	1.35578	0.26563
39.287	0.79916	31.379	0.27311	35.731	0.11844			1.39156	1.60632	1.31328	0.65217	1.35631	0.26562
39.348	0.79146	31.428	0.27341	35.786	0.12295			1.39222	1.60614	1.31379	0.6522	1.35681	0.2656
39.407	0.78234	31.473	0.27372	35.846	0.12659			1.39287	1.60597	1.31428	0.65224	1.35731	0.26558
39.463	0.776	31.518	0.27402	35.904	0.12172			1.39348	1.6058	1.31473	0.65227	1.35786	0.26556
39.517	0.76955	31.562	0.27433	35.96	0.11775			1.39407	1.60563	1.31518	0.6523	1.35846	0.26555
39.576	0.81966	31.609	0.27463	36.012	0.12003			1.39463	1.60546	1.31562	0.65234	1.35904	0.26553
39.641	0.80523	31.66	0.27494	36.062	0.11964			1.39517	1.60529	1.31609	0.65237	1.3596	0.26551
39.705	0.79217	31.713	0.27524	36.112	0.12146			1.39576	1.60512	1.3166	0.65241	1.36012	0.26549
39.768	0.78708	31.764	0.27555	36.168	0.1242			1.39641	1.60495	1.31713	0.65244	1.36062	0.26548
39.827	0.79013	31.813	0.27585	36.227	0.12694			1.39705	1.60478	1.31764	0.65247	1.36112	0.26546
39.882	0.79177	31.859	0.27616	36.286	0.12386			1.39768	1.60461	1.31813	0.65251	1.36168	0.26544
39.938	0.78937	31.903	0.27646	36.342	0.12123			1.39827	1.60444	1.31859	0.65254	1.36227	0.26543
39.996	0.81264	31.946	0.27677	36.395	0.12037			1.39882	1.60427	1.31903	0.65258	1.36286	0.26541
40.059	0.81036	31.993	0.27707	36.446	0.12175			1.39938	1.60411	1.31946	0.65261	1.36342	0.26539
40.125	0.79315	32.044	0.27738	36.496	0.12225			1.39996	1.60394	1.31993	0.65265	1.36395	0.26537
40.188	0.80433	32.096	0.27769	36.55	0.1223			1.40059	1.60377	1.32044	0.65268	1.36446	0.26536
40.247	0.79929	32.147	0.27799	36.607	0.12507			1.40125	1.6036	1.32096	0.65271	1.36496	0.26534
40.303	0.81177	32.195	0.2783	36.665	0.12692			1.40188	1.60344	1.32147	0.65275	1.3655	0.26532
40.357	0.78361	32.241	0.2786	36.722	0.1238			1.40247	1.60327	1.32195	0.65278	1.36607	0.2653
40.413	0.80023	32.285	0.27891	36.775	0.12384			1.40303	1.6031	1.32241	0.65282	1.36665	0.26529
40.475	0.82362	32.33	0.27921	36.827	0.12209			1.40357	1.60294	1.32285	0.65285	1.36722	0.26527
40.54	0.82805	32.377	0.27952	36.877	0.12214			1.40413	1.60277	1.3233	0.65289	1.36775	0.26525
40.603	0.80265	32.427	0.27982	36.929	0.12671			1.40475	1.60261	1.32377	0.65292	1.36827	0.26523
40.664	0.80706	32.48	0.28013	36.987	0.13036			1.4054	1.60244	1.32427	0.65296	1.36877	0.26522
40.721	0.80333	32.531	0.28044	37.045	0.12952			1.40603	1.60228	1.3248	0.65299	1.36929	0.2652
40.776	0.8077	32.579	0.28074	37.102	0.12506			1.40664	1.60211	1.32531	0.65303	1.36987	0.26518
40.833	0.80397	32.626	0.28105	37.158	0.12331			1.40721	1.60195	1.32579	0.65306	1.37045	0.26517
40.894	0.82059	32.671	0.28135	37.209	0.1247			1.40776	1.60178	1.32626	0.6531	1.37102	0.26515
40.957	0.82645	32.714	0.28166	37.259	0.12023			1.40833	1.60162	1.32671	0.65313	1.37158	0.26513
41.022	0.81045	32.759	0.28197	37.311	0.1248			1.40894	1.60146	1.32714	0.65317	1.37209	0.26511
41.084	0.81629	32.809	0.28227	37.366	0.128			1.40957	1.60129	1.32759	0.6532	1.37259	0.2651
41.143	0.82478	32.862	0.28258	37.424	0.12762			1.41022	1.60113	1.32809	0.65324	1.37311	0.26508
41.198	0.80196	32.911	0.28289	37.483	0.12676			1.41084	1.60097	1.32862	0.65327	1.37366	0.26506
41.253	0.80228	32.96	0.28319	37.538	0.12592			1.41143	1.60081	1.32911	0.65331	1.37424	0.26505
41.313	0.8217	33.008	0.2835	37.591	0.12323			1.41198	1.60065	1.3296	0.65334	1.37483	0.26503
41.378	0.85067	33.052	0.2838	37.64	0.12463			1.41253	1.60049	1.33008	0.65338	1.37538	0.26501
41.443	0.8252	33.096	0.28411	37.691	0.12424			1.41313	1.60032	1.33052	0.65341	1.37591	0.26499
41.504	0.80913	33.143	0.28442	37.746	0.13018			1.41378	1.60016	1.33096	0.65345	1.3764	0.26498
41.563	0.81221	33.192	0.28472	37.806	0.13069			1.41443	1.6	1.33143	0.65348	1.37691	0.26496
41.618	0.81253	33.243	0.28503	37.865	0.12982			1.41504	1.59984	1.33192	0.65352	1.37746	0.26494
41.673	0.82379	33.294	0.28534	37.922	0.12445			1.41563	1.59968	1.33243	0.65355	1.37806	0.26493
41.733	0.83367	33.345	0.28564	37.975	0.12676			1.41618	1.59953	1.33294	0.65359	1.37865	0.26491
41.798	0.84776	33.392	0.28595	38.025	0.12362			1.41673	1.59937	1.33345	0.65362	1.37922	0.26489
41.862	0.83442	33.437	0.28626	38.075	0.12641			1.41733	1.59921	1.33392	0.65366	1.37975	0.26487
41.924	0.81019	33.481	0.28656	38.13	0.13054			1.41798	1.59905	1.33437	0.6537	1.38025	0.26486
41.982	0.82559	33.526	0.28687	38.187	0.13105			1.41862	1.59889	1.33481	0.65373	1.38075	0.26484
42.038	0.83688	33.574	0.28718	38.245	0.12793			1.41924	1.59873	1.33526	0.65377	1.3813	0.26482
42.094	0.83034	33.627	0.28748	38.302	0.12844			1.41982	1.59858	1.33574	0.6538	1.38187	0.26481
42.151	0.82657	33.679	0.28779	38.355	0.12667			1.42038	1.59842	1.33627	0.65384	1.38245	0.26479
42.214	0.85025	33.728	0.2881	38.405	0.12624			1.42094	1.59826	1.33679	0.65387	1.38302	0.26477
42.278	0.84375	33.775	0.28841	38.456	0.13038			1.42151	1.59811	1.33728	0.65391	1.38355	0.26475
42.341	0.82768	33.82	0.28871	38.51	0.13136			1.42214	1.59795	1.33775	0.65395	1.38405	0.26474
42.4	0.82526	33.864	0.28902	38.567	0.12776			1.42278	1.59779	1.3382	0.65398	1.38456	0.26472
42.457	0.82969	33.909	0.28933	38.626	0.13147			1.42341	1.59764	1.33864	0.65402	1.3851	0.2647
42.513	0.8438	33.958	0.28963	38.682	0.12879			1.424	1.59748	1.33909	0.65405	1.38567	0.26469
42.569	0.82077	34.011	0.28994	38.736	0.12655			1.42457	1.59733	1.33958	0.65409	1.38626	0.26467
42.631	0.85131	34.063	0.29025	38.788	0.12796			1.42513	1.59717	1.34011	0.65413	1.38682	0.26465
42.696	0.8586	34.113	0.29056	38.838	0.1303			1.42569	1.59702	1.34063	0.65416	1.38736	0.26464
42.759	0.83558	34.16	0.29086	38.891	0.1299			1.42631	1.59687	1.34113	0.6542	1.38788	0.26462
42.821	0.83324	34.205	0.29117	38.948	0.13132			1.42696	1.59671	1.3416	0.65423	1.38838	0.2646
42.878	0.82803	34.249	0.29148	39.006	0.13183			1.42759	1.59656	1.34205	0.65427	1.38891	0.26458
42.933	0.86416	34.294	0.29179	39.063	0.13143			1.42821	1.59641	1.34249	0.65431	1.38948	0.26457
42.988	0.83422	34.341	0.29209	39.117	0.12963			1.42878	1.59625	1.34294	0.65434	1.39006	0.26455
43.048	0.84968	34.393	0.2924	39.169	0.13105			1.42933	1.5961	1.34341	0.65438	1.39063	0.26453
43.112	0.86524	34.444	0.29271	39.219	0.12883			1.42988	1.59595	1.34393	0.65442	1.39117	0.26452
43.177	0.86149	34.494	0.29302	39.271	0.12841			1.43048	1.5958	1.34444	0.65445	1.39169	0.2645
43.239	0.83839	34.541	0.29332	39.327	0.13398			1.43112	1.59565	1.34494	0.65449	1.39219	0.26448
43.297	0.83602	34.587	0.29363	39.385	0.13493			1.43177	1.59549	1.34541	0.65453	1.39271	0.26447
43.352	0.8612	34.632	0.29394	39.444	0.13318			1.43239	1.59534	1.34587	0.65456	1.39327	0.26445
43.406	0.84216	34.676	0.29425	39.5	0.12909			1.43297	1.59519	1.34632	0.6546	1.39385	0.26443
43.466	0.84386	34.723	0.29456	39.553	0.13051			1.43352	1.59504	1.34676	0.65464	1.39444	0.26441
43.532	0.87336	34.776	0.29486	39.603	0.13194			1.43406	1.59489	1.34723	0.65467	1.395	0.2644
43.597	0.87926	34.827	0.29517	39.653	0.12876			1.43466	1.59474	1.34776	0.65471	1.39553	0.26438
43.659	0.85473	34.877	0.29548	39.708	0.13525			1.43532	1.5946	1.34827	0.65475	1.39603	0.26436
43.718	0.84263	34.926	0.29579	39.767	0.13761			1.43597	1.59445	1.34877	0.65478	1.39653	0.26435
43.773	0.84152	34.972	0.2961	39.825	0.13354			1.43659	1.5943	1.34926	0.65482	1.39708	0.26433
43.828	0.8599	35.016	0.2964	39.882	0.13082			1.43718	1.59415	1.34972	0.65486	1.39767	0.26431
43.888	0.84915	35.06	0.29671	39.935	0.13177			1.43773	1.594	1.35016	0.65489	1.39825	0.2643
43.951	0.87728	35.107	0.29702	39.984	0.13092			1.43828	1.59385	1.3506	0.65493	1.39882	0.26428
44.014	0.88181	35.156	0.29733	40.035	0.12821			1.43888	1.59371	1.35107	0.65497	1.39935	0.26426
44.078	0.86275	35.207	0.29764	40.09	0.13562			1.43951	1.59356	1.35156	0.655	1.39984	0.26425
44.137	0.84509	35.259	0.29795	40.149	0.13893			1.44014	1.59341	1.35207	0.65504	1.40035	0.26423
44.193	0.84261	35.307	0.29826	40.207	0.13251			1.44078	1.59327	1.35259	0.65508	1.4009	0.26421
44.248	0.87491	35.353	0.29856	40.264	0.13302			1.44137	1.59312	1.35307	0.65512	1.40149	0.2642
44.306	0.8808	35.398	0.29887	40.316	0.13261			1.44193	1.59298	1.35353	0.65515	1.40207	0.26418
44.369	0.87701	35.442	0.29918	40.367	0.1308			1.44248	1.59283	1.35398	0.65519	1.40264	0.26416
44.434	0.8677	35.488	0.29949	40.417	0.13503			1.44306	1.59269	1.35442	0.65523	1.40316	0.26414
44.497	0.87362	35.539	0.2998	40.471	0.13646			1.44369	1.59254	1.35488	0.65527	1.40367	0.26413
44.556	0.85445	35.593	0.30011	40.528	0.13836			1.44434	1.5924	1.35539	0.6553	1.40417	0.26411
44.613	0.8576	35.644	0.30042	40.587	0.13565			1.44497	1.59225	1.35593	0.65534	1.40471	0.26409
44.668	0.88165	35.692	0.30072	40.643	0.13571			1.44556	1.59211	1.35644	0.65538	1.40528	0.26408
44.724	0.87499	35.739	0.30103	40.696	0.13482			1.44613	1.59197	1.35692	0.65542	1.40587	0.26406
44.787	0.87399	35.783	0.30134	40.748	0.13254			1.44668	1.59182	1.35739	0.65545	1.40643	0.26404
44.851	0.88557	35.826	0.30165	40.798	0.13399			1.44724	1.59168	1.35783	0.65549	1.40696	0.26403
44.913	0.87613	35.873	0.30196	40.851	0.13823			1.44787	1.59154	1.35826	0.65553	1.40748	0.26401
44.974	0.8765	35.923	0.30227	40.909	0.14059			1.44851	1.59139	1.35873	0.65557	1.40798	0.26399
45.031	0.87128	35.975	0.30258	40.967	0.13602			1.44913	1.59125	1.35923	0.6556	1.40851	0.26398
45.086	0.86178	36.026	0.30289	41.025	0.13513			1.44974	1.59111	1.35975	0.65564	1.40909	0.26396
45.142	0.88735	36.075	0.3032	41.08	0.13474			1.45031	1.59097	1.36026	0.65568	1.40967	0.26394
45.204	0.90032	36.121	0.30351	41.131	0.13618			1.45086	1.59083	1.36075	0.65572	1.41025	0.26393
45.268	0.88667	36.165	0.30382	41.181	0.13389			1.45142	1.59069	1.36121	0.65576	1.4108	0.26391
45.334	0.8773	36.21	0.30412	41.232	0.1372			1.45204	1.59055	1.36165	0.65579	1.41131	0.26389
45.395	0.89309	36.257	0.30443	41.287	0.14005			1.45268	1.59041	1.3621	0.65583	1.41181	0.26388
45.453	0.87098	36.306	0.30474	41.345	0.13824			1.45334	1.59027	1.36257	0.65587	1.41232	0.26386
45.509	0.87416	36.359	0.30505	41.404	0.13878			1.45395	1.59013	1.36306	0.65591	1.41287	0.26384
45.563	0.88572	36.41	0.30536	41.46	0.13883			1.45453	1.58999	1.36359	0.65595	1.41345	0.26383
45.622	0.89166	36.459	0.30567	41.512	0.13374			1.45509	1.58985	1.3641	0.65598	1.41404	0.26381
45.687	0.89351	36.505	0.30598	41.562	0.13752			1.45563	1.58971	1.36459	0.65602	1.4146	0.26379
45.752	0.90087	36.551	0.30629	41.613	0.13804			1.45622	1.58958	1.36505	0.65606	1.41512	0.26378
45.814	0.89705	36.595	0.3066	41.668	0.13995			1.45687	1.58944	1.36551	0.6561	1.41562	0.26376
45.873	0.89603	36.639	0.30691	41.728	0.14189			1.45752	1.5893	1.36595	0.65614	1.41613	0.26374
45.928	0.85697	36.689	0.30722	41.787	0.14055			1.45814	1.58916	1.36639	0.65618	1.41668	0.26373
45.983	0.88681	36.741	0.30753	41.843	0.1364			1.45873	1.58903	1.36689	0.65621	1.41728	0.26371
46.043	0.89846	36.791	0.30784	41.895	0.13691			1.45928	1.58889	1.36741	0.65625	1.41787	0.26369
46.108	0.91437	36.839	0.30815	41.945	0.13931			1.45983	1.58875	1.36791	0.65629	1.41843	0.26368
46.172	0.89219	36.887	0.30846	41.995	0.13936			1.46043	1.58862	1.36839	0.65633	1.41895	0.26366
46.234	0.88834	36.932	0.30877	42.05	0.13846			1.46108	1.58848	1.36887	0.65637	1.41945	0.26364
46.293	0.89723	36.977	0.30908	42.109	0.14462			1.46172	1.58835	1.36932	0.65641	1.41995	0.26363
46.349	0.88766	37.023	0.30939	42.167	0.14184			1.46234	1.58821	1.36977	0.65645	1.4205	0.26361
46.404	0.89223	37.072	0.3097	42.224	0.1391			1.46293	1.58808	1.37023	0.65648	1.42109	0.2636
46.462	0.91943	37.122	0.31001	42.276	0.13728			1.46349	1.58794	1.37072	0.65652	1.42167	0.26358
46.525	0.90565	37.174	0.31032	42.327	0.13873			1.46404	1.58781	1.37122	0.65656	1.42224	0.26356
46.589	0.91598	37.225	0.31063	42.377	0.13973			1.46462	1.58768	1.37174	0.6566	1.42276	0.26355
46.651	0.89373	37.273	0.31094	42.431	0.13978			1.46525	1.58754	1.37225	0.65664	1.42327	0.26353
46.71	0.90403	37.318	0.31125	42.489	0.14452			1.46589	1.58741	1.37273	0.65668	1.42377	0.26351
46.767	0.89019	37.362	0.31156	42.548	0.14458			1.46651	1.58728	1.37318	0.65672	1.42431	0.2635
46.822	0.88914	37.406	0.31187	42.605	0.14041			1.4671	1.58715	1.37362	0.65676	1.42489	0.26348
46.878	0.89935	37.454	0.31218	42.658	0.13859			1.46767	1.58701	1.37406	0.6568	1.42548	0.26346
46.941	0.93232	37.506	0.31249	42.71	0.13957			1.46822	1.58688	1.37454	0.65683	1.42605	0.26345
47.006	0.91573	37.558	0.3128	42.76	0.14103			1.46878	1.58675	1.37506	0.65687	1.42658	0.26343
47.07	0.89203	37.607	0.31311	42.812	0.14108			1.46941	1.58662	1.37558	0.65691	1.4271	0.26341
47.131	0.89666	37.654	0.31343	42.869	0.1468			1.47006	1.58649	1.37607	0.65695	1.4276	0.2634
47.189	0.91402	37.7	0.31374	42.927	0.1459			1.4707	1.58636	1.37654	0.65699	1.42812	0.26338
47.243	0.90158	37.744	0.31405	42.984	0.13937			1.47131	1.58623	1.377	0.65703	1.42869	0.26336
47.299	0.91756	37.789	0.31436	43.039	0.1413			1.47189	1.5861	1.37744	0.65707	1.42927	0.26335
47.359	0.9222	37.838	0.31467	43.091	0.14043			1.47243	1.58597	1.37789	0.65711	1.42984	0.26333
47.422	0.92398	37.891	0.31498	43.141	0.13906			1.47299	1.58584	1.37838	0.65715	1.43039	0.26331
47.487	0.91448	37.942	0.31529	43.193	0.14381			1.47359	1.58571	1.37891	0.65719	1.43091	0.2633
47.549	0.91198	37.992	0.3156	43.249	0.14529			1.47422	1.58558	1.37942	0.65723	1.43141	0.26328
47.606	0.91094	38.04	0.31591	43.307	0.14629			1.47487	1.58545	1.37992	0.65727	1.43193	0.26327
47.662	0.90842	38.084	0.31622	43.365	0.14304			1.47549	1.58533	1.3804	0.65731	1.43249	0.26325
47.717	0.9031	38.129	0.31653	43.422	0.14217			1.47606	1.5852	1.38084	0.65735	1.43307	0.26323
47.777	0.91767	38.174	0.31685	43.474	0.14081			1.47662	1.58507	1.38129	0.65739	1.43365	0.26322
47.843	0.95373	38.221	0.31716	43.524	0.14037			1.47717	1.58495	1.38174	0.65743	1.43422	0.2632
47.908	0.92702	38.273	0.31747	43.575	0.14232			1.47777	1.58482	1.38221	0.65747	1.43474	0.26318
47.969	0.91458	38.324	0.31778	43.63	0.14568			1.47843	1.58469	1.38273	0.6575	1.43524	0.26317
48.028	0.92351	38.374	0.31809	43.689	0.14809			1.47908	1.58457	1.38324	0.65754	1.43575	0.26315
48.082	0.92384	38.421	0.3184	43.747	0.14579			1.47969	1.58444	1.38374	0.65758	1.4363	0.26313
48.137	0.91134	38.467	0.31871	43.803	0.14064			1.48028	1.58432	1.38421	0.65762	1.43689	0.26312
48.197	0.93032	38.512	0.31902	43.855	0.1426			1.48082	1.58419	1.38467	0.65766	1.43747	0.2631
48.261	0.94926	38.556	0.31934	43.905	0.14216			1.48137	1.58407	1.38512	0.6577	1.43803	0.26309
48.325	0.93252	38.603	0.31965	43.956	0.14412			1.48197	1.58394	1.38556	0.65774	1.43855	0.26307
48.389	0.91866	38.655	0.31996	44.011	0.14797			1.48261	1.58382	1.38603	0.65778	1.43905	0.26305
48.447	0.92471	38.706	0.32027	44.07	0.14945			1.48325	1.58369	1.38655	0.65782	1.43956	0.26304
48.503	0.92647	38.757	0.32058	44.128	0.14333			1.48389	1.58357	1.38706	0.65786	1.44011	0.26302
48.559	0.9311	38.806	0.32089	44.185	0.14528			1.48447	1.58345	1.38757	0.65791	1.4407	0.263
48.617	0.92437	38.852	0.32121	44.238	0.14298			1.48503	1.58332	1.38806	0.65795	1.44128	0.26299
48.68	0.94194	38.895	0.32152	44.289	0.14349			1.48559	1.5832	1.38852	0.65799	1.44185	0.26297
48.745	0.95385	38.939	0.32183	44.34	0.1445			1.48617	1.58308	1.38895	0.65803	1.44238	0.26296
48.807	0.93985	38.986	0.32214	44.393	0.14836			1.4868	1.58296	1.38939	0.65807	1.44289	0.26294
48.867	0.91153	39.035	0.32245	44.45	0.15032			1.48745	1.58284	1.38986	0.65811	1.4434	0.26292
48.924	0.93488	39.087	0.32277	44.508	0.1499			1.48807	1.58272	1.39035	0.65815	1.44393	0.26291
48.979	0.92944	39.138	0.32308	44.564	0.14566			1.48867	1.58259	1.39087	0.65819	1.4445	0.26289
49.035	0.93989	39.188	0.32339	44.618	0.14239			1.48924	1.58247	1.39138	0.65823	1.44508	0.26287
49.098	0.93738	39.234	0.3237	44.669	0.14625			1.48979	1.58235	1.39188	0.65827	1.44564	0.26286
49.162	0.96514	39.279	0.32401	44.72	0.14727			1.49035	1.58223	1.39234	0.65831	1.44618	0.26284
49.224	0.93097	39.323	0.32433	44.772	0.14733			1.49098	1.58211	1.39279	0.65835	1.44669	0.26283
49.284	0.92852	39.368	0.32464	44.83	0.15166			1.49162	1.58199	1.39323	0.65839	1.4472	0.26281
49.341	0.94755	39.419	0.32495	44.889	0.15266			1.49224	1.58188	1.39368	0.65843	1.44772	0.26279
49.397	0.94217	39.472	0.32526	44.946	0.14796			1.49284	1.58176	1.39419	0.65847	1.4483	0.26278
49.453	0.9382	39.523	0.32558	45.002	0.1485			1.49341	1.58164	1.39472	0.65851	1.44889	0.26276
49.514	0.95155	39.572	0.32589	45.053	0.14712			1.49397	1.58152	1.39523	0.65855	1.44946	0.26275
49.578	0.95486	39.619	0.3262	45.103	0.14384			1.49453	1.5814	1.39572	0.6586	1.45002	0.26273
49.643	0.96684	39.663	0.32651	45.154	0.14865			1.49514	1.58129	1.39619	0.65864	1.45053	0.26271
49.705	0.94843	39.706	0.32683	45.209	0.15063			1.49578	1.58117	1.39663	0.65868	1.45103	0.2627
49.763	0.93	39.753	0.32714	45.267	0.15355			1.49643	1.58105	1.39706	0.65872	1.45154	0.26268
49.819	0.95058	39.805	0.32745	45.325	0.14978			1.49705	1.58094	1.39753	0.65876	1.45209	0.26266
49.874	0.95093	39.855	0.32776	45.381	0.14841			1.49763	1.58082	1.39805	0.6588	1.45267	0.26265
49.933	0.94846	39.905	0.32808	45.433	0.14606			1.49819	1.5807	1.39855	0.65884	1.45325	0.26263
49.998	0.95754	39.955	0.32839	45.484	0.14658			1.49874	1.58059	1.39905	0.65888	1.45381	0.26262
50.063	0.97388	40.002	0.3287	45.534	0.14713			1.49933	1.58047	1.39955	0.65892	1.45433	0.2626
50.124	0.94383	40.046	0.32901	45.59	0.15294			1.49998	1.58036	1.40002	0.65897	1.45484	0.26258
50.183	0.94278	40.09	0.32933	45.65	0.15491			1.50063	1.58024	1.40046	0.65901	1.45534	0.26257
50.239	0.9504	40.136	0.32964	45.708	0.15209			1.50124	1.58013	1.4009	0.65905	1.4559	0.26255
50.294	0.95793	40.185	0.32995	45.764	0.14543			1.50183	1.58002	1.40136	0.65909	1.4565	0.26254
50.353	0.95254	40.238	0.33027	45.817	0.14839			1.50239	1.5799	1.40185	0.65913	1.45708	0.26252
50.418	0.95872	40.29	0.33058	45.866	0.14505			1.50294	1.57979	1.40238	0.65917	1.45764	0.2625
50.482	0.96498	40.339	0.33089	45.917	0.14895			1.50353	1.57968	1.4029	0.65921	1.45817	0.26249
50.544	0.96246	40.385	0.33121	45.972	0.15526			1.50418	1.57956	1.40339	0.65926	1.45866	0.26247
50.601	0.95118	40.43	0.33152	46.03	0.15725			1.50482	1.57945	1.40385	0.6593	1.45917	0.26246
50.657	0.95012	40.474	0.33183	46.088	0.15298			1.50544	1.57934	1.4043	0.65934	1.45972	0.26244
50.713	0.96496	40.519	0.33215	46.145	0.15254			1.50601	1.57923	1.40474	0.65938	1.4603	0.26242
50.772	0.96826	40.569	0.33246	46.198	0.15214			1.50657	1.57912	1.40519	0.65942	1.46088	0.26241
50.835	0.97303	40.621	0.33277	46.248	0.14785			1.50713	1.57901	1.40569	0.65946	1.46145	0.26239
50.9	0.97496	40.67	0.33309	46.299	0.14838			1.50772	1.57889	1.40621	0.65951	1.46198	0.26238
50.962	0.96948	40.717	0.3334	46.352	0.15326			1.50835	1.57878	1.4067	0.65955	1.46248	0.26236
51.021	0.95972	40.764	0.33371	46.411	0.15668			1.509	1.57867	1.40717	0.65959	1.46299	0.26234
51.078	0.9615	40.811	0.33403	46.47	0.15578			1.50962	1.57856	1.40764	0.65963	1.46352	0.26233
51.133	0.96043	40.856	0.33434	46.527	0.152			1.51021	1.57845	1.40811	0.65967	1.46411	0.26231
51.189	0.97825	40.902	0.33465	46.58	0.14819			1.51078	1.57835	1.40856	0.65972	1.4647	0.2623
51.252	0.97428	40.951	0.33497	46.632	0.15016			1.51133	1.57824	1.40902	0.65976	1.46527	0.26228
51.317	0.97765	41.003	0.33528	46.682	0.15216			1.51189	1.57813	1.40951	0.6598	1.4658	0.26226
51.381	0.97807	41.055	0.3356	46.734	0.15366			1.51252	1.57802	1.41003	0.65984	1.46632	0.26225
51.443	0.9799	41.105	0.33591	46.791	0.15466			1.51317	1.57791	1.41055	0.65988	1.46682	0.26223
51.5	0.96125	41.153	0.33622	46.849	0.1591			1.51381	1.5778	1.41105	0.65993	1.46734	0.26222
51.554	0.96015	41.197	0.33654	46.906	0.15478			1.51443	1.5777	1.41153	0.65997	1.46791	0.2622
51.609	0.97221	41.242	0.33685	46.96	0.15147			1.515	1.57759	1.41197	0.66001	1.46849	0.26218
51.669	0.98869	41.286	0.33717	47.012	0.14961			1.51554	1.57748	1.41242	0.66005	1.46906	0.26217
51.733	0.97883	41.334	0.33748	47.062	0.1506			1.51609	1.57738	1.41286	0.6601	1.4696	0.26215
51.797	0.97779	41.385	0.33779	47.114	0.15454			1.51669	1.57727	1.41334	0.66014	1.47012	0.26214
51.859	0.98993	41.438	0.33811	47.17	0.1575			1.51733	1.57717	1.41385	0.66018	1.47062	0.26212
51.916	0.97706	41.487	0.33842	47.228	0.15806			1.51797	1.57706	1.41438	0.66022	1.47114	0.26211
51.972	0.96862	41.535	0.33874	47.287	0.15762			1.51859	1.57696	1.41487	0.66027	1.4717	0.26209
52.028	0.98511	41.58	0.33905	47.343	0.15623			1.51916	1.57685	1.41535	0.66031	1.47228	0.26207
52.088	0.98407	41.624	0.33937	47.396	0.15338			1.51972	1.57675	1.4158	0.66035	1.47287	0.26206
52.153	0.99911	41.668	0.33968	47.446	0.15489			1.52028	1.57664	1.41624	0.66039	1.47343	0.26204
52.218	0.9937	41.717	0.33999	47.497	0.15446			1.52088	1.57654	1.41668	0.66044	1.47396	0.26203
52.279	0.97939	41.77	0.34031	47.552	0.15547			1.52153	1.57644	1.41717	0.66048	1.47446	0.26201
52.338	0.97832	41.821	0.34062	47.611	0.16139			1.52218	1.57633	1.4177	0.66052	1.47497	0.26199
52.393	0.97724	41.872	0.34094	47.669	0.15948			1.52279	1.57623	1.41821	0.66056	1.47552	0.26198
52.448	0.97022	41.92	0.34125	47.724	0.15274			1.52338	1.57613	1.41872	0.66061	1.47611	0.26196
52.507	1.01322	41.965	0.34157	47.777	0.15279			1.52393	1.57603	1.4192	0.66065	1.47669	0.26195
52.572	1.0078	42.009	0.34188	47.827	0.15236			1.52448	1.57592	1.41965	0.66069	1.47724	0.26193
52.636	0.98618	42.054	0.3422	47.877	0.15485			1.52507	1.57582	1.42009	0.66074	1.47777	0.26192
52.7	0.98803	42.101	0.34251	47.932	0.16027			1.52572	1.57572	1.42054	0.66078	1.47827	0.2619
52.758	1.00019	42.152	0.34283	47.991	0.16181			1.52636	1.57562	1.42101	0.66082	1.47877	0.26188
52.813	0.98434	42.203	0.34314	48.05	0.15698			1.527	1.57552	1.42152	0.66087	1.47932	0.26187
52.869	0.98615	42.253	0.34346	48.107	0.15803			1.52758	1.57542	1.42203	0.66091	1.47991	0.26185
52.926	1.00716	42.301	0.34377	48.16	0.15809			1.52813	1.57532	1.42253	0.66095	1.4805	0.26184
52.989	1.00613	42.346	0.34409	48.211	0.1552			1.52869	1.57522	1.42301	0.661	1.48107	0.26182
53.055	1.00504	42.391	0.3444	48.262	0.1538			1.52926	1.57512	1.42346	0.66104	1.4816	0.26181
53.118	0.99371	42.436	0.34472	48.315	0.15872			1.52989	1.57502	1.42391	0.66108	1.48211	0.26179
53.178	1.00294	42.483	0.34503	48.372	0.16075			1.53055	1.57492	1.42436	0.66113	1.48262	0.26177
53.234	1.00179	42.534	0.34535	48.43	0.16081			1.53118	1.57482	1.42483	0.66117	1.48315	0.26176
53.289	0.97855	42.586	0.34566	48.485	0.15744			1.53178	1.57473	1.42534	0.66121	1.48372	0.26174
53.345	0.99365	42.635	0.34598	48.539	0.1575			1.53234	1.57463	1.42586	0.66126	1.4843	0.26173
53.408	1.01631	42.685	0.34629	48.591	0.15656			1.53289	1.57453	1.42635	0.6613	1.48485	0.26171
53.472	1.02406	42.732	0.34661	48.641	0.15661			1.53345	1.57443	1.42685	0.66134	1.48539	0.2617
53.534	0.99641	42.776	0.34692	48.694	0.15913			1.53408	1.57434	1.42732	0.66139	1.48591	0.26168
53.595	0.99084	42.82	0.34724	48.752	0.16214			1.53472	1.57424	1.42776	0.66143	1.48641	0.26166
53.652	1.01639	42.866	0.34755	48.81	0.16318			1.53534	1.57415	1.4282	0.66147	1.48694	0.26165
53.707	0.98711	42.915	0.34787	48.868	0.15931			1.53595	1.57405	1.42866	0.66152	1.48752	0.26163
53.763	1.01421	42.967	0.34819	48.924	0.15937			1.53652	1.57395	1.42915	0.66156	1.4881	0.26162
53.825	1.01163	43.019	0.3485	48.975	0.15503			1.53707	1.57386	1.42967	0.66161	1.48868	0.2616
53.889	1.0313	43.068	0.34882	49.024	0.15702			1.53763	1.57376	1.43019	0.66165	1.48924	0.26159
53.954	1.0006	43.113	0.34913	49.075	0.16151			1.53825	1.57367	1.43068	0.66169	1.48975	0.26157
54.016	1.01135	43.158	0.34945	49.131	0.16306			1.53889	1.57358	1.43113	0.66174	1.49024	0.26156
54.073	1.01027	43.203	0.34976	49.189	0.16312			1.53954	1.57348	1.43158	0.66178	1.49075	0.26154
54.129	1.00473	43.248	0.35008	49.248	0.16318			1.54016	1.57339	1.43203	0.66183	1.49131	0.26152
54.184	1.00953	43.298	0.3504	49.303	0.15978			1.54073	1.57329	1.43248	0.66187	1.49189	0.26151
54.243	1.01438	43.351	0.35071	49.355	0.15589			1.54129	1.5732	1.43298	0.66191	1.49248	0.26149
54.308	1.03565	43.402	0.35103	49.405	0.15742			1.54184	1.57311	1.43351	0.66196	1.49303	0.26148
54.373	1.03309	43.451	0.35134	49.455	0.16192			1.54243	1.57302	1.43402	0.662	1.49355	0.26146
54.434	0.99925	43.498	0.35166	49.511	0.16247			1.54308	1.57293	1.43451	0.66205	1.49405	0.26145
54.493	1.01902	43.543	0.35198	49.571	0.16796			1.54373	1.57283	1.43498	0.66209	1.49455	0.26143
54.548	1.01038	43.586	0.35229	49.63	0.16457			1.54434	1.57274	1.43543	0.66214	1.49511	0.26142
54.603	1.01975	43.632	0.35261	49.685	0.15971			1.54493	1.57265	1.43586	0.66218	1.49571	0.2614
54.663	1.01267	43.683	0.35292	49.738	0.15828			1.54548	1.57256	1.43632	0.66222	1.4963	0.26138
54.728	1.0474	43.734	0.35324	49.788	0.16177			1.54603	1.57247	1.43683	0.66227	1.49685	0.26137
54.792	1.03141	43.786	0.35356	49.838	0.16183			1.54663	1.57238	1.43734	0.66231	1.49738	0.26135
54.855	1.02141	43.835	0.35387	49.894	0.16389			1.54728	1.57229	1.43786	0.66236	1.49788	0.26134
54.913	1.00683	43.881	0.35419	49.952	0.16691			1.54792	1.5722	1.43835	0.6624	1.49838	0.26132
54.969	1.02364	43.925	0.35451	50.01	0.16549			1.54855	1.57211	1.43881	0.66245	1.49894	0.26131
55.025	1.02848	43.97	0.35482	50.067	0.16207			1.54913	1.57202	1.43925	0.66249	1.49952	0.26129
55.083	1.01542	44.016	0.35514	50.119	0.16018			1.54969	1.57193	1.4397	0.66254	1.5001	0.26128
55.145	1.03376	44.065	0.35546	50.169	0.16071			1.55025	1.57185	1.44016	0.66258	1.50067	0.26126
55.209	1.0492	44.118	0.35577	50.22	0.16076			1.55083	1.57176	1.44065	0.66263	1.50119	0.26125
55.272	1.03315	44.169	0.35609	50.274	0.16431			1.55145	1.57167	1.44118	0.66267	1.50169	0.26123
55.331	1.0155	44.218	0.35641	50.332	0.16632			1.55209	1.57158	1.44169	0.66272	1.5022	0.26121
55.388	1.02942	44.265	0.35672	50.391	0.16491			1.55272	1.5715	1.44218	0.66276	1.50274	0.2612
55.443	1.03575	44.311	0.35704	50.448	0.161			1.55331	1.57141	1.44265	0.66281	1.50332	0.26118
55.5	1.03016	44.355	0.35736	50.502	0.16207			1.55388	1.57132	1.44311	0.66285	1.50391	0.26117
55.563	1.04407	44.399	0.35767	50.553	0.16311			1.55443	1.57124	1.44355	0.6629	1.50448	0.26115
55.627	1.05799	44.448	0.35799	50.603	0.16218			1.555	1.57115	1.44399	0.66294	1.50502	0.26114
55.691	1.0374	44.5	0.35831	50.655	0.16322			1.55563	1.57107	1.44448	0.66299	1.50553	0.26112
55.753	1.03635	44.551	0.35862	50.713	0.16924			1.55627	1.57098	1.445	0.66303	1.50603	0.26111
55.809	1.0277	44.599	0.35894	50.771	0.16633			1.55691	1.5709	1.44551	0.66308	1.50655	0.26109
55.863	1.04157	44.646	0.35926	50.827	0.16491			1.55753	1.57081	1.44599	0.66312	1.50713	0.26108
55.919	1.03892	44.69	0.35958	50.882	0.16497			1.55809	1.57073	1.44646	0.66317	1.50771	0.26106
55.979	1.03785	44.734	0.35989	50.934	0.16402			1.55863	1.57065	1.4469	0.66321	1.50827	0.26105
56.043	1.05934	44.78	0.36021	50.984	0.16358			1.55919	1.57056	1.44734	0.66326	1.50882	0.26103
56.108	1.06576	44.83	0.36053	51.036	0.16463			1.55979	1.57048	1.4478	0.6633	1.50934	0.26102
56.169	1.03755	44.882	0.36085	51.092	0.17067			1.56043	1.5704	1.4483	0.66335	1.50984	0.261
56.227	1.01684	44.934	0.36116	51.15	0.16574			1.56108	1.57031	1.44882	0.66339	1.51036	0.26098
56.282	1.03535	44.985	0.36148	51.209	0.1673			1.56169	1.57023	1.44934	0.66344	1.51092	0.26097
56.337	1.05074	45.033	0.3618	51.264	0.16438			1.56227	1.57015	1.44985	0.66349	1.5115	0.26095
56.397	1.05566	45.078	0.36212	51.317	0.16394			1.56282	1.57007	1.45033	0.66353	1.51209	0.26094
56.463	1.06219	45.122	0.36243	51.367	0.16449			1.56337	1.56999	1.45078	0.66358	1.51264	0.26092
56.528	1.05351	45.166	0.36275	51.418	0.16556			1.56397	1.56991	1.45122	0.66362	1.51317	0.26091
56.59	1.04035	45.214	0.36307	51.473	0.16759			1.56463	1.56983	1.45166	0.66367	1.51367	0.26089
56.648	1.04525	45.265	0.36339	51.532	0.17165			1.56528	1.56975	1.45214	0.66371	1.51418	0.26088
56.703	1.05015	45.317	0.3637	51.591	0.16772			1.5659	1.56967	1.45265	0.66376	1.51473	0.26086
56.758	1.05052	45.367	0.36402	51.646	0.16479			1.56648	1.56959	1.45317	0.66381	1.51532	0.26085
56.818	1.06007	45.414	0.36434	51.698	0.16535			1.56703	1.56951	1.45367	0.66385	1.51591	0.26083
56.881	1.05439	45.46	0.36466	51.748	0.1614			1.56758	1.56943	1.45414	0.6639	1.51646	0.26082
56.946	1.07453	45.504	0.36498	51.798	0.16747			1.56818	1.56935	1.4546	0.66394	1.51698	0.2608
57.009	1.06284	45.548	0.36529	51.854	0.1695			1.56881	1.56927	1.45504	0.66399	1.51748	0.26079
57.068	1.0451	45.596	0.36561	51.913	0.17108			1.56946	1.56919	1.45548	0.66404	1.51798	0.26077
57.123	1.03787	45.649	0.36593	51.972	0.16864			1.57009	1.56912	1.45596	0.66408	1.51854	0.26076
57.179	1.05037	45.701	0.36625	52.028	0.1687			1.57068	1.56904	1.45649	0.66413	1.51913	0.26074
57.237	1.0795	45.751	0.36657	52.081	0.16676			1.57123	1.56896	1.45701	0.66417	1.51972	0.26073
57.3	1.07696	45.799	0.36688	52.132	0.1643			1.57179	1.56888	1.45751	0.66422	1.52028	0.26071
57.366	1.06832	45.844	0.3672	52.183	0.16837			1.57237	1.56881	1.45799	0.66427	1.52081	0.2607
57.428	1.06113	45.889	0.36752	52.236	0.16993			1.573	1.56873	1.45844	0.66431	1.52132	0.26068
57.487	1.05996	45.934	0.36784	52.293	0.17101			1.57366	1.56866	1.45889	0.66436	1.52183	0.26067
57.544	1.04519	45.981	0.36816	52.352	0.17108			1.57428	1.56858	1.45934	0.66441	1.52236	0.26065
57.599	1.06832	46.031	0.36848	52.407	0.16862			1.57487	1.56851	1.45981	0.66445	1.52293	0.26063
57.656	1.06722	46.083	0.36879	52.461	0.16868			1.57544	1.56843	1.46031	0.6645	1.52352	0.26062
57.719	1.07982	46.133	0.36911	52.513	0.16826			1.57599	1.56836	1.46083	0.66455	1.52407	0.2606
57.783	1.07265	46.181	0.36943	52.563	0.16879			1.57656	1.56828	1.46133	0.66459	1.52461	0.26059
57.845	1.07614	46.226	0.36975	52.616	0.16735			1.57719	1.56821	1.46181	0.66464	1.52513	0.26057
57.906	1.07348	46.271	0.37007	52.673	0.17645			1.57783	1.56813	1.46226	0.66469	1.52563	0.26056
57.963	1.06623	46.317	0.37039	52.732	0.17253			1.57845	1.56806	1.46271	0.66473	1.52616	0.26054
58.017	1.04983	46.363	0.37071	52.789	0.17109			1.57906	1.56799	1.46317	0.66478	1.52673	0.26053
58.074	1.07312	46.414	0.37103	52.845	0.1666			1.57963	1.56792	1.46363	0.66483	1.52732	0.26051
58.135	1.09489	46.466	0.37134	52.896	0.16816			1.58017	1.56784	1.46414	0.66487	1.52789	0.2605
58.199	1.07697	46.516	0.37166	52.945	0.16922			1.58074	1.56777	1.46466	0.66492	1.52845	0.26048
58.264	1.07441	46.565	0.37198	52.996	0.17029			1.58135	1.5677	1.46516	0.66497	1.52896	0.26047
58.326	1.07941	46.612	0.3723	53.052	0.17084			1.58199	1.56763	1.46565	0.66501	1.52945	0.26045
58.384	1.05842	46.656	0.37262	53.11	0.17446			1.58264	1.56756	1.46612	0.66506	1.52996	0.26044
58.439	1.07103	46.699	0.37294	53.169	0.1725			1.58326	1.56749	1.46656	0.66511	1.53052	0.26042
58.495	1.0729	46.745	0.37326	53.224	0.16904			1.58384	1.56742	1.46699	0.66515	1.5311	0.26041
58.554	1.09164	46.794	0.37358	53.276	0.1691			1.58439	1.56735	1.46745	0.6652	1.53169	0.26039
58.619	1.08441	46.845	0.3739	53.327	0.16964			1.58495	1.56728	1.46794	0.66525	1.53224	0.26038
58.683	1.09402	46.897	0.37422	53.377	0.16921			1.58554	1.56721	1.46845	0.6653	1.53276	0.26036
58.745	1.08685	46.947	0.37453	53.433	0.17531			1.58619	1.56714	1.46897	0.66534	1.53327	0.26035
58.803	1.08876	46.993	0.37485	53.493	0.17691			1.58683	1.56707	1.46947	0.66539	1.53377	0.26033
58.858	1.06768	47.038	0.37517	53.551	0.17293			1.58745	1.567	1.46993	0.66544	1.53433	0.26032
58.913	1.06496	47.083	0.37549	53.607	0.16894			1.58803	1.56693	1.47038	0.66549	1.53493	0.2603
58.973	1.10829	47.128	0.37581	53.66	0.17255			1.58858	1.56686	1.47083	0.66553	1.53551	0.26029
59.038	1.10575	47.178	0.37613	53.709	0.17157			1.58913	1.5668	1.47128	0.66558	1.53607	0.26027
59.103	1.09542	47.231	0.37645	53.76	0.17062			1.58973	1.56673	1.47178	0.66563	1.5366	0.26026
59.166	1.07284	47.283	0.37677	53.815	0.17323			1.59038	1.56666	1.47231	0.66568	1.53709	0.26024
59.224	1.08394	47.331	0.37709	53.873	0.17632			1.59103	1.5666	1.47283	0.66572	1.5376	0.26023
59.28	1.08742	47.378	0.37741	53.932	0.17336			1.59166	1.56653	1.47331	0.66577	1.53815	0.26021
59.335	1.08168	47.423	0.37773	53.988	0.1714			1.59224	1.56646	1.47378	0.66582	1.53873	0.2602
59.393	1.08359	47.466	0.37805	54.041	0.17043			1.5928	1.5664	1.47423	0.66587	1.53932	0.26018
59.455	1.11324	47.512	0.37837	54.091	0.17099			1.59335	1.56633	1.47466	0.66591	1.53988	0.26017
59.52	1.09517	47.562	0.37869	54.142	0.17412			1.59393	1.56627	1.47512	0.66596	1.54041	0.26015
59.582	1.09258	47.614	0.37901	54.196	0.17772			1.59455	1.5662	1.47562	0.66601	1.54091	0.26014
59.641	1.08988	47.665	0.37933	54.254	0.17576			1.5952	1.56614	1.47614	0.66606	1.54142	0.26013
59.698	1.09951	47.715	0.37965	54.313	0.17735			1.59582	1.56608	1.47665	0.6661	1.54196	0.26011
59.753	1.08452	47.761	0.37997	54.37	0.17385			1.59641	1.56601	1.47715	0.66615	1.54254	0.2601
59.81	1.09414	47.805	0.38029	54.424	0.17444			1.59698	1.56595	1.47761	0.6662	1.54313	0.26008
59.873	1.12229	47.85	0.38061	54.475	0.17346			1.59753	1.56589	1.47805	0.66625	1.5437	0.26007
59.938	1.11814	47.896	0.38093	54.525	0.17047			1.5981	1.56582	1.4785	0.6663	1.54424	0.26005
60.001	1.09386	47.945	0.38125	54.577	0.17461			1.59873	1.56576	1.47896	0.66635	1.54475	0.26004
60.063	1.08966	47.997	0.38157	54.634	0.17975			1.59938	1.5657	1.47945	0.66639	1.54525	0.26002
60.12	1.10089	48.049	0.38189	54.692	0.17829			1.60001	1.56564	1.47997	0.66644	1.54577	0.26001
60.174	1.09816	48.098	0.38221	54.749	0.17529			1.60063	1.56557	1.48049	0.66649	1.54634	0.25999
60.23	1.09543	48.145	0.38253	54.804	0.17639			1.6012	1.56551	1.48098	0.66654	1.54692	0.25998
60.29	1.10981	48.191	0.38285	54.855	0.17745			1.60174	1.56545	1.48145	0.66659	1.54749	0.25996
60.354	1.12256	48.235	0.38317	54.905	0.17291			1.6023	1.56539	1.48191	0.66663	1.54804	0.25995
60.419	1.11071	48.278	0.38349	54.957	0.17756			1.6029	1.56533	1.48235	0.66668	1.54855	0.25993
60.481	1.09099	48.327	0.38381	55.013	0.17915			1.60354	1.56527	1.48278	0.66673	1.54905	0.25992
60.538	1.1053	48.379	0.38413	55.071	0.17769			1.60419	1.56521	1.48327	0.66678	1.54957	0.2599
60.594	1.11343	48.43	0.38445	55.13	0.17725			1.60481	1.56515	1.48379	0.66683	1.55013	0.25989
60.648	1.09829	48.478	0.38478	55.185	0.1763			1.60538	1.56509	1.4843	0.66688	1.55071	0.25987
60.707	1.1127	48.525	0.3851	55.238	0.17175			1.60594	1.56504	1.48478	0.66693	1.5513	0.25986
60.772	1.14719	48.571	0.38542	55.289	0.17232			1.60648	1.56498	1.48525	0.66697	1.55185	0.25984
60.838	1.1306	48.615	0.38574	55.339	0.17494			1.60707	1.56492	1.48571	0.66702	1.55238	0.25983
60.899	1.1016	48.661	0.38606	55.395	0.17859			1.60772	1.56486	1.48615	0.66707	1.55289	0.25981
60.958	1.10041	48.71	0.38638	55.454	0.18376			1.60838	1.5648	1.48661	0.66712	1.55339	0.2598
61.013	1.11321	48.761	0.3867	55.512	0.17873			1.60899	1.56475	1.4871	0.66717	1.55395	0.25979
61.068	1.11207	48.813	0.38702	55.567	0.17573			1.60958	1.56469	1.48761	0.66722	1.55454	0.25977
61.128	1.12028	48.864	0.38734	55.62	0.17628			1.61013	1.56463	1.48813	0.66727	1.55512	0.25976
61.192	1.13622	48.912	0.38766	55.67	0.17738			1.61068	1.56458	1.48864	0.66732	1.55567	0.25974
61.257	1.12269	48.957	0.38799	55.72	0.17486			1.61128	1.56452	1.48912	0.66737	1.5562	0.25973
61.32	1.12313	49.002	0.38831	55.776	0.18108			1.61192	1.56447	1.48957	0.66741	1.5567	0.25971
61.378	1.10488	49.046	0.38863	55.835	0.18372			1.61257	1.56441	1.49002	0.66746	1.5572	0.2597
61.434	1.11773	49.093	0.38895	55.894	0.17917			1.6132	1.56436	1.49046	0.66751	1.55776	0.25968
61.49	1.12118	49.144	0.38927	55.95	0.17717			1.61378	1.5643	1.49093	0.66756	1.55835	0.25967
61.548	1.1232	49.197	0.38959	56.003	0.17622			1.61434	1.56425	1.49144	0.66761	1.55894	0.25965
61.61	1.1423	49.247	0.38991	56.053	0.17628			1.6149	1.56419	1.49197	0.66766	1.5595	0.25964
61.676	1.13809	49.295	0.39023	56.104	0.17941			1.61548	1.56414	1.49247	0.66771	1.56003	0.25962
61.739	1.14007	49.341	0.39056	56.157	0.18101			1.6161	1.56409	1.49295	0.66776	1.56053	0.25961
61.798	1.09526	49.384	0.39088	56.215	0.18159			1.61676	1.56404	1.49341	0.66781	1.56104	0.2596
61.856	1.11904	49.428	0.3912	56.273	0.1796			1.61739	1.56398	1.49384	0.66786	1.56157	0.25958
61.91	1.12876	49.476	0.39152	56.329	0.17967			1.61798	1.56393	1.49428	0.66791	1.56215	0.25957
61.966	1.13077	49.528	0.39184	56.382	0.1792			1.61856	1.56388	1.49476	0.66796	1.56273	0.25955
62.029	1.13743	49.58	0.39216	56.434	0.17926			1.6191	1.56383	1.49528	0.66801	1.56329	0.25954
62.093	1.14724	49.631	0.39249	56.484	0.17726			1.61966	1.56378	1.4958	0.66806	1.56382	0.25952
62.155	1.14768	49.679	0.39281	56.537	0.17886			1.62029	1.56372	1.49631	0.66811	1.56434	0.25951
62.216	1.12	49.724	0.39313	56.595	0.18462			1.62093	1.56367	1.49679	0.66816	1.56484	0.25949
62.273	1.12507	49.769	0.39345	56.654	0.18259			1.62155	1.56362	1.49724	0.6682	1.56537	0.25948
62.328	1.13485	49.814	0.39377	56.711	0.18011			1.62216	1.56357	1.49769	0.66825	1.56595	0.25946
62.384	1.12901	49.861	0.3941	56.767	0.18118			1.62273	1.56352	1.49814	0.6683	1.56654	0.25945
62.445	1.13096	49.911	0.39442	56.818	0.17764			1.62328	1.56347	1.49861	0.66835	1.56711	0.25944
62.509	1.15804	49.963	0.39474	56.868	0.17769			1.62384	1.56343	1.49911	0.6684	1.56767	0.25942
62.574	1.15535	50.013	0.39506	56.919	0.185			1.62445	1.56338	1.49963	0.66845	1.56818	0.25941
62.636	1.13853	50.061	0.39538	56.974	0.18402			1.62509	1.56333	1.50013	0.6685	1.56868	0.25939
62.694	1.12646	50.106	0.39571	57.032	0.18303			1.62574	1.56328	1.50061	0.66855	1.56919	0.25938
62.75	1.12522	50.151	0.39603	57.09	0.18469			1.62636	1.56323	1.50106	0.6686	1.56974	0.25936
62.805	1.15391	50.196	0.39635	57.145	0.17955			1.62694	1.56318	1.50151	0.66865	1.57032	0.25935
62.864	1.148	50.242	0.39667	57.197	0.18066			1.6275	1.56314	1.50196	0.6687	1.5709	0.25933
62.929	1.15787	50.293	0.397	57.247	0.18174			1.62805	1.56309	1.50242	0.66875	1.57145	0.25932
62.993	1.15833	50.345	0.39732	57.298	0.1813			1.62864	1.56304	1.50293	0.6688	1.57197	0.2593
63.055	1.14309	50.395	0.39764	57.354	0.18601			1.62929	1.563	1.50345	0.66885	1.57247	0.25929
63.113	1.13561	50.444	0.39796	57.415	0.18868			1.62993	1.56295	1.50395	0.66891	1.57298	0.25928
63.169	1.13754	50.491	0.39829	57.473	0.18408			1.63055	1.56291	1.50444	0.66896	1.57354	0.25926
63.224	1.14582	50.536	0.39861	57.529	0.18156			1.63113	1.56286	1.50491	0.66901	1.57415	0.25925
63.284	1.16203	50.579	0.39893	57.582	0.18111			1.63169	1.56282	1.50536	0.66906	1.57473	0.25923
63.349	1.15142	50.625	0.39925	57.631	0.18011			1.63224	1.56277	1.50579	0.66911	1.57529	0.25922
63.414	1.17239	50.674	0.39958	57.682	0.18277			1.63284	1.56273	1.50625	0.66916	1.57582	0.2592
63.475	1.16339	50.725	0.3999	57.736	0.18752			1.63349	1.56268	1.50674	0.66921	1.57631	0.25919
63.534	1.14172	50.777	0.40022	57.795	0.18809			1.63414	1.56264	1.50725	0.66926	1.57682	0.25918
63.59	1.12158	50.827	0.40055	57.853	0.18453			1.63475	1.5626	1.50777	0.66931	1.57736	0.25916
63.646	1.14724	50.873	0.40087	57.91	0.18565			1.63534	1.56255	1.50827	0.66936	1.57795	0.25915
63.704	1.16974	50.918	0.40119	57.963	0.18049			1.6359	1.56251	1.50873	0.66941	1.57853	0.25913
63.766	1.167	50.962	0.40151	58.013	0.18212			1.63646	1.56247	1.50918	0.66946	1.5791	0.25912
63.831	1.16118	51.007	0.40184	58.064	0.18424			1.63704	1.56243	1.50962	0.66951	1.57963	0.2591
63.893	1.15844	51.057	0.40216	58.117	0.18641			1.63766	1.56238	1.51007	0.66956	1.58013	0.25909
63.951	1.15566	51.11	0.40248	58.175	0.1896			1.63831	1.56234	1.51057	0.66961	1.58064	0.25907
64.008	1.16079	51.162	0.40281	58.234	0.18603			1.63893	1.5623	1.5111	0.66966	1.58117	0.25906
64.063	1.15964	51.211	0.40313	58.291	0.18504			1.63951	1.56226	1.51162	0.66972	1.58175	0.25905
64.12	1.15367	51.259	0.40345	58.345	0.18354			1.64008	1.56222	1.51211	0.66977	1.58234	0.25903
64.183	1.17627	51.303	0.40378	58.397	0.18307			1.64063	1.56218	1.51259	0.66982	1.58291	0.25902
64.247	1.17837	51.346	0.4041	58.446	0.18366			1.6412	1.56214	1.51303	0.66987	1.58345	0.259
64.311	1.15984	51.391	0.40442	58.498	0.18686			1.64183	1.5621	1.51346	0.66992	1.58397	0.25899
64.373	1.18722	51.441	0.40475	58.556	0.19161			1.64247	1.56206	1.51391	0.66997	1.58446	0.25897
64.431	1.13684	51.494	0.40507	58.614	0.18856			1.64311	1.56202	1.51441	0.67002	1.58498	0.25896
64.485	1.15623	51.545	0.40539	58.67	0.18494			1.64373	1.56198	1.51494	0.67007	1.58556	0.25895
64.541	1.16621	51.595	0.40572	58.725	0.1845			1.64431	1.56194	1.51545	0.67012	1.58614	0.25893
64.601	1.19042	51.641	0.40604	58.777	0.18613			1.64485	1.56191	1.51595	0.67018	1.5867	0.25892
64.664	1.1702	51.685	0.40636	58.827	0.18356			1.64541	1.56187	1.51641	0.67023	1.58725	0.2589
64.728	1.17385	51.729	0.40669	58.879	0.18573			1.64601	1.56183	1.51685	0.67028	1.58777	0.25889
64.79	1.18062	51.776	0.40701	58.935	0.18944			1.64664	1.56179	1.51729	0.67033	1.58827	0.25888
64.847	1.16198	51.824	0.40734	58.993	0.1911			1.64728	1.56176	1.51776	0.67038	1.58879	0.25886
64.903	1.16402	51.877	0.40766	59.051	0.18751			1.6479	1.56172	1.51824	0.67043	1.58935	0.25885
64.958	1.15001	51.929	0.40798	59.107	0.18599			1.64847	1.56169	1.51877	0.67048	1.58993	0.25883
65.018	1.195	51.978	0.40831	59.16	0.18449			1.64903	1.56165	1.51929	0.67054	1.59051	0.25882
65.084	1.19713	52.025	0.40863	59.21	0.18298			1.64958	1.56161	1.51978	0.67059	1.59107	0.2588
65.149	1.16731	52.071	0.40896	59.261	0.18617			1.65018	1.56158	1.52025	0.67064	1.5916	0.25879
65.211	1.20116	52.115	0.40928	59.316	0.18887			1.65084	1.56154	1.52071	0.67069	1.5921	0.25878
65.269	1.1745	52.159	0.4096	59.375	0.1926			1.65149	1.56151	1.52115	0.67074	1.59261	0.25876
65.324	1.15101	52.207	0.40993	59.434	0.19163			1.65211	1.56148	1.52159	0.67079	1.59316	0.25875
65.379	1.17849	52.259	0.41025	59.489	0.18644			1.65269	1.56144	1.52207	0.67085	1.59375	0.25873
65.438	1.18849	52.31	0.41058	59.542	0.18596			1.65324	1.56141	1.52259	0.6709	1.59434	0.25872
65.502	1.20651	52.358	0.4109	59.592	0.18445			1.65379	1.56138	1.5231	0.67095	1.59489	0.25871
65.566	1.18783	52.405	0.41123	59.642	0.18608			1.65438	1.56134	1.52358	0.671	1.59542	0.25869
65.629	1.18349	52.451	0.41155	59.698	0.19249			1.65502	1.56131	1.52405	0.67105	1.59592	0.25868
65.688	1.17914	52.496	0.41187	59.756	0.19413			1.65566	1.56128	1.52451	0.67111	1.59642	0.25866
65.744	1.19069	52.541	0.4122	59.815	0.19156			1.65629	1.56125	1.52496	0.67116	1.59698	0.25865
65.799	1.16711	52.589	0.41252	59.871	0.19056			1.65688	1.56121	1.52541	0.67121	1.59756	0.25863
65.857	1.18512	52.64	0.41285	59.924	0.1864			1.65744	1.56118	1.52589	0.67126	1.59815	0.25862
65.92	1.21112	52.692	0.41317	59.975	0.18646			1.65799	1.56115	1.5264	0.67132	1.59871	0.25861
65.986	1.19721	52.744	0.4135	60.026	0.18866			1.65857	1.56112	1.52692	0.67137	1.59924	0.25859
66.049	1.18807	52.792	0.41382	60.079	0.18923			1.6592	1.56109	1.52744	0.67142	1.59975	0.25858
66.109	1.18528	52.838	0.41415	60.136	0.19247			1.65986	1.56106	1.52792	0.67147	1.60026	0.25856
66.166	1.18733	52.883	0.41447	60.195	0.19254			1.66049	1.56103	1.52838	0.67152	1.60079	0.25855
66.22	1.18126	52.927	0.4148	60.251	0.19261			1.66109	1.561	1.52883	0.67158	1.60136	0.25854
66.276	1.17685	52.974	0.41512	60.304	0.18634			1.66166	1.56097	1.52927	0.67163	1.60195	0.25852
66.339	1.22222	53.025	0.41545	60.356	0.18852			1.6622	1.56094	1.52974	0.67168	1.60251	0.25851
66.403	1.22915	53.077	0.41577	60.406	0.18962			1.66276	1.56092	1.53025	0.67173	1.60304	0.25849
66.465	1.17818	53.127	0.4161	60.459	0.19075			1.66339	1.56089	1.53077	0.67179	1.60356	0.25848
66.525	1.18343	53.173	0.41642	60.516	0.19663			1.66403	1.56086	1.53127	0.67184	1.60406	0.25847
66.583	1.19671	53.218	0.41675	60.575	0.19618			1.66465	1.56083	1.53173	0.67189	1.60459	0.25845
66.638	1.19868	53.263	0.41707	60.632	0.19096			1.66525	1.5608	1.53218	0.67195	1.60516	0.25844
66.695	1.18787	53.307	0.4174	60.688	0.19261			1.66583	1.56078	1.53263	0.672	1.60575	0.25842
66.756	1.206	53.355	0.41772	60.739	0.1895			1.66638	1.56075	1.53307	0.67205	1.60632	0.25841
66.819	1.21935	53.407	0.41805	60.789	0.18903			1.66695	1.56073	1.53355	0.6721	1.60688	0.2584
66.884	1.20852	53.459	0.41837	60.84	0.19171			1.66756	1.5607	1.53407	0.67216	1.60739	0.25838
66.946	1.21063	53.511	0.4187	60.895	0.19497			1.66819	1.56067	1.53459	0.67221	1.60789	0.25837
67.004	1.18043	53.56	0.41902	60.954	0.19825			1.66884	1.56065	1.53511	0.67226	1.6084	0.25835
67.06	1.20979	53.605	0.41935	61.013	0.19511			1.66946	1.56062	1.5356	0.67232	1.60895	0.25834
67.115	1.18762	53.649	0.41967	61.068	0.19148			1.67004	1.5606	1.53605	0.67237	1.60954	0.25833
67.174	1.21062	53.694	0.42	61.12	0.18995			1.6706	1.56057	1.53649	0.67242	1.61013	0.25831
67.239	1.23692	53.74	0.42033	61.17	0.19266			1.67115	1.56055	1.53694	0.67248	1.61068	0.2583
67.304	1.22447	53.79	0.42065	61.22	0.19113			1.67174	1.56053	1.5374	0.67253	1.6112	0.25828
67.366	1.18299	53.842	0.42098	61.275	0.19543			1.67239	1.5605	1.5379	0.67258	1.6117	0.25827
67.425	1.20276	53.893	0.4213	61.335	0.19817			1.67304	1.56048	1.53842	0.67263	1.6122	0.25826
67.479	1.21123	53.94	0.42163	61.394	0.19718			1.67366	1.56046	1.53893	0.67269	1.61275	0.25824
67.534	1.20354	53.986	0.42195	61.45	0.19244			1.67425	1.56044	1.5394	0.67274	1.61335	0.25823
67.594	1.21849	54.031	0.42228	61.503	0.18987			1.67479	1.56041	1.53986	0.67279	1.61394	0.25822
67.659	1.22707	54.076	0.42261	61.553	0.18938			1.67534	1.56039	1.54031	0.67285	1.6145	0.2582
67.723	1.22913	54.122	0.42293	61.604	0.19052			1.67594	1.56037	1.54076	0.6729	1.61503	0.25819
67.786	1.21187	54.172	0.42326	61.658	0.19695			1.67659	1.56035	1.54122	0.67296	1.61553	0.25817
67.845	1.19607	54.224	0.42358	61.717	0.19919			1.67723	1.56033	1.54172	0.67301	1.61604	0.25816
67.901	1.2127	54.275	0.42391	61.775	0.19871			1.67786	1.56031	1.54224	0.67306	1.61658	0.25815
67.956	1.22112	54.324	0.42424	61.832	0.19506			1.67845	1.56029	1.54275	0.67312	1.61717	0.25813
68.014	1.21838	54.372	0.42456	61.884	0.19085			1.67901	1.56027	1.54324	0.67317	1.61775	0.25812
68.076	1.22199	54.417	0.42489	61.934	0.19142			1.67956	1.56025	1.54372	0.67322	1.61832	0.2581
68.141	1.2517	54.46	0.42522	61.985	0.19363			1.68014	1.56023	1.54417	0.67328	1.61884	0.25809
68.203	1.22292	54.505	0.42554	62.038	0.19635			1.68076	1.56021	1.5446	0.67333	1.61934	0.25808
68.262	1.19904	54.553	0.42587	62.096	0.19642			1.68141	1.56019	1.54505	0.67338	1.61985	0.25806
68.319	1.20918	54.605	0.42619	62.156	0.20024			1.68203	1.56017	1.54553	0.67344	1.62038	0.25805
68.374	1.23072	54.657	0.42652	62.213	0.19656			1.68262	1.56015	1.54605	0.67349	1.62096	0.25804
68.431	1.22299	54.707	0.42685	62.267	0.19558			1.68319	1.56014	1.54657	0.67355	1.62156	0.25802
68.494	1.23159	54.753	0.42717	62.318	0.19296			1.68374	1.56012	1.54707	0.6736	1.62213	0.25801
68.558	1.22391	54.798	0.4275	62.367	0.19194			1.68431	1.5601	1.54753	0.67365	1.62267	0.25799
68.622	1.24715	54.843	0.42783	62.42	0.19628			1.68494	1.56009	1.54798	0.67371	1.62318	0.25798
68.684	1.21667	54.887	0.42815	62.477	0.20224			1.68558	1.56007	1.54843	0.67376	1.62367	0.25797
68.741	1.22524	54.936	0.42848	62.535	0.20179			1.68622	1.56005	1.54887	0.67382	1.6242	0.25795
68.795	1.2126	54.989	0.42881	62.591	0.19489			1.68684	1.56004	1.54936	0.67387	1.62477	0.25794
68.85	1.24067	55.042	0.42913	62.646	0.19709			1.68741	1.56002	1.54989	0.67393	1.62535	0.25793
68.91	1.23294	55.091	0.42946	62.698	0.19502			1.68795	1.56001	1.55042	0.67398	1.62591	0.25791
68.974	1.24158	55.138	0.42979	62.749	0.19454			1.6885	1.55999	1.55091	0.67403	1.62646	0.2579
69.039	1.26159	55.183	0.43011	62.801	0.19728			1.6891	1.55998	1.55138	0.67409	1.62698	0.25789
69.101	1.22785	55.226	0.43044	62.858	0.19897			1.68974	1.55996	1.55183	0.67414	1.62749	0.25787
69.158	1.20055	55.271	0.43077	62.915	0.20118			1.69039	1.55995	1.55226	0.6742	1.62801	0.25786
69.214	1.23686	55.321	0.4311	62.973	0.20018			1.69101	1.55994	1.55271	0.67425	1.62858	0.25784
69.269	1.24704	55.373	0.43142	63.029	0.19918			1.69158	1.55992	1.55321	0.67431	1.62915	0.25783
69.329	1.236	55.424	0.43175	63.082	0.19387			1.69214	1.55991	1.55373	0.67436	1.62973	0.25782
69.394	1.25774	55.475	0.43208	63.132	0.19445			1.69269	1.5599	1.55424	0.67442	1.63029	0.2578
69.459	1.23374	55.521	0.4324	63.183	0.19669			1.69329	1.55989	1.55475	0.67447	1.63082	0.25779
69.522	1.2489	55.565	0.43273	63.238	0.19888			1.69394	1.55987	1.55521	0.67453	1.63132	0.25778
69.58	1.25092	55.609	0.43306	63.297	0.2054			1.69459	1.55986	1.55565	0.67458	1.63183	0.25776
69.635	1.21212	55.655	0.43339	63.355	0.20281			1.69522	1.55985	1.55609	0.67463	1.63238	0.25775
69.69	1.24684	55.704	0.43371	63.411	0.19696			1.6958	1.55984	1.55655	0.67469	1.63297	0.25774
69.749	1.24728	55.755	0.43404	63.464	0.19754			1.69635	1.55983	1.55704	0.67474	1.63355	0.25772
69.813	1.25104	55.808	0.43437	63.513	0.19599			1.6969	1.55982	1.55755	0.6748	1.63411	0.25771
69.878	1.25482	55.857	0.4347	63.564	0.19552			1.69749	1.55981	1.55808	0.67485	1.63464	0.25769
69.941	1.2618	55.904	0.43502	63.619	0.2042			1.69813	1.5598	1.55857	0.67491	1.63513	0.25768
69.999	1.22125	55.951	0.43535	63.678	0.20483			1.69878	1.55979	1.55904	0.67496	1.63564	0.25767
70.054	1.22825	55.995	0.43568	63.736	0.20273			1.69941	1.55978	1.55951	0.67502	1.63619	0.25765
70.11	1.24663	56.039	0.43601	63.793	0.19955			1.69999	1.55977	1.55995	0.67507	1.63678	0.25764
70.169	1.27002	56.086	0.43633	63.845	0.19639			1.70054	1.55976	1.56039	0.67513	1.63736	0.25763
70.231	1.25905	56.138	0.43666	63.896	0.19755			1.7011	1.55976	1.56086	0.67519	1.63793	0.25761
70.297	1.25461	56.189	0.43699	63.947	0.19705			1.70169	1.55975	1.56138	0.67524	1.63845	0.2576
70.36	1.24684	56.238	0.43732	64	0.20361			1.70231	1.55974	1.56189	0.6753	1.63896	0.25759
70.419	1.27682	56.287	0.43765	64.058	0.2053			1.70297	1.55973	1.56238	0.67535	1.63947	0.25757
70.476	1.23453	56.332	0.43797	64.116	0.20482			1.7036	1.55973	1.56287	0.67541	1.64	0.25756
70.531	1.21852	56.376	0.4383	64.173	0.20002			1.70419	1.55972	1.56332	0.67546	1.64058	0.25755
70.587	1.27314	56.421	0.43863	64.226	0.20064			1.70476	1.55971	1.56376	0.67552	1.64116	0.25753
70.65	1.26546	56.469	0.43896	64.277	0.19853			1.70531	1.55971	1.56421	0.67557	1.64173	0.25752
70.714	1.26423	56.519	0.43929	64.327	0.20076			1.70587	1.5597	1.56469	0.67563	1.64226	0.25751
70.776	1.27294	56.57	0.43962	64.38	0.20027			1.7065	1.5597	1.56519	0.67568	1.64277	0.25749
70.837	1.25859	56.622	0.43994	64.438	0.20794			1.70714	1.55969	1.5657	0.67574	1.64327	0.25748
70.894	1.24582	56.671	0.44027	64.496	0.20691			1.70776	1.55969	1.56622	0.6758	1.6438	0.25746
70.949	1.24459	56.718	0.4406	64.554	0.20212			1.70837	1.55968	1.56671	0.67585	1.64438	0.25745
71.005	1.26638	56.762	0.44093	64.609	0.20003			1.70894	1.55968	1.56718	0.67591	1.64496	0.25744
71.066	1.28662	56.807	0.44126	64.66	0.20061			1.70949	1.55967	1.56762	0.67596	1.64554	0.25742
71.13	1.28053	56.852	0.44159	64.71	0.19959			1.71005	1.55967	1.56807	0.67602	1.64609	0.25741
71.194	1.24962	56.903	0.44191	64.761	0.204			1.71066	1.55967	1.56852	0.67607	1.6466	0.2574
71.257	1.26664	56.955	0.44224	64.817	0.20515			1.7113	1.55967	1.56903	0.67613	1.6471	0.25738
71.316	1.27364	57.006	0.44257	64.876	0.20632			1.71194	1.55966	1.56955	0.67619	1.64761	0.25737
71.372	1.2493	57.054	0.4429	64.935	0.20421			1.71257	1.55966	1.57006	0.67624	1.64817	0.25736
71.427	1.26122	57.1	0.44323	64.989	0.20157			1.71316	1.55966	1.57054	0.6763	1.64876	0.25734
71.486	1.27328	57.144	0.44356	65.041	0.19999			1.71372	1.55966	1.571	0.67635	1.64935	0.25733
71.55	1.29359	57.188	0.44389	65.091	0.2017			1.71427	1.55966	1.57144	0.67641	1.64989	0.25732
71.615	1.2709	57.235	0.44422	65.142	0.20068			1.71486	1.55966	1.57188	0.67647	1.65041	0.2573
71.676	1.28299	57.287	0.44454	65.197	0.20454			1.7155	1.55966	1.57235	0.67652	1.65091	0.25729
71.735	1.26023	57.339	0.44487	65.257	0.2106			1.71615	1.55966	1.57287	0.67658	1.65142	0.25728
71.791	1.25731	57.39	0.4452	65.316	0.2085			1.71676	1.55966	1.57339	0.67664	1.65197	0.25726
71.845	1.25609	57.439	0.44553	65.372	0.20148			1.71735	1.55966	1.5739	0.67669	1.65257	0.25725
71.905	1.28795	57.485	0.44586	65.425	0.20265			1.71791	1.55966	1.57439	0.67675	1.65316	0.25724
71.97	1.315	57.529	0.44619	65.474	0.20325			1.71845	1.55966	1.57485	0.6768	1.65372	0.25722
72.034	1.27075	57.574	0.44652	65.524	0.20331			1.71905	1.55966	1.57529	0.67686	1.65425	0.25721
72.097	1.25793	57.62	0.44685	65.58	0.20664			1.7197	1.55966	1.57574	0.67692	1.65474	0.2572
72.155	1.28657	57.67	0.44718	65.638	0.21108			1.72034	1.55966	1.5762	0.67697	1.65524	0.25718
72.211	1.28364	57.722	0.44751	65.697	0.20788			1.72097	1.55967	1.5767	0.67703	1.6558	0.25717
72.266	1.25744	57.772	0.44784	65.753	0.20631			1.72155	1.55967	1.57722	0.67709	1.65638	0.25716
72.324	1.27615	57.82	0.44816	65.806	0.20312			1.72211	1.55967	1.57772	0.67714	1.65697	0.25714
72.387	1.30487	57.866	0.44849	65.856	0.1988			1.72266	1.55967	1.5782	0.6772	1.65753	0.25713
72.452	1.30039	57.911	0.44882	65.907	0.20378			1.72324	1.55968	1.57866	0.67726	1.65806	0.25712
72.514	1.28255	57.956	0.44915	65.961	0.20712			1.72387	1.55968	1.57911	0.67731	1.65856	0.2571
72.572	1.26303	58.002	0.44948	66.018	0.21102			1.72452	1.55969	1.57956	0.67737	1.65907	0.25709
72.629	1.29175	58.052	0.44981	66.078	0.21057			1.72514	1.55969	1.58002	0.67743	1.65961	0.25708
72.684	1.27555	58.104	0.45014	66.135	0.20626			1.72572	1.5597	1.58052	0.67749	1.66018	0.25707
72.741	1.28922	58.155	0.45047	66.189	0.20195			1.72629	1.5597	1.58104	0.67754	1.66078	0.25705
72.804	1.29469	58.204	0.4508	66.24	0.20583			1.72684	1.55971	1.58155	0.6776	1.66135	0.25704
72.869	1.33858	58.252	0.45113	66.289	0.20589			1.72741	1.55971	1.58204	0.67766	1.66189	0.25703
72.933	1.26731	58.296	0.45146	66.341	0.20705			1.72804	1.55972	1.58252	0.67771	1.6624	0.25701
72.994	1.27948	58.34	0.45179	66.398	0.21041			1.72869	1.55972	1.58296	0.67777	1.66289	0.257
73.051	1.30827	58.385	0.45212	66.455	0.20883			1.72933	1.55973	1.5834	0.67783	1.66341	0.25699
73.105	1.28866	58.433	0.45245	66.512	0.20617			1.72994	1.55974	1.58385	0.67788	1.66398	0.25697
73.161	1.28907	58.484	0.45278	66.567	0.20844			1.73051	1.55975	1.58433	0.67794	1.66455	0.25696
73.222	1.29955	58.536	0.45311	66.62	0.20575			1.73105	1.55975	1.58484	0.678	1.66512	0.25695
73.286	1.32342	58.586	0.45344	66.671	0.20253			1.73161	1.55976	1.58536	0.67806	1.66567	0.25693
73.35	1.31216	58.633	0.45377	66.723	0.20864			1.73222	1.55977	1.58586	0.67811	1.6662	0.25692
73.412	1.28258	58.678	0.4541	66.779	0.21311			1.73286	1.55978	1.58633	0.67817	1.66671	0.25691
73.469	1.28965	58.723	0.45443	66.836	0.21318			1.7335	1.55979	1.58678	0.67823	1.66723	0.25689
73.524	1.29506	58.767	0.45476	66.895	0.20828			1.73412	1.5598	1.58723	0.67829	1.66779	0.25688
73.579	1.28545	58.815	0.45509	66.95	0.2078			1.73469	1.55981	1.58767	0.67834	1.66836	0.25687
73.639	1.29766	58.868	0.45542	67.003	0.20623			1.73524	1.55982	1.58815	0.6784	1.66895	0.25685
73.705	1.33667	58.921	0.45575	67.054	0.20741			1.73579	1.55983	1.58868	0.67846	1.6695	0.25684
73.77	1.3221	58.97	0.45608	67.104	0.2069			1.73639	1.55984	1.58921	0.67852	1.67003	0.25683
73.832	1.30075	59.018	0.45641	67.16	0.20807			1.73705	1.55985	1.5897	0.67857	1.67054	0.25682
73.89	1.29278	59.063	0.45674	67.219	0.21531			1.7377	1.55986	1.59018	0.67863	1.67104	0.2568
73.945	1.2982	59.106	0.45708	67.277	0.21482			1.73832	1.55987	1.59063	0.67869	1.6716	0.25679
74	1.31206	59.151	0.45741	67.332	0.20775			1.7389	1.55988	1.59106	0.67875	1.67219	0.25678
74.059	1.31251	59.2	0.45774	67.385	0.20835			1.73945	1.5599	1.59151	0.67881	1.67277	0.25676
74.124	1.31134	59.252	0.45807	67.435	0.20676			1.74	1.55991	1.592	0.67886	1.67332	0.25675
74.188	1.33873	59.303	0.4584	67.485	0.20847			1.74059	1.55992	1.59252	0.67892	1.67385	0.25674
74.251	1.31057	59.353	0.45873	67.54	0.21628			1.74124	1.55993	1.59303	0.67898	1.67435	0.25672
74.309	1.28078	59.401	0.45906	67.599	0.21468			1.74188	1.55995	1.59353	0.67904	1.67485	0.25671
74.365	1.32663	59.445	0.45939	67.658	0.21089			1.74251	1.55996	1.59401	0.6791	1.6754	0.2567
74.421	1.29507	59.49	0.45972	67.714	0.20988			1.74309	1.55998	1.59445	0.67915	1.67599	0.25669
74.479	1.32245	59.535	0.46005	67.767	0.20882			1.74365	1.55999	1.5949	0.67921	1.67658	0.25667
74.542	1.31276	59.583	0.46038	67.818	0.20888			1.74421	1.56001	1.59535	0.67927	1.67714	0.25666
74.608	1.36379	59.635	0.46071	67.869	0.2095			1.74479	1.56002	1.59583	0.67933	1.67767	0.25665
74.671	1.31373	59.687	0.46105	67.922	0.21122			1.74542	1.56004	1.59635	0.67939	1.67818	0.25663
74.73	1.29902	59.737	0.46138	67.979	0.21407			1.74608	1.56005	1.59687	0.67945	1.67869	0.25662
74.787	1.30284	59.785	0.46171	68.038	0.21414			1.74671	1.56007	1.59737	0.6795	1.67922	0.25661
74.841	1.3184	59.831	0.46204	68.093	0.21256			1.7473	1.56008	1.59785	0.67956	1.67979	0.25659
74.897	1.33399	59.875	0.46237	68.147	0.20929			1.74787	1.5601	1.59831	0.67962	1.68038	0.25658
74.959	1.31083	59.919	0.4627	68.199	0.20991			1.74841	1.56012	1.59875	0.67968	1.68093	0.25657
75.023	1.34681	59.966	0.46303	68.249	0.20889			1.74897	1.56013	1.59919	0.67974	1.68147	0.25656
75.086	1.322	60.018	0.46336	68.302	0.21339			1.74959	1.56015	1.59966	0.6798	1.68199	0.25654
75.147	1.33763	60.069	0.4637	68.36	0.21455			1.75023	1.56017	1.60018	0.67985	1.68249	0.25653
75.204	1.3076	60.118	0.46403	68.418	0.21686			1.75086	1.56019	1.60069	0.67991	1.68302	0.25652
75.259	1.32331	60.166	0.46436	68.475	0.21304			1.75147	1.56021	1.60118	0.67997	1.6836	0.2565
75.316	1.32704	60.212	0.46469	68.531	0.21199			1.75204	1.56023	1.60166	0.68003	1.68418	0.25649
75.377	1.34446	60.257	0.46502	68.582	0.21205			1.75259	1.56024	1.60212	0.68009	1.68475	0.25648
75.44	1.33813	60.302	0.46535	68.632	0.20936			1.75316	1.56026	1.60257	0.68015	1.68531	0.25647
75.505	1.34369	60.349	0.46569	68.684	0.2133			1.75377	1.56028	1.60302	0.68021	1.68582	0.25645
75.567	1.33743	60.399	0.46602	68.739	0.21727			1.7544	1.5603	1.60349	0.68027	1.68632	0.25644
75.626	1.30236	60.45	0.46635	68.797	0.21677			1.75505	1.56032	1.60399	0.68033	1.68684	0.25643
75.682	1.32133	60.501	0.46668	68.856	0.2141			1.75567	1.56035	1.6045	0.68038	1.68739	0.25641
75.737	1.3404	60.551	0.46701	68.911	0.21246			1.75626	1.56037	1.60501	0.68044	1.68797	0.2564
75.797	1.34427	60.597	0.46735	68.963	0.21197			1.75682	1.56039	1.60551	0.6805	1.68856	0.25639
75.861	1.34308	60.642	0.46768	69.013	0.2143			1.75737	1.56041	1.60597	0.68056	1.68911	0.25638
75.925	1.33508	60.686	0.46801	69.063	0.21043			1.75797	1.56043	1.60642	0.68062	1.68963	0.25636
75.987	1.33897	60.732	0.46834	69.119	0.21497			1.75861	1.56045	1.60686	0.68068	1.69013	0.25635
76.045	1.3309	60.782	0.46867	69.179	0.22006			1.75925	1.56048	1.60732	0.68074	1.69063	0.25634
76.1	1.36185	60.835	0.46901	69.238	0.21678			1.75987	1.5605	1.60782	0.6808	1.69119	0.25632
76.155	1.30286	60.886	0.46934	69.293	0.21465			1.76045	1.56052	1.60835	0.68086	1.69179	0.25631
76.215	1.35088	60.934	0.46967	69.346	0.21079			1.761	1.56055	1.60886	0.68092	1.69238	0.2563
76.28	1.35814	60.981	0.47	69.396	0.21198			1.76155	1.56057	1.60934	0.68098	1.69293	0.25629
76.344	1.36374	61.025	0.47034	69.446	0.21705			1.76215	1.56059	1.60981	0.68104	1.69346	0.25627
76.407	1.34893	61.068	0.47067	69.502	0.21658			1.7628	1.56062	1.61025	0.6811	1.69396	0.25626
76.466	1.33751	61.115	0.471	69.56	0.22			1.76344	1.56064	1.61068	0.68115	1.69446	0.25625
76.522	1.30558	61.167	0.47133	69.618	0.21506			1.76407	1.56067	1.61115	0.68121	1.69502	0.25624
76.577	1.34169	61.219	0.47166	69.675	0.21734			1.76466	1.5607	1.61167	0.68127	1.6956	0.25622
76.634	1.36598	61.27	0.472	69.727	0.2124			1.76522	1.56072	1.61219	0.68133	1.69618	0.25621
76.697	1.34094	61.319	0.47233	69.777	0.21355			1.76577	1.56075	1.6127	0.68139	1.69675	0.2562
76.762	1.35508	61.365	0.47266	69.828	0.21419			1.76634	1.56077	1.61319	0.68145	1.69727	0.25618
76.824	1.35555	61.41	0.473	69.882	0.21984			1.76697	1.5608	1.61365	0.68151	1.69777	0.25617
76.883	1.35767	61.454	0.47333	69.94	0.21938			1.76762	1.56083	1.6141	0.68157	1.69828	0.25616
76.94	1.336	61.499	0.47366	70	0.21999			1.76824	1.56086	1.61454	0.68163	1.69882	0.25615
76.995	1.33296	61.549	0.47399	70.056	0.21729			1.76883	1.56088	1.61499	0.68169	1.6994	0.25613
77.051	1.35552	61.601	0.47433	70.109	0.21568			1.7694	1.56091	1.61549	0.68175	1.7	0.25612
77.114	1.3748	61.652	0.47466	70.161	0.21575			1.76995	1.56094	1.61601	0.68181	1.70056	0.25611
77.179	1.36851	61.7	0.47499	70.211	0.2141			1.77051	1.56097	1.61652	0.68187	1.70109	0.2561
77.242	1.34852	61.746	0.47533	70.263	0.21588			1.77114	1.561	1.617	0.68193	1.70161	0.25608
77.304	1.3609	61.792	0.47566	70.32	0.22266			1.77179	1.56103	1.61746	0.68199	1.70211	0.25607
77.361	1.33396	61.837	0.47599	70.378	0.22162			1.77242	1.56106	1.61792	0.68205	1.70263	0.25606
77.416	1.3532	61.881	0.47633	70.435	0.21832			1.77304	1.56109	1.61837	0.68211	1.7032	0.25605
77.472	1.35875	61.931	0.47666	70.49	0.21503			1.77361	1.56112	1.61881	0.68217	1.70378	0.25603
77.532	1.38151	61.983	0.47699	70.542	0.21623			1.77416	1.56115	1.61931	0.68223	1.70435	0.25602
77.596	1.37173	62.034	0.47733	70.592	0.2174			1.77472	1.56118	1.61983	0.68229	1.7049	0.25601
77.66	1.36019	62.083	0.47766	70.644	0.21914			1.77532	1.56121	1.62034	0.68235	1.70542	0.256
77.722	1.37785	62.132	0.47799	70.7	0.22372			1.77596	1.56124	1.62083	0.68241	1.70592	0.25598
77.779	1.35773	62.176	0.47833	70.758	0.22211			1.7766	1.56127	1.62132	0.68248	1.70644	0.25597
77.834	1.34957	62.22	0.47866	70.816	0.22051			1.77722	1.5613	1.62176	0.68254	1.707	0.25596
77.889	1.34484	62.265	0.47899	70.872	0.21834			1.77779	1.56134	1.6222	0.6826	1.70758	0.25594
77.949	1.38128	62.313	0.47933	70.925	0.21558			1.77834	1.56137	1.62265	0.68266	1.70816	0.25593
78.016	1.38528	62.363	0.47966	70.976	0.21847			1.77889	1.5614	1.62313	0.68272	1.70872	0.25592
78.081	1.3738	62.415	0.47999	71.026	0.2157			1.77949	1.56144	1.62363	0.68278	1.70925	0.25591
78.142	1.35704	62.466	0.48033	71.081	0.22253			1.78016	1.56147	1.62415	0.68284	1.70976	0.25589
78.2	1.37472	62.513	0.48066	71.14	0.22486			1.78081	1.5615	1.62466	0.6829	1.71026	0.25588
78.256	1.36137	62.558	0.48099	71.198	0.22269			1.78142	1.56154	1.62513	0.68296	1.71081	0.25587
78.311	1.35487	62.603	0.48133	71.254	0.21655			1.782	1.56157	1.62558	0.68302	1.7114	0.25586
78.37	1.38455	62.647	0.48166	71.306	0.21831			1.78256	1.56161	1.62603	0.68308	1.71198	0.25584
78.434	1.38683	62.696	0.482	71.356	0.21895			1.78311	1.56164	1.62647	0.68314	1.71254	0.25583
78.499	1.38734	62.748	0.48233	71.406	0.22012			1.7837	1.56168	1.62696	0.6832	1.71306	0.25582
78.562	1.37404	62.802	0.48266	71.462	0.22472			1.78434	1.56172	1.62748	0.68326	1.71356	0.25581
78.62	1.37279	62.851	0.483	71.521	0.22594			1.78499	1.56175	1.62802	0.68333	1.71406	0.25579
78.675	1.36796	62.899	0.48333	71.58	0.22204			1.78562	1.56179	1.62851	0.68339	1.71462	0.25578
78.73	1.36838	62.944	0.48367	71.636	0.22269			1.7862	1.56183	1.62899	0.68345	1.71521	0.25577
78.789	1.37926	62.988	0.484	71.689	0.21992			1.78675	1.56186	1.62944	0.68351	1.7158	0.25576
78.852	1.40559	63.031	0.48433	71.74	0.21491			1.7873	1.5619	1.62988	0.68357	1.71636	0.25574
78.917	1.39915	63.079	0.48467	71.791	0.21893			1.78789	1.56194	1.63031	0.68363	1.71689	0.25573
78.98	1.37208	63.13	0.485	71.844	0.22068			1.78852	1.56198	1.63079	0.68369	1.7174	0.25572
79.04	1.38459	63.182	0.48534	71.901	0.22698			1.78917	1.56202	1.6313	0.68375	1.71791	0.25571
79.097	1.36432	63.232	0.48567	71.959	0.22652			1.7898	1.56205	1.63182	0.68382	1.71844	0.2557
79.151	1.37687	63.28	0.48601	72.015	0.2209			1.7904	1.56209	1.63232	0.68388	1.71901	0.25568
79.208	1.38418	63.325	0.48634	72.069	0.22097			1.79097	1.56213	1.6328	0.68394	1.71959	0.25567
79.27	1.40191	63.37	0.48668	72.12	0.22219			1.79151	1.56217	1.63325	0.684	1.72015	0.25566
79.334	1.41973	63.415	0.48701	72.171	0.22169			1.79208	1.56221	1.6337	0.68406	1.72069	0.25565
79.397	1.37697	63.463	0.48734	72.223	0.22232			1.7927	1.56225	1.63415	0.68412	1.7212	0.25563
79.457	1.37225	63.514	0.48768	72.281	0.22749			1.79334	1.56229	1.63463	0.68418	1.72171	0.25562
79.515	1.39344	63.567	0.48801	72.34	0.22813			1.79397	1.56234	1.63514	0.68425	1.72223	0.25561
79.57	1.39217	63.617	0.48835	72.397	0.22368			1.79457	1.56238	1.63567	0.68431	1.72281	0.2556
79.627	1.37525	63.664	0.48868	72.452	0.21977			1.79515	1.56242	1.63617	0.68437	1.7234	0.25558
79.688	1.39998	63.71	0.48902	72.504	0.22042			1.7957	1.56246	1.63664	0.68443	1.72397	0.25557
79.751	1.40745	63.756	0.48935	72.553	0.22103			1.79627	1.5625	1.6371	0.68449	1.72452	0.25556
79.815	1.40617	63.799	0.48969	72.605	0.22791			1.79688	1.56255	1.63756	0.68456	1.72504	0.25555
79.877	1.39106	63.845	0.49002	72.66	0.22513			1.79751	1.56259	1.63799	0.68462	1.72553	0.25553
79.936	1.37941	63.897	0.49036	72.718	0.22863			1.79815	1.56263	1.63845	0.68468	1.72605	0.25552
79.991	1.39544	63.948	0.49069	72.777	0.22814			1.79877	1.56268	1.63897	0.68474	1.7266	0.25551
80.047	1.39416	63.998	0.49103	72.833	0.22481			1.79936	1.56272	1.63948	0.6848	1.72718	0.2555
80.106	1.38762	64.046	0.49136	72.885	0.21805			1.79991	1.56276	1.63998	0.68487	1.72777	0.25549
80.171	1.41945	64.092	0.4917	72.935	0.22097			1.80047	1.56281	1.64046	0.68493	1.72833	0.25547
80.235	1.41476	64.137	0.49203	72.985	0.22385			1.80106	1.56285	1.64092	0.68499	1.72885	0.25546
80.297	1.37696	64.181	0.49237	73.041	0.22906			1.80171	1.5629	1.64137	0.68505	1.72935	0.25545
80.355	1.39996	64.229	0.4927	73.101	0.23143			1.80235	1.56294	1.64181	0.68511	1.72985	0.25544
80.411	1.40912	64.278	0.49304	73.159	0.22524			1.80297	1.56299	1.64229	0.68518	1.73041	0.25542
80.466	1.38517	64.33	0.49338	73.215	0.22074			1.80355	1.56304	1.64278	0.68524	1.73101	0.25541
80.526	1.40309	64.381	0.49371	73.268	0.22538			1.80411	1.56308	1.6433	0.6853	1.73159	0.2554
80.591	1.41052	64.431	0.49405	73.318	0.22599			1.80466	1.56313	1.64381	0.68536	1.73215	0.25539
80.655	1.44063	64.477	0.49438	73.368	0.22665			1.80526	1.56318	1.64431	0.68543	1.73268	0.25538
80.718	1.43592	64.522	0.49472	73.424	0.229			1.80591	1.56322	1.64477	0.68549	1.73318	0.25536
80.777	1.33352	64.566	0.49505	73.482	0.23194			1.80655	1.56327	1.64522	0.68555	1.73368	0.25535
80.832	1.42285	64.612	0.49539	73.54	0.23031			1.80718	1.56332	1.64566	0.68561	1.73424	0.25534
80.887	1.41635	64.662	0.49573	73.596	0.22808			1.80777	1.56337	1.64612	0.68568	1.73482	0.25533
80.945	1.39408	64.715	0.49606	73.649	0.22243			1.80832	1.56342	1.64662	0.68574	1.7354	0.25531
81.008	1.43299	64.766	0.4964	73.7	0.2225			1.80887	1.56347	1.64715	0.6858	1.73596	0.2553
81.072	1.41779	64.814	0.49673	73.751	0.22544			1.80945	1.56352	1.64766	0.68586	1.73649	0.25529
81.134	1.44798	64.86	0.49707	73.804	0.22836			1.81008	1.56357	1.64814	0.68593	1.737	0.25528
81.193	1.3838	64.905	0.4974	73.862	0.23188			1.81072	1.56362	1.6486	0.68599	1.73751	0.25527
81.249	1.38948	64.948	0.49774	73.921	0.23136			1.81134	1.56367	1.64905	0.68605	1.73804	0.25525
81.304	1.42315	64.995	0.49808	73.977	0.22402			1.81193	1.56372	1.64948	0.68612	1.73862	0.25524
81.361	1.4253	65.045	0.49841	74.031	0.22409			1.81249	1.56377	1.64995	0.68618	1.73921	0.25523
81.424	1.4258	65.098	0.49875	74.082	0.22587			1.81304	1.56382	1.65045	0.68624	1.73977	0.25522
81.49	1.41754	65.149	0.49909	74.132	0.22593			1.81361	1.56387	1.65098	0.6863	1.74031	0.25521
81.553	1.42329	65.199	0.49942	74.185	0.22712			1.81424	1.56392	1.65149	0.68637	1.74082	0.25519
81.615	1.42559	65.245	0.49976	74.242	0.23179			1.8149	1.56397	1.65199	0.68643	1.74132	0.25518
81.672	1.40674	65.289	0.50009	74.3	0.23187			1.81553	1.56403	1.65245	0.68649	1.74185	0.25517
81.726	1.40716	65.333	0.50043	74.357	0.22563			1.81615	1.56408	1.65289	0.68656	1.74242	0.25516
81.782	1.42335	65.379	0.50077	74.412	0.22858			1.81672	1.56413	1.65333	0.68662	1.743	0.25515
81.842	1.42908	65.428	0.5011	74.464	0.22577			1.81726	1.56419	1.65379	0.68668	1.74357	0.25513
81.906	1.42959	65.481	0.50144	74.514	0.22583			1.81782	1.56424	1.65428	0.68675	1.74412	0.25512
81.971	1.42838	65.532	0.50178	74.566	0.23108			1.81842	1.56429	1.65481	0.68681	1.74464	0.25511
82.032	1.44463	65.58	0.50211	74.622	0.2323			1.81906	1.56435	1.65532	0.68687	1.74514	0.2551
82.09	1.3941	65.626	0.50245	74.68	0.23237			1.81971	1.5644	1.6558	0.68694	1.74566	0.25508
82.145	1.41385	65.672	0.50279	74.738	0.22901			1.82032	1.56446	1.65626	0.687	1.74622	0.25507
82.2	1.45123	65.716	0.50312	74.794	0.22736			1.8209	1.56451	1.65672	0.68706	1.7468	0.25506
82.26	1.45171	65.761	0.50346	74.847	0.22454			1.82145	1.56457	1.65716	0.68713	1.74738	0.25505
82.326	1.42053	65.81	0.5038	74.897	0.2275			1.822	1.56463	1.65761	0.68719	1.74794	0.25504
82.391	1.45093	65.863	0.50413	74.948	0.22812			1.8226	1.56468	1.6581	0.68725	1.74847	0.25502
82.452	1.42334	65.913	0.50447	75.003	0.23397			1.82326	1.56474	1.65863	0.68732	1.74897	0.25501
82.511	1.4308	65.963	0.50481	75.062	0.23635			1.82391	1.5648	1.65913	0.68738	1.74948	0.255
82.566	1.41712	66.012	0.50514	75.12	0.23296			1.82452	1.56485	1.65963	0.68745	1.75003	0.25499
82.621	1.42111	66.056	0.50548	75.176	0.22901			1.82511	1.56491	1.66012	0.68751	1.75062	0.25498
82.681	1.4639	66.1	0.50582	75.229	0.22676			1.82566	1.56497	1.66056	0.68757	1.7512	0.25497
82.744	1.45202	66.144	0.50616	75.278	0.23029			1.82621	1.56503	1.661	0.68764	1.75176	0.25495
82.809	1.43496	66.193	0.50649	75.329	0.22689			1.82681	1.56509	1.66144	0.6877	1.75229	0.25494
82.872	1.43008	66.243	0.50683	75.385	0.23448			1.82744	1.56514	1.66193	0.68777	1.75278	0.25493
82.93	1.44465	66.295	0.50717	75.444	0.23687			1.82809	1.5652	1.66243	0.68783	1.75329	0.25492
82.985	1.41691	66.346	0.5075	75.502	0.23522			1.82872	1.56526	1.66295	0.68789	1.75385	0.25491
83.041	1.44553	66.393	0.50784	75.558	0.22663			1.8293	1.56532	1.66346	0.68796	1.75444	0.25489
83.099	1.43724	66.438	0.50818	75.61	0.22898			1.82985	1.56538	1.66393	0.68802	1.75502	0.25488
83.162	1.45706	66.482	0.50852	75.66	0.22849			1.83041	1.56544	1.66438	0.68809	1.75558	0.25487
83.228	1.44884	66.527	0.50885	75.711	0.23086			1.83099	1.5655	1.66482	0.68815	1.7561	0.25486
83.291	1.45106	66.574	0.50919	75.764	0.23326			1.83162	1.56557	1.66527	0.68821	1.7566	0.25485
83.35	1.44624	66.627	0.50953	75.822	0.23624			1.83228	1.56563	1.66574	0.68828	1.75711	0.25483
83.407	1.43426	66.68	0.50987	75.881	0.23515			1.83291	1.56569	1.66627	0.68834	1.75764	0.25482
83.462	1.42407	66.73	0.5102	75.938	0.23116			1.8335	1.56575	1.6668	0.68841	1.75822	0.25481
83.518	1.43338	66.778	0.51054	75.991	0.23123			1.83407	1.56581	1.6673	0.68847	1.75881	0.2548
83.581	1.48346	66.824	0.51088	76.043	0.23014			1.83462	1.56588	1.66778	0.68854	1.75938	0.25479
83.644	1.45385	66.867	0.51122	76.093	0.23021			1.83518	1.56594	1.66824	0.6886	1.75991	0.25477
83.707	1.44201	66.911	0.51156	76.145	0.23143			1.83581	1.566	1.66867	0.68867	1.76043	0.25476
83.768	1.44249	66.959	0.51189	76.203	0.23849			1.83644	1.56607	1.66911	0.68873	1.76093	0.25475
83.825	1.44294	67.011	0.51223	76.261	0.23739			1.83707	1.56613	1.66959	0.68879	1.76145	0.25474
83.88	1.4451	67.063	0.51257	76.319	0.2334			1.83768	1.56619	1.67011	0.68886	1.76203	0.25473
83.937	1.45087	67.114	0.51291	76.375	0.23173			1.83825	1.56626	1.67063	0.68892	1.76261	0.25472
83.998	1.48151	67.161	0.51325	76.425	0.2289			1.8388	1.56632	1.67114	0.68899	1.76319	0.2547
84.062	1.46422	67.205	0.51358	76.475	0.22837			1.83937	1.56639	1.67161	0.68905	1.76375	0.25469
84.126	1.463	67.25	0.51392	76.527	0.23543			1.83998	1.56645	1.67205	0.68912	1.76425	0.25468
84.188	1.45991	67.295	0.51426	76.583	0.23956			1.84062	1.56652	1.6725	0.68918	1.76475	0.25467
84.246	1.47459	67.343	0.5146	76.641	0.2379			1.84126	1.56659	1.67295	0.68925	1.76527	0.25466
84.302	1.43777	67.393	0.51494	76.699	0.23506			1.84188	1.56665	1.67343	0.68931	1.76583	0.25465
84.357	1.44885	67.446	0.51527	76.754	0.23397			1.84246	1.56672	1.67393	0.68938	1.76641	0.25463
84.417	1.47596	67.497	0.51561	76.806	0.2323			1.84302	1.56679	1.67446	0.68944	1.76699	0.25462
84.481	1.48713	67.544	0.51595	76.856	0.23237			1.84357	1.56685	1.67497	0.68951	1.76754	0.25461
84.546	1.47341	67.591	0.51629	76.906	0.23417			1.84417	1.56692	1.67544	0.68957	1.76806	0.2546
84.607	1.45081	67.635	0.51663	76.962	0.23834			1.84481	1.56699	1.67591	0.68964	1.76856	0.25459
84.666	1.44411	67.679	0.51697	77.022	0.24074			1.84546	1.56706	1.67635	0.6897	1.76906	0.25458
84.721	1.45879	67.725	0.51731	77.081	0.24198			1.84607	1.56713	1.67679	0.68977	1.76962	0.25456
84.776	1.46282	67.776	0.51764	77.137	0.23157			1.84666	1.5672	1.67725	0.68983	1.77022	0.25455
84.836	1.47573	67.827	0.51798	77.19	0.23281			1.84721	1.56727	1.67776	0.6899	1.77081	0.25454
84.901	1.48878	67.877	0.51832	77.239	0.22996			1.84776	1.56734	1.67827	0.68996	1.77137	0.25453
84.966	1.46073	67.926	0.51866	77.289	0.23468			1.84836	1.56741	1.67877	0.69003	1.7719	0.25452
85.028	1.45948	67.973	0.519	77.345	0.23885			1.84901	1.56748	1.67926	0.6901	1.77239	0.25451
85.086	1.48667	68.017	0.51934	77.403	0.24068			1.84966	1.56755	1.67973	0.69016	1.77289	0.25449
85.142	1.46397	68.062	0.51968	77.462	0.23845			1.85028	1.56762	1.68017	0.69023	1.77345	0.25448
85.197	1.46255	68.108	0.52002	77.518	0.23734			1.85086	1.56769	1.68062	0.69029	1.77403	0.25447
85.255	1.47021	68.158	0.52035	77.571	0.23272			1.85142	1.56776	1.68108	0.69036	1.77462	0.25446
85.318	1.50109	68.209	0.52069	77.621	0.23398			1.85197	1.56783	1.68158	0.69042	1.77518	0.25445
85.382	1.49265	68.26	0.52103	77.671	0.23635			1.85255	1.5679	1.68209	0.69049	1.77571	0.25444
85.444	1.4681	68.31	0.52137	77.725	0.23761			1.85318	1.56798	1.6826	0.69056	1.77621	0.25442
85.503	1.46322	68.357	0.52171	77.783	0.23827			1.85382	1.56805	1.6831	0.69062	1.77671	0.25441
85.56	1.47079	68.402	0.52205	77.842	0.24071			1.85444	1.56812	1.68357	0.69069	1.77725	0.2544
85.616	1.48556	68.446	0.52239	77.899	0.23785			1.85503	1.5682	1.68402	0.69075	1.77783	0.25439
85.673	1.46992	68.492	0.52273	77.953	0.23381			1.8556	1.56827	1.68446	0.69082	1.77842	0.25438
85.735	1.49724	68.541	0.52307	78.005	0.23388			1.85616	1.56834	1.68492	0.69088	1.77899	0.25437
85.8	1.49241	68.594	0.52341	78.054	0.23277			1.85673	1.56842	1.68541	0.69095	1.77953	0.25435
85.863	1.4768	68.645	0.52375	78.106	0.23871			1.85735	1.56849	1.68594	0.69102	1.78005	0.25434
85.925	1.47016	68.693	0.52409	78.164	0.24465			1.858	1.56857	1.68645	0.69108	1.78054	0.25433
85.982	1.49035	68.74	0.52443	78.222	0.24354			1.85863	1.56864	1.68693	0.69115	1.78106	0.25432
86.036	1.47104	68.784	0.52477	78.278	0.23306			1.85925	1.56872	1.6874	0.69122	1.78164	0.25431
86.092	1.47323	68.828	0.52511	78.333	0.23784			1.85982	1.5688	1.68784	0.69128	1.78222	0.2543
86.153	1.4971	68.874	0.52545	78.385	0.23613			1.86036	1.56887	1.68828	0.69135	1.78278	0.25429
86.217	1.51738	68.925	0.52578	78.435	0.23561			1.86092	1.56895	1.68874	0.69141	1.78333	0.25427
86.281	1.5035	68.977	0.52612	78.487	0.23805			1.86153	1.56903	1.68925	0.69148	1.78385	0.25426
86.342	1.4662	69.029	0.52646	78.544	0.24281			1.86217	1.5691	1.68977	0.69155	1.78435	0.25425
86.4	1.48282	69.078	0.5268	78.602	0.24525			1.86281	1.56918	1.69029	0.69161	1.78487	0.25424
86.455	1.49227	69.125	0.52714	78.662	0.24062			1.86342	1.56926	1.69078	0.69168	1.78544	0.25423
86.51	1.49096	69.17	0.52748	78.717	0.23835			1.864	1.56934	1.69125	0.69175	1.78602	0.25422
86.57	1.48417	69.213	0.52782	78.769	0.23725			1.86455	1.56942	1.6917	0.69181	1.78662	0.2542
86.636	1.52079	69.259	0.52816	78.819	0.23612			1.8651	1.56949	1.69213	0.69188	1.78717	0.25419
86.701	1.52132	69.308	0.5285	78.87	0.23619			1.8657	1.56957	1.69259	0.69195	1.78769	0.25418
86.763	1.48395	69.36	0.52884	78.926	0.2445			1.86636	1.56965	1.69308	0.69201	1.78819	0.25417
86.822	1.47725	69.41	0.52918	78.985	0.24637			1.86701	1.56973	1.6936	0.69208	1.7887	0.25416
86.877	1.48308	69.459	0.52952	79.042	0.24114			1.86763	1.56981	1.6941	0.69215	1.78926	0.25415
86.931	1.49971	69.506	0.52986	79.097	0.23592			1.86822	1.56989	1.69459	0.69221	1.78985	0.25414
86.991	1.49293	69.551	0.53021	79.15	0.23893			1.86877	1.56997	1.69506	0.69228	1.79042	0.25412
87.055	1.51329	69.596	0.53055	79.2	0.23839			1.86931	1.57006	1.69551	0.69235	1.79097	0.25411
87.119	1.51205	69.641	0.53089	79.25	0.23965			1.86991	1.57014	1.69596	0.69241	1.7915	0.2541
87.182	1.50714	69.69	0.53123	79.305	0.24326			1.87055	1.57022	1.69641	0.69248	1.792	0.25409
87.241	1.48951	69.742	0.53157	79.364	0.24689			1.87119	1.5703	1.6969	0.69255	1.7925	0.25408
87.296	1.4864	69.793	0.53191	79.423	0.24342			1.87182	1.57038	1.69742	0.69261	1.79305	0.25407
87.351	1.51392	69.843	0.53225	79.48	0.24116			1.87241	1.57047	1.69793	0.69268	1.79364	0.25406
87.409	1.51439	69.891	0.53259	79.533	0.23944			1.87296	1.57055	1.69843	0.69275	1.79423	0.25405
87.472	1.50771	69.937	0.53293	79.583	0.23772			1.87351	1.57063	1.69891	0.69282	1.7948	0.25403
87.538	1.52084	69.98	0.53327	79.633	0.24136			1.87409	1.57072	1.69937	0.69288	1.79533	0.25402
87.601	1.52314	70.025	0.53361	79.686	0.24436			1.87472	1.5708	1.6998	0.69295	1.79583	0.25401
87.66	1.48929	70.072	0.53395	79.744	0.24444			1.87538	1.57088	1.70025	0.69302	1.79633	0.254
87.717	1.50061	70.122	0.53429	79.802	0.2481			1.87601	1.57097	1.70072	0.69308	1.79686	0.25399
87.772	1.51189	70.174	0.53463	79.859	0.24521			1.8766	1.57105	1.70122	0.69315	1.79744	0.25398
87.828	1.5087	70.225	0.53497	79.913	0.23459			1.87717	1.57114	1.70174	0.69322	1.79802	0.25397
87.891	1.5237	70.273	0.53531	79.964	0.23763			1.87772	1.57122	1.70225	0.69329	1.79859	0.25395
87.954	1.526	70.318	0.53566	80.015	0.24188			1.87828	1.57131	1.70273	0.69335	1.79913	0.25394
88.017	1.52108	70.363	0.536	80.067	0.24549			1.87891	1.5714	1.70318	0.69342	1.79964	0.25393
88.078	1.52157	70.407	0.53634	80.125	0.24794			1.87954	1.57148	1.70363	0.69349	1.80015	0.25392
88.135	1.48764	70.454	0.53668	80.183	0.24681			1.88017	1.57157	1.70407	0.69356	1.80067	0.25391
88.191	1.5044	70.506	0.53702	80.24	0.24218			1.88078	1.57166	1.70454	0.69363	1.80125	0.2539
88.247	1.53392	70.559	0.53736	80.296	0.24164			1.88135	1.57174	1.70506	0.69369	1.80183	0.25389
88.309	1.52889	70.609	0.5377	80.347	0.24232			1.88191	1.57183	1.70559	0.69376	1.8024	0.25388
88.373	1.52218	70.658	0.53804	80.397	0.24178			1.88247	1.57192	1.70609	0.69383	1.80296	0.25386
88.438	1.53725	70.704	0.53839	80.448	0.24481			1.88309	1.57201	1.70658	0.6939	1.80347	0.25385
88.499	1.52141	70.747	0.53873	80.504	0.24725			1.88373	1.5721	1.70704	0.69396	1.80397	0.25384
88.556	1.50543	70.791	0.53907	80.562	0.25209			1.88438	1.57219	1.70747	0.69403	1.80448	0.25383
88.612	1.5132	70.839	0.53941	80.62	0.24803			1.88499	1.57228	1.70791	0.6941	1.80504	0.25382
88.668	1.53546	70.89	0.53975	80.676	0.24393			1.88556	1.57237	1.70839	0.69417	1.80562	0.25381
88.728	1.52325	70.942	0.54009	80.727	0.23985			1.88612	1.57246	1.7089	0.69424	1.8062	0.2538
88.792	1.54192	70.993	0.54043	80.778	0.24468			1.88668	1.57255	1.70942	0.6943	1.80676	0.25379
88.856	1.52786	71.041	0.54078	80.828	0.24354			1.88728	1.57264	1.70993	0.69437	1.80727	0.25378
88.918	1.54117	71.085	0.54112	80.884	0.24898			1.88792	1.57273	1.71041	0.69444	1.80778	0.25376
88.976	1.52337	71.13	0.54146	80.944	0.24968			1.88856	1.57282	1.71085	0.69451	1.80828	0.25375
89.031	1.4983	71.175	0.5418	81.003	0.24794			1.88918	1.57291	1.7113	0.69458	1.80884	0.25374
89.086	1.52972	71.222	0.54214	81.059	0.24385			1.88976	1.573	1.71175	0.69465	1.80944	0.25373
89.145	1.54124	71.273	0.54248	81.112	0.24335			1.89031	1.5731	1.71222	0.69471	1.81003	0.25372
89.21	1.55995	71.326	0.54283	81.161	0.24042			1.89086	1.57319	1.71273	0.69478	1.81059	0.25371
89.275	1.53315	71.376	0.54317	81.211	0.24287			1.89145	1.57328	1.71326	0.69485	1.81112	0.2537
89.339	1.54282	71.424	0.54351	81.267	0.2507			1.8921	1.57337	1.71376	0.69492	1.81161	0.25369
89.397	1.52498	71.47	0.54385	81.324	0.24899			1.89275	1.57347	1.71424	0.69499	1.81211	0.25368
89.453	1.52543	71.516	0.5442	81.382	0.24729			1.89339	1.57356	1.7147	0.69506	1.81267	0.25366
89.507	1.52038	71.559	0.54454	81.439	0.24558			1.89397	1.57366	1.71516	0.69512	1.81324	0.25365
89.565	1.55193	71.605	0.54488	81.492	0.24622			1.89453	1.57375	1.71559	0.69519	1.81382	0.25364
89.627	1.54695	71.656	0.54522	81.543	0.2445			1.89507	1.57384	1.71605	0.69526	1.81439	0.25363
89.692	1.53104	71.707	0.54556	81.594	0.24517			1.89565	1.57394	1.71656	0.69533	1.81492	0.25362
89.754	1.54799	71.757	0.54591	81.647	0.24822			1.89627	1.57403	1.71707	0.6954	1.81543	0.25361
89.814	1.55026	71.805	0.54625	81.705	0.24952			1.89692	1.57413	1.71757	0.69547	1.81594	0.2536
89.872	1.53249	71.853	0.54659	81.765	0.25081			1.89754	1.57423	1.71805	0.69554	1.81647	0.25359
89.926	1.52374	71.897	0.54693	81.821	0.24548			1.89814	1.57432	1.71853	0.69561	1.81705	0.25358
89.983	1.54807	71.942	0.54728	81.875	0.24438			1.89872	1.57442	1.71897	0.69567	1.81765	0.25356
90.046	1.56864	71.988	0.54762	81.926	0.24562			1.89926	1.57452	1.71942	0.69574	1.81821	0.25355
90.111	1.56557	72.038	0.54796	81.975	0.24389			1.89983	1.57461	1.71988	0.69581	1.81875	0.25354
90.174	1.53123	72.089	0.5483	82.027	0.24637			1.90046	1.57471	1.72038	0.69588	1.81926	0.25353
90.235	1.54271	72.14	0.54865	82.085	0.25544			1.90111	1.57481	1.72089	0.69595	1.81975	0.25352
90.293	1.55238	72.19	0.54899	82.143	0.25072			1.90174	1.57491	1.7214	0.69602	1.82027	0.25351
90.347	1.52163	72.237	0.54933	82.2	0.24661			1.90235	1.57501	1.7219	0.69609	1.82085	0.2535
90.403	1.54408	72.282	0.54967	82.255	0.24905			1.90293	1.57511	1.72237	0.69616	1.82143	0.25349
90.463	1.57578	72.326	0.55002	82.306	0.24496			1.90347	1.5752	1.72282	0.69623	1.822	0.25348
90.527	1.5616	72.371	0.55036	82.356	0.24799			1.90403	1.5753	1.72326	0.6963	1.82255	0.25347
90.591	1.5401	72.421	0.5507	82.409	0.24986			1.90463	1.5754	1.72371	0.69637	1.82306	0.25345
90.653	1.56454	72.473	0.55105	82.465	0.25296			1.90527	1.5755	1.72421	0.69644	1.82356	0.25344
90.71	1.54286	72.525	0.55139	82.523	0.25244			1.90591	1.5756	1.72473	0.6965	1.82409	0.25343
90.766	1.54522	72.573	0.55173	82.582	0.25374			1.90653	1.57571	1.72525	0.69657	1.82465	0.25342
90.821	1.54376	72.62	0.55208	82.637	0.249			1.9071	1.57581	1.72573	0.69664	1.82523	0.25341
90.881	1.56641	72.665	0.55242	82.69	0.24303			1.90766	1.57591	1.7262	0.69671	1.82582	0.2534
90.947	1.59824	72.708	0.55276	82.74	0.24734			1.90821	1.57601	1.72665	0.69678	1.82637	0.25339
91.012	1.56196	72.754	0.55311	82.791	0.24679			1.90881	1.57611	1.72708	0.69685	1.8269	0.25338
91.073	1.53667	72.805	0.55345	82.846	0.2523			1.90947	1.57621	1.72754	0.69692	1.8274	0.25337
91.132	1.55923	72.858	0.55379	82.905	0.25419			1.91012	1.57632	1.72805	0.69699	1.82791	0.25336
91.188	1.54493	72.909	0.55414	82.964	0.25247			1.91073	1.57642	1.72858	0.69706	1.82846	0.25335
91.242	1.54717	72.958	0.55448	83.019	0.2483			1.91132	1.57652	1.72909	0.69713	1.82905	0.25333
91.301	1.56794	73.004	0.55482	83.072	0.24717			1.91188	1.57663	1.72958	0.6972	1.82964	0.25332
91.364	1.59068	73.049	0.55517	83.121	0.24605			1.91242	1.57673	1.73004	0.69727	1.83019	0.25331
91.428	1.56718	73.092	0.55551	83.172	0.24973			1.91301	1.57684	1.73049	0.69734	1.83072	0.2533
91.491	1.56216	73.138	0.55585	83.227	0.25341			1.91364	1.57694	1.73092	0.69741	1.83121	0.25329
91.55	1.56636	73.187	0.5562	83.286	0.25712			1.91428	1.57704	1.73138	0.69748	1.83172	0.25328
91.606	1.56864	73.239	0.55654	83.345	0.25357			1.91491	1.57715	1.73187	0.69755	1.83227	0.25327
91.662	1.55056	73.29	0.55688	83.401	0.24701			1.9155	1.57726	1.73239	0.69762	1.83286	0.25326
91.721	1.57139	73.339	0.55723	83.454	0.25129			1.91606	1.57736	1.7329	0.69769	1.83345	0.25325
91.784	1.57935	73.386	0.55757	83.504	0.24895			1.91662	1.57747	1.73339	0.69776	1.83401	0.25324
91.849	1.59834	73.431	0.55792	83.555	0.24782			1.91721	1.57757	1.73386	0.69783	1.83454	0.25323
91.912	1.57114	73.476	0.55826	83.608	0.25454			1.91784	1.57768	1.73431	0.6979	1.83504	0.25322
91.971	1.54943	73.52	0.5586	83.666	0.25766			1.91849	1.57779	1.73476	0.69797	1.83555	0.2532
92.028	1.58692	73.569	0.55895	83.724	0.25713			1.91912	1.5779	1.7352	0.69804	1.83608	0.25319
92.083	1.56143	73.622	0.55929	83.78	0.24933			1.91971	1.578	1.73569	0.69811	1.83666	0.25318
92.139	1.57854	73.673	0.55964	83.834	0.25			1.92028	1.57811	1.73622	0.69818	1.83724	0.25317
92.201	1.58835	73.723	0.55998	83.885	0.25251			1.92083	1.57822	1.73673	0.69825	1.8378	0.25316
92.265	1.60554	73.771	0.56032	83.936	0.25258			1.92139	1.57833	1.73723	0.69832	1.83834	0.25315
92.327	1.56524	73.817	0.56067	83.989	0.25446			1.92201	1.57844	1.73771	0.69839	1.83885	0.25314
92.388	1.55836	73.86	0.56101	84.046	0.25758			1.92265	1.57855	1.73817	0.69846	1.83936	0.25313
92.445	1.58844	73.905	0.56136	84.104	0.25644			1.92327	1.57866	1.7386	0.69854	1.83989	0.25312
92.5	1.56858	73.952	0.5617	84.162	0.25412			1.92388	1.57877	1.73905	0.69861	1.84046	0.25311
92.557	1.57824	74.002	0.56205	84.217	0.2542			1.92445	1.57888	1.73952	0.69868	1.84104	0.2531
92.619	1.57875	74.054	0.56239	84.269	0.24818			1.925	1.57899	1.74002	0.69875	1.84162	0.25309
92.682	1.60903	74.105	0.56273	84.318	0.25129			1.92557	1.5791	1.74054	0.69882	1.84217	0.25308
92.747	1.60025	74.153	0.56308	84.37	0.25622			1.92619	1.57921	1.74105	0.69889	1.84269	0.25307
92.808	1.57848	74.198	0.56342	84.425	0.26054			1.92682	1.57932	1.74153	0.69896	1.84318	0.25305
92.867	1.56406	74.242	0.56377	84.484	0.25939			1.92747	1.57943	1.74198	0.69903	1.8437	0.25304
92.923	1.59989	74.286	0.56411	84.542	0.25583			1.92808	1.57955	1.74242	0.6991	1.84425	0.25303
92.978	1.58544	74.332	0.56446	84.598	0.25409			1.92867	1.57966	1.74286	0.69917	1.84484	0.25302
93.037	1.58592	74.384	0.5648	84.65	0.25111			1.92923	1.57977	1.74332	0.69924	1.84542	0.25301
93.102	1.61812	74.438	0.56515	84.7	0.25423			1.92978	1.57988	1.74384	0.69931	1.84598	0.253
93.167	1.60008	74.489	0.56549	84.75	0.25006			1.93037	1.58	1.74438	0.69939	1.8465	0.25299
93.228	1.58192	74.537	0.56584	84.805	0.25984			1.93102	1.58011	1.74489	0.69946	1.847	0.25298
93.287	1.57863	74.584	0.56618	84.865	0.25992			1.93167	1.58023	1.74537	0.69953	1.8475	0.25297
93.342	1.59402	74.628	0.56653	84.923	0.25517			1.93228	1.58034	1.74584	0.6996	1.84805	0.25296
93.397	1.58512	74.672	0.56687	84.979	0.25462			1.93287	1.58046	1.74628	0.69967	1.84865	0.25295
93.456	1.58561	74.719	0.56722	85.033	0.25469			1.93342	1.58057	1.74672	0.69974	1.84923	0.25294
93.522	1.60486	74.77	0.56756	85.083	0.25051			1.93397	1.58069	1.74719	0.69981	1.84979	0.25293
93.586	1.6184	74.821	0.56791	85.133	0.25177			1.93456	1.5808	1.7477	0.69988	1.85033	0.25292
93.649	1.59838	74.872	0.56825	85.189	0.25979			1.93522	1.58092	1.74821	0.69996	1.85083	0.25291
93.707	1.56711	74.92	0.5686	85.247	0.26352			1.93586	1.58103	1.74872	0.70003	1.85133	0.2529
93.762	1.59372	74.965	0.56894	85.305	0.25752			1.93649	1.58115	1.7492	0.7001	1.85189	0.25289
93.818	1.60353	75.01	0.56929	85.362	0.25578			1.93707	1.58127	1.74965	0.70017	1.85247	0.25287
93.875	1.59841	75.054	0.56963	85.414	0.25096			1.93762	1.58139	1.7501	0.70024	1.85305	0.25286
93.938	1.60647	75.102	0.56998	85.464	0.25344			1.93818	1.5815	1.75054	0.70031	1.85362	0.25285
94.003	1.62382	75.152	0.57033	85.515	0.25718			1.93875	1.58162	1.75102	0.70039	1.85414	0.25284
94.066	1.60559	75.205	0.57067	85.568	0.25789			1.93938	1.58174	1.75152	0.70046	1.85464	0.25283
94.124	1.60801	75.256	0.57102	85.626	0.26282			1.94003	1.58186	1.75205	0.70053	1.85515	0.25282
94.181	1.5841	75.304	0.57136	85.686	0.26049			1.94066	1.58198	1.75256	0.7006	1.85568	0.25281
94.236	1.61261	75.35	0.57171	85.742	0.2563			1.94124	1.5821	1.75304	0.70067	1.85626	0.2528
94.293	1.61871	75.395	0.57205	85.796	0.2533			1.94181	1.58222	1.7535	0.70075	1.85686	0.25279
94.356	1.61361	75.439	0.5724	85.847	0.25703			1.94236	1.58234	1.75395	0.70082	1.85742	0.25278
94.421	1.6217	75.485	0.57275	85.897	0.2571			1.94293	1.58246	1.75439	0.70089	1.85796	0.25277
94.484	1.62785	75.535	0.57309	85.949	0.25962			1.94356	1.58258	1.75485	0.70096	1.85847	0.25276
94.546	1.60772	75.587	0.57344	86.007	0.26153			1.94421	1.5827	1.75535	0.70103	1.85897	0.25275
94.603	1.59318	75.636	0.57378	86.065	0.26285			1.94484	1.58282	1.75587	0.70111	1.85949	0.25274
94.657	1.60108	75.685	0.57413	86.121	0.25866			1.94546	1.58294	1.75636	0.70118	1.86007	0.25273
94.713	1.62599	75.732	0.57447	86.176	0.25382			1.94603	1.58306	1.75685	0.70125	1.86065	0.25272
94.773	1.6227	75.777	0.57482	86.228	0.25756			1.94657	1.58318	1.75732	0.70132	1.86121	0.25271
94.837	1.61391	75.821	0.57517	86.278	0.25455			1.94713	1.58331	1.75777	0.70139	1.86176	0.2527
94.901	1.63134	75.868	0.57551	86.331	0.25831			1.94773	1.58343	1.75821	0.70147	1.86228	0.25269
94.963	1.61681	75.917	0.57586	86.387	0.26331			1.94837	1.58355	1.75868	0.70154	1.86278	0.25268
95.021	1.61349	75.968	0.57621	86.445	0.26586			1.94901	1.58367	1.75917	0.70161	1.86331	0.25267
95.076	1.61015	76.019	0.57655	86.503	0.25794			1.94963	1.5838	1.75968	0.70168	1.86387	0.25266
95.131	1.62948	76.07	0.5769	86.559	0.25863			1.95021	1.58392	1.76019	0.70176	1.86445	0.25264
95.191	1.62812	76.117	0.57724	86.611	0.2587			1.95076	1.58405	1.7607	0.70183	1.86503	0.25263
95.256	1.63801	76.162	0.57759	86.661	0.25693			1.95131	1.58417	1.76117	0.7019	1.86559	0.25262
95.322	1.63486	76.206	0.57794	86.712	0.25948			1.95191	1.5843	1.76162	0.70197	1.86611	0.25261
95.384	1.62214	76.251	0.57828	86.767	0.2626			1.95256	1.58442	1.76206	0.70205	1.86661	0.2526
95.442	1.61513	76.3	0.57863	86.827	0.26824			1.95322	1.58455	1.76251	0.70212	1.86712	0.25259
95.497	1.59104	76.353	0.57898	86.885	0.2634			1.95384	1.58467	1.763	0.70219	1.86767	0.25258
95.552	1.61984	76.404	0.57932	86.941	0.25855			1.95442	1.5848	1.76353	0.70226	1.86827	0.25257
95.611	1.65804	76.453	0.57967	86.994	0.2543			1.95497	1.58493	1.76404	0.70234	1.86885	0.25256
95.675	1.64152	76.5	0.58002	87.043	0.25437			1.95552	1.58505	1.76453	0.70241	1.86941	0.25255
95.74	1.61563	76.544	0.58036	87.093	0.26001			1.95611	1.58518	1.765	0.70248	1.86994	0.25254
95.803	1.61431	76.588	0.58071	87.149	0.26498			1.95675	1.58531	1.76544	0.70256	1.87043	0.25253
95.861	1.64504	76.633	0.58106	87.207	0.26506			1.9574	1.58544	1.76588	0.70263	1.87093	0.25252
95.917	1.60958	76.684	0.5814	87.266	0.26209			1.95803	1.58556	1.76633	0.7027	1.87149	0.25251
95.972	1.63463	76.737	0.58175	87.322	0.26092			1.95861	1.58569	1.76684	0.70278	1.87207	0.2525
96.03	1.63131	76.788	0.5821	87.376	0.25976			1.95917	1.58582	1.76737	0.70285	1.87266	0.25249
96.093	1.65265	76.838	0.58245	87.426	0.25673			1.95972	1.58595	1.76788	0.70292	1.87322	0.25248
96.159	1.64558	76.885	0.58279	87.477	0.26054			1.9603	1.58608	1.76838	0.70299	1.87376	0.25247
96.222	1.6291	76.929	0.58314	87.53	0.26367			1.96093	1.58621	1.76885	0.70307	1.87426	0.25246
96.281	1.63721	76.973	0.58349	87.587	0.26375			1.96159	1.58634	1.76929	0.70314	1.87477	0.25245
96.338	1.62438	77.019	0.58383	87.645	0.26383			1.96222	1.58647	1.76973	0.70321	1.8753	0.25244
96.393	1.61731	77.067	0.58418	87.702	0.2627			1.96281	1.5866	1.77019	0.70329	1.87587	0.25243
96.449	1.64998	77.118	0.58453	87.755	0.25908			1.96338	1.58673	1.77067	0.70336	1.87645	0.25242
96.512	1.64669	77.17	0.58488	87.807	0.26036			1.96393	1.58686	1.77118	0.70343	1.87702	0.25241
96.576	1.65672	77.219	0.58522	87.857	0.26107			1.96449	1.58699	1.7717	0.70351	1.87755	0.2524
96.638	1.62686	77.266	0.58557	87.91	0.26361			1.96512	1.58713	1.77219	0.70358	1.87807	0.25239
96.699	1.65011	77.311	0.58592	87.968	0.26739			1.96576	1.58726	1.77266	0.70365	1.87857	0.25238
96.756	1.65059	77.356	0.58627	88.026	0.26748			1.96638	1.58739	1.77311	0.70373	1.8791	0.25237
96.811	1.6283	77.401	0.58661	88.084	0.26324			1.96699	1.58752	1.77356	0.7038	1.87968	0.25236
96.867	1.6421	77.449	0.58696	88.139	0.26206			1.96756	1.58766	1.77401	0.70388	1.88026	0.25235
96.928	1.654	77.501	0.58731	88.19	0.26027			1.96811	1.58779	1.77449	0.70395	1.88084	0.25234
96.992	1.6621	77.553	0.58766	88.24	0.26096			1.96867	1.58792	1.77501	0.70402	1.88139	0.25233
97.056	1.63985	77.603	0.588	88.291	0.266			1.96928	1.58806	1.77553	0.7041	1.8819	0.25232
97.119	1.65934	77.651	0.58835	88.347	0.26731			1.96992	1.58819	1.77603	0.70417	1.8824	0.25231
97.177	1.65795	77.697	0.5887	88.405	0.26987			1.97056	1.58833	1.77651	0.70424	1.88291	0.2523
97.233	1.63564	77.74	0.58905	88.464	0.26624			1.97119	1.58846	1.77697	0.70432	1.88347	0.25229
97.288	1.63795	77.785	0.5894	88.519	0.26506			1.97177	1.5886	1.7774	0.70439	1.88405	0.25228
97.347	1.66509	77.832	0.58974	88.571	0.26266			1.97233	1.58873	1.77785	0.70447	1.88464	0.25227
97.413	1.68472	77.882	0.59009	88.621	0.26399			1.97288	1.58887	1.77832	0.70454	1.88519	0.25226
97.478	1.6662	77.933	0.59044	88.671	0.26156			1.97347	1.58901	1.77882	0.70462	1.88571	0.25225
97.539	1.62674	77.984	0.59079	88.727	0.26911			1.97413	1.58914	1.77933	0.70469	1.88621	0.25224
97.597	1.65193	78.032	0.59114	88.787	0.27292			1.97478	1.58928	1.77984	0.70476	1.88671	0.25223
97.652	1.65811	78.078	0.59148	88.846	0.2699			1.97539	1.58942	1.78032	0.70484	1.88727	0.25222
97.707	1.65483	78.122	0.59183	88.902	0.26126			1.97597	1.58955	1.78078	0.70491	1.88787	0.25221
97.767	1.66479	78.167	0.59218	88.954	0.26133			1.97652	1.58969	1.78122	0.70499	1.88846	0.2522
97.831	1.68258	78.213	0.59253	89.004	0.26202			1.97707	1.58983	1.78167	0.70506	1.88902	0.25219
97.896	1.66016	78.265	0.59288	89.054	0.26395			1.97767	1.58997	1.78213	0.70513	1.88954	0.25218
97.959	1.65694	78.318	0.59323	89.109	0.27152			1.97831	1.59011	1.78265	0.70521	1.89004	0.25217
98.018	1.65743	78.369	0.59357	89.167	0.27223			1.97896	1.59025	1.78318	0.70528	1.89054	0.25216
98.074	1.66165	78.417	0.59392	89.226	0.26605			1.97959	1.59039	1.78369	0.70536	1.89109	0.25215
98.128	1.65066	78.464	0.59427	89.283	0.26554			1.98018	1.59053	1.78417	0.70543	1.89167	0.25214
98.186	1.66072	78.508	0.59462	89.335	0.26561			1.98074	1.59067	1.78464	0.70551	1.89226	0.25213
98.248	1.69184	78.551	0.59497	89.386	0.26255			1.98128	1.59081	1.78508	0.70558	1.89283	0.25212
98.313	1.70189	78.598	0.59532	89.436	0.26762			1.98186	1.59095	1.78551	0.70566	1.89335	0.25211
98.375	1.65468	78.649	0.59567	89.49	0.26769			1.98248	1.59109	1.78598	0.70573	1.89386	0.2521
98.435	1.6456	78.701	0.59602	89.548	0.27277			1.98313	1.59123	1.78649	0.70581	1.89436	0.25209
98.492	1.67475	78.751	0.59636	89.607	0.27037			1.98375	1.59137	1.78701	0.70588	1.8949	0.25208
98.547	1.67709	78.8	0.59671	89.664	0.26667			1.98435	1.59152	1.78751	0.70596	1.89548	0.25207
98.603	1.65085	78.845	0.59706	89.718	0.26426			1.98492	1.59166	1.788	0.70603	1.89607	0.25206
98.667	1.6781	78.889	0.59741	89.77	0.26433			1.98547	1.5918	1.78845	0.70611	1.89664	0.25205
98.731	1.70359	78.934	0.59776	89.819	0.2638			1.98603	1.59194	1.78889	0.70618	1.89718	0.25204
98.795	1.66968	78.981	0.59811	89.871	0.26948			1.98667	1.59209	1.78934	0.70626	1.8977	0.25203
98.856	1.66444	79.031	0.59846	89.929	0.27457			1.98731	1.59223	1.78981	0.70633	1.89819	0.25202
98.913	1.66492	79.084	0.59881	89.987	0.26712			1.98795	1.59237	1.79031	0.70641	1.89871	0.25201
98.968	1.66727	79.136	0.59916	90.043	0.26847			1.98856	1.59252	1.79084	0.70648	1.89929	0.252
99.023	1.68111	79.183	0.59951	90.098	0.26855			1.98913	1.59266	1.79136	0.70656	1.89987	0.25199
99.083	1.6721	79.23	0.59985	90.15	0.26486			1.98968	1.59281	1.79183	0.70663	1.90043	0.25198
99.147	1.70715	79.275	0.6002	90.2	0.26305			1.99023	1.59295	1.7923	0.70671	1.90098	0.25197
99.212	1.70583	79.319	0.60055	90.252	0.27129			1.99083	1.5931	1.79275	0.70678	1.9015	0.25196
99.273	1.6583	79.364	0.6009	90.308	0.2701			1.99147	1.59324	1.79319	0.70686	1.902	0.25195
99.331	1.66842	79.414	0.60125	90.366	0.27018			1.99212	1.59339	1.79364	0.70693	1.90252	0.25194
99.386	1.69004	79.466	0.6016	90.424	0.27216			1.99273	1.59354	1.79414	0.70701	1.90308	0.25193
99.441	1.68464	79.517	0.60195	90.48	0.26969			1.99331	1.59368	1.79466	0.70708	1.90366	0.25192
99.501	1.68514	79.565	0.6023	90.533	0.26291			1.99386	1.59383	1.79517	0.70716	1.90424	0.25191
99.567	1.69923	79.613	0.60265	90.583	0.26861			1.99441	1.59398	1.79565	0.70723	1.9048	0.2519
99.632	1.71709	79.657	0.603	90.634	0.26868			1.99501	1.59413	1.79613	0.70731	1.90533	0.25189
99.694	1.67912	79.701	0.60335	90.689	0.27064			1.99567	1.59428	1.79657	0.70739	1.90583	0.25188
99.752	1.66616	79.747	0.6037	90.749	0.27511			1.99632	1.59442	1.79701	0.70746	1.90634	0.25187
99.807	1.68007	79.796	0.60405	90.806	0.27331			1.99694	1.59457	1.79747	0.70754	1.90689	0.25186
99.862	1.69207	79.848	0.6044	90.862	0.26524			1.99752	1.59472	1.79796	0.70761	1.90749	0.25185
99.922	1.69648	79.9	0.60475	90.914	0.26467			1.99807	1.59487	1.79848	0.70769	1.90806	0.25184
99.986	1.70858	79.95	0.6051	90.964	0.2723			1.99862	1.59502	1.799	0.70776	1.90862	0.25183
100.05	1.71301	79.997	0.60545	91.015	0.26857			1.99922	1.59517	1.7995	0.70784	1.90914	0.25182
100.113	1.70387	80.042	0.6058	91.071	0.27434			1.99986	1.59532	1.79997	0.70792	1.90964	0.25181
100.171	1.66	80.086	0.60615	91.13	0.27756			2.0005	1.59547	1.80042	0.70799	1.91015	0.2518
100.227	1.67203	80.132	0.6065	91.188	0.27325			2.00113	1.59562	1.80086	0.70807	1.91071	0.25179
100.282	1.70142	80.181	0.60685	91.245	0.26766			2.00171	1.59577	1.80132	0.70814	1.9113	0.25178
100.341	1.70582	80.233	0.6072	91.297	0.26962			2.00227	1.59593	1.80181	0.70822	1.91188	0.25177
100.403	1.70446	80.284	0.60755	91.347	0.26843			2.00282	1.59608	1.80233	0.7083	1.91245	0.25176
100.469	1.70502	80.333	0.6079	91.398	0.27099			2.00341	1.59623	1.80284	0.70837	1.91297	0.25175
100.532	1.71134	80.38	0.60825	91.452	0.27046			2.00403	1.59638	1.80333	0.70845	1.91347	0.25174
100.591	1.69825	80.425	0.6086	91.509	0.27937			2.00469	1.59654	1.8038	0.70853	1.91398	0.25173
100.649	1.68906	80.468	0.60895	91.567	0.27629			2.00532	1.59669	1.80425	0.7086	1.91452	0.25172
100.703	1.69919	80.512	0.6093	91.623	0.27196			2.00591	1.59684	1.80468	0.70868	1.91509	0.25171
100.76	1.71129	80.562	0.60965	91.677	0.26889			2.00649	1.597	1.80512	0.70875	1.91567	0.2517
100.822	1.71962	80.615	0.61	91.729	0.27023			2.00703	1.59715	1.80562	0.70883	1.91623	0.25169
100.886	1.71627	80.668	0.61035	91.779	0.27093			2.0076	1.5973	1.80615	0.70891	1.91677	0.25168
100.948	1.7129	80.718	0.6107	91.831	0.26972			2.00822	1.59746	1.80668	0.70898	1.91729	0.25168
101.009	1.70961	80.765	0.61105	91.889	0.28181			2.00886	1.59761	1.80718	0.70906	1.91779	0.25167
101.066	1.69257	80.809	0.61141	91.947	0.2756			2.00948	1.59777	1.80765	0.70914	1.91831	0.25166
101.122	1.69694	80.852	0.61176	92.005	0.27442			2.01009	1.59793	1.80809	0.70921	1.91889	0.25165
101.178	1.73038	80.897	0.61211	92.06	0.27193			2.01066	1.59808	1.80852	0.70929	1.91947	0.25164
101.24	1.71929	80.946	0.61246	92.112	0.26822			2.01122	1.59824	1.80897	0.70937	1.92005	0.25163
101.303	1.71983	80.997	0.61281	92.162	0.26894			2.01178	1.59839	1.80946	0.70944	1.9206	0.25162
101.368	1.71266	81.048	0.61316	92.213	0.27343			2.0124	1.59855	1.80997	0.70952	1.92112	0.25161
101.429	1.73456	81.098	0.61351	92.269	0.27669			2.01303	1.59871	1.81048	0.7096	1.92162	0.2516
101.487	1.70583	81.146	0.61386	92.327	0.27738			2.01368	1.59887	1.81098	0.70967	1.92213	0.25159
101.542	1.69276	81.192	0.61421	92.385	0.27686			2.01429	1.59902	1.81146	0.70975	1.92269	0.25158
101.598	1.71462	81.237	0.61456	92.44	0.27441			2.01487	1.59918	1.81192	0.70983	1.92327	0.25157
101.657	1.74236	81.281	0.61492	92.492	0.2732			2.01542	1.59934	1.81237	0.7099	1.92385	0.25156
101.722	1.72733	81.329	0.61527	92.542	0.27011			2.01598	1.5995	1.81281	0.70998	1.9244	0.25155
101.787	1.73562	81.381	0.61562	92.593	0.27334			2.01657	1.59966	1.81329	0.71006	1.92492	0.25154
101.848	1.71473	81.432	0.61597	92.649	0.28232			2.01722	1.59982	1.81381	0.71014	1.92542	0.25153
101.906	1.70938	81.482	0.61632	92.709	0.27985			2.01787	1.59998	1.81432	0.71021	1.92593	0.25152
101.962	1.70795	81.531	0.61667	92.767	0.27612			2.01848	1.60014	1.81482	0.71029	1.92649	0.25151
102.017	1.72201	81.577	0.61702	92.823	0.2724			2.01906	1.6003	1.81531	0.71037	1.92709	0.2515
102.077	1.75373	81.621	0.61737	92.876	0.27374			2.01962	1.60046	1.81577	0.71045	1.92767	0.25149
102.142	1.75237	81.665	0.61773	92.926	0.27065			2.02017	1.60062	1.81621	0.71052	1.92823	0.25148
102.207	1.72363	81.711	0.61808	92.976	0.27517			2.02077	1.60078	1.81665	0.7106	1.92876	0.25147
102.27	1.71641	81.761	0.61843	93.031	0.27969			2.02142	1.60095	1.81711	0.71068	1.92926	0.25147
102.328	1.7169	81.812	0.61878	93.089	0.28106			2.02207	1.60111	1.81761	0.71075	1.92976	0.25146
102.384	1.72131	81.863	0.61913	93.148	0.27795			2.0227	1.60127	1.81812	0.71083	1.93031	0.25145
102.439	1.71199	81.912	0.61948	93.205	0.27865			2.02328	1.60143	1.81863	0.71091	1.93089	0.25144
102.496	1.75544	81.958	0.61984	93.257	0.26918			2.02384	1.6016	1.81912	0.71099	1.93148	0.25143
102.558	1.75598	82.002	0.62019	93.307	0.27245			2.02439	1.60176	1.81958	0.71106	1.93205	0.25142
102.622	1.72717	82.047	0.62054	93.358	0.27826			2.02496	1.60192	1.82002	0.71114	1.93257	0.25141
102.685	1.74335	82.093	0.62089	93.412	0.28214			2.02558	1.60209	1.82047	0.71122	1.93307	0.2514
102.745	1.71648	82.144	0.62124	93.469	0.28286			2.02622	1.60225	1.82093	0.7113	1.93358	0.25139
102.802	1.72677	82.198	0.6216	93.529	0.28361			2.02685	1.60242	1.82144	0.71138	1.93412	0.25138
102.857	1.72724	82.249	0.62195	93.585	0.27795			2.02745	1.60258	1.82198	0.71145	1.93469	0.25137
102.914	1.72772	82.297	0.6223	93.639	0.27417			2.02802	1.60275	1.82249	0.71153	1.93529	0.25136
102.977	1.77327	82.344	0.62265	93.691	0.27553			2.02857	1.60291	1.82297	0.71161	1.93585	0.25135
103.041	1.7445	82.388	0.623	93.741	0.27817			2.02914	1.60308	1.82344	0.71169	1.93639	0.25134
103.105	1.72156	82.431	0.62336	93.793	0.27634			2.02977	1.60324	1.82388	0.71177	1.93691	0.25133
103.166	1.73575	82.478	0.62371	93.851	0.28533			2.03041	1.60341	1.82431	0.71184	1.93741	0.25132
103.224	1.75193	82.529	0.62406	93.909	0.28416			2.03105	1.60358	1.82478	0.71192	1.93793	0.25131
103.278	1.71119	82.58	0.62441	93.965	0.27463			2.03166	1.60374	1.82529	0.712	1.93851	0.25131
103.334	1.7391	82.631	0.62477	94.019	0.27536			2.03224	1.60391	1.8258	0.71208	1.93909	0.2513
103.394	1.74945	82.68	0.62512	94.07	0.27864			2.03278	1.60408	1.82631	0.71216	1.93965	0.25129
103.458	1.76572	82.726	0.62547	94.12	0.27806			2.03334	1.60425	1.8268	0.71223	1.94019	0.25128
103.522	1.76434	82.77	0.62582	94.172	0.27622			2.03394	1.60442	1.82726	0.71231	1.9407	0.25127
103.584	1.75697	82.815	0.62618	94.229	0.28463			2.03458	1.60458	1.8277	0.71239	1.9412	0.25126
103.641	1.72996	82.861	0.62653	94.287	0.28533			2.03522	1.60475	1.82815	0.71247	1.94172	0.25125
103.697	1.72059	82.911	0.62688	94.346	0.28029			2.03584	1.60492	1.82861	0.71255	1.94229	0.25124
103.751	1.76237	82.963	0.62723	94.402	0.27976			2.03641	1.60509	1.82911	0.71263	1.94287	0.25123
103.811	1.75507	83.015	0.62759	94.455	0.27341			2.03697	1.60526	1.82963	0.7127	1.94346	0.25122
103.877	1.79495	83.064	0.62794	94.505	0.27539			2.03751	1.60543	1.83015	0.71278	1.94402	0.25121
103.943	1.74239	83.11	0.62829	94.556	0.27868			2.03811	1.6056	1.83064	0.71286	1.94455	0.2512
104.004	1.737	83.156	0.62865	94.611	0.28389			2.03877	1.60578	1.8311	0.71294	1.94505	0.25119
104.063	1.7493	83.2	0.629	94.67	0.28462			2.03943	1.60595	1.83156	0.71302	1.94556	0.25118
104.118	1.75567	83.244	0.62935	94.729	0.28023			2.04004	1.60612	1.832	0.7131	1.94611	0.25118
104.172	1.7424	83.294	0.62971	94.784	0.27579			2.04063	1.60629	1.83244	0.71318	1.9467	0.25117
104.232	1.77244	83.346	0.63006	94.836	0.27908			2.04118	1.60646	1.83294	0.71326	1.94729	0.25116
104.296	1.79068	83.395	0.63041	94.886	0.27854			2.04172	1.60663	1.83346	0.71333	1.94784	0.25115
104.36	1.77547	83.443	0.63076	94.936	0.276			2.04232	1.60681	1.83395	0.71341	1.94836	0.25114
104.423	1.76034	83.491	0.63112	94.992	0.28383			2.04296	1.60698	1.83443	0.71349	1.94886	0.25113
104.482	1.73323	83.537	0.63147	95.051	0.28584			2.0436	1.60715	1.83491	0.71357	1.94936	0.25112
104.538	1.75337	83.581	0.63182	95.11	0.28526			2.04423	1.60733	1.83537	0.71365	1.94992	0.25111
104.593	1.74987	83.627	0.63218	95.166	0.28148			2.04482	1.6075	1.83581	0.71373	1.95051	0.2511
104.651	1.75628	83.677	0.63253	95.219	0.27837			2.04538	1.60768	1.83627	0.71381	1.9511	0.25109
104.714	1.7865	83.727	0.63288	95.269	0.27455			2.04593	1.60785	1.83677	0.71389	1.95166	0.25108
104.78	1.7831	83.778	0.63324	95.32	0.27916			2.04651	1.60803	1.83727	0.71397	1.95219	0.25107
104.842	1.74812	83.829	0.63359	95.373	0.28631			2.04714	1.6082	1.83778	0.71405	1.95269	0.25107
104.902	1.74067	83.877	0.63395	95.431	0.28639			2.0478	1.60838	1.83829	0.71412	1.9532	0.25106
104.959	1.75893	83.922	0.6343	95.489	0.28581			2.04842	1.60855	1.83877	0.7142	1.95373	0.25105
105.013	1.76735	83.967	0.63465	95.545	0.2801			2.04902	1.60873	1.83922	0.71428	1.95431	0.25104
105.07	1.76979	84.011	0.63501	95.598	0.28017			2.04959	1.60891	1.83967	0.71436	1.95489	0.25103
105.132	1.79015	84.059	0.63536	95.65	0.28155			2.05013	1.60908	1.84011	0.71444	1.95545	0.25102
105.197	1.80063	84.111	0.63571	95.7	0.27906			2.0507	1.60926	1.84059	0.71452	1.95598	0.25101
105.259	1.77541	84.163	0.63607	95.753	0.2817			2.05132	1.60944	1.84111	0.7146	1.9565	0.251
105.319	1.75813	84.213	0.63642	95.811	0.29081			2.05197	1.60962	1.84163	0.71468	1.957	0.25099
105.376	1.77048	84.26	0.63678	95.869	0.28766			2.05259	1.6098	1.84213	0.71476	1.95753	0.25098
105.431	1.7769	84.305	0.63713	95.926	0.28002			2.05319	1.60997	1.8426	0.71484	1.95811	0.25097
105.488	1.76552	84.349	0.63748	95.982	0.28072			2.05376	1.61015	1.84305	0.71492	1.95869	0.25097
105.55	1.78581	84.393	0.63784	96.033	0.2808			2.05431	1.61033	1.84349	0.715	1.95926	0.25096
105.613	1.81023	84.443	0.63819	96.083	0.2796			2.05488	1.61051	1.84393	0.71508	1.95982	0.25095
105.678	1.78097	84.496	0.63855	96.135	0.28354			2.0555	1.61069	1.84443	0.71516	1.96033	0.25094
105.74	1.77558	84.547	0.6389	96.19	0.2862			2.05613	1.61087	1.84496	0.71524	1.96083	0.25093
105.798	1.75628	84.598	0.63925	96.248	0.28759			2.05678	1.61105	1.84547	0.71532	1.96135	0.25092
105.853	1.78249	84.645	0.63961	96.307	0.28894			2.0574	1.61123	1.84598	0.7154	1.9619	0.25091
105.909	1.78297	84.689	0.63996	96.362	0.28258			2.05798	1.61141	1.84645	0.71548	1.96248	0.2509
105.968	1.78154	84.733	0.64032	96.414	0.27683			2.05853	1.6116	1.84689	0.71556	1.96307	0.25089
106.033	1.79801	84.778	0.64067	96.464	0.27883			2.05909	1.61178	1.84733	0.71564	1.96362	0.25088
106.097	1.79456	84.826	0.64103	96.514	0.28473			2.05968	1.61196	1.84778	0.71572	1.96414	0.25088
106.159	1.78514	84.877	0.64138	96.57	0.28806			2.06033	1.61214	1.84826	0.7158	1.96464	0.25087
106.217	1.80752	84.929	0.64174	96.63	0.28942			2.06097	1.61233	1.84877	0.71588	1.96514	0.25086
106.273	1.73444	84.978	0.64209	96.689	0.28434			2.06159	1.61251	1.84929	0.71596	1.9657	0.25085
106.328	1.81446	85.025	0.64244	96.745	0.27923			2.06217	1.61269	1.84978	0.71604	1.9663	0.25084
106.388	1.78712	85.071	0.6428	96.798	0.28127			2.06273	1.61288	1.85025	0.71612	1.96689	0.25083
106.453	1.82955	85.117	0.64315	96.848	0.28069			2.06328	1.61306	1.85071	0.7162	1.96745	0.25082
106.517	1.79822	85.161	0.64351	96.899	0.28077			2.06388	1.61324	1.85117	0.71628	1.96798	0.25081
106.58	1.78684	85.208	0.64386	96.953	0.28731			2.06453	1.61343	1.85161	0.71636	1.96848	0.2508
106.638	1.76541	85.26	0.64422	97.01	0.28804			2.06517	1.61361	1.85208	0.71644	1.96899	0.25079
106.694	1.78184	85.311	0.64457	97.068	0.28618			2.0658	1.6138	1.8526	0.71652	1.96953	0.25079
106.749	1.81219	85.362	0.64493	97.125	0.28174			2.06638	1.61398	1.85311	0.7166	1.9701	0.25078
106.806	1.79879	85.41	0.64528	97.178	0.27918			2.06694	1.61417	1.85362	0.71668	1.97068	0.25077
106.869	1.81324	85.457	0.64564	97.229	0.27925			2.06749	1.61436	1.8541	0.71676	1.97125	0.25076
106.934	1.80382	85.5	0.64599	97.28	0.28064			2.06806	1.61454	1.85457	0.71684	1.97178	0.25075
106.997	1.82634	85.544	0.64635	97.333	0.28527			2.06869	1.61473	1.855	0.71692	1.97229	0.25074
107.056	1.77692	85.591	0.6467	97.391	0.28795			2.06934	1.61492	1.85544	0.717	1.9728	0.25073
107.113	1.7895	85.64	0.64706	97.45	0.28609			2.06997	1.6151	1.85591	0.71709	1.97333	0.25072
107.168	1.79192	85.692	0.64741	97.507	0.28031			2.07056	1.61529	1.8564	0.71717	1.97391	0.25071
107.224	1.8144	85.743	0.64777	97.56	0.28039			2.07113	1.61548	1.85692	0.71725	1.9745	0.25071
107.287	1.8009	85.793	0.64812	97.612	0.28306			2.07168	1.61567	1.85743	0.71733	1.97507	0.2507
107.351	1.83151	85.838	0.64848	97.662	0.27986			2.07224	1.61586	1.85793	0.71741	1.9756	0.25069
107.415	1.814	85.882	0.64884	97.714	0.28388			2.07287	1.61605	1.85838	0.71749	1.97612	0.25068
107.476	1.80254	85.927	0.64919	97.772	0.28982			2.07351	1.61624	1.85882	0.71757	1.97662	0.25067
107.534	1.79106	85.972	0.64955	97.83	0.28599			2.07415	1.61643	1.85927	0.71765	1.97714	0.25066
107.589	1.7876	86.023	0.6499	97.886	0.28345			2.07476	1.61662	1.85972	0.71773	1.97772	0.25065
107.644	1.81807	86.077	0.65026	97.941	0.2829			2.07534	1.61681	1.86023	0.71781	1.9783	0.25064
107.704	1.83257	86.128	0.65061	97.993	0.27905			2.07589	1.617	1.86077	0.7179	1.97886	0.25064
107.768	1.82921	86.177	0.65097	98.042	0.28107			2.07644	1.61719	1.86128	0.71798	1.97941	0.25063
107.832	1.81371	86.224	0.65133	98.094	0.28507			2.07704	1.61738	1.86177	0.71806	1.97993	0.25062
107.894	1.81818	86.268	0.65168	98.151	0.28843			2.07768	1.61757	1.86224	0.71814	1.98042	0.25061
107.952	1.79269	86.311	0.65204	98.209	0.28586			2.07832	1.61776	1.86268	0.71822	1.98094	0.2506
108.007	1.80114	86.357	0.65239	98.268	0.28532			2.07894	1.61796	1.86311	0.7183	1.98151	0.25059
108.061	1.82775	86.408	0.65275	98.324	0.28408			2.07952	1.61815	1.86357	0.71838	1.98209	0.25058
108.121	1.81821	86.46	0.6531	98.376	0.28155			2.08007	1.61834	1.86408	0.71847	1.98268	0.25057
108.187	1.84886	86.511	0.65346	98.427	0.27967			2.08061	1.61853	1.8646	0.71855	1.98324	0.25057
108.253	1.84146	86.56	0.65382	98.477	0.28693			2.08121	1.61873	1.86511	0.71863	1.98376	0.25056
108.315	1.80983	86.606	0.65417	98.532	0.28701			2.08187	1.61892	1.8656	0.71871	1.98427	0.25055
108.374	1.8064	86.65	0.65453	98.591	0.29102			2.08253	1.61912	1.86606	0.71879	1.98477	0.25054
108.429	1.78871	86.695	0.65489	98.649	0.28717			2.08315	1.61931	1.8665	0.71887	1.98532	0.25053
108.484	1.8113	86.741	0.65524	98.705	0.28595			2.08374	1.61951	1.86695	0.71895	1.98591	0.25052
108.544	1.87625	86.791	0.6556	98.758	0.28342			2.08429	1.6197	1.86741	0.71904	1.98649	0.25051
108.606	1.8104	86.843	0.65595	98.808	0.28349			2.08484	1.6199	1.86791	0.71912	1.98705	0.2505
108.67	1.84316	86.895	0.65631	98.858	0.28027			2.08544	1.62009	1.86843	0.7192	1.98758	0.2505
108.733	1.83166	86.943	0.65667	98.914	0.29082			2.08606	1.62029	1.86895	0.71928	1.98808	0.25049
108.792	1.82813	86.99	0.65702	98.973	0.29354			2.0867	1.62048	1.86943	0.71936	1.98858	0.25048
108.848	1.80645	87.035	0.65738	99.031	0.28577			2.08733	1.62068	1.8699	0.71945	1.98914	0.25047
108.903	1.81297	87.079	0.65774	99.088	0.28585			2.08792	1.62088	1.87035	0.71953	1.98973	0.25046
108.961	1.82752	87.124	0.65809	99.141	0.28396			2.08848	1.62108	1.87079	0.71961	1.99031	0.25045
109.024	1.86035	87.174	0.65845	99.191	0.28074			2.08903	1.62127	1.87124	0.71969	1.99088	0.25044
109.09	1.85292	87.226	0.65881	99.241	0.28672			2.08961	1.62147	1.87174	0.71977	1.99141	0.25044
109.153	1.82524	87.275	0.65916	99.294	0.28614			2.09024	1.62167	1.87226	0.71986	1.99191	0.25043
109.212	1.82774	87.324	0.65952	99.351	0.2895			2.0909	1.62187	1.87275	0.71994	1.99241	0.25042
109.269	1.83427	87.372	0.65988	99.409	0.29026			2.09153	1.62207	1.87324	0.72002	1.99294	0.25041
109.323	1.78835	87.417	0.66023	99.466	0.28508			2.09212	1.62227	1.87372	0.7201	1.99351	0.2504
109.38	1.84944	87.461	0.66059	99.52	0.28317			2.09269	1.62247	1.87417	0.72019	1.99409	0.25039
109.442	1.86617	87.507	0.66095	99.572	0.2839			2.09323	1.62267	1.87461	0.72027	1.99466	0.25038
109.506	1.83845	87.556	0.6613	99.622	0.28594			2.0938	1.62287	1.87507	0.72035	1.9952	0.25038
109.569	1.839	87.607	0.66166	99.675	0.28798			2.09442	1.62307	1.87556	0.72043	1.99572	0.25037
109.629	1.83545	87.658	0.66202	99.733	0.29333			2.09506	1.62327	1.87607	0.72052	1.99622	0.25036
109.687	1.85215	87.709	0.66238	99.791	0.29014			2.09569	1.62347	1.87658	0.7206	1.99675	0.25035
109.742	1.80614	87.757	0.66273	99.848	0.28891			2.09629	1.62367	1.87709	0.72068	1.99733	0.25034
109.798	1.84498	87.802	0.66309	99.904	0.28372			2.09687	1.62387	1.87757	0.72076	1.99791	0.25033
109.859	1.86171	87.846	0.66345	99.955	0.28248			2.09742	1.62407	1.87802	0.72085	1.99848	0.25032
109.924	1.88459	87.891	0.66381	100.005	0.28845			2.09798	1.62428	1.87846	0.72093	1.99904	0.25032
109.989	1.84268	87.939	0.66416	100.056	0.28724			2.09859	1.62448	1.87891	0.72101	1.99955	0.25031
110.05	1.85127	87.99	0.66452	100.111	0.29454			2.09924	1.62468	1.87939	0.72109	2.00005	0.2503
110.108	1.83755	88.043	0.66488	100.169	0.29794			2.09989	1.62489	1.8799	0.72118	2.00056	0.25029
110.164	1.84622	88.092	0.66523	100.228	0.29274			2.1005	1.62509	1.88043	0.72126	2.00111	0.25028
110.219	1.82239	88.139	0.66559	100.283	0.28625			2.10108	1.62529	1.88092	0.72134	2.00169	0.25027
110.278	1.86543	88.184	0.66595	100.335	0.28499			2.10164	1.6255	1.88139	0.72143	2.00228	0.25027
110.343	1.88028	88.228	0.66631	100.385	0.28506			2.10219	1.6257	1.88184	0.72151	2.00283	0.25026
110.408	1.86859	88.273	0.66667	100.436	0.28581			2.10278	1.62591	1.88228	0.72159	2.00335	0.25025
110.469	1.83872	88.322	0.66702	100.491	0.29381			2.10343	1.62611	1.88273	0.72168	2.00385	0.25024
110.528	1.84122	88.375	0.66738	100.552	0.29721			2.10408	1.62632	1.88322	0.72176	2.00436	0.25023
110.583	1.85399	88.426	0.66774	100.611	0.29264			2.10469	1.62652	1.88375	0.72184	2.00491	0.25022
110.638	1.84627	88.477	0.6681	100.666	0.28941			2.10528	1.62673	1.88426	0.72192	2.00552	0.25021
110.698	1.84891	88.525	0.66845	100.719	0.28687			2.10583	1.62694	1.88477	0.72201	2.00611	0.25021
110.763	1.89011	88.57	0.66881	100.768	0.28694			2.10638	1.62714	1.88525	0.72209	2.00666	0.2502
110.828	1.86832	88.614	0.66917	100.818	0.28765			2.10698	1.62735	1.8857	0.72217	2.00719	0.25019
110.89	1.85868	88.658	0.66953	100.874	0.29501			2.10763	1.62756	1.88614	0.72226	2.00768	0.25018
110.949	1.849	88.705	0.66989	100.932	0.30039			2.10828	1.62777	1.88658	0.72234	2.00818	0.25017
111.004	1.84538	88.757	0.67024	100.991	0.28924			2.1089	1.62797	1.88705	0.72242	2.00874	0.25016
111.059	1.84388	88.808	0.6706	101.048	0.28996			2.10949	1.62818	1.88757	0.72251	2.00932	0.25016
111.117	1.86877	88.858	0.67096	101.1	0.2894			2.11004	1.62839	1.88808	0.72259	2.00991	0.25015
111.18	1.88776	88.906	0.67132	101.151	0.28881			2.11059	1.6286	1.88858	0.72268	2.01048	0.25014
111.244	1.88421	88.951	0.67168	101.202	0.28888			2.11117	1.62881	1.88906	0.72276	2.011	0.25013
111.307	1.85825	88.997	0.67204	101.255	0.2916			2.1118	1.62902	1.88951	0.72284	2.01151	0.25012
111.366	1.84855	89.041	0.67239	101.313	0.29433			2.11244	1.62923	1.88997	0.72293	2.01202	0.25011
111.423	1.87148	89.088	0.67275	101.372	0.2951			2.11307	1.62944	1.89041	0.72301	2.01255	0.25011
111.478	1.87608	89.139	0.67311	101.429	0.29051			2.11366	1.62965	1.89088	0.72309	2.01313	0.2501
111.534	1.86025	89.191	0.67347	101.482	0.2873			2.11423	1.62986	1.89139	0.72318	2.01372	0.25009
111.597	1.86902	89.241	0.67383	101.534	0.28936			2.11478	1.63007	1.89191	0.72326	2.01429	0.25008
111.662	1.89818	89.29	0.67419	101.584	0.29009			2.11534	1.63028	1.89241	0.72335	2.01482	0.25007
111.725	1.87827	89.337	0.67455	101.636	0.29149			2.11597	1.6305	1.8929	0.72343	2.01534	0.25006
111.786	1.8747	89.38	0.6749	101.694	0.29954			2.11662	1.63071	1.89337	0.72351	2.01584	0.25006
111.844	1.85896	89.425	0.67526	101.751	0.29764			2.11725	1.63092	1.8938	0.7236	2.01636	0.25005
111.898	1.87781	89.471	0.67562	101.807	0.29042			2.11786	1.63113	1.89425	0.72368	2.01694	0.25004
111.955	1.8742	89.52	0.67598	101.863	0.29447			2.11844	1.63135	1.89471	0.72377	2.01751	0.25003
112.015	1.88909	89.572	0.67634	101.914	0.28991			2.11898	1.63156	1.8952	0.72385	2.01807	0.25002
112.078	1.90804	89.623	0.6767	101.964	0.28929			2.11955	1.63178	1.89572	0.72393	2.01863	0.25002
112.143	1.88612	89.671	0.67706	102.016	0.29136			2.12015	1.63199	1.89623	0.72402	2.01914	0.25001
112.205	1.86213	89.717	0.67742	102.072	0.29947			2.12078	1.6322	1.89671	0.7241	2.01964	0.25
112.262	1.85439	89.762	0.67778	102.13	0.2982			2.12143	1.63242	1.89717	0.72419	2.02016	0.24999
112.317	1.88352	89.807	0.67813	102.189	0.29694			2.12205	1.63263	1.89762	0.72427	2.02072	0.24998
112.372	1.87788	89.852	0.67849	102.245	0.29439			2.12262	1.63285	1.89807	0.72436	2.0213	0.24997
112.432	1.87639	89.903	0.67885	102.298	0.28847			2.12317	1.63307	1.89852	0.72444	2.02189	0.24997
112.498	1.9097	89.957	0.67921	102.348	0.28854			2.12372	1.63328	1.89903	0.72453	2.02245	0.24996
112.563	1.91241	90.008	0.67957	102.399	0.29326			2.12432	1.6335	1.89957	0.72461	2.02298	0.24995
112.625	1.88212	90.057	0.67993	102.454	0.29868			2.12498	1.63371	1.90008	0.72469	2.02348	0.24994
112.684	1.87449	90.104	0.68029	102.513	0.29741			2.12563	1.63393	1.90057	0.72478	2.02399	0.24993
112.738	1.86681	90.148	0.68065	102.571	0.2975			2.12625	1.63415	1.90104	0.72486	2.02454	0.24993
112.793	1.8939	90.191	0.68101	102.626	0.29093			2.12684	1.63437	1.90148	0.72495	2.02513	0.24992
112.852	1.90271	90.237	0.68137	102.679	0.293			2.12738	1.63458	1.90191	0.72503	2.02571	0.24991
112.916	1.91145	90.287	0.68173	102.729	0.29174			2.12793	1.6348	1.90237	0.72512	2.02626	0.2499
112.981	1.91001	90.339	0.68209	102.78	0.29517			2.12852	1.63502	1.90287	0.7252	2.02679	0.24989
113.044	1.88796	90.39	0.68245	102.835	0.29789			2.12916	1.63524	1.90339	0.72529	2.02729	0.24988
113.103	1.87204	90.44	0.68281	102.894	0.30068			2.12981	1.63546	1.9039	0.72537	2.0278	0.24988
113.159	1.87667	90.485	0.68317	102.953	0.29873			2.13044	1.63568	1.9044	0.72546	2.02835	0.24987
113.214	1.9223	90.53	0.68353	103.009	0.29348			2.13103	1.6359	1.90485	0.72554	2.02894	0.24986
113.273	1.90647	90.574	0.68389	103.062	0.29086			2.13159	1.63612	1.9053	0.72563	2.02953	0.24985
113.335	1.89872	90.621	0.68425	103.113	0.29363			2.13214	1.63634	1.90574	0.72571	2.03009	0.24984
113.4	1.90962	90.67	0.68461	103.164	0.2937			2.13273	1.63656	1.90621	0.7258	2.03062	0.24984
113.462	1.91017	90.723	0.68497	103.216	0.2958			2.13335	1.63678	1.9067	0.72588	2.03113	0.24983
113.522	1.90453	90.775	0.68533	103.273	0.30053			2.134	1.637	1.90723	0.72597	2.03164	0.24982
113.58	1.89472	90.823	0.68569	103.331	0.30198			2.13462	1.63723	1.90775	0.72605	2.03216	0.24981
113.634	1.88904	90.87	0.68605	103.387	0.29402			2.13522	1.63745	1.90823	0.72614	2.03273	0.2498
113.691	1.90604	90.915	0.68641	103.441	0.29677			2.1358	1.63767	1.9087	0.72622	2.03331	0.2498
113.753	1.94165	90.96	0.68677	103.493	0.29485			2.13634	1.63789	1.90915	0.72631	2.03387	0.24979
113.817	1.90716	91.004	0.68713	103.544	0.29425			2.13691	1.63812	1.9096	0.72639	2.03441	0.24978
113.879	1.91806	91.053	0.68749	103.596	0.29566			2.13753	1.63834	1.91004	0.72648	2.03493	0.24977
113.94	1.91244	91.105	0.68785	103.655	0.30382			2.13817	1.63856	1.91053	0.72657	2.03544	0.24976
113.997	1.87989	91.155	0.68821	103.713	0.29984			2.13879	1.63879	1.91105	0.72665	2.03596	0.24976
114.052	1.89476	91.204	0.68857	103.77	0.29661			2.1394	1.63901	1.91155	0.72674	2.03655	0.24975
114.109	1.94488	91.252	0.68893	103.825	0.29934			2.13997	1.63924	1.91204	0.72682	2.03713	0.24974
114.17	1.91651	91.297	0.68929	103.877	0.29473			2.14052	1.63946	1.91252	0.72691	2.0377	0.24973
114.233	1.90672	91.341	0.68965	103.926	0.2928			2.14109	1.63969	1.91297	0.72699	2.03825	0.24972
114.298	1.93825	91.386	0.69001	103.978	0.29488			2.1417	1.63991	1.91341	0.72708	2.03877	0.24972
114.36	1.92857	91.435	0.69037	104.033	0.30503			2.14233	1.64014	1.91386	0.72717	2.03926	0.24971
114.418	1.89394	91.486	0.69073	104.091	0.3004			2.14298	1.64036	1.91435	0.72725	2.03978	0.2497
114.474	1.90064	91.537	0.69109	104.149	0.30319			2.1436	1.64059	1.91486	0.72734	2.04033	0.24969
114.53	1.90734	91.588	0.69145	104.205	0.29789			2.14418	1.64082	1.91537	0.72742	2.04091	0.24968
114.589	1.95543	91.636	0.69181	104.257	0.29327			2.14474	1.64104	1.91588	0.72751	2.04149	0.24968
114.654	1.92286	91.681	0.69217	104.307	0.29466			2.1453	1.64127	1.91636	0.7276	2.04205	0.24967
114.718	1.92558	91.726	0.69253	104.358	0.29878			2.14589	1.6415	1.91681	0.72768	2.04257	0.24966
114.779	1.92817	91.77	0.6929	104.413	0.30358			2.14654	1.64173	1.91726	0.72777	2.04307	0.24965
114.838	1.91008	91.818	0.69326	104.473	0.30636			2.14718	1.64196	1.9177	0.72785	2.04358	0.24965
114.893	1.91259	91.87	0.69362	104.532	0.30175			2.14779	1.64219	1.91818	0.72794	2.04413	0.24964
114.948	1.91523	91.922	0.69398	104.588	0.29576			2.14838	1.64241	1.9187	0.72803	2.04473	0.24963
115.008	1.94265	91.972	0.69434	104.641	0.29584			2.14893	1.64264	1.91922	0.72811	2.04532	0.24962
115.073	1.95566	92.019	0.6947	104.69	0.29521			2.14948	1.64287	1.91972	0.7282	2.04588	0.24961
115.138	1.9272	92.065	0.69506	104.74	0.30068			2.15008	1.6431	1.92019	0.72828	2.04641	0.24961
115.2	1.92573	92.109	0.69542	104.796	0.30213			2.15073	1.64333	1.92065	0.72837	2.0469	0.2496
115.259	1.92828	92.153	0.69578	104.854	0.30491			2.15138	1.64356	1.92109	0.72846	2.0474	0.24959
115.314	1.92877	92.202	0.69615	104.912	0.30295			2.152	1.6438	1.92153	0.72854	2.04796	0.24958
115.37	1.90858	92.254	0.69651	104.969	0.29766			2.15259	1.64403	1.92202	0.72863	2.04854	0.24957
115.428	1.94226	92.306	0.69687	105.022	0.29569			2.15314	1.64426	1.92254	0.72872	2.04912	0.24957
115.49	1.94903	92.357	0.69723	105.072	0.29781			2.1537	1.64449	1.92306	0.7288	2.04969	0.24956
115.555	1.94759	92.405	0.69759	105.123	0.29584			2.15428	1.64472	1.92357	0.72889	2.05022	0.24955
115.617	1.92527	92.45	0.69795	105.176	0.29865			2.1549	1.64496	1.92405	0.72898	2.05072	0.24954
115.676	1.93202	92.493	0.69831	105.234	0.30208			2.15555	1.64519	1.9245	0.72906	2.05123	0.24954
115.733	1.93469	92.537	0.69868	105.294	0.30489			2.15617	1.64542	1.92493	0.72915	2.05176	0.24953
115.788	1.91228	92.585	0.69904	105.35	0.30023			2.15676	1.64566	1.92537	0.72924	2.05234	0.24952
115.845	1.95021	92.636	0.6994	105.404	0.29694			2.15733	1.64589	1.92585	0.72932	2.05294	0.24951
115.908	1.95497	92.687	0.69976	105.456	0.29567			2.15788	1.64612	1.92636	0.72941	2.0535	0.2495
115.972	1.97008	92.737	0.70012	105.505	0.29776			2.15845	1.64636	1.92687	0.7295	2.05404	0.2495
116.036	1.91857	92.785	0.70049	105.557	0.29851			2.15908	1.64659	1.92737	0.72958	2.05456	0.24949
116.098	1.9483	92.831	0.70085	105.615	0.30604			2.15972	1.64683	1.92785	0.72967	2.05505	0.24948
116.155	1.94882	92.877	0.70121	105.673	0.30545			2.16036	1.64706	1.92831	0.72976	2.05557	0.24947
116.209	1.93679	92.921	0.70157	105.729	0.29741			2.16098	1.6473	1.92877	0.72985	2.05615	0.24947
116.266	1.92277	92.967	0.70193	105.784	0.30222			2.16155	1.64754	1.92921	0.72993	2.05673	0.24946
116.325	1.96501	93.019	0.7023	105.836	0.30164			2.16209	1.64777	1.92967	0.73002	2.05729	0.24945
116.388	1.97808	93.071	0.70266	105.886	0.29561			2.16266	1.64801	1.93019	0.73011	2.05784	0.24944
116.453	1.96401	93.121	0.70302	105.938	0.30244			2.16325	1.64825	1.93071	0.73019	2.05836	0.24944
116.514	1.94375	93.17	0.70338	105.994	0.3032			2.16388	1.64848	1.93121	0.73028	2.05886	0.24943
116.572	1.938	93.217	0.70374	106.052	0.30739			2.16453	1.64872	1.9317	0.73037	2.05938	0.24942
116.627	1.95728	93.261	0.70411	106.111	0.30067			2.16514	1.64896	1.93217	0.73046	2.05994	0.24941
116.682	1.93068	93.305	0.70447	106.166	0.30075			2.16572	1.6492	1.93261	0.73054	2.06052	0.2494
116.742	1.97925	93.351	0.70483	106.219	0.29812			2.16627	1.64944	1.93305	0.73063	2.06111	0.2494
116.808	1.99649	93.4	0.70519	106.269	0.30228			2.16682	1.64967	1.93351	0.73072	2.06166	0.24939
116.873	1.94491	93.451	0.70556	106.32	0.29962			2.16742	1.64991	1.934	0.73081	2.06219	0.24938
116.935	1.94753	93.502	0.70592	106.375	0.30584			2.16808	1.65015	1.93451	0.73089	2.06269	0.24937
116.994	1.94806	93.552	0.70628	106.434	0.31203			2.16873	1.65039	1.93502	0.73098	2.0632	0.24937
117.049	1.96109	93.598	0.70664	106.493	0.30529			2.16935	1.65063	1.93552	0.73107	2.06375	0.24936
117.104	1.93022	93.643	0.70701	106.548	0.30402			2.16994	1.65087	1.93598	0.73116	2.06434	0.24935
117.163	1.94751	93.687	0.70737	106.601	0.29935			2.17049	1.65112	1.93643	0.73124	2.06493	0.24934
117.227	1.9983	93.732	0.70773	106.651	0.29739			2.17104	1.65136	1.93687	0.73133	2.06548	0.24934
117.291	1.97378	93.782	0.70809	106.701	0.29881			2.17163	1.6516	1.93732	0.73142	2.06601	0.24933
117.354	1.95963	93.836	0.70846	106.757	0.30845			2.17227	1.65184	1.93782	0.73151	2.06651	0.24932
117.413	1.94758	93.888	0.70882	106.816	0.3119			2.17291	1.65208	1.93836	0.7316	2.06701	0.24931
117.469	1.96066	93.936	0.70918	106.874	0.30382			2.17354	1.65232	1.93888	0.73168	2.06757	0.24931
117.524	1.95704	93.983	0.70955	106.931	0.30325			2.17413	1.65257	1.93936	0.73177	2.06816	0.2493
117.582	1.97013	94.028	0.70991	106.984	0.30129			2.17469	1.65281	1.93983	0.73186	2.06874	0.24929
117.645	1.9707	94.071	0.71027	107.034	0.29998			2.17524	1.65305	1.94028	0.73195	2.06931	0.24928
117.71	1.97964	94.117	0.71064	107.085	0.30277			2.17582	1.6533	1.94071	0.73204	2.06984	0.24928
117.773	1.97816	94.167	0.711	107.138	0.30697			2.17645	1.65354	1.94117	0.73212	2.07034	0.24927
117.833	1.94929	94.219	0.71136	107.195	0.30497			2.1771	1.65379	1.94167	0.73221	2.07085	0.24926
117.89	1.96662	94.27	0.71173	107.254	0.30919			2.17773	1.65403	1.94219	0.7323	2.07138	0.24925
117.945	1.98396	94.32	0.71209	107.31	0.3065			2.17833	1.65428	1.9427	0.73239	2.07195	0.24925
118.001	1.94656	94.366	0.71245	107.363	0.29977			2.1789	1.65452	1.9432	0.73248	2.07254	0.24924
118.063	1.98503	94.41	0.71281	107.415	0.30121			2.17945	1.65477	1.94366	0.73257	2.0731	0.24923
118.128	2.00659	94.454	0.71318	107.465	0.30469			2.18001	1.65501	1.9441	0.73265	2.07363	0.24922
118.19	1.9714	94.501	0.71354	107.518	0.30545			2.18063	1.65526	1.94454	0.73274	2.07415	0.24922
118.25	1.95726	94.55	0.71391	107.575	0.30762			2.18128	1.6555	1.94501	0.73283	2.07465	0.24921
118.308	1.96191	94.602	0.71427	107.634	0.31452			2.1819	1.65575	1.9455	0.73292	2.07518	0.2492
118.363	1.97502	94.654	0.71463	107.691	0.30845			2.1825	1.656	1.94602	0.73301	2.07575	0.24919
118.419	1.97977	94.703	0.715	107.747	0.30305			2.18308	1.65625	1.94654	0.7331	2.07634	0.24919
118.481	1.99297	94.75	0.71536	107.798	0.29904			2.18363	1.65649	1.94703	0.73319	2.07691	0.24918
118.544	1.99571	94.795	0.71572	107.848	0.30184			2.18419	1.65674	1.9475	0.73327	2.07747	0.24917
118.609	2.00044	94.839	0.71609	107.899	0.30601			2.18481	1.65699	1.94795	0.73336	2.07798	0.24916
118.671	1.98632	94.883	0.71645	107.955	0.30745			2.18544	1.65724	1.94839	0.73345	2.07848	0.24916
118.729	1.95937	94.932	0.71681	108.013	0.31166			2.18609	1.65749	1.94883	0.73354	2.07899	0.24915
118.784	1.98941	94.984	0.71718	108.071	0.30836			2.18671	1.65774	1.94932	0.73363	2.07955	0.24914
118.839	1.99209	95.034	0.71754	108.127	0.30429			2.18729	1.65799	1.94984	0.73372	2.08013	0.24913
118.899	1.98839	95.083	0.71791	108.178	0.30232			2.18784	1.65824	1.95034	0.73381	2.08071	0.24913
118.963	2.00368	95.131	0.71827	108.229	0.30444			2.18839	1.65849	1.95083	0.7339	2.08127	0.24912
119.028	2.0128	95.177	0.71863	108.279	0.30522			2.18899	1.65874	1.95131	0.73399	2.08178	0.24911
119.09	1.99219	95.221	0.719	108.335	0.30875			2.18963	1.65899	1.95177	0.73407	2.08229	0.24911
119.148	1.96531	95.267	0.71936	108.395	0.31568			2.19028	1.65924	1.95221	0.73416	2.08279	0.2491
119.203	1.97847	95.315	0.71973	108.453	0.31164			2.1909	1.65949	1.95267	0.73425	2.08335	0.24909
119.259	1.99592	95.365	0.72009	108.509	0.3069			2.19148	1.65975	1.95315	0.73434	2.08395	0.24908
119.319	2.00913	95.416	0.72046	108.562	0.30424			2.19203	1.66	1.95365	0.73443	2.08453	0.24908
119.383	2.01178	95.467	0.72082	108.611	0.30365			2.19259	1.66025	1.95416	0.73452	2.08509	0.24907
119.448	2.00179	95.516	0.72118	108.662	0.30373			2.19319	1.6605	1.95467	0.73461	2.08562	0.24906
119.511	2.00454	95.562	0.72155	108.717	0.31203			2.19383	1.66076	1.95516	0.7347	2.08611	0.24905
119.569	1.99019	95.606	0.72191	108.775	0.31486			2.19448	1.66101	1.95562	0.73479	2.08662	0.24905
119.625	1.97801	95.651	0.72228	108.834	0.30809			2.19511	1.66126	1.95606	0.73488	2.08717	0.24904
[truncated: 27,572 more rows]

## Sheet: Fig. 2f
Hybrid ionic skin		Ionic matrix		VHB
Displacement (mm)	Load (N)	Displacement (mm)	Load (N)	Displacement (mm)	Load (N)
0	0	0	0	0	0
0.00281	0.0154	0.00404	1.63282e-06	0.0074	0.00543
0.01794	0.01524	0.0159	5.158e-06	0.02128	0.00551
0.0395	0.01509	0.03077	1.05755e-05	0.03583	0.00559
0.05967	0.01496	0.045	1.78854e-05	0.05008	0.00567
0.07841	0.01483	0.0586	2.70877e-05	0.06328	0.00576
0.09696	0.01471	0.07197	3.81823e-05	0.0764	0.00586
0.11583	0.0146	0.08557	5.11692e-05	0.09036	0.00596
0.13485	0.0145	0.09937	6.60485e-05	0.10388	0.00606
0.15396	0.01441	0.11317	8.28202e-05	0.1174	0.00617
0.17315	0.01432	0.12697	0.000101484	0.13164	0.00628
0.19226	0.01425	0.14087	0.000122041	0.14524	0.00639
0.2115	0.01419	0.15474	0.000144489	0.15912	0.00651
0.23089	0.01309	0.16864	0.00016883	0.17356	0.00664
0.25005	0.01216	0.1824	0.000195064	0.18716	0.00676
0.26924	0.01264	0.1963	0.00022319	0.20092	0.0069
0.2884	0.01417	0.2101	0.000253208	0.21512	0.00703
0.30759	0.01536	0.22394	0.000285118	0.22868	0.00717
0.32669	0.01463	0.23787	0.000318921	0.24256	0.00732
0.3459	0.01439	0.25177	0.000354616	0.25676	0.00747
0.36518	0.0143	0.2657	0.000392204	0.27024	0.00762
0.38439	0.01409	0.27957	0.000431684	0.28416	0.00778
0.40367	0.01416	0.2934	0.000473056	0.29824	0.00794
0.42288	0.01361	0.3073	0.000516321	0.31171	0.00811
0.44217	0.01327	0.3212	0.000561478	0.32592	0.00828
0.46133	0.013	0.33507	0.000608527	0.34	0.00846
0.48061	0.01255	0.34884	0.000657469	0.35348	0.00864
0.4999	0.01246	0.36274	0.000708303	0.36756	0.00882
0.51892	0.01252	0.3766	0.000761029	0.38156	0.00901
0.53811	0.01219	0.39054	0.000815648	0.39528	0.0092
0.55741	0.0116	0.4045	0.000872159	0.40948	0.0094
0.57674	0.01073	0.4184	0.000930563	0.42308	0.0096
0.59599	0.00993	0.4322	0.000990859	0.43644	0.00981
0.61515	0.00891	0.44607	0.00105	0.45076	0.01002
0.63438	0.00829	0.46004	0.00112	0.4646	0.01023
0.65364	0.00749	0.47404	0.00118	0.4784	0.01045
0.67283	0.00615	0.48794	0.00125	0.49272	0.01067
0.69217	0.00534	0.5019	0.00132	0.50624	0.0109
0.71137	0.00523	0.51567	0.00139	0.51992	0.01113
0.73066	0.00562	0.52954	0.00147	0.53412	0.01136
0.74986	0.00602	0.5433	0.00154	0.54768	0.0116
0.76905	0.00786	0.55714	0.00162	0.56172	0.01185
0.78822	0.00978	0.57107	0.0017	0.57608	0.0121
0.80745	0.01164	0.585	0.00178	0.58964	0.01235
0.82675	0.01439	0.59897	0.00186	0.60359	0.01261
0.8459	0.01713	0.61284	0.00195	0.61772	0.01287
0.86524	0.01984	0.62667	0.00203	0.63132	0.01313
0.88444	0.02284	0.64067	0.00212	0.64536	0.0134
0.90359	0.02519	0.65464	0.00221	0.65948	0.01368
0.92279	0.02728	0.66847	0.00231	0.67288	0.01396
0.94212	0.02857	0.68224	0.0024	0.68692	0.01424
0.96132	0.02976	0.69614	0.0025	0.70088	0.01453
0.98039	0.03039	0.70994	0.00259	0.71444	0.01482
0.99968	0.03027	0.7238	0.00269	0.72868	0.01511
1.01888	0.03061	0.73774	0.0028	0.7426	0.01541
1.03817	0.03004	0.75167	0.0029	0.75624	0.01572
1.05741	0.02926	0.76564	0.00301	0.77048	0.01599
1.07661	0.02838	0.77954	0.00311	0.7842	0.01636
1.09586	0.02748	0.79337	0.00322	0.79792	0.01708
1.11505	0.02661	0.80734	0.00333	0.81216	0.01754
1.13435	0.02601	0.82127	0.00345	0.8258	0.01788
1.15373	0.0266	0.8352	0.00356	0.83948	0.01821
1.17298	0.02754	0.849	0.00368	0.85375	0.01849
1.19231	0.02882	0.86287	0.0038	0.86736	0.01884
1.21137	0.0306	0.87667	0.00392	0.8812	0.01919
1.23052	0.03237	0.8905	0.00404	0.89544	0.01949
1.24972	0.03469	0.90444	0.00417	0.90892	0.0199
1.26893	0.03686	0.91834	0.00429	0.92284	0.0202
1.28821	0.03929	0.93234	0.00442	0.937	0.02055
1.30742	0.04131	0.94614	0.00455	0.95052	0.02094
1.32674	0.04233	0.96004	0.00468	0.96468	0.02128
1.34591	0.04298	0.97394	0.00482	0.97884	0.02163
1.36515	0.04247	0.98787	0.00495	0.99232	0.02205
1.3843	0.04185	1.0018	0.00509	1.0064	0.0224
1.40354	0.04138	1.01563	0.00523	1.02048	0.02278
1.42289	0.04035	1.02944	0.00537	1.03408	0.02319
1.44203	0.04027	1.04337	0.00552	1.04824	0.02352
1.46118	0.03929	1.05727	0.00566	1.06211	0.02392
1.48039	0.03859	1.07107	0.00581	1.07564	0.02434
1.49967	0.03803	1.0849	0.00596	1.0898	0.02468
1.51897	0.03744	1.0989	0.00611	1.10352	0.02507
1.53808	0.03766	1.11277	0.00626	1.11712	0.02551
1.55732	0.0377	1.12664	0.00642	1.13148	0.02587
1.57651	0.03814	1.1407	0.00658	1.14532	0.02629
1.59572	0.03868	1.1546	0.00673	1.15908	0.02674
1.6151	0.03922	1.16854	0.00689	1.17332	0.02711
1.63448	0.04071	1.18237	0.00706	1.18692	0.02752
1.65383	0.04187	1.19634	0.00722	1.20076	0.02796
1.67293	0.04342	1.21014	0.00739	1.215	0.02831
1.69208	0.04481	1.22387	0.00756	1.22847	0.02879
1.71115	0.0465	1.23764	0.00773	1.24228	0.02923
1.73039	0.04843	1.25154	0.0079	1.25652	0.02962
1.74968	0.04914	1.2656	0.00807	1.27	0.03008
1.76892	0.04986	1.2795	0.00825	1.28396	0.03052
1.78827	0.05102	1.29344	0.00842	1.29816	0.03087
1.80745	0.0515	1.30734	0.0086	1.31168	0.03137
1.82666	0.05255	1.3212	0.00879	1.32576	0.03179
1.84581	0.05309	1.33507	0.00897	1.33976	0.03223
1.86501	0.0545	1.3489	0.00915	1.35328	0.03272
1.8843	0.05502	1.36284	0.00934	1.36744	0.03315
1.90354	0.05559	1.37674	0.00953	1.38136	0.03354
1.92284	0.05609	1.39064	0.00972	1.395	0.03403
1.94199	0.05689	1.40447	0.00991	1.40924	0.03443
1.96119	0.05818	1.4183	0.01011	1.42312	0.0349
1.98038	0.05902	1.43224	0.01031	1.43672	0.03546
1.99959	0.05999	1.4461	0.0105	1.45108	0.03583
2.01893	0.0612	1.46	0.0107	1.46484	0.0363
2.03808	0.06194	1.47404	0.01091	1.47848	0.0368
2.05728	0.063	1.48797	0.01111	1.49276	0.03724
2.07666	0.06409	1.50184	0.01132	1.50636	0.03769
2.09605	0.06536	1.51564	0.01152	1.52016	0.03817
2.11533	0.06667	1.5295	0.01173	1.5344	0.03864
2.13444	0.06761	1.5434	0.01195	1.54788	0.03917
2.15369	0.06884	1.55734	0.01216	1.56168	0.03961
2.1727	0.07027	1.5712	0.01237	1.576	0.04
2.1919	0.07175	1.585	0.01259	1.58964	0.04056
2.21114	0.07315	1.59894	0.01281	1.60368	0.04109
2.23049	0.07484	1.61284	0.01303	1.61788	0.04153
2.24987	0.07646	1.6268	0.01326	1.63128	0.0421
2.26898	0.07771	1.64067	0.01348	1.6452	0.04258
2.28822	0.0792	1.65457	0.01371	1.65932	0.04302
2.30741	0.08067	1.66844	0.01394	1.67276	0.04359
2.32666	0.08229	1.68227	0.01417	1.68687	0.04402
2.3459	0.08371	1.69614	0.0144	1.70084	0.04451
2.36501	0.08558	1.70997	0.01463	1.71436	0.04504
2.38421	0.0876	1.72387	0.01487	1.72856	0.04555
2.40341	0.08944	1.73777	0.01511	1.74236	0.04604
2.42274	0.09162	1.7517	0.01535	1.75608	0.04663
2.44195	0.09361	1.76567	0.01559	1.77043	0.04711
2.46114	0.09588	1.77947	0.01583	1.78419	0.04757
2.48039	0.09777	1.79337	0.01608	1.79784	0.04816
2.49954	0.1002	1.80737	0.01633	1.81212	0.04864
2.51883	0.103	1.82124	0.01658	1.82588	0.04919
2.53821	0.10589	1.8351	0.01683	1.8396	0.04974
2.55742	0.10885	1.84894	0.01708	1.85388	0.05019
2.57676	0.11229	1.86287	0.01734	1.86748	0.05076
2.59591	0.11556	1.8767	0.01759	1.8812	0.05135
2.61515	0.11931	1.89064	0.01785	1.89536	0.05181
2.6343	0.12304	1.9045	0.01811	1.90891	0.05239
2.65354	0.12689	1.9184	0.01838	1.92292	0.05294
2.67275	0.13051	1.93237	0.01864	1.93715	0.05342
2.6919	0.13414	1.9462	0.01891	1.95063	0.05398
2.71124	0.13715	1.96007	0.01918	1.96464	0.05458
2.73052	0.14081	1.97397	0.01945	1.9788	0.05504
2.74973	0.14362	1.98784	0.01972	1.9924	0.05567
2.76897	0.14677	2.00177	0.01999	2.00656	0.0562
2.78818	0.14918	2.01557	0.02027	2.02056	0.05669
2.8075	0.15192	2.02944	0.02055	2.03396	0.05738
2.82657	0.15408	2.0434	0.02083	2.04808	0.05785
2.84572	0.15571	2.0573	0.02111	2.062	0.05839
2.86488	0.15717	2.0711	0.02139	2.07556	0.05903
2.88421	0.15899	2.0849	0.02168	2.0898	0.05959
2.90351	0.15955	2.0988	0.02196	2.10352	0.06015
2.92266	0.16102	2.11277	0.02225	2.11704	0.06074
2.94194	0.16158	2.12667	0.02255	2.13132	0.06129
2.96115	0.16258	2.1407	0.02284	2.145	0.06192
2.98039	0.16348	2.15457	0.02313	2.15884	0.06258
2.99977	0.16426	2.16847	0.02343	2.17324	0.06307
3.01892	0.16499	2.1823	0.02373	2.18687	0.06369
3.03817	0.16566	2.19617	0.02403	2.20072	0.06433
3.05733	0.1665	2.21	0.02433	2.21504	0.06486
3.07662	0.16717	2.22397	0.02464	2.22864	0.0655
3.09582	0.16758	2.23787	0.02494	2.24252	0.06609
3.11507	0.1687	2.2517	0.02525	2.25672	0.06665
3.13431	0.16931	2.26567	0.02556	2.2702	0.06732
3.1535	0.17054	2.2795	0.02587	2.28419	0.06792
3.17284	0.17123	2.29344	0.02619	2.2982	0.0685
3.19195	0.17209	2.3073	0.0265	2.31152	0.06913
3.21115	0.17345	2.32114	0.02682	2.32563	0.06976
3.23034	0.17449	2.33504	0.02714	2.33984	0.07033
3.24968	0.17584	2.34884	0.02746	2.35348	0.07097
3.26897	0.17724	2.3628	0.02778	2.36764	0.07157
3.28808	0.17854	2.3767	0.02811	2.38152	0.07215
3.30722	0.1805	2.39064	0.02844	2.39508	0.07284
3.32639	0.18208	2.4045	0.02877	2.40928	0.07344
3.34573	0.18437	2.4184	0.0291	2.42312	0.07409
3.36502	0.1861	2.4323	0.02943	2.43664	0.07474
3.38422	0.18855	2.4461	0.02976	2.45096	0.07535
3.40346	0.1908	2.46004	0.0301	2.4648	0.07604
3.42265	0.19279	2.47404	0.03044	2.4784	0.07668
3.4419	0.19543	2.4879	0.03078	2.49268	0.07729
3.46124	0.19778	2.50183	0.03112	2.50628	0.07794
3.48049	0.20031	2.51557	0.03147	2.52004	0.07859
3.49973	0.20281	2.52944	0.03181	2.53424	0.0792
3.51888	0.20485	2.54327	0.03216	2.5478	0.07991
3.53812	0.20763	2.5572	0.03251	2.56172	0.08057
3.55737	0.20967	2.57104	0.03286	2.57596	0.08116
3.57657	0.21239	2.58494	0.03322	2.58952	0.08187
3.59582	0.21454	2.599	0.03357	2.60352	0.08249
3.61502	0.21661	2.61293	0.03393	2.61772	0.08313
3.6344	0.21941	2.62687	0.03429	2.63128	0.08384
3.65351	0.22175	2.64074	0.03465	2.64536	0.08448
3.67266	0.22441	2.65457	0.03501	2.65944	0.08516
3.69181	0.22661	2.66844	0.03538	2.67292	0.08585
3.71115	0.22873	2.68224	0.03574	2.68696	0.08648
3.73049	0.23054	2.69614	0.03611	2.70092	0.08709
3.74954	0.2315	2.71004	0.03648	2.71444	0.08779
3.76875	0.23251	2.724	0.03686	2.72868	0.0885
3.78795	0.23336	2.73787	0.03723	2.74256	0.08915
3.80724	0.23415	2.75167	0.03761	2.75616	0.08987
3.82644	0.23531	2.76557	0.03798	2.77036	0.09048
3.84563	0.23561	2.77944	0.03836	2.78412	0.0912
3.86501	0.23635	2.7934	0.03875	2.79784	0.09193
3.88422	0.23663	2.80737	0.03913	2.81216	0.09251
3.90336	0.23783	2.82127	0.03952	2.82588	0.09324
3.92275	0.23896	2.8352	0.0399	2.83952	0.09398
3.94195	0.24021	2.84897	0.04029	2.8538	0.09458
3.9612	0.24135	2.86287	0.04068	2.8674	0.09528
3.9803	0.24224	2.87674	0.04108	2.88124	0.09598
3.99959	0.24461	2.8907	0.04147	2.89552	0.09662
4.01879	0.24605	2.9046	0.04187	2.909	0.09733
4.03804	0.24823	2.9184	0.04227	2.92284	0.09806
4.05728	0.25045	2.93227	0.04267	2.93696	0.09869
4.07643	0.25317	2.9461	0.04307	2.95044	0.0995
4.09577	0.25664	2.96004	0.04348	2.96456	0.10018
4.11506	0.25903	2.974	0.04388	2.97876	0.10078
4.1343	0.26198	2.98794	0.04429	2.99228	0.10155
4.15351	0.26511	3.00184	0.0447	3.00636	0.10221
4.17271	0.26777	3.01564	0.04512	3.02036	0.10293
4.19196	0.27083	3.0295	0.04553	3.03396	0.10361
4.21101	0.27243	3.04337	0.04595	3.0482	0.10426
4.23025	0.27556	3.0573	0.04636	3.06216	0.10498
4.24946	0.27872	3.0712	0.04678	3.07572	0.1057
4.2688	0.28153	3.08504	0.04721	3.08988	0.10636
4.28799	0.28462	3.09894	0.04763	3.10356	0.10704
4.30723	0.28702	3.11277	0.04805	3.11716	0.10786
4.32648	0.29029	3.12674	0.04848	3.13156	0.1085
4.34564	0.29324	3.1407	0.04891	3.14528	0.10919
4.36502	0.29624	3.15454	0.04934	3.159	0.10991
4.38445	0.29913	3.16847	0.04978	3.1732	0.11055
4.4036	0.30115	3.18234	0.05021	3.1868	0.1113
4.4229	0.30354	3.1963	0.05065	3.20071	0.11199
4.44195	0.30589	3.21014	0.05109	3.21508	0.11265
4.46125	0.30815	3.22397	0.05153	3.22864	0.11346
4.4804	0.31007	3.23784	0.05197	3.24244	0.11417
4.49964	0.3116	3.25174	0.05241	3.25652	0.11484
4.51889	0.31345	3.26564	0.05286	3.26992	0.11553
4.53795	0.31526	3.27947	0.05331	3.28392	0.1163
4.55724	0.31694	3.29337	0.05376	3.2982	0.11696
4.57639	0.31839	3.30727	0.05421	3.31167	0.11768
4.59563	0.31963	3.32117	0.05466	3.32576	0.11839
4.61488	0.32172	3.33514	0.05512	3.33975	0.1191
4.63418	0.32338	3.34897	0.05558	3.35328	0.11993
4.6535	0.32479	3.36284	0.05604	3.36748	0.12056
4.67267	0.32663	3.37663	0.0565	3.38144	0.12124
4.69195	0.3286	3.39067	0.05696	3.395	0.122
4.7112	0.33109	3.4046	0.05743	3.40924	0.1227
4.73044	0.33301	3.41837	0.05789	3.42312	0.12338
4.74965	0.33478	3.43224	0.05836	3.4368	0.12419
4.7688	0.33709	3.4461	0.05883	3.45116	0.12491
4.788	0.33906	3.46004	0.05931	3.46488	0.12563
4.80719	0.34153	3.474	0.05978	3.47848	0.12638
4.82643	0.34375	3.48787	0.06026	3.49264	0.12709
4.84573	0.34612	3.50184	0.06074	3.50624	0.12779
4.86492	0.34794	3.51564	0.06122	3.52008	0.12861
4.88427	0.35021	3.52957	0.0617	3.53444	0.12927
4.90347	0.35263	3.54337	0.06218	3.54804	0.13005
4.92276	0.35445	3.55724	0.06267	3.56184	0.13081
4.94196	0.35685	3.57114	0.06316	3.57599	0.13148
4.96115	0.359	3.585	0.06365	3.58947	0.13227
4.98031	0.36125	3.59894	0.06414	3.60336	0.13304
4.99942	0.36383	3.61277	0.06463	3.6176	0.13374
5.01875	0.36597	3.62667	0.06513	3.6312	0.13452
5.03799	0.36811	3.64057	0.06563	3.64528	0.13527
5.05729	0.37023	3.6545	0.06613	3.6594	0.13599
5.07648	0.37281	3.66844	0.06663	3.67284	0.1368
5.09573	0.3753	3.68224	0.06713	3.68688	0.13751
5.11503	0.37752	3.69614	0.06764	3.70084	0.13818
5.13408	0.38021	3.71004	0.06814	3.7144	0.13901
5.15332	0.38226	3.724	0.06865	3.7286	0.13975
5.17248	0.38525	3.73787	0.06916	3.74244	0.1405
5.19181	0.38726	3.7517	0.06967	3.75603	0.14132
5.21111	0.38943	3.76557	0.07019	3.7704	0.142
5.2303	0.39221	3.77943	0.07071	3.7842	0.14277
5.24951	0.39448	3.79333	0.07122	3.79788	0.14359
5.26865	0.3976	3.8073	0.07174	3.81208	0.14431
5.2879	0.40004	3.82114	0.07227	3.8258	0.14506
5.30724	0.40161	3.8351	0.07279	3.83956	0.14584
5.32644	0.40402	3.84897	0.07333	3.85392	0.14659
5.34577	0.40626	3.8629	0.07391	3.86755	0.14736
5.36493	0.40869	3.87677	0.07454	3.88132	0.14815
5.38426	0.41122	3.89057	0.07517	3.89548	0.14887
5.40342	0.41317	3.90447	0.07572	3.90896	0.14969
5.42257	0.41585	3.91833	0.07628	3.92292	0.15049
5.44182	0.41795	3.93227	0.07685	3.93716	0.15119
5.46097	0.42049	3.94614	0.07742	3.95068	0.15201
5.48031	0.4224	3.96007	0.07798	3.96472	0.15276
5.49951	0.42484	3.97397	0.07856	3.97876	0.15354
5.51866	0.4269	3.9879	0.07915	3.99232	0.15436
5.53786	0.42931	4.00174	0.07972	4.0064	0.15512
5.55715	0.43198	4.0155	0.08028	4.0204	0.15582
5.57644	0.43402	4.02943	0.08088	4.03388	0.15669
5.5956	0.43614	4.04327	0.08146	4.048	0.15745
5.61484	0.43911	4.05717	0.08204	4.06192	0.15821
5.63403	0.44138	4.07114	0.08262	4.07543	0.15905
5.65333	0.44386	4.08504	0.08323	4.08975	0.15982
5.67262	0.44635	4.09897	0.0838	4.10364	0.16058
5.69177	0.44883	4.1128	0.08439	4.1172	0.16143
5.71097	0.45157	4.12674	0.08498	4.13144	0.16217
5.73012	0.45384	4.14074	0.08559	4.14508	0.16299
5.74942	0.45674	4.15454	0.08619	4.15888	0.16379
5.76884	0.45844	4.16844	0.08678	4.17324	0.16454
5.78805	0.46111	4.18224	0.08738	4.18692	0.16537
5.80733	0.46379	4.19617	0.08799	4.20064	0.16619
5.82644	0.46587	4.21	0.08861	4.21488	0.16696
5.84578	0.46865	4.2239	0.08923	4.22851	0.16778
5.86489	0.47071	4.23773	0.08984	4.24248	0.16864
5.88408	0.47338	4.2516	0.09044	4.25676	0.16943
5.90332	0.47577	4.26553	0.09103	4.27028	0.17024
5.92249	0.47774	4.27943	0.09164	4.2842	0.17106
5.94177	0.47996	4.29333	0.09227	4.29824	0.17181
5.96098	0.48216	4.3073	0.0929	4.31172	0.1727
5.9803	0.48458	4.32134	0.09353	4.32584	0.17348
5.99951	0.48762	4.33527	0.09415	4.33992	0.17422
6.01871	0.48942	4.34904	0.09477	4.35344	0.17513
6.0379	0.49209	4.3629	0.09541	4.36752	0.17591
6.05697	0.49451	4.3767	0.09604	4.38144	0.1767
6.07625	0.49723	4.3906	0.09668	4.39504	0.17757
6.09555	0.49979	4.40447	0.09731	4.40928	0.17837
6.1148	0.50244	4.4183	0.09794	4.42316	0.17916
6.13404	0.50514	4.4322	0.09858	4.43672	0.18004
6.15323	0.50794	4.44614	0.09921	4.45096	0.18085
6.17239	0.51073	4.4601	0.09986	4.46472	0.18163
6.19158	0.51327	4.47404	0.1005	4.47832	0.18254
6.21093	0.51603	4.4878	0.10115	4.49264	0.18327
6.23041	0.51824	4.50163	0.1018	4.5062	0.1841
6.2496	0.52079	4.5155	0.10243	4.51988	0.18495
6.26884	0.52407	4.52943	0.10309	4.53416	0.18573
6.28791	0.52653	4.54333	0.10375	4.5478	0.18664
6.30711	0.52939	4.5573	0.10439	4.56184	0.18741
6.3263	0.53216	4.57134	0.10504	4.57608	0.18818
6.34554	0.53429	4.5852	0.10571	4.58956	0.18909
6.36479	0.53722	4.59907	0.10638	4.60344	0.18994
6.38403	0.53949	4.6129	0.10703	4.61755	0.19071
6.40334	0.54251	4.62674	0.10769	4.63116	0.19158
6.42248	0.54529	4.64057	0.10835	4.64532	0.19246
6.44169	0.54826	4.6545	0.10903	4.65948	0.19322
6.46093	0.55125	4.66847	0.1097	4.673	0.19409
6.48032	0.55327	4.68224	0.11037	4.68708	0.19489
6.49964	0.55651	4.6961	0.11103	4.70096	0.19567
6.51861	0.55924	4.71	0.11169	4.71447	0.19662
6.53777	0.56182	4.72387	0.11237	4.72872	0.19744
6.55692	0.56508	4.7377	0.11306	4.7426	0.19825
6.57626	0.56738	4.7516	0.11376	4.75616	0.19913
6.59555	0.57052	4.76557	0.11444	4.77044	0.19994
6.61475	0.5729	4.7795	0.1151	4.7842	0.2008
6.634	0.57571	4.7935	0.11577	4.79784	0.20166
6.65315	0.57869	4.80747	0.11646	4.81216	0.20247
6.67239	0.58125	4.8213	0.11714	4.82584	0.2033
6.69191	0.58437	4.8352	0.11784	4.83947	0.2042
6.7113	0.58701	4.849	0.11853	4.85376	0.20501
6.7305	0.59011	4.8629	0.11922	4.86736	0.20588
6.74951	0.593	4.87674	0.11989	4.88116	0.20675
6.7688	0.59513	4.89057	0.12061	4.8954	0.20749
6.7879	0.59817	4.90447	0.12133	4.90888	0.20838
6.80715	0.60067	4.9184	0.12201	4.9228	0.20928
6.82635	0.60372	4.9324	0.12273	4.93695	0.21011
6.84556	0.6068	4.94627	0.12344	4.95048	0.21101
6.86488	0.60996	4.96007	0.12413	4.96468	0.21183
6.88409	0.61267	4.9738	0.12482	4.97884	0.21263
6.90333	0.61564	4.98767	0.12553	4.99232	0.21351
6.92254	0.61854	5.00167	0.12624	5.00632	0.21435
6.94182	0.62157	5.01557	0.12695	5.02036	0.21518
6.96111	0.624	5.02957	0.12767	5.03396	0.21605
6.98008	0.62771	5.04344	0.12837	5.04824	0.21693
6.99924	0.6306	5.05737	0.12906	5.0622	0.21772
7.01853	0.63368	5.07124	0.12979	5.07571	0.21863
7.03787	0.63671	5.08507	0.13051	5.08984	0.21941
7.05706	0.6399	5.09897	0.13123	5.1036	0.22028
7.0763	0.64322	5.11287	0.13196	5.11727	0.22122
7.0956	0.64641	5.12674	0.13269	5.13164	0.22204
7.11479	0.64979	5.1407	0.13343	5.1452	0.22286
7.13404	0.65292	5.15454	0.13416	5.15876	0.22375
7.15334	0.65608	5.16847	0.13488	5.17308	0.22458
7.17258	0.65965	5.1823	0.13559	5.18688	0.22545
7.19191	0.66247	5.1962	0.13633	5.20076	0.22634
7.21102	0.66541	5.21004	0.13706	5.21503	0.22713
7.23022	0.66845	5.2239	0.13778	5.22856	0.22798
7.24942	0.67152	5.2378	0.13852	5.24232	0.22893
7.26861	0.67458	5.25167	0.13925	5.25652	0.22971
7.28782	0.67765	5.26567	0.14	5.27	0.23057
7.30706	0.68159	5.27957	0.14075	5.28396	0.23147
7.3264	0.6845	5.2934	0.14149	5.29808	0.23225
7.34565	0.68696	5.30727	0.14222	5.31156	0.23321
7.36489	0.6903	5.32117	0.14294	5.32568	0.23409
7.38414	0.69328	5.3351	0.14369	5.33972	0.23487
7.40347	0.69689	5.34887	0.14443	5.35328	0.23577
7.42267	0.69953	5.36277	0.14519	5.36756	0.23662
7.44164	0.70356	5.3767	0.14595	5.38156	0.23747
7.46075	0.70646	5.3906	0.1467	5.39508	0.23838
7.47995	0.70939	5.40454	0.14743	5.40924	0.23927
7.49924	0.71278	5.41837	0.14816	5.42308	0.24007
7.51862	0.71565	5.4323	0.14893	5.43676	0.24102
7.53786	0.71941	5.4462	0.14968	5.45116	0.24187
7.55711	0.72249	5.46004	0.15045	5.46492	0.24269
7.57626	0.7259	5.47397	0.1512	5.47848	0.24361
7.5955	0.72907	5.4878	0.15195	5.49268	0.24443
7.61489	0.73231	5.5018	0.15271	5.50628	0.24532
7.63413	0.73575	5.51567	0.15347	5.52004	0.24623
7.65343	0.73842	5.5296	0.15423	5.53432	0.24701
7.67254	0.74177	5.54344	0.15499	5.54792	0.24787
7.69178	0.74499	5.55727	0.15574	5.5618	0.24883
7.71089	0.74746	5.57117	0.15652	5.57612	0.24962
7.73004	0.75092	5.58507	0.15729	5.58964	0.25052
7.74932	0.75394	5.599	0.15805	5.60356	0.25142
7.76857	0.7575	5.61284	0.15879	5.61768	0.25225
7.78787	0.76016	5.6267	0.15955	5.63112	0.25318
7.80712	0.76267	5.6406	0.16031	5.64512	0.25407
7.82636	0.76658	5.6545	0.16109	5.65932	0.25485
7.84551	0.7698	5.66844	0.16188	5.67284	0.2558
7.86475	0.77335	5.68227	0.16265	5.68696	0.2567
7.88404	0.77598	5.6961	0.16342	5.70088	0.25754
7.90324	0.77913	5.70994	0.1642	5.71436	0.25847
7.92249	0.78247	5.7239	0.16497	5.7286	0.25934
7.9416	0.78544	5.7378	0.16576	5.7424	0.26021
7.96084	0.78886	5.7517	0.16653	5.75604	0.26114
7.98009	0.79184	5.76557	0.1673	5.7704	0.26201
7.99933	0.79504	5.77947	0.16806	5.7842	0.26288
8.01858	0.79831	5.79347	0.16885	5.79784	0.26377
8.03772	0.80119	5.8074	0.16964	5.81212	0.26464
8.05702	0.80536	5.82117	0.17042	5.82584	0.2655
8.07645	0.80851	5.83497	0.17119	5.8396	0.26647
8.09569	0.81134	5.8488	0.17198	5.85392	0.26729
8.1149	0.81461	5.86284	0.17277	5.86752	0.2682
8.134	0.8178	5.87674	0.17356	5.88124	0.2691
8.15325	0.82099	5.89064	0.17433	5.89544	0.26995
8.17236	0.82405	5.90454	0.17512	5.90896	0.27087
8.1916	0.82749	5.9184	0.17592	5.92292	0.27179
8.21089	0.83074	5.93237	0.17671	5.93716	0.27263
8.23013	0.83426	5.94617	0.17748	5.95064	0.27354
8.24938	0.83776	5.96007	0.17828	5.96464	0.27447
8.26858	0.84052	5.97397	0.17909	5.97876	0.27531
8.28796	0.84423	5.9878	0.17988	5.99232	0.2762
8.30715	0.84786	6.00177	0.18069	6.00644	0.27709
8.32632	0.85064	6.0156	0.18148	6.02048	0.27794
8.34556	0.85372	6.0295	0.18227	6.03388	0.27891
8.36471	0.85723	6.04334	0.18305	6.048	0.27978
8.38391	0.86053	6.05727	0.18385	6.062	0.28066
8.4031	0.86415	6.07117	0.18467	6.0756	0.28165
8.42235	0.86741	6.08504	0.18546	6.08976	0.28247
8.44151	0.87044	6.09894	0.18626	6.1034	0.28341
8.46075	0.87326	6.11277	0.18707	6.117	0.28437
8.48008	0.8768	6.1267	0.18788	6.13136	0.28524
8.49929	0.88017	6.14074	0.18868	6.14508	0.28611
8.51849	0.88316	6.15467	0.18947	6.15892	0.28708
8.53787	0.88609	6.16847	0.19027	6.17328	0.28791
8.55712	0.88897	6.1822	0.19108	6.18688	0.28885
8.57636	0.89276	6.1961	0.1919	6.20068	0.2898
8.59541	0.89576	6.20994	0.19273	6.21492	0.29062
8.61462	0.8989	6.22387	0.19353	6.22856	0.2916
8.6339	0.90223	6.2379	0.19435	6.24252	0.29259
8.65311	0.90549	6.2519	0.19515	6.25676	0.29341
8.67245	0.90858	6.26584	0.19595	6.27024	0.29436
8.69164	0.91202	6.2796	0.19676	6.28412	0.2953
8.71094	0.9154	6.2935	0.19759	6.29816	0.29617
8.73005	0.91845	6.30734	0.19841	6.31164	0.29711
8.7491	0.92198	6.32117	0.19924	6.3258	0.298
8.7684	0.92565	6.33504	0.20004	6.33996	0.29889
8.78782	0.92805	6.3489	0.20086	6.35344	0.29987
8.80716	0.93156	6.3628	0.20167	6.36756	0.30078
8.82627	0.93521	6.37667	0.2025	6.38152	0.30163
8.84556	0.93878	6.39057	0.20332	6.39512	0.30262
8.86476	0.94283	6.40447	0.20414	6.4094	0.30354
8.88391	0.94605	6.4183	0.20497	6.4232	0.30442
8.90311	0.94917	6.43224	0.20579	6.43668	0.3054
8.9223	0.95228	6.44614	0.20663	6.45092	0.30625
8.9416	0.95591	6.45997	0.20746	6.46468	0.30718
8.96085	0.95985	6.4739	0.20828	6.47832	0.30815
8.98009	0.96264	6.48787	0.2091	6.49256	0.30898
8.99942	0.96664	6.50187	0.20993	6.50616	0.30998
9.01858	0.96982	6.51577	0.21076	6.51996	0.31093
9.03791	0.97345	6.5297	0.2116	6.5342	0.31181
9.05707	0.9765	6.54347	0.21245	6.54776	0.31275
9.07632	0.97975	6.5573	0.21329	6.56179	0.31373
9.09543	0.98356	6.57117	0.21411	6.57612	0.31462
9.11457	0.98669	6.58504	0.21495	6.58968	0.31559
9.13392	0.99014	6.599	0.21578	6.6036	0.31656
9.15316	0.99432	6.6129	0.21663	6.61776	0.31742
9.17254	0.99694	6.62677	0.21747	6.63124	0.3184
9.19179	1.00068	6.64077	0.21831	6.64528	0.31935
9.21098	1.0037	6.65467	0.21915	6.65944	0.3202
9.23014	1.00703	6.6684	0.21999	6.67296	0.32118
9.24943	1.01008	6.68204	0.22083	6.68704	0.32213
9.26863	1.01361	6.69587	0.22169	6.70096	0.32303
9.28764	1.01756	6.70984	0.22254	6.71448	0.32402
9.30689	1.02094	6.72387	0.22339	6.72867	0.32493
9.32617	1.0249	6.73787	0.22423	6.74256	0.32581
9.34547	1.02816	6.75193	0.22506	6.75612	0.32686
9.36466	1.03106	6.7658	0.22592	6.77036	0.32781
9.38387	1.03497	6.77957	0.22679	6.7842	0.32868
9.40301	1.03872	6.79344	0.22763	6.79792	0.32971
9.42222	1.04278	6.80737	0.22847	6.8122	0.33063
9.44146	1.04636	6.82117	0.22932	6.82584	0.33153
9.46094	1.04996	6.8351	0.23019	6.83944	0.33256
9.48033	1.05404	6.84904	0.23103	6.85372	0.33343
9.49957	1.05716	6.8629	0.23191	6.86736	0.3344
9.51862	1.06069	6.8767	0.23278	6.88119	0.33541
9.53787	1.06448	6.89064	0.23363	6.89548	0.3363
9.55697	1.06822	6.90447	0.23448	6.90896	0.33727
9.57614	1.07204	6.91834	0.23534	6.92284	0.3383
9.59528	1.07593	6.93234	0.2362	6.937	0.33919
9.61449	1.07991	6.9462	0.23706	6.95052	0.34016
9.63391	1.08286	6.9601	0.23792	6.96464	0.34114
9.65325	1.08728	6.974	0.23878	6.97876	0.34204
9.67258	1.09127	6.98797	0.23965	6.99232	0.34307
9.69179	1.09503	7.00187	0.24052	7.00644	0.34401
9.71099	1.09858	7.01567	0.2414	7.02052	0.34491
9.73014	1.1024	7.0295	0.24226	7.03404	0.34595
9.7492	1.10629	7.04337	0.24311	7.04807	0.34691
9.76835	1.11041	7.05727	0.24399	7.06204	0.3478
9.78755	1.11421	7.07114	0.24485	7.07564	0.34884
9.80688	1.11789	7.085	0.24571	7.08992	0.34983
9.82613	1.12156	7.09884	0.24659	7.10367	0.35077
9.84533	1.12574	7.11267	0.24747	7.11728	0.35177
9.86467	1.12998	7.12667	0.24836	7.13156	0.35269
9.88382	1.13415	7.14067	0.24922	7.14528	0.35369
9.90316	1.13814	7.15454	0.25009	7.15899	0.35472
9.92259	1.14162	7.16847	0.25096	7.17328	0.35559
9.94169	1.14503	7.1824	0.25184	7.18688	0.35658
9.96094	1.14849	7.19637	0.25272	7.20072	0.35767
9.98014	1.15246	7.21014	0.2536	7.21504	0.35856
9.99933	1.15665	7.22404	0.25447	7.22852	0.35955
10.0184	1.16013	7.2379	0.25535	7.24228	0.36052
10.0377	1.16446	7.2517	0.25623	7.25652	0.36143
10.0569	1.1684	7.26567	0.25712	7.27004	0.36247
10.0761	1.17199	7.2796	0.25801	7.28399	0.36346
10.0955	1.1758	7.2935	0.25887	7.29812	0.36437
10.1147	1.17983	7.30737	0.25974	7.31156	0.36535
10.1339	1.18377	7.32114	0.26062	7.32564	0.36634
10.1531	1.18756	7.33487	0.26152	7.33968	0.36729
10.1724	1.19111	7.3486	0.26241	7.35328	0.36834
10.1916	1.19564	7.36254	0.26329	7.3676	0.36932
10.2107	1.19939	7.37654	0.26418	7.38156	0.37026
10.2299	1.2033	7.39064	0.26506	7.39512	0.37128
10.2491	1.20647	7.4046	0.26594	7.40932	0.37222
10.2684	1.21071	7.4185	0.26683	7.4232	0.37323
10.2877	1.21459	7.43247	0.26773	7.43679	0.37428
10.3069	1.21834	7.4463	0.26862	7.45104	0.3752
10.3261	1.22263	7.46014	0.26951	7.46476	0.37615
10.3454	1.22654	7.47413	0.27039	7.47839	0.37722
10.3646	1.23016	7.48803	0.27128	7.49272	0.37817
10.384	1.2343	7.5019	0.27218	7.50636	0.37917
10.4032	1.23769	7.51557	0.27307	7.52016	0.38019
10.4225	1.24233	7.5294	0.27396	7.53448	0.38116
10.4416	1.24627	7.54324	0.27487	7.548	0.38222
10.4608	1.25058	7.55724	0.27576	7.56176	0.38326
10.4799	1.25462	7.57124	0.27666	7.576	0.38417
10.499	1.25899	7.5851	0.27755	7.58956	0.38518
10.5183	1.2632	7.59897	0.27843	7.60352	0.38618
10.5376	1.26692	7.61277	0.27933	7.61776	0.38714
10.5569	1.27149	7.6267	0.28023	7.63124	0.3882
10.5762	1.27584	7.64064	0.28113	7.6452	0.38916
10.5955	1.28003	7.65454	0.28203	7.65924	0.39015
10.6148	1.28436	7.66844	0.28293	7.67272	0.39123
10.6341	1.28829	7.68227	0.28383	7.68688	0.39221
10.6533	1.29262	7.6962	0.28473	7.70087	0.39314
10.6724	1.29679	7.71007	0.28562	7.71444	0.39422
10.6915	1.30063	7.724	0.28653	7.72867	0.39519
10.7106	1.30497	7.7379	0.28743	7.74244	0.39618
10.7299	1.30971	7.7517	0.28832	7.75604	0.39729
10.7491	1.31393	7.7656	0.28923	7.77036	0.39821
10.7684	1.31826	7.77947	0.29013	7.7842	0.39921
10.7877	1.32251	7.79344	0.29105	7.79788	0.40024
10.8068	1.32707	7.8074	0.29196	7.81212	0.40117
10.826	1.33106	7.82127	0.29285	7.8258	0.4022
10.8453	1.33566	7.8352	0.29375	7.83956	0.40325
10.8644	1.34012	7.849	0.29465	7.85388	0.40422
10.8838	1.34486	7.86294	0.29556	7.86752	0.40525
10.9028	1.34978	7.87677	0.29649	7.88128	0.40628
10.9221	1.35413	7.89064	0.29738	7.89548	0.40724
10.9414	1.35852	7.9045	0.29829	7.90899	0.40826
10.9609	1.36306	7.91837	0.2992	7.923	0.40929
10.9805	1.36722	7.93234	0.30011	7.93724	0.41026
10.9996	1.37168	7.9462	0.30102	7.95072	0.41131
11.0187	1.37573	7.96014	0.30192	7.96476	0.4123
11.0377	1.38042	7.97404	0.30284	7.9788	0.41324
11.0568	1.38438	7.98797	0.30375	7.9922	0.41437
11.076	1.38834	8.00187	0.30466	8.00628	0.41538
11.0955	1.39309	8.01564	0.30557	8.02044	0.41635
11.1149	1.39725	8.02944	0.30648	8.03396	0.41742
11.134	1.40211	8.0433	0.30741	8.04807	0.41838
11.1531	1.40614	8.0573	0.30832	8.06196	0.41938
11.1722	1.41011	8.0713	0.30924	8.07552	0.42047
11.1913	1.41489	8.0851	0.31015	8.0898	0.42144
11.2106	1.4193	8.0989	0.31107	8.1036	0.42242
11.2298	1.42441	8.11277	0.31197	8.11724	0.42351
11.2492	1.4285	8.12674	0.31288	8.13147	0.4245
11.2684	1.43278	8.1407	0.31379	8.14508	0.42549
11.2876	1.4372	8.15454	0.3147	8.15888	0.42658
11.307	1.44189	8.16847	0.31563	8.1732	0.42756
11.3261	1.44725	8.18224	0.31656	8.18684	0.42861
11.3455	1.45149	8.1962	0.31747	8.20068	0.42968
11.3648	1.45595	8.2101	0.31838	8.21496	0.43063
11.384	1.45989	8.224	0.3193	8.2286	0.4317
11.4031	1.46425	8.2379	0.32022	8.24248	0.43275
11.4223	1.46884	8.25174	0.32113	8.25675	0.43374
11.4417	1.47265	8.2657	0.32207	8.2702	0.43481
11.4608	1.4775	8.2795	0.32298	8.28408	0.43591
11.4801	1.48161	8.2934	0.3239	8.29812	0.43684
11.4992	1.4861	8.3073	0.32481	8.31164	0.43792
11.5184	1.48994	8.3212	0.32572	8.32584	0.43902
11.5375	1.49412	8.3352	0.32664	8.33996	0.44
11.5567	1.49927	8.349	0.32757	8.35348	0.44112
11.5761	1.50329	8.3628	0.32849	8.3676	0.44213
11.5953	1.50798	8.37664	0.32941	8.38144	0.44315
11.6144	1.51224	8.39057	0.33033	8.39504	0.44427
11.6335	1.51641	8.40454	0.33125	8.40932	0.4453
11.6527	1.52204	8.41847	0.33217	8.4232	0.44633
11.6723	1.52583	8.43237	0.3331	8.43672	0.44745
11.6918	1.53062	8.4462	0.33401	8.45092	0.44849
11.711	1.53462	8.4601	0.33492	8.46468	0.44955
11.7301	1.53861	8.474	0.33585	8.47836	0.45066
11.7491	1.54385	8.4879	0.33677	8.49268	0.45167
11.7684	1.548	8.50187	0.33769	8.50624	0.45275
11.7877	1.5528	8.5157	0.33863	8.51996	0.4539
11.8071	1.55698	8.52957	0.33954	8.5342	0.45484
11.8263	1.56063	8.54334	0.34045	8.54776	0.45599
11.8456	1.56492	8.5572	0.34138	8.56179	0.45712
11.8647	1.56882	8.5711	0.3423	8.57604	0.45814
11.8839	1.57348	8.58504	0.34322	8.58952	0.45928
11.9029	1.57741	8.59904	0.34414	8.60348	0.46037
11.922	1.58172	8.6128	0.34507	8.61772	0.46141
11.9414	1.58626	8.62667	0.34598	8.63128	0.4625
11.9607	1.59005	8.64054	0.3469	8.64532	0.46357
11.98	1.5946	8.65447	0.34781	8.65944	0.46464
11.9992	1.599	8.66844	0.34873	8.67292	0.46581
12.0185	1.6038	8.6823	0.34965	8.687	0.46686
12.0378	1.60823	8.69624	0.35059	8.70092	0.46789
12.0568	1.61289	8.71004	0.35149	8.71444	0.46908
12.0759	1.61799	8.72397	0.35242	8.72876	0.47013
12.0952	1.62292	8.7379	0.35334	8.74264	0.47117
12.1146	1.62768	8.75174	0.35427	8.75624	0.47234
12.1339	1.63224	8.76554	0.35519	8.77044	0.47337
12.153	1.63693	8.7794	0.35611	8.78416	0.47453
12.1722	1.64221	8.79334	0.35702	8.79779	0.4757
12.1914	1.64692	8.8073	0.35795	8.81212	0.47672
12.2106	1.65224	8.82127	0.35887	8.82584	0.47781
12.2299	1.65677	8.8352	0.35979	8.83952	0.47896
12.2491	1.66199	8.849	0.36071	8.85376	0.48007
12.2684	1.66695	8.86287	0.36162	8.86736	0.48115
12.2876	1.67098	8.8767	0.36254	8.88119	0.48233
12.307	1.67632	8.89057	0.36346	8.89552	0.48331
12.3262	1.68112	8.90447	0.36438	8.90899	0.48448
12.3453	1.68626	8.9184	0.3653	8.92288	0.48559
12.3645	1.69084	8.9323	0.36624	8.93692	0.48665
12.3836	1.69538	8.94617	0.36715	8.95036	0.48784
12.403	1.70079	8.9601	0.36806	8.96452	0.48892
12.4221	1.70463	8.97407	0.36898	8.97876	0.49
12.4414	1.70955	8.98797	0.3699	8.99236	0.49114
12.4606	1.71418	9.00184	0.37081	9.00647	0.49221
12.48	1.71926	9.01557	0.37173	9.02044	0.49328
12.4992	1.72399	9.02937	0.37265	9.03396	0.49445
12.5183	1.72843	9.04327	0.37358	9.0482	0.49551
12.5376	1.73346	9.0572	0.37449	9.06216	0.49657
12.5567	1.73774	9.07114	0.37541	9.07576	0.49774
12.5761	1.74165	9.08504	0.37633	9.08992	0.49878
12.5953	1.74644	9.09897	0.37724	9.10364	0.49985
12.6144	1.75045	9.11284	0.37816	9.1172	0.50099
12.6336	1.75573	9.12677	0.37908	9.13152	0.50204
12.6528	1.75987	9.14074	0.37997	9.14524	0.50318
12.6721	1.7642	9.15457	0.38089	9.15899	0.50428
12.6915	1.76887	9.16844	0.38181	9.17324	0.5053
12.7107	1.77357	9.18224	0.38273	9.18688	0.50641
12.73	1.77849	9.19614	0.38363	9.20072	0.50752
12.7491	1.78274	9.21004	0.38454	9.21504	0.50851
12.7684	1.78751	9.2239	0.38547	9.22852	0.50959
12.7876	1.7922	9.23787	0.38637	9.24228	0.51074
12.8067	1.7965	9.25174	0.38729	9.25652	0.51174
12.8261	1.80144	9.26564	0.38819	9.27	0.51285
12.8452	1.80603	9.27954	0.3891	9.28396	0.51388
12.8645	1.81091	9.29344	0.39002	9.29812	0.51487
12.8837	1.81553	9.30727	0.39091	9.3116	0.516
12.9029	1.82026	9.32117	0.39183	9.32568	0.51702
12.9222	1.82515	9.33514	0.39275	9.33976	0.51805
12.9415	1.82989	9.34894	0.39366	9.35332	0.51919
12.9606	1.83451	9.36284	0.39455	9.36752	0.52021
12.9797	1.83936	9.37667	0.39545	9.38144	0.52123
12.999	1.84363	9.39064	0.39635	9.39504	0.52229
13.0182	1.84886	9.4045	0.39726	9.40924	0.52331
13.0374	1.8534	9.41837	0.39818	9.42316	0.52433
13.0566	1.8586	9.43234	0.39908	9.43679	0.52543
13.0758	1.86316	9.44617	0.39998	9.45108	0.52644
13.0951	1.86792	9.46	0.40089	9.46484	0.5275
13.1145	1.87285	9.47397	0.40178	9.47852	0.52856
13.1338	1.87758	9.4879	0.40269	9.49276	0.52951
13.1531	1.88265	9.5019	0.4036	9.50636	0.53057
13.1723	1.88739	9.51574	0.40449	9.52012	0.53164
13.1916	1.89214	9.5295	0.40538	9.5344	0.53261
13.2107	1.89716	9.54334	0.40629	9.54792	0.53365
13.2299	1.90142	9.5572	0.40717	9.56176	0.53467
13.2491	1.9063	9.57117	0.40808	9.576	0.53567
13.2683	1.91075	9.58507	0.40899	9.58952	0.53672
13.2876	1.91579	9.59904	0.40988	9.60348	0.53775
13.3067	1.92046	9.61287	0.41076	9.61768	0.53866
13.3261	1.92463	9.62677	0.41165	9.63119	0.53977
13.3452	1.92955	9.6407	0.41255	9.64524	0.54076
13.3644	1.93426	9.6546	0.41344	9.6594	0.54171
13.3835	1.93931	9.66854	0.41433	9.67284	0.54276
13.4027	1.94446	9.68227	0.41523	9.68692	0.54373
13.4221	1.94916	9.6961	0.41612	9.7008	0.54469
13.4412	1.95432	9.70997	0.41701	9.71424	0.54574
13.4607	1.95906	9.72394	0.41789	9.72852	0.5467
13.4799	1.96483	9.7378	0.41878	9.74244	0.54768
13.4991	1.96989	9.75167	0.41965	9.75608	0.54878
13.5183	1.97509	9.7656	0.42054	9.77036	0.54973
13.5375	1.98079	9.7795	0.42142	9.78416	0.55069
13.5568	1.98612	9.79337	0.42232	9.79784	0.55171
13.5759	1.99182	9.80734	0.42319	9.81212	0.55265
13.5952	1.99709	9.8213	0.42408	9.82587	0.55365
13.6145	2.00227	9.83533	0.42496	9.83968	0.55468
13.6338	2.00759	9.84907	0.42584	9.85395	0.5556
13.6531	2.01292	9.86284	0.42672	9.86748	0.5566
13.6722	2.01877	9.8766	0.42759	9.88128	0.55764
13.6913	2.02328	9.89054	0.42848	9.89548	0.55853
13.7103	2.02834	9.90447	0.42935	9.90896	0.55957
13.7295	2.03361	9.91844	0.43022	9.92296	0.56055
13.749	2.03835	9.93237	0.4311	9.93716	0.56151
13.7684	2.04338	9.94624	0.43197	9.95068	0.56249
13.7878	2.04803	9.9601	0.43284	9.96468	0.56347
13.807	2.05354	9.97404	0.43371	9.97872	0.5644
13.8262	2.0591	9.98794	0.43459	9.99228	0.56547
13.8453	2.06384	10.0018	0.43546	10.0064	0.5664
13.8645	2.06923	10.0156	0.43631	10.0204	0.56732
13.8838	2.07384	10.0294	0.43718	10.0339	0.56835
13.9029	2.07984	10.0433	0.43806	10.0481	0.56932
13.9221	2.08516	10.0573	0.43894	10.062	0.57026
13.9413	2.09025	10.0712	0.43981	10.0755	0.5713
13.9605	2.0961	10.0851	0.44066	10.0898	0.57219
13.9797	2.10148	10.0989	0.44151	10.1036	0.57318
13.9988	2.10704	10.1128	0.44237	10.1172	0.57424
14.018	2.11234	10.1267	0.44323	10.1314	0.57507
14.0373	2.11768	10.1408	0.44409	10.145	0.57604
14.0566	2.12344	10.1546	0.44494	10.1588	0.57707
14.0761	2.12813	10.1686	0.44581	10.1731	0.57801
14.0954	2.13397	10.1823	0.44667	10.1868	0.57902
14.1148	2.13947	10.1962	0.44752	10.2006	0.58002
14.1339	2.14505	10.2101	0.44837	10.215	0.58089
14.153	2.15024	10.2239	0.44923	10.2286	0.58189
14.1721	2.15506	10.2379	0.45007	10.2425	0.58292
14.1913	2.16083	10.2518	0.45092	10.2568	0.58381
14.2106	2.16597	10.2657	0.45176	10.2703	0.58481
14.2298	2.17157	10.2795	0.45262	10.2842	0.58575
14.2491	2.17753	10.2935	0.45345	10.2982	0.58665
14.2683	2.18297	10.3074	0.4543	10.3117	0.58776
14.2875	2.18886	10.3212	0.45514	10.3258	0.58865
14.3067	2.19392	10.3351	0.456	10.3399	0.58954
14.326	2.19967	10.3489	0.45682	10.3535	0.59054
14.3452	2.2052	10.3628	0.45765	10.3676	0.59149
14.3643	2.21116	10.3767	0.4585	10.3814	0.59241
14.3835	2.21666	10.3906	0.45934	10.395	0.59343
14.4026	2.22199	10.4045	0.46017	10.4092	0.59436
14.422	2.22756	10.4184	0.461	10.4232	0.59526
14.4413	2.23311	10.4323	0.46184	10.4368	0.59629
14.4606	2.23795	10.4461	0.46266	10.451	0.59716
14.48	2.24366	10.46	0.46349	10.4647	0.5981
14.4992	2.24861	10.474	0.46433	10.4783	0.59911
14.5183	2.25424	10.4879	0.46516	10.4927	0.59999
14.5376	2.25895	10.5019	0.46598	10.5063	0.60096
14.5568	2.26463	10.5157	0.46678	10.52	0.60191
14.5761	2.26944	10.5296	0.46761	10.5342	0.6028
14.5952	2.27444	10.5434	0.46842	10.5478	0.60379
14.6145	2.2795	10.5572	0.46923	10.5618	0.60475
14.6337	2.28468	10.5711	0.47007	10.576	0.60559
14.6529	2.28991	10.585	0.47089	10.5896	0.6066
14.6721	2.29524	10.599	0.4717	10.6036	0.60754
14.6912	2.30074	10.6129	0.47249	10.6177	0.6084
14.7106	2.30615	10.6268	0.47329	10.6312	0.60936
14.7298	2.31121	10.6406	0.4741	10.6452	0.61029
14.749	2.31672	10.6545	0.47491	10.6594	0.61121
14.7682	2.32213	10.6684	0.47572	10.673	0.61217
14.7875	2.32719	10.6822	0.47653	10.6871	0.61305
14.8067	2.33238	10.6961	0.47733	10.701	0.61393
14.8258	2.3379	10.71	0.47811	10.7145	0.6149
14.8451	2.34323	10.7239	0.47891	10.7287	0.61582
14.8643	2.3485	10.7379	0.4797	10.7426	0.61666
14.8836	2.35332	10.7518	0.48049	10.7562	0.61763
14.9028	2.35843	10.7656	0.48129	10.7705	0.61853
14.922	2.36354	10.7795	0.48207	10.7842	0.61942
14.9413	2.36855	10.7934	0.48285	10.7978	0.62041
14.9605	2.37369	10.8074	0.48364	10.812	0.62125
14.9798	2.3789	10.8212	0.48444	10.8257	0.62216
14.9991	2.384	10.8352	0.48522	10.8394	0.62313
15.0183	2.38886	10.849	0.48599	10.8538	0.624
15.0375	2.39365	10.8629	0.48677	10.8674	0.62493
15.0567	2.39876	10.8767	0.48755	10.8812	0.62585
15.076	2.4038	10.8906	0.48831	10.8955	0.62669
15.0952	2.40902	10.9044	0.48907	10.909	0.62758
15.1143	2.41368	10.9182	0.48985	10.9228	0.62852
15.1336	2.41902	10.9323	0.49063	10.937	0.62938
15.1528	2.4246	10.9462	0.4914	10.9505	0.6303
15.1721	2.42934	10.9601	0.49216	10.9646	0.63122
15.1913	2.43484	10.974	0.49291	10.9788	0.63207
15.2105	2.43977	10.9879	0.49368	10.9923	0.63302
15.2298	2.44488	11.0017	0.49444	11.0064	0.63387
15.249	2.44962	11.0155	0.4952	11.0204	0.63471
15.2684	2.45469	11.0294	0.49595	11.034	0.63563
15.2874	2.46024	11.0433	0.49671	11.0482	0.63651
15.3066	2.46475	11.0573	0.49745	11.0622	0.63739
15.3257	2.46989	11.0712	0.4982	11.0757	0.6383
15.3449	2.47501	11.0851	0.49896	11.0899	0.63915
15.3642	2.47972	11.099	0.4997	11.1036	0.64001
15.3834	2.485	11.1129	0.50044	11.1173	0.64091
15.4027	2.48954	11.1267	0.50118	11.1316	0.64175
15.4219	2.49516	11.1406	0.50193	11.1452	0.6426
15.4411	2.50003	11.1545	0.50265	11.1589	0.64354
15.4605	2.50511	11.1685	0.50338	11.1732	0.64433
15.4798	2.51019	11.1824	0.50411	11.1869	0.64524
15.4992	2.51474	11.1963	0.50484	11.2007	0.64612
15.5183	2.52013	11.21	0.50558	11.215	0.64689
15.5374	2.52509	11.2238	0.50632	11.2286	0.64779
15.5566	2.52995	11.2377	0.50706	11.2423	0.64867
15.5759	2.53543	11.2516	0.50778	11.2565	0.64949
15.5951	2.53992	11.2657	0.5085	11.27	0.6504
15.6143	2.54529	11.2796	0.50921	11.2839	0.65129
15.6337	2.54999	11.2935	0.50992	11.2981	0.65205
15.6528	2.55534	11.3073	0.51063	11.3116	0.65293
15.672	2.56015	11.3212	0.51136	11.3257	0.65377
15.6913	2.56507	11.3352	0.51207	11.3397	0.65459
15.7106	2.5702	11.349	0.51278	11.3533	0.65552
15.7298	2.57499	11.3628	0.51349	11.3676	0.65634
15.7488	2.58029	11.3767	0.51421	11.3816	0.65716
15.768	2.58539	11.3907	0.51492	11.3951	0.65805
15.7872	2.59044	11.4045	0.51562	11.4093	0.65883
15.8066	2.59591	11.4184	0.51632	11.4231	0.65966
15.8259	2.60041	11.4323	0.51702	11.4368	0.66057
15.8451	2.60597	11.4461	0.51772	11.4511	0.66135
15.8644	2.61124	11.4599	0.51841	11.4648	0.66223
15.8836	2.61648	11.474	0.51911	11.4784	0.6631
15.9026	2.62146	11.4879	0.51982	11.4926	0.66392
15.9222	2.62676	11.5019	0.52051	11.5063	0.66478
15.9414	2.63197	11.5157	0.5212	11.5201	0.66566
15.9607	2.63669	11.5296	0.52188	11.5345	0.66642
15.9798	2.64204	11.5433	0.52256	11.548	0.66729
15.9991	2.64717	11.5573	0.52325	11.5618	0.66817
16.0182	2.65207	11.5713	0.52393	11.576	0.66895
16.0373	2.65752	11.5851	0.52461	11.5896	0.66981
16.0564	2.6617	11.5991	0.52529	11.6035	0.67067
16.0757	2.66731	11.6129	0.52596	11.6177	0.67143
16.0951	2.67243	11.6268	0.52664	11.6312	0.67235
16.1144	2.67777	11.6407	0.52731	11.6452	0.67316
16.1336	2.68281	11.6546	0.52798	11.6593	0.67393
16.1529	2.68795	11.6685	0.52865	11.6728	0.67484
16.1721	2.6933	11.6822	0.52931	11.687	0.67567
16.1913	2.69865	11.696	0.52997	11.7009	0.67646
16.2105	2.70408	11.71	0.53065	11.7144	0.67733
16.2296	2.70975	11.724	0.5313	11.7286	0.6781
16.2488	2.71451	11.7378	0.53195	11.7423	0.6789
16.2681	2.72048	11.7516	0.53262	11.7559	0.67983
16.2874	2.72542	11.7656	0.53328	11.7704	0.68062
16.3066	2.73083	11.7796	0.53394	11.7842	0.6814
16.3258	2.73634	11.7935	0.53456	11.7979	0.68228
16.3448	2.74117	11.8074	0.53521	11.8122	0.68302
16.364	2.74632	11.8213	0.53587	11.8258	0.6839
16.3835	2.75127	11.8352	0.53652	11.8396	0.6848
16.4029	2.75618	11.849	0.53716	11.8539	0.68549
16.4222	2.76118	11.8629	0.53779	11.8675	0.68639
16.4414	2.76594	11.8767	0.53844	11.8813	0.68724
16.4606	2.77112	11.8907	0.53907	11.8955	0.688
16.4798	2.77602	11.9046	0.5397	11.909	0.68888
16.499	2.78073	11.9184	0.54034	11.923	0.6897
16.5181	2.78562	11.9324	0.54097	11.9372	0.69044
16.5373	2.79072	11.9462	0.54159	11.9506	0.69134
16.5567	2.79623	11.96	0.54224	11.9646	0.69215
16.5759	2.80113	11.9739	0.54286	11.9788	0.69294
16.5951	2.80631	11.9878	0.54349	11.9923	0.69378
16.6143	2.81113	12.0017	0.54412	12.0064	0.69457
16.6336	2.81615	12.0156	0.54473	12.0204	0.69534
16.6528	2.82156	12.0296	0.54535	12.0339	0.69621
16.6719	2.82631	12.0433	0.54596	12.048	0.69697
16.6911	2.83145	12.0572	0.54657	12.0619	0.69779
16.7103	2.83638	12.0712	0.54717	12.0755	0.69867
16.7295	2.84129	12.0851	0.54778	12.0898	0.69941
16.7488	2.84631	12.0991	0.5484	12.1036	0.70019
16.768	2.85105	12.113	0.549	12.1172	0.70107
16.7875	2.85646	12.1268	0.54961	12.1314	0.7018
16.8066	2.86119	12.1408	0.55021	12.1451	0.70265
16.8258	2.86608	12.1546	0.5508	12.1589	0.70348
16.8452	2.87113	12.1686	0.5514	12.1733	0.70424
16.8644	2.87589	12.1824	0.55201	12.1869	0.70505
16.8837	2.88125	12.1963	0.55259	12.2006	0.70581
16.9028	2.88625	12.2101	0.55317	12.2149	0.70661
16.922	2.89095	12.224	0.55377	12.2285	0.70745
16.9411	2.89653	12.2378	0.55435	12.2425	0.70828
16.9605	2.90117	12.2516	0.55494	12.2567	0.70902
16.9797	2.90645	12.2656	0.55554	12.2702	0.70987
16.9988	2.91153	12.2796	0.55611	12.2841	0.71069
17.0181	2.91668	12.2935	0.55667	12.2982	0.71142
17.0373	2.9216	12.3073	0.55724	12.3116	0.71223
17.0566	2.92633	12.3212	0.55782	12.3258	0.71307
17.0758	2.93089	12.3352	0.55839	12.3399	0.71378
17.0951	2.93532	12.349	0.55896	12.3534	0.71464
17.1145	2.94019	12.3629	0.55951	12.3676	0.7154
17.1335	2.94466	12.3767	0.56006	12.3815	0.7162
17.1527	2.9492	12.3908	0.56064	12.3951	0.71701
17.1719	2.95355	12.4047	0.56121	12.4094	0.71776
17.1912	2.9578	12.4184	0.56177	12.4232	0.71854
17.2104	2.9626	12.4323	0.56232	12.4368	0.71937
17.2296	2.96675	12.4462	0.56287	12.4509	0.72017
17.2487	2.97167	12.46	0.5634	12.4646	0.72091
17.2679	2.9763	12.474	0.56394	12.4783	0.72175
17.287	2.9805	12.4879	0.56451	12.4926	0.72249
17.3063	2.98552	12.5018	0.56505	12.5062	0.72329
17.3256	2.98992	12.5157	0.5656	12.52	0.72413
17.3451	2.99487	12.5296	0.56615	12.5342	0.72485
17.3645	2.99948	12.5434	0.56667	12.5477	0.72567
17.3836	3.00397	12.5573	0.56721	12.5618	0.72647
17.4026	3.00924	12.5712	0.56774	12.5761	0.72725
17.422	3.01352	12.5851	0.56827	12.5896	0.72805
17.4414	3.01878	12.599	0.56879	12.6035	0.72884
17.4607	3.02345	12.6129	0.5693	12.6177	0.72959
17.4799	3.02805	12.6267	0.56984	12.6313	0.7304
17.499	3.03351	12.6406	0.57034	12.6454	0.7312
17.5181	3.03783	12.6545	0.57087	12.6595	0.73194
17.5373	3.04297	12.6685	0.5714	12.673	0.73276
17.5566	3.04763	12.6823	0.57192	12.6869	0.73358
17.5756	3.05278	12.6962	0.57243	12.7008	0.73429
17.5947	3.05809	12.71	0.57293	12.7144	0.73513
17.6139	3.0629	12.724	0.57344	12.7288	0.73588
17.6332	3.06794	12.7379	0.57397	12.7426	0.73663
17.6525	3.07314	12.7517	0.57446	12.756	0.73748
17.6719	3.07853	12.7657	0.57497	12.7703	0.73826
17.6912	3.08384	12.7795	0.57547	12.7842	0.73906
17.7105	3.08914	12.7934	0.57597	12.7979	0.73987
17.7296	3.09458	12.8074	0.57647	12.8122	0.74065
17.7487	3.09966	12.8213	0.57696	12.8259	0.74137
17.768	3.10513	12.8352	0.57745	12.8395	0.74221
17.7874	3.11026	12.849	0.57793	12.8537	0.74293
17.807	3.1152	12.863	0.5784	12.8673	0.74377
17.8262	3.1209	12.8768	0.5789	12.8811	0.7446
17.8453	3.12581	12.8906	0.5794	12.8954	0.74531
17.8642	3.1313	12.9045	0.57988	12.9089	0.74611
17.8834	3.13609	12.9184	0.58036	12.9228	0.74691
17.9027	3.14127	12.9324	0.58084	12.937	0.74764
17.9219	3.14632	12.9462	0.58132	12.9505	0.74851
17.9412	3.15147	12.9601	0.58179	12.9647	0.74931
17.9604	3.157	12.974	0.58226	12.9788	0.75002
17.9796	3.16196	12.9879	0.58273	12.9923	0.75089
17.9988	3.16684	13.0018	0.58319	13.0064	0.75166
18.0181	3.17202	13.0156	0.58367	13.0204	0.75241
18.0373	3.17678	13.0296	0.58416	13.034	0.75321
18.0564	3.18209	13.0434	0.58461	13.0482	0.75396
18.0755	3.18699	13.0574	0.58507	13.0622	0.75473
18.0947	3.19171	13.0712	0.58552	13.0757	0.75558
18.1139	3.19623	13.0851	0.58598	13.0898	0.75631
18.1335	3.20143	13.0989	0.58644	13.1036	0.7571
18.1529	3.20637	13.1128	0.5869	13.1172	0.75793
18.1721	3.21084	13.1268	0.58736	13.1316	0.75865
18.1911	3.2155	13.1407	0.58781	13.1452	0.75942
18.2103	3.22022	13.1545	0.58825	13.1589	0.76027
18.2297	3.2243	13.1685	0.5887	13.1732	0.76098
18.2489	3.22946	13.1824	0.58915	13.1869	0.76178
18.2681	3.23368	13.1963	0.58961	13.2008	0.76259
18.2873	3.23877	13.2102	0.59006	13.2151	0.76335
18.3066	3.24299	13.2241	0.59049	13.2286	0.76414
18.3257	3.24803	13.2379	0.59093	13.2423	0.76492
18.3449	3.25202	13.2518	0.59136	13.2565	0.76565
18.3641	3.25694	13.2657	0.59181	13.27	0.7665
18.3834	3.2623	13.2795	0.59226	13.284	0.76728
18.4027	3.26659	13.2934	0.59268	13.2982	0.768
18.4218	3.27134	13.3073	0.59313	13.3116	0.76881
18.441	3.27639	13.3212	0.59357	13.3256	0.76956
18.4602	3.28058	13.3352	0.594	13.3397	0.77033
18.4796	3.2856	13.349	0.59445	13.3533	0.77117
18.4989	3.28967	13.3628	0.59487	13.3676	0.77193
18.518	3.29495	13.3766	0.59528	13.3815	0.77267
18.5372	3.29954	13.3906	0.59571	13.3951	0.77347
18.5564	3.3039	13.4045	0.59615	13.4093	0.77419
18.5758	3.30846	13.4184	0.59658	13.4232	0.77499
18.595	3.31327	13.4323	0.59699	13.4368	0.77584
18.6141	3.31815	13.4461	0.5974	13.4511	0.77651
18.6333	3.32255	13.4601	0.59783	13.4648	0.7773
18.6524	3.32709	13.4741	0.59826	13.4784	0.77811
18.6718	3.33204	13.4879	0.59869	13.4927	0.77883
18.6913	3.3362	13.5018	0.59909	13.5064	0.77964
18.7105	3.34176	13.5157	0.5995	13.5201	0.78039
18.7297	3.34553	13.5297	0.59991	13.5344	0.78114
18.7488	3.3506	13.5435	0.60032	13.548	0.78192
18.7681	3.35538	13.5573	0.60074	13.5618	0.78272
18.7873	3.3602	13.5712	0.60115	13.576	0.78346
18.8065	3.3646	13.5851	0.60155	13.5896	0.78429
18.8257	3.36928	13.599	0.60198	13.6036	0.78502
18.8449	3.37434	13.6128	0.60239	13.6179	0.78571
18.8642	3.37893	13.6267	0.60279	13.6312	0.78657
18.8834	3.38341	13.6405	0.60319	13.6451	0.78735
18.9026	3.38844	13.6545	0.60359	13.6593	0.7881
18.9219	3.39274	13.6685	0.604	13.6728	0.78891
18.9412	3.39729	13.6823	0.6044	13.6869	0.78964
18.9604	3.40205	13.6962	0.60478	13.7009	0.79037
18.9795	3.40704	13.71	0.60517	13.7144	0.79117
18.9987	3.41165	13.724	0.60556	13.7287	0.79192
19.0179	3.41592	13.738	0.60598	13.7425	0.79273
19.0372	3.42085	13.7518	0.60639	13.756	0.7935
19.0564	3.4252	13.7656	0.60679	13.7703	0.79424
19.0755	3.43009	13.7795	0.60715	13.784	0.79499
19.0948	3.43502	13.7934	0.60755	13.7978	0.79582
19.1141	3.43934	13.8074	0.60795	13.8122	0.79652
19.1333	3.4442	13.8212	0.60833	13.8259	0.7973
19.1527	3.44879	13.8352	0.60871	13.8396	0.79809
19.1719	3.45351	13.849	0.6091	13.8539	0.79883
19.1912	3.45803	13.8629	0.6095	13.8675	0.79958
19.2104	3.46288	13.8768	0.60988	13.8813	0.8004
19.2297	3.46801	13.8907	0.61027	13.8955	0.8011
19.2488	3.4724	13.9045	0.61066	13.909	0.80187
19.268	3.47704	13.9184	0.61101	13.923	0.80261
19.2872	3.48175	13.9323	0.61141	13.9372	0.80337
19.3064	3.48655	13.9461	0.61179	13.9506	0.80418
19.3259	3.49168	13.96	0.61218	13.9646	0.80495
19.345	3.49601	13.974	0.61255	13.9788	0.80566
19.3642	3.50074	13.9879	0.61294	13.9923	0.80645
19.3833	3.50514	14.0018	0.61329	14.0065	0.8072
19.4025	3.50959	14.0156	0.61367	14.0206	0.80793
19.4218	3.51457	14.0295	0.61405	14.034	0.80877
19.4409	3.51873	14.0434	0.61443	14.048	0.80951
19.4603	3.52341	14.0573	0.61482	14.0619	0.8102
19.4794	3.52736	14.0712	0.61519	14.0755	0.81098
19.4988	3.53195	14.0851	0.61555	14.0898	0.81172
19.5181	3.53626	14.099	0.61591	14.1036	0.81252
19.5373	3.54061	14.1128	0.61629	14.1172	0.8133
19.5564	3.54539	14.1267	0.61666	14.1315	0.81401
19.5755	3.54953	14.1407	0.61703	14.1452	0.81476
19.5948	3.55387	14.1545	0.6174	14.1589	0.8156
19.6141	3.55845	14.1685	0.61776	14.1732	0.8163
19.6334	3.56292	14.1823	0.61813	14.1869	0.81704
19.6528	3.56773	14.1962	0.6185	14.2007	0.81786
19.6719	3.57223	14.21	0.61887	14.215	0.81855
19.6912	3.57696	14.224	0.61923	14.2286	0.81933
19.7103	3.58142	14.2379	0.61959	14.2425	0.82011
19.7294	3.58606	14.2518	0.61995	14.2568	0.82085
19.7486	3.59098	14.2657	0.62031	14.2702	0.82165
19.7679	3.59558	14.2795	0.62067	14.2841	0.82246
19.7873	3.60053	14.2934	0.62102	14.2982	0.82317
19.8065	3.60523	14.3073	0.62139	14.3117	0.82398
19.8257	3.60935	14.3213	0.62175	14.3258	0.82472
19.845	3.61429	14.3352	0.62212	14.3399	0.82543
19.8642	3.61886	14.3489	0.62247	14.3534	0.82621
19.8834	3.62367	14.3628	0.62282	14.3676	0.827
19.9025	3.62841	14.3767	0.62318	14.3814	0.82773
19.9216	3.63285	14.3906	0.62353	14.395	0.82855
19.9408	3.63762	14.4045	0.62389	14.4093	0.82926
19.9602	3.64223	14.4183	0.62424	14.4232	0.82999
19.9795	3.64716	14.4322	0.6246	14.4368	0.83081
19.9987	3.65205	14.4461	0.62495	14.451	0.83154
20.0179	3.65665	14.46	0.6253	14.4647	0.83231
20.0371	3.66152	14.474	0.62564	14.4783	0.83313
20.0563	3.66601	14.488	0.62597	14.4927	0.83385
20.0757	3.67133	14.5019	0.62634	14.5063	0.83458
20.095	3.67647	14.5157	0.6267	14.52	0.83539
20.1143	3.68113	14.5296	0.62705	14.5342	0.83609
20.1334	3.68617	14.5434	0.6274	14.5478	0.83687
20.1526	3.69089	14.5572	0.62774	14.5618	0.83765
20.1717	3.6963	14.5712	0.62808	14.5761	0.83837
20.1909	3.70122	14.585	0.62842	14.5895	0.83918
20.2103	3.70583	14.599	0.62878	14.6034	0.83994
20.2295	3.71135	14.6128	0.62912	14.6177	0.84064
20.2487	3.71631	14.6267	0.62947	14.6313	0.84143
20.2678	3.72182	14.6407	0.62981	14.6453	0.84217
20.2871	3.72645	14.6546	0.63015	14.6595	0.84292
20.3064	3.73163	14.6686	0.6305	14.673	0.84373
20.3257	3.73672	14.6823	0.63087	14.687	0.84445
20.345	3.74173	14.6961	0.6312	14.7009	0.84518
20.364	3.74677	14.71	0.63153	14.7145	0.84602
20.3832	3.75164	14.724	0.63186	14.7288	0.84676
20.4023	3.75692	14.7379	0.6322	14.7427	0.8475
20.4216	3.7622	14.7518	0.63255	14.7562	0.84829
20.4409	3.76728	14.7656	0.63289	14.7703	0.84901
20.4601	3.77287	14.7795	0.63325	14.784	0.84978
20.4795	3.77835	14.7934	0.6336	14.7976	0.85061
20.4988	3.7845	14.8073	0.63394	14.812	0.85129
20.5179	3.79078	14.8212	0.63427	14.8258	0.85206
20.5373	3.7969	14.8352	0.63461	14.8396	0.85287
20.5565	3.80316	14.849	0.63494	14.8539	0.85359
20.5757	3.80936	14.8629	0.63527	14.8675	0.85439
20.5948	3.8161	14.8767	0.63563	14.8812	0.85516
20.6141	3.82265	14.8906	0.63597	14.8955	0.85591
20.6332	3.82951	14.9046	0.63631	14.909	0.85668
20.6525	3.83673	14.9185	0.63665	14.9229	0.85746
20.6717	3.84351	14.9324	0.63699	14.937	0.85817
20.691	3.85114	14.9462	0.63732	14.9506	0.85899
20.7104	3.8576	14.96	0.63767	14.9646	0.85975
20.7296	3.86412	14.974	0.638	14.9788	0.86045
20.7488	3.87029	14.988	0.63833	14.9923	0.86127
20.768	3.87582	15.0019	0.63867	15.0064	0.86202
20.7872	3.88128	15.0156	0.63901	15.0204	0.86278
20.8064	3.88597	15.0294	0.63935	15.034	0.86355
20.8254	3.89089	15.0434	0.63969	15.0482	0.86427
20.8446	3.89532	15.0574	0.64003	15.0622	0.86504
20.8639	3.89907	15.0713	0.64038	15.0757	0.86588
20.8832	3.9034	15.0851	0.6407	15.0899	0.86659
20.9025	3.90717	15.099	0.64105	15.1036	0.86733
20.9217	3.91122	15.1129	0.64139	15.1173	0.86815
20.941	3.91559	15.1267	0.64172	15.1316	0.86889
20.9602	3.91937	15.1406	0.64206	15.1452	0.86968
20.9794	3.9236	15.1545	0.6424	15.1589	0.8705
20.9988	3.92756	15.1684	0.64275	15.1732	0.87115
21.018	3.93171	15.1824	0.64309	15.1868	0.87196
21.0373	3.93642	15.1964	0.64342	15.2006	0.87272
21.0564	3.94106	15.2101	0.64374	15.215	0.87345
21.0756	3.94659	15.224	0.64409	15.2285	0.87423
21.0948	3.95128	15.2379	0.64443	15.2423	0.87504
21.1139	3.95682	15.2518	0.64476	15.2566	0.87573
21.1334	3.96204	15.2657	0.6451	15.27	0.87652
21.1526	3.96742	15.2796	0.64542	15.284	0.87729
21.1718	3.97345	15.2934	0.64576	15.2982	0.87802
21.191	3.97843	15.3073	0.6461	15.3117	0.87881
21.2103	3.98391	15.3213	0.64646	15.3257	0.87958
21.2295	3.98912	15.3351	0.6468	15.3396	0.88028
21.2487	3.99434	15.3488	0.64713	15.3532	0.88109
21.268	4.00007	15.3627	0.64745	15.3675	0.88182
21.2871	4.00522	15.3766	0.64777	15.3815	0.88258
21.3063	4.01091	15.3905	0.64811	15.3951	0.8834
21.3254	4.0161	15.4045	0.64846	15.4092	0.88413
21.3447	4.02174	15.4185	0.64879	15.4231	0.88486
21.364	4.02751	15.4325	0.64912	15.4368	0.88565
21.3832	4.03279	15.4463	0.64946	15.4511	0.88643
21.4026	4.03858	15.4602	0.64981	15.4649	0.8872
21.4217	4.04431	15.474	0.65012	15.4785	0.88797
21.4409	4.04946	15.4879	0.65046	15.4928	0.88868
21.4603	4.05544	15.5019	0.65078	15.5064	0.88946
21.4796	4.0603	15.5157	0.65111	15.5201	0.89029
21.4988	4.06607	15.5296	0.65144	15.5343	0.89101
21.5179	4.07136	15.5434	0.65179	15.5479	0.89181
21.5371	4.07679	15.5573	0.65212	15.5618	0.89257
21.5561	4.08149	15.5712	0.65245	15.576	0.89326
21.5754	4.08675	15.585	0.65277	15.5895	0.89411
21.5947	4.09237	15.599	0.65311	15.6034	0.8949
21.614	4.0973	15.6127	0.65345	15.6176	0.89567
21.6334	4.10224	15.6265	0.65378	15.6311	0.89643
21.6526	4.10716	15.6404	0.65409	15.645	0.89718
21.6718	4.11232	15.6544	0.65443	15.6592	0.89792
21.691	4.11763	15.6686	0.65476	15.6727	0.89873
21.7101	4.12219	15.6825	0.6551	15.6869	0.8995
21.7293	4.12742	15.6963	0.65541	15.701	0.90022
21.7485	4.13211	15.7101	0.65574	15.7144	0.90107
21.7678	4.13728	15.7239	0.65608	15.7287	0.90181
21.7871	4.14202	15.7378	0.6564	15.7425	0.90254
21.8064	4.14686	15.7518	0.65672	15.7561	0.9034
21.8256	4.1523	15.7657	0.65704	15.7704	0.9041
21.8446	4.15761	15.7795	0.65737	15.7842	0.90493
21.8639	4.16267	15.7934	0.6577	15.7979	0.90572
21.8831	4.16825	15.8073	0.65802	15.8121	0.90645
21.9025	4.17298	15.8212	0.65834	15.8258	0.9072
21.9218	4.17896	15.8351	0.65867	15.8396	0.90803
21.941	4.18405	15.8489	0.65902	15.854	0.90872
21.9604	4.18964	15.8628	0.65934	15.8676	0.90952
21.9795	4.19526	15.8767	0.65965	15.8814	0.91037
21.9987	4.20088	15.8907	0.65996	15.8955	0.91104
22.0177	4.20699	15.9047	0.6603	15.909	0.91184
22.0369	4.21218	15.9186	0.66064	15.9229	0.91265
22.0562	4.21827	15.9325	0.66095	15.9372	0.9134
22.0755	4.22369	15.9463	0.66127	15.9507	0.91423
22.0949	4.22913	15.9601	0.66158	15.9647	0.91497
22.1141	4.23533	15.974	0.6619	15.9788	0.91572
22.1332	4.24046	15.9879	0.66224	15.9923	0.91655
22.1525	4.24587	16.0018	0.66256	16.0063	0.91732
22.1717	4.2509	16.0156	0.66288	16.0203	0.91808
22.191	4.25604	16.0295	0.6632	16.0339	0.91889
22.2101	4.26163	16.0434	0.66351	16.048	0.91966
22.2293	4.26678	16.0573	0.66383	16.0619	0.92038
22.2486	4.27214	16.0712	0.66416	16.0754	0.92122
22.2678	4.27738	16.085	0.66448	16.0898	0.92193
22.287	4.283	16.0989	0.6648	16.1036	0.92272
22.3061	4.28903	16.1126	0.66513	16.1173	0.92356
22.3254	4.29434	16.1266	0.66543	16.1316	0.92428
22.3445	4.30053	16.1408	0.66576	16.1452	0.92511
22.3638	4.30629	16.1548	0.66608	16.1589	0.92589
22.3833	4.31273	16.1687	0.66641	16.1732	0.92666
22.4027	4.31876	16.1824	0.66673	16.1868	0.92748
22.422	4.3246	16.1963	0.66706	16.2006	0.92827
22.441	4.3312	16.21	0.66738	16.2149	0.92901
22.4602	4.33722	16.2239	0.66769	16.2286	0.92982
22.4793	4.34357	16.2378	0.66801	16.2426	0.93063
22.4985	4.34956	16.2517	0.66834	16.2568	0.93137
22.5176	4.35517	16.2657	0.66865	16.2703	0.93218
22.537	4.36122	16.2796	0.66898	16.2842	0.93293
22.5563	4.36644	16.2934	0.66929	16.2982	0.93365
22.5754	4.37249	16.3073	0.6696	16.3117	0.93455
22.5948	4.37786	16.3212	0.66993	16.3258	0.93531
22.6142	4.38325	16.3351	0.67025	16.3399	0.93606
22.6334	4.38893	16.3489	0.67059	16.3534	0.93691
22.6525	4.39433	16.3628	0.67092	16.3676	0.93766
22.6716	4.40016	16.3767	0.67123	16.3814	0.93842
22.6907	4.40581	16.3907	0.67155	16.395	0.93925
22.71	4.41131	16.4045	0.67187	16.4092	0.94001
22.7293	4.41775	16.4184	0.67219	16.4231	0.94078
22.7485	4.42344	16.4323	0.67251	16.4368	0.9416
22.7676	4.43051	16.4462	0.67284	16.4511	0.94232
22.7869	4.43616	16.4601	0.67316	16.4647	0.9431
22.8061	4.44267	16.4741	0.67347	16.4782	0.94395
22.8254	4.44841	16.488	0.67379	16.4926	0.94465
22.8448	4.45476	16.5019	0.67411	16.5063	0.94544
22.8641	4.46076	16.5157	0.67443	16.52	0.94624
22.8834	4.46676	16.5296	0.67475	16.5343	0.94698
22.9025	4.47267	16.5434	0.67507	16.5478	0.9478
22.9217	4.47884	16.5572	0.67539	16.5617	0.94855
22.9408	4.48475	16.5712	0.67573	16.576	0.94928
22.9599	4.49076	16.5851	0.67606	16.5896	0.9501
22.9792	4.4959	16.5991	0.67639	16.6036	0.9509
22.9984	4.50245	16.613	0.6767	16.6177	0.95158
23.0177	4.50824	16.6268	0.677	16.6311	0.95243
23.0371	4.5146	16.6407	0.67731	16.6452	0.95323
23.0564	4.52041	16.6545	0.67765	16.6594	0.95393
23.0756	4.52649	16.6685	0.67797	16.673	0.9547
23.0949	4.53285	16.6823	0.67828	16.6871	0.9554
23.1141	4.53937	16.6962	0.67862	16.701	0.95618
23.1331	4.54563	16.71	0.67895	16.7145	0.95706
23.1523	4.55281	16.724	0.67926	16.7287	0.95779
23.1714	4.5588	16.7379	0.67959	16.7426	0.95856
23.1907	4.56618	16.7517	0.67989	16.7562	0.95931
23.2099	4.57177	16.7656	0.68023	16.7704	0.96003
23.2291	4.5789	16.7795	0.68054	16.7842	0.96083
23.2485	4.58474	16.7934	0.68085	16.7979	0.96166
23.2677	4.59111	16.8074	0.68118	16.8122	0.96237
23.2868	4.59725	16.8214	0.6815	16.8258	0.96315
23.3063	4.60321	16.8353	0.68182	16.8394	0.96398
23.3256	4.60947	16.8491	0.68216	16.8537	0.96467
23.345	4.61563	16.8629	0.68248	16.8674	0.96548
23.3641	4.62127	16.8767	0.6828	16.8812	0.96626
23.3833	4.62803	16.8905	0.68313	16.8955	0.96697
23.4024	4.63357	16.9045	0.68345	16.909	0.96779
23.4216	4.6401	16.9184	0.68376	16.9228	0.96861
23.4407	4.64627	16.9324	0.68409	16.937	0.96934
23.46	4.65297	16.9462	0.68441	16.9505	0.97012
23.4794	4.65917	16.9602	0.68474	16.9647	0.97087
23.4987	4.66517	16.9741	0.68505	16.9788	0.97165
23.5179	4.67176	16.9879	0.68537	16.9923	0.97251
23.537	4.67778	17.0019	0.6857	17.0063	0.97329
23.5562	4.68448	17.0157	0.68603	17.0204	0.974
23.5755	4.69134	17.0296	0.68635	17.034	0.97485
23.5946	4.69676	17.0434	0.68667	17.0482	0.9756
23.6138	4.70373	17.0574	0.687	17.0622	0.97636
23.633	4.70927	17.0712	0.68732	17.0758	0.97719
23.6524	4.71567	17.0851	0.68765	17.0899	0.97792
23.6716	4.72131	17.099	0.68799	17.1036	0.97873
23.6909	4.72761	17.1128	0.68832	17.1172	0.97961
23.71	4.73359	17.1267	0.68863	17.1315	0.98032
23.7291	4.73895	17.1407	0.68896	17.1452	0.98111
23.7483	4.7449	17.1546	0.68928	17.1589	0.98194
23.7678	4.74999	17.1686	0.6896	17.1732	0.98273
23.7872	4.75598	17.1824	0.68994	17.1869	0.98352
23.8065	4.76193	17.1962	0.69027	17.2008	0.98435
23.8255	4.76731	17.2101	0.69059	17.215	0.98513
23.8447	4.77351	17.224	0.69091	17.2285	0.98596
23.8638	4.77925	17.2379	0.69124	17.2423	0.98678
23.8831	4.78526	17.2518	0.69157	17.2565	0.98749
23.9024	4.7914	17.2657	0.69191	17.27	0.98835
23.9216	4.79753	17.2795	0.69224	17.284	0.98919
23.9409	4.80359	17.2934	0.69255	17.2981	0.98996
23.96	4.80948	17.3074	0.69288	17.3116	0.99085
23.9791	4.81603	17.3213	0.69321	17.3257	0.99161
23.9983	4.82215	17.3352	0.69355	17.3398	0.99241
24.0175	4.82856	17.349	0.69387	17.3534	0.99327
24.0368	4.835	17.3629	0.69419	17.3677	0.99408
24.056	4.84061	17.3768	0.69451	17.3816	0.99487
24.0752	4.8475	17.3906	0.69484	17.3951	0.99579
24.0946	4.85343	17.4045	0.69517	17.4092	0.99657
24.1141	4.85989	17.4184	0.6955	17.4229	0.99738
24.1334	4.86632	17.4324	0.69582	17.4366	0.9983
24.1525	4.8721	17.4462	0.69616	17.4511	0.99907
24.1717	4.879	17.4602	0.69649	17.465	0.99989
24.191	4.88443	17.4741	0.69682	17.4786	1.00077
24.2102	4.89084	17.4879	0.69715	17.4928	1.0016
24.2295	4.8967	17.5018	0.69747	17.5064	1.00246
24.2487	4.90299	17.5157	0.69779	17.5201	1.00335
24.2679	4.90951	17.5296	0.69812	17.5344	1.00412
24.287	4.9153	17.5434	0.69844	17.548	1.00497
24.306	4.92162	17.5573	0.69877	17.5618	1.00583
24.3252	4.92829	17.5712	0.69911	17.576	1.00664
24.3444	4.9346	17.5851	0.69943	17.5896	1.00754
24.3637	4.94162	17.599	0.69976	17.6035	1.00843
24.383	4.94789	17.6129	0.70006	17.6177	1.00925
24.4024	4.95499	17.6268	0.70041	17.6312	1.01016
24.4216	4.96156	17.6407	0.70073	17.6452	1.01097
24.441	4.96813	17.6546	0.70106	17.6593	1.01181
24.4604	4.97486	17.6685	0.70139	17.6728	1.01274
24.4795	4.98117	17.6823	0.70171	17.687	1.01356
24.4987	4.98832	17.6962	0.70203	17.7009	1.0144
24.5177	4.99464	17.7101	0.70235	17.7144	1.01531
24.5369	5.00127	17.724	0.70267	17.7286	1.01617
24.5561	5.00801	17.7379	0.70301	17.7424	1.01699
24.5754	5.01453	17.7517	0.70331	17.7561	1.01791
24.5946	5.0215	17.7656	0.70363	17.7704	1.01876
24.6138	5.02766	17.7795	0.70397	17.7842	1.01964
24.633	5.03474	17.7935	0.70429	17.798	1.02054
24.6522	5.0411	17.8074	0.70462	17.8122	1.02137
24.6714	5.0479	17.8212	0.70495	17.8258	1.02226
24.6908	5.05437	17.8352	0.70527	17.8395	1.02318
24.7101	5.06124	17.849	0.70561	17.8538	1.02401
24.7293	5.06841	17.863	0.70593	17.8675	1.02488
24.7484	5.07583	17.8768	0.70624	17.8814	1.02574
24.7677	5.08295	17.8907	0.70657	17.8956	1.02657
24.7869	5.09047	17.9045	0.70689	17.909	1.02748
24.8062	5.09753	17.9184	0.70722	17.923	1.02833
24.8255	5.10522	17.9324	0.70754	17.9371	1.02914
24.8447	5.1122	17.9462	0.70786	17.9506	1.03005
24.8639	5.11962	17.9601	0.70819	17.9646	1.03091
24.8831	5.12657	17.974	0.70851	17.9788	1.03171
24.9024	5.13361	17.9879	0.70884	17.9924	1.03267
24.9216	5.14099	18.0019	0.70917	18.0064	1.03354
24.9408	5.14841	18.0157	0.70951	18.0205	1.03435
24.9601	5.15521	18.0296	0.70982	18.0339	1.03524
24.9792	5.16224	18.0434	0.71014	18.048	1.03607
24.9984	5.16889	18.0573	0.71047	18.062	1.03693
25.0176	5.17573	18.0712	0.71079	18.0755	1.03785
25.037	5.18215	18.0851	0.71111	18.0897	1.03866
25.0562	5.18903	18.099	0.71144	18.1035	1.0395
25.0754	5.19523	18.1128	0.71177	18.1172	1.04042
25.0946	5.20143	18.1267	0.71211	18.1314	1.04125
25.1138	5.20809	18.1407	0.71243	18.1451	1.04208
25.133	5.21452	18.1546	0.71275	18.1589	1.04302
25.1523	5.22126	18.1686	0.71306	18.1733	1.0438
25.1716	5.22832	18.1824	0.71339	18.1869	1.04464
25.1909	5.23498	18.1963	0.71372	18.2006	1.04554
25.2101	5.24184	18.2101	0.71405	18.2149	1.04635
25.2292	5.24814	18.224	0.71437	18.2285	1.0473
25.2483	5.25512	18.2379	0.7147	18.2425	1.04814
25.2676	5.26161	18.2518	0.71503	18.2567	1.04894
25.287	5.26842	18.2657	0.71537	18.2702	1.04979
25.3061	5.27503	18.2795	0.7157	18.2841	1.05068
25.3255	5.28156	18.2934	0.71602	18.2983	1.05153
25.3446	5.28894	18.3073	0.71635	18.3118	1.05242
25.3639	5.29582	18.3212	0.71667	18.326	1.05325
25.3831	5.30243	18.3352	0.71701	18.34	1.05406
25.4023	5.30959	18.349	0.71734	18.3534	1.05501
25.4216	5.31577	18.3629	0.71768	18.3674	1.05585
25.4406	5.32319	18.3767	0.71801	18.3814	1.05664
25.4599	5.32929	18.3907	0.71833	18.395	1.05759
25.4791	5.33633	18.4046	0.71866	18.4093	1.05841
25.4985	5.3438	18.4185	0.719	18.4232	1.05929
25.5177	5.35031	18.4323	0.71931	18.4367	1.0602
25.5369	5.35755	18.4462	0.71963	18.4509	1.06102
25.556	5.36425	18.4601	0.71998	18.4646	1.06184
25.5752	5.37208	18.4741	0.72031	18.4783	1.06273
25.5945	5.37967	18.4879	0.72064	18.4926	1.06356
25.6138	5.38641	18.5019	0.72096	18.5062	1.06445
25.633	5.39359	18.5157	0.7213	18.52	1.06535
25.6524	5.40053	18.5297	0.72163	18.5342	1.06614
25.6716	5.40777	18.5435	0.72196	18.5478	1.06696
25.6909	5.41515	18.5573	0.7223	18.5618	1.06792
25.7101	5.42216	18.5712	0.72263	18.5761	1.06873
25.7293	5.42943	18.585	0.72297	18.5897	1.06963
25.7485	5.43623	18.599	0.72329	18.6036	1.07046
25.7676	5.44382	18.6128	0.72363	18.6178	1.07127
25.7869	5.45091	18.6268	0.72395	18.6313	1.07221
25.806	5.45806	18.6407	0.72428	18.6454	1.07307
25.8253	5.46521	18.6546	0.72461	18.6594	1.0739
25.8446	5.47198	18.6685	0.72496	18.6729	1.07482
25.8638	5.47903	18.6823	0.72531	18.687	1.07567
25.8831	5.48594	18.6962	0.72563	18.7009	1.07648
25.9022	5.49315	18.7101	0.72596	18.7144	1.0774
25.9215	5.50018	18.724	0.72629	18.7287	1.07826
25.9407	5.50748	18.7379	0.72663	18.7426	1.07908
25.96	5.51525	18.7518	0.72697	18.7562	1.08003
25.9792	5.52176	18.7656	0.72731	18.7703	1.08084
25.9983	5.52968	18.7794	0.72764	18.7841	1.0817
26.0176	5.53689	18.7934	0.72795	18.7978	1.08266
26.0368	5.54436	18.8074	0.7283	18.8122	1.0835
26.0561	5.55184	18.8213	0.72865	18.8259	1.08437
26.0754	5.55901	18.8352	0.72899	18.8396	1.08524
26.0945	5.56693	18.8489	0.72932	18.8538	1.08606
26.1138	5.57427	18.8628	0.72967	18.8673	1.08699
26.133	5.58185	18.8767	0.73001	18.8811	1.0879
26.1523	5.58995	18.8907	0.73033	18.8954	1.08869
26.1715	5.59688	18.9046	0.73068	18.909	1.08962
26.1907	5.6047	18.9185	0.73101	18.9229	1.09054
26.2099	5.61206	18.9324	0.73134	18.937	1.09136
26.229	5.61959	18.9462	0.73169	18.9505	1.09227
26.2484	5.62695	18.96	0.73202	18.9647	1.09315
26.2675	5.63366	18.974	0.73236	18.9788	1.09399
26.2868	5.64096	18.988	0.73272	18.9924	1.095
26.306	5.64762	19.0018	0.73306	19.0064	1.09583
26.3253	5.65443	19.0156	0.7334	19.0204	1.09669
26.3445	5.66116	19.0295	0.73373	19.0339	1.09759
26.3637	5.66781	19.0433	0.73406	19.0481	1.09846
26.383	5.67439	19.0573	0.7344	19.0621	1.09933
26.4021	5.68089	19.0713	0.73475	19.0757	1.10028
26.4215	5.6873	19.0851	0.73508	19.0898	1.10118
26.4408	5.69365	19.099	0.73542	19.1036	1.10205
26.4599	5.69991	19.1127	0.73576	19.1172	1.10296
26.4791	5.70609	19.1267	0.7361	19.1316	1.10379
26.4982	5.7122	19.1407	0.73644	19.1453	1.10469
26.5176	5.71823	19.1547	0.73679	19.159	1.10562
26.5369	5.72418	19.1686	0.73712	19.1732	1.10643
26.5561	5.72111	19.1824	0.73747	19.1869	1.1074
26.5755	5.71065	19.1963	0.73781	19.2007	1.10835
26.5946	5.69148	19.21	0.73816	19.215	1.10917
26.6139	5.599	19.2239	0.73849	19.2285	1.1101
26.633	5.31645	19.2378	0.73884	19.2423	1.11104
26.6522	4.91826	19.2518	0.73917	19.2565	1.11188
26.6714	4.498	19.2657	0.73952	19.2701	1.1128
26.6906	3.65305	19.2796	0.73985	19.2841	1.11374
26.7098	3.12427	19.2935	0.74019	19.2981	1.11459
26.7289	2.8736	19.3073	0.74053	19.3114	1.1155
26.748	2.69087	19.3212	0.74088	19.3256	1.1164
26.7674	2.48231	19.3351	0.74123	19.3397	1.11728
26.7868	2.07075	19.3489	0.74156	19.3534	1.11821
26.806	1.7169	19.3628	0.74191	19.3677	1.11909
--	--	19.3767	0.74225	19.3816	1.11998
--	--	19.3907	0.74259	19.3951	1.12092
--	--	19.4046	0.74293	19.4092	1.12177
--	--	19.4184	0.74327	19.4231	1.1227
--	--	19.4323	0.74361	19.4367	1.1236
--	--	19.4462	0.74397	19.451	1.12449
--	--	19.4602	0.7443	19.4648	1.12539
--	--	19.4742	0.74464	19.4784	1.12634
--	--	19.488	0.74497	19.4927	1.12721
--	--	19.5018	0.74533	19.5063	1.12808
--	--	19.5156	0.74568	19.5201	1.12903
--	--	19.5295	0.74602	19.5344	1.1299
--	--	19.5434	0.74636	19.548	1.1308
--	--	19.5572	0.7467	19.5618	1.1317
--	--	19.5711	0.74705	19.576	1.13259
--	--	19.585	0.74739	19.5896	1.13356
--	--	19.599	0.74773	19.6035	1.13444
--	--	19.613	0.74807	19.6177	1.13528
--	--	19.6268	0.74841	19.6312	1.13622
--	--	19.6407	0.74873	19.6452	1.13714
--	--	19.6546	0.74908	19.6593	1.13804
--	--	19.6685	0.74941	19.6728	1.13897
--	--	19.6823	0.74976	19.687	1.13986
--	--	19.6962	0.7501	19.7009	1.1407
--	--	19.71	0.75045	19.7144	1.14171
--	--	19.7239	0.75079	19.7286	1.14263
--	--	19.7379	0.75112	19.7424	1.14348
--	--	19.7519	0.75145	19.7561	1.14445
--	--	19.7657	0.75181	19.7704	1.14532
--	--	19.7795	0.75214	19.7842	1.14627
--	--	19.7934	0.75248	19.7978	1.14721
--	--	19.8073	0.75281	19.8121	1.14807
--	--	19.8213	0.75315	19.8258	1.14896
--	--	19.8353	0.75348	19.8396	1.14992
--	--	19.8491	0.75383	19.8539	1.15082
--	--	19.863	0.75418	19.8676	1.15173
--	--	19.8768	0.75451	19.8813	1.15268
--	--	19.8906	0.75484	19.8955	1.15353
--	--	19.9045	0.75519	19.909	1.15443
--	--	19.9184	0.75553	19.923	1.15542
--	--	19.9324	0.75588	19.9373	1.15626
--	--	19.9463	0.75622	19.9507	1.15724
--	--	19.9602	0.75655	19.9647	1.15813
--	--	19.974	0.75689	19.9788	1.15899
--	--	19.9879	0.75723	19.9923	1.15994
--	--	20.0019	0.75759	20.0064	1.16087
--	--	20.0156	0.75793	20.0205	1.16174
--	--	20.0295	0.75827	20.034	1.1627
--	--	20.0433	0.75861	20.048	1.16363
--	--	20.0572	0.75895	20.062	1.16453
--	--	20.0712	0.75929	20.0755	1.16547
--	--	20.0851	0.75964	20.0898	1.16638
--	--	20.099	0.76	20.1036	1.16727
--	--	20.1129	0.76034	20.1172	1.16824
--	--	20.1268	0.76067	20.1315	1.16913
--	--	20.1408	0.76102	20.1452	1.17009
--	--	20.1546	0.76138	20.1589	1.17104
--	--	20.1686	0.76171	20.1732	1.17192
--	--	20.1824	0.76206	20.1868	1.1729
--	--	20.1963	0.7624	20.2007	1.17382
--	--	20.2101	0.76274	20.215	1.17467
--	--	20.2239	0.76309	20.2286	1.17566
--	--	20.2379	0.76341	20.2424	1.1766
--	--	20.2518	0.76377	20.2567	1.17749
--	--	20.2658	0.76412	20.2702	1.17845
--	--	20.2796	0.76446	20.2841	1.17941
--	--	20.2935	0.7648	20.2982	1.18027
--	--	20.3074	0.76515	20.3117	1.18125
--	--	20.3213	0.76549	20.3258	1.18217
--	--	20.3352	0.76585	20.34	1.18308
--	--	20.3489	0.76619	20.3535	1.18407
--	--	20.3627	0.76653	20.3676	1.18497
--	--	20.3766	0.76687	20.3814	1.18592
--	--	20.3906	0.76721	20.395	1.18691
--	--	20.4046	0.76757	20.4093	1.1878
--	--	20.4185	0.7679	20.4232	1.1887
--	--	20.4324	0.76824	20.4367	1.1897
--	--	20.4462	0.76857	20.451	1.19063
--	--	20.4601	0.76892	20.4647	1.19159
--	--	20.474	0.76925	20.4783	1.19257
--	--	20.488	0.76958	20.4926	1.19347
--	--	20.502	0.76992	20.5063	1.19443
--	--	20.5157	0.77025	20.52	1.19545
--	--	20.5296	0.77058	20.5342	1.1963
--	--	20.5434	0.77092	20.5478	1.19728
--	--	20.5573	0.77123	20.5618	1.19829
--	--	20.5712	0.77159	20.5761	1.19921
--	--	20.5851	0.77191	20.5896	1.20018
--	--	20.599	0.77222	20.6035	1.20107
--	--	20.6129	0.77255	20.6177	1.20206
--	--	20.6267	0.77288	20.6313	1.20303
--	--	20.6406	0.77321	20.6454	1.20397
--	--	20.6546	0.77352	20.6595	1.20494
--	--	20.6686	0.77384	20.673	1.20594
--	--	20.6824	0.77416	20.687	1.20689
--	--	20.6963	0.77447	20.7009	1.20781
--	--	20.7101	0.7748	20.7144	1.20886
--	--	20.724	0.7751	20.7287	1.20978
--	--	20.7379	0.77541	20.7426	1.21071
--	--	20.7517	0.77574	20.7562	1.21176
--	--	20.7655	0.77606	20.7704	1.21265
--	--	20.7795	0.77636	20.7842	1.21366
--	--	20.7934	0.77667	20.7978	1.21469
--	--	20.8074	0.77697	20.8121	1.21561
--	--	20.8213	0.77729	20.8258	1.21657
--	--	20.8352	0.7776	20.8395	1.21759
--	--	20.849	0.77792	20.8538	1.21856
--	--	20.8629	0.77823	20.8674	1.21953
--	--	20.8766	0.77853	20.8812	1.22051
--	--	20.8905	0.77883	20.8955	1.22144
--	--	20.9045	0.77913	20.909	1.22244
--	--	20.9185	0.77945	20.9229	1.22345
--	--	20.9325	0.77976	20.937	1.22436
--	--	20.9463	0.78006	20.9506	1.22544
--	--	20.9602	0.78037	20.9647	1.22639
--	--	20.9741	0.78067	20.9788	1.22733
--	--	20.9879	0.78096	20.9923	1.22837
--	--	21.0018	0.78127	21.0063	1.22935
--	--	21.0156	0.78157	21.0204	1.23032
--	--	21.0295	0.78187	21.034	1.23132
--	--	21.0434	0.78218	21.0482	1.23235
--	--	21.0573	0.78247	21.0622	1.23333
--	--	21.0712	0.78278	21.0758	1.23433
--	--	21.085	0.78309	21.0899	1.23526
--	--	21.0989	0.78339	21.1036	1.23624
--	--	21.1128	0.78369	21.1172	1.2373
--	--	21.1267	0.78398	21.1316	1.23825
--	--	21.1407	0.78429	21.1453	1.23927
--	--	21.1547	0.78458	21.159	1.24028
--	--	21.1687	0.78489	21.1733	1.24123
--	--	21.1825	0.78519	21.1868	1.24225
--	--	21.1963	0.78548	21.2006	1.24325
--	--	21.2099	0.7858	21.215	1.24418
--	--	21.2238	0.78609	21.2285	1.24522
--	--	21.2378	0.78639	21.2424	1.24624
--	--	21.2517	0.7867	21.2566	1.24715
--	--	21.2658	0.787	21.2701	1.24813
--	--	21.2797	0.78729	21.284	1.24917
--	--	21.2935	0.78759	21.2982	1.25012
--	--	21.3074	0.78789	21.3116	1.25115
--	--	21.3213	0.78819	21.3257	1.25211
--	--	21.3352	0.78849	21.3398	1.25306
--	--	21.349	0.78879	21.3534	1.25412
--	--	21.3628	0.78909	21.3676	1.25506
--	--	21.3766	0.78938	21.3815	1.25605
--	--	21.3906	0.78967	21.395	1.25703
--	--	21.4046	0.78998	21.4092	1.25799
--	--	21.4185	0.79029	21.4231	1.259
--	--	21.4324	0.79059	21.4368	1.26004
--	--	21.4462	0.79089	21.4511	1.261
--	--	21.4601	0.79119	21.4649	1.26195
--	--	21.4741	0.79148	21.4785	1.26301
--	--	21.488	0.79179	21.4928	1.26389
--	--	21.5019	0.79209	21.5063	1.26488
--	--	21.5157	0.79238	21.5201	1.26592
--	--	21.5296	0.79269	21.5344	1.26688
--	--	21.5434	0.79298	21.548	1.26789
--	--	21.5573	0.79329	21.5619	1.26888
--	--	21.5712	0.79359	21.576	1.26983
--	--	21.5851	0.79389	21.5895	1.27085
--	--	21.5991	0.7942	21.6034	1.27182
--	--	21.613	0.7945	21.6176	1.27277
--	--	21.6268	0.79481	21.6312	1.27383
--	--	21.6407	0.7951	21.6452	1.27482
--	--	21.6546	0.7954	21.6593	1.27573
--	--	21.6685	0.79571	21.6729	1.27675
--	--	21.6823	0.79603	21.687	1.2777
--	--	21.6962	0.79633	21.701	1.2787
--	--	21.7101	0.79664	21.7144	1.27978
--	--	21.724	0.79694	21.7286	1.28065
--	--	21.7379	0.79724	21.7425	1.28165
--	--	21.7517	0.79755	21.7562	1.28269
--	--	21.7656	0.79785	21.7705	1.28364
--	--	21.7795	0.79816	21.7842	1.28465
--	--	21.7934	0.79847	21.7979	1.28565
--	--	21.8074	0.79878	21.8121	1.2866
--	--	21.8213	0.79909	21.8257	1.28761
--	--	21.8353	0.7994	21.8394	1.28863
--	--	21.8491	0.79971	21.8539	1.28955
--	--	21.863	0.80001	21.8676	1.29057
--	--	21.8768	0.80033	21.8814	1.29156
--	--	21.8907	0.80063	21.8956	1.29249
--	--	21.9046	0.80094	21.909	1.29354
--	--	21.9184	0.80127	21.9228	1.29451
--	--	21.9324	0.80158	21.9371	1.29547
--	--	21.9463	0.80188	21.9506	1.29651
--	--	21.9601	0.80219	21.9647	1.29751
--	--	21.9741	0.8025	21.9788	1.2985
--	--	21.9879	0.80283	21.9923	1.29953
--	--	22.0019	0.80315	22.0064	1.30046
--	--	22.0157	0.80346	22.0204	1.3014
--	--	22.0296	0.80377	22.0339	1.30248
--	--	22.0434	0.80409	22.048	1.30344
--	--	22.0572	0.80441	22.062	1.30437
--	--	22.0711	0.80474	22.0756	1.30541
--	--	22.085	0.80506	22.0899	1.3064
--	--	22.099	0.80538	22.1037	1.30735
--	--	22.113	0.80568	22.1172	1.30836
--	--	22.1269	0.80601	22.1314	1.30934
--	--	22.1408	0.80634	22.1451	1.31039
--	--	22.1546	0.80666	22.1588	1.31137
--	--	22.1686	0.807	22.1732	1.3123
--	--	22.1825	0.80733	22.1868	1.31331
--	--	22.1963	0.80765	22.2007	1.31432
--	--	22.2101	0.80797	22.215	1.31528
--	--	22.224	0.8083	22.2286	1.3163
--	--	22.2378	0.80862	22.2425	1.31732
--	--	22.2517	0.80897	22.2568	1.31828
--	--	22.2657	0.80929	22.2703	1.3193
--	--	22.2795	0.80962	22.2842	1.32031
--	--	22.2934	0.80995	22.2983	1.32123
--	--	22.3074	0.81028	22.3117	1.32229
--	--	22.3213	0.81062	22.3258	1.32325
--	--	22.3352	0.81095	22.3399	1.32421
--	--	22.349	0.8113	22.3534	1.32521
--	--	22.3629	0.81162	22.3675	1.32617
--	--	22.3767	0.81195	22.3814	1.32716
--	--	22.3907	0.81228	22.395	1.32818
--	--	22.4046	0.81262	22.4093	1.32914
--	--	22.4184	0.81296	22.4232	1.3301
--	--	22.4323	0.8133	22.4368	1.33116
--	--	22.4462	0.81364	22.451	1.33211
--	--	22.4601	0.81399	22.4647	1.33306
--	--	22.4741	0.81432	22.4784	1.33407
--	--	22.488	0.81465	22.4927	1.335
--	--	22.5019	0.81499	22.5063	1.33598
--	--	22.5157	0.81533	22.52	1.33699
--	--	22.5296	0.81566	22.5342	1.33792
--	--	22.5434	0.816	22.5478	1.33891
--	--	22.5573	0.81636	22.5618	1.33992
--	--	22.5712	0.81671	22.576	1.34084
--	--	22.5851	0.81704	22.5896	1.34181
--	--	22.5991	0.81739	22.6036	1.34277
--	--	22.6129	0.81774	22.6177	1.34372
--	--	22.6268	0.81807	22.6312	1.34476
--	--	22.6406	0.81843	22.6453	1.34572
--	--	22.6546	0.81879	22.6595	1.34665
--	--	22.6685	0.81913	22.673	1.34767
--	--	22.6822	0.81946	22.687	1.3486
--	--	22.6962	0.81983	22.701	1.34955
--	--	22.7101	0.82018	22.7145	1.35054
--	--	22.7241	0.82054	22.7288	1.35151
--	--	22.738	0.82089	22.7426	1.35241
--	--	22.7519	0.82122	22.7562	1.35345
--	--	22.7657	0.82157	22.7704	1.35436
--	--	22.7795	0.82193	22.7842	1.35531
--	--	22.7934	0.82228	22.7978	1.35631
--	--	22.8074	0.82264	22.8121	1.35722
--	--	22.8213	0.823	22.8258	1.3582
--	--	22.8354	0.82335	22.8395	1.35918
--	--	22.8491	0.8237	22.8537	1.3601
--	--	22.8631	0.82405	22.8673	1.36106
--	--	22.8769	0.82441	22.8812	1.36204
--	--	22.8907	0.82476	22.8955	1.36293
--	--	22.9045	0.82513	22.909	1.36395
--	--	22.9183	0.8255	22.9228	1.36489
--	--	22.9322	0.82584	22.9369	1.36581
--	--	22.9461	0.82621	22.9504	1.36686
--	--	22.9601	0.82657	22.9646	1.36776
--	--	22.974	0.82693	22.9789	1.36866
--	--	22.988	0.8273	22.9924	1.36968
--	--	23.0019	0.82767	23.0065	1.37063
--	--	23.0157	0.82803	23.0204	1.37155
--	--	23.0296	0.82839	23.034	1.37257
--	--	23.0435	0.82874	23.0483	1.37351
--	--	23.0574	0.82909	23.0622	1.37446
--	--	23.0713	0.82947	23.0756	1.37545
--	--	23.0852	0.82985	23.0898	1.37635
--	--	23.099	0.83022	23.1036	1.37731
--	--	23.1128	0.83058	23.1172	1.37834
--	--	23.1267	0.83096	23.1316	1.37922
--	--	23.1407	0.83133	23.1453	1.38016
--	--	23.1545	0.8317	23.159	1.38121
--	--	23.1685	0.83207	23.1732	1.38208
--	--	23.1824	0.83244	23.1869	1.38305
--	--	23.1963	0.83283	23.2007	1.38405
--	--	23.2102	0.8332	23.215	1.38492
--	--	23.2241	0.83358	23.2286	1.38594
--	--	23.2379	0.83396	23.2424	1.38694
--	--	23.2518	0.83434	23.2566	1.38781
--	--	23.2656	0.83472	23.27	1.38879
--	--	23.2794	0.83509	23.284	1.38978
--	--	23.2934	0.83547	23.2982	1.39069
--	--	23.3073	0.83586	23.3116	1.39167
--	--	23.3212	0.83623	23.3257	1.39259
--	--	23.3352	0.83662	23.3397	1.39352
--	--	23.3489	0.83702	23.3533	1.39455
--	--	23.3628	0.83739	23.3676	1.39546
--	--	23.3767	0.83779	23.3815	1.39635
--	--	23.3907	0.83816	23.3951	1.3974
--	--	23.4047	0.83855	23.4092	1.39834
--	--	23.4185	0.83895	23.4231	1.39926
--	--	23.4323	0.83932	23.4368	1.40026
--	--	23.4462	0.83971	23.4511	1.40118
--	--	23.4601	0.8401	23.4648	1.40214
--	--	23.474	0.84049	23.4785	1.40313
--	--	23.4879	0.84088	23.4927	1.40402
--	--	23.502	0.84126	23.5063	1.40498
--	--	23.5157	0.84166	23.5201	1.40599
--	--	23.5297	0.84205	23.5344	1.40686
--	--	23.5435	0.84245	23.548	1.40786
--	--	23.5573	0.84283	23.5618	1.40886
--	--	23.5712	0.84322	23.576	1.40975
--	--	23.5851	0.84362	23.5896	1.41075
--	--	23.5991	0.844	23.6035	1.41171
--	--	23.6129	0.84439	23.6177	1.41261
--	--	23.6268	0.84478	23.6312	1.41359
--	--	23.6406	0.84518	23.6452	1.41456
--	--	23.6546	0.84558	23.6593	1.41544
--	--	23.6685	0.84598	23.6728	1.41645
--	--	23.6823	0.84637	23.687	1.4174
--	--	23.6963	0.84675	23.7009	1.41831
--	--	23.7102	0.84715	23.7144	1.41934
--	--	23.7241	0.84756	23.7286	1.42026
--	--	23.7379	0.84796	23.7424	1.42116
--	--	23.7517	0.84834	23.756	1.42219
--	--	23.7656	0.84874	23.7704	1.4231
--	--	23.7795	0.84914	23.7843	1.42403
--	--	23.7935	0.84953	23.798	1.42501
--	--	23.8074	0.84994	23.8122	1.42595
--	--	23.8213	0.85032	23.8259	1.42684
--	--	23.8352	0.85072	23.8396	1.42784
--	--	23.8491	0.85112	23.8538	1.42878
--	--	23.863	0.85154	23.8674	1.42972
--	--	23.8768	0.85194	23.8812	1.4307
--	--	23.8906	0.85233	23.8955	1.43161
--	--	23.9045	0.85273	23.909	1.43262
--	--	23.9183	0.85313	23.923	1.43354
--	--	23.9324	0.85353	23.9372	1.43439
--	--	23.9462	0.85395	23.9506	1.43539
--	--	23.9601	0.85434	23.9646	1.43637
--	--	23.9741	0.85474	23.9788	1.43724
--	--	23.9881	0.85516	23.9924	1.43823
--	--	24.002	0.85556	24.0065	1.43917
--	--	24.0157	0.85598	24.0204	1.44006
--	--	24.0296	0.85637	24.0338	1.44106
--	--	24.0434	0.85679	24.048	1.44199
--	--	24.0573	0.8572	24.062	1.44293
--	--	24.0712	0.85761	24.0755	1.44391
--	--	24.085	0.85804	24.0898	1.44482
--	--	24.099	0.85845	24.1036	1.44571
--	--	24.1129	0.85886	24.1172	1.44671
--	--	24.1268	0.85927	24.1315	1.44762
--	--	24.1407	0.85969	24.1451	1.44859
--	--	24.1545	0.86011	24.1589	1.44955
--	--	24.1685	0.86052	24.1733	1.45041
--	--	24.1824	0.86095	24.1869	1.45143
--	--	24.1962	0.86137	24.2007	1.4524
--	--	24.21	0.8618	24.2149	1.45323
--	--	24.224	0.86221	24.2285	1.4542
--	--	24.238	0.86264	24.2424	1.45519
--	--	24.2518	0.86306	24.2567	1.45611
--	--	24.2658	0.86348	24.2703	1.45706
--	--	24.2796	0.86389	24.2842	1.458
--	--	24.2935	0.86431	24.2983	1.45885
--	--	24.3074	0.86474	24.3118	1.45987
--	--	24.3213	0.86518	24.3259	1.46081
--	--	24.3352	0.86562	24.34	1.46173
--	--	24.349	0.86604	24.3534	1.46275
--	--	24.3629	0.86646	24.3676	1.46367
--	--	24.3767	0.86689	24.3815	1.4646
--	--	24.3906	0.86732	24.395	1.46557
--	--	24.4043	0.86776	24.4092	1.46646
--	--	24.4182	0.86817	24.4231	1.46741
--	--	24.4322	0.8686	24.4367	1.46841
--	--	24.4462	0.86904	24.451	1.46928
--	--	24.4602	0.86949	24.4646	1.47022
--	--	24.4742	0.86991	24.4783	1.47124
--	--	24.488	0.87033	24.4926	1.47209
--	--	24.5019	0.87077	24.5062	1.47307
--	--	24.5157	0.87121	24.52	1.47407
--	--	24.5294	0.87165	24.5342	1.47497
--	--	24.5433	0.87208	24.5477	1.47596
--	--	24.5574	0.87252	24.5617	1.47694
--	--	24.5714	0.87296	24.5761	1.47783
--	--	24.5852	0.87341	24.5897	1.47881
--	--	24.5991	0.87383	24.6036	1.47974
--	--	24.613	0.87426	24.6178	1.48063
--	--	24.6268	0.87472	24.6313	1.48163
--	--	24.6405	0.87514	24.6453	1.48259
--	--	24.6545	0.87559	24.6594	1.4835
--	--	24.6685	0.87602	24.6729	1.48451
--	--	24.6823	0.87647	24.687	1.48542
--	--	24.6962	0.87691	24.7009	1.48632
--	--	24.7101	0.87736	24.7144	1.48737
--	--	24.724	0.8778	24.7287	1.48825
--	--	24.7379	0.87823	24.7426	1.48917
--	--	24.7518	0.87867	24.7562	1.49025
--	--	24.7657	0.87912	24.7704	1.49115
--	--	24.7795	0.87956	24.7842	1.49203
--	--	24.7934	0.88	24.7978	1.49304
--	--	24.8076	0.88045	24.8122	1.49396
--	--	24.8215	0.88088	24.8258	1.49492
--	--	24.8353	0.88135	24.8394	1.49591
--	--	24.8491	0.88179	24.8537	1.49679
--	--	24.8629	0.88224	24.8673	1.49778
--	--	24.8767	0.88269	24.8811	1.49884
--	--	24.8905	0.88313	24.8954	1.4997
--	--	24.9045	0.88356	24.909	1.50065
--	--	24.9185	0.88401	24.923	1.50167
--	--	24.9325	0.88447	24.9372	1.50257
--	--	24.9464	0.88492	24.9506	1.50356
--	--	24.9602	0.88536	24.9646	1.50454
--	--	24.974	0.88582	24.9787	1.50541
--	--	24.9879	0.88626	24.9923	1.50646
--	--	25.0018	0.88672	25.0064	1.50741
--	--	25.0156	0.88716	25.0205	1.50831
--	--	25.0296	0.88762	25.034	1.50935
--	--	25.0435	0.88806	25.0482	1.51033
--	--	25.0574	0.88852	25.0621	1.51125
--	--	25.0713	0.88899	25.0756	1.51226
--	--	25.0852	0.88944	25.0898	1.51319
--	--	25.099	0.8899	25.1036	1.51412
--	--	25.1129	0.89035	25.1172	1.51515
--	--	25.1268	0.8908	25.1316	1.51605
--	--	25.1408	0.89126	25.1453	1.51703
--	--	25.1546	0.8917	25.159	1.51805
--	--	25.1685	0.89216	25.1732	1.51898
--	--	25.1823	0.89262	25.1869	1.51994
--	--	25.1962	0.89308	25.2007	1.521
--	--	25.2101	0.89352	25.215	1.5219
--	--	25.2239	0.89399	25.2286	1.5229
--	--	25.2379	0.89445	25.2424	1.52389
--	--	25.2518	0.89491	25.2566	1.52481
--	--	25.2658	0.89537	25.27	1.52584
--	--	25.2797	0.89581	25.284	1.5268
--	--	25.2936	0.89627	25.2981	1.5277
--	--	25.3074	0.89672	25.3116	1.52874
--	--	25.3213	0.8972	25.3257	1.52972
--	--	25.3352	0.89765	25.3397	1.53068
--	--	25.3489	0.89811	25.3533	1.53168
--	--	25.3629	0.89856	25.3676	1.53265
--	--	25.3768	0.89901	25.3816	1.53359
--	--	25.3906	0.89948	25.3951	1.5346
--	--	25.4045	0.89995	25.4092	1.53554
--	--	25.4184	0.9004	25.423	1.53651
--	--	25.4324	0.90087	25.4368	1.53754
--	--	25.4462	0.90132	25.4511	1.53844
--	--	25.4601	0.90178	25.4649	1.53944
--	--	25.4741	0.90222	25.4785	1.54046
--	--	25.488	0.90268	25.4927	1.54135
--	--	25.5019	0.90314	25.5063	1.54235
--	--	25.5157	0.90361	25.52	1.54337
--	--	25.5296	0.90406	25.5344	1.5443
--	--	25.5434	0.90452	25.5479	1.5453
--	--	25.5573	0.90496	25.5618	1.54635
--	--	25.5712	0.90543	25.576	1.54722
--	--	25.5851	0.90587	25.5895	1.54823
--	--	25.5991	0.90632	25.6035	1.54921
--	--	25.6129	0.90678	25.6177	1.55017
--	--	25.6267	0.90723	25.6312	1.55122
--	--	25.6407	0.90769	25.6452	1.55218
--	--	25.6546	0.90815	25.6594	1.55313
--	--	25.6685	0.9086	25.6729	1.5542
--	--	25.6823	0.90905	25.6869	1.55515
--	--	25.6963	0.90949	25.7008	1.5561
--	--	25.7101	0.90994	25.7143	1.55715
--	--	25.7241	0.91039	25.7286	1.55812
--	--	25.7379	0.91084	25.7424	1.55909
--	--	25.7518	0.9113	25.7561	1.56015
--	--	25.7656	0.91175	25.7704	1.56106
--	--	25.7795	0.9122	25.7842	1.56208
--	--	25.7934	0.91266	25.7979	1.56311
--	--	25.8074	0.9131	25.8122	1.56401
--	--	25.8214	0.91354	25.8258	1.56505
--	--	25.8353	0.91399	25.8396	1.56611
--	--	25.8491	0.91443	25.8539	1.56707
--	--	25.8629	0.91488	25.8676	1.56809
--	--	25.8767	0.91534	25.8814	1.56908
--	--	25.8906	0.91578	25.8955	1.57001
--	--	25.9046	0.91622	25.9089	1.57106
--	--	25.9184	0.91667	25.9228	1.57205
--	--	25.9324	0.91712	25.9371	1.57298
--	--	25.9462	0.91757	25.9507	1.57408
--	--	25.9601	0.91801	25.9647	1.57506
--	--	25.974	0.91846	25.9788	1.57597
--	--	25.9879	0.91889	25.9923	1.57707
--	--	26.0018	0.91935	26.0064	1.57806
--	--	26.0157	0.91979	26.0204	1.57904
--	--	26.0296	0.92023	26.034	1.5801
--	--	26.0434	0.92068	26.0481	1.58106
--	--	26.0573	0.9211	26.062	1.58205
--	--	26.0712	0.92155	26.0755	1.58312
--	--	26.0851	0.92198	26.0897	1.58409
--	--	26.099	0.92244	26.1036	1.585
--	--	26.1128	0.92288	26.1172	1.58608
--	--	26.1267	0.92333	26.1314	1.58704
--	--	26.1407	0.92378	26.1452	1.58808
--	--	26.1547	0.92422	26.159	1.58913
--	--	26.1686	0.92466	26.1733	1.59009
--	--	26.1823	0.9251	26.1869	1.59112
--	--	26.1963	0.92554	26.2006	1.59214
--	--	26.2101	0.92597	26.2149	1.5931
--	--	26.224	0.92644	26.2285	1.59419
--	--	26.2379	0.92689	26.2424	1.59521
--	--	26.2518	0.92733	26.2567	1.59615
--	--	26.2658	0.92776	26.2703	1.5972
--	--	26.2796	0.9282	26.2842	1.59824
--	--	26.2935	0.92865	26.2982	1.5992
--	--	26.3074	0.9291	26.3117	1.60024
--	--	26.3212	0.92954	26.3259	1.60128
--	--	26.3352	0.92999	26.3399	1.60224
--	--	26.349	0.93045	26.3534	1.60337
--	--	26.3629	0.93088	26.3676	1.6043
--	--	26.3767	0.93132	26.3814	1.6053
--	--	26.3907	0.93176	26.395	1.60638
--	--	26.4046	0.93221	26.4093	1.60738
--	--	26.4184	0.93266	26.4232	1.60836
--	--	26.4323	0.93311	26.4368	1.60942
--	--	26.4462	0.93354	26.451	1.61042
--	--	26.46	0.93399	26.4647	1.61143
--	--	26.474	0.93443	26.4784	1.61251
--	--	26.4881	0.93488	26.4927	1.61345
--	--	26.502	0.93533	26.5063	1.61447
--	--	26.5157	0.93576	26.52	1.61561
--	--	26.5296	0.93622	26.5343	1.61655
--	--	26.5435	0.93666	26.5478	1.61757
--	--	26.5573	0.93709	26.5618	1.61865
--	--	26.5712	0.93754	26.576	1.61963
--	--	26.5851	0.93798	26.5896	1.6207
--	--	26.5991	0.93842	26.6035	1.6217
--	--	26.613	0.93887	26.6177	1.6227
--	--	26.6269	0.93931	26.6312	1.62375
--	--	26.6407	0.93977	26.6454	1.62482
--	--	26.6546	0.94021	26.6595	1.62579
--	--	26.6686	0.94066	26.673	1.62687
--	--	26.6823	0.94109	26.6871	1.6279
--	--	26.6962	0.94152	26.701	1.62887
--	--	26.71	0.94198	26.7145	1.62994
--	--	26.724	0.94241	26.7287	1.63096
--	--	26.7379	0.94286	26.7426	1.63196
--	--	26.7518	0.94331	26.7562	1.63305
--	--	26.7657	0.94376	26.7704	1.634
--	--	26.7795	0.9442	26.7841	1.63502
--	--	26.7934	0.94465	26.7978	1.63608
--	--	26.8075	0.94508	26.8122	1.63707
--	--	26.8213	0.94553	26.826	1.63813
--	--	26.8352	0.94598	26.8396	1.63916
--	--	26.8491	0.94642	26.8536	1.64014
--	--	26.863	0.94686	26.8672	1.64117
--	--	26.8768	0.94731	26.8812	1.64223
--	--	26.8907	0.94775	26.8956	1.64321
--	--	26.9046	0.94819	26.9091	1.64426
--	--	26.9185	0.94862	26.9229	1.6453
--	--	26.9324	0.94906	26.9371	1.64628
--	--	26.9463	0.9495	26.9506	1.64738
--	--	26.9602	0.94997	26.9647	1.64839
--	--	26.974	0.9504	26.9788	1.64934
--	--	26.9879	0.95085	26.9922	1.65042
--	--	27.0019	0.95128	27.0063	1.65144
--	--	27.0157	0.95173	27.0203	1.65249
--	--	27.0295	0.95217	27.034	1.6536
--	--	27.0434	0.9526	27.0482	1.65459
--	--	27.0574	0.95305	27.0622	1.65559
--	--	27.0713	0.95349	27.0758	1.65667
--	--	27.0851	0.95394	27.09	1.6577
--	--	27.099	0.95438	27.1036	1.65873
--	--	27.1129	0.95481	27.1172	1.65982
--	--	27.1268	0.95525	27.1316	1.66083
--	--	27.1408	0.95569	27.1452	1.66188
--	--	27.1547	0.95612	27.159	1.66296
--	--	27.1686	0.95656	27.1732	1.66396
--	--	27.1824	0.95701	27.1868	1.66504
--	--	27.1963	0.95744	27.2007	1.66614
--	--	27.2102	0.95788	27.215	1.66709
--	--	27.2241	0.95831	27.2286	1.6682
--	--	27.2379	0.95875	27.2424	1.66929
--	--	27.2518	0.9592	27.2566	1.67033
--	--	27.2657	0.95962	27.27	1.67137
--	--	27.2795	0.96006	27.284	1.67238
--	--	27.2934	0.96049	27.2982	1.6734
--	--	27.3073	0.96092	27.3116	1.67455
--	--	27.3213	0.96135	27.3257	1.6756
--	--	27.3352	0.96179	27.3398	1.67663
--	--	27.349	0.96224	27.3533	1.67774
--	--	27.3629	0.96266	27.3676	1.67882
--	--	27.3769	0.9631	27.3815	1.67983
--	--	27.3908	0.96353	27.3951	1.68091
--	--	27.4046	0.96397	27.4092	1.68193
--	--	27.4185	0.96438	27.4231	1.68304
--	--	27.4324	0.96481	27.4368	1.68416
--	--	27.4462	0.96524	27.4511	1.68516
--	--	27.4602	0.96567	27.4649	1.68622
--	--	27.4741	0.96609	27.4786	1.68735
--	--	27.488	0.96652	27.4928	1.68837
--	--	27.5019	0.96694	27.5064	1.68947
--	--	27.5157	0.96738	27.5201	1.69059
--	--	27.5296	0.96781	27.5344	1.69159
--	--	27.5434	0.96823	27.548	1.69271
--	--	27.5573	0.96865	27.5618	1.6938
--	--	27.5712	0.96908	27.576	1.69482
--	--	27.5851	0.96949	27.5894	1.69594
--	--	27.599	0.96992	27.6034	1.69705
--	--	27.613	0.97033	27.6176	1.69806
--	--	27.6269	0.97075	27.6312	1.69921
--	--	27.6408	0.97116	27.6452	1.70033
--	--	27.6547	0.97156	27.6594	1.70135
--	--	27.6686	0.97198	27.6729	1.7025
--	--	27.6823	0.97239	27.687	1.70356
--	--	27.6962	0.97283	27.701	1.70462
--	--	27.7101	0.97323	27.7144	1.70579
--	--	27.7241	0.97364	27.7286	1.70685
[truncated: 1,752 more rows]

## Sheet: Fig. 2g
Unnotched		Notched
Strain (%)	Nominal stress (MPa)	Strain (%)	Nominal stress (MPa)
0.001	1.38778e-17	0.000461526	0
0.009	0.00108	0.00635	0.000863044
0.051	0.00215	0.03871	0.00173
0.119	0.00322	0.12558	0.00259
0.172	0.0043	0.23174	0.00345
0.233	0.00537	0.31246	0.00431
0.299	0.00644	0.36971	0.00517
0.363	0.00751	0.41862	0.00603
0.43	0.00858	0.47214	0.00688
0.495	0.00965	0.53542	0.00774
0.557	0.01072	0.6032	0.0086
0.615	0.01178	0.67065	0.00945
0.669	0.01285	0.73656	0.01031
0.724	0.01392	0.79798	0.01116
0.783	0.01498	0.85611	0.01202
0.848	0.01604	0.91478	0.01287
0.913	0.01711	0.97839	0.01372
0.976	0.01817	1.0477	0.01457
1.034	0.01923	1.11735	0.01542
1.09	0.02029	1.18425	0.01627
1.144	0.02135	1.24709	0.01712
1.202	0.02241	1.30752	0.01797
1.265	0.02346	1.36553	0.01882
1.331	0.02452	1.4275	0.01967
1.394	0.02558	1.49539	0.02051
1.454	0.02663	1.56415	0.02136
1.51	0.02769	1.63193	0.0222
1.565	0.02874	1.69708	0.02305
1.622	0.02979	1.75751	0.02389
1.684	0.03084	1.81519	0.02473
1.749	0.03189	1.87562	0.02557
1.811	0.03294	1.94077	0.02642
1.871	0.03399	2.00898	0.02726
1.928	0.03504	2.0783	0.0281
1.983	0.03609	2.14289	0.02893
2.039	0.03713	2.20519	0.02977
2.099	0.03818	2.26419	0.03061
2.163	0.03922	2.32375	0.03145
2.229	0.04027	2.38933	0.03228
2.292	0.04131	2.45996	0.03312
2.35	0.04235	2.52828	0.03395
2.405	0.04339	2.59376	0.03479
2.46	0.04443	2.65605	0.03562
2.519	0.04547	2.71374	0.03645
2.584	0.04651	2.77329	0.03728
2.649	0.04755	2.83888	0.03811
2.71	0.04858	2.90808	0.03895
2.769	0.04962	2.97728	0.03977
2.824	0.05066	3.04375	0.0406
2.878	0.05169	3.10407	0.04143
2.939	0.05272	3.16285	0.04226
3.004	0.05376	3.22175	0.04309
3.068	0.05479	3.28514	0.04391
3.13	0.05582	3.35346	0.04474
3.188	0.05685	3.42409	0.04556
3.244	0.05788	3.49099	0.04638
3.299	0.0589	3.55372	0.04721
3.357	0.05993	3.61415	0.04803
3.421	0.06096	3.67272	0.04885
3.486	0.06198	3.73468	0.04967
3.547	0.06301	3.80301	0.05049
3.606	0.06403	3.87123	0.05131
3.664	0.06505	3.93725	0.05213
3.72	0.06608	4.00185	0.05295
3.776	0.0671	4.06239	0.05376
3.838	0.06812	4.12139	0.05458
3.902	0.06914	4.18237	0.0554
3.966	0.07016	4.24883	0.05621
4.029	0.07117	4.3176	0.05703
4.086	0.07219	4.38636	0.05784
4.14	0.07321	4.4514	0.05865
4.195	0.07422	4.51325	0.05946
4.254	0.07523	4.5728	0.06027
4.318	0.07625	4.63192	0.06109
4.383	0.07726	4.69651	0.06189
4.445	0.07827	4.7666	0.0627
4.504	0.07928	4.83536	0.06351
4.56	0.08029	4.90094	0.06432
4.615	0.0813	4.96368	0.06513
4.674	0.08231	5.02235	0.06593
4.739	0.08332	5.08136	0.06674
4.804	0.08432	5.14694	0.06754
4.865	0.08533	5.2157	0.06835
4.924	0.08633	5.28403	0.06915
4.978	0.08734	5.35049	0.06995
5.033	0.08834	5.41235	0.07075
5.093	0.08934	5.47135	0.07156
5.157	0.09034	5.53047	0.07236
5.222	0.09134	5.59364	0.07316
5.285	0.09234	5.66251	0.07395
5.344	0.09334	5.73171	0.07475
5.399	0.09434	5.79774	0.07555
5.454	0.09534	5.86036	0.07635
5.512	0.09633	5.92134	0.07714
5.575	0.09733	5.98001	0.07794
5.641	0.09832	6.04231	0.07873
5.704	0.09931	6.10965	0.07953
5.764	0.10031	6.17797	0.08032
5.821	0.1013	6.24586	0.08111
5.875	0.10229	6.31123	0.0819
5.931	0.10328	6.37187	0.08269
5.993	0.10427	6.43	0.08348
6.058	0.10526	6.49032	0.08427
6.12	0.10624	6.55645	0.08506
6.181	0.10723	6.62478	0.08585
6.238	0.10822	6.69398	0.08664
6.293	0.1092	6.75891	0.08742
6.349	0.11018	6.82044	0.08821
6.41	0.11117	6.879	0.08899
6.474	0.11215	6.93811	0.08978
6.539	0.11313	7.0037	0.09056
6.602	0.11411	7.07422	0.09134
6.66	0.11509	7.14298	0.09213
6.715	0.11607	7.20857	0.09291
6.77	0.11705	7.27042	0.09369
6.829	0.11802	7.32899	0.09447
6.894	0.119	7.38854	0.09525
6.959	0.11998	7.45412	0.09603
7.021	0.12095	7.52289	0.0968
7.079	0.12192	7.59209	0.09758
7.134	0.1229	7.65855	0.09836
7.189	0.12387	7.71997	0.09913
7.249	0.12484	7.7781	0.09991
7.313	0.12581	7.83765	0.10068
7.378	0.12678	7.90082	0.10145
7.44	0.12775	7.96915	0.10223
7.498	0.12871	8.03934	0.103
7.554	0.12968	8.10624	0.10377
7.609	0.13065	8.16941	0.10454
7.668	0.13161	8.22951	0.10531
7.732	0.13257	8.28808	0.10608
7.797	0.13354	8.35037	0.10685
7.858	0.1345	8.4187	0.10761
7.917	0.13546	8.48702	0.10838
7.974	0.13642	8.55305	0.10915
8.029	0.13738	8.61709	0.10991
8.085	0.13834	8.67763	0.11068
8.147	0.1393	8.73664	0.11144
8.212	0.14025	8.79762	0.1122
8.276	0.14121	8.86408	0.11297
8.338	0.14217	8.93284	0.11373
8.396	0.14312	9.00117	0.11449
8.45	0.14407	9.06664	0.11525
8.505	0.14503	9.12894	0.11601
8.566	0.14598	9.18805	0.11677
8.631	0.14693	9.2476	0.11753
8.696	0.14788	9.3122	0.11828
8.757	0.14883	9.38184	0.11904
8.815	0.14978	9.45017	0.1198
8.87	0.15072	9.51608	0.12055
8.924	0.15167	9.57849	0.1213
8.984	0.15262	9.63716	0.12206
9.048	0.15356	9.69616	0.12281
9.113	0.15451	9.76131	0.12356
9.174	0.15545	9.83051	0.12431
9.233	0.15639	9.89928	0.12507
9.288	0.15733	9.96574	0.12582
9.342	0.15827	10.0276	0.12656
9.402	0.15921	10.0871	0.12731
9.467	0.16015	10.1462	0.12806
9.533	0.16109	10.2089	0.12881
9.597	0.16203	10.2778	0.12955
9.655	0.16296	10.3465	0.1303
9.71	0.1639	10.413	0.13104
9.765	0.16483	10.4757	0.13179
9.822	0.16577	10.5366	0.13253
9.885	0.1667	10.5957	0.13327
9.95	0.16763	10.6576	0.13402
10.014	0.16856	10.7249	0.13476
10.073	0.16949	10.7937	0.1355
10.13	0.17042	10.8611	0.13624
10.185	0.17135	10.9266	0.13698
10.241	0.17228	10.9871	0.13772
10.304	0.1732	11.0457	0.13845
10.369	0.17413	11.1067	0.13919
10.431	0.17505	11.1721	0.13993
10.491	0.17598	11.2409	0.14066
10.549	0.1769	11.3092	0.1414
10.603	0.17782	11.3734	0.14213
10.659	0.17875	11.4348	0.14286
10.721	0.17967	11.4938	0.1436
10.784	0.18059	11.5529	0.14433
10.849	0.1815	11.6179	0.14506
10.912	0.18242	11.6882	0.14579
10.97	0.18334	11.7572	0.14652
11.025	0.18426	11.8234	0.14725
11.081	0.18517	11.8857	0.14798
11.14	0.18609	11.9442	0.1487
11.205	0.187	12.0038	0.14943
11.269	0.18791	12.0694	0.15016
11.331	0.18882	12.1381	0.15088
11.39	0.18974	12.2073	0.1516
11.445	0.19065	12.2738	0.15233
11.499	0.19155	12.3348	0.15305
11.559	0.19246	12.3933	0.15377
11.624	0.19337	12.4529	0.1545
11.688	0.19428	12.5161	0.15522
11.75	0.19518	12.5848	0.15594
11.808	0.19609	12.655	0.15666
11.864	0.19699	12.7215	0.15737
11.919	0.1979	12.7848	0.15809
11.978	0.1988	12.8452	0.15881
12.042	0.1997	12.9033	0.15953
12.107	0.2006	12.9656	0.16024
12.169	0.2015	13.0339	0.16096
12.228	0.2024	13.1018	0.16167
12.285	0.2033	13.1683	0.16238
12.34	0.20419	13.2325	0.1631
12.396	0.20509	13.2924	0.16381
12.458	0.20599	13.3514	0.16452
12.522	0.20688	13.4124	0.16523
12.586	0.20777	13.4779	0.16594
12.649	0.20867	13.5472	0.16665
12.707	0.20956	13.6164	0.16736
12.762	0.21045	13.6824	0.16807
12.817	0.21134	13.7442	0.16877
12.877	0.21223	13.8029	0.16948
12.94	0.21312	13.8623	0.17018
13.005	0.21401	13.9275	0.17089
13.066	0.21489	13.9972	0.17159
13.124	0.21578	14.0654	0.1723
13.18	0.21666	14.131	0.173
13.235	0.21755	14.1937	0.1737
13.295	0.21843	14.2524	0.1744
13.361	0.21931	14.3114	0.1751
13.425	0.2202	14.3766	0.1758
13.486	0.22108	14.4462	0.1765
13.545	0.22196	14.5154	0.1772
13.6	0.22284	14.5817	0.1779
13.654	0.22371	14.6437	0.17859
13.713	0.22459	14.7028	0.17929
13.778	0.22547	14.762	0.17998
13.843	0.22634	14.8251	0.18068
13.906	0.22722	14.8934	0.18137
13.965	0.22809	14.9618	0.18207
14.02	0.22896	15.0272	0.18276
14.075	0.22984	15.0895	0.18345
14.134	0.23071	15.1505	0.18414
14.197	0.23158	15.2096	0.18483
14.263	0.23245	15.2719	0.18552
14.325	0.23332	15.3397	0.18621
14.384	0.23418	15.408	0.1869
14.441	0.23505	15.4759	0.18758
14.495	0.23592	15.5418	0.18827
14.552	0.23678	15.6032	0.18896
14.615	0.23765	15.6619	0.18964
14.679	0.23851	15.7224	0.19033
14.742	0.23937	15.7874	0.19101
14.802	0.24023	15.8557	0.19169
14.859	0.24109	15.924	0.19237
14.914	0.24195	15.9886	0.19306
14.971	0.24281	16.0505	0.19374
15.031	0.24367	16.11	0.19442
15.095	0.24453	16.1696	0.1951
15.16	0.24539	16.2351	0.19577
15.222	0.24624	16.3053	0.19645
15.28	0.2471	16.3736	0.19713
15.336	0.24795	16.4391	0.1978
15.391	0.2488	16.5014	0.19848
15.45	0.24966	16.5596	0.19916
15.515	0.25051	16.6186	0.19983
15.58	0.25136	16.6842	0.2005
15.642	0.25221	16.7529	0.20118
15.7	0.25306	16.8217	0.20185
15.756	0.2539	16.8882	0.20252
15.81	0.25475	16.9495	0.20319
15.87	0.2556	17.0086	0.20386
15.935	0.25644	17.0681	0.20453
16	0.25729	17.1313	0.2052
16.062	0.25813	17.1996	0.20586
16.121	0.25897	17.2698	0.20653
16.176	0.25981	17.3363	0.2072
16.231	0.26065	17.3995	0.20786
16.289	0.26149	17.46	0.20853
16.353	0.26233	17.5186	0.20919
16.417	0.26317	17.5809	0.20985
16.479	0.26401	17.6487	0.21052
16.538	0.26485	17.7171	0.21118
16.596	0.26568	17.783	0.21184
16.651	0.26652	17.8477	0.2125
16.707	0.26735	17.9081	0.21316
16.769	0.26818	17.9667	0.21382
16.834	0.26902	18.0277	0.21447
16.897	0.26985	18.0937	0.21513
16.959	0.27068	18.1629	0.21579
17.016	0.27151	18.2321	0.21644
17.07	0.27234	18.2977	0.2171
17.126	0.27316	18.3595	0.21775
17.187	0.27399	18.419	0.21841
17.25	0.27482	18.4785	0.21906
17.315	0.27564	18.5431	0.21971
17.376	0.27647	18.6129	0.22036
17.434	0.27729	18.6812	0.22102
17.49	0.27811	18.7467	0.22167
17.545	0.27893	18.8085	0.22231
17.605	0.27976	18.8677	0.22296
17.671	0.28058	18.9267	0.22361
17.735	0.2814	18.9922	0.22426
17.797	0.28221	19.0613	0.2249
17.855	0.28303	19.1302	0.22555
17.91	0.28385	19.1967	0.2262
17.965	0.28466	19.259	0.22684
18.025	0.28548	19.3181	0.22748
18.089	0.28629	19.3772	0.22813
18.154	0.28711	19.4399	0.22877
18.217	0.28792	19.5078	0.22941
18.275	0.28873	19.5766	0.23005
18.331	0.28954	19.6425	0.23069
18.386	0.29035	19.7058	0.23133
18.444	0.29116	19.7666	0.23197
18.507	0.29197	19.8257	0.2326
18.572	0.29277	19.888	0.23324
18.636	0.29358	19.9559	0.23388
18.695	0.29439	20.0237	0.23451
18.752	0.29519	20.0916	0.23515
18.806	0.29599	20.1571	0.23578
18.863	0.2968	20.2176	0.23641
18.925	0.2976	20.2757	0.23705
18.989	0.2984	20.3366	0.23768
19.051	0.2992	20.4017	0.23831
19.112	0.3	20.4705	0.23894
19.169	0.3008	20.5393	0.23957
19.224	0.30159	20.6043	0.2402
19.281	0.30239	20.6657	0.24083
19.342	0.30319	20.7248	0.24145
19.406	0.30398	20.7843	0.24208
19.471	0.30478	20.8499	0.24271
19.534	0.30557	20.9201	0.24333
19.592	0.30636	20.9888	0.24396
19.648	0.30715	21.0543	0.24458
19.703	0.30794	21.1171	0.2452
19.763	0.30873	21.1753	0.24583
19.828	0.30952	21.2343	0.24645
19.892	0.31031	21.2993	0.24707
19.951	0.3111	21.3682	0.24769
20.008	0.31188	21.4374	0.24831
20.062	0.31267	21.5043	0.24893
20.116	0.31345	21.5648	0.24954
20.177	0.31424	21.6238	0.25016
20.243	0.31502	21.6834	0.25078
20.309	0.3158	21.7467	0.25139
20.372	0.31658	21.8149	0.25201
20.431	0.31736	21.8851	0.25262
20.486	0.31814	21.952	0.25324
20.541	0.31892	22.0153	0.25385
20.6	0.3197	22.0756	0.25446
20.664	0.32048	22.1343	0.25507
20.729	0.32125	22.1967	0.25568
20.791	0.32203	22.2644	0.25629
20.849	0.3228	22.3323	0.2569
20.906	0.32357	22.3978	0.25751
20.961	0.32435	22.4615	0.25812
21.017	0.32512	22.5215	0.25873
21.08	0.32589	22.5806	0.25933
21.144	0.32666	22.6428	0.25994
21.208	0.32743	22.7093	0.26054
21.27	0.3282	22.7786	0.26115
21.327	0.32896	22.8478	0.26175
21.381	0.32973	22.9134	0.26235
21.437	0.3305	22.9752	0.26295
21.498	0.33126	23.0342	0.26356
21.562	0.33202	23.0932	0.26416
21.626	0.33279	23.1584	0.26476
21.687	0.33355	23.2281	0.26535
21.744	0.33431	23.2969	0.26595
21.8	0.33507	23.3623	0.26655
21.856	0.33583	23.4248	0.26715
21.915	0.33659	23.4829	0.26774
21.981	0.33735	23.5419	0.26834
22.046	0.3381	23.6069	0.26893
22.107	0.33886	23.6766	0.26953
22.165	0.33961	23.745	0.27012
22.221	0.34037	23.811	0.27071
22.275	0.34112	23.8728	0.2713
22.334	0.34187	23.9324	0.2719
22.399	0.34263	23.9919	0.27249
22.464	0.34338	24.0547	0.27307
22.527	0.34413	24.1231	0.27366
22.585	0.34488	24.1923	0.27425
22.641	0.34562	24.2583	0.27484
22.696	0.34637	24.321	0.27543
22.753	0.34712	24.3819	0.27601
22.817	0.34786	24.4406	0.2766
22.882	0.34861	24.5033	0.27718
22.946	0.34935	24.5712	0.27776
23.005	0.3501	24.6395	0.27835
23.061	0.35084	24.7064	0.27893
23.116	0.35158	24.7715	0.27951
23.172	0.35232	24.8319	0.28009
23.235	0.35306	24.8904	0.28067
23.3	0.3538	24.9514	0.28125
23.362	0.35453	25.0174	0.28183
23.423	0.35527	25.0865	0.28241
23.48	0.35601	25.1554	0.28298
23.535	0.35674	25.2196	0.28356
23.591	0.35748	25.281	0.28414
23.653	0.35821	25.3395	0.28471
23.717	0.35894	25.3991	0.28529
23.782	0.35968	25.4651	0.28586
23.844	0.36041	25.5358	0.28643
23.902	0.36114	25.6041	0.287
23.957	0.36187	25.6696	0.28757
24.013	0.36259	25.7319	0.28815
24.072	0.36332	25.7901	0.28872
24.137	0.36405	25.8491	0.28928
24.201	0.36477	25.9142	0.28985
24.263	0.3655	25.9839	0.29042
24.322	0.36622	26.0531	0.29099
24.376	0.36694	26.1195	0.29155
24.43	0.36767	26.1804	0.29212
24.489	0.36839	26.2391	0.29268
24.554	0.36911	26.2991	0.29325
24.619	0.36983	26.3624	0.29381
24.683	0.37055	26.4311	0.29437
24.742	0.37126	26.5011	0.29493
24.797	0.37198	26.5672	0.2955
24.851	0.3727	26.6301	0.29606
24.909	0.37341	26.6901	0.29662
24.973	0.37413	26.7482	0.29717
25.038	0.37484	26.81	0.29773
25.1	0.37555	26.8778	0.29829
25.159	0.37627	26.9457	0.29885
25.216	0.37698	27.0122	0.2994
25.271	0.37769	27.0772	0.29996
25.327	0.3784	27.1381	0.30051
25.39	0.3791	27.1973	0.30107
25.454	0.37981	27.2586	0.30162
25.519	0.38052	27.3245	0.30217
25.581	0.38122	27.3938	0.30272
25.637	0.38193	27.4626	0.30327
25.691	0.38263	27.5282	0.30382
25.747	0.38334	27.5905	0.30437
25.808	0.38404	27.6496	0.30492
25.872	0.38474	27.709	0.30547
25.936	0.38544	27.7737	0.30602
25.997	0.38614	27.8434	0.30656
26.054	0.38684	27.9117	0.30711
26.11	0.38754	27.9776	0.30765
26.166	0.38823	28.04	0.3082
26.226	0.38893	28.0982	0.30874
26.291	0.38963	28.1573	0.30928
26.356	0.39032	28.2222	0.30983
26.418	0.39101	28.2915	0.31037
26.476	0.39171	28.3603	0.31091
26.531	0.3924	28.4267	0.31145
26.585	0.39309	28.489	0.31199
26.645	0.39378	28.548	0.31253
26.709	0.39447	28.6073	0.31306
26.774	0.39516	28.67	0.3136
26.837	0.39584	28.7383	0.31414
26.896	0.39653	28.8071	0.31467
26.951	0.39722	28.8731	0.31521
27.006	0.3979	28.9358	0.31574
27.065	0.39859	28.9972	0.31627
27.128	0.39927	29.0562	0.31681
27.193	0.39995	29.1181	0.31734
27.256	0.40063	29.186	0.31787
27.316	0.40131	29.2538	0.3184
27.372	0.40199	29.3212	0.31893
27.427	0.40267	29.3867	0.31946
27.483	0.40335	29.4477	0.31999
27.546	0.40403	29.5067	0.32051
27.61	0.4047	29.5677	0.32104
27.672	0.40538	29.6331	0.32157
27.733	0.40605	29.7015	0.32209
27.79	0.40673	29.7698	0.32262
27.844	0.4074	29.8344	0.32314
27.901	0.40807	29.8958	0.32366
27.962	0.40874	29.9549	0.32419
28.027	0.40941	30.0144	0.32471
28.092	0.41008	30.0804	0.32523
28.153	0.41075	30.1506	0.32575
28.212	0.41142	30.2193	0.32627
28.267	0.41209	30.2854	0.32679
28.322	0.41275	30.3476	0.32731
28.381	0.41342	30.4058	0.32782
28.447	0.41408	30.4649	0.32834
28.512	0.41474	30.5299	0.32885
28.573	0.41541	30.5991	0.33136
28.631	0.41607	30.6683	0.33182
28.686	0.41673	30.7348	0.33228
28.741	0.41739	30.7958	0.3328
28.801	0.41805	30.8539	0.3332
28.866	0.41871	30.9135	0.33366
28.931	0.41936	30.9767	0.33406
28.993	0.42002	31.0459	0.33452
29.052	0.42067	31.116	0.33504
29.107	0.42133	31.1825	0.3355
29.162	0.42198	31.2453	0.33596
29.22	0.42264	31.3057	0.33642
29.284	0.42329	31.3643	0.33682
29.348	0.42394	31.4267	0.33728
29.41	0.42459	31.4945	0.33768
29.469	0.42524	31.5628	0.33814
29.525	0.42589	31.6293	0.33857
29.581	0.42653	31.6934	0.339
29.638	0.42718	31.7539	0.33949
29.7	0.42783	31.813	0.33992
29.766	0.42847	31.8739	0.34035
29.829	0.42912	31.9399	0.34076
29.891	0.42976	32.0082	0.34113
29.948	0.4304	32.0774	0.34165
30.002	0.43104	32.143	0.34205
30.058	0.43169	32.2048	0.34248
30.117	0.43233	32.2638	0.34297
30.18	0.43296	32.323	0.34334
30.244	0.4336	32.3884	0.34377
30.306	0.43424	32.4586	0.3442
30.364	0.43488	32.5269	0.34464
30.421	0.43551	32.5924	0.34512
30.476	0.43615	32.6548	0.34553
30.537	0.43678	32.7134	0.34596
30.603	0.43741	32.7725	0.34639
30.668	0.43805	32.838	0.34673
30.73	0.43868	32.9077	0.34711
30.788	0.43931	32.9765	0.34748
30.843	0.43994	33.043	0.34791
30.896	0.44056	33.1052	0.3484
30.954	0.44119	33.1638	0.34883
31.019	0.44182	33.2225	0.34926
31.083	0.44245	33.2848	0.34972
31.147	0.44307	33.3521	0.35012
31.205	0.44369	33.4209	0.35058
31.26	0.44432	33.4869	0.35099
31.316	0.44494	33.5506	0.35142
31.374	0.44556	33.6129	0.35179
31.437	0.44618	33.6719	0.35219
31.503	0.4468	33.7343	0.35262
31.566	0.44742	33.8021	0.35297
31.626	0.44804	33.87	0.35343
31.683	0.44866	33.9373	0.35383
31.737	0.44927	34.0025	0.3542
31.794	0.44989	34.0629	0.35464
31.856	0.4505	34.121	0.35501
31.921	0.45112	34.182	0.35541
31.983	0.45173	34.2475	0.35584
32.044	0.45234	34.3158	0.35619
32.1	0.45296	34.385	0.35668
32.155	0.45357	34.4496	0.35708
32.212	0.45418	34.5115	0.35751
32.273	0.45478	34.5706	0.35794
32.338	0.45539	34.6301	0.35828
32.403	0.456	34.6956	0.35866
32.465	0.4566	34.7662	0.35906
32.522	0.45721	34.835	0.35946
32.578	0.45781	34.9006	0.35987
32.632	0.45842	34.9629	0.36024
32.691	0.45902	35.021	0.36064
32.756	0.45962	35.0801	0.36101
32.821	0.46022	35.1456	0.36142
32.883	0.46082	35.2144	0.36182
32.942	0.46142	35.2831	0.36222
32.997	0.46202	35.3492	0.36271
33.051	0.46262	35.4101	0.36314
33.111	0.46321	35.4691	0.36351
33.175	0.46381	35.5287	0.36395
33.24	0.46441	35.592	0.36426
33.302	0.465	35.6602	0.36464
33.361	0.46559	35.7308	0.36507
33.417	0.46618	35.7977	0.36541
33.472	0.46678	35.8606	0.36584
33.531	0.46737	35.921	0.36624
33.594	0.46796	35.9797	0.36653
33.659	0.46855	36.0414	0.36693
33.721	0.46913	36.1097	0.36731
33.78	0.46972	36.1781	0.36771
33.837	0.47031	36.2445	0.36808
33.892	0.47089	36.3087	0.36849
33.948	0.47148	36.3691	0.36892
34.011	0.47206	36.4278	0.36926
34.076	0.47264	36.4891	0.36966
34.139	0.47322	36.5556	0.36998
34.2	0.47381	36.6249	0.37032
34.257	0.47439	36.6936	0.37076
34.312	0.47496	36.7587	0.3711
34.368	0.47554	36.8201	0.37153
34.428	0.47612	36.8791	0.37196
34.492	0.4767	36.9391	0.37228
34.556	0.47727	37.0038	0.37268
34.618	0.47785	37.0734	0.37303
34.675	0.47842	37.1418	0.3734
34.731	0.47899	37.2072	0.37383
34.786	0.47957	37.2701	0.3742
34.846	0.48014	37.3282	0.37461
34.912	0.48071	37.3868	0.37498
34.977	0.48128	37.4524	0.37535
35.038	0.48185	37.522	0.3757
35.097	0.48242	37.5908	0.37607
35.151	0.48298	37.6572	0.37647
35.206	0.48355	37.7191	0.37685
35.266	0.48411	37.7786	0.37719
35.33	0.48468	37.8376	0.3776
35.395	0.48524	37.9009	0.37794
35.458	0.48581	37.9692	0.37831
35.516	0.48637	38.038	0.37869
35.572	0.48693	38.104	0.37906
35.627	0.48749	38.1672	0.37946
35.685	0.48805	38.2282	0.37984
35.747	0.48861	38.2873	0.38018
35.813	0.48916	38.349	0.38053
35.876	0.48972	38.4169	0.38087
35.936	0.49028	38.4848	0.38124
35.993	0.49083	38.5517	0.38159
36.048	0.49139	38.6168	0.38202
36.104	0.49194	38.6771	0.38242
36.167	0.49249	38.7363	0.38274
36.231	0.49304	38.7977	0.38314
36.293	0.49359	38.8637	0.38349
36.354	0.49414	38.9325	0.3838
36.411	0.49469	39.0007	0.3842
36.466	0.49524	39.0654	0.38452
36.522	0.49579	39.1267	0.38492
36.584	0.49633	39.1858	0.38532
36.647	0.49688	39.2454	0.38567
36.712	0.49742	39.3109	0.38604
36.774	0.49797	39.3811	0.38636
36.832	0.49841	39.4498	0.38679
36.888	0.49882	39.5158	0.38722
36.943	0.49925	39.5777	0.38757
37.002	0.49971	39.6358	0.38791
37.066	0.50022	39.6954	0.38826
37.131	0.50066	39.7604	0.38857
37.193	0.50113	39.8296	0.38895
37.252	0.50154	39.8989	0.38929
37.307	0.50198	39.9654	0.38969
37.362	0.50239	40.0258	0.39001
37.422	0.50281	40.0844	0.39041
37.487	0.50326	40.1439	0.39081
37.551	0.50367	40.2072	0.3911
37.613	0.50411	40.276	0.39147
37.672	0.50455	40.3456	0.39188
37.728	0.50499	40.4125	0.39225
37.784	0.50539	40.4758	0.39265
37.841	0.50583	40.5362	0.39303
37.904	0.50626	40.5949	0.39343
37.968	0.50669	40.6567	0.39377
38.031	0.50712	40.7246	0.39409
38.089	0.50754	40.7933	0.39446
38.146	0.50797	40.8598	0.39478
38.201	0.50838	40.9239	0.39518
38.258	0.50882	40.9844	0.39553
38.321	0.50923	41.0435	0.39584
38.386	0.50966	41.1043	0.39624
38.449	0.51007	41.1704	0.39656
38.511	0.5105	41.2396	0.39688
38.568	0.51093	41.3088	0.39731
38.622	0.51134	41.3739	0.39768
38.679	0.51175	41.4352	0.39808
38.739	0.51217	41.4943	0.39849
38.803	0.5126	41.5543	0.3988
38.866	0.51302	41.6199	0.39915
38.928	0.51343	41.6896	0.39946
38.985	0.51386	41.7583	0.39981
39.041	0.51428	41.8239	0.40015
39.097	0.51469	41.8856	0.40053
39.156	0.51513	41.9439	0.40087
39.222	0.51555	42.002	0.40116
39.287	0.51593	42.0672	0.40153
39.348	0.51637	42.1368	0.40191
39.407	0.51679	42.206	0.40222
39.463	0.51721	42.273	0.4026
39.517	0.51761	42.3349	0.40285
39.576	0.51802	42.3939	0.40317
39.641	0.51844	42.4526	0.40357
39.705	0.51888	42.5157	0.40389
39.768	0.51929	42.584	0.40423
39.827	0.51969	42.6532	0.40452
39.882	0.52014	42.7193	0.40484
39.938	0.52054	42.782	0.40518
39.996	0.52094	42.843	0.40553
40.059	0.52135	42.902	0.40587
40.125	0.52177	42.9644	0.40619
40.188	0.52219	43.0322	0.40653
40.247	0.52259	43.1001	0.40685
40.303	0.52299	43.167	0.40716
40.357	0.52341	43.232	0.40751
40.413	0.52382	43.2924	0.40785
40.475	0.52421	43.3511	0.40823
40.54	0.52464	43.413	0.4086
40.603	0.52505	43.4784	0.40892
40.664	0.52545	43.5472	0.40929
40.721	0.52585	43.6161	0.40969
40.776	0.52627	43.6801	0.40998
40.833	0.52666	43.7415	0.41032
40.894	0.52705	43.8011	0.41061
40.957	0.52746	43.8611	0.41093
41.022	0.52787	43.9271	0.41127
41.084	0.52828	43.9977	0.41156
41.143	0.52868	44.0665	0.41191
41.198	0.52908	44.1311	0.41222
41.253	0.52949	44.1925	0.41257
41.313	0.52989	44.2497	0.41294
41.378	0.53028	44.3088	0.41326
41.443	0.53069	44.3743	0.4136
41.504	0.53109	44.444	0.41392
41.563	0.53149	44.5142	0.41423
41.618	0.53189	44.5811	0.41464
41.673	0.53229	44.642	0.41492
41.733	0.53268	44.7006	0.41524
41.798	0.53307	44.7596	0.41558
41.862	0.53348	44.8229	0.4159
41.924	0.53389	44.8912	0.41624
41.982	0.53428	44.9613	0.41656
42.038	0.53467	45.0278	0.41696
42.094	0.53505	45.0911	0.41731
42.151	0.53547	45.1515	0.4176
42.214	0.53585	45.2096	0.418
42.278	0.53626	45.2715	0.41828
42.341	0.53664	45.3398	0.41857
42.4	0.53704	45.4081	0.41895
42.457	0.53744	45.4746	0.4192
42.513	0.53782	45.5387	0.41958
42.569	0.53823	45.5992	0.41987
42.631	0.5386	45.6583	0.42015
42.696	0.53899	45.7191	0.42053
42.759	0.53938	45.7852	0.42078
42.821	0.53978	45.8539	0.42116
42.878	0.54017	45.9231	0.4215
42.933	0.54056	45.9887	0.42176
42.988	0.54095	46.0505	0.42216
43.048	0.54134	46.1096	0.42254
43.112	0.54174	46.1691	0.42285
43.177	0.54211	46.2347	0.42317
43.239	0.5425	46.3049	0.42346
43.297	0.5429	46.3731	0.42377
43.352	0.54329	46.4387	0.42409
43.406	0.54368	46.5006	0.42446
43.466	0.54407	46.5591	0.42481
43.532	0.54445	46.6183	0.42507
43.597	0.54482	46.6837	0.42541
43.659	0.54522	46.753	0.4257
43.718	0.54561	46.8214	0.42596
43.773	0.546	46.8873	0.42633
43.828	0.54637	46.9496	0.42668
43.888	0.54674	47.0091	0.42702
43.951	0.54716	47.0681	0.42731
44.014	0.54752	47.1314	0.4276
44.078	0.54789	47.1993	0.42797
44.137	0.54829	47.2685	0.42831
44.193	0.54867	47.3345	0.42866
44.248	0.54905	47.3972	0.42895
44.306	0.54942	47.4582	0.42926
44.369	0.54981	47.5173	0.42964
44.434	0.5502	47.5796	0.42992
44.497	0.55056	47.6474	0.43024
44.556	0.55095	47.7153	0.43061
44.613	0.55133	47.7826	0.43087
44.668	0.55171	47.8482	0.43122
44.724	0.55209	47.9087	0.4315
44.787	0.55246	47.9668	0.43176
44.851	0.55284	48.0277	0.43205
44.913	0.55321	48.0932	0.43231
44.974	0.55359	48.162	0.43262
45.031	0.55397	48.2308	0.43303
45.086	0.55435	48.2955	0.43337
45.142	0.55472	48.3572	0.43369
45.204	0.55509	48.4163	0.43397
45.268	0.55548	48.4759	0.43429
45.334	0.55585	48.5419	0.43452
45.395	0.55621	48.612	0.43478
45.453	0.55658	48.6803	0.43515
45.509	0.55696	48.7459	0.43541
45.563	0.55732	48.8077	0.43578
45.622	0.5577	48.8659	0.4361
45.687	0.55807	48.925	0.43633
45.752	0.55844	48.9905	0.43665
45.814	0.55881	49.0602	0.43693
45.873	0.55917	49.1294	0.43728
45.928	0.55954	49.1959	0.43765
45.983	0.55991	49.2567	0.43797
46.043	0.56029	49.3154	0.43826
46.108	0.56065	49.375	0.43851
46.172	0.56103	49.4382	0.43883
46.234	0.56138	49.5065	0.43918
46.293	0.56175	49.5767	0.43952
46.349	0.56213	49.6431	0.43989
46.404	0.5625	49.7059	0.44021
46.462	0.56285	49.7663	0.44053
46.525	0.56322	49.825	0.44087
46.589	0.56359	49.8873	0.44116
46.651	0.56396	49.9559	0.44147
46.71	0.56433	50.0238	0.44176
46.767	0.56468	50.0907	0.44205
46.822	0.56505	50.1549	0.44239
46.878	0.56542	50.2148	0.44268
46.941	0.56579	50.2735	0.44303
47.006	0.56616	50.3353	0.44337
47.07	0.56651	50.4014	0.4436
47.131	0.56687	50.4702	0.44395
47.189	0.56722	50.5389	0.44429
47.243	0.5676	50.604	0.44461
47.299	0.56794	50.6657	0.44501
47.359	0.5683	50.7254	0.44527
47.422	0.56865	50.7849	0.44555
47.487	0.56903	50.85	0.44584
47.549	0.56938	50.9196	0.44616
47.606	0.56973	50.9879	0.44647
47.662	0.57007	51.0535	0.44676
47.717	0.57043	51.1158	0.44714
47.777	0.5708	51.1739	0.44745
47.843	0.57115	51.2326	0.44774
47.908	0.57152	51.2985	0.44808
47.969	0.57186	51.3683	0.44837
48.028	0.57221	51.437	0.44869
48.082	0.57258	51.5031	0.449
48.137	0.57295	51.5654	0.44929
48.197	0.5733	51.6244	0.44958
48.261	0.57363	51.6834	0.44981
48.325	0.574	51.7462	0.4501
48.389	0.57436	51.8145	0.45041
48.447	0.57471	51.8837	0.4507
48.503	0.57505	51.9492	0.45104
48.559	0.5754	52.0121	0.45136
48.617	0.57575	52.0735	0.45168
48.68	0.5761	52.1326	0.45199
48.745	0.57645	52.1949	0.45225
48.807	0.5768	52.2627	0.45257
48.867	0.57716	52.3306	0.45285
48.924	0.57751	52.3979	0.45314
48.979	0.57786	52.463	0.45354
49.035	0.57822	52.5235	0.45377
49.098	0.57856	52.582	0.45403
49.162	0.5789	52.6429	0.45432
49.224	0.57925	52.7085	0.45461
49.284	0.57961	52.7773	0.45492
49.341	0.57995	52.846	0.45524
49.397	0.58028	52.9107	0.45555
49.453	0.58063	52.972	0.45587
49.514	0.581	53.0307	0.45613
49.578	0.58134	53.0907	0.45647
49.643	0.58167	53.1562	0.45673
49.705	0.58202	53.2268	0.45699
49.763	0.58237	53.296	0.45737
49.819	0.58271	53.3616	0.45762
49.874	0.58305	53.4238	0.45797
49.933	0.5834	53.482	0.45823
49.998	0.58374	53.5411	0.45849
50.063	0.58409	53.6067	0.4588
50.124	0.58444	53.6755	0.45903
50.183	0.58479	53.7451	0.45935
50.239	0.58513	53.8111	0.45969
50.294	0.58547	53.8716	0.45998
50.353	0.58581	53.9302	0.46024
50.418	0.58616	53.9897	0.46047
50.482	0.5865	54.053	0.46073
50.544	0.58683	54.1206	0.46099
50.601	0.58717	54.1909	0.46122
50.657	0.58753	54.2584	0.46153
50.713	0.58786	54.3216	0.46182
50.772	0.5882	54.3825	0.46214
50.835	0.58855	54.4411	0.46242
50.9	0.58888	54.5029	0.46271
50.962	0.58922	54.5712	0.46305
51.021	0.58957	54.639	0.46328
51.078	0.5899	54.7055	0.46351
51.133	0.59023	54.7701	0.46383
51.189	0.59057	54.8305	0.46406
51.252	0.5909	54.8897	0.46438
51.317	0.59125	54.9511	0.46466
51.381	0.59157	55.0161	0.46492
51.443	0.5919	55.084	0.46524
51.5	0.59225	55.1523	0.46547
51.554	0.59259	55.2178	0.46578
51.609	0.59291	55.2802	0.4661
51.669	0.59324	55.3402	0.46636
51.733	0.59359	55.4002	0.4667
51.797	0.59391	55.4656	0.46693
51.859	0.59424	55.5354	0.46722
51.916	0.59459	55.6037	0.46751
51.972	0.59492	55.6688	0.46774
52.028	0.59525	55.7306	0.46811
52.088	0.59557	55.7892	0.4684
52.153	0.59592	55.8482	0.46872
52.218	0.59626	55.9143	0.469
52.279	0.59658	55.984	0.4692
52.338	0.59691	56.0527	0.46952
52.393	0.59724	56.1188	0.46984
52.448	0.59758	56.1806	0.47015
52.507	0.59789	56.2396	0.47044
52.572	0.59824	56.2986	0.47067
52.636	0.59856	56.362	0.47093
52.7	0.59889	56.4298	0.47122
52.758	0.59921	56.4986	0.4715
52.813	0.59956	56.5641	0.47185
52.869	0.5999	56.6273	0.47208
52.926	0.60022	56.6883	0.47239
52.989	0.60053	56.7473	0.47271
53.055	0.60087	56.8097	0.47294
53.118	0.6012	56.8775	0.47326
53.178	0.60152	56.9458	0.47351
53.234	0.60185	57.0127	0.4738
53.289	0.60218	57.0783	0.47415
53.345	0.60251	57.1392	0.47441
53.408	0.60283	57.1983	0.47475
53.472	0.60315	57.2591	0.47501
53.534	0.6035	57.3252	0.47524
53.595	0.60381	57.3935	0.47553
53.652	0.60413	57.4618	0.47578
53.707	0.60446	57.5264	0.47613
53.763	0.60479	57.5878	0.47642
53.825	0.60509	57.6468	0.47668
53.889	0.60543	57.7064	0.47699
53.954	0.60575	57.772	0.47719
54.016	0.60608	57.8426	0.47748
54.073	0.6064	57.9118	0.47771
54.129	0.60671	57.9776	0.478
54.184	0.60704	58.0396	0.47837
54.243	0.60737	58.0978	0.47863
54.308	0.60768	58.1568	0.47889
54.373	0.60801	58.2224	0.47915
54.434	0.60834	58.2907	0.47935
54.493	0.60865	58.3599	0.47969
54.548	0.60896	58.4264	0.47998
54.603	0.60929	58.4878	0.48024
54.663	0.6096	58.5464	0.48055
54.728	0.60991	58.6059	0.48076
54.792	0.61023	58.6686	0.48104
54.855	0.61056	58.737	0.48124
54.913	0.61088	58.8076	0.4815
54.969	0.6112	58.8741	0.48179
55.025	0.6115	58.9372	0.48202
55.083	0.61184	58.9978	0.48234
55.145	0.61215	59.0563	0.48262
55.209	0.61246	59.1182	0.48285
55.272	0.61278	59.1864	0.48311
55.331	0.61309	59.2543	0.48331
55.388	0.61341	59.3208	0.4836
55.443	0.61372	59.3849	0.48392
55.5	0.61404	59.4455	0.48415
55.563	0.61435	59.5045	0.48441
55.627	0.61466	59.5663	0.48461
55.691	0.61498	59.6323	0.48487
55.753	0.6153	59.7002	0.48512
55.809	0.61562	59.7694	0.48538
55.863	0.61593	59.8349	0.48567
55.919	0.61624	59.8972	0.48593
55.979	0.61656	59.9563	0.48622
56.043	0.61687	60.0154	0.4865
56.108	0.61717	60.0805	0.4867
56.169	0.61749	60.1502	0.48699
56.227	0.61782	60.219	0.48719
56.282	0.61811	60.2844	0.48742
56.337	0.61842	60.3463	0.48771
56.397	0.61874	60.405	0.48797
56.463	0.61905	60.4644	0.48823
56.528	0.61935	60.53	0.48846
56.59	0.61967	60.5996	0.48866
56.648	0.61999	60.6684	0.48897
56.703	0.62029	60.734	0.48923
56.758	0.62059	60.7959	0.48949
56.818	0.6209	60.855	0.48978
56.881	0.62122	60.915	0.49001
56.946	0.62151	60.9781	0.4903
57.009	0.62183	61.046	0.49047
57.068	0.62215	61.1152	0.49073
57.123	0.62245	61.1812	0.49104
57.179	0.62275	61.244	0.49127
57.237	0.62307	61.3044	0.49165
57.3	0.62337	61.3635	0.49188
57.366	0.62367	61.4254	0.49211
57.428	0.62396	61.4932	0.49234
57.487	0.62427	61.5615	0.49257
57.544	0.62459	61.6289	0.49285
57.599	0.62488	61.6944	0.49314
57.656	0.62517	61.755	0.4934
57.719	0.62548	61.8135	0.49369
57.783	0.62579	61.8744	0.49389
57.845	0.62609	61.9395	0.49415
57.906	0.62638	62.0083	0.49441
57.963	0.62669	62.077	0.49472
58.017	0.62701	62.1416	0.49507
58.074	0.62729	62.2025	0.49532
58.135	0.6276	62.2616	0.49558
58.199	0.6279	62.3207	0.49584
58.264	0.62819	62.3862	0.49607
58.326	0.62849	62.4573	0.49642
58.384	0.6288	62.527	0.49668
58.439	0.6291	62.5925	0.49696
58.495	0.62938	62.6554	0.49725
58.554	0.62969	62.7144	0.49748
58.619	0.62999	62.7735	0.4978
58.683	0.6303	62.8376	0.49808
58.745	0.6306	62.906	0.49828
58.803	0.63089	62.9743	0.4986
58.858	0.6312	63.0408	0.49886
58.913	0.6315	63.1025	0.49918
58.973	0.6318	63.1621	0.49946
59.038	0.63209	63.2216	0.49969
59.103	0.63239	63.2844	0.49998
59.166	0.63268	63.3527	0.50018
59.224	0.63299	63.4224	0.5005
59.28	0.63329	63.4889	0.50076
59.335	0.63358	63.552	0.50099
59.393	0.63387	63.613	0.50127
59.455	0.63416	63.6716	0.50153
59.52	0.63447	63.7334	0.50176
59.582	0.63477	63.8018	0.50211
59.641	0.63506	63.8697	0.50234
59.698	0.63536	63.9366	0.50265
59.753	0.63566	64.0007	0.50294
59.81	0.63597	64.0607	0.50326
59.873	0.63624	64.1193	0.50354
59.938	0.63653	64.1807	0.50372
60.001	0.63682	64.2472	0.50397
60.063	0.63712	64.3159	0.50426
60.12	0.63742	64.3847	0.50455
60.174	0.63771	64.4497	0.50481
60.23	0.638	64.512	0.50501
60.29	0.63827	64.5716	0.5053
60.354	0.63856	64.6311	0.50555
60.419	0.63887	64.6957	0.50581
60.481	0.63916	64.7655	0.5061
60.538	0.63944	64.8337	0.5063
60.594	0.63972	64.8993	0.50662
60.648	0.64002	64.9616	0.50691
60.707	0.64032	65.0202	0.50711
60.772	0.6406	65.0797	0.50737
60.838	0.64088	65.1453	0.5076
60.899	0.64118	65.2149	0.5078
60.958	0.64146	65.2837	0.50811
61.013	0.64175	65.3497	0.50843
61.068	0.64205	65.4115	0.50872
61.128	0.64234	65.4707	0.50895
61.192	0.64262	65.5302	0.50918
61.257	0.64291	65.5929	0.50941
61.32	0.6432	65.6613	0.50961
61.378	0.64349	65.73	0.50995
61.434	0.64376	65.7955	0.51021
61.49	0.64405	65.8584	0.51041
61.548	0.64435	65.9192	0.51073
61.61	0.64464	65.9779	0.51096
61.676	0.64491	66.0397	0.51124
61.739	0.64519	66.1071	0.5115
61.798	0.64551	66.1758	0.51173
61.856	0.64579	66.2437	0.51199
61.91	0.64607	66.3097	0.51225
61.966	0.64636	66.3706	0.51251
62.029	0.64665	66.4292	0.51271
62.093	0.64692	66.4897	0.51291
62.155	0.64722	66.5552	0.51317
62.216	0.6475	66.6235	0.5134
62.273	0.64779	66.6923	0.51366
62.328	0.64806	66.7569	0.514
62.384	0.64834	66.8183	0.5142
62.445	0.64864	66.8773	0.51452
62.509	0.64892	66.9369	0.51472
62.574	0.64919	67.0029	0.51495
62.636	0.64947	67.0735	0.51521
62.694	0.64977	67.1427	0.51541
62.75	0.65005	67.2078	0.51567
62.805	0.65032	67.2692	0.5159
62.864	0.65061	67.3273	0.51613
62.929	0.65089	67.3869	0.51642
62.993	0.65117	67.452	0.51659
63.055	0.65145	67.5212	0.51685
63.113	0.65174	67.5904	0.51711
63.169	0.65201	67.6573	0.51739
63.224	0.65229	67.7183	0.51765
63.284	0.65256	67.7768	0.51782
63.349	0.65286	67.8368	0.51805
63.414	0.65313	67.9001	0.51826
63.475	0.65341	67.9679	0.51849
63.534	0.6537	68.0381	0.51874
63.59	0.65399	68.1046	0.519
63.646	0.65427	68.1678	0.51926
63.704	0.65453	68.2287	0.51952
63.766	0.65482	68.2868	0.51972
63.831	0.65509	68.3487	0.52001
63.893	0.65537	68.417	0.52027
63.951	0.65565	68.4853	0.52053
64.008	0.65592	68.5518	0.52078
64.063	0.65619	68.616	0.52099
64.12	0.65647	68.6764	0.52122
64.183	0.65675	68.735	0.52145
64.247	0.65703	68.7964	0.52168
64.311	0.6573	68.8628	0.52191
64.373	0.65757	68.9312	0.52211
64.431	0.65786	69.0004	0.52239
64.485	0.65814	69.066	0.52262
64.541	0.65841	69.1278	0.52282
64.601	0.65867	69.1868	0.52311
64.664	0.65895	69.2464	0.52328
64.728	0.65923	69.3115	0.52349
64.79	0.65951	69.3807	0.52369
64.847	0.65979	69.449	0.52386
64.903	0.66006	69.5145	0.52406
64.958	0.66032	69.5764	0.52429
65.018	0.6606	69.6349	0.52452
65.084	0.66088	69.6945	0.52475
65.149	0.66115	69.7601	0.52495
65.211	0.66142	69.8297	0.52521
65.269	0.66168	69.8985	0.52544
65.324	0.66196	69.9641	0.52576
65.379	0.66223	70.0259	0.52604
65.438	0.6625	70.0855	0.52622
65.502	0.66277	70.145	0.52642
65.566	0.66305	70.2078	0.52662
65.629	0.66333	70.2761	0.52682
65.688	0.66359	70.3448	0.52711
65.744	0.66387	70.4107	0.52734
65.799	0.66415	70.4736	0.5276
65.857	0.66441	70.5345	0.5278
65.92	0.66469	70.5936	0.528
65.986	0.66496	70.6559	0.52826
66.049	0.66523	70.7242	0.52849
66.109	0.6655	70.7925	0.52872
66.166	0.66576	70.8599	0.52897
66.22	0.66604	70.9249	0.52923
66.276	0.66631	70.9859	0.52952
66.339	0.66657	71.0444	0.52972
66.403	0.66684	71.105	0.52995
66.465	0.66712	71.17	0.53015
66.525	0.66739	71.2388	0.53038
66.583	0.66766	71.3076	0.5307
66.638	0.66793	71.3722	0.5309
66.695	0.6682	71.434	0.53116
66.756	0.66844	71.4927	0.53142
66.819	0.66873	71.5517	0.53162
66.884	0.669	71.6168	0.53185
66.946	0.66926	71.6879	0.53211
67.004	0.66952	71.7571	0.53237
67.06	0.66978	71.8231	0.5326
67.115	0.67006	71.8849	0.53282
67.174	0.67032	71.9431	0.53305
67.239	0.67058	72.0021	0.53328
67.304	0.67084	72.0681	0.53357
67.366	0.67112	72.1369	0.5338
67.425	0.67137	72.2057	0.534
67.479	0.67164	72.2721	0.53429
67.534	0.67191	72.3331	0.53455
67.594	0.67216	72.3917	0.53481
67.659	0.67243	72.4517	0.53504
67.723	0.6727	72.5149	0.53521
67.786	0.67298	72.5833	0.53541
67.845	0.67325	72.6533	0.5357
67.901	0.67351	72.7202	0.53596
67.956	0.67377	72.7835	0.53619
68.014	0.67405	72.8435	0.53645
68.076	0.67433	72.9021	0.53673
68.141	0.67458	72.9644	0.53693
68.203	0.67485	73.0327	0.53714
68.262	0.67512	73.1006	0.53739
68.319	0.67537	73.1671	0.53762
68.374	0.67562	73.2312	0.53782
68.431	0.67589	73.2916	0.53803
68.494	0.67614	73.3508	0.5382
68.558	0.6764	73.4116	0.53846
68.622	0.67665	73.4776	0.53863
68.684	0.67693	73.5464	0.53886
68.741	0.67719	73.6152	0.53915
68.795	0.67743	73.6802	0.53938
68.85	0.6777	73.7426	0.53964
68.91	0.67797	73.8016	0.53989
68.974	0.67823	73.8606	0.54007
69.039	0.67848	73.9252	0.54027
69.101	0.67875	73.995	0.5405
69.158	0.67902	74.0637	0.54076
69.214	0.67927	74.1293	0.54096
69.269	0.67954	74.1916	0.54122
69.329	0.67979	74.2507	0.54145
69.394	0.68003	74.3103	0.54165
69.459	0.68032	74.3762	0.54193
69.522	0.68056	74.4455	0.54216
69.58	0.68083	74.5137	0.54242
69.635	0.68107	74.5797	0.54271
69.69	0.68132	74.6416	0.54297
69.749	0.68159	74.7011	0.5432
69.813	0.68186	74.7603	0.54343
69.878	0.6821	74.8229	0.5436
69.941	0.68235	74.8918	0.5438
69.999	0.68261	74.9605	0.54403
70.054	0.68288	75.0261	0.54426
70.11	0.68313	75.0893	0.54449
70.169	0.68337	75.1503	0.54475
70.231	0.68363	75.2093	0.54501
70.297	0.68389	75.2716	0.54521
70.36	0.68415	75.339	0.54544
70.419	0.6844	75.4073	0.54567
70.476	0.68467	75.4751	0.54587
70.531	0.68491	75.5401	0.54616
70.587	0.68516	75.6007	0.54642
70.65	0.68543	75.6588	0.54662
70.714	0.68569	75.7192	0.54685
70.776	0.68594	75.7853	0.54705
70.837	0.68619	75.8536	0.54731
70.894	0.68644	75.9228	0.5476
70.949	0.68671	75.9874	0.54788
71.005	0.68696	76.0493	0.54814
71.066	0.68721	76.1084	0.5484
71.13	0.68748	76.1674	0.54866
71.194	0.68773	76.2334	0.54886
71.257	0.68796	76.3045	0.54909
71.316	0.68823	76.3732	0.54935
71.372	0.68848	76.4388	0.54958
71.427	0.68871	76.5007	0.54984
71.486	0.68897	76.5588	0.55012
71.55	0.68923	76.6179	0.55032
71.615	0.68949	76.6834	0.55055
71.676	0.68974	76.7516	0.55078
71.735	0.68997	76.8205	0.55107
71.791	0.69024	76.8865	0.5513
71.845	0.6905	76.9474	0.55153
71.905	0.69073	77.006	0.55173
71.97	0.69098	77.0656	0.55193
72.034	0.69124	77.1292	0.55216
72.097	0.69149	77.198	0.55239
72.155	0.69175	77.2686	0.5526
72.211	0.69201	77.336	0.55288
72.266	0.69224	77.3988	0.55311
72.324	0.69249	77.4592	0.55334
72.387	0.69274	77.5173	0.55357
72.452	0.69299	77.5797	0.55374
72.514	0.69327	77.6475	0.554
72.572	0.6935	77.7154	0.55423
72.629	0.69374	77.7819	0.55446
72.684	0.69401	77.8465	0.55472
72.741	0.69426	77.9069	0.55492
72.804	0.6945	77.9656	0.55515
72.869	0.69474	78.0269	0.55538
72.933	0.695	78.0933	0.55558
72.994	0.69524	78.1621	0.55581
73.051	0.69549	78.2314	0.55601
73.105	0.69573	78.2964	0.55624
73.161	0.69598	78.3583	0.55653
73.222	0.69622	78.4179	0.55676
73.286	0.69647	78.4774	0.55699
73.35	0.69671	78.542	0.55711
73.412	0.69698	78.6116	0.55734
73.469	0.69721	78.6795	0.55757
73.524	0.69745	78.7449	0.5578
73.579	0.6977	78.8069	0.55805
73.639	0.69796	78.8655	0.55823
73.705	0.6982	78.9245	0.55843
73.77	0.69845	78.9901	0.5586
73.832	0.6987	79.0602	0.55874
73.89	0.69894	79.1291	0.559
73.945	0.69917	79.195	0.55926
74	0.69943	79.2569	0.55952
74.059	0.69968	79.3164	0.55969
74.124	0.69992	79.376	0.55987
74.188	0.70017	79.4387	0.56007
74.251	0.70042	79.507	0.5603
74.309	0.70066	79.5753	0.56055
74.365	0.70092	79.6414	0.56081
74.421	0.70115	79.704	0.56099
74.479	0.7014	79.765	0.56127
74.542	0.70163	79.8241	0.56153
74.608	0.70186	79.8864	0.56173
74.671	0.70211	79.9537	0.56196
74.73	0.70238	80.0226	0.56216
74.787	0.70263	80.0899	0.56239
74.841	0.70284	80.1555	0.56265
74.897	0.70309	80.2159	0.56288
74.959	0.70333	80.2744	0.56311
75.023	0.70358	80.3355	0.56334
75.086	0.70383	80.4009	0.56357
75.147	0.70407	80.4692	0.56374
75.204	0.70431	80.5376	0.56397
75.259	0.70453	80.6022	0.56426
75.316	0.70478	80.6641	0.56449
75.377	0.70504	80.7232	0.56472
75.44	0.70529	80.7822	0.56495
75.505	0.7055	80.8478	0.5651
75.567	0.70575	80.9184	0.56532
75.626	0.706	80.9876	0.56553
75.682	0.70624	81.0536	0.56576
75.737	0.70647	81.1155	0.56601
75.797	0.70672	81.1736	0.56622
75.861	0.70696	81.2331	0.56645
75.925	0.7072	81.2986	0.56668
75.987	0.70744	81.3674	0.56688
76.045	0.70768	81.4361	0.56716
76.1	0.70791	81.5026	0.56742
76.155	0.70815	81.5636	0.56768
76.215	0.7084	81.6226	0.56788
76.28	0.70864	81.6821	0.56811
76.344	0.70888	81.7458	0.56834
76.407	0.70909	81.8137	0.56851
76.466	0.70935	81.8838	0.56877
76.522	0.7096	81.9509	0.569
76.577	0.70983	82.0136	0.56918
76.634	0.71006	82.074	0.56946
76.697	0.71029	82.1321	0.56966
76.762	0.71053	82.1944	0.56987
76.824	0.71077	82.2627	0.5701
76.883	0.71102	82.3311	0.5703
76.94	0.71124	82.3971	0.57053
76.995	0.71147	82.4617	0.57076
77.051	0.71171	82.5221	0.57101
77.114	0.71194	82.5812	0.57122
77.179	0.7122	82.6421	0.57139
77.242	0.71243	82.7077	0.57162
77.304	0.71265	82.7765	0.57182
77.361	0.7129	82.8452	0.57208
77.416	0.71315	82.9108	0.57231
77.472	0.71337	82.9731	0.57254
77.532	0.7136	83.0327	0.57274
77.596	0.71384	83.0921	0.57294
77.66	0.71409	83.1573	0.57314
77.722	0.71432	83.2264	0.5734
77.779	0.71454	83.2943	0.57354
77.834	0.71479	83.3594	0.57377
77.889	0.71502	83.4221	0.574
77.949	0.71525	83.4812	0.57423
78.016	0.7155	83.5408	0.57446
78.081	0.71573	83.6068	0.57464
78.142	0.71596	83.6764	0.57481
78.2	0.71619	83.7448	0.57504
78.256	0.71643	83.8102	0.57527
78.311	0.71667	83.8721	0.57547
78.37	0.71689	83.9316	0.57567
78.434	0.71712	83.9908	0.5759
78.499	0.71735	84.0534	0.57607
78.562	0.71759	84.1214	0.57624
78.62	0.71783	84.1901	0.57653
78.675	0.71807	84.2562	0.5767
78.73	0.7183	84.3192	0.57691
78.789	0.71853	84.3808	0.57716
78.852	0.71876	84.4393	0.57737
78.917	0.719	84.5016	0.57762
78.98	0.71925	84.5699	0.57782
79.04	0.71947	84.6378	0.578
79.097	0.71971	84.7052	0.57826
79.151	0.71993	84.7701	0.57846
79.208	0.72017	84.8312	0.57866
79.27	0.72039	84.8903	0.57883
79.334	0.72062	84.9507	0.57906
79.397	0.72086	85.0158	0.57932
79.457	0.72109	85.0841	0.57949
79.515	0.72132	85.1529	0.57972
79.57	0.72155	85.2179	0.57992
79.627	0.72177	85.2793	0.58012
79.688	0.722	85.3388	0.58038
79.751	0.72222	85.398	0.58058
79.815	0.72247	85.4633	0.58084
79.877	0.7227	85.5341	0.58113
79.936	0.72292	85.6028	0.58133
79.991	0.72314	85.6689	0.58156
80.047	0.72339	85.7307	0.58176
80.106	0.72362	85.7888	0.58199
80.171	0.72384	85.848	0.58222
80.235	0.72408	85.9134	0.58242
80.297	0.72432	85.9821	0.58265
80.355	0.72455	86.051	0.58282
80.411	0.72478	86.1174	0.58303
80.466	0.72502	86.1788	0.58331
80.526	0.72525	86.2379	0.58349
80.591	0.72548	86.2979	0.58372
80.655	0.7257	86.361	0.58389
80.718	0.72593	86.429	0.58403
80.777	0.72615	86.4986	0.58429
80.832	0.7264	86.5651	0.58452
80.887	0.72664	86.6284	0.58472
80.945	0.72686	86.6893	0.58492
81.008	0.72709	86.7479	0.5851
81.072	0.7273	86.8098	0.5853
81.134	0.72753	86.878	0.5855
81.193	0.72779	86.9459	0.58573
81.249	0.72802	87.0123	0.58599
81.304	0.72823	87.0765	0.58616
81.361	0.72847	87.1374	0.58636
81.424	0.72869	87.196	0.58653
81.49	0.72892	87.2579	0.58676
81.553	0.72916	87.3244	0.58693
81.615	0.72939	87.3931	0.58711
81.672	0.72961	87.4619	0.58737
81.726	0.72984	87.5269	0.58754
81.782	0.73006	87.5888	0.58774
81.842	0.73029	87.6479	0.58797
81.906	0.73052	87.7069	0.58811
81.971	0.73073	87.7715	0.58831
82.032	0.73097	87.8408	0.58851
82.09	0.73121	87.9086	0.58866
82.145	0.73143	87.9746	0.58889
82.2	0.73164	88.0368	0.58912
82.26	0.73188	88.0965	0.58935
82.326	0.73211	88.156	0.58949
82.391	0.73234	88.222	0.58966
82.452	0.73256	88.2917	0.58989
82.511	0.73279	88.3605	0.59007
82.566	0.73301	88.4265	0.59035
82.621	0.73324	88.4883	0.59058
82.681	0.73347	88.5473	0.59073
82.744	0.73371	88.6064	0.59096
82.809	0.73392	88.6697	0.59113
82.872	0.73413	88.7375	0.59136
82.93	0.73436	88.8063	0.59162
82.985	0.7346	88.8718	0.59185
83.041	0.73482	88.9345	0.59208
83.099	0.73504	88.9956	0.59225
83.162	0.73526	89.0546	0.59242
83.228	0.7355	89.1169	0.5926
83.291	0.73572	89.1842	0.59282
83.35	0.73596	89.2526	0.59308
83.407	0.73617	89.32	0.59323
83.462	0.7364	89.3853	0.59343
83.518	0.73662	89.4464	0.59363
83.581	0.73685	89.5049	0.5938
83.644	0.73707	89.5655	0.59403
83.707	0.7373	89.631	0.59418
83.768	0.73752	89.6993	0.59435
83.825	0.73775	89.7681	0.59461
83.88	0.73798	89.8327	0.59481
83.937	0.73818	89.8945	0.59507
83.998	0.73839	89.9541	0.5953
84.062	0.73862	90.0136	0.59547
84.126	0.73885	90.0791	0.59564
84.188	0.73908	90.1498	0.59587
84.246	0.7393	90.2181	0.5961
84.302	0.73952	90.2841	0.5963
84.357	0.73974	90.346	0.59653
84.417	0.73996	90.4041	0.59676
84.481	0.74018	90.4632	0.59693
84.546	0.7404	90.5287	0.59719
84.607	0.74063	90.5973	0.59742
84.666	0.74084	90.6667	0.5976
84.721	0.74108	90.7332	0.59788
84.776	0.74132	90.7941	0.59808
84.836	0.74153	90.8532	0.59828
84.901	0.74175	90.9132	0.59849
84.966	0.74198	90.9762	0.59863
85.028	0.7422	91.0447	0.59886
85.086	0.74242	91.1143	0.59909
85.142	0.74264	91.1813	0.59929
85.197	0.74285	91.2441	0.59955
85.255	0.74308	91.3045	0.59978
85.318	0.74329	91.3632	0.60004
85.382	0.74352	91.425	0.60024
85.444	0.74375	91.4928	0.60044
85.503	0.74396	91.5607	0.60067
85.56	0.74418	91.6272	0.60087
85.616	0.74441	91.6918	0.60116
85.673	0.74464	91.7522	0.60136
85.735	0.74483	91.8117	0.60156
85.8	0.74505	91.8736	0.60182
85.863	0.74528	91.9396	0.60196
85.925	0.74551	92.0079	0.60219
85.982	0.74572	92.0762	0.60245
86.036	0.74594	92.1413	0.60265
86.092	0.74615	92.2036	0.60291
86.153	0.74636	92.2631	0.60314
86.217	0.74659	92.3227	0.60334
86.281	0.74681	92.3877	0.60354
86.342	0.74703	92.4574	0.60372
86.4	0.74725	92.5257	0.604
86.455	0.74746	92.5913	0.60423
86.51	0.74769	92.6531	0.60449
86.57	0.74792	92.7117	0.60472
86.636	0.74813	92.7708	0.60487
86.701	0.74835	92.8363	0.6051
86.763	0.74858	92.9056	0.6053
86.822	0.74879	92.9744	0.6055
86.877	0.749	93.0403	0.60576
86.931	0.74923	93.1026	0.60593
86.991	0.74944	93.1621	0.60616
87.055	0.74966	93.2217	0.60633
87.119	0.74989	93.2844	0.60647
87.182	0.75011	93.3523	0.60665
87.241	0.75031	93.4211	0.60685
87.296	0.75052	93.4871	0.60714
87.351	0.75075	93.5497	0.60734
87.409	0.75095	93.6112	0.60751
87.472	0.75117	93.6698	0.60774
87.538	0.75139	93.7327	0.60791
87.601	0.75159	93.8004	0.60811
87.66	0.75184	93.8688	0.60837
87.717	0.75204	93.9357	0.60854
87.772	0.75224	94.0003	0.60883
87.828	0.75246	94.0608	0.60903
87.891	0.75268	94.1194	0.6092
87.954	0.7529	94.1803	0.60943
88.017	0.75312	94.2463	0.60958
88.078	0.75333	94.3156	0.60984
88.135	0.75356	94.3843	0.61015
88.191	0.75377	94.4485	0.61038
88.247	0.75399	94.5098	0.61058
88.309	0.7542	94.5685	0.61076
88.373	0.75442	94.628	0.61099
88.438	0.75462	94.6938	0.61119
88.499	0.75484	94.7646	0.61139
88.556	0.75506	94.8338	0.61165
88.612	0.75527	94.8998	0.61179
88.668	0.75547	94.9617	0.61205
88.728	0.75569	95.0198	0.61225
88.792	0.75592	95.0793	0.61242
88.856	0.75614	95.1445	0.61268
88.918	0.75635	95.2132	0.6128
88.976	0.75656	95.282	0.61303
89.031	0.75678	95.3479	0.61328
89.086	0.757	95.4089	0.61351
89.145	0.75721	95.468	0.61377
89.21	0.75742	95.528	0.614
89.275	0.75764	95.5912	0.6142
89.339	0.75784	95.6595	0.61438
89.397	0.75807	95.7297	0.61458
89.453	0.7583	95.7959	0.61481
89.507	0.7585	95.8589	0.61504
89.565	0.75871	95.9189	0.6153
89.627	0.75893	95.9774	0.6155
89.692	0.75915	96.0397	0.61564
89.754	0.75937	96.1086	0.61587
89.814	0.75958	96.1768	0.61607
89.872	0.75979	96.2433	0.61627
89.926	0.76	96.3074	0.6165
89.983	0.76022	96.368	0.61668
90.046	0.76043	96.427	0.61688
90.111	0.76065	96.4884	0.61708
90.174	0.76085	96.5544	0.61722
90.235	0.76106	96.6232	0.61739
90.293	0.76127	96.6914	0.61762
90.347	0.76149	96.757	0.61788
90.403	0.7617	96.8193	0.61808
90.463	0.76188	96.8788	0.61831
90.527	0.76211	96.9384	0.61854
90.591	0.76232	97.0034	0.61869
90.653	0.76254	97.0732	0.61889
90.71	0.76275	97.141	0.61912
90.766	0.76296	97.206	0.61926
90.821	0.76316	97.2679	0.61952
90.881	0.76338	97.3265	0.61969
90.947	0.76359	97.3856	0.61987
91.012	0.7638	97.4507	0.62007
91.073	0.76401	97.5199	0.62021
91.132	0.76422	97.5891	0.62044
91.188	0.76443	97.6561	0.6207
91.242	0.76466	97.7184	0.62093
91.301	0.76486	97.7779	0.62113
91.364	0.76507	97.8369	0.62124
91.428	0.76529	97.9002	0.62142
91.491	0.7655	97.968	0.62162
91.55	0.7657	98.0368	0.62185
91.606	0.76592	98.1023	0.62208
91.662	0.76613	98.165	0.62225
91.721	0.76634	98.2265	0.62254
91.784	0.76654	98.2851	0.62271
91.849	0.76675	98.3475	0.62285
91.912	0.76697	98.4152	0.62308
91.971	0.76717	98.4836	0.62326
92.028	0.76738	98.5505	0.62343
92.083	0.76759	98.6155	0.62366
92.139	0.7678	98.676	0.6238
92.201	0.768	98.7346	0.62403
92.265	0.76821	98.7956	0.6242
92.327	0.76843	98.8606	0.62438
92.388	0.76865	98.9294	0.62455
92.445	0.76886	98.9991	0.62472
92.5	0.76906	99.0646	0.62495
92.557	0.76927	99.126	0.62507
92.619	0.76949	99.1846	0.62524
92.682	0.76969	99.2442	0.62547
92.747	0.7699	99.3097	0.62555
92.808	0.7701	99.3803	0.62578
92.867	0.77031	99.4491	0.62599
92.923	0.77052	99.5146	0.62619
92.978	0.77073	99.5769	0.62645
93.037	0.77095	99.6346	0.62665
93.102	0.77114	99.6937	0.62685
93.167	0.77134	99.7592	0.62702
93.228	0.77156	99.8278	0.62714
93.287	0.77178	99.8967	0.62737
93.342	0.77198	99.9632	0.62751
93.397	0.77217	100.025	0.62771
93.456	0.77239	100.084	0.62794
93.522	0.7726	100.143	0.62811
93.586	0.77281	100.206	0.62831
93.649	0.77301	100.275	0.62849
93.707	0.77322	100.345	0.62869
93.762	0.77344	100.411	0.62892
93.818	0.77364	100.475	0.62909
93.875	0.77385	100.535	0.62935
93.938	0.77406	100.594	0.62952
94.003	0.77425	100.656	0.62966
94.066	0.77446	100.724	0.62989
94.124	0.77469	100.792	0.63004
94.181	0.7749	100.858	0.63024
94.236	0.7751	100.923	0.63047
94.293	0.7753	100.983	0.63061
94.356	0.77551	101.043	0.63084
94.421	0.77571	101.104	0.63099
94.484	0.77592	101.17	0.63113
94.546	0.77612	101.238	0.6313
94.603	0.77633	101.306	0.6315
94.657	0.77654	101.371	0.63176
94.713	0.77673	101.433	0.63193
94.773	0.77695	101.493	0.63216
94.837	0.77716	101.552	0.63237
94.901	0.77736	101.617	0.63248
94.963	0.77756	101.687	0.63274
95.021	0.77779	101.756	0.63288
95.076	0.77799	101.821	0.63308
95.131	0.77819	101.884	0.63334
95.191	0.77839	101.943	0.63343
95.256	0.77859	102.001	0.63366
95.322	0.7788	102.067	0.63377
95.384	0.779	102.137	0.63392
95.442	0.77921	102.206	0.63415
95.497	0.77941	102.272	0.63432
95.552	0.77963	102.334	0.63455
95.611	0.77984	102.393	0.63469
95.675	0.78005	102.452	0.63487
95.74	0.78025	102.515	0.63507
95.803	0.78045	102.583	0.63524
95.861	0.78066	102.652	0.63544
95.917	0.78088	102.718	0.63564
95.972	0.78108	102.78	0.63576
96.03	0.78127	102.842	0.63599
96.093	0.78148	102.901	0.63613
96.159	0.78169	102.963	0.6363
96.222	0.78189	103.03	0.6365
96.281	0.78208	103.099	0.6367
96.338	0.78228	103.166	0.63696
96.393	0.78249	103.231	0.63711
96.449	0.7827	103.292	0.63731
96.512	0.78289	103.35	0.63748
96.576	0.7831	103.411	0.6376
96.638	0.78331	103.476	0.63777
96.699	0.78351	103.545	0.63791
96.756	0.78373	103.614	0.63814
96.811	0.78394	103.679	0.6384
96.867	0.78412	103.74	0.63854
96.928	0.78432	103.799	0.63877
96.992	0.78454	103.859	0.63895
97.056	0.78475	103.924	0.63909
97.119	0.78495	103.995	0.63935
97.177	0.78515	104.064	0.63952
97.233	0.78535	104.129	0.63975
97.288	0.78556	104.192	0.63995
97.347	0.78575	104.25	0.64015
97.413	0.78594	104.31	0.64041
97.478	0.78615	104.375	0.64058
97.539	0.78636	104.443	0.64076
97.597	0.78656	104.512	0.64096
97.652	0.78677	104.578	0.64119
97.707	0.78698	104.639	0.64145
97.767	0.78717	104.698	0.64159
97.831	0.78737	104.758	0.64176
97.896	0.78757	104.822	0.64193
97.959	0.78779	104.89	0.64208
98.018	0.78798	104.96	0.64234
98.074	0.78818	105.027	0.64254
98.128	0.78838	105.09	0.64271
98.186	0.7886	105.15	0.64297
98.248	0.78879	105.209	0.64311
98.313	0.78899	105.271	0.64337
98.375	0.78919	105.339	0.64357
98.435	0.7894	105.407	0.64377
98.492	0.7896	105.473	0.64397
98.547	0.7898	105.537	0.64423
98.603	0.79001	105.597	0.64449
98.667	0.7902	105.657	0.64472
98.731	0.79038	105.718	0.64487
98.795	0.7906	105.784	0.64507
98.856	0.7908	105.854	0.64518
98.913	0.791	105.922	0.64544
98.968	0.7912	105.988	0.64564
99.023	0.79141	106.049	0.64578
99.083	0.79161	106.109	0.64601
99.147	0.79181	106.168	0.64616
99.212	0.792	106.233	0.64636
99.273	0.79221	106.303	0.64659
99.331	0.79241	106.371	0.64679
99.386	0.79262	106.437	0.64705
99.441	0.79282	106.499	0.64725
99.501	0.79303	106.557	0.64745
99.567	0.79323	106.617	0.64762
99.632	0.79342	106.682	0.64777
99.694	0.79363	106.751	0.64794
99.752	0.79384	106.821	0.64814
99.807	0.79403	106.887	0.64831
99.862	0.79423	106.949	0.64854
99.922	0.79444	107.008	0.64866
99.986	0.79465	107.067	0.64889
100.05	0.79485	107.13	0.64906
100.113	0.79504	107.199	0.64923
100.171	0.79525	107.267	0.64949
100.227	0.79544	107.333	0.64961
100.282	0.79565	107.396	0.64978
100.341	0.79585	107.457	0.65001
100.403	0.79605	107.516	0.65012
100.469	0.79623	107.577	0.65032
100.532	0.79643	107.645	0.65047
100.591	0.79664	107.713	0.65067
100.649	0.79685	107.78	0.65087
100.703	0.79703	107.846	0.65101
100.76	0.79722	107.907	0.65124
100.822	0.79743	107.966	0.65136
100.886	0.79764	108.027	0.65153
100.948	0.79784	108.093	0.65173
101.009	0.79803	108.161	0.65185
101.066	0.79824	108.23	0.65208
101.122	0.79845	108.295	0.65222
101.178	0.79863	108.356	0.65237
101.24	0.79884	108.415	0.6526
101.303	0.79903	108.475	0.65274
101.368	0.79922	108.54	0.65291
101.429	0.79943	108.611	0.65308
101.487	0.79963	108.68	0.65328
101.542	0.79982	108.745	0.65354
101.598	0.80001	108.807	0.65372
101.657	0.80023	108.865	0.65392
101.722	0.80044	108.924	0.65403
101.787	0.80063	108.99	0.65415
101.848	0.80081	109.058	0.65435
101.906	0.80101	109.127	0.65452
101.962	0.80122	109.194	0.65478
102.017	0.80142	109.255	0.65495
102.077	0.80162	109.314	0.6551
102.142	0.80182	109.374	0.65532
102.207	0.802	109.437	0.65547
102.27	0.80221	109.505	0.65561
102.328	0.8024	109.574	0.65584
102.384	0.80261	109.64	0.65599
102.439	0.8028	109.704	0.65624
102.496	0.803	109.765	0.65642
102.558	0.8032	109.824	0.65656
102.622	0.80341	109.886	0.65676
102.685	0.8036	109.955	0.65691
102.745	0.80379	110.023	0.65714
102.802	0.80399	110.09	0.65728
102.857	0.80419	110.153	0.65745
102.914	0.80438	110.213	0.65765
102.977	0.80457	110.272	0.65782
103.041	0.80477	110.334	0.65805
103.105	0.80497	110.4	0.65823
103.166	0.80516	110.469	0.65837
103.224	0.80536	110.539	0.65866
103.278	0.80558	110.604	0.65883
103.334	0.80575	110.665	0.65903
103.394	0.80594	110.724	0.65923
103.458	0.80614	110.784	0.65932
103.522	0.80635	110.849	0.65952
103.584	0.80654	110.919	0.65972
103.641	0.80673	110.987	0.65989
103.697	0.80691	111.053	0.6601
103.751	0.80712	111.115	0.66027
103.811	0.80732	111.173	0.66047
103.877	0.80751	111.231	0.66061
103.943	0.80771	111.296	0.66081
104.004	0.80791	111.366	0.66096
104.063	0.8081	111.435	0.66107
104.118	0.8083	111.502	0.66133
104.172	0.8085	111.565	0.66156
104.232	0.80868	111.623	0.6617
104.296	0.80888	111.682	0.66193
104.36	0.80908	111.745	0.66199
104.423	0.80928	111.813	0.66214
104.482	0.80947	111.882	0.66234
104.538	0.80966	111.948	0.66248
104.593	0.80986	112.011	0.66265
104.651	0.81007	112.072	0.66277
104.714	0.81025	112.131	0.66288
104.78	0.81044	112.193	0.66303
104.842	0.81064	112.262	0.6632
104.902	0.81085	112.329	0.6634
104.959	0.81103	112.397	0.66351
105.013	0.81123	112.461	0.66369
105.07	0.81143	112.522	0.66389
105.132	0.81161	112.581	0.66397
105.197	0.8118	112.642	0.66418
105.259	0.81199	112.708	0.6642
105.319	0.8122	112.777	0.66432
105.376	0.81239	112.845	0.66449
105.431	0.81257	112.909	0.66461
105.488	0.81278	112.97	0.66478
105.55	0.81296	113.029	0.66492
105.613	0.81316	113.089	0.66504
105.678	0.81335	113.155	0.66524
105.74	0.81355	113.226	0.66532
105.798	0.81375	113.294	0.66553
105.853	0.81393	113.36	0.66564
105.909	0.81413	113.423	0.66576
105.968	0.81434	113.481	0.66593
106.033	0.81451	113.54	0.66599
106.097	0.81471	113.605	0.66616
106.159	0.81493	113.674	0.66627
106.217	0.81512	113.743	0.66636
106.273	0.8153	113.809	0.66656
106.328	0.81549	113.87	0.66668
106.388	0.81569	113.929	0.66685
106.453	0.81589	113.989	0.66702
106.517	0.81608	114.052	0.66711
106.58	0.81626	114.121	0.66728
106.638	0.81647	114.191	0.66739
106.694	0.81666	114.257	0.66754
106.749	0.81685	114.32	0.66771
106.806	0.81704	114.381	0.66782
106.869	0.81723	114.439	0.668
106.934	0.81742	114.501	0.66811
106.997	0.81762	114.569	0.6682
107.056	0.81782	114.637	0.66843
107.113	0.818	114.703	0.66854
107.168	0.81819	114.768	0.66874
107.224	0.81839	114.829	0.66892
107.287	0.81859	114.887	0.66903
107.351	0.81879	114.949	0.66923
107.415	0.81895	115.015	0.66932
107.476	0.81915	115.084	0.66949
107.534	0.81935	115.153	0.66966
107.589	0.81954	115.218	0.66975
107.644	0.81973	115.28	0.66995
107.704	0.81993	115.339	0.6701
107.768	0.82012	115.398	0.67027
107.832	0.82031	115.464	0.67041
107.894	0.82051	115.534	0.67053
107.952	0.82072	115.602	0.67073
108.007	0.82092	115.668	0.67087
108.061	0.82109	115.73	0.67107
108.121	0.82128	115.788	0.67127
108.187	0.82149	115.847	0.67136
108.253	0.82168	115.913	0.67159
108.315	0.82187	115.982	0.6717
108.374	0.82205	116.051	0.67188
108.429	0.82226	116.117	0.67208
108.484	0.82245	116.179	0.67219
108.544	0.82265	116.238	0.67239
108.606	0.82282	116.297	0.67257
108.67	0.82302	116.36	0.67268
108.733	0.8232	116.429	0.67285
108.792	0.82339	116.497	0.673
108.848	0.8236	116.563	0.67323
108.903	0.82378	116.627	0.67343
108.961	0.82396	116.687	0.67357
109.024	0.82416	116.747	0.67377
109.09	0.82436	116.809	0.67389
109.153	0.82454	116.876	0.67406
109.212	0.82473	116.945	0.67423
109.269	0.82493	117.011	0.67438
109.323	0.82513	117.077	0.67458
109.38	0.82532	117.137	0.67475
109.442	0.82548	117.196	0.67489
109.506	0.82568	117.256	0.67512
109.569	0.82589	117.322	0.67521
109.629	0.82608	117.39	0.67538
109.687	0.82626	117.46	0.67555
109.742	0.82648	117.525	0.67573
109.798	0.82666	117.587	0.67593
109.859	0.82684	117.646	0.67607
109.924	0.82705	117.705	0.67627
109.989	0.82724	117.771	0.67645
110.05	0.82743	117.841	0.67668
110.108	0.82762	117.91	0.67691
110.164	0.82782	117.976	0.67702
110.219	0.82803	118.038	0.67719
110.278	0.82822	118.096	0.67737
110.343	0.82839	118.155	0.67745
110.408	0.82859	118.22	0.67771
110.469	0.82878	118.289	0.67785
110.528	0.82897	118.358	0.678
110.583	0.82916	118.424	0.67826
110.638	0.82936	118.486	0.6784
110.698	0.82955	118.544	0.67863
110.763	0.82973	118.604	0.67874
110.828	0.82992	118.668	0.67889
110.89	0.83011	118.736	0.67909
110.949	0.8303	118.806	0.67926
111.004	0.83049	118.873	0.67949
111.059	0.83069	118.936	0.67964
111.117	0.83088	118.996	0.67978
111.18	0.83106	119.054	0.67995
111.244	0.83126	119.117	0.68007
111.307	0.83144	119.184	0.68035
111.366	0.83165	119.253	0.68055
111.423	0.83182	119.319	0.68076
111.478	0.83203	119.383	0.68099
111.534	0.83222	119.443	0.6811
111.597	0.8324	119.502	0.68133
111.662	0.83259	119.564	0.6815
111.725	0.83278	119.63	0.68159
111.786	0.83299	119.699	0.68182
111.844	0.83316	119.768	0.68196
111.898	0.83336	119.834	0.68222
111.955	0.83356	119.896	0.68242
112.015	0.83376	119.955	0.6826
112.078	0.83394	120.015	0.6828
112.143	0.83412	120.08	0.68294
112.205	0.83432	120.15	0.68317
112.262	0.83453	120.218	0.68331
112.317	0.8347	120.283	0.68349
112.372	0.83489	120.344	0.68374
112.432	0.8351	120.403	0.68386
112.498	0.83528	120.461	0.684
112.563	0.83547	120.526	0.68418
112.625	0.83566	120.596	0.68426
112.684	0.83586	120.665	0.68449
112.738	0.83604	120.732	0.68475
112.793	0.83622	120.795	0.68489
112.852	0.83642	120.855	0.68507
112.916	0.83663	120.914	0.68521
112.981	0.83683	120.976	0.68541
113.044	0.837	121.044	0.68555
113.103	0.8372	121.113	0.68573
113.159	0.83739	121.179	0.68599
113.214	0.83759	121.241	0.6861
113.273	0.83778	121.302	0.68633
113.335	0.83798	121.361	0.6865
113.4	0.83815	121.424	0.68662
113.462	0.83833	121.492	0.68688
113.522	0.83854	121.56	0.68702
113.58	0.83873	121.628	0.68722
113.634	0.83891	121.692	0.68748
113.691	0.8391	121.753	0.68757
113.753	0.8393	121.811	0.6878
113.817	0.8395	121.873	0.68797
113.879	0.83968	121.938	0.68811
113.94	0.83987	122.007	0.68828
113.997	0.84007	122.075	0.68843
114.052	0.84027	122.14	0.68863
114.109	0.84044	122.201	0.68883
114.17	0.84063	122.26	0.689
114.233	0.84083	122.319	0.68918
114.298	0.84102	122.385	0.68926
114.36	0.84121	122.455	0.68949
114.418	0.8414	122.525	0.68964
114.474	0.84159	122.591	0.68981
114.53	0.84178	122.653	0.69004
114.589	0.84199	122.711	0.69012
114.654	0.84217	122.77	0.6903
114.718	0.84236	122.836	0.69047
114.779	0.84255	122.904	0.69058
114.838	0.84275	122.973	0.69084
114.893	0.84296	123.04	0.69099
114.948	0.84314	123.1	0.69119
115.008	0.8433	123.159	0.69139
115.073	0.8435	123.219	0.69156
115.138	0.8437	123.283	0.69176
115.2	0.84389	123.351	0.69191
115.259	0.84408	123.421	0.69211
115.314	0.84426	123.488	0.69231
115.37	0.84444	123.551	0.69245
115.428	0.84464	123.612	0.69271
115.49	0.84484	123.67	0.69285
115.555	0.84503	123.732	0.69303
115.617	0.84523	123.8	0.69326
115.676	0.84541	123.868	0.69343
115.733	0.84561	123.934	0.69369
115.788	0.84581	123.999	0.69386
115.845	0.846	124.059	0.694
115.908	0.84619	124.119	0.69426
115.972	0.84637	124.18	0.69438
116.036	0.84655	124.245	0.69452
116.098	0.84675	124.314	0.69464
116.155	0.84694	124.383	0.69481
116.209	0.84714	124.449	0.6951
116.266	0.84733	124.51	0.69527
116.325	0.84751	124.57	0.6955
116.388	0.8477	124.629	0.6957
116.453	0.8479	124.695	0.69578
116.514	0.84808	124.764	0.69604
116.572	0.84828	124.832	0.69622
116.627	0.84846	124.898	0.69642
116.682	0.84866	124.959	0.69665
116.742	0.84886	125.019	0.69679
116.808	0.84903	125.078	0.69702
116.873	0.84922	125.143	0.69719
116.935	0.84942	125.212	0.69731
116.994	0.84961	125.282	0.69751
117.049	0.8498	125.348	0.69771
117.104	0.84998	125.409	0.69797
117.163	0.85017	125.469	0.69817
117.227	0.85035	125.528	0.69834
117.291	0.85056	125.591	0.69851
117.354	0.85075	125.659	0.69866
117.413	0.85094	125.728	0.69889
117.469	0.85112	125.794	0.69906
117.524	0.85132	125.857	0.69923
117.582	0.85153	125.919	0.69946
117.645	0.85168	125.977	0.69958
117.71	0.85189	126.039	0.69978
117.773	0.85208	126.107	0.69998
117.833	0.85227	126.175	0.7001
117.89	0.85246	126.242	0.70032
117.945	0.85264	126.307	0.70047
118.001	0.85286	126.368	0.70064
118.063	0.85304	126.427	0.70078
118.128	0.85322	126.488	0.70093
118.19	0.85341	126.554	0.70107
118.25	0.85361	126.622	0.70119
118.308	0.8538	126.691	0.70145
118.363	0.85398	126.755	0.70165
118.419	0.85416	126.816	0.70176
118.481	0.85437	126.875	0.70196
118.544	0.85456	126.935	0.70211
118.609	0.85473	127	0.70222
118.671	0.85492	127.071	0.70245
118.729	0.85512	127.14	0.70257
118.784	0.8553	127.207	0.70274
118.839	0.85548	127.268	0.70297
118.899	0.85569	127.327	0.70314
118.963	0.85587	127.386	0.70331
119.028	0.85606	127.451	0.70343
119.09	0.85625	127.519	0.7036
119.148	0.85647	127.588	0.7038
119.203	0.85664	127.655	0.70395
119.259	0.85684	127.716	0.7042
119.319	0.85703	127.776	0.70435
119.383	0.85721	127.835	0.70452
119.448	0.85741	127.898	0.70469
119.511	0.85758	127.966	0.70478
[truncated: 9,422 more rows]

## Sheet: Fig. 2h
1st		100th		500th		2000th		4000th		6000th		8000th		10000th
Strain (%)	Stress (MPa)	Strain (%)	Stress (MPa)	Strain (%)	Stress (MPa)	Strain (%)	Stress (MPa)	Strain (%)	Stress (MPa)	Strain (%)	Stress (MPa)	Strain (%)	Stress (MPa)	Strain (%)	Stress (MPa)
0.01	--	0.14	0.00503	-0.162	0.01927	0.066	0.00969	-0.246	0.05248	-0.237	0.04141	-0.294	0.02679	-0.136	0.02348
0.093	0.04072	0.289	-0.00382	-0.053	0.01164	0.218	0.00264	-0.139	0.03866	-0.186	0.0303	-0.349	0.01965	0.002	0.01398
0.255	0.03808	0.436	-0.01177	0.088	0.00458	0.364	-0.00387	0	0.02586	-0.077	0.01994	-0.294	0.01289	0.155	0.00521
0.427	0.03584	0.587	-0.01885	0.239	-0.0019	0.515	-0.00983	0.153	0.01409	0.063	0.01036	-0.19	0.00653	0.302	-0.00284
0.584	0.034	0.731	-0.02504	0.385	-0.00781	0.662	-0.01525	0.302	0.00334	0.215	0.00156	-0.055	0.000595123	0.45	-0.01017
0.722	0.03256	0.882	-0.03035	0.537	-0.01314	0.808	-0.02013	0.45	-0.00637	0.362	-0.00646	0.099	-0.00492	0.6	-0.01678
0.866	0.0315	1.037	-0.03478	0.682	-0.01791	0.962	-0.02448	0.6	-0.01506	0.512	-0.0137	0.25	-0.01002	0.744	-0.02268
1.016	0.03084	1.181	-0.03835	0.83	-0.02211	1.111	-0.02829	0.744	-0.02274	0.659	-0.02017	0.395	-0.01471	0.896	-0.02787
1.159	0.03057	1.33	-0.0433	0.985	-0.02575	1.257	-0.03158	0.894	-0.02941	0.805	-0.02587	0.545	-0.01898	1.05	-0.03234
1.307	0.03068	1.481	-0.04158	1.133	-0.02882	1.409	-0.03433	1.047	-0.03507	0.96	-0.03081	0.692	-0.02284	1.194	-0.03612
1.458	0.03118	1.626	-0.04205	1.279	-0.03412	1.556	-0.03656	1.192	-0.03972	1.109	-0.03498	0.841	-0.02629	1.344	-0.03919
1.603	0.03206	1.778	-0.03666	1.431	-0.04084	1.704	-0.03826	1.342	-0.04338	1.254	-0.03839	0.997	-0.02932	1.494	-0.04156
1.753	0.03333	1.931	-0.03624	1.576	-0.0394	1.859	-0.03314	1.493	-0.04154	1.406	-0.0448	1.144	-0.0385	1.64	-0.04035
1.907	0.03313	2.077	-0.03608	1.725	-0.03929	2.006	-0.03315	1.639	-0.04128	1.553	-0.04263	1.29	-0.04322	1.793	-0.03642
2.053	0.03304	2.229	-0.03589	1.881	-0.03512	2.154	-0.03194	1.792	-0.03728	1.702	-0.04197	1.441	-0.04139	1.944	-0.03661
2.204	0.04195	2.379	-0.03587	2.028	-0.03409	2.307	-0.03151	1.944	-0.03576	1.856	-0.03791	1.587	-0.0419	2.09	-0.0352
2.355	0.0483	2.525	-0.03544	2.177	-0.03306	2.452	-0.03291	2.09	-0.03541	2.004	-0.03772	1.737	-0.03775	2.241	-0.03486
2.5	0.05133	2.681	-0.03558	2.33	-0.03342	2.603	-0.03209	2.242	-0.03593	2.152	-0.0358	1.891	-0.03657	2.391	-0.03556
2.653	0.05258	2.831	-0.03603	2.475	-0.03255	2.759	-0.03132	2.391	-0.03592	2.305	-0.03703	2.038	-0.03605	2.537	-0.03572
2.806	0.05447	2.978	-0.03546	2.626	-0.03376	2.905	-0.03187	2.537	-0.0353	2.45	-0.03692	2.188	-0.03628	2.693	-0.03494
2.951	0.05856	3.131	-0.03573	2.78	-0.03424	3.055	-0.03248	2.692	-0.03569	2.601	-0.03764	2.34	-0.03661	2.843	-0.03492
3.103	0.06147	3.278	-0.03598	2.926	-0.03365	3.207	-0.03387	2.843	-0.03633	2.756	-0.0369	2.484	-0.03775	2.99	-0.03507
3.252	0.06297	3.425	-0.03559	3.079	-0.03403	3.352	-0.03322	2.99	-0.03628	2.903	-0.03629	2.637	-0.03769	3.144	-0.03607
3.398	0.06578	3.579	-0.03609	3.229	-0.03385	3.504	-0.03201	3.144	-0.0368	3.053	-0.03719	2.791	-0.03801	3.291	-0.03577
3.552	0.06929	3.726	-0.03585	3.374	-0.0339	3.656	-0.03317	3.29	-0.03624	3.205	-0.03792	2.937	-0.03791	3.439	-0.03669
3.701	0.07129	3.875	-0.03538	3.527	-0.03413	3.802	-0.03386	3.438	-0.03671	3.35	-0.03788	3.09	-0.03746	3.593	-0.03691
3.849	0.07424	4.028	-0.03567	3.678	-0.0336	3.954	-0.03366	3.592	-0.03673	3.501	-0.03827	3.239	-0.03801	3.739	-0.03669
4.002	0.07579	4.174	-0.03614	3.825	-0.034	4.104	-0.03357	3.738	-0.037	3.653	-0.03822	3.384	-0.03827	3.888	-0.03632
4.149	0.07839	4.323	-0.03633	3.975	-0.03457	4.248	-0.03236	3.887	-0.03717	3.799	-0.03782	3.538	-0.03823	4.041	-0.03613
4.297	0.08107	4.477	-0.03724	4.122	-0.03433	4.401	-0.0336	4.04	-0.03764	3.952	-0.03753	3.688	-0.03771	4.187	-0.03592
4.451	0.08274	4.625	-0.03615	4.27	-0.03448	4.553	-0.03333	4.185	-0.03722	4.101	-0.03711	3.835	-0.03715	4.338	-0.03687
4.599	0.08577	4.775	-0.03699	4.425	-0.03452	4.702	-0.03257	4.335	-0.03765	4.246	-0.03819	3.988	-0.03755	4.492	-0.03736
4.748	0.08796	4.927	-0.03764	4.576	-0.03376	4.854	-0.03243	4.49	-0.03777	4.399	-0.0393	4.135	-0.03759	4.638	-0.03664
4.9	0.09008	5.072	-0.03683	4.724	-0.03442	5.001	-0.03309	4.637	-0.03797	4.551	-0.03873	4.282	-0.03762	4.788	-0.03653
5.045	0.09211	5.225	-0.03736	4.876	-0.03391	5.149	-0.03289	4.788	-0.03686	4.7	-0.03905	4.436	-0.0374	4.937	-0.03631
5.197	0.09407	5.376	-0.03764	5.022	-0.03544	5.304	-0.03312	4.939	-0.0373	4.852	-0.03765	4.585	-0.03662	5.084	-0.03735
5.35	0.09648	5.52	-0.03699	5.172	-0.03535	5.451	-0.03265	5.084	-0.03753	4.998	-0.03897	4.734	-0.03673	5.238	-0.03626
5.494	0.0987	5.671	-0.03661	5.326	-0.03482	5.598	-0.03263	5.237	-0.03781	5.146	-0.03851	4.887	-0.03676	5.39	-0.0361
5.644	0.10023	5.821	-0.03716	5.472	-0.03429	5.75	-0.03235	5.388	-0.03766	5.3	-0.03803	5.033	-0.03691	5.534	-0.03572
5.795	0.10277	5.968	-0.0366	5.62	-0.03408	5.896	-0.03191	5.533	-0.03628	5.448	-0.03802	5.183	-0.0364	5.685	-0.03554
5.941	0.10544	6.122	-0.03636	5.772	-0.0346	6.046	-0.0332	5.684	-0.03548	5.595	-0.03798	5.337	-0.03644	5.834	-0.03514
6.093	0.10799	6.272	-0.03548	5.917	-0.03548	6.2	-0.03316	5.833	-0.03589	5.747	-0.03732	5.482	-0.03681	5.98	-0.03514
6.246	0.10985	6.417	-0.03612	6.069	-0.03441	6.345	-0.03322	5.979	-0.03609	5.893	-0.03749	5.63	-0.03666	6.134	-0.03597
6.392	0.11129	6.57	-0.03571	6.221	-0.03446	6.494	-0.03324	6.133	-0.03587	6.043	-0.03672	5.781	-0.03718	6.284	-0.03537
6.544	0.11403	6.719	-0.03574	6.366	-0.03411	6.647	-0.03243	6.283	-0.03514	6.197	-0.03709	5.926	-0.03603	6.43	-0.03507
6.693	0.11774	6.866	-0.0358	6.517	-0.03349	6.791	-0.03277	6.429	-0.03505	6.343	-0.03805	6.078	-0.03668	6.583	-0.03498
6.839	0.11929	7.021	-0.0354	6.669	-0.03341	6.945	-0.03441	6.582	-0.0351	6.493	-0.03727	6.232	-0.03646	6.73	-0.036
6.994	0.12046	7.17	-0.03535	6.814	-0.0344	7.099	-0.03406	6.73	-0.03515	6.645	-0.03747	6.378	-0.03629	6.878	-0.03557
7.144	0.12303	7.318	-0.03574	6.968	-0.03373	7.244	-0.03409	6.878	-0.03519	6.79	-0.03759	6.529	-0.03681	7.034	-0.03474
7.291	0.12486	7.472	-0.03563	7.12	-0.03413	7.397	-0.03364	7.034	-0.03539	6.943	-0.03791	6.679	-0.0363	7.183	-0.0349
7.443	0.12721	7.618	-0.03573	7.266	-0.03333	7.546	-0.033	7.182	-0.0361	7.097	-0.03831	6.824	-0.03654	7.331	-0.03546
7.59	0.12856	7.766	-0.03653	7.419	-0.0327	7.691	-0.03394	7.331	-0.03586	7.242	-0.03725	6.979	-0.03686	7.484	-0.03646
7.738	0.13025	7.92	-0.03658	7.568	-0.03339	7.845	-0.03323	7.484	-0.03551	7.394	-0.03787	7.131	-0.03735	7.628	-0.03605
7.892	0.13326	8.066	-0.03723	7.714	-0.03272	7.995	-0.03306	7.628	-0.03588	7.544	-0.0388	7.277	-0.03714	7.779	-0.03626
8.04	0.13474	8.216	-0.03667	7.867	-0.03288	8.142	-0.03363	7.779	-0.03621	7.69	-0.03854	7.431	-0.03662	7.933	-0.03627
8.188	0.13638	8.367	-0.03682	8.016	-0.03318	8.294	-0.03349	7.933	-0.03645	7.843	-0.03815	7.578	-0.03633	8.079	-0.03608
8.341	0.13841	8.512	-0.03759	8.164	-0.03299	8.442	-0.03417	8.078	-0.0362	7.994	-0.03845	7.725	-0.03655	8.229	-0.03601
8.488	0.14049	8.663	-0.0383	8.317	-0.03406	8.59	-0.03413	8.228	-0.03697	8.14	-0.03763	7.879	-0.03676	8.38	-0.03666
8.637	0.14254	8.817	-0.03779	8.464	-0.03382	8.744	-0.03367	8.379	-0.03721	8.292	-0.03783	8.027	-0.03664	8.525	-0.03666
8.791	0.14445	8.964	-0.03772	8.613	-0.0336	8.893	-0.03392	8.525	-0.03693	8.439	-0.03807	8.174	-0.03608	8.678	-0.03712
8.939	0.146	9.116	-0.03769	8.767	-0.03373	9.042	-0.03421	8.677	-0.0364	8.586	-0.03819	8.327	-0.0365	8.831	-0.03667
9.09	0.14871	9.266	-0.03756	8.915	-0.03464	9.195	-0.03445	8.83	-0.03642	8.741	-0.03854	8.474	-0.03666	8.978	-0.03706
9.24	0.14998	9.412	-0.03807	9.063	-0.03409	9.341	-0.03486	8.977	-0.03732	8.891	-0.03767	8.623	-0.03721	9.129	-0.03717
9.384	0.15157	9.566	-0.03772	9.215	-0.03456	9.49	-0.03375	9.129	-0.03734	9.039	-0.03774	8.777	-0.03684	9.278	-0.03702
9.536	0.15374	9.716	-0.03835	9.361	-0.03418	9.643	-0.03452	9.278	-0.03682	9.192	-0.03808	8.924	-0.03629	9.425	-0.03726
9.69	0.15624	9.861	-0.03704	9.513	-0.03461	9.789	-0.03439	9.424	-0.03656	9.338	-0.03743	9.075	-0.03647	9.579	-0.03748
9.835	0.15877	10.012	-0.0373	9.667	-0.03439	9.938	-0.03391	9.579	-0.03758	9.488	-0.03749	9.227	-0.03668	9.728	-0.03731
9.986	0.16039	10.16	-0.03714	9.812	-0.03456	10.09	-0.03456	9.728	-0.03705	9.642	-0.03799	9.372	-0.03686	9.874	-0.03694
10.135	0.16139	10.308	-0.03715	9.961	-0.03481	10.235	-0.03488	9.872	-0.03651	9.787	-0.03768	9.525	-0.03692	10.026	-0.03649
10.281	0.16354	10.462	-0.03752	10.11	-0.03529	10.386	-0.034	10.024	-0.03625	9.935	-0.03776	9.677	-0.03713	10.173	-0.03658
10.434	0.16565	10.61	-0.0366	10.255	-0.03446	10.54	-0.03446	10.172	-0.03709	10.086	-0.03746	9.821	-0.0369	10.322	-0.03647
10.585	0.16659	10.757	-0.0361	10.408	-0.03452	10.685	-0.03309	10.32	-0.03675	10.232	-0.03754	9.971	-0.03632	10.476	-0.03712
10.732	0.16886	10.91	-0.03722	10.561	-0.03432	10.836	-0.033	10.475	-0.03604	10.384	-0.03774	10.122	-0.03712	10.624	-0.03711
10.884	0.17052	11.057	-0.03698	10.706	-0.03374	10.987	-0.03359	10.624	-0.0358	10.538	-0.03729	10.268	-0.0364	10.771	-0.03701
11.032	0.17229	11.207	-0.03682	10.859	-0.03393	11.131	-0.03301	10.772	-0.03602	10.683	-0.03762	10.421	-0.03665	10.923	-0.03657
11.179	0.17391	11.363	-0.03679	11.009	-0.03407	11.286	-0.03342	10.923	-0.03657	10.834	-0.03817	10.571	-0.03632	11.068	-0.03692
11.336	0.17525	11.509	-0.03645	11.156	-0.03475	11.438	-0.03384	11.068	-0.03589	10.984	-0.03775	10.715	-0.03548	11.219	-0.03714
11.484	0.17732	11.659	-0.03752	11.31	-0.03465	11.585	-0.03338	11.219	-0.03579	11.129	-0.03741	10.868	-0.03559	11.375	-0.03668
11.63	0.17869	11.812	-0.03681	11.459	-0.03392	11.738	-0.03308	11.375	-0.03639	11.284	-0.03745	11.018	-0.03695	11.522	-0.037
11.783	0.17982	11.956	-0.03727	11.606	-0.03478	11.885	-0.03269	11.522	-0.03663	11.437	-0.03752	11.165	-0.03683	11.672	-0.03706
11.929	0.18209	12.107	-0.03716	11.76	-0.03467	12.032	-0.03301	11.672	-0.03652	11.583	-0.03815	11.321	-0.03677	11.824	-0.03696
12.079	0.1838	12.26	-0.03774	11.906	-0.03454	12.187	-0.03411	11.824	-0.03616	11.736	-0.03833	11.47	-0.03724	11.969	-0.03652
12.233	0.18414	12.406	-0.03756	12.055	-0.03481	12.335	-0.03393	11.969	-0.03623	11.884	-0.03766	11.618	-0.03741	12.121	-0.03679
12.379	0.18595	12.556	-0.03819	12.209	-0.03483	12.482	-0.03322	12.12	-0.03643	12.031	-0.0378	11.772	-0.03736	12.273	-0.03679
12.53	0.18713	12.707	-0.03799	12.356	-0.03439	12.635	-0.03403	12.272	-0.0371	12.184	-0.03749	11.917	-0.03664	12.418	-0.03634
12.682	0.18949	12.852	-0.03823	12.505	-0.03472	12.781	-0.03388	12.418	-0.03643	12.332	-0.03777	12.066	-0.03698	12.569	-0.03644
12.827	0.19073	13.005	-0.03866	12.657	-0.03458	12.93	-0.0342	12.569	-0.03643	12.48	-0.03743	12.219	-0.0375	12.72	-0.03696
12.978	0.19139	13.158	-0.0377	12.803	-0.03487	13.084	-0.03388	12.719	-0.03644	12.632	-0.03691	12.366	-0.03702	12.866	-0.03708
13.131	0.19305	13.305	-0.03834	12.953	-0.03495	13.233	-0.03419	12.865	-0.03698	12.778	-0.03786	12.516	-0.03701	13.019	-0.03679
13.278	0.19435	13.457	-0.03789	13.107	-0.0355	13.383	-0.03482	13.018	-0.037	12.927	-0.03869	12.668	-0.03696	13.171	-0.03656
13.43	0.19622	13.605	-0.03804	13.255	-0.03595	13.534	-0.03421	13.17	-0.03711	13.082	-0.03811	12.813	-0.03751	13.318	-0.0365
13.579	0.19721	13.753	-0.03805	13.405	-0.03534	13.679	-0.03373	13.317	-0.03706	13.23	-0.03783	12.964	-0.03756	13.47	-0.03732
13.725	0.19905	13.907	-0.03671	13.556	-0.03522	13.831	-0.03419	13.469	-0.03714	13.38	-0.03789	13.118	-0.038	13.618	-0.03654
13.879	0.20118	14.054	-0.0373	13.702	-0.03567	13.984	-0.03402	13.617	-0.03705	13.532	-0.03815	13.265	-0.03735	13.766	-0.03691
14.029	0.20357	14.2	-0.03727	13.856	-0.03543	14.129	-0.0348	13.765	-0.03706	13.677	-0.03832	13.416	-0.03762	13.92	-0.03694
14.174	0.20442	14.353	-0.03668	14.007	-0.03559	14.279	-0.034	13.92	-0.03798	13.828	-0.03783	13.566	-0.03682	14.068	-0.03682
14.326	0.20624	14.5	-0.03764	14.15	-0.03604	14.43	-0.034	14.067	-0.03755	13.982	-0.03867	13.712	-0.03759	14.215	-0.03631
14.474	0.20845	14.649	-0.03709	14.3	-0.03621	14.575	-0.03454	14.214	-0.0371	14.127	-0.03822	13.866	-0.03692	14.366	-0.0365
14.622	0.20975	14.803	-0.03625	14.45	-0.03591	14.728	-0.03438	14.365	-0.03691	14.277	-0.03663	14.016	-0.03656	14.513	-0.03712
14.777	0.21198	14.95	-0.03612	14.597	-0.03549	14.88	-0.03345	14.511	-0.03766	14.426	-0.0367	14.16	-0.03657	14.662	-0.03621
14.925	0.21229	15.099	-0.03548	14.752	-0.03494	15.026	-0.03349	14.661	-0.03785	14.571	-0.03717	14.311	-0.03725	14.816	-0.03622
15.072	0.21467	15.251	-0.03683	14.901	-0.03549	15.177	-0.0345	14.816	-0.03706	14.725	-0.03769	14.459	-0.03656	14.961	-0.03652
15.225	0.21638	15.396	-0.03743	15.047	-0.03443	15.325	-0.03468	14.962	-0.03637	14.877	-0.03763	14.607	-0.0364	15.11	-0.03704
15.371	0.21764	15.547	-0.03714	15.199	-0.03484	15.472	-0.03456	15.111	-0.03612	15.023	-0.03663	14.762	-0.03655	15.263	-0.03642
15.52	0.21854	15.703	-0.03719	15.347	-0.03491	15.628	-0.03403	15.263	-0.03596	15.175	-0.03703	14.911	-0.03635	15.409	-0.03588
15.675	0.22063	15.849	-0.03761	15.495	-0.03435	15.778	-0.03482	15.407	-0.03595	15.324	-0.03749	15.058	-0.0359	15.562	-0.03648
15.822	0.22186	16.001	-0.03738	15.651	-0.03509	15.925	-0.0353	15.561	-0.03601	15.471	-0.03672	15.21	-0.03579	15.716	-0.03671
15.972	0.22291	16.153	-0.03804	15.798	-0.03492	16.079	-0.03473	15.716	-0.03595	15.627	-0.03698	15.357	-0.03625	15.861	-0.03693
16.124	0.2235	16.297	-0.0381	15.947	-0.03471	16.225	-0.03407	15.861	-0.03638	15.776	-0.03733	15.506	-0.03612	16.013	-0.03664
16.269	0.22519	16.448	-0.03789	16.1	-0.03531	16.373	-0.03452	16.013	-0.03589	15.923	-0.03782	15.662	-0.03583	16.163	-0.03711
16.42	0.22736	16.598	-0.03836	16.246	-0.03513	16.527	-0.03568	16.163	-0.03574	16.075	-0.03845	15.809	-0.03631	16.309	-0.03722
16.573	0.22726	16.744	-0.03766	16.396	-0.03563	16.674	-0.03531	16.308	-0.03624	16.22	-0.03809	15.958	-0.03659	16.462	-0.03702
16.719	0.22819	16.896	-0.03802	16.55	-0.03684	16.823	-0.03357	16.461	-0.03627	16.369	-0.03766	16.111	-0.0371	16.612	-0.03691
16.87	0.23048	17.046	-0.03826	16.695	-0.03581	16.975	-0.03438	16.611	-0.03656	16.524	-0.0389	16.256	-0.03755	16.759	-0.03684
17.021	0.23237	17.193	-0.03767	16.845	-0.03559	17.121	-0.035	16.758	-0.03648	16.672	-0.03835	16.406	-0.03754	16.911	-0.03624
17.167	0.23312	17.348	-0.03858	16.997	-0.0364	17.272	-0.03511	16.909	-0.037	16.821	-0.0376	16.559	-0.03721	17.059	-0.03719
17.321	0.23404	17.499	-0.03874	17.143	-0.03609	17.426	-0.03453	17.058	-0.03705	16.972	-0.03851	16.706	-0.03778	17.206	-0.03688
17.472	0.23506	17.647	-0.03839	17.295	-0.03676	17.574	-0.03395	17.205	-0.03724	17.118	-0.03818	16.856	-0.03725	17.361	-0.03682
17.619	0.23747	17.799	-0.0379	17.448	-0.03652	17.724	-0.03447	17.36	-0.03707	17.269	-0.03859	17.007	-0.0375	17.511	-0.0365
17.772	0.2386	17.945	-0.03712	17.595	-0.03654	17.874	-0.03429	17.51	-0.03731	17.424	-0.03751	17.153	-0.03785	17.659	-0.03742
17.919	0.23896	18.093	-0.03691	17.747	-0.03691	18.019	-0.03367	17.659	-0.03784	17.571	-0.03778	17.306	-0.03814	17.811	-0.03739
18.066	0.24128	18.247	-0.03753	17.895	-0.03657	18.173	-0.03372	17.811	-0.03716	17.722	-0.03883	17.459	-0.0382	17.957	-0.03714
18.22	0.24197	18.393	-0.03766	18.041	-0.03571	18.324	-0.03437	17.956	-0.03762	17.872	-0.03859	17.606	-0.03749	18.106	-0.03758
18.368	0.24349	18.541	-0.03844	18.196	-0.0361	18.469	-0.03395	18.106	-0.03746	18.018	-0.03837	17.757	-0.03743	18.261	-0.03826
18.514	0.24389	18.693	-0.03795	18.346	-0.03613	18.62	-0.03318	18.261	-0.03712	18.171	-0.03838	17.905	-0.03723	18.406	-0.0376
18.666	0.24676	18.839	-0.03759	18.491	-0.03671	18.769	-0.03329	18.406	-0.03711	18.322	-0.03849	18.052	-0.03789	18.554	-0.03648
18.812	0.24657	18.99	-0.03809	18.642	-0.03611	18.915	-0.03355	18.553	-0.03718	18.466	-0.03803	18.207	-0.03752	18.706	-0.03711
18.962	0.24959	19.144	-0.03789	18.789	-0.03546	19.069	-0.0339	18.704	-0.03701	18.617	-0.03789	18.356	-0.03663	18.852	-0.03796
19.117	0.24976	19.29	-0.03788	18.936	-0.036	19.219	-0.03323	18.85	-0.03695	18.766	-0.03714	18.501	-0.03696	19.003	-0.0375
19.265	0.25068	19.44	-0.0386	19.091	-0.03504	19.366	-0.03306	19.002	-0.03714	18.913	-0.03822	18.653	-0.03692	19.157	-0.03698
19.413	0.25268	19.591	-0.03899	19.24	-0.03461	19.519	-0.03393	19.156	-0.03734	19.067	-0.03733	18.8	-0.03709	19.302	-0.03687
19.564	0.25318	19.736	-0.03828	19.388	-0.03487	19.665	-0.03487	19.302	-0.03653	19.217	-0.03763	18.948	-0.03618	19.452	-0.03731
19.709	0.2558	19.89	-0.03888	19.541	-0.03505	19.812	-0.03499	19.452	-0.0362	19.363	-0.03696	19.103	-0.03616	19.603	-0.03733
19.862	0.25539	20.043	-0.03907	19.687	-0.03585	19.969	-0.03446	19.603	-0.03673	19.516	-0.0377	19.25	-0.03603	19.747	-0.0375
20.018	0.25798	20.189	-0.03941	19.836	-0.03627	20.118	-0.03462	19.748	-0.0373	19.663	-0.03763	19.398	-0.03619	19.902	-0.03707
20.163	0.25923	20.342	-0.0388	19.992	-0.03463	20.267	-0.03575	19.903	-0.03729	19.811	-0.03742	19.55	-0.03594	20.055	-0.03752
20.313	0.25952	20.491	-0.03854	20.138	-0.03471	20.419	-0.03493	20.055	-0.03759	19.968	-0.03659	19.696	-0.03559	20.202	-0.03691
20.463	0.2614	20.637	-0.03938	20.287	-0.03574	20.564	-0.03482	20.201	-0.03758	20.115	-0.03737	19.847	-0.03612	20.355	-0.03663
20.608	0.26271	20.79	-0.03895	20.441	-0.03523	20.715	-0.03505	20.354	-0.03769	20.264	-0.03783	20.003	-0.03633	20.503	-0.03678
20.762	0.26498	20.939	-0.03825	20.587	-0.03567	20.868	-0.03517	20.503	-0.03762	20.417	-0.03758	20.149	-0.03633	20.65	-0.0367
20.913	0.26535	21.086	-0.03822	20.739	-0.03529	21.014	-0.03466	20.65	-0.03726	20.563	-0.03771	20.301	-0.03627	20.803	-0.03697
21.059	0.26588	21.238	-0.03915	20.891	-0.03583	21.164	-0.03509	20.803	-0.03785	20.713	-0.03818	20.453	-0.03682	20.951	-0.03715
21.212	0.268	21.385	-0.03901	21.035	-0.03605	21.315	-0.03534	20.951	-0.03822	20.866	-0.03903	20.596	-0.03654	21.098	-0.03683
21.361	0.2694	21.533	-0.03879	21.185	-0.03564	21.46	-0.03549	21.098	-0.03773	21.011	-0.03873	20.747	-0.0363	21.251	-0.03734
21.507	0.26891	21.688	-0.0388	21.335	-0.03568	21.613	-0.03535	21.25	-0.03807	21.161	-0.03793	20.899	-0.03624	21.398	-0.0372
21.661	0.26963	21.837	-0.03939	21.481	-0.03638	21.765	-0.03502	21.397	-0.03732	21.312	-0.0381	21.045	-0.03645	21.547	-0.03676
21.811	0.27114	21.986	-0.03804	21.633	-0.03688	21.913	-0.03565	21.545	-0.03726	21.457	-0.03859	21.197	-0.03673	21.701	-0.03667
21.959	0.27263	22.138	-0.03817	21.786	-0.03674	22.064	-0.03481	21.7	-0.038	21.609	-0.03884	21.347	-0.03713	21.849	-0.03646
22.111	0.2722	22.284	-0.03809	21.936	-0.03649	22.213	-0.03448	21.849	-0.03741	21.763	-0.03844	21.492	-0.0371	21.998	-0.03693
22.257	0.2747	22.435	-0.03836	22.089	-0.03634	22.36	-0.03492	21.998	-0.0366	21.909	-0.03817	21.646	-0.03763	22.15	-0.03672
22.407	0.27436	22.588	-0.03901	22.236	-0.03665	22.515	-0.03503	22.15	-0.03676	22.062	-0.03786	21.797	-0.03829	22.297	-0.03649
22.561	0.27611	22.733	-0.03873	22.382	-0.03604	22.664	-0.03538	22.296	-0.03716	22.212	-0.03866	21.945	-0.03771	22.448	-0.03654
22.707	0.27732	22.881	-0.03898	22.537	-0.03677	22.809	-0.03558	22.447	-0.03744	22.358	-0.03758	22.097	-0.03734	22.602	-0.03689
22.855	0.27776	23.033	-0.03908	22.684	-0.0372	22.961	-0.03518	22.6	-0.03703	22.512	-0.03887	22.245	-0.03715	22.746	-0.0369
23.007	0.28149	23.179	-0.03942	22.831	-0.03702	23.108	-0.03529	22.745	-0.03643	22.661	-0.03862	22.394	-0.03704	22.896	-0.03688
23.153	0.28091	23.332	-0.03862	22.983	-0.03752	23.256	-0.0357	22.894	-0.03712	22.806	-0.03808	22.549	-0.0368	23.047	-0.03738
23.304	0.28323	23.484	-0.03876	23.129	-0.03705	23.411	-0.03554	23.045	-0.03764	22.958	-0.03786	22.695	-0.03704	23.192	-0.03668
23.458	0.28455	23.629	-0.03788	23.279	-0.03637	23.559	-0.03568	23.191	-0.03765	23.106	-0.03776	22.841	-0.03703	23.344	-0.03666
23.604	0.28592	23.781	-0.03869	23.434	-0.03715	23.706	-0.03479	23.344	-0.03755	23.254	-0.03761	22.993	-0.03703	23.496	-0.03568
23.754	0.2882	23.931	-0.0391	23.58	-0.03669	23.859	-0.03493	23.496	-0.03777	23.409	-0.03768	23.138	-0.03706	23.641	-0.03624
23.905	0.28858	24.077	-0.03873	23.728	-0.03663	24.003	-0.03538	23.641	-0.03742	23.556	-0.03747	23.289	-0.03668	23.794	-0.03672
24.05	0.28988	24.231	-0.03967	23.881	-0.03707	24.154	-0.03506	23.793	-0.03785	23.703	-0.038	23.444	-0.03669	23.943	-0.03639
24.203	0.28995	24.382	-0.03917	24.025	-0.0361	24.31	-0.03569	23.942	-0.03785	23.856	-0.03802	23.59	-0.0363	24.089	-0.03632
24.356	0.29192	24.529	-0.03921	24.178	-0.03691	24.456	-0.0362	24.088	-0.03842	24.002	-0.03796	23.739	-0.03682	24.245	-0.03637
24.502	0.29327	24.683	-0.04007	24.331	-0.03715	24.607	-0.03542	24.244	-0.03851	24.153	-0.03823	23.891	-0.03673	24.394	-0.03718
24.655	0.29349	24.83	-0.03963	24.477	-0.03616	24.759	-0.03566	24.395	-0.0373	24.309	-0.03846	24.036	-0.03655	24.541	-0.03677
24.803	0.29401	24.978	-0.03927	24.629	-0.03649	24.903	-0.03576	24.542	-0.03702	24.455	-0.03749	24.189	-0.03716	24.695	-0.03643
24.95	0.29546	25.131	-0.0394	24.78	-0.03682	25.056	-0.03542	24.695	-0.0374	24.605	-0.03842	24.343	-0.03721	24.842	-0.03676
25.103	0.29654	25.277	-0.0387	24.925	-0.03651	25.208	-0.03565	24.842	-0.03789	24.756	-0.03842	24.488	-0.0376	24.99	-0.03718
25.252	0.29677	25.426	-0.03912	25.078	-0.0367	25.353	-0.03484	24.99	-0.03756	24.901	-0.03801	24.641	-0.03707	25.143	-0.03712
25.4	0.29776	25.579	-0.03949	25.229	-0.03651	25.504	-0.03541	25.143	-0.03723	25.053	-0.03783	24.791	-0.03732	25.29	-0.03735
25.553	0.29871	25.725	-0.03951	25.375	-0.03641	25.654	-0.03632	25.29	-0.03733	25.205	-0.03753	24.936	-0.03767	25.439	-0.03714
25.7	0.29949	25.874	-0.03982	25.527	-0.03646	25.8	-0.03591	25.439	-0.03794	25.351	-0.03767	25.089	-0.03783	25.592	-0.03713
25.847	0.3004	26.029	-0.03973	25.676	-0.03616	25.954	-0.03551	25.591	-0.03805	25.503	-0.03762	25.239	-0.03742	25.738	-0.03724
26.002	0.30115	26.177	-0.04036	25.823	-0.0364	26.106	-0.03583	25.736	-0.03809	25.652	-0.03746	25.385	-0.03706	25.888	-0.03707
26.151	0.30298	26.328	-0.04058	25.977	-0.03636	26.253	-0.03562	25.887	-0.03772	25.797	-0.0381	25.538	-0.03702	26.042	-0.03714
26.3	0.3043	26.479	-0.03969	26.126	-0.03595	26.405	-0.03591	26.041	-0.03778	25.952	-0.03841	25.686	-0.03693	26.189	-0.03734
26.452	0.3045	26.623	-0.0394	26.274	-0.03654	26.553	-0.03639	26.188	-0.03778	26.103	-0.03791	25.834	-0.03757	26.34	-0.03724
26.597	0.30649	26.775	-0.03999	26.427	-0.03635	26.701	-0.03627	26.339	-0.03736	26.251	-0.03889	25.988	-0.0382	26.491	-0.03719
26.749	0.30741	26.928	-0.0401	26.574	-0.03641	26.856	-0.03632	26.49	-0.03757	26.403	-0.03793	26.138	-0.03693	26.636	-0.03716
26.902	0.3079	27.073	-0.03996	26.724	-0.03648	27.003	-0.03583	26.635	-0.03761	26.551	-0.03805	26.286	-0.03709	26.79	-0.03652
27.047	0.3091	27.224	-0.03975	26.878	-0.0361	27.15	-0.03597	26.789	-0.03772	26.699	-0.03854	26.438	-0.0371	26.941	-0.03722
27.196	0.30957	27.374	-0.03989	27.024	-0.03686	27.301	-0.03592	26.94	-0.03773	26.854	-0.03922	26.584	-0.03841	27.086	-0.03675
27.347	0.31114	27.519	-0.03939	27.172	-0.03652	27.447	-0.0352	27.085	-0.03838	27	-0.0388	26.734	-0.03664	27.237	-0.03656
27.492	0.31178	27.672	-0.03812	27.324	-0.03605	27.596	-0.03571	27.236	-0.03797	27.145	-0.03815	26.889	-0.0376	27.386	-0.0365
27.645	0.31304	27.822	-0.03933	27.468	-0.03657	27.75	-0.03544	27.384	-0.03773	27.297	-0.03839	27.034	-0.0376	27.532	-0.0368
27.797	0.31405	27.968	-0.03969	27.619	-0.03584	27.897	-0.03523	27.531	-0.03714	27.444	-0.03939	27.182	-0.03721	27.686	-0.03658
27.943	0.31496	28.121	-0.0391	27.773	-0.03568	28.047	-0.03565	27.685	-0.03702	27.594	-0.03839	27.333	-0.03701	27.836	-0.0365
28.095	0.31575	28.271	-0.03889	27.919	-0.03647	28.199	-0.03523	27.835	-0.03793	27.749	-0.03805	27.478	-0.03699	27.982	-0.03645
28.245	0.31621	28.418	-0.03917	28.07	-0.03601	28.344	-0.035	27.981	-0.03777	27.895	-0.0386	27.63	-0.03692	28.134	-0.03702
28.391	0.31704	28.574	-0.03978	28.221	-0.03581	28.496	-0.03556	28.134	-0.03791	28.044	-0.03792	27.784	-0.03684	28.281	-0.03718
28.546	0.31788	28.722	-0.03954	28.365	-0.03659	28.651	-0.03609	28.281	-0.0379	28.197	-0.03808	27.929	-0.03624	28.429	-0.03693
28.696	0.31881	28.87	-0.03884	28.519	-0.03608	28.797	-0.03605	28.429	-0.03867	28.341	-0.03813	28.08	-0.03621	28.586	-0.03673
28.842	0.3195	29.023	-0.03916	28.672	-0.03689	28.949	-0.03515	28.586	-0.03874	28.494	-0.03797	28.23	-0.03718	28.734	-0.03678
28.995	0.3206	29.169	-0.03972	28.818	-0.03679	29.098	-0.03495	28.734	-0.03928	28.648	-0.03845	28.375	-0.03663	28.883	-0.03681
29.142	0.32084	29.318	-0.03932	28.971	-0.03612	29.244	-0.03561	28.883	-0.03863	28.794	-0.03774	28.53	-0.03619	29.036	-0.03661
29.29	0.32236	29.472	-0.03983	29.12	-0.03661	29.397	-0.03538	29.036	-0.03857	28.947	-0.03777	28.682	-0.03628	29.181	-0.03664
29.444	0.32289	29.618	-0.03986	29.266	-0.03689	29.548	-0.03542	29.181	-0.03837	29.097	-0.03851	28.83	-0.03648	29.331	-0.03713
29.591	0.32366	29.768	-0.03973	29.42	-0.03699	29.694	-0.03584	29.331	-0.03819	29.242	-0.03834	28.983	-0.03675	29.484	-0.0375
29.74	0.32586	29.919	-0.04023	29.569	-0.03775	29.847	-0.03578	29.484	-0.03753	29.395	-0.03813	29.13	-0.03654	29.63	-0.03676
29.893	0.32614	30.065	-0.03994	29.716	-0.03761	29.994	-0.03575	29.629	-0.03723	29.545	-0.03876	29.277	-0.03633	29.78	-0.0366
30.039	0.32614	30.216	-0.0401	29.868	-0.0376	30.141	-0.03603	29.78	-0.03771	29.691	-0.03806	29.431	-0.03586	29.932	-0.03676
30.189	0.32837	30.369	-0.04024	30.015	-0.03737	30.295	-0.0369	29.931	-0.03829	29.844	-0.03888	29.578	-0.03753	30.078	-0.03726
30.343	0.32904	30.516	-0.03984	30.163	-0.03732	30.445	-0.03668	30.076	-0.03758	29.992	-0.03836	29.727	-0.03737	30.23	-0.03826
30.49	0.33017	30.668	-0.03926	30.318	-0.03771	30.594	-0.03529	30.228	-0.03772	30.139	-0.03777	29.879	-0.03771	30.382	-0.0375
30.641	0.33202	30.818	-0.03915	30.467	-0.03743	30.747	-0.03521	30.381	-0.03804	30.293	-0.03815	30.026	-0.03618	30.529	-0.03745
30.791	0.33241	30.964	-0.03945	30.616	-0.03712	30.892	-0.0362	30.528	-0.03741	30.443	-0.03824	30.175	-0.03823	30.681	-0.03725
30.937	0.33364	31.118	-0.04024	30.768	-0.03764	31.042	-0.03618	30.681	-0.0373	30.591	-0.03868	30.328	-0.03793	30.83	-0.03758
31.09	0.33485	31.268	-0.03969	30.913	-0.03757	31.196	-0.0361	30.83	-0.03738	30.743	-0.03831	30.476	-0.03732	30.977	-0.03717
31.242	0.33488	31.412	-0.03972	31.064	-0.03771	31.342	-0.03581	30.977	-0.03748	30.889	-0.03758	30.627	-0.03699	31.131	-0.03755
31.386	0.33602	31.563	-0.03985	31.217	-0.038	31.49	-0.0358	31.131	-0.03727	31.039	-0.03871	30.778	-0.03742	31.281	-0.03753
31.537	0.3365	31.712	-0.0399	31.363	-0.03699	31.642	-0.03685	31.279	-0.03687	31.194	-0.03906	30.923	-0.03755	31.426	-0.03695
31.687	0.33821	31.859	-0.03988	31.513	-0.03705	31.787	-0.03613	31.424	-0.03637	31.338	-0.03828	31.075	-0.03698	31.578	-0.03681
31.833	0.33929	32.014	-0.03956	31.665	-0.03737	31.938	-0.03577	31.576	-0.03672	31.487	-0.03835	31.228	-0.03727	31.725	-0.03632
31.986	0.33992	32.162	-0.03971	31.81	-0.03688	32.092	-0.03516	31.724	-0.03772	31.639	-0.03798	31.373	-0.0372	31.872	-0.03638
32.137	0.34071	32.309	-0.03983	31.962	-0.03734	32.238	-0.03478	31.872	-0.03712	31.784	-0.03812	31.523	-0.0375	32.026	-0.03635
32.284	0.34205	32.463	-0.03909	32.113	-0.03671	32.388	-0.03537	32.027	-0.03712	31.936	-0.03785	31.673	-0.03658	32.175	-0.03654
32.437	0.34193	32.608	-0.03888	32.258	-0.03632	32.538	-0.03491	32.175	-0.03658	32.09	-0.03697	31.818	-0.03673	32.322	-0.03583
32.584	0.34327	32.758	-0.04033	32.41	-0.03669	32.682	-0.03458	32.323	-0.03697	32.235	-0.03727	31.971	-0.03701	32.475	-0.03679
32.73	0.34339	32.914	-0.03998	32.557	-0.03663	32.837	-0.03591	32.475	-0.03709	32.386	-0.03758	32.123	-0.03723	32.621	-0.03648
32.886	0.34466	33.062	-0.0398	32.702	-0.03704	32.99	-0.0356	32.62	-0.03672	32.537	-0.0369	32.269	-0.03625	32.771	-0.03633
33.034	0.34563	33.212	-0.03967	32.861	-0.03715	33.136	-0.03543	32.771	-0.03678	32.681	-0.03779	32.422	-0.03606	32.927	-0.03581
33.182	0.34516	33.364	-0.03944	33.014	-0.03682	33.289	-0.03636	32.927	-0.03692	32.836	-0.03798	32.57	-0.0364	33.074	-0.03665
33.336	0.3464	33.509	-0.03987	33.161	-0.03669	33.437	-0.03655	33.073	-0.03742	32.988	-0.03813	32.716	-0.03658	33.223	-0.03747
33.482	0.3483	33.66	-0.03954	33.313	-0.03606	33.585	-0.03678	33.223	-0.03711	33.134	-0.03784	32.872	-0.03685	33.375	-0.03755
33.632	0.34892	33.812	-0.03931	33.459	-0.03603	33.739	-0.03623	33.375	-0.03679	33.287	-0.03768	33.022	-0.0361	33.52	-0.03679
33.785	0.35114	33.957	-0.03974	33.607	-0.03616	33.887	-0.03584	33.521	-0.03689	33.436	-0.03883	33.169	-0.03666	33.673	-0.03646
33.931	0.35098	34.108	-0.03906	33.761	-0.03631	34.034	-0.03611	33.672	-0.03788	33.582	-0.03955	33.322	-0.03708	33.825	-0.03761
34.081	0.35037	34.258	-0.0387	33.908	-0.03688	34.186	-0.03642	33.824	-0.03811	33.736	-0.03892	33.469	-0.03708	33.971	-0.03683
34.233	0.35008	34.404	-0.03914	34.057	-0.03686	34.333	-0.03621	33.969	-0.03792	33.883	-0.03932	33.619	-0.03689	34.122	-0.03699
34.379	0.35252	34.556	-0.03948	34.209	-0.03645	34.482	-0.0364	34.121	-0.03717	34.031	-0.03929	33.772	-0.03665	34.272	-0.0372
34.53	0.35131	34.709	-0.03948	34.355	-0.0363	34.636	-0.03657	34.271	-0.03762	34.184	-0.04014	33.918	-0.03647	34.417	-0.03733
34.683	0.35396	34.856	-0.03961	34.505	-0.03627	34.784	-0.03664	34.416	-0.03758	34.331	-0.04021	34.067	-0.03642	34.571	-0.03704
34.83	0.35445	35.009	-0.03869	34.658	-0.03581	34.934	-0.03639	34.569	-0.03823	34.479	-0.0395	34.219	-0.03691	34.722	-0.03668
34.982	0.35628	35.157	-0.03932	34.805	-0.03645	35.086	-0.03508	34.721	-0.03795	34.634	-0.03838	34.365	-0.03681	34.87	-0.03725
35.131	0.35739	35.305	-0.03938	34.956	-0.03577	35.232	-0.03584	34.869	-0.03807	34.782	-0.03948	34.516	-0.03746	35.023	-0.03741
35.277	0.35787	35.459	-0.03929	35.108	-0.03594	35.384	-0.03603	35.022	-0.03849	34.931	-0.03882	34.669	-0.03722	35.169	-0.03738
35.431	0.35921	35.607	-0.03891	35.254	-0.03655	35.537	-0.03601	35.17	-0.03754	35.083	-0.03892	34.816	-0.03704	35.317	-0.03702
35.581	0.35965	35.752	-0.03857	35.407	-0.03635	35.681	-0.03493	35.318	-0.03814	35.229	-0.03833	34.968	-0.03719	35.472	-0.03756
35.726	0.3599	35.905	-0.03993	35.558	-0.03667	35.831	-0.03518	35.472	-0.03793	35.381	-0.03768	35.118	-0.03719	35.619	-0.0376
35.877	0.36091	36.052	-0.04009	35.703	-0.03724	35.982	-0.03626	35.619	-0.03813	35.534	-0.03828	35.263	-0.0373	35.766	-0.03774
36.026	0.36125	36.2	-0.0389	35.854	-0.03666	36.127	-0.03626	35.766	-0.03728	35.679	-0.03731	35.417	-0.03767	35.918	-0.03694
36.173	0.36307	36.355	-0.03944	36.003	-0.03726	36.279	-0.03538	35.918	-0.03733	35.828	-0.03679	35.569	-0.03726	36.065	-0.0369
36.328	0.36431	36.502	-0.03966	36.148	-0.0366	36.43	-0.0361	36.063	-0.03756	35.979	-0.03761	35.713	-0.03739	36.214	-0.0375
36.476	0.36487	36.65	-0.03937	36.301	-0.03738	36.576	-0.03631	36.212	-0.03758	36.124	-0.03667	35.865	-0.03705	36.368	-0.03774
36.624	0.36511	36.803	-0.03932	36.452	-0.03751	36.729	-0.03638	36.366	-0.03756	36.277	-0.03664	36.013	-0.03649	36.514	-0.03694
36.777	0.36663	36.947	-0.03944	36.599	-0.0372	36.878	-0.03632	36.513	-0.03682	36.428	-0.03664	36.159	-0.03598	36.663	-0.0362
36.923	0.36742	37.099	-0.04023	36.752	-0.03734	37.025	-0.03565	36.663	-0.03768	36.574	-0.03696	36.313	-0.03679	36.816	-0.03667
37.072	0.36848	37.255	-0.04023	36.899	-0.03812	37.18	-0.03593	36.815	-0.03825	36.726	-0.03768	36.463	-0.03763	36.96	-0.03725
37.228	0.36753	37.401	-0.03905	37.046	-0.03761	37.33	-0.03613	36.959	-0.03887	36.875	-0.03733	36.61	-0.03711	37.112	-0.03719
37.375	0.36795	37.553	-0.03964	37.203	-0.03803	37.477	-0.03525	37.113	-0.03846	37.021	-0.03754	36.763	-0.03694	37.267	-0.03627
37.524	0.36925	37.704	-0.04003	37.352	-0.03742	37.63	-0.03597	37.268	-0.03805	37.178	-0.03806	36.909	-0.03666	37.413	-0.03672
37.676	0.37074	37.848	-0.03938	37.5	-0.03755	37.777	-0.03648	37.414	-0.03845	37.329	-0.03804	37.056	-0.03695	37.565	-0.03682
37.821	0.3699	38.001	-0.03947	37.652	-0.03849	37.925	-0.03563	37.566	-0.039	37.476	-0.03812	37.213	-0.03674	37.716	-0.03645
37.972	0.37255	38.152	-0.0398	37.798	-0.03842	38.08	-0.036	37.716	-0.03862	37.63	-0.03811	37.363	-0.03754	37.861	-0.03664
38.125	0.37313	38.298	-0.03966	37.948	-0.03797	38.226	-0.03576	37.861	-0.03897	37.775	-0.03725	37.512	-0.03744	38.014	-0.0375
38.272	0.37303	38.449	-0.04032	38.102	-0.03846	38.375	-0.03543	38.014	-0.0388	37.923	-0.0376	37.664	-0.03706	38.165	-0.03775
38.423	0.37455	38.598	-0.04	38.247	-0.03746	38.528	-0.03635	38.164	-0.03887	38.076	-0.03942	37.809	-0.03685	38.311	-0.03714
38.574	0.37432	38.744	-0.0408	38.398	-0.03751	38.673	-0.03653	38.31	-0.03816	38.222	-0.03872	37.959	-0.03696	38.463	-0.03691
38.719	0.37548	38.897	-0.04114	38.549	-0.03767	38.822	-0.03673	38.463	-0.03812	38.372	-0.0378	38.112	-0.03769	38.611	-0.03804
38.87	0.37526	39.048	-0.04063	38.694	-0.03767	38.976	-0.03653	38.61	-0.03852	38.525	-0.03737	38.257	-0.03679	38.757	-0.03851
39.022	0.37591	39.198	-0.04084	38.845	-0.03827	39.124	-0.03648	38.756	-0.03808	38.67	-0.03743	38.408	-0.03693	38.911	-0.03801
39.17	0.3765	39.351	-0.04023	38.998	-0.0383	39.275	-0.03659	38.91	-0.03812	38.82	-0.03793	38.56	-0.0378	39.061	-0.03724
39.322	0.37867	39.497	-0.04072	39.145	-0.03706	39.426	-0.03664	39.06	-0.03847	38.974	-0.0369	38.704	-0.03817	39.21	-0.03804
39.471	0.38006	39.645	-0.04115	39.297	-0.0369	39.572	-0.03665	39.209	-0.03859	39.121	-0.03651	38.856	-0.03815	39.363	-0.03821
39.618	0.37904	39.8	-0.04006	39.447	-0.03732	39.725	-0.03739	39.362	-0.0384	39.273	-0.03654	39.009	-0.03715	39.509	-0.03854
39.772	0.37914	39.945	-0.04057	39.594	-0.03825	39.876	-0.03737	39.508	-0.03813	39.423	-0.03668	39.156	-0.0367	39.659	-0.03747
39.919	0.38106	40.092	-0.0409	39.748	-0.0379	40.021	-0.03706	39.658	-0.03768	39.569	-0.03733	39.309	-0.03675	39.813	-0.03723
40.066	0.38259	40.244	-0.04052	39.897	-0.03766	40.172	-0.03688	39.813	-0.03776	39.722	-0.03784	39.457	-0.03708	39.959	-0.03766
40.218	0.38323	40.391	-0.03988	40.043	-0.038	40.32	-0.03693	39.957	-0.03813	39.873	-0.03795	39.604	-0.03678	40.107	-0.03746
40.366	0.38433	40.542	-0.04021	40.194	-0.03766	40.467	-0.03752	40.105	-0.03763	40.018	-0.03846	39.759	-0.03725	40.259	-0.03706
40.515	0.38509	40.696	-0.04037	40.343	-0.03679	40.622	-0.03704	40.257	-0.03755	40.169	-0.03772	39.908	-0.03722	40.404	-0.03663
40.67	0.38581	40.841	-0.03979	40.491	-0.03726	40.772	-0.03596	40.403	-0.03708	40.319	-0.03832	40.053	-0.03718	40.555	-0.03617
40.816	0.38609	40.991	-0.03873	40.644	-0.03763	40.918	-0.03666	40.555	-0.03786	40.465	-0.03813	40.205	-0.036	40.707	-0.03598
40.965	0.3864	41.143	-0.03925	40.792	-0.03827	41.07	-0.03622	40.708	-0.03775	40.619	-0.03838	40.352	-0.03745	40.853	-0.0363
41.117	0.38777	41.288	-0.04035	40.939	-0.03856	41.216	-0.03585	40.854	-0.03688	40.769	-0.03857	40.5	-0.03734	41.005	-0.0367
41.262	0.38856	41.442	-0.04018	41.091	-0.0376	41.363	-0.03645	41.004	-0.03681	40.915	-0.03833	40.655	-0.03775	41.155	-0.03631
41.413	0.38927	41.595	-0.03996	41.237	-0.0378	41.52	-0.03618	41.155	-0.03734	41.067	-0.03843	40.803	-0.03687	41.3	-0.03634
41.567	0.38905	41.741	-0.04059	41.387	-0.03773	41.668	-0.03603	41.3	-0.03742	41.214	-0.03934	40.95	-0.03676	41.454	-0.03606
41.713	0.39017	41.894	-0.04035	41.544	-0.03688	41.817	-0.03678	41.454	-0.03691	41.363	-0.03968	41.103	-0.03676	41.607	-0.03594
41.865	0.39026	42.043	-0.04012	41.691	-0.03742	41.971	-0.03705	41.606	-0.03677	41.519	-0.0388	41.247	-0.03725	41.753	-0.03589
42.016	0.39075	42.189	-0.03952	41.841	-0.03791	42.117	-0.03646	41.752	-0.03664	41.666	-0.03819	41.397	-0.03797	41.906	-0.03664
42.162	0.39068	42.342	-0.03982	41.992	-0.03775	42.267	-0.03611	41.906	-0.03717	41.815	-0.03821	41.553	-0.03699	42.054	-0.03618
42.314	0.39241	42.491	-0.0405	42.137	-0.03747	42.42	-0.0361	42.055	-0.03711	41.969	-0.03852	41.701	-0.03798	42.201	-0.03572
42.465	0.39346	42.638	-0.04015	42.289	-0.03783	42.566	-0.03691	42.202	-0.03718	42.114	-0.03743	41.852	-0.03759	42.355	-0.03668
42.612	0.3936	42.791	-0.04045	42.442	-0.03832	42.716	-0.03656	42.355	-0.0378	42.264	-0.03694	42.003	-0.03789	42.504	-0.03768
42.764	0.39371	42.937	-0.0407	42.589	-0.03748	42.867	-0.037	42.503	-0.03719	42.417	-0.0369	42.148	-0.03779	42.651	-0.0371
42.913	0.39381	43.084	-0.04066	42.74	-0.03759	43.012	-0.03745	42.65	-0.03766	42.563	-0.03732	42.3	-0.03794	42.804	-0.03696
43.058	0.39495	43.239	-0.04134	42.889	-0.03735	43.164	-0.03768	42.803	-0.03778	42.713	-0.03814	42.452	-0.03815	42.95	-0.03672
43.212	0.39728	43.388	-0.04078	43.034	-0.03768	43.316	-0.03787	42.95	-0.0381	42.865	-0.03823	42.598	-0.0376	43.099	-0.03721
43.362	0.39614	43.538	-0.0399	43.185	-0.0377	43.463	-0.03739	43.098	-0.03822	43.009	-0.03739	42.75	-0.03767	43.253	-0.03773
43.51	0.39709	43.69	-0.04078	43.337	-0.03794	43.616	-0.03738	43.252	-0.03872	43.161	-0.03813	42.9	-0.03762	43.401	-0.03725
43.663	0.39786	43.835	-0.04137	43.482	-0.03678	43.765	-0.0377	43.4	-0.03859	43.315	-0.038	43.045	-0.03899	43.551	-0.03716
43.809	0.39851	43.986	-0.04062	43.635	-0.03751	43.912	-0.03713	43.55	-0.03878	43.462	-0.03763	43.198	-0.03848	43.703	-0.03746
43.959	0.39933	44.14	-0.04003	43.787	-0.03771	44.067	-0.03708	43.702	-0.03898	43.614	-0.03865	43.349	-0.03794	43.848	-0.03723
44.113	0.40006	44.285	-0.04022	43.937	-0.03765	44.216	-0.0376	43.847	-0.03974	43.763	-0.03863	43.496	-0.03711	44	-0.03692
44.259	0.40106	44.434	-0.04082	44.092	-0.03807	44.361	-0.03692	43.999	-0.03836	43.909	-0.03873	43.649	-0.03831	44.153	-0.03777
44.407	0.40171	44.585	-0.04095	44.238	-0.0375	44.513	-0.03705	44.153	-0.03851	44.064	-0.03892	43.796	-0.03841	44.298	-0.03764
44.559	0.40258	44.731	-0.03997	44.384	-0.03704	44.66	-0.03663	44.297	-0.03844	44.213	-0.03875	43.945	-0.03807	44.447	-0.03698
44.705	0.40327	44.883	-0.0402	44.535	-0.03765	44.807	-0.03746	44.447	-0.03861	44.359	-0.03921	44.1	-0.03776	44.598	-0.03714
44.855	0.40415	45.036	-0.0411	44.681	-0.03719	44.962	-0.03838	44.597	-0.03837	44.51	-0.03893	44.247	-0.03753	44.744	-0.0365
45.009	0.40482	45.181	-0.03985	44.829	-0.03748	45.109	-0.03737	44.743	-0.03758	44.656	-0.03804	44.393	-0.03773	44.897	-0.03671
45.156	0.40593	45.333	-0.03956	44.984	-0.03854	45.258	-0.03695	44.895	-0.03762	44.804	-0.03817	44.545	-0.03718	45.049	-0.03622
45.306	0.40631	45.482	-0.0407	45.131	-0.03716	45.41	-0.0372	45.047	-0.03706	44.959	-0.03831	44.691	-0.03708	45.194	-0.03646
45.457	0.40706	45.628	-0.04106	45.281	-0.0373	45.556	-0.03725	45.193	-0.03709	45.107	-0.03779	44.841	-0.03612	45.346	-0.03672
45.601	0.40792	45.783	-0.0415	45.433	-0.03832	45.706	-0.03748	45.345	-0.03652	45.255	-0.03789	44.995	-0.03621	45.494	-0.03713
45.755	0.40785	45.934	-0.04024	45.578	-0.0387	45.862	-0.03751	45.494	-0.03701	45.407	-0.03706	45.142	-0.0359	45.64	-0.03774
45.909	0.40865	46.081	-0.04041	45.729	-0.03827	46.008	-0.03722	45.641	-0.03747	45.553	-0.03788	45.291	-0.03692	45.795	-0.03723
46.054	0.40928	46.234	-0.04058	45.884	-0.03696	46.159	-0.03797	45.796	-0.03764	45.704	-0.03793	45.443	-0.0374	45.946	-0.03783
46.206	0.40962	46.382	-0.03967	46.03	-0.03712	46.31	-0.03825	45.946	-0.03833	45.86	-0.03781	45.587	-0.03721	46.094	-0.03754
46.354	0.41043	46.529	-0.03825	46.181	-0.03829	46.455	-0.03811	46.094	-0.03819	46.006	-0.03819	45.74	-0.03675	46.248	-0.03726
46.501	0.411	46.683	-0.0379	46.331	-0.03853	46.608	-0.03816	46.247	-0.03867	46.157	-0.03809	45.894	-0.03725	46.394	-0.03783
46.655	0.41102	46.83	-0.0365	46.478	-0.03815	46.76	-0.03794	46.394	-0.03869	46.309	-0.03795	46.041	-0.03734	46.542	-0.03772
46.804	0.41207	46.978	-0.035	46.631	-0.03821	46.906	-0.03821	46.541	-0.03853	46.453	-0.039	46.193	-0.03797	46.696	-0.03782
46.952	0.41218	47.13	-0.03381	46.781	-0.03808	47.057	-0.03797	46.695	-0.03838	46.606	-0.03881	46.343	-0.03834	46.843	-0.03766
47.105	0.41285	47.275	-0.03258	46.928	-0.03822	47.206	-0.03775	46.842	-0.0391	46.758	-0.03916	46.488	-0.03782	46.991	-0.03795
47.251	0.41359	47.425	-0.03212	47.08	-0.03826	47.352	-0.03818	46.991	-0.03891	46.903	-0.03931	46.641	-0.03837	47.144	-0.03777
47.399	0.41433	47.58	-0.03005	47.228	-0.0387	47.506	-0.03795	47.143	-0.0389	47.054	-0.03918	46.792	-0.03823	47.289	-0.03783
47.553	0.41503	47.728	-0.02755	47.375	-0.0389	47.656	-0.03761	47.288	-0.03778	47.204	-0.03948	46.938	-0.03798	47.439	-0.03799
47.702	0.41521	47.879	-0.02639	47.528	-0.03849	47.804	-0.0374	47.438	-0.03913	47.35	-0.03942	47.09	-0.0379	47.593	-0.03886
47.851	0.41571	48.031	-0.02462	47.678	-0.03822	47.958	-0.03762	47.592	-0.03894	47.503	-0.03998	47.237	-0.0383	47.74	-0.03848
48.003	0.41677	48.176	-0.02379	47.826	-0.03825	48.105	-0.03852	47.739	-0.03867	47.654	-0.03979	47.384	-0.03848	47.891	-0.03742
48.149	0.41767	48.328	-0.02199	47.979	-0.03811	48.253	-0.0379	47.891	-0.03817	47.801	-0.03851	47.539	-0.0381	48.043	-0.03769
48.3	0.41774	48.48	-0.02064	48.125	-0.03827	48.407	-0.03658	48.042	-0.03868	47.954	-0.03885	47.689	-0.03794	48.188	-0.03809
48.453	0.41864	48.624	-0.01948	48.275	-0.03814	48.554	-0.03769	48.188	-0.0386	48.102	-0.03952	47.838	-0.03711	48.342	-0.03797
48.598	0.41853	48.774	-0.01843	48.43	-0.03801	48.701	-0.0371	48.341	-0.03816	48.25	-0.03894	47.99	-0.03717	48.494	-0.03806
48.748	0.41958	48.925	-0.01692	48.576	-0.0388	48.853	-0.03691	48.492	-0.03763	48.405	-0.03943	48.136	-0.03661	48.638	-0.03737
48.899	0.41982	49.071	-0.01589	48.724	-0.03852	48.999	-0.03706	48.636	-0.03798	48.552	-0.03914	48.286	-0.03688	48.789	-0.03734
49.045	0.42038	49.225	-0.01388	48.875	-0.03736	49.149	-0.03635	48.788	-0.03843	48.699	-0.03954	48.441	-0.03759	48.937	-0.03762
49.197	0.42136	49.375	-0.01301	49.021	-0.03789	49.304	-0.03669	48.937	-0.03826	48.85	-0.03912	48.586	-0.03706	49.084	-0.03689
49.35	0.42171	49.521	-0.01174	49.172	-0.03735	49.45	-0.03666	49.084	-0.03759	48.996	-0.03767	48.734	-0.03666	49.238	-0.03733
49.495	0.4222	49.672	-0.01057	49.325	-0.03775	49.6	-0.03606	49.238	-0.03743	49.145	-0.03775	48.886	-0.03654	49.387	-0.03748
49.647	0.42365	49.82	-0.00948	49.471	-0.03791	49.751	-0.03615	49.387	-0.03773	49.3	-0.03822	49.031	-0.03682	49.533	-0.03664
49.796	0.42425	49.968	-0.0082	49.621	-0.03732	49.895	-0.03609	49.534	-0.03785	49.446	-0.03797	49.182	-0.03639	49.686	-0.03682
49.941	0.42447	50.125	-0.00678	49.772	-0.03785	50.047	-0.03613	49.686	-0.03733	49.597	-0.03782	49.335	-0.03632	49.833	-0.03683
50.095	0.42513	50.274	-0.00596	49.916	-0.03745	50.201	-0.03614	49.833	-0.03745	49.749	-0.03802	49.481	-0.0369	49.981	-0.03659
50.246	0.42553	50.422	-0.00548	50.07	-0.03704	50.347	-0.03595	49.981	-0.03755	49.894	-0.03796	49.632	-0.037	50.138	-0.03735
50.393	0.42641	50.575	-0.00465	50.223	-0.03746	50.499	-0.03659	50.137	-0.03835	50.046	-0.03806	49.783	-0.03658	50.286	-0.03767
50.547	0.42722	50.72	-0.00292	50.369	-0.03788	50.65	-0.03732	50.284	-0.03765	50.2	-0.03808	49.928	-0.03663	50.434	-0.03757
50.694	0.4272	50.87	-0.00121	50.523	-0.0379	50.796	-0.03648	50.434	-0.03766	50.346	-0.03793	50.082	-0.03622	50.587	-0.03715
50.842	0.42777	51.023	-0.00103	50.672	-0.0373	50.95	-0.03756	50.587	-0.03834	50.498	-0.03866	50.234	-0.03643	50.732	-0.03708
50.996	0.42832	51.169	-2.6406e-05	50.818	-0.03726	51.1	-0.0381	50.732	-0.03884	50.648	-0.03825	50.381	-0.03657	50.882	-0.03713
51.144	0.42838	51.319	0.0019	50.972	-0.03801	51.246	-0.03706	50.883	-0.03827	50.793	-0.03836	50.534	-0.03711	51.037	-0.03728
51.293	0.42925	51.471	0.00201	51.12	-0.0385	51.398	-0.03764	51.036	-0.03853	50.947	-0.03797	50.681	-0.0371	51.183	-0.03755
51.445	0.42972	51.616	0.00304	51.268	-0.03799	51.546	-0.03722	51.181	-0.03937	51.096	-0.03757	50.828	-0.03711	51.333	-0.03811
51.591	0.42937	51.767	0.00396	51.421	-0.03865	51.694	-0.03778	51.332	-0.03923	51.242	-0.03869	50.983	-0.03703	51.484	-0.03802
51.741	0.43058	51.92	0.00589	51.568	-0.03898	51.848	-0.03861	51.483	-0.03892	51.395	-0.03834	51.131	-0.03689	51.628	-0.03794
51.894	0.43041	52.068	0.00685	51.715	-0.03971	51.997	-0.03753	51.628	-0.03849	51.543	-0.03868	51.278	-0.03679	51.781	-0.03763
52.042	0.43098	52.219	0.00719	51.869	-0.03949	52.145	-0.03762	51.78	-0.03863	51.69	-0.03911	51.431	-0.03681	51.934	-0.038
52.192	0.43129	52.369	0.00839	52.017	-0.03924	52.297	-0.03785	51.932	-0.03995	51.844	-0.03862	51.577	-0.03761	52.081	-0.03812
52.344	0.43195	52.515	0.0101	52.167	-0.03917	52.443	-0.03718	52.08	-0.03904	51.994	-0.03905	51.726	-0.03798	52.233	-0.03769
52.489	0.43304	52.669	0.01115	52.32	-0.04019	52.594	-0.03729	52.232	-0.03831	52.143	-0.03798	51.881	-0.03804	52.382	-0.03767
52.641	0.4339	52.819	0.01245	52.466	-0.03906	52.748	-0.03764	52.382	-0.03888	52.295	-0.03796	52.028	-0.03785	52.528	-0.03796
52.793	0.43396	52.965	0.01392	52.618	-0.03946	52.894	-0.03696	52.528	-0.03931	52.441	-0.03855	52.178	-0.0371	52.683	-0.03842
52.938	0.43464	53.116	0.0148	52.771	-0.04039	53.042	-0.03701	52.683	-0.03934	52.591	-0.03816	52.33	-0.0371	52.832	-0.03789
[truncated: 3,042 more rows]

## Sheet: Fig. 2i
Energy release rate (kJ m-2)	dc/dN (μm/cycle)
[truncated: 7 more rows]
