# Supplementary material for: Fatigue-free artificial ionic skin toughened by self-healable elastic nanomesh
Source: Nat Commun. 2022 Jul 29;13:4411. doi: 10.1038/s41467-022-32140-3 (PMC9338060; doi:10.1038/s41467-022-32140-3)
Supplement: Supplementary file 7 — Source Data [file 41467_2022_32140_MOESM7_ESM.zip › Source data Fig. 3.xlsx]

## Sheet: Fig. 3b
Original hybrid ionic skin		Self-heal for 24 h
Strain (%)	Stress (MPa)	Strain (%)	Stress (MPa)
0.00149	0	0.00149	0
0.00893	0.00274	0.00893	0.00249
0.05208	0	0.05208	0
0.1607	0.02781	0.1607	0.02523
0.25742	0.11992	0.25742	0.1088
0.36009	0.00976	0.36009	0.00885
0.46573	0.02375	0.46573	0.02154
0.55947	0.00833	0.55947	0.00756
0.64429	-0.00978	0.64429	-0.00887
0.73208	0.02792	0.73208	0.02533
0.82582	0.02235	0.82582	0.02027
0.92551	0.05038	0.92551	0.04571
1.02521	0.0308	1.02521	0.02794
1.12193	0.03504	1.12193	0.03179
1.20972	0.01818	1.20972	0.01649
1.29602	0.04353	1.29602	0.03949
1.37934	0.03372	1.37934	0.03059
1.46713	0.05756	1.46713	0.05222
1.56683	0.04921	1.56683	0.04465
1.66652	0.07318	1.66652	0.06639
1.76026	0.04081	1.76026	0.03703
1.85103	0.06056	1.85103	0.05495
1.93733	0.04649	1.93733	0.04218
2.02066	0.05924	2.02066	0.05375
2.10696	0.06352	2.10696	0.05763
2.20368	0.07909	2.20368	0.07175
2.30486	0.07349	2.30486	0.06668
2.40455	0.07068	2.40455	0.06412
2.49978	0.06648	2.49978	0.06031
2.58757	0.07216	2.58757	0.06546
2.67239	0.06655	2.67239	0.06038
2.7572	0.0765	2.7572	0.06941
2.84648	0.08369	2.84648	0.07593
2.94171	0.09934	2.94171	0.09013
3.0414	0.09653	3.0414	0.08758
3.13812	0.09379	3.13812	0.08509
3.22888	0.08809	3.22888	0.07992
3.31519	0.09242	3.31519	0.08385
3.40149	0.09536	3.40149	0.08651
3.4863	0.09681	3.4863	0.08783
3.58004	0.11542	3.58004	0.10471
3.68123	0.11979	3.68123	0.10868
3.77943	0.10987	3.77943	0.09968
3.87466	0.10704	3.87466	0.09712
3.96543	0.1086	3.96543	0.09852
4.05024	0.11006	4.05024	0.09986
4.13357	0.10872	4.13357	0.09863
4.21987	0.1217	4.21987	0.11041
4.3151	0.1332	4.3151	0.12085
4.41479	0.12898	4.41479	0.11701
4.513	0.12765	4.513	0.11581
4.60674	0.1162	4.60674	0.10542
4.69304	0.13071	4.69304	0.11858
4.77934	0.13219	4.77934	0.11993
4.86416	0.13368	4.86416	0.12128
4.95492	0.13817	4.95492	0.12535
5.05462	0.14832	5.05462	0.13457
5.15431	0.15275	5.15431	0.13859
5.25103	0.14276	5.25103	0.12952
5.34328	0.14284	5.34328	0.12959
5.42958	0.14869	5.42958	0.13489
5.51142	0.13717	5.51142	0.12445
5.59772	0.15612	5.59772	0.14164
5.69444	0.1649	5.69444	0.14961
5.79414	0.17514	5.79414	0.15889
5.89234	0.16076	5.89234	0.14585
5.98608	0.15794	5.98608	0.14329
6.07387	0.1566	6.07387	0.14208
6.15869	0.16833	6.15869	0.15272
6.24499	0.16985	6.24499	0.1541
6.33575	0.17867	6.33575	0.1621
6.43247	0.17586	6.43247	0.15955
6.53514	0.19352	6.53514	0.17557
6.63186	0.17171	6.63186	0.15578
6.72114	0.17181	6.72114	0.15587
6.80893	0.1719	6.80893	0.15596
6.89374	0.18075	6.89374	0.16398
6.97856	0.17648	6.97856	0.16011
7.0723	0.19125	7.0723	0.17351
7.1705	0.20309	7.1705	0.18426
7.26722	0.19005	7.26722	0.17243
7.35947	0.19304	7.35947	0.17514
7.45024	0.1961	7.45024	0.17791
7.53654	0.19917	7.53654	0.1807
7.62136	0.19775	7.62136	0.17941
7.71063	0.19939	7.71063	0.1809
7.80586	0.20833	7.80586	0.18901
7.90556	0.21871	7.90556	0.19843
8.00525	0.21596	8.00525	0.19593
8.09899	0.21312	8.09899	0.19335
8.18678	0.20731	8.18678	0.18808
8.2716	0.21191	8.2716	0.19225
8.35641	0.21051	8.35641	0.19099
8.44718	0.2239	8.44718	0.20313
8.54687	0.24183	8.54687	0.2194
8.64656	0.23158	8.64656	0.2101
8.74179	0.22287	8.74179	0.20219
8.83107	0.22154	8.83107	0.20099
8.91737	0.23053	8.91737	0.20914
9.00219	0.22469	9.00219	0.20385
9.08849	0.23821	9.08849	0.21612
9.18818	0.25015	9.18818	0.22695
9.28639	0.24587	9.28639	0.22307
9.3846	0.24012	9.3846	0.21785
9.47685	0.24471	9.47685	0.22202
9.56464	0.24185	9.56464	0.21942
9.64945	0.24498	9.64945	0.22226
9.73427	0.24365	9.73427	0.22105
9.82503	0.25717	9.82503	0.23332
9.92473	0.26481	9.92473	0.24025
10.0259	0.26343	10.0259	0.239
10.1197	0.2487	10.1197	0.22563
10.2089	0.24584	10.2089	0.22304
10.2952	0.2594	10.2952	0.23534
10.3786	0.25807	10.3786	0.23413
10.4649	0.26716	10.4649	0.24238
10.5616	0.2763	10.5616	0.25067
10.6628	0.27794	10.6628	0.25216
10.7624	0.28261	10.7624	0.2564
10.8562	0.26929	10.8562	0.24431
10.947	0.27844	10.947	0.25261
11.0303	0.27564	11.0303	0.25007
11.1136	0.26972	11.1136	0.2447
11.2014	0.2864	11.2014	0.25984
11.2981	0.29411	11.2981	0.26683
11.3963	0.29733	11.3963	0.26975
11.4945	0.2839	11.4945	0.25757
11.5868	0.28563	11.5868	0.25914
11.6746	0.28274	11.6746	0.25652
11.7594	0.29644	11.7594	0.26894
11.8442	0.29512	11.8442	0.26774
11.9365	0.29981	11.9365	0.272
12.0376	0.30756	12.0376	0.27903
12.1388	0.30619	12.1388	0.27779
12.2326	0.29278	12.2326	0.26562
12.3233	0.296	12.3233	0.26854
12.4081	0.30975	12.4081	0.28102
12.49	0.3039	12.49	0.27571
12.5778	0.30859	12.5778	0.27997
12.676	0.31936	12.676	0.28974
12.7772	0.32262	12.7772	0.2927
12.8739	0.31214	12.8739	0.28318
12.9676	0.31994	12.9676	0.29026
13.0524	0.31406	13.0524	0.28493
13.1372	0.31878	13.1372	0.28921
13.225	0.32806	13.225	0.29763
13.3158	0.33588	13.3158	0.30473
13.4155	0.3452	13.4155	0.31319
13.5167	0.33322	13.5167	0.30231
13.6119	0.33034	13.6119	0.2997
13.7012	0.32297	13.7012	0.29301
13.789	0.33528	13.789	0.30418
13.8723	0.33245	13.8723	0.30162
13.9586	0.33871	13.9586	0.30729
14.0538	0.35423	14.0538	0.32138
14.1535	0.35595	14.1535	0.32294
14.2487	0.34698	14.2487	0.31479
14.341	0.3426	14.341	0.31082
14.4303	0.33969	14.4303	0.30819
14.5151	0.35064	14.5151	0.31812
14.5999	0.35082	14.5999	0.31828
14.6907	0.36323	14.6907	0.32954
14.7889	0.36963	14.7889	0.33535
14.8886	0.36986	14.8886	0.33555
14.9883	0.36547	14.9883	0.33157
15.079	0.35948	15.079	0.32614
15.1668	0.35665	15.1668	0.32357
15.2501	0.35835	15.2501	0.32511
15.335	0.36624	15.335	0.33228
15.4287	0.37881	15.4287	0.34368
15.5299	0.37442	15.5299	0.33969
15.6296	0.39155	15.6296	0.35523
15.7233	0.37023	15.7233	0.33589
15.8111	0.36572	15.8111	0.3318
15.8974	0.37526	15.8974	0.34045
15.9807	0.37848	15.9807	0.34338
16.07	0.39108	16.07	0.3548
16.1697	0.41148	16.1697	0.37332
16.2694	0.39155	16.2694	0.35523
16.3661	0.3933	16.3661	0.35682
16.4584	0.38119	16.4584	0.34583
16.5447	0.39068	16.5447	0.35444
16.6295	0.38311	16.6295	0.34757
16.7158	0.40657	16.7158	0.36886
16.8081	0.41307	16.8081	0.37476
16.9078	0.41171	16.9078	0.37352
17.0059	0.40576	17.0059	0.36812
17.0997	0.39819	17.0997	0.36126
17.1875	0.40002	17.1875	0.36292
17.2753	0.40176	17.2753	0.3645
17.3586	0.40815	17.3586	0.37029
17.4464	0.40999	17.4464	0.37196
17.5446	0.42426	17.5446	0.38491
17.6458	0.42767	17.6458	0.38801
17.744	0.41541	17.744	0.37688
17.8392	0.42034	17.8392	0.38135
17.927	0.41586	17.927	0.37729
18.0088	0.4176	18.0088	0.37887
18.0922	0.41935	18.0922	0.38046
18.1814	0.43059	18.1814	0.39065
18.2767	0.44646	18.2767	0.40506
18.3749	0.43108	18.3749	0.3911
18.4731	0.43134	18.4731	0.39133
18.5653	0.43158	18.5653	0.39155
18.6531	0.42393	18.6531	0.38461
18.7394	0.43992	18.7394	0.39911
18.8242	0.44014	18.8242	0.39932
18.9195	0.44818	18.9195	0.40661
19.0221	0.46272	19.0221	0.4198
19.1203	0.44563	19.1203	0.40429
19.2141	0.43798	19.2141	0.39736
19.3034	0.43666	19.3034	0.39616
19.3867	0.45107	19.3867	0.40923
19.47	0.4371	19.47	0.39656
19.5623	0.46893	19.5623	0.42544
19.6605	0.46921	19.6605	0.42569
19.7602	0.46476	19.7602	0.42165
19.8569	0.45553	19.8569	0.41328
19.9477	0.45888	19.9477	0.41632
20.0325	0.44805	20.0325	0.40649
20.1173	0.46574	20.1173	0.42254
20.2051	0.45958	20.2051	0.41695
20.2988	0.46934	20.2988	0.42581
20.3985	0.47758	20.3985	0.43329
20.4982	0.48428	20.4982	0.43936
20.592	0.45751	20.592	0.41508
20.6812	0.46087	20.6812	0.41813
20.7675	0.47863	20.7675	0.43423
20.8509	0.47087	20.8509	0.4272
20.9386	0.47755	20.9386	0.43325
21.0354	0.49536	21.0354	0.44942
21.1336	0.49086	21.1336	0.44534
21.2288	0.48637	21.2288	0.44126
21.321	0.47383	21.321	0.42988
21.4103	0.48689	21.4103	0.44173
21.4951	0.48547	21.4951	0.44045
21.5814	0.48738	21.5814	0.44217
21.6737	0.50036	21.6737	0.45396
21.7719	0.51513	21.7719	0.46735
21.8716	0.50418	21.8716	0.45742
21.9683	0.49808	21.9683	0.45189
22.0591	0.5015	22.0591	0.45498
22.1469	0.48576	22.1469	0.4407
22.2302	0.51328	22.2302	0.46567
22.315	0.50067	22.315	0.45423
22.4117	0.51864	22.4117	0.47054
22.5129	0.52702	22.5129	0.47814
22.6111	0.50961	22.6111	0.46234
22.7034	0.51146	22.7034	0.46403
22.7912	0.51654	22.7912	0.46863
22.876	0.50715	22.876	0.46011
22.9608	0.5203	22.9608	0.47205
23.0515	0.52542	23.0515	0.47669
23.1527	0.54023	23.1527	0.49013
23.2524	0.52762	23.2524	0.47868
23.3477	0.52791	23.3477	0.47894
23.4384	0.52986	23.4384	0.48072
23.5247	0.51391	23.5247	0.46625
23.6095	0.53681	23.6095	0.48702
23.6958	0.53549	23.6958	0.48583
23.7896	0.55036	23.7896	0.49932
23.8908	0.5588	23.8908	0.50697
23.989	0.5364	23.989	0.48665
24.0797	0.53669	24.0797	0.48691
24.1675	0.5337	24.1675	0.4842
24.2538	0.53556	24.2538	0.48589
24.3372	0.54564	24.3372	0.49503
24.4279	0.54096	24.4279	0.49078
24.5276	0.56893	24.5276	0.51617
24.6273	0.5563	24.6273	0.50471
24.724	0.54846	24.724	0.49759
24.8178	0.55204	24.8178	0.50084
24.9041	0.54574	24.9041	0.49512
24.9874	0.55089	24.9874	0.4998
25.0722	0.55933	25.0722	0.50745
25.1645	0.5792	25.1645	0.52548
25.2612	0.58122	25.2612	0.52731
25.3609	0.57337	25.3609	0.52019
25.4576	0.56387	25.4576	0.51157
25.5469	0.56086	25.5469	0.50884
25.6332	0.55953	25.6332	0.50763
25.718	0.56963	25.718	0.5168
25.8043	0.57313	25.8043	0.51997
25.9025	0.58336	25.9025	0.52925
26.0037	0.58531	26.0037	0.53102
26.1019	0.57581	26.1019	0.5224
26.1941	0.57279	26.1941	0.51967
26.2819	0.5764	26.2819	0.52294
26.3652	0.57667	26.3652	0.52319
26.4501	0.58519	26.4501	0.53091
26.5438	0.59205	26.5438	0.53714
26.6435	0.60557	26.6435	0.54941
26.7417	0.59605	26.7417	0.54076
26.8369	0.58648	26.8369	0.53208
26.9262	0.5884	26.9262	0.53382
27.0125	0.58042	27.0125	0.52659
27.0973	0.59887	27.0973	0.54333
27.1851	0.6124	27.1851	0.5556
27.2803	0.59616	27.2803	0.54087
27.3815	0.62794	27.3815	0.5697
27.4797	0.60674	27.4797	0.55047
27.5735	0.6005	27.5735	0.5448
27.6613	0.59917	27.6613	0.5436
27.7461	0.60766	27.7461	0.5513
27.8294	0.60632	27.8294	0.55008
27.9202	0.60998	27.9202	0.55341
28.0184	0.63021	28.0184	0.57176
28.1166	0.62721	28.1166	0.56904
28.2118	0.60926	28.2118	0.55275
28.3041	0.62291	28.3041	0.56513
28.3904	0.60988	28.3904	0.55331
28.4737	0.61352	28.4737	0.55662
28.5615	0.62218	28.5615	0.56447
28.6552	0.63085	28.6552	0.57234
28.7534	0.6362	28.7534	0.57719
28.8531	0.63819	28.8531	0.579
28.9484	0.63189	28.9484	0.57328
29.0391	0.63549	29.0391	0.57655
29.1254	0.62079	29.1254	0.56321
29.2087	0.63282	29.2087	0.57412
29.298	0.63642	29.298	0.57739
29.3947	0.64687	29.3947	0.58687
29.4959	0.65892	29.4959	0.59781
29.5926	0.64249	29.5926	0.5829
29.6834	0.63112	29.6834	0.57259
29.7712	0.64652	29.7712	0.58655
29.8545	0.64179	29.8545	0.58226
29.9408	0.6505	29.9408	0.59017
30.0346	0.65084	30.0346	0.59048
30.1343	0.66969	30.1343	0.60757
30.234	0.65826	30.234	0.5972
30.3292	0.65356	30.3292	0.59294
30.42	0.64887	30.42	0.58868
30.5048	0.6576	30.5048	0.59661
30.5881	0.65451	30.5881	0.5938
30.6759	0.67172	30.6759	0.60941
30.7726	0.66704	30.7726	0.60517
30.8723	0.68091	30.8723	0.61776
30.969	0.67447	30.969	0.61191
31.0598	0.6647	31.0598	0.60305
31.1476	0.66502	31.1476	0.60334
31.2339	0.667	31.2339	0.60514
31.3187	0.67919	31.3187	0.6162
31.4109	0.6812	31.4109	0.61802
31.5106	0.68333	31.5106	0.61995
31.6088	0.68878	31.6088	0.6249
31.7041	0.66874	31.7041	0.60672
31.7963	0.67933	31.7963	0.61632
31.8826	0.67623	31.8826	0.61351
31.9645	0.6782	31.9645	0.6153
32.0508	0.68705	32.0508	0.62332
32.1445	0.70609	32.1445	0.6406
32.2442	0.70648	32.2442	0.64096
32.3439	0.68816	32.3439	0.62433
32.4376	0.69195	32.4376	0.62777
32.5254	0.68541	32.5254	0.62184
32.6117	0.69595	32.6117	0.6314
32.6965	0.70314	32.6965	0.63792
32.7858	0.69328	32.7858	0.62898
32.8855	0.71754	32.8855	0.65099
32.9867	0.71962	32.9867	0.65287
33.0819	0.69953	33.0819	0.63465
33.1742	0.69644	33.1742	0.63184
33.262	0.71045	33.262	0.64456
33.3438	0.69363	33.3438	0.6293
33.4301	0.71624	33.4301	0.64981
33.5253	0.732	33.5253	0.6641
33.625	0.7324	33.625	0.66447
33.7232	0.72597	33.7232	0.65864
33.82	0.71609	33.82	0.64967
33.9078	0.70437	33.9078	0.63904
33.9926	0.71162	33.9926	0.64562
34.0774	0.71879	34.0774	0.65212
34.1666	0.72774	34.1666	0.66024
34.2634	0.73327	34.2634	0.66526
34.366	0.74053	34.366	0.67185
34.4628	0.73576	34.4628	0.66752
34.5535	0.71718	34.5535	0.65066
34.6398	0.72269	34.6398	0.65566
34.7231	0.72132	34.7231	0.65442
34.808	0.72683	34.808	0.65941
34.9002	0.74963	34.9002	0.6801
34.9999	0.75691	34.9999	0.6867
35.0981	0.75562	35.0981	0.68553
35.1934	0.73351	35.1934	0.66548
35.2841	0.73218	35.2841	0.66427
35.3704	0.7411	35.3704	0.67236
35.4552	0.74324	35.4552	0.6743
35.543	0.75914	35.543	0.68873
35.6382	0.76643	35.6382	0.69534
35.7365	0.75824	35.7365	0.68791
35.8347	0.76204	35.8347	0.69136
35.9284	0.75383	35.9284	0.68391
36.0177	0.74551	36.0177	0.67636
36.104	0.74756	36.104	0.67822
36.1873	0.75829	36.1873	0.68796
36.2781	0.77259	36.2781	0.70093
36.3778	0.78171	36.3778	0.70921
36.4789	0.77692	36.4789	0.70486
36.5727	0.75987	36.5727	0.68939
36.6635	0.75153	36.6635	0.68182
36.7498	0.77104	36.7498	0.69953
36.8331	0.76797	36.8331	0.69674
36.9209	0.77877	36.9209	0.70654
37.0176	0.79487	37.0176	0.72115
37.1173	0.78835	37.1173	0.71523
37.2155	0.78353	37.2155	0.71086
37.3107	0.78041	37.3107	0.70803
37.4	0.76679	37.4	0.69567
37.4833	0.7636	37.4833	0.69278
37.5681	0.77798	37.5681	0.70582
37.6589	0.7959	37.6589	0.72208
37.7556	0.80852	37.7556	0.73353
37.8538	0.81076	37.8538	0.73556
37.9505	0.79189	37.9505	0.71844
38.0398	0.77995	38.0398	0.70761
38.1276	0.78203	38.1276	0.7095
38.2124	0.79118	38.2124	0.7178
38.2972	0.80035	38.2972	0.72612
38.3925	0.8131	38.3925	0.73768
38.4922	0.81353	38.4922	0.73808
38.5904	0.79633	38.5904	0.72247
38.6871	0.80374	38.6871	0.7292
38.7764	0.79184	38.7764	0.71839
38.8612	0.80103	38.8612	0.72674
38.9445	0.7961	38.9445	0.72226
39.0338	0.81589	39.0338	0.74021
39.129	0.82686	39.129	0.75017
39.2272	0.82202	39.2272	0.74578
39.3254	0.81888	39.3254	0.74293
39.4177	0.81755	39.4177	0.74172
39.5055	0.80195	39.5055	0.72757
39.5918	0.81647	39.5918	0.74075
39.6766	0.81684	39.6766	0.74108
39.7674	0.83141	39.7674	0.75429
39.867	0.83542	39.867	0.75794
39.9682	0.83935	39.9682	0.7615
40.0635	0.82741	40.0635	0.75067
40.1557	0.81892	40.1557	0.74296
40.2405	0.82645	40.2405	0.7498
40.3239	0.82497	40.3239	0.74846
40.4116	0.83068	40.4116	0.75364
40.5084	0.86489	40.5084	0.78467
40.608	0.85111	40.608	0.77217
40.7063	0.85155	40.7063	0.77257
40.7985	0.82704	40.7985	0.75033
40.8863	0.82927	40.8863	0.75236
40.9711	0.83497	40.9711	0.75752
41.0574	0.84953	41.0574	0.77074
41.1467	0.85711	41.1467	0.77761
41.2449	0.86651	41.2449	0.78614
41.3461	0.86697	41.3461	0.78656
41.4428	0.85126	41.4428	0.7723
41.5336	0.83744	41.5336	0.75977
41.6199	0.84854	41.6199	0.76984
41.7047	0.85068	41.7047	0.77178
41.7895	0.85281	41.7895	0.77371
41.8847	0.86044	41.8847	0.78064
41.9829	0.88597	41.9829	0.80379
42.0797	0.85772	42.0797	0.77817
42.1719	0.86536	42.1719	0.78509
42.2627	0.85679	42.2627	0.77732
42.349	0.85531	42.349	0.77598
42.4338	0.86116	42.4338	0.78129
42.5245	0.8741	42.5245	0.79303
42.6198	0.88169	42.6198	0.79991
42.7195	0.88576	42.7195	0.8036
42.8177	0.87368	42.8177	0.79264
42.9099	0.87586	42.9099	0.79463
42.9977	0.86546	42.9977	0.78519
43.0825	0.87665	43.0825	0.79534
43.1673	0.88421	43.1673	0.8022
43.2596	0.88287	43.2596	0.80098
43.3608	0.90495	43.3608	0.82102
43.4605	0.90001	43.4605	0.81653
43.5542	0.88422	43.5542	0.80221
43.6435	0.88463	43.6435	0.80258
43.7283	0.88502	43.7283	0.80294
43.8116	0.89081	43.8116	0.80819
43.9009	0.89487	43.9009	0.81187
44.0006	0.92068	44.0006	0.83529
44.1003	0.90666	44.1003	0.82257
44.1985	0.8926	44.1985	0.80981
44.2908	0.88939	44.2908	0.8069
44.3786	0.88079	44.3786	0.7991
44.4619	0.89748	44.4619	0.81424
44.5482	0.90332	44.5482	0.81954
44.6375	0.91639	44.6375	0.8314
44.7372	0.9351	44.7372	0.84837
44.8368	0.91012	44.8368	0.82571
44.9306	0.91235	44.9306	0.82773
45.0199	0.90553	45.0199	0.82154
45.1062	0.91139	45.1062	0.82686
45.191	0.91723	45.191	0.83216
45.2773	0.90852	45.2773	0.82425
45.374	0.92724	45.374	0.84124
45.4752	0.93319	45.4752	0.84664
45.5734	0.92451	45.5734	0.83876
45.6671	0.91034	45.6671	0.82591
45.7579	0.92718	45.7579	0.84118
45.8397	0.9203	45.8397	0.83494
45.9246	0.92439	45.9246	0.83865
46.0153	0.93579	46.0153	0.84899
46.112	0.94174	46.112	0.85439
46.2117	0.93483	46.2117	0.84813
46.3085	0.9372	46.3085	0.85027
46.3977	0.92473	46.3977	0.83896
46.484	0.93254	46.484	0.84605
46.5703	0.92007	46.5703	0.83473
46.6551	0.93886	46.6551	0.85178
46.7489	0.94111	46.7489	0.85382
46.8516	0.97101	46.8516	0.88095
46.9513	0.94758	46.9513	0.85969
47.0435	0.93702	47.0435	0.85011
47.1343	0.94297	47.1343	0.85551
47.2191	0.94337	47.2191	0.85588
47.3024	0.94928	47.3024	0.86123
47.3917	0.96447	47.3917	0.87502
47.4914	0.95944	47.4914	0.87045
47.5911	0.96545	47.5911	0.87591
47.6878	0.95114	47.6878	0.86292
47.7786	0.95531	47.7786	0.8667
47.8634	0.94839	47.8634	0.86043
47.9497	0.95241	47.9497	0.86407
48.036	0.96764	48.036	0.87789
48.1282	0.96991	48.1282	0.87995
48.2294	0.98713	48.2294	0.89558
48.3291	0.97463	48.3291	0.88424
48.4243	0.95663	48.4243	0.8679
48.5136	0.9607	48.5136	0.87159
48.5999	0.9593	48.5999	0.87032
48.6832	0.9801	48.6832	0.8892
48.7695	0.96943	48.7695	0.87951
48.8648	0.98657	48.8648	0.89507
48.9645	0.99081	48.9645	0.89892
49.0597	0.97824	49.0597	0.88751
49.1534	0.96756	49.1534	0.87782
49.2427	0.97733	49.2427	0.88668
49.3275	0.96659	49.3275	0.87694
49.4123	0.97816	49.4123	0.88744
49.5046	0.98794	49.5046	0.89631
49.6028	1.00143	49.6028	0.90854
49.7025	1.0001	49.7025	0.90734
49.8007	0.99683	49.8007	0.90438
49.8915	0.98427	49.8915	0.89298
49.9778	0.99396	49.9778	0.90177
50.0626	0.99255	50.0626	0.90049
50.1504	0.99482	50.1504	0.90255
50.2441	1.0065	50.2441	0.91314
50.3453	1.01831	50.3453	0.92386
50.4435	0.99822	50.4435	0.90564
50.5358	1.00052	50.5358	0.90772
50.6235	0.98598	50.6235	0.89453
50.7084	1.00139	50.7084	0.90851
50.7917	0.99435	50.7917	0.90212
50.8824	1.02105	50.8824	0.92635
50.9807	1.02339	50.9807	0.92847
51.0818	1.0277	51.0818	0.93238
51.1786	1.01122	51.1786	0.91743
51.2693	1.01361	51.2693	0.9196
51.3556	1.01027	51.3556	0.91657
51.4389	1.01447	51.4389	0.92037
51.5267	1.02619	51.5267	0.93101
51.6205	1.03232	51.6205	0.93657
51.7202	1.03468	51.7202	0.93871
51.8199	1.03897	51.8199	0.94261
51.9121	1.01686	51.9121	0.92255
51.9999	1.01537	51.9999	0.9212
52.0862	1.0196	52.0862	0.92503
52.171	1.02188	52.171	0.9271
52.2588	1.03745	52.2588	0.94123
52.357	1.0436	52.357	0.94681
52.4567	1.05741	52.4567	0.95934
52.5549	1.0296	52.5549	0.93411
52.6501	1.03762	52.6501	0.94138
52.7365	1.03053	52.7365	0.93495
52.8198	1.01952	52.8198	0.92496
52.9031	1.04078	52.9031	0.94425
52.9954	1.06405	52.9954	0.96536
53.0936	1.05508	53.0936	0.95722
53.1918	1.05931	53.1918	0.96106
53.2885	1.0504	53.2885	0.95298
53.3793	1.04324	53.3793	0.94648
53.4656	1.03996	53.4656	0.9435
53.5504	1.05549	53.5504	0.9576
53.6367	1.05791	53.6367	0.95979
53.7319	1.06979	53.7319	0.97057
53.8346	1.07418	53.8346	0.97455
53.9328	1.06319	53.9328	0.96458
54.0265	1.05424	54.0265	0.95646
54.1158	1.05844	54.1158	0.96027
54.1991	1.0456	54.1991	0.94862
54.2824	1.05744	54.2824	0.95936
54.3732	1.06935	54.3732	0.97017
54.4714	1.0947	54.4714	0.99317
54.5696	1.07995	54.5696	0.97978
54.6678	1.07474	54.6678	0.97506
54.7586	1.06753	54.7586	0.96851
54.8449	1.05651	54.8449	0.95852
54.9297	1.07612	54.9297	0.97631
55.0175	1.0842	55.0175	0.98364
55.1112	1.08669	55.1112	0.9859
55.2109	1.09868	55.2109	0.99678
55.3106	1.08576	55.3106	0.98506
55.4044	1.0825	55.4044	0.9821
55.4937	1.07337	55.4937	0.97382
55.58	1.08531	55.58	0.98465
55.6633	1.08188	55.6633	0.98154
55.7511	1.0901	55.7511	0.98899
55.8493	1.10977	55.8493	1.00684
55.9475	1.10653	55.9475	1.0039
56.0427	1.08777	56.0427	0.98688
56.1335	1.09402	56.1335	0.99255
56.2213	1.08483	56.2213	0.98421
56.3061	1.09494	56.3061	0.99339
56.3924	1.10307	56.3924	1.00076
56.4861	1.121	56.4861	1.01703
56.5858	1.11954	56.5858	1.01571
56.684	1.12208	56.684	1.01801
56.7807	1.10714	56.7807	1.00445
56.8715	1.09607	56.8715	0.99441
56.9578	1.09452	56.9578	0.99301
57.0411	1.10466	57.0411	1.0022
57.1274	1.1187	57.1274	1.01494
57.2242	1.12882	57.2242	1.02413
57.3253	1.13326	57.3253	1.02815
57.4235	1.12612	57.4235	1.02167
57.5173	1.10532	57.5173	1.0028
57.6036	1.11347	57.6036	1.0102
57.6884	1.09461	57.6884	0.99308
57.7732	1.12803	57.7732	1.0234
57.8655	1.12271	57.8655	1.01858
57.9652	1.14842	57.9652	1.04191
58.0649	1.12761	58.0649	1.02302
58.1601	1.12431	58.1601	1.02003
58.2508	1.11898	58.2508	1.01519
58.3372	1.12135	58.3372	1.01735
58.422	1.12764	58.422	1.02306
58.5083	1.14369	58.5083	1.03762
58.6035	1.14029	58.6035	1.03453
58.7032	1.16036	58.7032	1.05274
58.7999	1.1453	58.7999	1.03908
58.8907	1.12828	58.8907	1.02363
58.9785	1.13461	58.9785	1.02937
59.0648	1.14474	59.0648	1.03857
59.1511	1.1433	59.1511	1.03726
59.2403	1.15551	59.2403	1.04833
59.34	1.16584	59.34	1.05771
59.4397	1.14883	59.4397	1.04228
59.5365	1.1435	59.5365	1.03744
59.6302	1.1518	59.6302	1.04497
59.7165	1.14056	59.7165	1.03477
59.7983	1.14293	59.7983	1.03692
59.8846	1.15513	59.8846	1.04799
59.9769	1.16941	59.9769	1.06095
60.0751	1.18172	60.0751	1.07212
60.1733	1.17243	60.1733	1.06369
60.27	1.16519	60.27	1.05712
60.3578	1.15186	60.3578	1.04503
60.4456	1.15631	60.4456	1.04906
60.5304	1.16664	60.5304	1.05843
60.6167	1.16315	60.6167	1.05527
60.7149	1.18727	60.7149	1.07715
60.8161	1.19182	60.8161	1.08127
60.9128	1.18056	60.9128	1.07106
61.0066	1.15941	61.0066	1.05187
61.0943	1.16785	61.0943	1.05953
61.1777	1.16831	61.1777	1.05995
61.2625	1.16878	61.2625	1.06038
61.3562	1.19489	61.3562	1.08406
61.4559	1.20135	61.4559	1.08993
61.5541	1.1861	61.5541	1.07609
61.6508	1.1887	61.6508	1.07845
61.7386	1.17143	61.7386	1.06278
61.8235	1.1719	61.8235	1.06321
61.9098	1.18617	61.9098	1.07615
61.9975	1.19454	61.9975	1.08375
62.0928	1.20499	62.0928	1.09323
62.194	1.21551	62.194	1.10277
62.2936	1.21208	62.2936	1.09966
62.3844	1.18484	62.3844	1.07495
62.4722	1.19334	62.4722	1.08266
62.5585	1.19382	62.5585	1.0831
62.6403	1.20219	62.6403	1.09068
62.7311	1.20864	62.7311	1.09654
62.8308	1.23302	62.8308	1.11866
62.929	1.21974	62.929	1.10661
63.0243	1.19439	63.0243	1.08361
63.115	1.19295	63.115	1.08231
63.2013	1.20136	63.2013	1.08993
63.2861	1.19793	63.2861	1.08683
63.3739	1.21828	63.3739	1.10529
63.4691	1.22285	63.4691	1.10943
63.5673	1.2294	63.5673	1.11537
63.6671	1.21605	63.6671	1.10326
63.7623	1.22454	63.7623	1.11096
63.8516	1.20309	63.8516	1.0915
63.9364	1.21152	63.9364	1.09915
64.0197	1.22602	64.0197	1.11231
64.109	1.22458	64.109	1.111
64.2072	1.24104	64.2072	1.12593
64.3098	1.24775	64.3098	1.13202
64.4051	1.22824	64.4051	1.11432
64.4958	1.21274	64.4958	1.10026
64.5821	1.2273	64.5821	1.11347
64.6655	1.22373	64.6655	1.11023
64.7518	1.23625	64.7518	1.12159
64.847	1.24685	64.847	1.1312
64.9482	1.25947	64.9482	1.14266
65.0479	1.24202	65.0479	1.12682
65.1431	1.23655	65.1431	1.12186
65.2324	1.22698	65.2324	1.11318
65.3157	1.23755	65.3157	1.12276
65.4005	1.24407	65.4005	1.12868
65.4883	1.24249	65.4883	1.12725
65.5835	1.26728	65.5835	1.14974
65.6847	1.26788	65.6847	1.15028
65.7814	1.2523	65.7814	1.13615
65.8722	1.24472	65.8722	1.12927
65.96	1.25125	65.96	1.1352
66.0448	1.24374	66.0448	1.12838
66.1311	1.26039	66.1311	1.14349
66.2219	1.25487	66.2219	1.13848
66.3216	1.28164	66.3216	1.16277
66.4213	1.27421	66.4213	1.15603
66.518	1.26872	66.518	1.15105
66.6102	1.2632	66.6102	1.14604
66.695	1.2637	66.695	1.14649
66.7784	1.246	66.7784	1.13043
66.8662	1.27486	66.8662	1.15662
66.9599	1.27541	66.9599	1.15712
67.0596	1.30029	67.0596	1.17969
67.1578	1.27249	67.1578	1.15447
67.2501	1.28109	67.2501	1.16227
67.3379	1.26548	67.3379	1.1481
67.4227	1.26797	67.4227	1.15036
67.5075	1.27455	67.5075	1.15634
67.5968	1.28724	67.5968	1.16785
67.695	1.29802	67.695	1.17763
67.7976	1.30673	67.7976	1.18553
67.8944	1.28094	67.8944	1.16213
67.9866	1.28756	67.9866	1.16814
68.0729	1.28808	68.0729	1.16861
68.1562	1.28249	68.1562	1.16354
68.2425	1.28908	68.2425	1.16952
68.3393	1.31	68.3393	1.1885
68.439	1.31269	68.439	1.19094
68.5372	1.29695	68.5372	1.17666
68.6309	1.28729	68.6309	1.1679
68.7187	1.29592	68.7187	1.17572
68.8035	1.28832	68.8035	1.16883
68.8898	1.30106	68.8898	1.18039
68.9791	1.30572	68.9791	1.18462
69.0758	1.31244	69.0758	1.19071
69.177	1.31916	69.177	1.19681
69.2737	1.31162	69.2737	1.18997
69.3659	1.29978	69.3659	1.17922
69.4523	1.31057	69.4523	1.18901
69.5386	1.31321	69.5386	1.19141
69.6219	1.30745	69.6219	1.18618
69.7156	1.3183	69.7156	1.19603
69.8138	1.3456	69.8138	1.22079
69.9106	1.32774	69.9106	1.2046
70.0043	1.31602	70.0043	1.19395
70.0965	1.3206	70.0965	1.19812
70.1814	1.31293	70.1814	1.19116
70.2647	1.31343	70.2647	1.19161
70.354	1.33245	70.354	1.20887
70.4492	1.34336	70.4492	1.21876
70.5474	1.33981	70.5474	1.21554
70.6471	1.34041	70.6471	1.21609
70.7423	1.33066	70.7423	1.20724
70.8316	1.31885	70.8316	1.19653
70.9164	1.3215	70.9164	1.19893
71.0012	1.34055	71.0012	1.21622
71.092	1.34111	71.092	1.21672
71.1902	1.34993	71.1902	1.22472
71.2914	1.35055	71.2914	1.22528
71.3851	1.33872	71.3851	1.21456
71.4744	1.33927	71.4744	1.21505
71.5607	1.35017	71.5607	1.22494
71.6455	1.34234	71.6455	1.21784
71.7333	1.35326	71.7333	1.22774
71.83	1.35801	71.83	1.23205
71.9312	1.36688	71.9312	1.2401
72.0279	1.35507	72.0279	1.22938
72.1217	1.33902	72.1217	1.21482
72.2109	1.34578	72.2109	1.22096
72.2957	1.35049	72.2957	1.22523
72.3806	1.351	72.3806	1.2257
72.4713	1.36819	72.4713	1.24129
72.568	1.3895	72.568	1.26062
72.6663	1.37563	72.6663	1.24804
72.763	1.3513	72.763	1.22597
72.8522	1.35184	72.8522	1.22646
72.9386	1.35645	72.9386	1.23064
73.0249	1.36741	73.0249	1.24058
73.1097	1.38259	73.1097	1.25435
73.2049	1.37897	73.2049	1.25107
73.3046	1.39833	73.3046	1.26863
73.4028	1.3719	73.4028	1.24466
73.4995	1.3641	73.4995	1.23758
73.5903	1.37089	73.5903	1.24374
73.6736	1.37767	73.6736	1.24989
73.7584	1.36988	73.7584	1.24282
73.8462	1.39547	73.8462	1.26604
73.9414	1.38777	73.9414	1.25905
74.0382	1.39667	74.0382	1.26713
74.1379	1.38899	74.1379	1.26016
74.2301	1.38329	74.2301	1.25499
74.3164	1.38165	74.3164	1.2535
74.4027	1.38436	74.4027	1.25596
74.4875	1.389	74.4875	1.26017
74.5798	1.40007	74.5798	1.27021
74.681	1.42173	74.681	1.28987
74.7807	1.41815	74.7807	1.28662
74.8759	1.39141	74.8759	1.26236
74.9681	1.39623	74.9681	1.26673
75.0515	1.39468	75.0515	1.26533
75.1348	1.3889	75.1348	1.26008
75.2226	1.4104	75.2226	1.27959
75.3208	1.42787	75.3208	1.29543
75.4205	1.41796	75.4205	1.28645
75.5187	1.40389	75.5187	1.27368
75.6109	1.39599	75.6109	1.26651
75.6972	1.39871	75.6972	1.26898
75.7835	1.40761	75.7835	1.27706
75.8698	1.41448	75.8698	1.28329
75.9606	1.43401	75.9606	1.30101
76.0588	1.42626	76.0588	1.29398
76.16	1.44588	76.16	1.31178
76.2552	1.41057	76.2552	1.27974
76.346	1.41114	76.346	1.28026
76.4323	1.41375	76.4323	1.28263
76.5171	1.4249	76.5171	1.29274
76.6019	1.41909	76.6019	1.28747
76.6972	1.44726	76.6972	1.31302
76.7954	1.43726	76.7954	1.30395
76.8921	1.44215	76.8921	1.30839
76.9858	1.41723	76.9858	1.28578
77.0751	1.43271	77.0751	1.29982
77.1599	1.42896	77.1599	1.29643
77.2447	1.43378	77.2447	1.3008
77.3355	1.45135	77.3355	1.31674
77.4307	1.45833	77.4307	1.32307
77.5304	1.4526	77.5304	1.31788
77.6286	1.45103	77.6286	1.31645
77.7238	1.43682	77.7238	1.30356
77.8116	1.43738	77.8116	1.30406
77.895	1.43361	77.895	1.30065
77.9798	1.44481	77.9798	1.3108
78.072	1.46247	78.072	1.32682
78.1732	1.47379	78.1732	1.33709
78.2729	1.47013	78.2729	1.33378
78.3667	1.43881	78.3667	1.30536
78.4559	1.43507	78.4559	1.30197
78.5407	1.45478	78.5407	1.31985
78.6256	1.44892	78.6256	1.31453
78.7148	1.46871	78.7148	1.33248
78.813	1.48213	78.813	1.34467
78.9142	1.47638	78.9142	1.33945
79.0109	1.47062	79.0109	1.33422
79.1032	1.45406	79.1032	1.3192
79.1895	1.45041	79.1895	1.31589
79.2743	1.468	79.2743	1.33184
79.3591	1.46644	79.3591	1.33043
79.4514	1.48629	79.4514	1.34844
79.5511	1.49127	79.5511	1.35295
79.6493	1.48548	79.6493	1.3477
79.7445	1.47325	79.7445	1.33661
79.8338	1.45872	79.8338	1.32343
79.9201	1.47438	79.9201	1.33763
80.0049	1.48568	80.0049	1.34788
80.0912	1.48191	80.0912	1.34446
80.1879	1.50398	80.1879	1.36449
80.2861	1.49818	80.2861	1.35922
80.3843	1.48815	80.3843	1.35012
80.4796	1.48442	80.4796	1.34674
80.5688	1.47856	80.5688	1.34143
80.6522	1.4791	80.6522	1.34191
80.737	1.4882	80.737	1.35017
80.8263	1.50606	80.8263	1.36637
80.9215	1.51524	80.9215	1.3747
81.0212	1.51378	81.0212	1.37338
81.1194	1.51655	81.1194	1.37589
81.2116	1.48916	81.2116	1.35104
81.2979	1.48326	81.2979	1.34569
81.3828	1.50971	81.3828	1.36968
81.4676	1.50166	81.4676	1.36238
81.5613	1.52607	81.5613	1.38453
81.664	1.52675	81.664	1.38515
81.7637	1.51868	81.7637	1.37782
81.8574	1.48899	81.8574	1.35089
81.9467	1.50042	81.9467	1.36125
82.033	1.5096	82.033	1.36959
82.1163	1.51015	82.1163	1.37008
82.2056	1.52596	82.2056	1.38443
82.3038	1.54824	82.3038	1.40464
82.4005	1.52287	82.4005	1.38162
82.4987	1.52139	82.4987	1.38028
82.591	1.51112	82.591	1.37096
82.6773	1.51607	82.6773	1.37545
82.7636	1.51438	82.7636	1.37392
82.8499	1.53235	82.8499	1.39023
82.9421	1.54174	82.9421	1.39875
83.0418	1.54241	83.0418	1.39935
83.1415	1.54521	83.1415	1.40189
83.2353	1.53051	83.2353	1.38855
83.326	1.51806	83.326	1.37726
83.4123	1.52953	83.4123	1.38767
83.4957	1.51917	83.4957	1.37826
83.582	1.54374	83.582	1.40056
83.6802	1.56627	83.6802	1.421
83.7784	1.55383	83.7784	1.40971
83.8721	1.53256	83.8721	1.39042
83.9644	1.54199	83.9644	1.39897
84.0522	1.53161	84.0522	1.38955
84.1355	1.54086	84.1355	1.39794
84.2233	1.55241	84.2233	1.40843
84.3155	1.55957	84.3155	1.41492
84.4167	1.57338	84.4167	1.42745
84.5164	1.56533	84.5164	1.42015
84.6131	1.55716	84.6131	1.41273
84.7039	1.55347	84.7039	1.40938
84.7902	1.53421	84.7902	1.39191
84.8735	1.55232	84.8735	1.40834
84.9598	1.55289	84.9598	1.40886
85.0536	1.58426	85.0536	1.43732
85.1548	1.57836	85.1548	1.43196
85.2529	1.57686	85.2529	1.43061
85.3482	1.55116	85.3482	1.40729
85.436	1.56049	85.436	1.41576
85.5208	1.56322	85.5208	1.41823
85.6041	1.57695	85.6041	1.43068
85.6964	1.57985	85.6964	1.43332
85.7961	1.60476	85.7961	1.45592
85.8958	1.58119	85.8958	1.43454
85.9925	1.58185	85.9925	1.43513
86.0847	1.56924	86.0847	1.42369
86.1695	1.56322	86.1695	1.41823
86.2544	1.5747	86.2544	1.42865
86.3407	1.57974	86.3407	1.43322
86.4329	1.5936	86.4329	1.4458
86.5326	1.61196	86.5326	1.46245
86.6308	1.59048	86.6308	1.44296
86.7231	1.5823	86.7231	1.43555
86.8109	1.56965	86.8109	1.42407
86.8986	1.58131	86.8986	1.43465
86.9835	1.58188	86.9835	1.43516
87.0713	1.59793	87.0713	1.44972
87.1694	1.62297	87.1694	1.47244
87.2706	1.61484	87.2706	1.46507
87.3674	1.59328	87.3674	1.44551
87.4611	1.59174	87.4611	1.44411
87.5489	1.59233	87.5489	1.44464
87.6322	1.59955	87.6322	1.45119
87.717	1.6023	87.717	1.45369
87.8063	1.61185	87.8063	1.46235
87.9045	1.62584	87.9045	1.47505
88.0027	1.61985	88.0027	1.46961
88.1009	1.62719	88.1009	1.47627
88.1902	1.60781	88.1902	1.45869
88.278	1.59493	88.278	1.447
88.3613	1.61113	88.3613	1.4617
88.4476	1.61172	88.4476	1.46223
88.5443	1.64139	88.5443	1.48915
88.6485	1.6488	88.6485	1.49587
88.7452	1.60927	88.7452	1.46001
88.8389	1.60771	88.8389	1.4586
88.9267	1.61948	88.9267	1.46927
89.0101	1.61773	89.0101	1.46769
89.0934	1.63169	89.0934	1.48035
89.1856	1.64135	89.1856	1.48911
89.2853	1.67099	89.2853	1.516
89.385	1.64272	89.385	1.49036
89.4818	1.63436	89.4818	1.48277
89.5725	1.62827	89.5725	1.47725
89.6573	1.61545	89.6573	1.46561
89.7421	1.63175	89.7421	1.48041
89.8299	1.63907	89.8299	1.48705
89.9237	1.64644	89.9237	1.49373
90.0249	1.66508	90.0249	1.51065
90.1231	1.65671	90.1231	1.50305
90.2153	1.64612	90.2153	1.49344
90.3061	1.64234	90.3061	1.49001
90.3924	1.63387	90.3924	1.48233
90.4742	1.63896	90.4742	1.48695
90.5635	1.63957	90.5635	1.4875
90.6632	1.67627	90.6632	1.5208
90.7599	1.67462	90.7599	1.5193
90.8551	1.65504	90.8551	1.50154
90.9459	1.65349	90.9459	1.50012
91.0337	1.65409	91.0337	1.50067
91.117	1.64557	91.117	1.49295
91.2048	1.66876	91.2048	1.51398
91.2986	1.67838	91.2986	1.52271
91.3968	1.68362	91.3968	1.52747
91.4965	1.673	91.4965	1.51783
91.5932	1.68044	91.5932	1.52458
91.6839	1.66754	91.6839	1.51287
91.7702	1.67269	91.7702	1.51755
91.8536	1.67106	91.8536	1.51607
91.9414	1.67167	91.9414	1.51662
92.0366	1.6903	92.0366	1.53352
92.1378	1.7047	92.1378	1.54659
92.2345	1.68049	92.2345	1.52462
92.3267	1.66977	92.3267	1.5149
92.416	1.66128	92.416	1.50719
92.4993	1.67776	92.4993	1.52215
92.5842	1.68515	92.5842	1.52885
92.6779	1.6926	92.6779	1.53561
92.7791	1.70924	92.7791	1.55071
92.8773	1.70078	92.8773	1.54303
92.974	1.68564	92.974	1.5293
93.0618	1.68167	93.0618	1.5257
93.1481	1.68686	93.1481	1.5304
93.2329	1.68968	93.2329	1.53296
93.3207	1.70613	93.3207	1.54788
93.4159	1.71375	93.4159	1.5548
93.5156	1.71445	93.5156	1.55544
93.6123	1.71278	93.6123	1.55392
93.7046	1.7066	93.7046	1.54831
93.7909	1.7004	93.7909	1.54269
93.8772	1.71241	93.8772	1.55359
93.9635	1.71526	93.9635	1.55617
94.0543	1.7159	94.0543	1.55675
94.154	1.73486	94.154	1.57395
94.2522	1.72414	94.2522	1.56423
94.3489	1.7089	94.3489	1.5504
94.4426	1.71179	94.4426	1.55303
94.5274	1.70557	94.5274	1.54737
94.6108	1.69468	94.6108	1.5375
94.6971	1.72505	94.6971	1.56506
94.7893	1.73481	94.7893	1.57391
94.8875	1.74696	94.8875	1.58493
94.9857	1.72934	94.9857	1.56895
95.081	1.74148	95.081	1.57996
95.1688	1.71466	95.1688	1.55562
95.255	1.73363	95.255	1.57284
95.3399	1.73423	95.3399	1.57338
95.4292	1.73024	95.4292	1.56976
95.5273	1.76306	95.5273	1.59953
95.63	1.75917	95.63	1.596
95.7267	1.73235	95.7267	1.57167
95.819	1.73525	95.819	1.57431
95.9068	1.73137	95.9068	1.57079
95.9886	1.73195	95.9886	1.57131
96.0734	1.73017	96.0734	1.56969
96.1687	1.76768	96.1687	1.60373
96.2684	1.7615	96.2684	1.59812
96.3666	1.76911	96.3666	1.60503
96.4633	1.73757	96.4633	1.57641
96.5511	1.75198	96.5511	1.58948
96.6359	1.7457	96.6359	1.58379
96.7222	1.76011	96.7222	1.59686
96.81	1.75609	96.81	1.59321
96.9067	1.77527	96.9067	1.61062
97.0079	1.76908	97.0079	1.605
97.1046	1.7767	97.1046	1.61191
97.1968	1.75432	97.1968	1.59161
97.2861	1.75949	97.2861	1.5963
97.3709	1.76476	97.3709	1.60108
97.4543	1.76763	97.4543	1.60368
97.545	1.77988	97.545	1.6148
97.6447	1.80833	97.6447	1.64061
97.7414	1.7813	97.7414	1.61609
97.8367	1.75889	97.8367	1.59575
97.9274	1.77103	97.9274	1.60676
98.0137	1.77165	98.0137	1.60733
98.0971	1.77692	98.0971	1.61211
98.1849	1.78689	98.1849	1.62115
98.2816	1.79682	98.2816	1.63016
98.3798	1.79526	98.3798	1.62875
98.4795	1.78902	98.4795	1.62309
98.5747	1.79667	98.5747	1.63003
98.6625	1.77871	98.6625	1.61374
98.7473	1.79096	98.7473	1.62484
98.8336	1.79386	98.8336	1.62748
98.9214	1.80375	98.9214	1.63645
99.0196	1.81842	99.0196	1.64976
99.1208	1.81218	99.1208	1.6441
99.2175	1.79436	99.2175	1.62793
99.3083	1.7973	99.3083	1.6306
99.3946	1.79564	99.3946	1.62909
99.4779	1.79156	99.4779	1.6254
99.5642	1.80144	99.5642	1.63436
99.6594	1.81854	99.6594	1.64987
99.7606	1.84254	99.7606	1.67164
99.8603	1.81301	99.8603	1.64485
99.954	1.81127	99.954	1.64328
100.042	1.8049	100.042	1.6375
100.128	1.79626	100.128	1.62965
100.213	1.81086	100.213	1.64291
100.302	1.81853	100.302	1.64986
100.397	1.83565	100.397	1.6654
100.499	1.8387	100.499	1.66816
100.594	1.82066	100.594	1.65179
100.683	1.81658	100.683	1.64809
100.772	1.82426	100.772	1.65506
100.857	1.82488	100.857	1.65562
100.944	1.81618	100.944	1.64773
101.037	1.83323	101.037	1.6632
101.137	1.84571	101.137	1.67452
101.235	1.84413	101.235	1.67309
101.33	1.83308	101.33	1.66306
101.421	1.84076	101.421	1.67003
101.506	1.83908	101.506	1.6685
101.591	1.82563	101.591	1.6563
101.677	1.84739	101.677	1.67604
101.771	1.85513	101.771	1.68307
101.871	1.85587	101.871	1.68374
101.969	1.84954	101.969	1.67799
102.062	1.85023	102.062	1.67862
102.15	1.83677	102.15	1.66641
102.235	1.83739	102.235	1.66698
102.32	1.83801	102.32	1.66754
102.411	1.8528	102.411	1.68095
102.512	1.8889	102.512	1.7137
102.613	1.87076	102.613	1.69725
102.707	1.84548	102.707	1.67431
102.799	1.85566	102.799	1.68355
102.884	1.85861	102.884	1.68622
102.967	1.85458	102.967	1.68257
103.053	1.87172	103.053	1.69812
103.15	1.88428	103.15	1.70951
103.25	1.89212	103.25	1.71663
103.348	1.87391	103.348	1.70011
103.443	1.8723	103.443	1.69864
103.53	1.85873	103.53	1.68633
103.614	1.864	103.614	1.69111
103.701	1.87421	103.701	1.70037
103.792	1.88196	103.792	1.70741
103.888	1.89445	103.888	1.71874
103.991	1.89769	103.991	1.72168
104.086	1.87707	104.086	1.70297
104.177	1.87774	104.177	1.70358
104.265	1.87127	104.265	1.69771
104.35	1.89558	104.35	1.71977
104.434	1.87252	104.434	1.69884
104.528	1.89925	104.528	1.7231
104.626	1.9167	104.626	1.73893
104.723	1.88646	104.723	1.71149
104.817	1.88483	104.817	1.71001
104.907	1.89495	104.907	1.7192
104.992	1.89559	104.992	1.71977
105.077	1.88676	105.077	1.71176
105.166	1.90404	105.166	1.72744
105.263	1.91205	105.263	1.73471
105.363	1.91993	105.363	1.74186
105.462	1.91355	105.462	1.73607
105.555	1.89979	105.555	1.72358
105.643	1.89576	105.643	1.71993
105.727	1.89873	105.727	1.72262
105.812	1.90419	105.812	1.72758
105.903	1.90487	105.903	1.72819
106.003	1.93428	106.003	1.75488
106.104	1.92787	106.104	1.74906
106.198	1.91908	106.198	1.74109
106.288	1.90527	106.288	1.72855
106.373	1.91792	106.373	1.74003
106.456	1.90417	106.456	1.72756
106.544	1.93839	106.544	1.75861
106.644	1.93196	106.644	1.75277
106.744	1.9543	106.744	1.77304
106.842	1.9166	106.842	1.73883
106.936	1.92215	106.936	1.74387
107.022	1.92764	107.022	1.74885
107.107	1.92592	107.107	1.7473
107.193	1.94568	107.193	1.76522
107.282	1.94164	107.282	1.76155
107.38	1.9471	107.38	1.76651
107.48	1.95036	107.48	1.76946
107.575	1.93664	107.575	1.75702
107.665	1.93968	107.665	1.75977
107.752	1.93078	107.752	1.7517
107.837	1.94821	107.837	1.76751
107.924	1.95373	107.924	1.77252
108.019	1.96169	108.019	1.77974
108.119	1.96245	108.119	1.78043
108.215	1.94871	108.215	1.76797
108.312	1.94694	108.312	1.76636
108.401	1.95012	108.401	1.76925
108.485	1.93629	108.485	1.7567
108.569	1.95614	108.569	1.77471
108.657	1.96405	108.657	1.78189
108.752	1.98176	108.752	1.79796
108.852	1.97765	108.852	1.79422
108.95	1.96154	108.95	1.77961
109.043	1.95736	109.043	1.77581
109.129	1.94114	109.129	1.7611
109.214	1.95377	109.214	1.77256
109.3	1.97385	109.3	1.79077
109.392	1.96966	109.392	1.78698
109.493	2.00926	109.493	1.8229
109.593	1.98585	109.593	1.80167
109.688	1.96716	109.688	1.78471
109.779	1.97513	109.779	1.79194
109.864	1.9685	109.864	1.78592
109.947	1.95694	109.947	1.77544
110.035	1.98673	110.035	1.80246
110.133	2.01185	110.133	1.82525
110.233	1.99554	110.233	1.81046
110.331	1.97682	110.331	1.79347
110.423	1.98244	110.423	1.79857
110.51	1.9758	110.51	1.79254
110.594	1.98864	110.594	1.80419
110.681	2.01121	110.681	1.82467
110.773	1.99492	110.773	1.80989
110.871	2.00299	110.871	1.81721
110.972	2.01108	110.972	1.82456
111.068	2.00197	111.068	1.81629
111.158	1.98314	111.158	1.7992
111.246	2.00095	111.246	1.81537
111.33	2.0016	111.33	1.81595
111.414	2.0145	111.414	1.82766
111.51	2.01764	111.51	1.8305
111.609	2.03558	111.609	1.84678
111.705	2.00688	111.705	1.82074
111.798	1.99295	111.798	1.80811
111.888	2.00829	111.888	1.82202
111.972	2.02123	111.972	1.83376
112.057	2.00719	112.057	1.82103
112.148	2.02991	112.148	1.84163
112.245	2.02574	112.245	1.83785
112.344	2.04133	112.344	1.852
112.443	2.02487	112.443	1.83706
112.535	2.01823	112.535	1.83104
112.623	1.99431	112.623	1.80933
112.707	2.01461	112.707	1.82775
112.792	2.03251	112.792	1.84399
112.884	2.04059	112.884	1.85133
112.986	2.05116	112.986	1.86092
113.085	2.04712	113.085	1.85725
113.178	2.01582	113.178	1.82885
113.267	2.03367	113.267	1.84505
113.353	2.02455	113.353	1.83677
113.436	2.03499	113.436	1.84624
113.526	2.0554	113.526	1.86476
113.627	2.05874	113.627	1.8678
113.727	2.06931	113.727	1.87738
113.823	2.03799	113.823	1.84897
113.916	2.04863	113.916	1.85862
114.002	2.03454	114.002	1.84583
114.087	2.04004	114.087	1.85082
114.173	2.05064	114.173	1.86044
114.265	2.05378	114.265	1.8633
114.365	2.06197	114.365	1.87072
114.462	2.06529	114.462	1.87374
114.555	2.05106	114.555	1.86082
114.643	2.06415	114.643	1.8727
114.731	2.05	114.731	1.85986
114.816	2.06065	114.816	1.86952
114.904	2.06619	114.904	1.87455
115	2.0992	115	1.9045
115.1	2.09256	115.1	1.89848
115.197	2.07592	115.197	1.88338
115.292	2.05193	115.292	1.86162
115.381	2.06507	115.381	1.87353
115.465	2.05814	115.465	1.86725
115.549	2.0787	115.549	1.8859
115.639	2.09182	115.639	1.89781
115.735	2.08758	115.735	1.89395
115.835	2.10828	115.835	1.91274
115.932	2.08913	115.932	1.89536
116.023	2.07754	116.023	1.88485
116.11	2.07565	116.11	1.88313
116.194	2.0763	116.194	1.88372
116.28	2.08943	116.28	1.89564
116.375	2.10009	116.375	1.90531
116.478	2.11598	116.478	1.91973
116.576	2.09924	116.576	1.90454
116.668	2.07757	116.668	1.88488
116.758	2.08575	116.758	1.8923
116.841	2.09144	116.841	1.89746
116.924	2.08202	116.924	1.88892
117.015	2.12272	117.015	1.92584
117.113	2.11846	117.113	1.92198
117.214	2.11178	117.214	1.91591
117.313	2.10507	117.313	1.90982
117.405	2.10075	117.405	1.90591
117.49	2.09655	117.49	1.90209
117.573	2.10208	117.573	1.90711
117.661	2.11532	117.661	1.91913
117.755	2.13108	117.755	1.93342
117.854	2.12942	117.854	1.93192
117.955	2.14276	117.955	1.94402
118.049	2.10095	118.049	1.90609
118.138	2.1116	118.138	1.91575
118.225	2.11474	118.225	1.9186
118.308	2.11048	118.308	1.91473
118.396	2.13374	118.396	1.93584
118.493	2.15953	118.493	1.95923
118.591	2.14787	118.591	1.94865
118.686	2.121	118.686	1.92428
118.778	2.12666	118.778	1.92941
118.866	2.12736	118.866	1.93004
118.951	2.12556	118.951	1.92842
119.037	2.12378	119.037	1.9268
119.131	2.15714	119.131	1.95707
119.228	2.15545	119.228	1.95553
119.327	2.1487	119.327	1.94941
119.424	2.14196	119.424	1.94329
119.515	2.1376	119.515	1.93933
119.603	2.13074	119.603	1.93311
119.686	2.13387	119.686	1.93596
119.772	2.15983	119.772	1.95951
119.867	2.15812	119.867	1.95796
119.969	2.16898	119.969	1.96781
120.065	2.15709	120.065	1.95702
120.159	2.13516	120.159	1.93712
120.247	2.14343	120.247	1.94463
120.332	2.15923	120.332	1.95896
120.417	2.15495	120.417	1.95508
120.509	2.17334	120.509	1.97176
120.608	2.18173	120.608	1.97937
120.71	2.17248	120.71	1.97098
120.805	2.16814	120.805	1.96704
120.896	2.1486	120.896	1.94931
120.982	2.16708	120.982	1.96608
121.065	2.17023	121.065	1.96894
121.153	2.17094	121.153	1.96958
121.245	2.19197	121.245	1.98867
121.347	2.19528	121.347	1.99167
121.443	2.20119	121.443	1.99703
121.537	2.1689	121.537	1.96774
121.623	2.16201	121.623	1.96148
121.711	2.18055	121.711	1.9783
121.796	2.1786	121.796	1.97653
121.884	2.18194	121.884	1.97956
121.983	2.2157	121.983	2.0102
122.083	2.20127	122.083	1.9971
122.178	2.18431	122.178	1.98172
122.272	2.19006	122.272	1.98693
122.36	2.18314	122.36	1.98065
122.443	2.19145	122.443	1.98819
122.529	2.19478	122.529	1.99122
122.62	2.21842	122.62	2.01266
122.717	2.21671	122.717	2.01111
122.817	2.22517	122.817	2.01878
122.913	2.20801	122.913	2.00322
123.003	2.17565	123.003	1.97386
123.09	2.18136	123.09	1.97904
123.174	2.2025	123.174	1.99822
123.26	2.20833	123.26	2.0035
123.357	2.22694	123.357	2.02039
123.459	2.24308	123.459	2.03504
123.558	2.2159	123.558	2.01038
123.65	2.19101	123.65	1.9878
123.738	2.18921	123.738	1.98616
123.821	2.21025	123.821	2.00525
123.907	2.22377	123.907	2.01751
124	2.25019	124	2.04149
124.098	2.24332	124.098	2.03525
124.197	2.24414	124.197	2.03599
124.294	2.22692	124.294	2.02038
124.383	2.21996	124.383	2.01406
124.468	2.20529	124.468	2.00075
124.553	2.224	124.553	2.01772
124.642	2.24012	124.642	2.03235
124.736	2.25879	124.736	2.04928
124.837	2.2494	124.837	2.04077
124.935	2.25525	124.935	2.04607
125.029	2.23558	125.029	2.02823
125.119	2.23365	125.119	2.02648
125.203	2.23181	125.203	2.02481
125.287	2.24273	125.287	2.03472
125.376	2.25383	125.376	2.04478
125.476	2.28034	125.476	2.06884
125.572	2.25797	125.572	2.04854
125.668	2.25105	125.668	2.04227
125.758	2.24659	125.758	2.03822
125.846	2.25504	125.846	2.04589
125.931	2.25068	125.931	2.04193
126.017	2.27457	126.017	2.06361
126.112	2.28563	126.112	2.07364
126.211	2.28392	126.211	2.07208
126.309	2.26403	126.309	2.05404
126.407	2.26737	126.407	2.05707
126.496	2.24235	126.496	2.03437
126.581	2.26627	126.581	2.05607
126.666	2.26443	126.666	2.0544
126.752	2.29095	126.752	2.07847
126.85	2.28923	126.85	2.0769
126.952	2.29527	126.952	2.08238
127.048	2.28565	127.048	2.07365
127.139	2.26566	127.139	2.05552
127.227	2.25861	127.227	2.04912
127.31	2.28004	127.31	2.06857
127.397	2.28076	127.397	2.06922
127.49	2.30229	127.49	2.08876
127.592	2.32125	127.592	2.10595
127.691	2.29876	127.691	2.08555
127.785	2.28651	127.785	2.07444
127.876	2.27437	127.876	2.06343
127.961	2.27762	127.961	2.06637
128.045	2.3017	128.045	2.08822
128.133	2.29208	128.133	2.07949
128.228	2.31369	128.228	2.0991
128.33	2.31709	128.33	2.10218
128.425	2.30486	128.425	2.09108
128.517	2.29526	128.517	2.08238
128.603	2.28291	128.603	2.07117
128.69	2.30973	128.69	2.0955
128.774	2.31299	128.774	2.09846
128.867	2.32158	128.867	2.10625
128.966	2.33279	128.966	2.11643
129.065	2.32579	129.065	2.11008
129.161	2.31366	129.161	2.09907
129.254	2.31443	129.254	2.09976
129.34	2.30207	129.34	2.08856
129.422	2.31839	129.422	2.10336
129.508	2.31911	129.508	2.10401
129.6	2.34607	129.6	2.12847
129.698	2.33381	129.698	2.11735
129.8	2.35288	129.8	2.13465
129.895	2.33274	129.895	2.11638
129.983	2.30211	129.983	2.08859
130.067	2.31066	130.067	2.09635
130.152	2.33761	130.152	2.1208
130.242	2.32779	130.242	2.11189
130.34	2.36802	130.34	2.14839
130.442	2.36618	130.442	2.14671
130.538	2.33812	130.538	2.12126
130.631	2.33634	130.631	2.11964
130.718	2.33448	130.718	2.11796
130.8	2.3246	130.8	2.10899
130.886	2.34891	130.886	2.13105
130.981	2.37862	130.981	2.158
131.082	2.3822	131.082	2.16125
131.18	2.34881	131.18	2.13096
131.276	2.34961	131.276	2.13168
131.363	2.33199	131.363	2.1157
131.447	2.34315	131.447	2.12583
131.533	2.36236	131.533	2.14325
131.622	2.37359	131.622	2.15344
131.719	2.38762	131.719	2.16617
131.82	2.39107	131.82	2.1693
131.917	2.36289	131.917	2.14373
132.009	2.34786	132.009	2.13009
132.097	2.34327	132.097	2.12593
132.182	2.36512	132.182	2.14576
132.265	2.37903	132.265	2.15838
132.359	2.36932	132.359	2.14957
132.457	2.40697	132.457	2.18373
132.554	2.39473	132.554	2.17262
132.649	2.37969	132.649	2.15897
132.74	2.38305	132.74	2.16202
132.826	2.36795	132.826	2.14832
132.911	2.38709	132.911	2.16569
132.999	2.39577	132.999	2.17356
133.094	2.40723	133.094	2.18396
133.191	2.40275	133.191	2.17989
133.289	2.39304	133.289	2.17109
133.384	2.39645	133.384	2.17418
133.473	2.37871	133.473	2.15809
133.56	2.38464	133.56	2.16346
133.646	2.40663	133.646	2.18341
133.735	2.39943	133.735	2.17688
133.834	2.41875	133.834	2.19441
133.935	2.42498	133.935	2.20006
134.03	2.39933	134.03	2.17679
134.121	2.39474	134.121	2.17263
134.207	2.39547	134.207	2.17329
134.29	2.40951	134.29	2.18603
134.377	2.41285	134.377	2.18906
134.473	2.43235	134.473	2.20675
134.575	2.43046	134.575	2.20504
134.673	2.41	134.673	2.18647
134.766	2.40819	134.766	2.18483
134.856	2.40895	134.856	2.18552
134.939	2.40704	134.939	2.18379
135.024	2.42894	135.024	2.20366
135.113	2.42709	135.113	2.20198
135.21	2.44929	135.21	2.22212
135.31	2.44477	135.31	2.21802
135.406	2.4456	135.406	2.21877
135.497	2.41701	135.497	2.19283
135.585	2.41776	135.585	2.19351
135.67	2.43447	135.67	2.20867
135.754	2.42995	135.754	2.20457
135.848	2.44678	135.848	2.21984
135.949	2.47167	135.949	2.24243
136.048	2.4431	136.048	2.2165
136.143	2.45194	136.143	2.22452
136.235	2.43668	136.235	2.21068
136.32	2.44281	136.32	2.21624
136.402	2.4247	136.402	2.19981
136.49	2.46295	136.49	2.23451
136.583	2.47717	136.583	2.24742
136.683	2.47541	136.683	2.24582
136.783	2.46022	136.783	2.23204
136.875	2.44478	136.875	2.21803
136.961	2.44026	136.961	2.21392
137.048	2.46514	137.048	2.2365
137.132	2.45782	137.132	2.22986
137.223	2.47468	137.223	2.24515
137.324	2.4943	137.324	2.26295
137.425	2.48449	137.425	2.25405
137.521	2.45852	137.521	2.23049
137.611	2.46194	137.611	2.23359
137.696	2.46267	137.696	2.23425
137.78	2.46338	137.78	2.2349
137.866	2.48288	137.866	2.25259
137.964	2.51335	137.964	2.28024
138.062	2.49809	138.062	2.26639
138.162	2.48544	138.162	2.25492
138.256	2.49169	138.256	2.26059
138.344	2.46559	138.344	2.2369
138.427	2.46895	138.427	2.23995
138.513	2.49657	138.513	2.26502
138.602	2.50279	138.602	2.27066
138.701	2.51174	138.701	2.27878
138.802	2.5154	138.802	2.28209
138.899	2.48375	138.899	2.25338
138.989	2.48731	138.989	2.25661
139.077	2.47454	139.077	2.24502
139.162	2.49691	139.162	2.26532
139.247	2.49764	139.247	2.26599
139.34	2.51733	139.34	2.28385
139.439	2.52908	139.439	2.29451
139.535	2.51904	139.535	2.2854
139.629	2.50627	139.629	2.27381
139.72	2.50706	139.72	2.27453
139.805	2.49435	139.805	2.263
139.891	2.51667	139.891	2.28325
139.98	2.51745	139.98	2.28396
140.076	2.55094	140.076	2.31434
140.174	2.53819	140.174	2.30278
140.273	2.53359	140.273	2.2986
140.366	2.51815	140.366	2.28459
140.453	2.51077	140.453	2.2779
140.54	2.51152	140.54	2.27858
140.625	2.52307	140.625	2.28905
140.715	2.53747	140.715	2.30212
140.815	2.56826	140.815	2.33005
140.916	2.55554	140.916	2.31851
141.01	2.52109	141.01	2.28726
141.099	2.51904	141.099	2.2854
141.186	2.53625	141.186	2.30101
141.269	2.53151	141.269	2.29671
141.358	2.55127	141.358	2.31464
141.456	2.57395	141.456	2.33521
141.556	2.57216	141.556	2.33359
141.654	2.5512	141.654	2.31457
141.748	2.53569	141.748	2.30051
141.834	2.53644	141.834	2.30119
141.918	2.54265	141.918	2.30682
142.004	2.55695	142.004	2.31979
142.095	2.57145	142.095	2.33295
142.193	2.58599	142.193	2.34614
142.293	2.59239	142.293	2.35195
142.386	2.56031	142.386	2.32284
142.477	2.56111	142.477	2.32357
142.563	2.55098	142.563	2.31438
142.65	2.54625	142.65	2.31008
142.735	2.5689	142.735	2.33063
142.831	2.58064	142.831	2.34129
142.931	2.60076	142.931	2.35954
143.029	2.59895	143.029	2.3579
143.123	2.57785	143.123	2.33875
143.214	2.57581	143.214	2.3369
143.297	2.56294	143.297	2.32523
143.382	2.5746	143.382	2.3358
143.471	2.58361	143.471	2.34398
143.566	2.5982	143.566	2.35721
143.665	2.61285	143.665	2.3705
143.764	2.5889	143.764	2.34878
143.855	2.57877	143.855	2.33959
143.941	2.56574	143.941	2.32777
144.026	2.58028	144.026	2.34096
144.112	2.59198	144.112	2.35158
144.206	2.60118	144.206	2.35992
144.307	2.63776	144.307	2.39311
144.407	2.59741	144.407	2.3565
144.501	2.58716	144.501	2.3472
144.59	2.58254	144.59	2.34301
144.675	2.59426	144.675	2.35364
144.758	2.60052	144.758	2.35932
144.847	2.62612	144.847	2.38255
144.946	2.63794	144.946	2.39327
145.045	2.62789	145.045	2.38415
145.144	2.61221	145.144	2.36993
145.236	2.62402	145.236	2.38064
145.322	2.59727	145.322	2.35637
145.407	2.61184	145.407	2.3696
145.493	2.60704	145.493	2.36523
145.585	2.64655	145.585	2.40109
145.684	2.65015	145.684	2.40435
145.785	2.64008	145.785	2.39522
145.879	2.62146	145.879	2.37832
145.969	2.62785	145.969	2.38412
146.057	2.62033	146.057	2.3773
146.14	2.62666	146.14	2.38304
146.227	2.63015	146.227	2.3862
146.323	2.66422	146.323	2.41711
146.422	2.6707	146.422	2.42299
146.517	2.64105	146.517	2.39609
146.611	2.63917	146.611	2.39438
146.7	2.63164	146.7	2.38756
146.785	2.6324	146.785	2.38824
146.87	2.6442	146.87	2.39895
146.962	2.65893	146.962	2.41231
147.059	2.68751	147.059	2.43824
147.157	2.67735	147.157	2.42902
147.255	2.66701	147.255	2.41965
147.347	2.64014	147.347	2.39526
147.434	2.65197	147.434	2.406
147.52	2.66394	147.52	2.41686
147.605	2.67016	147.605	2.42251
147.698	2.66266	147.698	2.4157
147.8	2.71653	147.8	2.46457
147.898	2.68405	147.898	2.4351
147.992	2.66259	147.992	2.41564
148.079	2.65229	148.079	2.40629
148.164	2.64742	148.164	2.40187
148.247	2.65926	148.247	2.41261
148.34	2.68805	148.34	2.43873
148.439	2.71676	148.439	2.46478
148.539	2.7093	148.539	2.45801
148.636	2.67672	148.636	2.42845
148.727	2.69155	148.727	2.44191
148.814	2.67832	148.814	2.42991
148.899	2.67634	148.899	2.42811
148.985	2.69953	148.985	2.44915
149.078	2.69747	149.078	2.44728
149.176	2.73188	149.176	2.4785
149.276	2.70216	149.276	2.45154
149.368	2.6833	149.368	2.43443
149.457	2.68136	149.457	2.43266
149.543	2.69619	149.543	2.44612
149.627	2.69404	149.627	2.44416
149.715	2.70889	149.715	2.45764
149.811	2.71252	149.811	2.46093
149.911	2.74428	149.911	2.48975
150.009	2.69183	150.009	2.44216
150.106	2.71807	150.106	2.46597
150.194	2.70482	150.194	2.45395
150.277	2.69715	150.277	2.44699
150.362	2.71201	150.362	2.46047
150.453	2.73241	150.453	2.47898
150.549	2.75579	150.549	2.50019
150.648	2.74537	150.648	2.49074
150.744	2.72664	150.744	2.47374
150.834	2.71061	150.834	2.4592
150.92	2.71139	150.92	2.45991
151.005	2.72901	151.005	2.47589
151.092	2.73257	151.092	2.47912
151.188	2.75033	151.188	2.49523
151.29	2.77382	151.29	2.51655
151.389	2.74664	151.389	2.49189
151.482	2.72217	151.482	2.46968
151.572	2.72005	151.572	2.46777
151.655	2.72926	151.655	2.47612
151.738	2.73568	151.738	2.48195
151.829	2.7619	151.829	2.50574
151.929	2.78542	151.929	2.52707
152.028	2.76663	152.028	2.51003
152.125	2.75615	152.125	2.50052
152.216	2.75128	152.216	2.4961
152.301	2.72388	152.301	2.47124
152.385	2.7359	152.385	2.48215
152.473	2.75934	152.473	2.50341
152.566	2.77435	152.566	2.51703
152.667	2.78099	152.667	2.52305
152.768	2.7847	152.768	2.52642
152.86	2.7601	152.86	2.5041
152.949	2.7637	152.949	2.50737
153.036	2.75321	153.036	2.49785
153.119	2.76247	153.119	2.50625
153.207	2.78025	153.207	2.52238
153.304	2.79243	153.304	2.53343
153.403	2.81037	153.403	2.54971
153.498	2.763	153.498	2.50673
153.591	2.78951	153.591	2.53079
153.679	2.77889	153.679	2.52115
153.763	2.76264	153.763	2.5064
153.85	2.78896	153.85	2.53028
153.943	2.80129	153.943	2.54147
154.042	2.81922	154.042	2.55774
154.141	2.79459	154.141	2.53539
154.238	2.78695	154.238	2.52846
154.327	2.77058	154.327	2.51361
154.414	2.78857	154.414	2.52993
154.498	2.78068	154.498	2.52277
154.586	2.81283	154.586	2.55194
154.683	2.81372	154.683	2.55275
154.783	2.83746	154.783	2.57429
154.879	2.8014	154.879	2.54157
154.972	2.79077	154.972	2.53193
155.059	2.79731	155.059	2.53786
155.143	2.80383	155.143	2.54378
155.226	2.80164	155.226	2.54179
155.32	2.82819	155.32	2.56588
155.421	2.84639	155.421	2.58239
155.522	2.84438	155.522	2.58056
155.619	2.81103	155.619	2.5503
155.71	2.81187	155.71	2.55106
155.793	2.80125	155.793	2.54144
155.876	2.82198	155.876	2.56024
155.963	2.82278	155.963	2.56097
156.058	2.85235	156.058	2.5878
156.157	2.8589	156.157	2.59374
156.254	2.84263	156.254	2.57897
156.348	2.82916	156.348	2.56676
156.436	2.82435	156.436	2.56239
156.524	2.82219	156.524	2.56043
156.608	2.83736	156.608	2.5742
156.698	2.84974	156.698	2.58542
156.796	2.85628	156.796	2.59136
156.895	2.87443	156.895	2.60782
156.992	2.83513	156.992	2.57218
157.086	2.84756	157.086	2.58345
157.172	2.84542	157.172	2.58151
157.256	2.83194	157.256	2.56928
157.34	2.84698	157.34	2.58293
157.433	2.87085	157.433	2.60458
157.531	2.87758	157.531	2.61068
157.631	2.88429	157.631	2.61677
157.726	2.84492	157.726	2.58105
157.814	2.85716	157.814	2.59216
157.9	2.85219	157.9	2.58765
157.985	2.85875	157.985	2.59361
158.072	2.88549	158.072	2.61786
158.169	2.8864	158.169	2.61869
158.272	2.91045	158.272	2.6405
158.37	2.87681	158.37	2.60999
158.462	2.86038	158.462	2.59508
158.55	2.87567	158.55	2.60895
158.633	2.85035	158.633	2.58598
158.72	2.87143	158.72	2.60511
158.812	2.90108	158.812	2.632
158.912	2.90501	158.912	2.63557
159.01	2.91161	159.01	2.64156
159.107	2.88088	159.107	2.61368
159.196	2.88738	159.196	2.61958
159.281	2.87383	159.281	2.60728
159.366	2.8803	159.366	2.61315
159.455	2.90146	159.455	2.63235
159.55	2.91388	159.55	2.64362
159.65	2.92935	159.65	2.65765
159.748	2.92159	159.748	2.65062
159.84	2.87905	159.84	2.61202
159.929	2.90295	159.929	2.63371
160.016	2.90377	160.016	2.63444
160.098	2.89885	160.098	2.62998
160.188	2.91406	160.188	2.64378
160.288	2.93826	160.288	2.66573
160.386	2.92764	160.386	2.6561
160.48	2.90528	160.48	2.63582
160.571	2.91481	160.571	2.64446
160.657	2.91848	160.657	2.64779
160.742	2.90188	160.742	2.63273
160.83	2.92882	160.83	2.65717
160.925	2.94431	160.925	2.67123
161.025	2.95395	161.025	2.67997
161.123	2.93747	161.123	2.66502
161.218	2.92377	161.218	2.65259
161.307	2.90147	161.307	2.63236
161.392	2.93716	161.392	2.66474
161.477	2.93797	161.477	2.66547
161.565	2.95039	161.565	2.67674
161.663	2.96306	161.663	2.68824
161.764	2.97849	161.764	2.70223
161.861	2.95321	161.861	2.6793
161.953	2.91912	161.953	2.64837
162.039	2.94918	162.039	2.67564
162.123	2.93533	162.123	2.66308
162.208	2.94488	162.208	2.67175
162.303	2.97793	162.303	2.70172
162.404	2.98176	162.404	2.7052
162.504	2.96805	162.504	2.69276
162.599	2.96609	162.599	2.69099
162.688	2.92889	162.688	2.65724
162.773	2.95024	162.773	2.6766
162.858	2.95104	162.858	2.67733
162.946	2.98104	162.946	2.70455
163.041	2.99073	163.041	2.71334
163.14	3.00348	163.14	2.7249
163.237	2.98383	163.237	2.70708
163.329	2.95247	163.329	2.67863
163.417	2.96225	163.417	2.68751
163.502	2.96881	163.502	2.69345
163.587	2.96386	163.587	2.68897
163.679	2.9823	163.679	2.70569
163.779	3.02435	163.779	2.74384
163.877	3.0018	163.877	2.72338
163.972	2.99086	163.972	2.71346
164.066	2.98007	164.066	2.70367
164.151	2.99562	164.151	2.71777
164.234	2.96407	164.234	2.68916
164.32	3.00301	164.32	2.72448
164.414	3.01862	164.414	2.73865
164.512	3.01078	164.512	2.73153
164.612	3.01765	164.612	2.73776
164.706	3.00093	164.706	2.72259
164.794	2.98988	164.794	2.71257
164.88	3.00548	164.88	2.72672
164.963	3.01512	164.963	2.73546
165.054	3.01888	165.054	2.73888
165.152	3.03458	165.152	2.75312
165.255	3.03557	165.255	2.75402
165.352	3.02174	165.352	2.74147
165.444	3.01684	165.444	2.73703
165.532	3.00883	165.532	2.72976
165.613	3.01847	165.613	2.73851
165.7	3.00738	165.7	2.72845
165.795	3.04675	165.795	2.76416
165.895	3.04482	165.895	2.76241
165.991	3.04575	165.991	2.76326
166.087	3.03474	166.087	2.75327
166.174	3.01192	166.174	2.73256
166.259	3.0187	166.259	2.73871
166.346	3.0284	166.346	2.74751
166.435	3.05004	166.435	2.76715
166.533	3.06278	166.533	2.7787
166.633	3.07259	166.633	2.78761
166.731	3.06179	166.731	2.77781
166.822	3.03297	166.822	2.75167
166.91	3.02784	166.91	2.747
166.994	3.04947	166.994	2.76664
167.078	3.03834	167.078	2.75654
167.17	3.07187	167.17	2.78696
167.268	3.08477	167.268	2.79866
167.366	3.06488	167.366	2.78061
167.46	3.06887	167.46	2.78423
167.551	3.05194	167.551	2.76887
167.637	3.06168	167.637	2.77771
167.723	3.04455	167.723	2.76217
167.811	3.07228	167.811	2.78732
167.908	3.08501	167.908	2.79888
168.006	3.08597	168.006	2.79975
168.104	3.09877	168.104	2.81136
168.2	3.08494	168.2	2.79881
168.287	3.07982	168.287	2.79416
168.372	3.06278	168.372	2.77871
168.457	3.05467	168.457	2.77135
168.546	3.09123	168.546	2.80452
168.644	3.119	168.644	2.82972
168.746	3.11707	168.746	2.82796
168.841	3.10012	168.841	2.81258
168.932	3.07713	168.932	2.79172
169.018	3.08089	169.018	2.79514
169.101	3.07877	169.101	2.79322
169.189	3.11247	169.189	2.82379
169.286	3.1253	169.286	2.83543
169.387	3.13832	169.387	2.84724
169.487	3.10039	169.487	2.81283
169.579	3.11319	169.579	2.82444
169.667	3.08425	169.667	2.79818
169.752	3.09404	169.752	2.80707
169.836	3.09193	169.836	2.80515
169.927	3.12867	169.927	2.83849
170.024	3.1415	170.024	2.85012
170.124	3.14559	170.124	2.85383
170.219	3.10752	170.219	2.8193
170.31	3.12344	170.31	2.83374
170.396	3.09425	170.396	2.80726
170.481	3.14015	170.481	2.8489
170.567	3.1049	170.567	2.81692
170.661	3.15677	170.661	2.86398
170.762	3.16677	170.762	2.87305
170.86	3.14388	170.86	2.85229
170.955	3.12076	170.955	2.83131
171.046	3.12753	171.046	2.83746
171.131	3.11936	171.131	2.83004
171.214	3.12918	171.214	2.83895
171.302	3.13315	171.302	2.84255
171.397	3.17913	171.397	2.88426
171.497	3.15913	171.497	2.86612
171.595	3.15403	171.595	2.86149
171.687	3.15494	171.687	2.86232
171.774	3.13777	171.774	2.84674
171.858	3.1537	171.858	2.8612
171.943	3.14238	171.943	2.85093
172.036	3.17348	172.036	2.87914
172.137	3.19255	172.137	2.89644
172.238	3.20552	172.238	2.90821
172.333	3.17034	172.333	2.87629
172.424	3.15022	172.424	2.85804
172.509	3.15401	172.509	2.86148
172.592	3.15187	172.592	2.85953
172.68	3.19186	172.68	2.89582
172.777	3.19596	172.777	2.89953
172.876	3.20597	172.876	2.90862
172.974	3.18573	172.974	2.89025
173.068	3.19276	173.068	2.89663
173.154	3.16938	173.154	2.87542
173.239	3.16118	173.239	2.86798
173.326	3.18921	173.326	2.89341
173.416	3.17806	173.416	2.8833
173.515	3.2153	173.515	2.91708
173.616	3.21928	173.616	2.92069
173.711	3.2021	173.711	2.90511
173.802	3.17872	173.802	2.8839
173.89	3.19182	173.89	2.89578
173.974	3.19266	173.974	2.89654
174.059	3.20259	174.059	2.90555
174.154	3.2278	174.154	2.92842
174.253	3.24697	174.253	2.94582
174.348	3.20545	174.348	2.90814
174.442	3.20025	174.442	2.90343
174.532	3.21638	174.532	2.91806
174.617	3.20199	174.617	2.90501
174.702	3.21194	174.702	2.91403
174.791	3.21896	174.791	2.9204
174.888	3.25634	174.888	2.95432
174.986	3.24821	174.986	2.94694
175.086	3.23711	175.086	2.93687
175.18	3.23191	175.18	2.93215
175.266	3.20228	175.266	2.90526
175.351	3.22747	175.351	2.92813
175.437	3.22833	175.437	2.92891
175.528	3.25066	175.528	2.94916
175.629	3.2638	175.629	2.96108
175.729	3.24951	175.729	2.94812
175.821	3.2413	175.821	2.94067
175.912	3.23921	175.912	2.93878
175.996	3.24305	175.996	2.94226
176.081	3.2439	176.081	2.94302
176.171	3.25394	176.171	2.95213
176.269	3.28252	176.269	2.97806
176.37	3.29269	176.37	2.9873
176.467	3.26307	176.467	2.96042
176.559	3.24867	176.559	2.94735
176.647	3.23442	176.647	2.93443
176.73	3.25654	176.73	2.9545
176.816	3.27274	176.816	2.9692
176.907	3.26748	176.907	2.96442
177.005	3.30513	177.005	2.99858
177.105	3.27247	177.105	2.96895
177.199	3.27341	177.199	2.9698
177.29	3.25296	177.29	2.95125
177.376	3.26918	177.376	2.96597
177.461	3.27604	177.461	2.97219
177.547	3.28309	177.547	2.97858
177.644	3.30241	177.644	2.99611
177.745	3.31263	177.745	3.00538
177.842	3.27385	177.842	2.9702
177.935	3.29616	177.935	2.99044
178.026	3.28791	178.026	2.98296
178.109	3.28256	178.109	2.9781
178.194	3.2742	178.194	2.97052
178.284	3.31508	178.284	3.00761
178.379	3.32526	178.379	3.01684
178.477	3.33242	178.477	3.02334
178.575	3.30581	178.575	2.99919
178.666	3.30052	178.666	2.99439
178.754	3.29523	178.754	2.9896
178.839	3.29307	178.839	2.98763
178.923	3.30613	178.923	2.99949
179.019	3.34717	179.019	3.03672
179.12	3.33581	179.12	3.02641
179.219	3.31835	179.219	3.01058
179.313	3.30402	179.313	2.99757
179.402	3.31416	179.402	3.00677
179.487	3.30577	179.487	2.99916
179.572	3.3189	179.572	3.01107
179.661	3.34132	179.661	3.03141
179.76	3.37943	179.76	3.06598
179.858	3.35254	179.858	3.04159
179.956	3.32901	179.956	3.02024
180.048	3.32371	180.048	3.01543
180.135	3.31835	180.135	3.01057
180.219	3.32847	180.219	3.01975
180.306	3.34787	180.306	3.03736
180.398	3.35501	180.398	3.04384
180.496	3.37153	180.496	3.05882
180.596	3.35083	180.596	3.04004
180.691	3.34573	180.691	3.03541
180.782	3.35272	180.782	3.04175
180.868	3.35677	180.868	3.04543
180.951	3.33587	180.951	3.02647
181.039	3.33997	181.039	3.03019
181.136	3.3904	181.136	3.07594
181.234	3.39763	181.234	3.0825
181.329	3.35525	181.329	3.04405
181.423	3.36242	181.423	3.05056
181.511	3.36332	181.511	3.05137
181.597	3.34241	181.597	3.0324
181.684	3.35885	181.684	3.04731
181.776	3.38463	181.776	3.0707
181.872	3.40725	181.872	3.09123
181.971	3.40521	181.971	3.08938
182.069	3.38136	182.069	3.06774
182.16	3.36673	182.16	3.05447
182.246	3.3708	182.246	3.05816
182.329	3.38707	182.329	3.07292
182.414	3.38489	182.414	3.07094
182.508	3.41074	182.508	3.0944
182.611	3.43046	182.611	3.11229
182.71	3.40978	182.71	3.09352
182.804	3.37023	182.804	3.05765
182.892	3.37738	182.892	3.06412
182.977	3.39064	182.977	3.07615
183.061	3.38522	183.061	3.07124
183.152	3.42978	183.152	3.11167
183.252	3.4371	183.252	3.11831
183.353	3.43509	183.353	3.11649
[truncated: 61,089 more rows]

## Sheet: Fig. 3c
PE		PET		Copper		Porcine skin		PU		Glass		Wood
Displacement (mm)	Force/width (N m-1)	Displacement (mm)	Force/width (N m-1)	Displacement (mm)	Force/width (N m-1)	Displacement (mm)	Force/width (N m-1)	Displacement (mm)	Force/width (N m-1)	Displacement (mm)	Force/width (N m-1)	Displacement (mm)	Force/width (N m-1)
0.03925	0.56338	0.06931	0.83799	0.0927	0.70523	0	0.70884	0	-0.63158	0	0	0.02216	0.33333
0.07851	0.56338	0.06931	0.83799	0.0927	1.17539	0.0265	0.70884	0.04	0	0.02	0.29718	0.02216	0.33333
0.19627	0.56338	0.10396	1.39665	0.23175	2.58586	0.05301	1.41769	0.04	0.42105	0.02	0.59435	0.06647	1
0.19627	0.84507	0.17327	1.39665	0.23175	3.05602	0.05301	1.41769	0.1	1.68421	0.06	1.48588	0.06647	1
0.27478	0.84507	0.20792	2.23464	0.32445	4.93664	0.13252	2.12653	0.1	2.31579	0.06	2.08024	0.13293	1.66667
0.27478	0.84507	0.24257	2.51397	0.32445	5.64188	0.13252	2.83537	0.14	4	0.12	3.8633	0.13293	2
0.39254	1.12676	0.34653	3.35196	0.4635	7.99266	0.18552	3.54421	0.16	4.42105	0.14	4.16048	0.17724	3
0.39254	1.12676	0.34653	3.63128	0.4635	8.69789	0.18552	4.25306	0.2	6.94737	0.2	5.94354	0.17724	3.33333
0.47105	1.40845	0.4505	4.7486	0.5562	11.5188	0.26504	5.67074	0.22	7.57895	0.2	6.53789	0.24371	4
0.47105	1.40845	0.4505	5.02793	0.60255	12.4591	0.29154	6.37959	0.26	10.5263	0.24	8.61813	0.24371	4.33333
0.58881	1.40845	0.5198	6.14525	0.69525	15.7502	0.34455	7.79727	0.26	11.1579	0.26	8.9153	0.28802	5.33333
0.58881	1.40845	0.55446	6.42458	0.7416	16.9256	0.34455	8.50611	0.32	14.1053	0.3	10.6984	0.28802	5.66667
0.66732	1.69014	0.65842	7.5419	0.88065	20.6869	0.42406	9.9238	0.34	15.1579	0.32	11.2927	0.37664	7
0.66732	1.69014	0.69307	7.5419	0.927	21.6272	0.42406	10.6326	0.4	18.9474	0.34	13.373	0.37664	7.33333
0.78508	1.97183	0.72772	8.65922	1.0197	24.9183	0.50357	12.0503	0.42	19.5789	0.38	13.9673	0.4431	8.66667
0.78508	1.97183	0.76238	8.65922	1.0197	25.6235	0.53007	12.7592	0.5	23.3684	0.44	16.6419	0.46526	9
0.86359	2.25352	0.86634	9.77654	1.15875	28.9146	0.58308	14.1769	0.5	24	0.44	17.2363	0.53172	10
0.9421	2.25352	0.86634	10.0559	1.15875	30.09	0.58308	14.8857	0.54	27.1579	0.5	19.0193	0.53172	10.3333
1.02061	2.53521	0.93564	11.1732	1.25145	34.3214	0.66259	17.0122	0.54	28.2105	0.5	19.6137	0.57603	11.3333
1.02061	2.53521	1.00495	11.7318	1.34415	35.2617	0.68909	17.0122	0.62	32.4211	0.54	21.6939	0.59819	11.6667
1.17763	2.8169	1.07426	13.1285	1.43685	39.4931	0.7686	18.4299	0.62	33.4737	0.58	22.2883	0.66465	12.6667
1.17763	2.8169	1.14356	13.4078	1.52955	40.6685	0.7686	19.1388	0.7	37.2632	0.62	24.3685	0.66465	12.6667
1.29539	3.09859	1.24752	14.8045	1.62225	45.8402	0.82161	21.2653	0.7	37.8947	0.66	24.9628	0.75327	14.3333
1.29539	3.09859	1.24752	14.8045	1.6686	46.7806	0.87462	21.9741	0.78	41.8947	0.7	27.0431	0.75327	14.6667
1.3739	3.09859	1.35149	15.9218	1.80765	50.7769	0.92762	23.3918	0.78	42.5263	0.7	27.6374	0.79758	15.6667
1.41315	3.09859	1.35149	16.2011	1.80765	51.7172	0.95413	24.1007	0.82	46.5263	0.78	29.4205	0.84189	16
1.53091	3.38028	1.42079	17.0391	1.90035	55.4785	1.03364	26.2272	0.86	47.3684	0.78	29.7177	0.90836	17.6667
1.53091	3.38028	1.4901	17.3184	1.99305	56.4188	1.03364	26.2272	0.9	51.3684	0.82	31.5007	0.90836	18
1.60942	3.66197	1.55941	18.4357	2.08575	59.9449	1.08665	28.3537	0.92	52.2105	0.82	32.0951	0.97482	19
1.68793	3.66197	1.59406	18.7151	2.1321	61.1203	1.13965	29.0626	0.98	56.6316	0.9	34.7697	0.99698	19.3333
1.80569	3.66197	1.69802	20.1117	2.27115	64.8816	1.19266	30.4802	1	57.4737	0.92	35.364	1.06344	20.6667
1.80569	3.94366	1.73267	20.3911	2.27115	65.8219	1.21916	31.1891	1.06	61.2632	0.98	37.7415	1.0856	20.6667
1.92345	3.94366	1.83663	21.2291	2.45655	69.5831	1.27217	32.6068	1.06	62.1053	1	38.0386	1.15206	21.6667
1.96271	3.94366	1.83663	21.5084	2.45655	70.5234	1.29867	33.3156	1.14	65.8947	1.06	39.8217	1.15206	22
2.08047	4.22535	1.90594	22.6257	2.54925	73.8145	1.37819	34.7333	1.14	66.7368	1.06	40.1189	1.19637	23
2.08047	4.22535	1.97525	22.905	2.54925	74.5198	1.37819	35.4421	1.2	69.6842	1.14	42.1991	1.21853	23
2.15898	4.22535	2.04455	23.743	2.6883	77.3407	1.4577	36.8598	1.2	70.1053	1.14	42.7935	1.28499	24.3333
2.23749	4.22535	2.04455	24.0223	2.73465	78.046	1.4577	37.5687	1.26	72.6316	1.18	44.2794	1.28499	24.6667
2.316	4.50704	2.18317	24.8603	2.8737	81.5721	1.53721	38.9864	1.26	73.4737	1.2	44.5765	1.32931	25.6667
2.316	4.50704	2.18317	24.8603	2.92005	82.2774	1.53721	38.9864	1.32	76.2105	1.26	46.0624	1.37362	26
2.43376	4.50704	2.28713	25.6983	3.0591	85.3334	1.59021	40.404	1.34	77.0526	1.28	46.3596	1.46224	27.6667
2.47301	4.78873	2.32178	25.9777	3.0591	86.2737	1.64322	40.404	1.38	80.6316	1.34	47.5483	1.46224	28
2.59078	4.78873	2.39109	26.5363	3.19815	89.5648	1.69623	41.8217	1.42	81.2632	1.34	47.8455	1.50655	29
2.63003	4.78873	2.39109	26.8156	3.19815	90.27	1.69623	42.5306	1.46	84.6316	1.38	49.3314	1.5287	29
2.70854	5.07042	2.49505	27.3743	3.3372	92.6208	1.77574	43.9483	1.48	85.6842	1.42	49.6285	1.59517	30
2.70854	5.07042	2.49505	27.3743	3.3372	93.326	1.80224	43.9483	1.54	88.6316	1.46	50.8172	1.59517	30.3333
2.8263	5.07042	2.56436	27.933	3.4299	95.2067	1.88175	45.3659	1.56	89.4737	1.48	51.1144	1.63948	31.3333
2.8263	5.07042	2.63366	27.933	3.5226	95.9119	1.90826	46.0748	1.62	93.0526	1.54	52.3031	1.68379	31.6667
2.98332	5.35211	2.70297	28.4916	3.6153	98.0276	1.96126	47.4925	1.62	93.6842	1.54	52.8975	1.7281	32.6667
2.98332	5.35211	2.70297	28.7709	3.708	98.4977	1.96126	47.4925	1.7	97.4737	1.62	54.3834	1.7281	32.6667
3.06183	5.35211	2.84158	29.3296	3.8007	100.378	2.04077	48.9102	1.72	98.3158	1.62	54.6805	1.79456	33.6667
3.14033	5.35211	2.84158	29.6089	3.8007	100.849	2.04077	48.9102	1.76	101.263	1.66	56.1664	1.79456	34
3.21884	5.6338	2.94554	29.8883	3.93975	102.494	2.12029	50.3278	1.76	101.895	1.7	56.4636	1.88318	35
3.2581	5.6338	2.94554	30.1676	3.9861	103.199	2.14679	51.0367	1.82	104.842	1.74	57.9495	1.90534	35.3333
3.37586	5.6338	3.01485	30.4469	4.07879	104.845	2.1998	52.4544	1.84	105.684	1.76	58.5438	1.92749	36.3333
3.37586	5.6338	3.0495	30.4469	4.07879	105.315	2.1998	52.4544	1.9	108.632	1.82	59.7325	1.94965	36.6667
3.45437	5.6338	3.15347	31.0056	4.21784	106.725	2.27931	53.8721	1.9	109.263	1.82	60.0297	2.01611	37.6667
3.53288	5.6338	3.18812	31.0056	4.26419	106.961	2.30581	54.5809	1.94	112	1.86	61.8128	2.01611	38
3.57213	5.6338	3.29208	31.2849	4.40324	109.076	2.38532	55.9986	1.98	112.632	1.9	62.11	2.06042	39.3333
3.61138	5.6338	3.29208	31.2849	4.44959	109.546	2.38532	55.9986	2.02	115.368	1.94	63.893	2.10473	39.6667
3.72915	5.91549	3.36139	31.5643	4.58864	111.192	2.43833	57.4163	2.04	116.211	1.98	64.4874	2.14904	41
3.72915	5.91549	3.43069	31.8436	4.63499	111.427	2.46483	58.1251	2.1	119.158	2.02	66.8648	2.19335	41.3333
3.80765	5.91549	3.5	31.8436	4.72769	112.838	2.54434	59.5428	2.1	119.789	2.04	67.162	2.23766	43
3.88616	5.91549	3.53465	32.1229	4.72769	113.308	2.54434	59.5428	2.14	121.895	2.1	69.8366	2.23766	43.3333
3.96467	5.91549	3.63861	32.1229	4.86674	114.483	2.65036	61.6693	2.18	122.526	2.1	70.4309	2.30413	44.6667
3.96467	5.91549	3.63861	32.1229	4.91309	114.718	2.65036	62.3782	2.22	124	2.18	73.1055	2.32628	45
4.12169	6.19718	3.70792	32.4022	5.05214	115.894	2.70336	63.087	2.22	124.421	2.2	73.997	2.37059	47
4.12169	6.19718	3.77723	32.4022	5.05214	116.129	2.75637	63.087	2.28	125.895	2.22	76.6716	2.37059	47.3333
4.2002	6.19718	3.84653	32.6816	5.14484	117.304	2.80938	65.2135	2.3	126.105	2.26	77.266	2.43706	49.3333
4.2787	6.19718	3.91584	32.6816	5.23754	117.539	2.80938	65.2135	2.36	127.158	2.3	79.9406	2.45921	50
4.31796	6.19718	3.98515	32.9609	5.33024	118.714	2.91539	67.3401	2.38	127.579	2.32	80.2377	2.52568	53
4.35721	6.19718	3.98515	32.9609	5.33024	118.95	2.91539	67.3401	2.42	128.842	2.38	82.9123	2.54783	53.6667
4.47498	6.19718	4.08911	33.2402	5.46929	119.655	2.9949	69.4666	2.42	129.263	2.38	83.8039	2.6143	56.3333
4.47498	6.19718	4.12376	33.2402	5.51564	119.655	2.9949	69.4666	2.48	130.737	2.46	86.7756	2.6143	57.3333
4.55348	6.19718	4.19307	33.2402	5.60834	120.125	3.04791	71.5931	2.5	131.158	2.46	87.6672	2.68077	61.3333
4.63199	6.19718	4.19307	33.2402	5.60834	120.125	3.07441	72.302	2.56	132.842	2.5	90.3418	2.68077	62.3333
4.67125	6.47887	4.29703	33.2402	5.74739	120.595	3.15392	73.7197	2.58	133.053	2.52	91.2333	2.74723	66.3333
4.7105	6.47887	4.29703	33.2402	5.79374	120.83	3.15392	74.4285	2.64	134.737	2.56	94.5022	2.76939	67.3333
4.82826	6.47887	4.43564	33.2402	5.93279	120.83	3.20693	76.555	2.64	134.947	2.58	95.9881	2.83585	72
4.86752	6.47887	4.43564	33.2402	5.93279	121.065	3.25994	77.2639	2.68	136.632	2.64	100.149	2.83585	73
4.94603	6.47887	4.50495	33.2402	6.02549	120.83	3.28644	79.3904	2.7	137.053	2.66	101.04	2.88016	77
4.94603	6.47887	4.50495	33.2402	6.02549	120.595	3.31295	80.0992	2.76	138.316	2.7	106.389	2.92447	78.6667
5.02453	6.76056	4.60891	33.2402	6.16454	120.36	3.39246	82.2258	2.76	138.526	2.7	107.578	2.99094	85
5.06379	6.47887	4.64356	33.2402	6.21089	120.36	3.39246	82.9346	2.8	140.211	2.76	111.738	2.99094	86.6667
5.18155	6.76056	4.74752	33.2402	6.34994	119.89	3.44546	85.77	2.84	140.632	2.78	112.927	3.07956	93
5.2208	6.76056	4.78218	33.2402	6.39629	119.655	3.49847	86.4788	2.88	142.526	2.84	117.385	3.10171	94.3333
5.29931	6.76056	4.85149	32.9609	6.44264	119.185	3.55148	89.3142	2.88	142.947	2.84	118.276	3.14602	99.6667
5.29931	6.76056	4.85149	32.9609	6.48899	118.95	3.57798	89.3142	2.96	144.632	2.92	123.626	3.16818	101
5.41708	6.76056	4.95545	32.9609	6.62804	115.894	3.65749	91.4407	2.96	145.053	2.92	124.814	3.2568	109.333
5.45633	6.76056	4.9901	32.9609	6.67439	115.188	3.65749	92.1496	3.02	146.526	2.96	128.678	3.2568	111
5.57409	6.76056	5.09406	32.6816	6.81344	112.602	3.7105	94.2761	3.04	146.947	2.98	129.866	3.30111	118.667
5.57409	6.76056	5.09406	32.6816	6.81344	112.132	3.76351	94.9849	3.08	148.632	3.04	134.324	3.34542	120.333
5.73111	6.76056	5.23267	32.4022	6.90614	110.722	3.81651	97.1115	3.12	148.842	3.04	135.215	3.38973	127.667
5.73111	6.76056	5.23267	32.4022	6.99884	110.252	3.81651	97.8203	3.16	150.526	3.12	140.565	3.38973	129.333
5.80962	6.76056	5.30198	32.1229	7.13789	109.546	3.89602	99.9468	3.2	150.947	3.12	141.753	3.45619	136.667
5.84887	6.76056	5.33663	32.1229	7.13789	109.311	3.92253	100.656	3.24	152.632	3.16	145.914	3.47835	138.667
5.96663	6.76056	5.44059	31.8436	7.27694	109.311	4.00204	103.491	3.24	153.053	3.16	147.103	3.5005	146.667
5.96663	6.76056	5.44059	31.8436	7.27694	109.311	4.02854	103.491	3.32	154.526	3.22	150.966	3.54481	149.333
6.04514	6.76056	5.54455	31.8436	7.46234	109.782	4.08155	106.326	3.32	154.947	3.24	152.155	3.61128	160
6.04514	6.76056	5.54455	31.5643	7.46234	110.017	4.08155	107.035	3.36	156.632	3.3	156.612	3.61128	162.333
6.1629	6.76056	5.61386	31.5643	7.55504	110.722	4.16106	109.162	3.4	157.053	3.3	157.504	3.6999	171.667
6.20216	6.76056	5.64851	31.5643	7.64774	110.957	4.18756	109.871	3.44	158.526	3.34	161.664	3.6999	174.333
6.31992	6.76056	5.75248	31.2849	7.74044	112.132	4.26707	111.997	3.46	158.947	3.36	162.556	3.76636	183
6.35918	6.76056	5.75248	31.0056	7.74044	112.367	4.26707	112.706	3.5	160.632	3.42	166.419	3.78852	185.667
6.39843	6.76056	5.82178	30.7263	7.92584	113.778	4.32008	114.833	3.52	161.053	3.42	167.905	3.83283	196.667
6.47694	6.76056	5.89109	30.7263	7.92584	114.013	4.37309	115.541	3.58	162.737	3.5	172.363	3.87714	199
6.55545	6.76056	5.9604	30.4469	8.01854	115.188	4.4526	118.377	3.6	163.158	3.5	172.957	3.92145	207.333
6.5947	6.76056	5.9604	30.4469	8.01854	115.658	4.4526	119.086	3.64	164.632	3.54	176.226	3.92145	209.667
6.67321	6.76056	6.06436	30.1676	8.15759	117.069	4.53211	121.212	3.64	165.053	3.54	177.117	3.98792	218.667
6.71246	6.76056	6.06436	29.8883	8.20394	117.539	4.53211	121.921	3.7	166.737	3.62	180.089	4.01007	220.667
6.79097	7.04225	6.13366	29.6089	8.34299	118.95	4.63812	124.047	3.72	167.158	3.62	180.981	4.07654	230.667
6.79097	6.76056	6.20297	29.6089	8.34299	119.42	4.63812	124.756	3.78	168.842	3.68	183.358	4.09869	233
6.90873	7.04225	6.27228	29.0503	8.43569	120.83	4.69113	126.883	3.8	169.263	3.7	183.952	4.143	242.333
6.94799	7.04225	6.30693	29.0503	8.52839	121.3	4.69113	127.592	3.86	171.368	3.74	185.736	4.143	245.333
7.06575	7.04225	6.41089	28.7709	8.62109	122.711	4.79715	130.427	3.88	171.789	3.78	186.033	4.20947	256.667
7.06575	7.04225	6.41089	28.7709	8.66744	123.181	4.79715	130.427	3.92	173.474	3.82	186.33	4.20947	259.667
7.14426	7.04225	6.4802	28.4916	8.80649	124.827	4.87666	133.262	3.92	173.895	3.82	186.033	4.29809	274
7.22277	7.04225	6.4802	28.4916	8.80649	125.297	4.90316	133.971	3.98	175.789	3.9	184.844	4.29809	277.333
7.26202	7.04225	6.58416	28.2123	8.94554	126.942	4.95617	136.098	4	176.211	3.9	184.547	4.3424	292.333
7.30128	7.04225	6.61881	28.2123	8.99189	127.412	4.95617	136.098	4.06	177.895	3.96	183.655	4.38671	295.667
7.41904	7.04225	6.72277	27.933	9.03824	128.823	5.03568	138.224	4.08	178.316	3.98	183.358	4.45317	310.333
7.45829	7.04225	6.72277	27.933	9.08459	129.293	5.06218	138.224	4.14	180.211	4.02	182.169	4.45317	313.333
7.57605	7.04225	6.86139	27.6536	9.22364	130.468	5.14169	140.351	4.14	180.632	4.02	181.872	4.51964	327
7.57605	7.04225	6.86139	27.6536	9.22364	130.939	5.14169	141.06	4.2	182.526	4.1	180.386	4.51964	330
7.65456	7.04225	6.93069	27.3743	9.31634	132.114	5.24771	142.477	4.2	182.947	4.1	180.089	4.5861	341.667
7.69382	7.04225	6.96535	27.3743	9.40904	132.584	5.24771	143.186	4.26	184.842	4.16	179.198	4.60826	346.333
7.81158	7.04225	7.06931	26.8156	9.50174	133.759	5.30071	143.895	4.26	185.263	4.16	178.9	4.65257	361.333
7.81158	7.04225	7.10396	26.8156	9.50174	134.465	5.30071	143.895	4.34	186.947	4.2	177.415	4.69688	364.667
7.9686	7.04225	7.20792	26.5363	9.64079	135.405	5.38022	145.313	4.34	187.368	4.24	177.117	4.74119	378.333
7.9686	7.04225	7.20792	26.257	9.68714	135.875	5.40673	146.022	4.38	189.053	4.3	175.334	4.76334	381.333
8.04711	7.04225	7.27723	25.9777	9.82619	137.051	5.43323	146.73	4.4	189.474	4.3	174.74	4.82981	393.333
8.04711	7.04225	7.34653	25.6983	9.87254	137.521	5.48624	147.439	4.46	191.158	4.36	173.551	4.82981	396.333
8.16487	7.04225	7.41584	25.1397	9.96524	138.461	5.53925	148.148	4.46	191.579	4.36	172.957	4.87412	408.667
8.20412	7.04225	7.4505	25.1397	9.96524	138.696	5.56575	148.148	4.54	193.474	4.44	171.471	4.91843	412.333
8.32188	7.04225	7.55446	24.581	10.1043	139.872	5.64526	149.566	4.54	193.895	4.44	171.174	4.96274	427
8.32188	7.04225	7.55446	24.581	10.1043	140.107	5.64526	149.566	4.58	195.579	4.48	169.985	4.96274	430
8.40039	7.04225	7.62376	24.0223	10.197	141.047	5.69827	150.275	4.58	196	4.52	169.985	5.05136	443
8.43965	7.04225	7.62376	24.0223	10.2897	141.282	5.69827	150.984	4.66	197.895	4.56	169.094	5.07351	447
8.55741	7.04225	7.76238	23.4637	10.3824	142.222	5.80428	151.692	4.66	198.105	4.56	169.094	5.13998	463.667
8.55741	7.04225	7.76238	23.1844	10.3824	142.457	5.83078	152.401	4.72	199.789	4.62	168.796	5.16213	466
8.63592	7.04225	7.86634	22.905	10.5214	143.398	5.88379	153.11	4.74	200.211	4.64	168.499	5.2286	477
8.71443	7.04225	7.90099	22.6257	10.5678	143.868	5.9103	153.11	4.8	201.895	4.68	168.499	5.2286	479.667
8.79293	7.04225	8.00495	22.3464	10.7532	144.808	5.9368	153.819	4.8	202.316	4.72	168.499	5.31722	493
8.87144	7.04225	8.0396	22.3464	10.7532	145.043	5.98981	153.819	4.84	203.789	4.74	168.499	5.31722	495.667
8.94995	7.04225	8.10891	22.067	10.8459	145.984	6.06932	155.237	4.86	204.211	4.76	168.796	5.36153	505.333
8.94995	7.04225	8.10891	21.7877	10.9386	145.984	6.06932	155.237	4.92	206.105	4.82	168.202	5.38369	507.667
9.10697	7.04225	8.21287	21.5084	11.0313	145.513	6.14883	155.945	4.94	206.526	4.82	168.202	5.45015	517.667
9.10697	7.04225	8.24752	21.5084	11.0313	145.043	6.14883	156.654	5	208	4.86	168.202	5.45015	519.667
9.18548	7.04225	8.35149	21.2291	11.1703	143.398	6.25484	157.363	5	208.211	4.86	167.905	5.49446	529.333
9.18548	7.04225	8.35149	21.2291	11.2167	142.457	6.25484	157.363	5.04	209.684	4.92	168.202	5.49446	532.333
9.30324	7.04225	8.42079	21.2291	11.3557	137.756	6.30785	158.072	5.06	209.895	4.94	168.202	5.56093	541.667
9.34249	7.04225	8.4901	20.9497	11.4021	136.11	6.30785	158.072	5.12	210.105	5.02	168.796	5.58308	544
9.46026	7.04225	8.55941	20.9497	11.4948	130.703	6.38736	159.49	5.12	209.895	5.02	169.094	5.64955	558
9.46026	7.04225	8.55941	20.9497	11.5875	129.528	6.41386	159.49	5.2	209.684	5.06	169.985	5.6717	560.667
9.53876	7.04225	8.66337	20.9497	11.6338	126.707	6.49337	160.198	5.2	209.684	5.1	169.985	5.73817	571.333
9.61727	7.04225	8.69802	20.9497	11.6802	125.767	6.51988	160.198	5.24	209.053	5.14	171.471	5.76032	573.667
9.65653	7.04225	8.76733	20.9497	11.8192	123.181	6.54638	160.907	5.28	208.632	5.18	172.065	5.80463	583
9.69578	7.04225	8.76733	20.6704	11.8192	122.711	6.57288	160.907	5.32	207.789	5.22	173.551	5.80463	585.333
9.81354	7.04225	8.90594	20.6704	11.9119	121.065	6.6524	160.907	5.34	207.579	5.22	173.848	5.8711	594
9.8528	7.04225	8.90594	20.6704	11.9119	120.83	6.6524	161.616	5.38	207.158	5.28	175.631	5.89325	597
9.93131	7.04225	9.0099	20.6704	12.051	119.42	6.7054	161.616	5.4	206.947	5.3	175.929	5.95972	608.333
10.0098	7.04225	9.04455	20.6704	12.0973	118.95	6.7054	162.325	5.46	206.526	5.34	178.306	5.98187	610.333
10.0491	7.32394	9.14851	20.6704	12.2364	118.009	6.78491	162.325	5.48	206.316	5.38	178.9	6.04834	620
10.0883	7.32394	9.14851	20.6704	12.2827	117.774	6.81142	163.034	5.52	206.105	5.42	180.684	6.04834	622
10.2061	7.32394	9.25248	20.6704	12.3754	117.069	6.89093	163.743	5.52	206.105	5.42	180.981	6.09265	629.333
10.2453	7.32394	9.25248	20.6704	12.3754	116.834	6.91743	163.743	5.6	205.684	5.48	182.764	6.1148	631
10.3631	7.32394	9.35644	20.6704	12.5145	116.364	6.94393	164.452	5.6	205.684	5.5	183.358	6.18127	639
10.4024	7.32394	9.35644	20.6704	12.5608	116.129	6.99694	164.452	5.66	205.684	5.56	185.141	6.20342	640.667
10.4809	7.32394	9.4604	20.6704	12.6999	115.894	7.04995	165.16	5.68	205.474	5.56	185.736	6.22558	647.333
10.4809	7.32394	9.49505	20.6704	12.6999	115.658	7.07645	165.16	5.74	205.263	5.62	187.816	6.26989	649
10.5986	7.32394	9.56436	20.6704	12.7926	115.188	7.12946	165.869	5.74	205.053	5.62	188.41	6.3142	656.333
10.5986	7.32394	9.56436	20.6704	12.8853	115.188	7.15596	165.869	5.8	204.421	5.68	190.193	6.3142	658.333
10.7164	7.32394	9.66832	20.3911	12.978	114.483	7.23547	166.578	5.8	204.211	5.68	190.788	6.40282	667.333
10.7556	7.32394	9.70297	20.3911	13.0243	114.483	7.23547	166.578	5.86	203.579	5.74	192.868	6.42497	669.333
10.8341	7.32394	9.80693	20.3911	13.1634	113.778	7.28848	167.287	5.88	203.368	5.76	193.165	6.49144	677
10.9127	7.32394	9.80693	20.3911	13.1634	113.543	7.31498	167.287	5.94	202.316	5.8	195.542	6.49144	678.667
10.9912	7.60563	9.87624	20.3911	13.3024	113.073	7.36799	167.996	5.96	202.316	5.84	195.84	6.53575	684.333
10.9912	7.60563	9.87624	20.3911	13.3488	112.838	7.3945	167.996	6	201.474	5.88	197.92	6.58006	685.667
11.1089	7.60563	9.9802	20.6704	13.4415	112.602	7.4475	168.705	6	201.263	5.88	198.514	6.62437	691.667
11.1482	7.60563	10.0148	20.3911	13.4415	112.367	7.4475	168.705	6.06	200.632	5.94	200	6.62437	692.667
11.1874	7.60563	10.1188	20.6704	13.5805	111.662	7.52701	169.413	6.08	200.421	5.96	200.594	6.69084	698.333
11.266	7.60563	10.1188	20.6704	13.6269	111.427	7.55352	169.413	6.14	199.579	6	202.377	6.71299	700
11.3445	7.60563	10.1881	20.6704	13.7659	110.722	7.63303	170.122	6.14	199.579	6.04	202.675	6.77946	706.667
11.3445	7.60563	10.2228	20.6704	13.8123	110.487	7.63303	170.831	6.22	198.526	6.08	204.755	6.80161	707.667
11.4622	7.60563	10.3614	20.6704	13.905	109.546	7.68603	170.831	6.22	198.316	6.08	205.052	6.84592	712.333
11.5015	7.60563	10.3614	20.6704	13.905	109.311	7.73904	171.54	6.28	197.053	6.14	206.538	6.89023	713
11.58	7.88732	10.4654	20.9497	14.044	108.371	7.79205	172.249	6.28	196.842	6.16	206.835	6.93454	716.333
11.6585	7.60563	10.5	20.9497	14.044	108.136	7.79205	172.249	6.34	196	6.22	208.618	6.9567	717.333
11.737	7.88732	10.604	20.9497	14.1831	107.196	7.87156	172.249	6.36	195.789	6.24	208.915	7.02316	720
11.7762	7.88732	10.6386	20.9497	14.2294	106.961	7.89806	172.958	6.42	194.947	6.28	210.401	7.02316	721
11.8548	7.88732	10.7079	20.9497	14.3221	106.02	7.95107	173.666	6.42	194.947	6.28	210.698	7.08963	723
11.894	7.88732	10.7079	20.9497	14.4148	105.785	7.95107	173.666	6.46	194.316	6.34	211.59	7.11178	723.667
12.0118	7.88732	10.8119	21.2291	14.5075	104.845	8.03058	174.375	6.5	194.105	6.36	211.887	7.15609	725.333
12.0118	7.88732	10.8465	21.2291	14.5075	104.61	8.03058	174.375	6.54	193.263	6.42	212.779	7.15609	725.667
12.0903	7.88732	10.9505	21.5084	14.6466	103.905	8.11009	175.084	6.56	193.263	6.42	212.779	7.22256	725.667
12.1295	7.88732	10.9852	21.5084	14.6929	103.669	8.1366	175.084	6.62	192.632	6.46	213.67	7.22256	725.333
12.2473	7.88732	11.0891	21.5084	14.832	102.729	8.1896	175.793	6.62	192.421	6.5	214.264	7.26687	725
12.2473	8.16901	11.0891	21.5084	14.832	102.494	8.24261	175.793	6.7	192.211	6.54	215.156	7.31118	724.333
12.3258	8.16901	11.1584	21.7877	14.9247	101.554	8.29562	176.502	6.7	192	6.56	215.453	7.35549	722.667
12.4043	8.16901	11.1931	21.7877	14.971	101.319	8.29562	176.502	6.74	192	6.62	216.048	7.35549	722
12.5613	8.16901	11.297	21.7877	15.0637	100.613	8.37513	177.211	6.78	192.211	6.62	216.345	7.44411	720.667
12.5613	8.16901	11.297	21.7877	15.1101	100.378	8.40163	177.211	6.82	192.421	6.68	216.642	7.46626	720.333
12.6791	8.16901	11.4356	22.067	15.2028	99.203	8.48114	177.92	6.82	192.421	6.7	216.642	7.53273	719.667
12.6791	8.16901	11.4703	22.067	15.2955	98.9679	8.50765	177.92	6.88	192.632	6.74	216.642	7.55488	719.333
12.7969	8.16901	11.5049	22.3464	15.3418	98.2627	8.56065	178.628	6.9	192.632	6.74	216.642	7.57704	717.333
12.8361	8.4507	11.5743	22.3464	15.3882	98.0276	8.56065	178.628	6.94	193.053	6.8	216.642	7.62135	717
12.9539	8.4507	11.6782	22.3464	15.5272	97.0873	8.64016	179.337	6.94	193.053	6.82	216.345	7.66566	715.667
12.9931	8.4507	11.6782	22.6257	15.5272	96.8522	8.64016	179.337	7	193.684	6.88	216.048	7.68781	715.333
13.0324	8.4507	11.7822	22.6257	15.6199	95.9119	8.74618	180.046	7.02	194.105	6.88	216.048	7.73212	714
13.1109	8.4507	11.8168	22.6257	15.7126	95.6768	8.74618	180.046	7.08	194.737	6.94	215.453	7.75428	714
13.1894	8.4507	11.9208	22.905	15.8053	95.2067	8.79918	180.046	7.1	194.737	6.94	215.453	7.8429	711.667
13.2287	8.4507	11.9555	22.905	15.8053	94.9716	8.79918	180.046	7.16	195.368	7	214.562	7.8429	711
13.3464	8.73239	12.0247	23.1844	15.9907	94.5014	8.8787	180.755	7.18	195.368	7.02	214.264	7.88721	702
13.3464	8.73239	12.0247	23.1844	15.9907	94.5014	8.9052	180.755	7.22	195.789	7.08	213.67	7.88721	698.667
13.5034	8.73239	12.1287	23.4637	16.0834	94.2664	8.98471	180.755	7.22	195.789	7.1	213.67	7.95368	689
13.5427	8.73239	12.1634	23.4637	16.1761	94.2664	9.01121	180.755	7.28	196	7.18	213.67	7.97583	686.667
13.6212	8.73239	12.2673	23.743	16.2688	94.2664	9.06422	180.755	7.3	196.211	7.18	213.67	8.06445	678
13.6212	8.73239	12.2673	23.743	16.2688	94.2664	9.06422	180.755	7.36	196.421	7.22	213.373	8.06445	676.667
13.739	8.73239	12.3366	24.0223	16.4079	94.5014	9.14373	181.464	7.36	196.421	7.22	213.373	8.13092	672.333
13.7782	8.73239	12.4059	24.0223	16.4542	94.5014	9.14373	181.464	7.4	197.053	7.28	213.373	8.13092	671
13.896	9.01408	12.5099	24.3017	16.5933	94.5014	9.19674	181.464	7.44	197.263	7.3	213.373	8.17523	665
13.9352	9.01408	12.5099	24.581	16.6396	94.5014	9.24975	181.464	7.48	197.684	7.36	213.967	8.19738	662.333
14.053	9.01408	12.6139	24.581	16.7323	94.9716	9.30275	182.173	7.5	197.684	7.38	213.967	8.26385	652.667
14.0922	9.01408	12.6485	24.8603	16.7323	94.9716	9.30275	182.173	7.56	198.316	7.44	214.562	8.286	651
14.1708	9.01408	12.7525	25.1397	16.9177	95.2067	9.38226	182.173	7.56	198.526	7.46	214.859	8.35247	645.667
14.1708	9.01408	12.7525	25.1397	16.9177	95.2067	9.38226	182.173	7.64	199.158	7.5	215.156	8.37462	645
14.2885	9.29577	12.8218	25.419	17.0568	95.9119	9.48828	182.881	7.64	199.368	7.5	215.156	8.41893	642
14.3278	9.29577	12.8911	25.6983	17.1031	96.147	9.48828	182.881	7.68	200	7.56	214.859	8.46324	641.667
14.4455	9.29577	12.9604	25.9777	17.2422	96.3821	9.54128	182.881	7.72	200	7.58	214.859	8.50755	640
14.4848	9.29577	12.9951	25.9777	17.2422	96.3821	9.56779	182.881	7.76	200.632	7.64	214.264	8.50755	639.667
14.6026	9.29577	13.0644	26.257	17.3349	96.147	9.6473	183.59	7.78	200.842	7.66	213.967	8.57402	639.333
14.6026	9.29577	13.099	26.257	17.3812	95.6768	9.6473	183.59	7.82	201.474	7.72	213.67	8.59617	639.333
14.6811	9.29577	13.1683	26.8156	17.5203	93.7962	9.72681	184.299	7.84	201.684	7.74	213.373	8.66264	640.333
14.7203	9.29577	13.1683	26.8156	17.5666	93.091	9.75331	184.299	7.88	202.737	7.78	213.67	8.68479	640.667
14.8381	9.57746	13.2723	27.095	17.7057	90.5051	9.80632	184.299	7.88	202.947	7.82	213.67	8.7291	642
14.8381	9.57746	13.3069	27.095	17.7057	90.0349	9.80632	185.008	7.96	204.211	7.86	213.967	8.7291	642.667
14.9166	9.57746	13.4109	27.3743	17.7984	87.6842	9.88583	185.008	7.96	204.421	7.88	213.967	8.81772	645
14.9951	9.57746	13.4109	27.6536	17.8911	86.7438	9.88583	185.008	8.02	205.474	7.94	214.859	8.81772	645.333
15.0736	9.57746	13.4802	27.6536	17.9838	84.6281	9.93884	185.008	8.04	205.474	7.94	214.859	8.88419	647.333
15.0736	9.57746	13.5495	27.933	18.0301	84.158	9.99185	185.008	8.12	205.895	8	215.453	8.88419	648.333
15.1914	9.85915	13.6188	27.933	18.1692	82.2774	10.0449	185.717	8.12	206.105	8.02	215.75	8.99496	651.333
15.2306	9.85915	13.6188	27.933	18.1692	81.8072	10.0714	185.717	8.16	206.105	8.06	216.642	8.99496	652
15.3484	9.85915	13.7228	28.2123	18.2619	79.9266	10.1509	186.426	8.16	206.105	8.06	216.939	9.08359	654
15.3876	9.85915	13.7228	28.4916	18.3546	79.4564	10.1509	186.426	8.24	206.105	8.12	217.831	9.10574	654.333
15.4661	9.85915	13.8614	28.4916	18.4473	77.3407	10.2304	187.135	8.24	206.105	8.14	218.128	9.1279	656.333
15.4661	9.85915	13.8614	28.7709	18.4473	77.1056	10.2569	187.135	8.3	206.737	8.22	218.722	9.17221	656.667
15.5839	9.85915	13.9307	28.7709	18.5863	75.225	10.3099	187.135	8.32	206.947	8.22	219.019	9.21652	658.333
15.6232	9.85915	13.9654	28.7709	18.6327	74.7549	10.3099	187.135	8.38	208.421	8.3	219.911	9.23867	658.667
15.7409	9.85915	14.0693	29.0503	18.7717	73.3444	10.4159	187.843	8.4	208.842	8.3	220.208	9.30514	660.667
15.7409	9.85915	14.0693	29.3296	18.7717	72.8742	10.4159	187.843	8.44	210.316	8.38	220.505	9.30514	661
15.8979	9.85915	14.2079	29.6089	18.9108	70.9936	10.4954	188.552	8.44	210.737	8.38	220.802	9.34945	662.667
15.8979	9.85915	14.2426	29.6089	18.9108	70.5234	10.5219	188.552	8.52	212.842	8.42	220.802	9.39376	663.333
15.9764	9.85915	14.2772	29.8883	19.0498	68.8779	10.6279	188.552	8.54	213.263	8.44	221.1	9.43807	665.667
16.0157	9.85915	14.2772	30.1676	19.0962	68.4077	10.6279	189.261	8.58	215.158	8.5	221.1	9.46022	666
16.1335	10.1409	14.4158	30.4469	19.2352	67.2324	10.6809	189.261	8.6	215.579	8.5	221.397	9.50453	667.667
16.1335	10.1409	14.4158	30.4469	19.2352	66.9973	10.7339	189.261	8.66	216.632	8.54	221.397	9.52669	668
16.2512	10.1409	14.5198	30.7263	19.3279	65.8219	10.7869	189.261	8.68	216.842	8.58	221.397	9.59315	670
16.2905	10.1409	14.5545	30.7263	19.4206	65.5868	10.8135	189.261	8.72	217.263	8.62	220.802	9.61531	670.333
16.369	10.1409	14.6238	31.0056	19.5133	64.8816	10.893	189.97	8.72	217.263	8.62	220.505	9.65962	672
16.369	10.1409	14.6931	31.0056	19.5597	64.8816	10.893	189.97	8.78	217.474	8.68	219.911	9.65962	672
16.4868	10.1409	14.7624	31.5643	19.6987	64.1763	10.9725	189.97	8.8	217.263	8.7	219.614	9.72608	672.667
16.526	10.1409	14.797	31.5643	19.6987	64.1763	10.9725	190.679	8.86	217.053	8.76	218.425	9.74824	673
16.6438	10.1409	14.8663	32.1229	19.7914	63.7062	11.0255	190.679	8.88	216.842	8.78	217.831	9.8147	674.333
16.683	10.1409	14.901	32.1229	19.8841	63.7062	11.052	190.679	8.94	215.579	8.82	213.967	9.83686	674.667
16.7615	10.1409	15.0396	32.6816	19.9768	63.4711	11.1315	191.388	8.94	215.158	8.86	212.779	9.90332	675.667
16.7615	10.1409	15.0396	32.9609	19.9768	63.236	11.1315	192.096	9	213.263	8.9	209.212	9.92548	676
16.8793	10.1409	15.1089	33.5196	20.1622	63.236	11.1845	192.096	9	212.632	8.9	208.321	9.96979	677
16.9185	9.85915	15.1089	33.7989			11.2375	192.096	9.06	209.474	8.96	206.835	10.0141	677.333
17.0363	10.1409	15.2475	34.0782			11.2905	192.096	9.08	208.842	8.96	206.538	10.0584	678.667
17.0756	10.1409	15.2475	34.3575			11.317	192.096	9.14	204.842	9.04	205.944	10.0806	679
17.1933	10.1409	15.3515	34.9162			11.3965	192.096	9.16	204	9.04	206.241	10.147	680.667
17.1933	10.1409	15.3861	35.1955			11.3965	192.096	9.22	200	9.08	206.835	10.147	681
17.2718	10.1409	15.4901	35.7542			11.5025	192.096	9.22	199.158	9.1	207.132	10.2135	683
17.3111	10.1409	15.4901	36.0335			11.5025	192.096	9.28	194.947	9.16	208.024	10.2356	683.333
17.4289	10.1409	15.5941	36.5922			11.5556	192.096	9.28	194.105	9.16	208.618	10.28	685
17.4681	10.1409	15.5941	36.5922			11.6086	191.388	9.34	191.789	9.24	210.104	10.28	685.667
17.5859	10.1409	15.7327	37.1508			11.6616	192.096	9.36	191.368	9.24	210.401	10.3686	688.333
17.5859	10.1409	15.7327	37.1508			11.6881	192.096	9.42	189.895	9.28	212.184	10.3907	689
17.6644	10.1409	15.8713	37.7095			11.7676	192.096	9.44	189.474	9.32	213.076	10.4572	692.333
17.7429	10.1409	15.8713	37.7095			11.7676	192.096	9.48	188.421	9.36	215.156	10.4794	693
17.8214	10.1409	15.9753	37.9888			11.8471	192.096	9.48	188	9.38	215.75	10.5458	695.333
17.8214	10.1409	16.0099	37.9888			11.8471	192.096	9.56	187.368	9.44	217.533	10.5458	695.667
17.9784	10.1409	16.0792	38.2682			11.9001	192.096	9.56	187.158	9.44	218.128	10.5901	696
17.9784	10.1409	16.0792	38.2682			11.9266	192.096	9.64	186.316	9.48	220.505	10.6344	696
18.1354	10.1409	16.1832	38.5475			11.9796	192.096	9.64	186.105	9.52	221.1	10.7009	696.333
18.1354	10.1409	16.2178	38.5475			12.0061	192.096	9.72	185.684	9.56	223.18	10.7009	696.333
18.2139	10.1409	16.3218	38.8268			12.0591	192.096	9.72	185.684	9.56	223.477	10.7674	696
18.2924	10.1409	16.3218	38.8268			12.0591	192.805	9.76	185.684	9.62	225.854	10.7895	696
18.371	10.1409	16.4257	38.2682			12.1651	192.805	9.76	185.684	9.64	226.449	10.856	694
18.4102	10.1409	16.4257	37.9888			12.1651	192.805	9.84	185.895	9.7	228.529	10.856	692.333
18.528	10.1409	16.5297	37.7095			12.2447	192.805	9.84	186.105	9.72	229.123	10.9003	676.667
18.528	10.1409	16.5297	37.4302			12.2712	193.514	9.92	186.737	9.76	231.204	10.9446	672.333
18.685	10.1409	16.6683	37.1508			12.3507	193.514	9.92	186.737	9.8	231.798	10.9889	656
18.685	10.1409	16.6683	36.8715			12.3507	193.514	10	188.211	9.84	233.878	11.0111	652.667
18.7635	10.1409	16.7376	36.3128			12.4302	194.223	10	188.421	9.84	234.473	11.0775	638.333
18.842	10.1409	16.8069	36.3128			12.4832	194.223	10.04	190.316	9.9	236.553	11.0775	635.667
18.9205	10.1409	16.8762	35.4749			12.5362	194.932	10.08	190.737	9.92	236.85	11.1219	627
18.9598	10.1409	16.8762	35.4749			12.5362	194.932	10.12	192.421	9.98	239.227	11.1662	625
19.0775	10.1409	16.9802	34.6369			12.6157	195.641	10.14	192.842	9.98	239.822	11.2105	617.667
19.1168	10.1409	17.0148	34.6369			12.6422	195.641	10.2	194.105	10.04	242.496	11.2326	615.667
19.2345	10.1409	17.1188	34.0782			12.7217	195.641	10.22	194.316	10.04	243.091	11.2769	609
19.2345	10.1409	17.1535	34.0782			12.7482	195.641	10.28	195.579	10.1	245.468	11.2991	607.333
19.3131	10.1409	17.2228	34.0782			12.8012	196.349	10.28	195.789	10.12	246.062	11.3656	602
19.3916	10.1409	17.2228	34.0782			12.8012	196.349	10.36	197.053	10.18	248.44	11.3877	601
19.4701	10.1409	17.3267	34.0782			12.8807	196.349	10.36	197.263	10.18	249.034	11.432	597
19.4701	10.1409	17.3614	34.0782			12.9072	197.058	10.42	198.737	10.22	251.412	11.432	596.333
19.6271	10.1409	17.4654	34.0782			12.9868	197.058	10.42	199.158	10.26	252.006	11.5206	594.333
19.6271	10.1409	17.5	33.7989			13.0132	197.058	10.48	201.053	10.3	254.383	11.5206	594
19.7056	10.4225	17.5693	33.5196			13.0398	197.767	10.5	201.474	10.32	254.978	11.5871	592.667
19.7056	10.4225	17.5693	33.5196			13.0928	197.767	10.56	203.368	10.38	257.355	11.5871	592.667
19.8626	10.4225	17.6733	32.9609			13.1458	197.767	10.58	204	10.38	257.652	11.6314	592.333
19.9019	10.4225	17.7079	32.9609			13.1723	197.767	10.6	205.263	10.42	260.03	11.6757	592.333
19.9804	10.4225	17.8119	32.6816			13.2518	198.476	10.64	205.684	10.46	260.327	11.72	592.667
20.0196	10.4225	17.8119	32.6816			13.2518	198.476	10.68	207.158	10.5	262.704	11.7422	593
20.1374	10.4225	17.8812	32.6816			13.3048	199.185	10.7	207.368	10.5	263.001	11.8087	594
20.1374	10.4225	17.9505	32.6816			13.3578	199.185	10.76	208.632	10.56	265.082	11.8087	594
20.2159	10.4225	18.0545	32.6816			13.4108	199.894	10.78	209.053	10.58	265.676	11.853	595
20.2552	10.4225	18.0545	32.6816			13.4373	199.894	10.84	210.316	10.64	268.053	11.8973	595.333
20.3729	10.4225	18.1584	32.6816			13.5168	199.894	10.84	210.737	10.66	268.648	11.9416	597.667
20.3729	10.4225	18.1931	32.6816			13.5168	199.894	10.88	211.579	10.7	271.322	11.9416	598
20.4514	10.4225	18.297	32.6816			13.6228	200.603	10.92	211.789	10.74	271.917	12.0302	601
20.5299	10.4225	18.297	32.6816			13.6228	200.603	10.96	212.211	10.76	273.997	12.0524	601.667
20.6869	10.4225	18.3663	32.6816			13.6758	200.603	10.98	212.211	10.78	274.294	12.1188	605
20.6869	10.4225	18.4356	32.6816			13.7288	200.603	11.04	212.632	10.84	276.374	12.141	606
		18.505	32.9609			13.7819	201.311	11.06	212.211	10.84	276.969	12.2296	609.667
		18.5396	32.9609			13.7819	200.603	11.12	210.526	10.88	279.346	12.2296	610.333
		18.6436	32.6816			13.8614	201.311	11.12	209.684	10.92	279.941	12.2739	613
		18.6436	32.6816			13.8879	201.311	11.16	206.947	10.96	282.021	12.3182	613.667
		18.7822	32.6816			13.9674	202.02	11.2	206.316	10.98	282.615	12.3625	616
		18.7822	32.6816			13.9939	202.02	11.24	204.211	11.04	284.695	12.3625	616.667
		18.8515	32.6816			14.0469	202.02	11.26	203.789	11.04	285.29	12.4512	619.333
		18.9208	32.6816			14.0469	202.02	11.32	203.158	11.08	287.667	12.4512	619.667
		18.9901	32.4022			14.1264	202.02	11.32	203.158	11.12	288.262	12.5398	622.333
		19.0248	32.4022			14.1529	202.02	11.36	204	11.16	290.342	12.5398	623
		19.1287	32.4022			14.2324	202.02	11.4	204.421	11.16	290.936	12.5841	625.667
		19.1287	32.4022			14.2324	202.02	11.44	206.316	11.24	293.016	12.6284	626.333
		19.198	32.6816			14.2854	201.311	11.48	206.737	11.24	293.611	12.6727	628.333
		19.2673	32.6816			14.3384	201.311	11.52	208.842	11.3	295.097	12.6727	628.667
		19.3366	32.6816			14.3914	201.311	11.54	209.474	11.32	295.988	12.7392	630.667
		19.3366	32.4022			14.4179	201.311	11.6	211.789	11.4	298.96	12.7613	631
		19.4406	31.8436			14.4975	201.311	11.6	212.211	11.4	299.257	12.8278	632.667
		19.4752	31.8436			14.4975	201.311	11.68	214.947	11.44	301.337	12.8499	633
		19.5792	31.5643			14.5505	200.603	11.68	215.579	11.48	301.932	12.8943	634.333
		19.6139	31.2849			14.6035	200.603	11.72	218.105	11.52	304.012	12.8943	634.333
		19.6832	31.0056			14.6565	200.603	11.76	218.947	11.54	304.606	12.9607	635.667
		19.6832	31.0056			14.683	200.603	11.78	221.053	11.6	306.389	12.9829	636
		19.7871	30.7263			14.736	199.894	11.8	221.895	11.6	306.984	13.0494	637
		19.8218	30.7263			14.7625	199.894	11.88	225.263	11.64	308.767	13.0715	637.333
		19.9257	30.7263			14.842	199.894	11.88	225.895	11.68	309.361	13.138	638.333
		19.9257	30.7263			14.8685	199.894	11.92	228.421	11.72	311.144	13.1601	638.333
		19.995	31.0056			14.9215	199.185	11.92	229.053	11.72	311.738	13.2044	639.333
		20.0644	31.0056			14.9215	199.185	12	232.211	11.78	313.522	13.2487	639.333
						15.001	198.476	12	232.842	11.8	313.819	13.293	639.667
						15.0275	198.476	12.06	235.789	11.86	315.899	13.293	639.333
						15.107	197.767	12.08	236.632	11.88	316.493	13.3595	639
						15.1335	197.767	12.16	239.579	11.92	318.276	13.3817	638.667
						15.16	197.058	12.16	240.211	11.92	318.574	13.4481	638.667
						15.16	197.058	12.2	242.947	11.98	320.654	13.4481	639
						15.2395	197.058	12.24	243.579	12	320.951	13.5146	639.667
						15.2661	196.349	12.28	246.316	12.06	322.734	13.5146	640
						15.3456	196.349	12.3	247.368	12.08	323.328	13.5811	640.667
						15.3456	195.641	12.36	250.316	12.14	325.111	13.6032	640.667
						15.4251	194.932	12.38	250.947	12.14	325.706	13.6697	640.667
						15.4251	194.932	12.44	253.895	12.2	327.489	13.6918	640.333
						15.5046	194.223	12.44	254.526	12.2	327.786	13.714	639.667
						15.5046	194.223	12.52	258.105	12.26	329.866	13.7583	639.333
						15.6106	192.805	12.54	258.737	12.28	330.163	13.8026	636.667
						15.6106	192.805	12.58	261.684	12.36	332.244	13.8248	636
						15.6636	192.096	12.58	262.105	12.36	332.541	13.8912	632.667
						15.7166	191.388	12.64	264.632	12.38	334.027	13.8912	632
						15.7696	190.679	12.66	265.263	12.42	334.324	13.9355	628.667
						15.7696	190.679	12.72	267.789	12.46	335.81	13.9799	628
						15.8756	189.261	12.74	268.421	12.48	336.107	14.0242	626
						15.8756	189.261	12.8	270.526	12.54	337.593	14.0463	625.667
						15.9286	187.843	12.8	270.947	12.54	338.187	14.1128	624
						15.9286	187.843	12.86	273.263	12.58	339.376	14.1128	624
						16.0082	186.426	12.86	273.895	12.62	339.673	14.1792	623.333
						16.0347	186.426	12.92	275.158	12.66	341.456	14.2014	623.333
						16.1142	185.008	12.94	275.789	12.68	341.753	14.2457	623.333
						16.1142	185.008	13	277.474	12.74	342.942	14.2457	623.333
						16.1672	183.59	13	277.895	12.74	343.536	14.3122	624
						16.2202	183.59	13.08	279.579	12.82	344.725	14.3343	624
						16.2732	182.173	13.1	280.211	12.82	345.022	14.4008	624.667
						16.2997	181.464	13.14	281.895	12.86	346.508	14.4008	624.667
						16.3792	180.755	13.14	282.105	12.9	346.805	14.4894	625.333
						16.3792	180.046	13.22	283.158	12.94	348.291	14.4894	625.333
						16.4587	178.628	13.22	283.158	12.94	348.588	14.5559	624.667
						16.4852	177.92	13.28	282.526	13	350.074	14.5559	624.333
						16.5117	177.211	13.3	282.105	13.02	350.669	14.6445	621.333
						16.5382	176.502	13.36	281.053	13.08	352.155	14.6667	620.667
						16.6177	175.084	13.38	280.632	13.1	352.452	14.7331	617.667
						16.6177	175.084	13.42	279.579	13.14	353.938	14.7331	617
						16.6707	172.958	13.42	279.158	13.14	354.235	14.7996	614.667
						16.6707	172.958	13.48	278.316	13.22	356.018	14.8217	614
						16.7768	170.831	13.5	277.895	13.22	356.315	14.8661	612.333
						16.7768	170.831	13.56	277.263	13.28	357.801	14.8661	612
						16.8563	169.413	13.58	277.053	13.3	358.395	14.9325	611
						16.8828	168.705	13.62	276.421	13.36	359.881	14.9547	610.667
						16.9093	167.287	13.66	276.211	13.38	360.178	15.0212	610.333
						16.9623	166.578	13.7	276.421	13.42	361.664	15.0433	610
						16.9888	165.869	13.7	276.421	13.42	362.259	15.0876	610.333
						17.0153	165.16	13.76	276.842	13.48	363.744	15.0876	610.333
						17.0948	163.743	13.78	276.842	13.5	364.339	15.1762	610.667
						17.1213	163.034	13.86	277.474	13.56	365.825	15.1762	611
						17.1743	161.616	13.86	277.684	13.58	366.419	15.2427	611.333
						17.1743	160.907	13.9	278.316	13.62	367.905	15.2648	611.667
						17.2803	159.49	13.9	278.526	13.62	368.202	15.3313	612.333
						17.2803	159.49	13.98	279.158	13.7	369.985	15.3535	612.333
						17.3598	158.072	13.98	279.368	13.7	370.579	15.3978	612.333
						17.3598	158.072	14.04	280	13.78	372.065	15.3978	612
						17.4128	156.654	14.06	279.789	13.78	372.363	15.4642	611.667
						17.4658	155.945	14.12	278.737	13.86	373.848	15.4864	611.667
						17.5189	155.237	14.14	278.526	13.86	374.146	15.5529	611.667
						17.5454	154.528	14.18	277.474	13.9	375.632	15.5529	611.667
						17.5984	153.819	14.18	277.263	13.94	375.929	15.6415	612
						17.6249	153.819	14.24	276.211	13.98	377.712	15.6415	612
						17.7044	152.401	14.26	276	13.98	378.009	15.708	612
						17.7309	152.401	14.32	274.737	14.04	379.495	15.708	611.667
						17.7839	150.984	14.34	274.526	14.06	379.792	15.7744	611
						17.7839	150.984	14.4	273.263	14.14	381.278	15.7966	610.333
						17.8634	150.275	14.42	272.842	14.14	381.872	15.863	608.333
						17.8899	150.275	14.46	270.526	14.22	383.655	15.863	607.667
						17.9694	149.566	14.46	269.895	14.24	383.952	15.9517	606
						17.9959	148.857	14.54	266.526	14.26	385.141	15.9517	605.333
						18.0489	148.857	14.56	265.684	14.3	385.736	15.996	603.667
						18.0489	148.857	14.6	263.789	14.34	386.924	16.0181	603.333
						18.1284	148.148	14.6	263.158	14.36	387.221	16.0846	601.333
						18.1549	147.439	14.68	260.842	14.42	388.41	16.0846	601
						18.2344	147.439	14.7	260.421	14.42	389.004	16.1289	599.667
						18.2344	147.439	14.72	258.737	14.46	390.193	16.1732	599.667
						18.2875	146.73	14.74	258.316	14.5	390.193	16.2175	599
						18.3405	146.022	14.8	256.632	14.54	391.382	16.2175	599
						18.42	145.313	14.82	256.211	14.56	391.679	16.3061	598.333
						18.42	145.313	14.88	254.947	14.6	392.868	16.3061	598.333
						18.4995	144.604	14.9	254.947	14.62	393.165	16.3948	598.333
						18.526	144.604	14.96	254.105	14.7	394.354	16.3948	598.333
						18.6055	143.895	14.98	253.895	14.7	394.651	16.4391	599
						18.6055	143.186	15.02	253.263	14.74	395.84	16.4834	599.333
						18.7115	142.477	15.02	253.053	14.78	396.137	16.5277	600
						18.7115	142.477	15.1	252.632	14.82	397.325	16.572	600.333
						18.791	141.06	15.12	252.421	14.84	397.623	16.6163	600.667
						18.791	140.351	15.18	252	14.9	398.811	16.6163	600.667
						18.8705	139.642	15.18	251.789	14.92	399.406	16.7049	600.667
						18.897	138.933	15.22	251.368	14.98	400.297	16.7049	600
						18.9765	137.516	15.26	251.368	14.98	400.594	16.7492	598
						18.9765	136.807	15.3	250.947	15.02	401.783	16.7492	597.333
						19.0296	135.389	15.34	250.737	15.06	402.08	16.8379	596
						19.0296	135.389	15.4	250.316	15.1	402.972	16.8379	595.667
						19.1356	133.262	15.4	250.105	15.12	403.269	16.9043	595.333
						19.1356	132.554	15.46	249.895	15.18	404.16	16.9265	595.333
						19.2151	130.427	15.48	249.684	15.18	404.458	16.993	594.667
						19.2416	129.718	15.54	249.053	15.26	405.349	17.0151	594.333
						19.2946	126.883	15.56	249.053	15.26	405.646	17.0594	592.667
						19.2946	126.174	15.62	248.421	15.3	406.538	17.1037	592
						19.3741	124.047	15.64	248.211	15.3	406.538	17.148	590
						19.4006	123.339	15.68	247.579	15.38	407.727	17.148	589.667
						19.4536	121.212	15.68	247.368	15.38	407.727	17.2145	588
						19.4801	120.503	15.74	246.526	15.46	408.618	17.2367	587.667
						19.5331	116.959	15.76	246.316	15.46	408.915	17.3031	586.333
						19.5331	116.25	15.84	245.474	15.5	409.807	17.3253	586
						19.6391	112.706	15.84	245.263	15.5	409.807	17.3696	584
						19.6656	111.997	15.9	244.421	15.58	410.698	17.3696	583.667
						19.7187	109.162	15.92	244.211	15.58	410.996	17.4582	582
						19.7452	107.744	15.96	242.947	15.64	411.887	17.4582	581.333
						19.8247	104.2	16	242.526	15.66	411.887	17.5468	580.333
						19.8512	103.491	16.04	241.263	15.72	412.779	17.5468	580
						19.8777	101.365	16.06	240.842	15.72	413.076	17.6354	580
						19.9042	100.656	16.12	239.368	15.78	413.967	17.6354	580
						19.9837	97.1115	16.14	238.947	15.78	413.967	17.6798	580.667
						19.9837	95.6938	16.2	237.684	15.84	414.859	17.7241	580.667
						20.0367	92.8584	16.22	237.263	15.86	414.859	17.7905	581.667
						20.0897	92.1496	16.28	236	15.92	415.75	17.7905	582
						20.1427	90.023	16.3	235.579	15.92	415.75	17.8791	583
						--	--	16.34	234.105	15.96	416.345	17.8791	583.333
						--	--	16.38	233.895	16	416.642	17.9456	585
						--	--	16.42	232.421	16.04	417.236	17.9678	585.333
						--	--	16.44	232	16.06	417.236	18.0342	586.333
						--	--	16.5	230.737	16.12	417.831	18.0564	586.667
						--	--	16.52	230.316	16.12	418.128	18.1007	587.333
						--	--	16.58	229.053	16.2	419.019	18.145	587.333
						--	--	16.6	228.842	16.2	419.019	18.1893	588.667
						--	--	16.66	228.211	16.24	419.911	18.2115	589
						--	--	16.68	228	16.28	419.911	18.278	590
						--	--	16.7	227.368	16.32	420.802	18.278	590.333
						--	--	16.72	227.158	16.32	420.802	18.3444	591
						--	--	16.78	226.737	16.38	421.397	18.3444	591.333
						--	--	16.8	226.526	16.4	421.694	18.4109	591
						--	--	16.86	225.684	16.44	421.991	18.4109	591
						--	--	16.88	225.684	16.48	421.991	18.4773	590.667
						--	--	16.94	225.053	16.52	421.694	18.4995	590.667
						--	--	16.94	225.053	16.52	421.694	18.566	589.333
						--	--	16.98	224.421	16.58	420.802	18.5881	589
						--	--	17	224.211	16.6	420.505	18.6103	585.667
						--	--	17.06	223.368	16.66	417.831	18.6546	584.667
						--	--	17.08	223.368	16.68	417.236	18.6989	577.333
						--	--	17.14	222.737	16.72	414.264	18.7211	574.333
						--	--	17.14	222.737	16.72	413.67	18.7875	565.333
						--	--	17.18	222.105	16.8	411.887	18.7875	563.333
						--	--	17.22	222.105	16.8	411.59	18.8761	554.667
						--	--	17.26	221.474	16.86	410.401	18.8761	552.333
						--	--	17.28	221.474	16.86	410.104	18.9426	541.333
						--	--	17.34	221.053	16.94	409.212	18.9426	538.667
						--	--	17.36	220.842	16.94	408.915	19.0091	528.333
						--	--	17.42	220.632	17	408.024	19.0312	526
						--	--	17.44	220.632	17	407.727	19.0977	518
						--	--	17.5	220.632	17.06	407.132	19.1198	516.333
						--	--	17.5	220.421	17.08	407.132	19.142	512.667
						--	--	17.56	219.789	17.14	406.835	19.1863	512
						--	--	17.56	219.789	17.16	406.835	19.2306	509.333
						--	--	17.62	219.368	17.22	406.538	19.2528	508.667
						--	--	17.64	219.158	17.24	406.538	19.3192	506.333
						--	--	17.72	218.737	17.28	406.241	19.3414	506
						--	--	17.72	218.737	17.32	406.241	19.4078	504.667
						--	--	17.76	218.316	17.36	406.241	19.4078	504.667
						--	--	17.76	218.316	17.38	406.241	19.4965	503
						--	--	17.84	217.895	17.44	406.241	19.4965	502.667
						--	--	17.84	217.895	17.46	406.538	19.5629	500.333
								17.9	217.474	17.52	406.538	19.5629	499.667
								17.92	217.474	17.52	406.538	19.6516	496.333
								17.98	217.474	17.56	406.835	19.6737	495.333
								18	217.474	17.6	406.835	19.7402	491.667
								18.04	217.263	17.64	407.132	19.7402	490.667
								18.04	217.053	17.66	407.132	19.8288	486
								18.12	216.842	17.72	407.132	19.8288	485
								18.12	216.842	17.72	407.429	19.8731	480.333
								18.18	216.421	17.8	407.429	19.9174	479
								18.2	216.421	17.8	407.727	19.9617	473.667
								18.26	216.211	17.84	408.024	19.9839	472.333
								18.28	216.211	17.88	408.321	20.0504	466.667
								18.32	216	17.92	408.915	20.0725	464.667
								18.36	215.789	17.94	408.915	20.139	458.667
								18.4	215.579	18	409.51	20.139	457.333
								18.44	215.579	18	409.807	20.1833	450
								18.48	215.579	18.08	410.401	20.2276	448.333
								18.5	215.579	18.08	410.401	20.2941	438.667
								18.56	215.368	18.12	410.996	20.2941	434.667
								18.58	215.368	18.16	411.293	20.3605	420
								18.64	215.368	18.2	411.59	20.3827	416.667
								18.66	215.368	18.22	411.887	20.4491	400
								18.7	215.158	18.28	412.481	20.4713	396.333
								18.74	215.158	18.28	412.481	20.5378	380.667
								18.78	215.158	18.32	412.779	20.5378	375.333
								18.78	215.368	18.36	412.779	20.6042	353.333
								18.84	215.368	18.4	413.076	20.6042	346
								18.86	215.368	18.4	413.076	20.6707	319.667
								18.94	215.579	18.46	413.373	20.6928	312
								18.94	215.579	18.48	413.373	20.7593	286
								19.02	215.789	18.54	413.67	20.7815	281.333
								19.02	216	18.56	413.67	20.8479	262
								19.06	216.211	18.6	413.967	20.8701	258.333
								19.06	216.211	18.64	413.967	20.9144	245
								19.14	216	18.68	414.264
								19.14	216	18.7	414.264
								19.2	215.579	18.74	414.562
								19.22	215.368	18.76	414.562
								19.26	214.947	18.82	414.859
								19.3	214.947	18.84	414.859
								19.34	214.947	18.88	415.156
								19.34	214.947	18.88	415.156
								19.4	215.158	18.94	415.453
								19.42	215.158	18.96	415.453
								19.5	215.368	19.04	415.75
								19.5	215.368	19.04	415.75
								19.54	215.579	19.1	416.048
								19.58	215.789	19.12	416.048
								19.64	216.211	19.16	416.048
								19.64	216.211	19.16	416.048
								19.7	216.632	19.22	415.75
								19.72	216.632	19.24	415.75
										19.32	415.453
										19.32	415.453
										19.38	415.156
										19.4	415.156
										19.44	414.859
										19.44	414.859
										19.5	414.859
										19.52	414.859
										19.58	414.562
										19.6	414.562
										19.64	414.562
										19.64	414.562
										19.7	414.859
										19.72	414.859
										19.78	415.156
										19.8	415.156
										19.86	415.156
										19.86	415.453
										19.9	415.75
										19.92	415.75
										19.98	416.345
										20	416.345

## Sheet: Fig. 3d
	Interface toughness (J m-2)	Error bars	Test value 1	Test value 2	Test value 3
PE	18.3333	8.5049	27	18	10
PET	36	9.84886	39	25	44
Copper	146.667	27.1539	172	118	150
Porcine skin	200.667	20.0333	202	180	220
PU film	280	35.7911	291	240	309
Glass	369.333	74.4401	448	300	360
Wood	666	82.1462	724	702	572

## Sheet: Fig. 3e
Time (day)	wt/w0 (%)
0	100
1	99.7
10	100.2
20	100
40	99.8
60	99.7
80	100.3
100	100.1

## Sheet: Fig. 3f
T2 (ms)	Amplitude
0.01	0.00814
0.0115	0.02607
0.01322	0.07243
0.0152	0.18825
0.01748	0.43122
0.02009	0.88587
0.0231	1.65748
0.02656	2.86304
0.03054	4.61965
0.03511	7.03309
0.04037	10.1881
0.04642	14.2582
0.05337	19.0672
0.06136	24.6818
0.07055	30.9931
0.08111	37.7483
0.09326	44.477
0.10723	50.4176
0.12329	54.4963
0.14175	55.5124
0.16298	52.4843
0.18738	43.2998
0.21544	27.3529
0.24771	4.97057
0.2848	0.35677
0.32746	0
0.37649	0
0.43288	0
0.4977	0
0.57224	0
0.65793	0
0.75646	0
0.86975	0
1	0
1.14976	0
1.32194	0
1.51991	0
1.74753	0
2.00923	0
2.31013	0
2.65609	0
3.05386	0
3.51119	52.6306
4.03702	255.187
4.64159	442.022
5.3367	598.191
6.13591	709.096
7.0548	760.945
8.11131	741.046
9.32603	637.933
10.7227	441.317
12.3285	141.863
14.1747	0
16.2975	0
18.7382	0
21.5444	0
24.7708	0
28.4804	0
32.7455	0
37.6494	0
43.2876	0
49.7702	0
57.2237	0
65.7933	0
75.6463	0
86.9749	0
100	0
114.976	0
132.194	0
151.991	0
174.753	0
200.923	0
231.013	0
265.609	0
305.386	0
351.119	0
403.702	0
464.159	0
533.67	0
613.591	0
705.48	0
811.131	0
932.603	0
1072.27	0
1232.85	0
1417.47	0
1629.75	0
1873.82	0
2154.43	0
2477.08	0
2848.04	0
3274.55	0
3764.94	0
4328.76	0
4977.02	0
5722.37	0
6579.33	0
7564.63	0
8697.49	0
10000	0
