# Supplementary material for: Fatigue-free artificial ionic skin toughened by self-healable elastic nanomesh
Source: Nat Commun. 2022 Jul 29;13:4411. doi: 10.1038/s41467-022-32140-3 (PMC9338060; doi:10.1038/s41467-022-32140-3)
Supplement: Supplementary file 7 — Source Data [file 41467_2022_32140_MOESM7_ESM.zip › Source data Fig. 4.xlsx]

## Sheet: Fig. 4a
Hybrid ionic skin		Ionic matrix		Constant conductivity
Strain (%)	△R/R0 (%)	Strain (%)	△R/R0 (%)	Strain (%)	△R/R0 (%)
0	1	0	1	0	0
1.4304	1.0173	1.33164	1.0147	1	0.0001
2.8608	1.03474	2.66327	1.02964	2	0.0004
4.2912	1.05234	3.99491	1.04482	3	0.0009
5.72159	1.07008	5.32655	1.06023	4	0.0016
7.15199	1.08798	6.65818	1.07588	5	0.0025
8.58239	1.10602	7.98982	1.09176	6	0.0036
10.0128	1.12422	9.32146	1.10789	7	0.0049
11.4432	1.14256	10.6531	1.12424	8	0.0064
12.8736	1.16105	11.9847	1.14084	9	0.0081
14.304	1.1797	13.3164	1.15767	10	0.01
15.7344	1.19849	14.648	1.17474	11	0.0121
17.1648	1.21743	15.9796	1.19204	12	0.0144
18.5952	1.23652	17.3113	1.20959	13	0.0169
20.0256	1.25576	18.6429	1.22736	14	0.0196
21.456	1.27515	19.9746	1.24538	15	0.0225
22.8864	1.29469	21.3062	1.26363	16	0.0256
24.3168	1.31438	22.6378	1.28212	17	0.0289
25.7472	1.33422	23.9695	1.30084	18	0.0324
27.1776	1.35421	25.3011	1.3198	19	0.0361
28.608	1.37435	26.6327	1.339	20	0.04
30.0384	1.39464	27.9644	1.35843	21	0.0441
31.4688	1.41508	29.296	1.3781	22	0.0484
32.8992	1.43567	30.6276	1.39801	23	0.0529
34.3296	1.4564	31.9593	1.41815	24	0.0576
35.76	1.47729	33.2909	1.43853	25	0.0625
37.1904	1.49833	34.6226	1.45915	26	0.0676
38.6208	1.51951	35.9542	1.48	27	0.0729
40.0512	1.54085	37.2858	1.50109	28	0.0784
41.4816	1.56233	38.6175	1.52242	29	0.0841
42.912	1.58397	39.9491	1.54398	30	0.09
44.3424	1.60575	41.2807	1.56578	31	0.0961
45.7728	1.62769	42.6124	1.58782	32	0.1024
47.2032	1.64977	43.944	1.61009	33	0.1089
48.6335	1.672	45.2756	1.6326	34	0.1156
50.0639	1.69439	46.6073	1.65535	35	0.1225
51.4943	1.71692	47.9389	1.67833	36	0.1296
52.9248	1.7396	49.2706	1.70155	37	0.1369
54.3552	1.76243	50.6022	1.725	38	0.1444
55.7856	1.78541	51.9338	1.74869	39	0.1521
57.2159	1.80854	53.2655	1.77262	40	0.16
58.6463	1.83182	54.5971	1.79679	41	0.1681
60.0767	1.85525	55.9288	1.82119	42	0.1764
61.5071	1.87883	57.2604	1.84583	43	0.1849
62.9375	1.90256	58.592	1.8707	44	0.1936
64.3679	1.92644	59.9237	1.89581	45	0.2025
65.7983	1.95047	61.2553	1.92116	46	0.2116
67.2287	1.97465	62.5869	1.94675	47	0.2209
68.6591	1.99898	63.9186	1.97257	48	0.2304
70.0895	2.02345	65.2502	1.99863	49	0.2401
71.5199	2.04808	66.5818	2.02492	50	0.25
72.9503	2.07286	67.9135	2.05145	51	0.2601
74.3807	2.09778	69.2451	2.07822	52	0.2704
75.8111	2.12286	70.5768	2.10522	53	0.2809
77.2415	2.14808	71.9084	2.13246	54	0.2916
78.6719	2.17346	73.24	2.15994	55	0.3025
80.1023	2.19898	74.5717	2.18765	56	0.3136
81.5327	2.22466	75.9033	2.2156	57	0.3249
82.9631	2.25048	77.2349	2.24379	58	0.3364
84.3935	2.27645	78.5666	2.27221	59	0.3481
85.8239	2.30258	79.8982	2.30087	60	0.36
87.2543	2.32885	81.2298	2.32977	61	0.3721
88.6847	2.35527	82.5615	2.3589	62	0.3844
90.1151	2.38184	83.8931	2.38827	63	0.3969
91.5455	2.40856	85.2248	2.41788	64	0.4096
92.9759	2.43543	86.5564	2.44772	65	0.4225
94.4063	2.46245	87.888	2.4778	66	0.4356
95.8367	2.48962	89.2197	2.50812	67	0.4489
97.2671	2.51694	90.5513	2.53867	68	0.4624
98.6975	2.54441	91.8829	2.56946	69	0.4761
100.128	2.57203	93.2146	2.60048	70	0.49
101.558	2.5998	94.5462	2.63175	71	0.5041
102.989	2.62772	95.8778	2.66324	72	0.5184
104.419	2.65578	97.2095	2.69498	73	0.5329
105.85	2.684	98.5411	2.72695	74	0.5476
107.28	2.71237	99.8728	2.75916	75	0.5625
108.71	2.7396	101.204	2.79161	76	0.5776
110.141	2.76686	102.536	2.82429	77	0.5929
111.571	2.79444	103.868	2.8572	78	0.6084
113.001	2.82232	105.199	2.89036	79	0.6241
114.432	2.85055	106.531	2.92375	80	0.64
115.862	2.87912	107.863	2.95738	81	0.6561
117.293	2.90796	109.194	2.99124	82	0.6724
118.723	2.93688	110.526	3.02534	83	0.6889
120.153	2.96551	111.857	3.05968	84	0.7056
121.584	2.99393	113.189	3.09426	85	0.7225
123.014	3.0224	114.521	3.12907	86	0.7396
124.445	3.0511	115.852	3.16411	87	0.7569
125.875	3.08015	117.184	3.1994	88	0.7744
127.305	3.10961	118.516	3.23492	89	0.7921
128.736	3.13947	119.847	3.27067	90	0.81
130.166	3.16979	121.179	3.30667	91	0.8281
131.597	3.20039	122.511	3.3429	92	0.8464
133.027	3.23111	123.842	3.37936	93	0.8649
134.457	3.26195	125.174	3.41607	94	0.8836
135.888	3.29309	126.505	3.45301	95	0.9025
137.318	3.32451	127.837	3.49018	96	0.9216
138.749	3.35625	129.169	3.5276	97	0.9409
140.179	3.38826	130.5	3.56525	98	0.9604
141.609	3.42053	131.832	3.60313	99	0.9801
143.04	3.45304	133.164	3.64125	100	1
144.47	3.48573	134.495	3.67931	101	1.0201
145.901	3.51856	135.827	3.71746	102	1.0404
147.331	3.55155	137.159	3.7556	103	1.0609
148.761	3.58453	138.49	3.79384	104	1.0816
150.192	3.61749	139.822	3.83233	105	1.1025
151.622	3.65047	141.154	3.87107	106	1.1236
153.053	3.68352	142.485	3.91015	107	1.1449
154.483	3.71664	143.817	3.94963	108	1.1664
155.913	3.74979	145.148	3.98942	109	1.1881
157.344	3.78277	146.48	4.02964	110	1.21
158.774	3.81548	147.812	4.07033	111	1.2321
160.205	3.84795	149.143	4.11155	112	1.2544
161.635	3.88018	150.475	4.15327	113	1.2769
163.065	3.91225	151.807	4.19549	114	1.2996
164.496	3.94424	153.138	4.23814	115	1.3225
165.926	3.97627	154.47	4.28116	116	1.3456
167.357	4.00851	155.802	4.32442	117	1.3689
168.787	4.041	157.133	4.36797	118	1.3924
170.217	4.07373	158.465	4.41182	119	1.4161
171.648	4.10649	159.796	4.45601	120	1.44
173.078	4.14078	161.128	4.50047	121	1.4641
174.509	4.1751	162.46	4.54524	122	1.4884
175.939	4.20946	163.791	4.59033	123	1.5129
177.369	4.24397	165.123	4.63567	124	1.5376
178.8	4.27865	166.455	4.68119	125	1.5625
180.23	4.31363	167.786	4.72701	126	1.5876
181.661	4.34916	169.118	4.77314	127	1.6129
183.091	4.38504	170.45	4.81953	128	1.6384
184.521	4.42116	171.781	4.86614	129	1.6641
185.952	4.45773	173.113	4.91289	130	1.69
187.382	4.49486	174.444	4.95975	131	1.7161
188.813	4.53257	175.776	5.0068	132	1.7424
190.243	4.57091	177.108	5.05404	133	1.7689
191.673	4.60978	178.439	5.10145	134	1.7956
193.104	4.64914	179.771	5.14902	135	1.8225
194.534	4.68896	181.103	5.19673	136	1.8496
195.965	4.72928	182.434	5.24451	137	1.8769
197.395	4.77023	183.766	5.2924	138	1.9044
198.825	4.81169	185.098	5.34045	139	1.9321
200.256	4.85364	186.429	5.38864	140	1.96
201.686	4.89615	187.761	5.43707	141	1.9881
203.117	4.93909	189.092	5.48575	142	2.0164
204.547	4.98217	190.424	5.535	143	2.0449
205.977	5.02543	191.756	5.58485	144	2.0736
207.408	5.06885	193.087	5.63497	145	2.1025
208.838	5.11237	194.419	5.68522	146	2.1316
210.269	5.15616	195.751	5.73557	147	2.1609
211.699	5.20041	197.082	5.78604	148	2.1904
213.129	5.24515	198.414	5.83674	149	2.2201
214.56	5.29023	199.746	5.88761	150	2.25
215.99	5.3356	201.077	5.93858	151	2.2801
217.421	5.38162	202.409	5.9898	152	2.3104
218.851	5.42841	203.74	6.04138	153	2.3409
220.281	5.47599	205.072	6.09329	154	2.3716
221.712	5.52442	206.404	6.14553	155	2.4025
223.142	5.57368	207.735	6.19812	156	2.4336
224.573	5.62371	209.067	6.25101	157	2.4649
226.003	5.67429	210.399	6.30415	158	2.4964
227.433	5.72527	211.73	6.35755	159	2.5281
228.864	5.77642	213.062	6.41127	160	2.56
230.294	5.82782	214.394	6.46528	161	2.5921
231.725	5.87971	215.725	6.51955	162	2.6244
233.155	5.93209	217.057	6.57406	163	2.6569
234.585	5.98509	218.388	6.62872	164	2.6896
236.016	6.03874	219.72	6.68341	165	2.7225
237.446	6.09283	221.052	6.73799	166	2.7556
238.877	6.14746	222.383	6.79253	167	2.7889
240.307	6.20295	223.715	6.8471	168	2.8224
241.737	6.25958	225.047	6.90174	169	2.8561
243.168	6.31755	226.378	6.95652	170	2.89
244.598	6.37666	227.71	7.01145	171	2.9241
246.029	6.43654	229.042	7.06656	172	2.9584
247.459	6.49646	230.373	7.12179	173	2.9929
248.889	6.55616	231.705	7.17703	174	3.0276
250.32	6.61572	233.036	7.23227	175	3.0625
251.75	6.67566	234.368	7.28744	176	3.0976
253.181	6.73637	235.7	7.34252	177	3.1329
254.611	6.79776	237.031	7.39755	178	3.1684
256.041	6.85977	238.363	7.45265	179	3.2041
257.472	6.92215	239.695	7.50801	180	3.24
258.902	6.98465	241.026	7.56355	181	3.2761
260.333	7.04753	242.358	7.6193	182	3.3124
261.763	7.11105	243.69	7.67526	183	3.3489
263.193	7.17522	245.021	7.73135	184	3.3856
264.624	7.24024	246.353	7.7875	185	3.4225
266.054	7.30612	247.684	7.84369	186	3.4596
267.485	7.37313	249.016	7.89997	187	3.4969
268.915	7.44148	250.348	7.95629	188	3.5344
270.345	7.51073	251.679	8.01257	189	3.5721
271.776	7.58052	253.011	8.0688	190	3.61
273.206	7.65066	254.343	8.12496	191	3.6481
274.637	7.72111	255.674	8.18104	192	3.6864
276.067	7.79203	257.006	8.23671	193	3.7249
277.497	7.86363	258.338	8.29213	194	3.7636
278.928	7.93589	259.669	8.34749	195	3.8025
280.358	8.0088	261.001	8.40276	196	3.8416
281.789	8.08251	262.332	8.45793	197	3.8809
283.219	8.15686	263.664	8.51272	198	3.9204
284.649	8.23145	264.996	8.56734	199	3.9601
286.08	8.30645	266.327	8.62189	200	4
287.51	8.38012	267.659	8.67618	201	4.0401
288.941	8.45482	268.991	8.73024	202	4.0804
290.371	8.53083	270.322	8.78414	203	4.1209
291.801	8.60823	271.654	8.8378	204	4.1616
293.232	8.68718	272.986	8.89129	205	4.2025
294.662	8.76786	274.317	8.94471	206	4.2436
296.093	8.85034	275.649	8.99811	207	4.2849
297.523	8.93486	276.98	9.05143	208	4.3264
298.953	9.02137	278.312	9.10459	209	4.3681
300.384	9.10998	279.644	9.15732	210	4.41
301.814	9.20073	280.975	9.20973	211	4.4521
303.245	9.29374	282.307	9.26197	212	4.4944
304.675	9.38996	283.639	9.31418	213	4.5369
306.105	9.48936	284.97	9.36638	214	4.5796
307.536	9.5916	286.302	9.4185	215	4.6225
308.966	9.69543	287.634	9.4705	216	4.6656
310.397	9.79933	288.965	9.52233	217	4.7089
311.827	9.90342	290.297	9.57412	218	4.7524
313.257	10.008	291.628	9.62571	219	4.7961
314.688	10.1125	292.96	9.67697	220	4.84
316.118	10.2168	294.292	9.7281	221	4.8841
317.548	10.3223	295.623	9.77912	222	4.9284
318.979	10.4302	296.955	9.83017	223	4.9729
320.409	10.5404	298.287	9.88133	224	5.0176
321.84	10.6529	299.618	9.93241	225	5.0625
323.27	10.7683	300.95	9.98349	226	5.1076
324.7	10.8866	302.282	10.0347	227	5.1529
326.131	11.0079	303.613	10.0859	228	5.1984
327.561	11.1318	304.945	10.1371	229	5.2441
328.992	11.258	306.276	10.1884	230	5.29
330.422	11.3857	307.608	10.2397	231	5.3361
331.852	11.5144	308.94	10.291	232	5.3824
333.283	11.6423	310.271	10.3422	233	5.4289
334.713	11.7693	311.603	10.3938	234	5.4756
336.144	11.8967	312.935	10.4457	235	5.5225
337.574	12.0251	314.266	10.4977	236	5.5696
339.004	12.1548	315.598	10.5499	237	5.6169
340.435	12.2864	316.93	10.6021	238	5.6644
341.865	12.4202	318.261	10.6545	239	5.7121
343.296	12.5558	319.593	10.7071	240	5.76
344.726	12.6925	320.924	10.7597	241	5.8081
346.156	12.8296	322.256	10.8123	242	5.8564
347.587	12.9674	323.588	10.8651	243	5.9049
349.017	13.1064	324.919	10.9179	244	5.9536
350.448	13.2466	326.251	10.9708	245	6.0025
351.878	13.3878	327.583	11.0239	246	6.0516
353.308	13.5299	328.914	11.0772	247	6.1009
354.739	13.673	330.246	11.1304	248	6.1504
356.169	13.8174	331.578	11.1838	249	6.2001
357.6	13.9637	332.909	11.2374	250	6.25
359.03	14.112	334.241	11.2912	251	6.3001
360.46	14.2619	335.572	11.3454	252	6.3504
361.891	14.4142	336.904	11.3999	253	6.4009
363.321	14.5689	338.236	11.4548	254	6.4516
364.752	14.7261	339.567	11.5097	255	6.5025
366.182	14.8858	340.899	11.5646	256	6.5536
367.612	15.0473	342.231	11.6195	257	6.6049
369.043	15.2112	343.562	11.6744	258	6.6564
370.473	15.3777	344.894	11.7293	259	6.7081
371.904	15.5472	346.226	11.7844	260	6.76
373.334	15.7206	347.557	11.8394	261	6.8121
374.764	15.8988	348.889	11.8945	262	6.8644
376.195	16.082	350.22	11.9495	263	6.9169
377.625	16.2725	351.552	12.0044	264	6.9696
379.056	16.4687	352.884	12.0589	265	7.0225
380.486	16.6723	354.215	12.1129	266	7.0756
381.916	16.8821	355.547	12.1665	267	7.1289
383.347	17.0957	356.879	12.2185	268	7.1824
384.777	17.3136	358.21	12.2695	269	7.2361
386.208	17.5377	359.542	12.3204	270	7.29
387.638	17.7689	360.874	12.3723	271	7.3441
389.068	18.0048	362.205	12.4246	272	7.3984
390.499	18.2426	363.537	12.4762	273	7.4529
391.929	18.4803	364.868	12.5272	274	7.5076
393.36	18.7188	366.2	12.5778	275	7.5625
394.79	18.9598	367.532	12.6281	276	7.6176
396.22	19.2048	368.863	12.6785	277	7.6729
397.651	19.4547	370.195	12.729	278	7.7284
399.081	19.71	371.527	12.7797	279	7.7841
400.512	19.9726	372.858	12.8307	280	7.84
401.942	20.2376	374.19	12.8817	281	7.8961
403.372	20.5023	375.522	12.9327	282	7.9524
404.803	20.7685	376.853	12.9836	283	8.0089
406.233	21.0379	378.185	13.0342	284	8.0656
407.664	21.3119	379.516	13.0842	285	8.1225
409.094	21.5901	380.848	13.1334	286	8.1796
410.524	21.8716	382.18	13.182	287	8.2369
411.955	22.1567	383.511	13.2299	288	8.2944
413.385	22.4435	384.843	13.2772	289	8.3521
414.816	22.7319	386.175	13.3242	290	8.41
416.246	23.0214	387.506	13.3709	291	8.4681
417.676	23.3125	388.838	13.4178	292	8.5264
419.107	23.6065	390.17	13.4654	293	8.5849
420.537	23.903	391.501	13.5133	294	8.6436
421.968	24.2044	392.833	13.5614	295	8.7025
423.398	24.5124	394.164	13.6093	296	8.7616
424.828	24.8268	395.496	13.6572	297	8.8209
426.259	25.1475	396.828	13.7058	298	8.8804
427.689	25.4743	398.159	13.7548	299	8.9401
429.12	25.8053	399.491	13.8044	300	9
430.55	26.1408	400.823	13.8546	301	9.0601
431.98	26.4809	402.154	13.905	302	9.1204
433.411	26.8258	403.486	13.9557	303	9.1809
434.841	27.1755	404.818	14.0068	304	9.2416
436.272	27.5319	406.149	14.0584	305	9.3025
437.702	27.8956	407.481	14.1101	306	9.3636
439.132	28.267	408.812	14.1621	307	9.4249
440.563	28.6458	410.144	14.214	308	9.4864
441.993	29.0302	411.476	14.266	309	9.5481
443.424	29.4187	412.807	14.3181	310	9.61
444.854	29.8116	414.139	14.3705	311	9.6721
446.284	30.2101	415.471	14.423	312	9.7344
447.715	30.6151	416.802	14.4757	313	9.7969
449.145	31.0265	418.134	14.5287	314	9.8596
450.576	31.4431	419.466	14.5826	315	9.9225
452.006	31.8678	420.797	14.6376	316	9.9856
453.436	32.3023	422.129	14.6927	317	10.0489
454.867	32.7474	423.461	14.7484	318	10.1124
456.297	33.2062	424.792	14.8046	319	10.1761
457.728	33.6789	426.124	14.8609	320	10.24
459.158	34.1621	427.455	14.9177	321	10.3041
460.588	34.6542	428.787	14.9741	322	10.3684
462.019	35.1544	430.119	15.03	323	10.4329
463.449	35.6677	431.45	15.0847	324	10.4976
464.88	36.1936	432.782	15.1376	325	10.5625
466.31	36.7249	434.114	15.1898	326	10.6276
467.74	37.2557	435.445	15.2427	327	10.6929
469.171	37.7876	436.777	15.2969	328	10.7584
470.601	38.3246	438.109	15.3516	329	10.8241
472.032	38.8705	439.44	15.4064	330	10.89
473.462	39.4263	440.772	15.4612	331	10.9561
474.892	39.9901	442.103	15.5159	332	11.0224
476.323	40.561	443.435	15.5705	333	11.0889
477.753	41.1386	444.767	15.6252	334	11.1556
479.184	41.7218	446.098	15.68	335	11.2225
480.614	42.3098	447.43	15.7347	336	11.2896
482.044	42.9017	448.762	15.7892	337	11.3569
483.475	43.4987	450.093	15.8437	338	11.4244
484.905	44.0998	451.425	15.8986	339	11.4921
486.336	44.7057	452.757	15.9536	340	11.56
487.766	45.3194	454.088	16.0084	341	11.6281
489.196	45.9393	455.42	16.0627	342	11.6964
490.627	46.5615	456.751	16.1165	343	11.7649
492.057	47.186	458.083	16.17	344	11.8336
493.488	47.8137	459.415	16.2231	345	11.9025
494.918	48.4459	460.746	16.2761	346	11.9716
496.348	49.0833	462.078	16.3292	347	12.0409
497.779	49.7241	463.41	16.3826	348	12.1104
499.209	50.3665	464.741	16.4362	349	12.1801
500.64	51.0115	466.073	16.4898	350	12.25
502.07	51.6592	467.405	16.5435	351	12.3201
503.5	52.3124	468.736	16.5974	352	12.3904
504.931	52.9691	470.068	16.6517	353	12.4609
506.361	53.63	471.399	16.7063	354	12.5316
507.792	54.2943	472.731	16.7611	355	12.6025
509.222	54.9648	474.063	16.8159	356	12.6736
510.652	55.6386	475.394	16.8706	357	12.7449
512.083	56.3151	476.726	16.925	358	12.8164
513.513	56.9978	478.058	16.979	359	12.8881
514.944	57.6868	479.389	17.0325	360	12.96
516.374	58.3841	480.721	17.0855	361	13.0321
517.804	59.0906	482.053	17.1388	362	13.1044
519.235	59.8022	483.384	17.1919	363	13.1769
520.665	60.5156	484.716	17.2455	364	13.2496
522.096	61.1974	486.047	17.2992	365	13.3225
523.526	61.8831	487.379	17.3533	366	13.3956
524.956	62.5725	488.711	17.408	367	13.4689
526.387	63.2658	490.042	17.4633	368	13.5424
527.817	63.9628	491.374	17.5192	369	13.6161
529.247	64.6637	492.706	17.5758	370	13.69
530.678	65.3684	494.037	17.6331	371	13.7641
532.108	66.0768	495.369	17.6912	372	13.8384
533.539	66.7891	496.701	17.7497	373	13.9129
534.969	67.5052	498.032	17.8087	374	13.9876
536.399	68.225	499.364	17.8681	375	14.0625
537.83	68.9487	500.695	17.9279	376	14.1376
539.26	69.6762	502.027	17.9883	377	14.2129
540.691	70.4074	503.359	18.0494	378	14.2884
542.121	71.1425	504.69	18.1108	379	14.3641
543.551	71.8814	506.022	18.1724	380	14.44
544.982	72.6241	507.354	18.234	381	14.5161
546.412	73.3705	508.685	18.2958	382	14.5924
547.843	74.1208	510.017	18.3575	383	14.6689
549.273	74.8749	511.349	18.4192	384	14.7456
550.703	75.6328	512.68	18.4809	385	14.8225
552.134	76.3945	514.012	18.5428	386	14.8996
553.564	77.1599	515.343	18.6047	387	14.9769
554.995	77.9292	516.675	18.6668	388	15.0544
556.425	78.7023	518.007	18.729	389	15.1321
557.855	79.4792	519.338	18.7916	390	15.21
559.286	80.2599	520.67	18.855	391	15.2881
560.716	81.0444	522.002	18.9189	392	15.3664
562.147	81.8327	523.333	18.9834	393	15.4449
563.577	82.6248	524.665	19.0484	394	15.5236
565.007	83.4207	525.997	19.1138	395	15.6025
566.438	84.2204	527.328	19.1794	396	15.6816
567.868	85.0239	528.66	19.2452	397	15.7609
569.299	85.8312	529.991	19.3114	398	15.8404
570.729	86.6423	531.323	19.3779	399	15.9201
572.159	87.4572	532.655	19.4446	400	16
573.59	88.2759	533.986	19.5116	401	16.0801
575.02	89.0984	535.318	19.5789	402	16.1604
576.451	89.9248	536.65	19.6466	403	16.2409
577.881	90.7549	537.981	19.7147	404	16.3216
579.311	91.5888	539.313	19.7832	405	16.4025
580.742	92.4265	540.645	19.8522	406	16.4836
582.172	93.268	541.976	19.9213	407	16.5649
583.603	94.1133	543.308	19.9906	408	16.6464
585.033	94.9625	544.639	20.0602	409	16.7281
586.463	95.8154	545.971	20.1301	410	16.81
587.894	96.6721	547.303	20.2006	411	16.8921
589.324	97.5326	548.634	20.2717	412	16.9744
590.755	98.397	549.966	20.3431	413	17.0569
592.185	99.2651	551.298	20.4148	414	17.1396
593.615	100.137	552.629	20.4867	415	17.2225
595.046	101.013	553.961	20.5588	416	17.3056
596.476	101.892	555.293	20.6312	417	17.3889
597.907	102.776	556.624	20.7042	418	17.4724
599.337	103.663	557.956	20.7775	419	17.5561
600.767	104.554	559.287	20.8514	420	17.64
602.198	105.448	560.619	20.9259	421	17.7241
603.628	106.347	561.951	21.0009	422	17.8084
605.059	107.249	563.282	21.0764	423	17.8929
606.489	108.155	564.614	21.1522	424	17.9776
607.919	109.065	565.946	21.2282	425	18.0625
609.35	109.979	567.277	21.3044	426	18.1476
610.78	110.897	568.609	21.3808	427	18.2329
612.211	111.818	569.941	21.4575	428	18.3184
613.641	112.743	571.272	21.5347	429	18.4041
615.071	113.672	572.604	21.6124	430	18.49
616.502	114.605	573.935	21.6907	431	18.5761
617.932	115.541	575.267	21.7695	432	18.6624
619.363	116.482	576.599	21.8489	433	18.7489
620.793	117.426	577.93	21.9288	434	18.8356
622.223	118.374	579.262	22.0089	435	18.9225
623.654	119.326	580.594	22.0892	436	19.0096
625.084	120.281	581.925	22.1698	437	19.0969
626.515	121.241	583.257	22.2506	438	19.1844
627.945	122.204	584.589	22.3312	439	19.2721
--	--	585.92	22.4113	440	19.36
--	--	587.252	22.4911	441	19.4481
--	--	588.583	22.5708	442	19.5364
--	--	589.915	22.6506	443	19.6249
--	--	591.247	22.7305	444	19.7136
--	--	592.578	22.8103	445	19.8025
--	--	593.91	22.8897	446	19.8916
--	--	595.242	22.9687	447	19.9809
--	--	596.573	23.0474	448	20.0704
--	--	597.905	23.1258	449	20.1601
--	--	599.237	23.2039	450	20.25
--	--	600.568	23.2819	451	20.3401
--	--	601.9	23.3596	452	20.4304
--	--	603.231	23.4373	453	20.5209
--	--	604.563	23.5148	454	20.6116
--	--	605.895	23.5922	455	20.7025
--	--	607.226	23.6697	456	20.7936
--	--	608.558	23.7473	457	20.8849
--	--	609.89	23.8248	458	20.9764
--	--	611.221	23.9021	459	21.0681
--	--	612.553	23.979	460	21.16
--	--	613.885	24.0554	461	21.2521
--	--	615.216	24.1311	462	21.3444
--	--	616.548	24.2063	463	21.4369
--	--	617.879	24.281	464	21.5296
--	--	619.211	24.3554	465	21.6225
--	--	620.543	24.4299	466	21.7156
--	--	621.874	24.5046	467	21.8089
--	--	623.206	24.5796	468	21.9024
--	--	624.538	24.656	469	21.9961
--	--	625.869	24.7335	470	22.09
--	--	627.201	24.8111	471	22.1841
--	--	628.533	24.8877	472	22.2784
--	--	629.864	24.9636	473	22.3729
--	--	631.196	25.04	474	22.4676
--	--	--	--	475	22.5625
--	--	--	--	476	22.6576
--	--	--	--	477	22.7529
--	--	--	--	478	22.8484
--	--	--	--	479	22.9441
--	--	--	--	480	23.04
--	--			481	23.1361
--	--			482	23.2324
--	--			483	23.3289
--	--			484	23.4256
--	--			485	23.5225
--	--			486	23.6196
--	--			487	23.7169
--	--			488	23.8144
--	--			489	23.9121
--	--			490	24.01
--	--			491	24.1081
--	--			492	24.2064
--	--			493	24.3049
--	--			494	24.4036
--	--			495	24.5025
--	--			496	24.6016
--	--			497	24.7009
--	--			498	24.8004
--	--			499	24.9001
--	--			500	25
--	--			501	25.1001
--	--			502	25.2004
--	--			503	25.3009
--	--			504	25.4016
--	--			505	25.5025
--	--			506	25.6036
--	--			507	25.7049
--	--			508	25.8064
--	--			509	25.9081
--	--			510	26.01
--	--			511	26.1121
--	--			512	26.2144
--	--			513	26.3169
--	--			514	26.4196
--	--			515	26.5225
--	--			516	26.6256
--	--			517	26.7289
--	--			518	26.8324
--	--			519	26.9361
--	--			520	27.04
--	--			521	27.1441
--	--			522	27.2484
--	--			523	27.3529
--	--			524	27.4576
--	--			525	27.5625
--	--			526	27.6676
--	--			527	27.7729
--	--			528	27.8784
--	--			529	27.9841
--	--			530	28.09
--	--			531	28.1961
--	--			532	28.3024
--	--			533	28.4089
--	--			534	28.5156
--	--			535	28.6225
--	--			536	28.7296
--	--			537	28.8369
--	--			538	28.9444
--	--			539	29.0521
--	--			540	29.16
--	--			541	29.2681
--	--			542	29.3764
--	--			543	29.4849
--	--			544	29.5936
--	--			545	29.7025
--	--			546	29.8116
--	--			547	29.9209
--	--			548	30.0304
--	--			549	30.1401
--	--			550	30.25
--	--			551	30.3601
--	--			552	30.4704
--	--			553	30.5809
--	--			554	30.6916
--	--			555	30.8025
--	--			556	30.9136
--	--			557	31.0249
--	--			558	31.1364
--	--			559	31.2481
--	--			560	31.36
--	--			561	31.4721
--	--			562	31.5844
--	--			563	31.6969
--	--			564	31.8096
--	--			565	31.9225
--	--			566	32.0356
--	--			567	32.1489
--	--			568	32.2624
--	--			569	32.3761
--	--			570	32.49
--	--			571	32.6041
--	--			572	32.7184
--	--			573	32.8329
--	--			574	32.9476
--	--			575	33.0625
--	--			576	33.1776
--	--			577	33.2929
--	--			578	33.4084
--	--			579	33.5241
--	--			580	33.64
--	--			581	33.7561
--	--			582	33.8724
--	--			583	33.9889
--	--			584	34.1056
--	--			585	34.2225
--	--			586	34.3396
--	--			587	34.4569
--	--			588	34.5744
--	--			589	34.6921
--	--			590	34.81
--	--			591	34.9281
--	--			592	35.0464
--	--			593	35.1649
--	--			594	35.2836
--	--			595	35.4025
--	--			596	35.5216
--	--			597	35.6409
--	--			598	35.7604
--	--			599	35.8801
--	--			600	36
--	--			601	36.1201
--	--			602	36.2404
--	--			603	36.3609
--	--			604	36.4816
--	--			605	36.6025
--	--			606	36.7236
--	--			607	36.8449
--	--			608	36.9664
--	--			609	37.0881
--	--			610	37.21
--	--			611	37.3321
--	--			612	37.4544
--	--			613	37.5769
--	--			614	37.6996
--	--			615	37.8225
--	--			616	37.9456
--	--			617	38.0689
--	--			618	38.1924
--	--			619	38.3161
--	--			620	38.44
--	--			621	38.5641
--	--			622	38.6884
--	--			623	38.8129
--	--			624	38.9376
--	--			625	39.0625
--	--			626	39.1876
--	--			627	39.3129
--	--			628	39.4384
--	--			629	39.5641
--	--			630	39.69
--	--			631	39.8161
--	--			632	39.9424
--	--			633	40.0689
--	--			634	40.1956
--	--			635	40.3225
--	--			636	40.4496
--	--			637	40.5769
--	--			638	40.7044
--	--			639	40.8321
--	--			640	40.96
--	--			641	41.0881
--	--			642	41.2164
--	--			643	41.3449
--	--			644	41.4736
--	--			645	41.6025
--	--			646	41.7316
--	--			647	41.8609
--	--			648	41.9904
--	--			649	42.1201
--	--			650	42.25
--	--			651	42.3801
--	--			652	42.5104
--	--			653	42.6409
--	--			654	42.7716
--	--			655	42.9025
--	--			656	43.0336
--	--			657	43.1649
--	--			658	43.2964
--	--			659	43.4281
--	--			660	43.56
--	--			661	43.6921
--	--			662	43.8244
--	--			663	43.9569
--	--			664	44.0896
--	--			665	44.2225
--	--			666	44.3556
--	--			667	44.4889
--	--			668	44.6224
--	--			669	44.7561
--	--			670	44.89
--	--			671	45.0241
--	--			672	45.1584
--	--			673	45.2929
--	--			674	45.4276
--	--			675	45.5625
--	--			676	45.6976
--	--			677	45.8329
--	--			678	45.9684
--	--			679	46.1041
--	--			680	46.24
--	--			681	46.3761
--	--			682	46.5124
--	--			683	46.6489
--	--			684	46.7856
--	--			685	46.9225
--	--			686	47.0596
--	--			687	47.1969
--	--			688	47.3344
--	--			689	47.4721
--	--			690	47.61
--	--			691	47.7481
--	--			692	47.8864
--	--			693	48.0249
--	--			694	48.1636
--	--			695	48.3025
--	--			696	48.4416
--	--			697	48.5809
--	--			698	48.7204
--	--			699	48.8601
--	--			700	49
--	--			701	49.1401
--	--			702	49.2804
--	--			703	49.4209
--	--			704	49.5616
--	--			705	49.7025
--	--			706	49.8436
--	--			707	49.9849
--	--			708	50.1264
--	--			709	50.2681
--	--			710	50.41
--	--
--	--
--	--
--	--
--	--
--	--
--	--
--	--
--	--
--	--
--	--
--	--
--	--
--	--
--	--
--	--
--	--
--	--
--	--
--	--
--	--
--	--
--	--
--	--
--	--
--	--
--	--
--	--
--	--
--	--
--	--
--	--
--	--
--	--
--	--
--	--
--	--
--	--
--	--
--	--
--	--
--	--
--	--
--	--
--	--
--	--
--	--
--	--
--	--
--	--
--	--
--	--
--	--
--	--
--	--
--	--
--	--
--	--
--	--
--	--
--	--
--	--
--	--
--	--
--	--
--	--
--	--
--	--
--	--
--	--
--	--
--	--
--	--

## Sheet: Fig. 4b
Hybrid ionic skin		Ionic matrix		Constant conductivity
Strain (%)	Gauge factor	Strain (%)	Gauge factor	Strain (%)	Gauge factor
1.4304	1.23634	0	0.11718	0	2
2.8608	1.24615	1.41143	0.12155	1	2.02
4.2912	1.25595	2.82287	0.13028	2	2.04
5.72159	1.26576	4.2343	0.13902	3	2.06
7.15199	1.27557	5.64573	0.14776	4	2.08
8.58239	1.28537	7.05716	0.1565	5	2.1
10.0128	1.29518	8.4686	0.16524	6	2.12
11.4432	1.30498	9.88003	0.17398	7	2.14
12.8736	1.31479	11.2915	0.18272	8	2.16
14.304	1.3246	12.7029	0.19146	9	2.18
15.7344	1.3344	14.1143	0.2002	10	2.2
17.1648	1.34421	15.5258	0.20893	11	2.22
18.5952	1.35401	16.9372	0.21767	12	2.24
20.0256	1.36382	18.3486	0.22641	13	2.26
21.456	1.37363	19.7601	0.23515	14	2.28
22.8864	1.38343	21.1715	0.24389	15	2.3
24.3168	1.39324	22.5829	0.25263	16	2.32
25.7472	1.40304	23.9944	0.26137	17	2.34
27.1776	1.41285	25.4058	0.27011	18	2.36
28.608	1.42266	26.8172	0.27885	19	2.38
30.0384	1.43246	28.2286	0.28758	20	2.4
31.4688	1.44227	29.6401	0.29632	21	2.42
32.8992	1.45207	31.0515	0.30506	22	2.44
34.3296	1.46188	32.4629	0.3138	23	2.46
35.76	1.47169	33.8744	0.32254	24	2.48
37.1904	1.48149	35.2858	0.33128	25	2.5
38.6208	1.4913	36.6972	0.34002	26	2.52
40.0512	1.5011	38.1087	0.34876	27	2.54
41.4816	1.51091	39.5201	0.3575	28	2.56
42.912	1.52072	40.9316	0.36624	29	2.58
44.3424	1.53052	42.343	0.37497	30	2.6
45.7728	1.54033	43.7544	0.38371	31	2.62
47.2032	1.55013	45.1658	0.39245	32	2.64
48.6335	1.55994	46.5773	0.40119	33	2.66
50.0639	1.56975	47.9887	0.40993	34	2.68
51.4943	1.57955	49.4001	0.41867	35	2.7
52.9248	1.58936	50.8116	0.42741	36	2.72
54.3552	1.59916	52.223	0.43615	37	2.74
55.7856	1.60897	53.6344	0.44489	38	2.76
57.2159	1.61878	55.0459	0.45362	39	2.78
58.6463	1.62858	56.4573	0.46236	40	2.8
60.0767	1.63839	57.8687	0.4711	41	2.82
61.5071	1.64819	59.2802	0.47984	42	2.84
62.9375	1.658	60.6916	0.48858	43	2.86
64.3679	1.66781	62.103	0.49732	44	2.88
65.7983	1.67761	63.5145	0.50606	45	2.9
67.2287	1.68742	64.9259	0.5148	46	2.92
68.6591	1.69722	66.3373	0.52354	47	2.94
70.0895	1.70703	67.7488	0.53227	48	2.96
71.5199	1.71684	69.1602	0.54101	49	2.98
72.9503	1.72664	70.5716	0.54975	50	3
74.3807	1.7367	71.9831	0.55849	51	3.02
75.8111	1.74679	73.3945	0.56723	52	3.04
77.2415	1.75691	74.8059	0.57597	53	3.06
78.6719	1.76704	76.2174	0.58471	54	3.08
80.1023	1.77718	77.6288	0.59345	55	3.1
81.5327	1.78734	79.0402	0.60219	56	3.12
82.9631	1.79749	80.4517	0.61092	57	3.14
84.3935	1.80765	81.8631	0.61966	58	3.16
85.8239	1.8178	83.2745	0.6284	59	3.18
87.2543	1.82791	84.686	0.63714	60	3.2
88.6847	1.83799	86.0974	0.64588	61	3.22
90.1151	1.848	87.5088	0.65462	62	3.24
91.5455	1.85795	88.9202	0.66336	63	3.26
92.9759	1.86781	90.3317	0.6721	64	3.28
94.4063	1.8776	91.7431	0.68084	65	3.3
95.8367	1.88731	93.1546	0.68957	66	3.32
97.2671	1.89696	94.566	0.69831	67	3.34
98.6975	1.90653	95.9774	0.70705	68	3.36
100.128	1.91605	97.3889	0.71579	69	3.38
101.558	1.92555	98.8003	0.72453	70	3.4
102.989	1.93504	100.212	0.73327	71	3.42
104.419	1.94451	101.623	0.74201	72	3.44
105.85	1.95397	103.035	0.75075	73	3.46
107.28	1.96342	104.446	0.75949	74	3.48
108.71	1.97286	105.857	0.76822	75	3.5
110.141	1.98231	107.269	0.77696	76	3.52
111.571	1.99178	108.68	0.7857	77	3.54
113.001	2.00127	110.092	0.79444	78	3.56
114.432	2.0108	111.503	0.80318	79	3.58
115.862	2.02038	112.915	0.81192	80	3.6
117.293	2.03003	114.326	0.82066	81	3.62
118.723	2.03976	115.737	0.8294	82	3.64
120.153	2.04961	117.149	0.83814	83	3.66
121.584	2.05956	118.56	0.84688	84	3.68
123.014	2.06965	119.972	0.85561	85	3.7
124.445	2.07987	121.383	0.86435	86	3.72
125.875	2.09025	122.795	0.87309	87	3.74
127.305	2.10079	124.206	0.88183	88	3.76
128.736	2.11152	125.618	0.89057	89	3.78
130.166	2.12244	127.029	0.89931	90	3.8
131.597	2.13356	128.44	0.90805	91	3.82
133.027	2.14488	129.852	0.91679	92	3.84
134.457	2.15639	131.263	0.92553	93	3.86
135.888	2.16809	132.675	0.93426	94	3.88
137.318	2.17998	134.086	0.943	95	3.9
138.749	2.19205	135.498	0.95174	96	3.92
140.179	2.20432	136.909	0.96048	97	3.94
141.609	2.2168	138.32	0.96922	98	3.96
143.04	2.22948	139.732	0.97796	99	3.98
144.47	2.24238	141.143	0.9867	100	4
145.901	2.2555	142.555	0.99544	101	4.02
147.331	2.26886	143.966	1.00418	102	4.04
148.761	2.28249	145.378	1.01291	103	4.06
150.192	2.29641	146.789	1.02165	104	4.08
151.622	2.31064	148.2	1.03039	105	4.1
153.053	2.3252	149.612	1.03913	106	4.12
154.483	2.3401	151.023	1.04787	107	4.14
155.913	2.35533	152.435	1.05661	108	4.16
157.344	2.3709	153.846	1.06535	109	4.18
158.774	2.38679	155.258	1.07409	110	4.2
160.205	2.40302	156.669	1.08283	111	4.22
161.635	2.41958	158.08	1.09156	112	4.24
163.065	2.4365	159.492	1.1003	113	4.26
164.496	2.45377	160.903	1.10904	114	4.28
165.926	2.47141	162.315	1.11778	115	4.3
167.357	2.48941	163.726	1.12652	116	4.32
168.787	2.5078	165.138	1.13526	117	4.34
170.217	2.52661	166.549	1.144	118	4.36
171.648	2.54587	167.96	1.15274	119	4.38
173.078	2.56562	169.372	1.16148	120	4.4
174.509	2.58585	170.783	1.17021	121	4.42
175.939	2.60656	172.195	1.17895	122	4.44
177.369	2.62772	173.606	1.18769	123	4.46
178.8	2.6493	175.018	1.19643	124	4.48
180.23	2.67129	176.429	1.20517	125	4.5
181.661	2.69366	177.841	1.21391	126	4.52
183.091	2.71641	179.252	1.22265	127	4.54
184.521	2.73954	180.663	1.23139	128	4.56
185.952	2.76306	182.075	1.24013	129	4.58
187.382	2.78696	183.486	1.24887	130	4.6
188.813	2.81124	184.898	1.2576	131	4.62
190.243	2.83591	186.309	1.26634	132	4.64
191.673	2.86098	187.721	1.27508	133	4.66
193.104	2.88642	189.132	1.28382	134	4.68
194.534	2.91225	190.543	1.29256	135	4.7
195.965	2.93848	191.955	1.3013	136	4.72
197.395	2.96514	193.366	1.31004	137	4.74
198.825	2.99225	194.778	1.31878	138	4.76
200.256	3.01981	196.189	1.32752	139	4.78
201.686	3.04784	197.601	1.33625	140	4.8
203.117	3.07631	199.012	1.34499	141	4.82
204.547	3.10524	200.423	1.35373	142	4.84
205.977	3.13462	201.835	1.36247	143	4.86
207.408	3.16445	203.246	1.37121	144	4.88
208.838	3.19474	204.658	1.37995	145	4.9
210.269	3.2255	206.069	1.38869	146	4.92
211.699	3.25672	207.481	1.39743	147	4.94
213.129	3.2884	208.892	1.40617	148	4.96
214.56	3.32053	210.303	1.4149	149	4.98
215.99	3.35303	211.715	1.42364	150	5
217.421	3.38592	213.126	1.43238	151	5.02
218.851	3.41922	214.538	1.44112	152	5.04
220.281	3.45296	215.949	1.44986	153	5.06
221.712	3.48717	217.361	1.4586	154	5.08
223.142	3.52188	218.772	1.46734	155	5.1
224.573	3.55712	220.183	1.47608	156	5.12
226.003	3.59294	221.595	1.48482	157	5.14
227.433	3.62938	223.006	1.49355	158	5.16
228.864	3.66648	224.418	1.50229	159	5.18
230.294	3.70429	225.829	1.51103	160	5.2
231.725	3.74283	227.241	1.51977	161	5.22
233.155	3.78217	228.652	1.52851	162	5.24
234.585	3.82239	230.064	1.53725	163	5.26
236.016	3.86353	231.475	1.54599	164	5.28
237.446	3.90561	232.886	1.55473	165	5.3
238.877	3.94856	234.298	1.56347	166	5.32
240.307	3.99235	235.709	1.5722	167	5.34
241.737	4.03694	237.121	1.58094	168	5.36
243.168	4.08229	238.532	1.58968	169	5.38
244.598	4.12833	239.944	1.59842	170	5.4
246.029	4.17512	241.355	1.60716	171	5.42
247.459	4.22269	242.766	1.6159	172	5.44
248.889	4.27108	244.178	1.62464	173	5.46
250.32	4.32032	245.589	1.63338	174	5.48
251.75	4.37049	247.001	1.64212	175	5.5
253.181	4.42165	248.412	1.65085	176	5.52
254.611	4.47386	249.824	1.65959	177	5.54
256.041	4.52718	251.235	1.66833	178	5.56
257.472	4.58165	252.646	1.67707	179	5.58
258.902	4.63728	254.058	1.68581	180	5.6
260.333	4.69404	255.469	1.69455	181	5.62
261.763	4.75186	256.881	1.70329	182	5.64
263.193	4.81065	258.292	1.71203	183	5.66
264.624	4.87038	259.704	1.72077	184	5.68
266.054	4.93104	261.115	1.72951	185	5.7
267.485	4.99263	262.526	1.73824	186	5.72
268.915	5.05518	263.938	1.74698	187	5.74
270.345	5.11871	265.349	1.75572	188	5.76
271.776	5.18326	266.761	1.76446	189	5.78
273.206	5.24882	268.172	1.7732	190	5.8
274.637	5.31533	269.584	1.78194	191	5.82
276.067	5.38279	270.995	1.79068	192	5.84
277.497	5.45115	272.406	1.79942	193	5.86
278.928	5.5204	273.818	1.80816	194	5.88
280.358	5.59051	275.229	1.81689	195	5.9
281.789	5.66144	276.641	1.82563	196	5.92
283.219	5.73316	278.052	1.83437	197	5.94
284.649	5.80566	279.464	1.84311	198	5.96
286.08	5.87896	280.875	1.85185	199	5.98
287.51	5.95306	282.287	1.86059	200	6
288.941	6.02798	283.698	1.86933	201	6.02
290.371	6.10373	285.109	1.87807	202	6.04
291.801	6.18038	286.521	1.88681	203	6.06
293.232	6.25795	287.932	1.89554	204	6.08
294.662	6.33651	289.344	1.90428	205	6.1
296.093	6.41606	290.755	1.91302	206	6.12
297.523	6.49666	292.167	1.92176	207	6.14
298.953	6.57832	293.578	1.9305	208	6.16
300.384	6.6611	294.989	1.93924	209	6.18
301.814	6.74507	296.401	1.94798	210	6.2
303.245	6.83033	297.812	1.95672	211	6.22
304.675	6.917	299.224	1.96546	212	6.24
306.105	7.0053	300.635	1.97419	213	6.26
307.536	7.09536	302.047	1.98293	214	6.28
308.966	7.18741	303.458	1.99167	215	6.3
310.397	7.28159	304.869	2.00041	216	6.32
311.827	7.37795	306.281	2.00915	217	6.34
313.257	7.47656	307.692	2.01789	218	6.36
314.688	7.57761	309.104	2.02663	219	6.38
316.118	7.68129	310.515	2.03537	220	6.4
317.548	7.78771	311.927	2.04411	221	6.42
318.979	7.89682	313.338	2.05284	222	6.44
320.409	8.00849	314.749	2.06158	223	6.46
321.84	8.12259	316.161	2.07032	224	6.48
323.27	8.23908	317.572	2.07906	225	6.5
324.7	8.35797	318.984	2.0878	226	6.52
326.131	8.47936	320.395	2.09654	227	6.54
327.561	8.60334	321.807	2.10528	228	6.56
328.992	8.73007	323.218	2.11402	229	6.58
330.422	8.85951	324.63	2.12276	230	6.6
331.852	8.99147	326.041	2.13149	231	6.62
333.283	9.12588	327.452	2.14023	232	6.64
334.713	9.26272	328.864	2.14897	233	6.66
336.144	9.40204	330.275	2.15771	234	6.68
337.574	9.54388	331.687	2.16645	235	6.7
339.004	9.68823	333.098	2.17519	236	6.72
340.435	9.8351	334.51	2.18393	237	6.74
341.865	9.98446	335.921	2.19267	238	6.76
343.296	10.1362	337.332	2.20141	239	6.78
344.726	10.2903	338.744	2.21015	240	6.8
346.156	10.4465	340.155	2.21888	241	6.82
347.587	10.6049	341.567	2.22762	242	6.84
349.017	10.7653	342.978	2.23636	243	6.86
350.448	10.9279	344.39	2.2451	244	6.88
351.878	11.0928	345.801	2.25384	245	6.9
353.308	11.2599	347.212	2.26258	246	6.92
354.739	11.4295	348.624	2.27132	247	6.94
356.169	11.6016	350.035	2.28006	248	6.96
357.6	11.7761	351.447	2.2888	249	6.98
359.03	11.9531	352.858	2.29753	250	7
360.46	12.1325	354.27	2.30627	251	7.02
361.891	12.3143	355.681	2.31501	252	7.04
363.321	12.4986	357.092	2.32375	253	7.06
364.752	12.6854	358.504	2.33249	254	7.08
366.182	12.8748	359.915	2.34123	255	7.1
367.612	13.0671	361.327	2.34997	256	7.12
369.043	13.2624	362.738	2.35871	257	7.14
370.473	13.4607	364.15	2.36745	258	7.16
371.904	13.662	365.561	2.37618	259	7.18
373.334	13.8664	366.972	2.38492	260	7.2
374.764	14.074	368.384	2.39366	261	7.22
376.195	14.2848	369.795	2.4024	262	7.24
377.625	14.499	371.207	2.41114	263	7.26
379.056	14.7166	372.618	2.41988	264	7.28
380.486	14.9379	374.03	2.42862	265	7.3
381.916	15.1631	375.441	2.43736	266	7.32
383.347	15.3923	376.853	2.4461	267	7.34
384.777	15.6258	378.264	2.45483	268	7.36
386.208	15.864	379.675	2.46357	269	7.38
387.638	16.1069	381.087	2.47231	270	7.4
389.068	16.3545	382.498	2.48105	271	7.42
390.499	16.607	383.91	2.48979	272	7.44
391.929	16.8647	385.321	2.49853	273	7.46
393.36	17.1278	386.733	2.50727	274	7.48
394.79	17.3963	388.144	2.51601	275	7.5
396.22	17.67	389.555	2.52475	276	7.52
397.651	17.9487	390.967	2.53348	277	7.54
399.081	18.2324	392.378	2.54222	278	7.56
400.512	18.5212	393.79	2.55096	279	7.58
401.942	18.8153	395.201	2.5597	280	7.6
403.372	19.1147	396.613	2.56844	281	7.62
404.803	19.4194	398.024	2.57718	282	7.64
406.233	19.7293	399.435	2.58592	283	7.66
407.664	20.0442	400.847	2.59466	284	7.68
409.094	20.364	402.258	2.6034	285	7.7
410.524	20.6884	403.67	2.61213	286	7.72
411.955	21.0173	405.081	2.62087	287	7.74
413.385	21.3507	406.493	2.62961	288	7.76
414.816	21.6884	407.904	2.63835	289	7.78
416.246	22.0304	409.315	2.64709	290	7.8
417.676	22.3766	410.727	2.65583	291	7.82
419.107	22.7268	412.138	2.66457	292	7.84
420.537	23.0807	413.55	2.67331	293	7.86
421.968	23.4381	414.961	2.68205	294	7.88
423.398	23.7987	416.373	2.69079	295	7.9
424.828	24.1626	417.784	2.69952	296	7.92
426.259	24.5293	419.195	2.70826	297	7.94
427.689	24.8986	420.607	2.717	298	7.96
429.12	25.2704	422.018	2.72574	299	7.98
430.55	25.6443	423.43	2.73448	300	8
431.98	26.0202	424.841	2.74322	301	8.02
433.411	26.3981	426.253	2.75196	302	8.04
434.841	26.7776	427.664	2.7607	303	8.06
436.272	27.1586	429.076	2.76944	304	8.08
437.702	27.5412	430.487	2.77817	305	8.1
439.132	27.925	431.898	2.78691	306	8.12
440.563	28.3099	433.31	2.79565	307	8.14
441.993	28.6959	434.721	2.80439	308	8.16
443.424	29.0827	436.133	2.81313	309	8.18
444.854	29.4705	437.544	2.82187	310	8.2
446.284	29.8594	438.956	2.83061	311	8.22
447.715	30.2494	440.367	2.83935	312	8.24
449.145	30.6403	441.778	2.84809	313	8.26
450.576	31.0306	443.19	2.85682	314	8.28
452.006	31.4205	444.601	2.86556	315	8.3
453.436	31.8099	446.013	2.8743	316	8.32
454.867	32.1988	447.424	2.88304	317	8.34
456.297	32.5872	448.836	2.89178	318	8.36
457.728	32.9751	450.247	2.90052	319	8.38
459.158	33.3624	451.658	2.90926	320	8.4
460.588	33.7492	453.07	2.918	321	8.42
462.019	34.1354	454.481	2.92674	322	8.44
463.449	34.521	455.893	2.93547	323	8.46
464.88	34.9056	457.304	2.94421	324	8.48
466.31	35.2891	458.716	2.95295	325	8.5
467.74	35.6713	460.127	2.96169	326	8.52
469.171	36.0521	461.538	2.97043	327	8.54
470.601	36.4316	462.95	2.97917	328	8.56
472.032	36.8097	464.361	2.98791	329	8.58
473.462	37.1864	465.773	2.99665	330	8.6
474.892	37.5616	467.184	3.00539	331	8.62
476.323	37.9352	468.596	3.01412	332	8.64
477.753	38.3068	470.007	3.02286	333	8.66
479.184	38.6764	471.418	3.0316	334	8.68
480.614	39.0439	472.83	3.04034	335	8.7
482.044	39.4094	474.241	3.04908	336	8.72
483.475	39.7725	475.653	3.05782	337	8.74
484.905	40.1334	477.064	3.06656	338	8.76
486.336	40.4917	478.476	3.0753	339	8.78
487.766	40.8473	479.887	3.08404	340	8.8
489.196	41.2001	481.299	3.09278	341	8.82
490.627	41.5498	482.71	3.10151	342	8.84
492.057	41.8963	484.121	3.11025	343	8.86
493.488	42.2395	485.533	3.11899	344	8.88
494.918	42.5793	486.944	3.12773	345	8.9
496.348	42.9157	488.356	3.13647	346	8.92
497.779	43.2488	489.767	3.14521	347	8.94
499.209	43.5785	491.179	3.15395	348	8.96
500.64	43.9049	492.59	3.16269	349	8.98
502.07	44.228	494.001	3.17143	350	9
503.5	44.5475	495.413	3.18016	351	9.02
504.931	44.8636	496.824	3.1889	352	9.04
506.361	45.1761	498.236	3.19764	353	9.06
507.792	45.4851	499.647	3.20638	354	9.08
509.222	45.7905	501.059	3.21512	355	9.1
510.652	46.0924	502.47	3.22386	356	9.12
512.083	46.3909	503.881	3.2326	357	9.14
513.513	46.6862	505.293	3.24134	358	9.16
514.944	46.9781	506.704	3.25008	359	9.18
516.374	47.2666	508.116	3.25881	360	9.2
517.804	47.5518	509.527	3.26755	361	9.22
519.235	47.8335	510.939	3.27629	362	9.24
520.665	48.1119	512.35	3.28503	363	9.26
522.096	48.3869	513.761	3.29377	364	9.28
523.526	48.6586	515.173	3.30251	365	9.3
524.956	48.9272	516.584	3.31125	366	9.32
526.387	49.1927	517.996	3.31999	367	9.34
527.817	49.4554	519.407	3.32873	368	9.36
529.247	49.7157	520.819	3.33746	369	9.38
530.678	49.974	522.23	3.3462	370	9.4
532.108	50.2305	523.641	3.35494	371	9.42
533.539	50.4854	525.053	3.36368	372	9.44
534.969	50.7388	526.464	3.37242	373	9.46
536.399	50.9912	527.876	3.38116	374	9.48
537.83	51.2428	529.287	3.3899	375	9.5
539.26	51.4938	530.699	3.39864	376	9.52
540.691	51.7439	532.11	3.40738	377	9.54
542.121	51.9931	533.522	3.41611	378	9.56
543.551	52.2413	534.933	3.42485	379	9.58
544.982	52.4889	536.344	3.43359	380	9.6
546.412	52.736	537.756	3.44233	381	9.62
547.843	52.9828	539.167	3.45107	382	9.64
549.273	53.2295	540.579	3.45981	383	9.66
550.703	53.4761	541.99	3.46855	384	9.68
552.134	53.7229	543.402	3.47729	385	9.7
553.564	53.9698	544.813	3.48603	386	9.72
554.995	54.2168	546.224	3.49476	387	9.74
556.425	54.464	547.636	3.5035	388	9.76
557.855	54.7115	549.047	3.51224	389	9.78
559.286	54.9589	550.459	3.52098	390	9.8
560.716	55.2063	551.87	3.52972	391	9.82
562.147	55.4537	553.282	3.53846	392	9.84
563.577	55.7012	554.693	3.5472	393	9.86
565.007	55.9486	556.104	3.55594	394	9.88
566.438	56.196	557.516	3.56468	395	9.9
567.868	56.4435	558.927	3.57342	396	9.92
569.299	56.6909	560.339	3.58215	397	9.94
570.729	56.9383	561.75	3.59089	398	9.96
572.159	57.1857	563.162	3.59963	399	9.98
573.59	57.4332	564.573	3.60837	400	10
575.02	57.6806	565.984	3.61711	401	10.02
576.451	57.928	567.396	3.62585	402	10.04
577.881	58.1754	568.807	3.63459	403	10.06
579.311	58.4229	570.219	3.64333	404	10.08
580.742	58.6703	571.63	3.65207	405	10.1
582.172	58.9177	573.042	3.6608	406	10.12
583.603	59.1652	574.453	3.66954	407	10.14
585.033	59.4126	575.865	3.67828	408	10.16
586.463	59.66	577.276	3.68702	409	10.18
587.894	59.9074	578.687	3.69576	410	10.2
589.324	60.1549	580.099	3.7045	411	10.22
590.755	60.4023	581.51	3.71324	412	10.24
592.185	60.6497	582.922	3.72198	413	10.26
593.615	60.8972	584.333	3.73072	414	10.28
595.046	61.1446	585.745	3.73945	415	10.3
596.476	61.392	587.156	3.74819	416	10.32
597.907	61.6394	588.567	3.75693	417	10.34
599.337	61.8869	589.979	3.76567	418	10.36
600.767	62.1343	591.39	3.77441	419	10.38
602.198	62.3817	592.802	3.78315	420	10.4
603.628	62.6292	594.213	3.79189	421	10.42
605.059	62.8766	595.625	3.80063	422	10.44
606.489	63.124	597.036	3.80937	423	10.46
607.919	63.3715	598.447	3.8181	424	10.48
609.35	63.6189	599.859	3.82684	425	10.5
610.78	63.8663	601.27	3.83558	426	10.52
612.211	64.1137	602.682	3.84432	427	10.54
613.641	64.3612	604.093	3.85306	428	10.56
615.071	64.6086	605.505	3.8618	429	10.58
616.502	64.856	606.916	3.87054	430	10.6
617.932	65.1034	608.327	3.87928	431	10.62
619.363	65.3509	609.739	3.88802	432	10.64
620.793	65.5983	611.15	3.89675	433	10.66
622.223	65.8457	612.562	3.90549	434	10.68
623.654	66.0932	613.973	3.91423	435	10.7
625.084	66.3406	615.385	3.92297	436	10.72
626.515	66.588	616.796	3.93171	437	10.74
627.945	66.8354	618.207	3.94045	438	10.76
		619.619	3.94919	439	10.78
		621.03	3.95793	440	10.8
		622.442	3.96667	441	10.82
		623.853	3.9754	442	10.84
		625.265	3.98414	443	10.86
		626.676	3.99288	444	10.88
		628.088	4.00162	445	10.9
		629.499	4.01036	446	10.92
		630.91	4.0191	447	10.94
		632.322	4.02784	448	10.96
				449	10.98
				450	11
				451	11.02
				452	11.04
				453	11.06
				454	11.08
				455	11.1
				456	11.12
				457	11.14
				458	11.16
				459	11.18
				460	11.2
				461	11.22
				462	11.24
				463	11.26
				464	11.28
				465	11.3
				466	11.32
				467	11.34
				468	11.36
				469	11.38
				470	11.4
				471	11.42
				472	11.44
				473	11.46
				474	11.48
				475	11.5
				476	11.52
				477	11.54
				478	11.56
				479	11.58
				480	11.6
				481	11.62
				482	11.64
				483	11.66
				484	11.68
				485	11.7
				486	11.72
				487	11.74
				488	11.76
				489	11.78
				490	11.8
				491	11.82
				492	11.84
				493	11.86
				494	11.88
				495	11.9
				496	11.92
				497	11.94
				498	11.96
				499	11.98
				500	12
				501	12.02
				502	12.04
				503	12.06
				504	12.08
				505	12.1
				506	12.12
				507	12.14
				508	12.16
				509	12.18
				510	12.2
				511	12.22
				512	12.24
				513	12.26
				514	12.28
				515	12.3
				516	12.32
				517	12.34
				518	12.36
				519	12.38
				520	12.4
				521	12.42
				522	12.44
				523	12.46
				524	12.48
				525	12.5
				526	12.52
				527	12.54
				528	12.56
				529	12.58
				530	12.6
				531	12.62
				532	12.64
				533	12.66
				534	12.68
				535	12.7
				536	12.72
				537	12.74
				538	12.76
				539	12.78
				540	12.8
				541	12.82
				542	12.84
				543	12.86
				544	12.88
				545	12.9
				546	12.92
				547	12.94
				548	12.96
				549	12.98
				550	13
				551	13.02
				552	13.04
				553	13.06
				554	13.08
				555	13.1
				556	13.12
				557	13.14
				558	13.16
				559	13.18
				560	13.2
				561	13.22
				562	13.24
				563	13.26
				564	13.28
				565	13.3
				566	13.32
				567	13.34
				568	13.36
				569	13.38
				570	13.4
				571	13.42
				572	13.44
				573	13.46
				574	13.48
				575	13.5
				576	13.52
				577	13.54
				578	13.56
				579	13.58
				580	13.6
				581	13.62
				582	13.64
				583	13.66
				584	13.68
				585	13.7
				586	13.72
				587	13.74
				588	13.76
				589	13.78
				590	13.8
				591	13.82
				592	13.84
				593	13.86
				594	13.88
				595	13.9
				596	13.92
				597	13.94
				598	13.96
				599	13.98
				600	14
				601	14.02
				602	14.04
				603	14.06
				604	14.08
				605	14.1
				606	14.12
				607	14.14
				608	14.16
				609	14.18
				610	14.2
				611	14.22
				612	14.24
				613	14.26
				614	14.28
				615	14.3
				616	14.32
				617	14.34
				618	14.36
				619	14.38
				620	14.4
				621	14.42
				622	14.44
				623	14.46
				624	14.48
				625	14.5
				626	14.52
				627	14.54
				628	14.56
				629	14.58
				630	14.6
				631	14.62
				632	14.64
				633	14.66
				634	14.68
				635	14.7
				636	14.72
				637	14.74
				638	14.76
				639	14.78
				640	14.8
				641	14.82
				642	14.84
				643	14.86
				644	14.88
				645	14.9
				646	14.92
				647	14.94
				648	14.96
				649	14.98
				650	15
				651	15.02
				652	15.04
				653	15.06
				654	15.08
				655	15.1
				656	15.12
				657	15.14
				658	15.16
				659	15.18
				660	15.2
				661	15.22
				662	15.24
				663	15.26
				664	15.28
				665	15.3
				666	15.32
				667	15.34
				668	15.36
				669	15.38
				670	15.4
				671	15.42
				672	15.44
				673	15.46
				674	15.48
				675	15.5
				676	15.52
				677	15.54
				678	15.56
				679	15.58
				680	15.6
				681	15.62
				682	15.64
				683	15.66
				684	15.68
				685	15.7
				686	15.72
				687	15.74
				688	15.76
				689	15.78
				690	15.8
				691	15.82
				692	15.84
				693	15.86
				694	15.88
				695	15.9
				696	15.92
				697	15.94
				698	15.96
				699	15.98
				700	16
				701	16.02
				702	16.04
				703	16.06
				704	16.08
				705	16.1
				706	16.12
				707	16.14
				708	16.16
				709	16.18
				710	16.2

## Sheet: Fig. 4c
Stretching		Recovering
Strain (%)	△R/R0 (%)	Strain (%)	△R/R0 (%)
0	0	590.713	9911.97
1.42685	1.74461	589.463	9783.26
2.85369	3.50417	588.036	9695.55
4.28053	5.2787	586.609	9608.28
5.70737	7.06818	585.182	9521.46
7.13422	8.87263	583.754	9435.08
8.56106	10.692	582.327	9349.14
9.98791	12.5264	580.9	9263.65
11.4147	14.3757	579.472	9178.6
12.8416	16.24	578.045	9093.99
14.2684	18.1192	576.618	9009.83
15.6953	20.0134	575.191	8926.11
17.1221	21.9226	573.763	8842.83
18.549	23.8467	572.336	8760
19.9758	25.7858	570.909	8677.61
21.4027	27.7399	569.482	8595.66
22.8295	29.7089	568.054	8514.16
24.2564	31.6928	566.627	8433.1
25.6832	33.6917	565.2	8352.49
27.11	35.7056	563.772	8272.31
28.5369	37.7345	562.345	8192.58
29.9637	39.7783	560.918	8113.3
31.3906	41.837	559.491	8034.46
32.8174	43.9107	558.063	7956.06
34.2443	45.9994	556.636	7878.1
35.6711	48.1031	555.209	7800.59
37.0979	50.2217	553.782	7723.52
38.5248	52.3552	552.354	7646.89
39.9516	54.5037	550.927	7570.71
41.3785	56.6672	549.5	7494.97
42.8053	58.8456	548.072	7419.68
44.2322	61.0391	546.645	7344.83
45.659	63.2474	545.218	7270.42
47.0859	65.4707	543.791	7196.45
48.5127	67.709	542.363	7122.93
49.9395	69.9622	540.936	7049.85
51.3664	72.2304	539.509	6977.22
52.7932	74.5136	538.082	6905.03
54.2201	76.8117	536.654	6833.28
55.6469	79.1248	535.227	6761.97
57.0738	81.4528	533.8	6691.11
58.5006	83.7958	532.372	6620.69
59.9275	86.1538	530.945	6550.72
61.3543	88.5267	529.518	6481.19
62.7811	90.9146	528.091	6412.1
64.208	93.3174	526.663	6343.46
65.6348	95.7352	525.236	6275.26
67.0617	98.168	523.809	6207.5
68.4885	100.616	522.382	6140.18
69.9154	103.078	520.954	6073.31
71.3422	105.556	519.527	6006.89
72.769	108.049	518.1	5940.9
74.1959	110.556	516.673	5875.36
75.6227	113.079	515.245	5810.26
77.0496	115.616	513.818	5745.61
78.4764	118.169	512.391	5681.4
79.9033	120.736	510.963	5617.63
81.3301	123.318	509.536	5554.31
82.757	125.916	508.109	5491.43
84.1838	128.528	506.682	5428.99
85.6106	131.155	505.254	5367
87.0375	133.797	503.827	5305.45
88.4643	136.454	502.4	5244.34
89.8912	139.127	500.973	5183.68
91.318	141.814	499.545	5123.46
92.7449	144.516	498.118	5063.68
94.1717	147.233	496.691	5004.35
95.5986	149.965	495.263	4945.46
97.0254	152.712	493.836	4887.01
98.4522	155.473	492.409	4829.01
99.8791	158.25	490.982	4771.45
101.306	161.042	489.554	4714.34
102.733	163.849	488.127	4657.66
104.16	166.67	486.7	4601.43
105.586	169.507	485.273	4545.65
107.013	172.23	483.845	4490.31
108.44	174.957	482.418	4435.41
109.867	177.714	480.991	4380.95
111.294	180.503	479.563	4326.94
112.721	183.326	478.136	4273.37
114.148	186.182	476.709	4220.25
115.574	189.066	475.282	4167.56
117.001	191.958	473.854	4115.32
118.428	194.821	472.427	4063.53
119.855	197.664	471	4012.18
121.282	200.51	469.573	3961.27
122.709	203.38	468.145	3910.8
124.135	206.285	466.718	3860.78
125.562	209.232	465.291	3811.2
126.989	212.217	463.863	3762.07
128.416	215.249	462.436	3713.38
129.843	218.309	461.009	3665.13
131.27	221.381	459.582	3617.32
132.696	224.465	458.154	3569.96
134.123	227.579	456.727	3523.05
135.55	230.722	455.3	3476.57
136.977	233.895	453.873	3430.54
138.404	237.097	452.445	3384.95
139.831	240.324	451.018	3339.81
141.258	243.575	449.591	3295.11
142.684	246.843	448.163	3251.94
144.111	250.126	446.736	3208.46
145.538	253.425	445.309	3165.45
146.965	256.723	443.882	3122.88
148.392	260.019	442.454	3080.76
149.819	263.318	441.027	3039.09
151.245	266.622	439.6	2997.87
152.672	269.935	438.173	2957.09
154.099	273.25	436.745	2916.74
155.526	276.547	435.318	2876.84
156.953	279.818	433.891	2837.37
158.38	283.065	432.463	2798.34
159.807	286.288	431.036	2758.74
161.233	289.496	429.609	2719.63
162.66	292.694	428.182	2681
164.087	295.897	426.754	2642.86
165.514	299.122	425.327	2605.2
166.941	302.371	423.9	2568.01
168.368	305.643	422.473	2531.29
169.794	308.919	421.045	2495.03
171.221	312.348	419.618	2459.24
172.648	315.78	418.191	2423.91
174.075	319.216	416.763	2389.03
175.502	322.668	415.336	2354.61
176.929	326.135	413.909	2320.63
178.356	329.634	412.482	2287.09
179.782	333.186	411.054	2254
181.209	336.774	409.627	2221.34
182.636	340.387	408.2	2189.11
184.063	344.043	406.773	2157.3
185.49	347.757	405.345	2125.92
186.917	351.527	403.918	2094.96
188.343	355.361	402.491	2064.4
189.77	359.248	401.063	2034.25
191.197	363.185	399.636	2004.5
192.624	367.166	398.209	1975.15
194.051	371.199	396.782	1948.46
195.478	375.293	395.354	1922.24
196.904	379.44	393.927	1896.49
198.331	383.634	392.5	1871.19
199.758	387.885	391.073	1846.35
201.185	392.179	389.645	1821.95
202.612	396.487	388.218	1797.98
204.039	400.813	386.791	1774.45
205.466	405.155	385.363	1751.35
206.892	409.507	383.936	1728.66
208.319	413.886	382.509	1706.38
209.746	418.312	381.082	1684.51
211.173	422.785	379.654	1663.03
212.6	427.293	378.227	1642.57
214.027	431.831	376.8	1622.52
215.453	436.432	375.373	1602.86
216.88	441.111	373.945	1583.6
218.307	445.869	372.518	1564.72
219.734	450.712	371.091	1546.22
221.161	455.639	369.663	1528.08
222.588	460.642	368.236	1510.31
224.015	465.699	366.809	1492.88
225.441	470.797	365.382	1475.8
226.868	475.912	363.954	1459.05
228.295	481.052	362.527	1442.63
229.722	486.241	361.1	1426.53
231.149	491.479	359.673	1410.74
232.576	496.78	358.245	1395.24
234.002	502.144	356.818	1380.05
235.429	507.553	355.391	1365.14
236.856	513.016	353.963	1350.5
238.283	518.565	352.536	1336.14
239.71	524.229	351.109	1322.03
241.137	530.025	349.682	1308.18
242.563	535.936	348.254	1294.57
243.99	541.924	346.827	1281.2
245.417	547.917	345.4	1268.06
246.844	553.886	343.973	1255.14
248.271	559.842	342.545	1242.44
249.698	565.836	341.118	1229.95
251.125	571.907	339.691	1217.66
252.551	578.047	338.263	1205.56
253.978	584.248	336.836	1193.66
255.405	590.485	335.409	1181.87
256.832	596.736	333.982	1170.26
258.259	603.024	332.554	1158.83
259.686	609.376	331.127	1147.57
261.112	615.793	329.7	1136.47
262.539	622.295	328.273	1125.54
263.966	628.883	326.845	1114.75
265.393	635.583	325.418	1104.12
266.82	642.418	323.991	1093.63
268.247	649.343	322.563	1083.29
269.674	656.322	321.136	1073.08
271.1	663.336	319.709	1063.07
272.527	670.381	318.282	1053.2
273.954	677.474	316.854	1043.45
275.381	684.633	315.427	1033.83
276.808	691.86	314	1024.33
278.235	699.151	312.573	1014.96
279.661	706.521	311.145	1005.7
281.088	713.956	309.718	996.561
282.515	721.415	308.291	987.537
283.942	728.915	306.863	978.626
285.369	736.283	305.436	969.826
286.796	743.752	304.009	961.186
288.222	751.353	302.582	952.605
289.649	759.094	301.154	944.43
291.076	766.989	299.727	936.075
292.503	775.056	298.3	928.071
293.93	783.305	296.873	919.932
295.357	791.756	295.445	911.975
296.784	800.408	294.018	904.037
298.21	809.268	292.591	896.195
299.637	818.343	291.164	888.446
301.064	827.645	289.736	880.928
302.491	837.267	288.309	873.325
303.918	847.206	286.882	865.809
305.345	857.431	285.454	858.468
306.771	867.813	284.027	851.122
308.198	878.203	282.6	843.905
309.625	888.612	281.173	836.784
311.052	899.068	279.745	829.756
312.479	909.516	278.318	822.885
313.906	919.954	276.891	815.924
315.333	930.502	275.464	809.028
316.759	941.293	274.036	802.193
318.186	952.314	272.609	795.416
319.613	963.564	271.182	788.694
321.04	975.104	269.754	782.025
322.467	986.932	268.327	775.404
323.894	999.056	266.9	768.83
325.32	1011.45	265.473	762.299
326.747	1024.07	264.045	755.809
328.174	1036.85	262.618	749.358
329.601	1049.71	261.191	742.942
331.028	1062.5	259.764	736.56
332.455	1075.2	258.336	730.208
333.882	1087.94	256.909	723.885
335.308	1100.78	255.482	717.588
336.735	1113.75	254.054	711.315
338.162	1126.91	252.627	705.064
339.589	1140.29	251.2	698.835
341.016	1153.85	249.773	692.624
342.443	1167.52	248.345	686.43
343.869	1181.23	246.918	680.253
345.296	1195.01	245.491	674.089
346.723	1208.91	244.064	667.939
348.15	1222.93	242.636	661.801
349.577	1237.05	241.209	655.654
351.004	1251.26	239.782	649.493
352.43	1265.57	238.354	643.319
353.857	1280.01	236.927	637.133
355.284	1294.64	235.5	631.595
356.711	1309.47	234.073	626.071
358.138	1324.46	232.645	620.562
359.565	1339.69	231.218	615.063
360.992	1355.16	229.791	609.579
362.418	1370.88	228.364	604.116
363.845	1386.85	226.936	598.683
365.272	1403	225.509	593.274
366.699	1419.39	224.082	587.885
368.126	1436.04	222.654	582.514
369.553	1452.99	221.227	577.162
370.979	1470.34	219.8	571.83
372.406	1488.15	218.373	566.519
373.833	1506.47	216.945	561.229
375.26	1525.52	215.518	555.96
376.687	1545.14	214.091	550.71
378.114	1565.5	212.664	545.481
379.541	1586.48	211.236	540.271
380.967	1607.85	209.809	535.082
382.394	1629.63	208.382	529.913
383.821	1652.04	206.954	524.766
385.248	1675.16	205.527	519.639
386.675	1698.75	204.1	514.532
388.102	1722.53	202.673	509.443
389.528	1746.3	201.245	504.372
390.955	1770.15	199.818	499.319
392.382	1794.25	198.391	494.284
393.809	1818.75	196.964	489.265
395.236	1843.74	195.536	484.262
396.663	1869.28	194.109	479.274
398.089	1895.53	192.682	474.3
399.516	1922.03	191.254	469.34
400.943	1948.5	189.827	464.392
402.37	1975.12	188.4	459.457
403.797	2002.06	186.973	454.532
405.224	2029.46	185.545	449.619
406.651	2057.28	184.118	444.716
408.077	2085.43	182.691	439.824
409.504	2113.94	181.264	434.943
410.931	2142.62	179.836	430.072
412.358	2171.46	178.409	425.209
413.785	2200.41	176.982	420.355
415.212	2229.52	175.554	415.51
416.638	2258.92	174.127	410.675
418.065	2288.57	172.7	405.848
419.492	2318.71	171.273	401.029
420.919	2349.51	169.845	396.219
422.346	2380.95	168.418	391.417
423.773	2413.02	166.991	386.623
425.2	2445.7	165.564	381.839
426.626	2478.8	164.136	377.063
428.053	2512.34	162.709	372.296
429.48	2546.36	161.282	367.539
430.907	2580.85	159.854	362.792
432.334	2615.82	158.427	358.054
433.761	2651.46	157	353.326
435.187	2687.83	155.573	348.608
436.614	2724.97	154.145	343.901
438.041	2762.85	152.718	339.205
439.468	2801.29	151.291	334.519
440.895	2840.15	149.864	329.844
442.322	2879.43	148.436	325.181
443.748	2919.29	147.009	321.578
445.175	2959.78	145.582	318.041
446.602	3000.92	144.154	314.366
448.029	3042.58	142.727	310.743
449.456	3085.04	141.3	307.171
450.883	3128.5	139.873	303.65
452.31	3173.01	138.445	300.181
453.736	3218.89	137.018	296.762
455.163	3266.16	135.591	293.395
456.59	3314.49	134.164	290.079
458.017	3363.69	132.736	286.814
459.444	3413.71	131.309	283.6
460.871	3465.04	129.882	280.437
462.297	3517.63	128.454	277.325
463.724	3570.76	127.027	274.265
465.151	3623.84	125.6	271.255
466.578	3677.03	124.173	268.297
468.005	3730.74	122.745	265.39
469.432	3785.32	121.318	262.534
470.859	3840.9	119.891	259.73
472.285	3897.28	118.464	256.976
473.712	3954.37	117.036	254.274
475.139	4012.13	115.609	251.622
476.566	4070.45	114.182	249.022
477.993	4129.25	112.754	246.473
479.42	4188.44	111.327	243.976
480.846	4248.14	109.9	241.529
482.273	4308.25	108.473	239.133
483.7	4368.84	107.045	236.789
485.127	4430.21	105.618	234.496
486.554	4492.2	104.191	232.254
487.981	4554.42	102.764	230.063
489.408	4616.87	101.336	227.923
490.834	4679.64	99.909	225.835
492.261	4742.86	98.4818	223.797
493.688	4806.6	97.0545	221.811
495.115	4870.68	95.6272	219.876
496.542	4934.92	94.2	217.992
497.969	4999.42	92.7727	216.159
499.395	5064.19	91.3454	214.378
500.822	5129.51	89.9181	212.647
502.249	5195.18	88.4909	210.968
503.676	5261.27	87.0636	209.34
505.103	5327.7	85.6363	207.762
506.53	5394.75	84.2091	206.237
507.956	5462.13	82.7818	204.762
509.383	5529.78	81.3545	203.338
510.81	5598.05	79.9272	201.966
512.237	5666.95	78.5	200.645
513.664	5736.68	77.0727	199.374
515.091	5807.33	75.6454	198.155
516.518	5878.49	74.2181	196.988
517.944	5949.83	72.7909	195.871
519.371	6018.01	71.3636	194.806
520.798	6086.58	69.9363	193.791
522.225	6155.52	68.5091	192.828
523.652	6224.85	67.0818	191.916
525.079	6294.55	65.6545	191.055
526.505	6364.64	64.2272	190.245
527.932	6435.11	62.8	189.487
529.359	6505.95	61.3727	188.779
530.786	6577.18	59.9454	188.123
532.213	6648.79	58.5181	187.518
533.64	6720.77	57.0909	186.964
535.067	6793.14	55.6636	186.461
536.493	6865.89	54.2363	186.009
537.92	6939.01	52.8091	185.609
539.347	7012.52	51.3818	185.259
540.774	7086.41	49.9545	185.677
542.201	7160.68	48.5273	185.677
543.628	7235.32	47.1	184.338
545.054	7310.35	45.6727	183.05
546.481	7385.76	44.2454	181.814
547.908	7461.55	42.8182	180.629
549.335	7537.72	41.3909	179.495
550.762	7614.27	39.9636	178.412
552.189	7691.19	38.5363	177.38
553.615	7768.5	37.1091	176.4
555.042	7846.19	35.6818	175.47
556.469	7924.26	34.2545	174.592
557.896	8002.71	32.8273	173.765
559.323	8081.54	31.4	172.989
560.75	8160.75	29.9727	172.264
562.177	8240.34	28.5454	171.59
563.603	8320.31	27.1182	170.968
565.03	8400.66	25.6909	170.396
566.457	8481.39	24.2636	169.876
567.884	8562.5	22.8364	169.407
569.311	8643.99	21.4091	168.989
570.738	8725.86	19.9818	168.622
572.164	8808.11	18.5545	168.307
573.591	8890.75	17.1273	168.042
575.018	8973.76	15.7	167.829
576.445	9057.15	14.2727	167.667
577.872	9140.92	12.8454	167.556
579.299	9225.07	11.4182	167.496
580.726	9309.6	9.99091	167.487
582.152	9394.52	8.56363	167.53
583.579	9479.81	7.13636	167.623
585.006	9565.48	5.70908	167.768
586.433	9651.53	4.28181	167.964
587.86	9737.97	0	168.211
589.287	9824.78
590.713	9911.97

## Sheet: Fig. 4e
Hybrid ionic skin		Ionic matrix		PAAM/NaCl hydrogel
Time (s)	△R/R0 (%)	Time (s)	△R/R0 (%)	Time (s)	△R/R0 (%)
0	0	0	0.00603	0	6.5958e-15
0.1519	0.95266	0.1875	0.11665	0.17391	0.05591
0.3038	2.49941	0.375	0.21247	0.34783	0.13551
0.4557	3.89852	0.5625	0.30328	0.52174	0.21091
0.60759	5.60697	0.75	0.21895	0.69565	0.22025
0.75949	4.63674	0.9375	0.12177	0.86957	0.14484
0.91139	3.10053	1.125	-3.32382e-18	1.04348	0.06794
1.06329	1.62057	1.3125	0.01662	1.21739	0.000456924
1.21519	0.09139	1.5	0.10982	1.3913	0.07167
1.36709	1.33232	1.6875	0.21361	1.56522	0.15013
1.51899	2.72791	1.875	0.29716	1.73913	0.22735
1.67089	3.99343	2.0625	0.16331	1.91304	0.21255
1.82278	5.61752	2.25	0.07773	2.08696	0.13657
1.97468	4.43285	2.4375	0.01006	2.26087	0.06092
2.12658	3.0232	2.625	0.1567	2.43478	0.01066
2.27848	1.33935	2.8125	0.2787	2.6087	0.08935
2.43038	0.12654	3	0.33451	2.78261	0.16645
2.58228	1.41668	3.1875	0.28985	2.95652	0.24333
2.73418	2.64354	3.375	0.19221	3.13043	0.19862
2.88608	4.14108	3.5625	0.02892	3.30435	0.12014
3.03797	5.56484	3.75	0.12575	3.47826	0.04325
3.18987	3.80712	3.9375	0.21201	3.65217	0.01803
3.34177	2.43613	4.125	0.30123	3.82609	0.09887
3.49367	0.78392	4.3125	0.2663	4	0.17745
3.64557	-0.02004	4.5	0.17104	4.17391	0.25013
3.79747	0.92805	4.6875	0.10436	4.34783	0.18446
3.94937	2.41153	4.875	0.0112	4.52174	0.10609
4.10127	5.31819	5.0625	0.16968	4.69565	0.02501
4.25316	4.47152	5.25	0.28849	4.86957	0.02506
4.40506	3.42395	5.4375	0.33709	5.04348	0.10193
4.55696	2.1303	5.625	0.28018	5.21739	0.18085
4.70886	0.49215	5.8125	0.15841	5.3913	0.24334
4.86076	0.09488	6	0.01567	5.56522	0.1712
5.01266	1.58191	6.1875	0.08205	5.73913	0.09556
5.16456	3.07944	6.375	0.16843	5.91304	0.01867
5.31646	4.57346	6.5625	0.29341	6.08696	0.04262
5.46835	5.57553	6.75	0.24001	6.26087	0.11984
5.62025	3.68408	6.9375	0.14305	6.43478	0.19853
5.77215	1.98969	7.125	0.04313	6.6087	0.24164
5.92405	0.05449	7.3125	0.00649	6.78261	0.16237
6.07595	0.68903	7.5	0.09821	6.95652	0.08287
6.22785	2.00726	7.6875	0.18561	7.13043	0.00587
6.37975	3.3677	7.875	0.28992	7.30435	0.05339
6.53165	5.42777	8.0625	0.15796	7.47826	0.1331
6.68354	4.50667	8.25	0.0701	7.65217	0.20783
6.83544	3.05483	8.4375	0	7.82609	0.22363
6.98734	1.51863	8.625	0.11676	8	0.14673
7.13924	-0.12655	8.8125	0.23216	8.17391	0.06792
7.29114	0.49215	9	0.32297	8.34783	-0.00376
7.44304	1.73306	9.1875	0.21406	8.52174	0.06076
7.59494	3.12514	9.375	0.10515	8.69565	0.13571
7.74684	5.48051	9.5625	0.00455	8.86957	0.20976
7.89873	3.96882	9.75	0.07147	9.04348	0.20131
8.05063	2.66815	9.9375	0.17651	9.21739	0.12725
8.20253	0.9843	10.125	0.27802	9.3913	0.05432
8.35443	0	10.3125	0.26778	9.56522	-0.00331
8.50633	1.27088	10.5	0.19472	9.73913	0.07425
8.65823	2.41114	10.6875	0.10481	9.91304	0.15124
8.81013	3.70321	10.875	0.03214	10.087	0.22936
8.96203	5.37578	11.0625	0.17241	10.2609	0.19995
9.11392	3.95032	11.25	0.26584	10.4348	0.12193
9.26582	2.66532	11.4375	0.32502	10.6087	0.04798
9.41772	1.08378	11.625	0.21395	10.7826	0.01392
9.56962	0.10944	11.8125	0.13156	10.9565	0.09159
9.72152	1.21087	12	0.01506	11.1304	0.16767
9.87342	2.76417			11.3043	0.2441
10.0253	4.08094			11.4783	0.18647
10.1772	5.39639			11.6522	0.10867
10.3291	4.09153			11.8261	0.03144
10.481	2.47822			12	0.02526
10.6329	0.97787
10.7848	0.14474
10.9367	1.53565
11.0886	2.85595
11.2405	4.56458
11.3924	5.46775
11.5443	4.10565
11.6962	2.52411
11.8481	0.97081
12	0.06531

## Sheet: Fig. 4f
Main Figure			Inset Figure 1			Inset Figure 2			Inset Figure 3
Time (s)	△R/R0 (%)		Time (s)	△R/R0 (%)		Time (s)	△R/R0 (%)		Time (s)	△R/R0 (%)
0	0.12495		4920.48	0.87899		16103.8	0.86991		27438.6	1.05021
0.14992	2.96145		4920.63	1.82403		16104	1.81214		27438.7	4.23482
0.29984	7.98343		4920.78	6.02537		16104.1	6.00098		27438.9	10.0174
0.44976	13.9342		4920.93	11.4221		16104.3	11.3816		27439	15.8888
0.59968	20.0425		4921.08	17.5624		16104.4	17.5037		27439.2	22.1765
0.7496	26.5878		4921.23	23.6795		16104.6	23.6026		27439.3	29.3461
0.89952	33.7252		4921.38	30.8821		16104.7	30.7837		27439.5	36.3256
1.04943	40.9621		4921.53	37.8142		16104.9	37.6952		27439.6	43.5287
1.19935	48.7728		4921.68	44.8403		16105	44.7004		27439.8	50.8901
1.34927	56.0105		4921.83	52.3067		16105.2	52.1446		27439.9	58.6782
1.49919	63.596		4921.98	60.0973		16105.3	59.912		27440.1	66.2428
1.64911	71.3176		4922.13	67.9874		16105.5	67.7786		27440.2	73.5495
1.79903	79.1602		4922.28	75.7041		16105.6	75.4724		27440.4	81.1141
1.94895	87.2144		4922.43	83.327		16105.8	83.0726		27440.5	89.1135
2.09887	94.9567		4922.58	91.0398		16105.9	90.7624		27440.7	97.5601
2.24878	103.59		4922.73	98.9331		16106.1	98.6322		27440.8	105.717
2.3987	111.806		4922.88	107.767		16106.2	107.439		27441	114.101
2.54862	121.444		4923.03	116.318		16106.4	115.965		27441.1	122.964
2.69854	129.931		4923.18	125.388		16106.5	125.008		27441.3	132.144
2.84846	139.18		4923.33	134.527		16106.7	134.12		27441.4	141.354
2.99838	148.853		4923.48	143.61		16106.8	143.176		27441.6	150.969
3.1483	158.268		4923.63	152.972		16107	152.51		27441.7	160.314
3.29822	167.912		4923.78	162.487		16107.1	161.997		27441.9	170.467
3.44813	178.534		4923.93	172.517		16107.3	171.997		27442	180.473
3.59805	189.609		4924.08	183.059		16107.4	182.508		27442.2	190.485
3.74797	201.222		4924.23	193.344		16107.6	192.762		27442.3	201.116
3.89789	212.632		4924.38	203.869		16107.7	203.256		27442.5	212.154
4.04781	222.858		4924.53	215.188		16107.9	214.542		27442.6	223.555
4.19773	233.991		4924.68	226.226		16108	225.546		27442.8	234.479
4.34765	244.555		4924.83	237.054		16108.2	236.342		27442.9	245.61
4.49757	256.59		4924.98	249.045		16108.3	248.298		27443.1	256.932
4.64749	268.097		4925.13	260.927		16108.5	260.144		27443.2	268.47
4.7974	280.406		4925.28	272.485		16108.6	271.668		27443.4	280.24
4.94732	292.825		4925.43	284.116		16108.8	283.264		27443.5	292.027
5.09724	305.093		4925.58	295.956		16108.9	295.068		27443.7	304.08
5.24716	318.773		4925.73	308.037		16109.1	307.114		27443.8	316.739
5.39708	331.148		4925.88	320.833		16109.2	319.871		27444	329.733
5.547	343.816		4926.03	333.285		16109.4	332.287		27444.1	342.857
5.69692	356.893		4926.18	345.992		16109.5	344.955		27444.3	356.282
5.84684	370.575		4926.33	358.978		16109.7	357.903		27444.4	370.472
5.99675	384.703		4926.48	372.385		16109.8	371.271		27444.6	383.865
6.14667	391.7		4926.63	386.192		16110	385.036		27444.7	397.223
6.29659	378.705		4926.78	398.506		16110.1	397.313		27444.9	400.822
6.44651	365.415		4926.93	385.514		16110.3	384.36		27445	386.652
6.59643	352.163		4927.08	372.683		16110.4	371.567		27445.2	373.707
6.74635	338.378		4927.23	359.238		16110.6	358.163		27445.3	360.201
6.89627	325.422		4927.38	346.278		16110.7	345.241		27445.5	347.099
7.04619	313.038		4927.53	333.764		16110.9	332.764		27445.6	334.202
7.1961	300.716		4927.68	321.645		16111	320.681		27445.8	321.794
7.34602	288.339		4927.83	308.975		16111.2	308.049		27445.9	309.648
7.49594	275.798		4927.98	296.913		16111.3	296.023		27446.1	297.607
7.64586	263.348		4928.13	285.073		16111.5	284.218		27446.2	285.403
7.79578	251.68		4928.28	273.488		16111.6	272.668		27446.4	272.903
7.9457	240.583		4928.43	261.316		16111.8	260.532		27446.5	260.684
8.09562	229.698		4928.58	249.687		16111.9	248.938		27446.7	249.299
8.24554	218.619		4928.73	238.587		16112.1	237.871		27446.8	238.047
8.39545	207.546		4928.88	227.925		16112.2	227.24		27447	226.693
8.54537	195.695		4929.03	216.92		16112.4	216.268		27447.1	215.164
8.69529	185.402		4929.18	206.307		16112.5	205.686		27447.3	204.486
8.84521	175.452		4929.33	196.16		16112.7	195.57		27447.4	193.875
8.99513	165.718		4929.48	185.862		16112.8	185.303		27447.6	183.233
9.14505	155.58		4929.63	175.547		16113	175.018		27447.7	172.907
9.29497	145.936		4929.78	166.02		16113.1	165.519		27447.9	162.932
9.44489	136.252		4929.93	156.364		16113.3	155.892		27448	153.401
9.59481	127.221		4930.08	146.658		16113.4	146.216		27448.2	143.915
9.74472	118.254		4930.23	136.825		16113.6	136.411		27448.3	134.329
9.89464	109.337		4930.38	126.996		16113.7	126.612		27448.5	125.293
10.0446	101.05		4930.53	118.301		16113.9	117.942		27448.6	116.577
10.1945	93.0832		4930.68	109.83		16114	109.497		27448.8	107.584
10.3444	85.2972		4930.83	101.589		16114.2	101.28		27448.9	98.8077
10.4943	77.2007		4930.98	93.0927		16114.3	92.8092		27449.1	90.5178
10.6442	69.655		4931.13	85.0591		16114.5	84.7995		27449.2	82.1593
10.7942	62.0894		4931.28	76.9821		16114.6	76.7465		27449.4	74.6168
10.9441	54.1474		4931.43	69.2621		16114.8	69.0495		27449.5	66.6459
11.094	46.9113		4931.58	61.8871		16114.9	61.6965		27449.7	59.282
11.2439	39.8702		4931.73	54.6493		16115.1	54.4802		27449.8	51.9973
11.3938	32.5808		4931.88	47.6457		16115.2	47.4974		27450	44.8155
11.5437	25.8333		4932.03	40.3429		16115.4	40.2164		27450.1	37.4508
11.6937	19.5984		4932.18	33.9089		16115.5	33.8015		27450.3	30.4289
11.8436	13.323		4932.33	27.0891		16115.7	27.002		27450.4	23.8083
11.9935	7.1207		4932.48	20.9808		16115.8	20.9119		27450.6	17.5109
12.1434	2.49268		4932.63	14.4802		16116	14.4306		27450.7	10.9671
12.2933	0.06606		4932.78	8.6086		16116.1	8.57651		27450.9	5.64802
12.4433	1.18028		4932.93	3.66438		16116.3	3.647		27451	1.96814
12.5932	5.70086		4933.08	1.16138		16116.4	1.15146		27451.2	0.62185
12.7431	11.4391		4933.23	0.83727		16116.6	0.82832		27451.3	2.85751
12.893	17.7472		4933.38	4.02057		16116.7	4.00214		27451.5	7.7099
13.0429	24.4947		4933.53	9.20867		16116.9	9.1748		27451.6	13.3872
13.1929	31.5795		4933.68	14.9567		16117	14.9058		27451.8	19.9351
13.3428	38.4742		4933.83	20.9407		16117.2	20.8719		27451.9	26.1501
13.4927	46.164		4933.98	27.8624		16117.3	27.773		27452.1	33.6045
13.6426	53.2632		4934.13	34.8892		16117.5	34.779		27452.2	40.6958
13.7925	61.1097		4934.28	41.6995		16117.6	41.5689		27452.4	48.2139
13.9424	68.5989		4934.43	49.109		16117.8	48.9564		27452.5	55.5149
14.0924	75.8971		4934.58	56.3284		16117.9	56.1543		27452.7	63.5649
14.2423	83.4595		4934.73	64.1438		16118.1	63.9465		27452.8	70.8439
14.3922	91.0975		4934.88	71.3311		16118.2	71.1124		27453	78.3317
14.5421	99.6412		4935.03	78.7639		16118.4	78.523		27453.1	86.2667
14.692	107.746		4935.18	86.3972		16118.5	86.1336		27453.3	94.5722
14.842	116.045		4935.33	94.1629		16118.7	93.8762		27453.4	103.822
14.9919	125.12		4935.48	102.14		16118.8	101.829		27453.6	111.952
15.1418	135.355		4935.63	110.425		16119	110.09		27453.7	120.757
15.2917	144.41		4935.78	118.776		16119.1	118.416		27453.9	129.541
15.4416	153.675		4935.93	127.806		16119.3	127.419		27454	139.525
15.5916	163.959		4936.08	137.047		16119.4	136.632		27454.2	149.354
15.7415	174.2		4936.23	146.173		16119.6	145.732		27454.3	158.952
15.8914	184.112		4936.38	155.505		16119.7	155.036		27454.5	168.741
16.0413	194.68		4936.53	165.143		16119.9	164.645		27454.6	178.639
16.1912	205.104		4936.68	175.487		16120	174.958		27454.8	188.828
16.3411	215.853		4936.83	185.866		16120.2	185.307		27454.9	200.004
16.4911	227.066		4936.98	196.29		16120.3	195.699		27455.1	210.762
16.641	237.888		4937.13	206.836		16120.5	206.214		27455.2	222.466
16.7909	249.786		4937.28	217.834		16120.6	217.179		27455.4	233.477
16.9408	262.406		4937.43	229.33		16120.8	228.641		27455.5	245.234
17.0907	274.567		4937.58	240.224		16120.9	239.503		27455.7	256.511
17.2407	286.444		4937.73	251.961		16121.1	251.204		27455.8	268.003
17.3906	298.317		4937.88	263.881		16121.2	263.09		27456	279.765
17.5405	310.374		4938.03	275.465		16121.4	274.639		27456.1	291.548
17.6904	322.771		4938.18	287.43		16121.5	286.568		27456.3	303.734
17.8403	335.37		4938.33	300.058		16121.7	299.159		27456.4	316.816
17.9903	348.532		4938.48	312.526		16121.8	311.59		27456.6	329.392
18.1402	362.059		4938.62	325.391		16122	324.416		27456.7	342.177
18.2901	375.569		4938.77	338.061		16122.1	337.048		27456.9	355.185
18.44	389.178		4938.92	350.977		16122.3	349.926		27457	368.597
18.5899	387.667		4939.07	364.91		16122.4	363.818		27457.2	383.815
18.7399	374.627		4939.22	377.961		16122.6	376.83		27457.3	396.737
18.8898	361.567		4939.37	391.219		16122.7	390.048		27457.5	400.242
19.0397	348.71		4939.52	393.909		16122.9	392.73		27457.6	386.43
19.1896	335.928		4939.67	380.716		16123	379.576		27457.8	373.101
19.3395	323.047		4939.82	367.276		16123.2	366.176		27457.9	359.704
19.4895	310.967		4939.97	353.992		16123.3	352.932		27458.1	347
19.6394	299.119		4940.12	341.486		16123.5	340.463		27458.2	334.048
19.7893	286.362		4940.27	329.138		16123.6	328.152		27458.4	321.003
19.9392	274.28		4940.42	317.061		16123.8	316.111		27458.5	308.814
20.0891	262.189		4940.57	305.204		16123.9	304.289		27458.7	296.811
20.239	250.678		4940.72	293.169		16124.1	292.29		27458.8	284.953
20.389	239.013		4940.87	281.196		16124.2	280.353		27459	272.86
20.5389	228.123		4941.02	269.257		16124.4	268.449		27459.1	260.966
20.6888	216.357		4941.17	257.441		16124.5	256.668		27459.3	249.644
20.8387	206.172		4941.32	246.217		16124.7	245.478		27459.4	238.437
20.9886	195.441		4941.47	235.174		16124.8	234.468		27459.6	227.412
21.1385	184.579		4941.62	224.192		16125	223.518		27459.7	216.571
21.2885	173.968		4941.77	213.532		16125.1	212.89		27459.9	205.832
21.4384	163.746		4941.92	203.006		16125.3	202.396		27460	195.215
21.5883	153.933		4942.07	192.535		16125.4	191.955		27460.2	184.555
21.7382	144.515		4942.22	182.337		16125.6	181.788		27460.3	173.956
21.8881	135.099		4942.37	171.859		16125.7	171.341		27460.5	164.047
22.0381	125.416		4942.52	162.096		16125.9	161.607		27460.6	154.681
22.188	116.964		4942.67	152.552		16126	152.091		27460.8	144.858
22.3379	108.118		4942.82	143.141		16126.2	142.709		27460.9	135.505
22.4878	99.5075		4942.97	133.73		16126.3	133.326		27461.1	126.451
22.6377	91.2678		4943.12	124.225		16126.5	123.849		27461.2	117.626
22.7877	83.087		4943.27	115.129		16126.6	114.78		27461.4	109.076
22.9376	75.4554		4943.42	106.247		16126.8	105.924		27461.5	100.056
23.0875	67.9073		4943.57	97.8813		16126.9	97.5836		27461.7	91.7735
23.2374	60.3401		4943.72	89.9407		16127.1	89.6666		27461.8	83.6011
23.3873	52.5771		4943.87	81.9408		16127.2	81.6904		27462	75.8341
23.5373	45.548		4944.02	74.1213		16127.4	73.8942		27462.1	67.3329
23.6872	38.8897		4944.17	66.415		16127.5	66.2108		27462.3	59.9332
23.8371	32.373		4944.32	59.1386		16127.7	58.9562		27462.4	52.5979
23.987	25.8413		4944.47	51.8471		16127.8	51.6863		27462.6	45.4095
24.1369	19.6207		4944.62	44.8042		16128	44.6644		27462.7	38.4308
24.2869	13.3293		4944.77	37.7493		16128.1	37.6304		27462.9	31.5075
24.4368	6.97824		4944.92	31.0056		16128.3	30.9069		27463	24.9188
24.5867	2.49587		4945.07	24.6751		16128.4	24.5952		27463.2	18.6067
24.7366	0.0772		4945.22	18.3029		16128.6	18.2419		27463.3	12.0156
24.8865	0.93277		4945.37	11.982		16128.7	11.9399		27463.5	6.4713
25.0364	4.97263		4945.52	6.41847		16128.9	6.39291		27463.6	2.30431
25.1864	10.4713		4945.67	2.47545		16129	2.46162		27463.8	0.47171
25.3363	16.3831		4945.82	0.78111		16129.2	0.77233		27463.9	1.65809
25.4862	22.5177		4945.97	2.01737		16129.3	2.0049		27464.1	6.09597
25.6361	29.4267		4946.12	6.23717		16129.5	6.21214		27464.2	11.7798
25.786	36.4877		4946.27	11.8481		16129.6	11.8063		27464.4	17.5354
25.9359	44.1018		4946.42	17.6988		16129.8	17.6397		27464.5	23.8997
26.0859	51.1103		4946.57	23.7798		16129.9	23.7026		27464.7	31.4651
26.2358	58.8247		4946.72	30.5876		16130.1	30.4901		27464.8	38.8779
26.3857	66.4166		4946.87	37.5046		16130.2	37.3865		27465	47.1621
26.5356	73.6694		4947.02	44.6036		16130.4	44.4644		27465.1	54.5251
26.6855	81.3735		4947.17	52.0348		16130.5	51.8734		27465.3	62.2969
26.8355	89.4604		4947.32	60.0067		16130.7	59.8216		27465.4	69.8851
26.9854	97.3165		4947.47	67.7475		16130.8	67.5394		27465.6	77.5476
27.1353	105.567		4947.62	75.0535		16131	74.8237		27465.7	85.7315
27.2852	114.524		4947.77	82.6171		16131.1	82.3647		27465.9	93.5449
27.4351	123.211		4947.92	90.3042		16131.3	90.0289		27466	101.347
27.5851	132.064		4948.07	98.4309		16131.4	98.1315		27466.2	109.878
27.735	141.571		4948.22	106.771		16131.6	106.447		27466.3	118.349
27.8849	150.833		4948.37	115.596		16131.7	115.245		27466.5	127.874
28.0348	160.275		4948.52	124.419		16131.9	124.042		27466.6	137.445
28.1847	170.526		4948.67	133.325		16132	132.922		27466.8	146.815
28.3346	180.969		4948.82	142.938		16132.2	142.506		27466.9	156.319
28.4846	191.758		4948.97	152.295		16132.3	151.835		27467.1	166.064
28.6345	202.278		4949.12	161.777		16132.5	161.289		27467.2	175.711
28.7844	212.702		4949.27	171.51		16132.6	170.993		27467.4	186.173
28.9343	224.201		4949.42	181.456		16132.8	180.909		27467.5	197.594
29.0843	234.923		4949.57	191.655		16132.9	191.078		27467.7	208.996
29.2342	246.354		4949.72	202.434		16133.1	201.825		27467.8	221.093
29.3841	258.198		4949.87	213.035		16133.2	212.395		27468	232.097
29.534	269.818		4950.02	224.127		16133.4	223.453		27468.1	243.62
29.6839	281.645		4950.17	235.659		16133.5	234.951		27468.3	254.994
29.8338	293.806		4950.32	246.662		16133.7	245.921		27468.4	266.489
29.9838	306.046		4950.47	257.817		16133.8	257.043		27468.6	279.034
30.1337	318.658		4950.62	269.605		16134	268.796		27468.7	290.859
30.2836	332.058		4950.77	280.87		16134.1	280.028		27468.9	303.421
30.4335	344.695		4950.92	292.667		16134.3	291.79		27469	317.24
30.5834	357.77		4951.07	305.078		16134.4	304.164		27469.2	329.57
30.7334	372.097		4951.22	317.134		16134.6	316.184		27469.3	342.701
30.8833	385.318		4951.37	329.985		16134.7	328.997		27469.5	355.524
31.0332	390.128		4951.52	343.136		16134.9	342.108		27469.6	369.15
31.1831	376.67		4951.67	356.518		16135	355.45		27469.8	382.672
31.333	363.515		4951.82	369.745		16135.2	368.638		27469.9	395.815
31.4829	350.312		4951.97	382.919		16135.3	381.773		27470.1	404.747
31.6329	338.217		4952.12	396.221		16135.5	395.035		27470.2	391.788
31.7828	325.881		4952.27	389.662		16135.6	388.496		27470.4	378.415
31.9327	313.711		4952.42	376.117		16135.8	374.992		27470.5	364.928
32.0826	301.488		4952.57	363.473		16135.9	362.385		27470.7	352.304
32.2325	289.698		4952.72	350.873		16136.1	349.823		27470.8	339.725
32.3825	278.236		4952.87	338.325		16136.2	337.312		27471	327.427
32.5324	266.142		4953.02	325.304		16136.4	324.33		27471.1	314.269
32.6823	253.73		4953.17	312.905		16136.5	311.967		27471.3	302.126
32.8322	242.646		4953.32	301.294		16136.7	300.391		27471.4	290.121
32.9821	231.086		4953.47	288.709		16136.8	287.843		27471.6	278.048
33.1321	220.343		4953.62	276.712		16137	275.882		27471.7	265.682
33.282	209.858		4953.77	264.541		16137.1	263.747		27471.9	254.138
33.4319	199.202		4953.92	253.048		16137.3	252.288		27472	241.85
33.5818	188.342		4954.07	241.93		16137.4	241.204		27472.2	231.065
33.7317	177.726		4954.22	230.995		16137.6	230.301		27472.3	220.078
33.8817	167.659		4954.37	220.221		16137.7	219.559		27472.5	209.233
34.0316	157.991		4954.52	209.706		16137.9	209.075		27472.6	197.937
34.1815	148.571		4954.67	199.233		16138	198.634		27472.8	186.857
34.3314	139.343		4954.82	188.897		16138.2	188.328		27472.9	176.057
34.4813	130.267		4954.97	178.543		16138.3	178.005		27473.1	166.31
34.6312	121.494		4955.12	168.724		16138.5	168.216		27473.2	156.304
34.7812	112.329		4955.27	158.424		16138.6	157.946		27473.4	146.414
34.9311	103.525		4955.42	148.689		16138.8	148.24		27473.5	136.457
35.081	94.8389		4955.57	139.419		16138.9	138.998		27473.7	126.814
35.2309	86.5268		4955.72	129.816		16139.1	129.423		27473.8	118.253
35.3808	77.7578		4955.87	121.012		16139.2	120.646		27474	109.441
35.5308	69.7489		4956.02	112.537		16139.4	112.196		27474.1	100.595
35.6807	62.3831		4956.17	104.212		16139.5	103.895		27474.3	92.5282
35.8306	54.8525		4956.32	95.8926		16139.7	95.6007		27474.4	84.5753
35.9805	47.969		4956.47	87.8365		16139.8	87.5686		27474.6	76.7439
36.1304	40.8555		4956.62	80.0916		16140	79.8468		27474.7	68.884
36.2803	34.2752		4956.77	72.354		16140.1	72.1322		27474.9	61.4239
36.4303	27.6901		4956.92	64.8418		16140.3	64.6423		27475	54.0241
36.5802	21.3995		4957.06	57.6024		16140.4	57.4244		27475.2	46.9883
36.7301	15.253		4957.21	50.399		16140.6	50.2426		27475.3	39.9663
36.88	8.91142		4957.36	43.5735		16140.7	43.4374		27475.5	32.5952
37.0299	3.47002		4957.51	36.7015		16140.9	36.5858		27475.6	25.9999
37.1799	0.3868		4957.66	29.9426		16141	29.847		27475.8	19.8625
37.3298	0.30562		4957.81	23.1372		16141.2	23.0619		27475.9	13.0363
37.4797	3.97779		4957.96	16.7818		16141.3	16.7254		27476.1	7.36312
37.6296	9.50116		4958.11	10.5941		16141.5	10.5562		27476.2	2.97746
37.7795	15.1686		4958.26	5.31539		16141.6	5.2931		27476.4	0.79075
37.9295	21.1623		4958.41	2.24761		16141.8	2.23446		27476.5	2.05382
38.0794	27.8238		4958.56	1.20471		16141.9	1.19465		27476.7	6.96005
38.2293	34.6055		4958.71	3.52398		16142.1	3.50703		27476.8	12.5623
38.3792	41.6299		4958.86	8.5019		16142.2	8.47013		27477	18.8466
38.5291	49.2591		4959.01	14.4674		16142.4	14.4178		27477.1	25.5332
38.679	56.7794		4959.16	20.2788		16142.5	20.212		27477.3	33.1769
38.829	65.0556		4959.31	26.6149		16142.7	26.5293		27477.4	40.6624
38.9789	72.2114		4959.46	33.7364		16142.8	33.6296		27477.6	48.6169
39.1288	79.6703		4959.61	41.1588		16143	41.0298		27477.7	56.4001
39.2787	87.2558		4959.76	48.7656		16143.1	48.614		27477.9	63.7754
39.4286	95.0403		4959.91	56.2377		16143.3	56.0639		27478	71.3049
39.5786	103.25		4960.06	63.7034		16143.4	63.5073		27478.2	78.8246
39.7285	111.878		4960.21	71.3239		16143.6	71.1052		27478.3	87.4556
39.8784	120.83		4960.36	78.7695		16143.7	78.5286		27478.5	95.6149
40.0283	129.596		4960.51	86.4277		16143.9	86.164		27478.6	104.405
40.1782	138.862		4960.66	95.388		16144	95.0976		27478.8	112.512
40.3282	148.582		4960.81	103.38		16144.2	103.066		27478.9	121.353
40.4781	158.487		4960.96	111.59		16144.3	111.251		27479.1	130.693
40.628	168.089		4961.11	120.025		16144.5	119.661		27479.2	140.158
40.7779	178.701		4961.26	129.244		16144.6	128.853		27479.4	149.708
40.9278	189.773		4961.41	138.276		16144.8	137.858		27479.5	159.281
41.0778	200.803		4961.56	147.661		16144.9	147.215		27479.7	169.404
41.2277	211.314		4961.71	157.572		16145.1	157.097		27479.8	179.275
41.3776	221.916		4961.86	167.465		16145.2	166.961		27480	190.153
41.5275	232.759		4962.01	177.239		16145.4	176.705		27480.1	200.695
41.6774	244.989		4962.16	186.961		16145.5	186.398		27480.3	211.392
41.8274	256.251		4962.31	197.684		16145.7	197.089		27480.4	223.199
41.9773	268.033		4962.46	208.539		16145.8	207.912		27480.6	233.898
42.1272	280.19		4962.61	219.852		16146	219.191		27480.7	245.087
42.2771	293.097		4962.76	231.396		16146.1	230.701		27480.9	256.833
42.427	306.157		4962.91	242.341		16146.3	241.613		27481	269.006
42.5769	319.156		4963.06	253.561		16146.4	252.8		27481.2	280.944
42.7269	332.208		4963.21	264.559		16146.6	263.765		27481.3	292.698
42.8768	346.177		4963.36	276.587		16146.7	275.758		27481.5	304.932
43.0267	358.947		4963.51	288.339		16146.9	287.475		27481.6	317.642
43.1766	372.225		4963.66	300.232		16147	299.332		27481.8	330.376
43.3265	386.015		4963.81	313.065		16147.2	312.127		27481.9	343.205
43.4764	392.332		4963.96	325.916		16147.3	324.94		27482.1	356.385
43.6264	379.214		4964.11	339.027		16147.5	338.012		27482.2	369.517
43.7763	366.135		4964.26	352.067		16147.6	351.013		27482.4	383.351
43.9262	352.703		4964.41	365.159		16147.8	364.066		27482.5	397.596
44.0761	339.551		4964.56	379.52		16147.9	378.384		27482.7	401.166
44.2261	327.221		4964.71	392.383		16148.1	391.209		27482.8	388.825
44.376	315.199		4964.86	395.413		16148.2	394.23		27483	375.835
44.5259	303.195		4965.01	382.631		16148.4	381.486		27483.1	362.462
44.6758	291.272		4965.16	369.075		16148.5	367.97		27483.3	349.287
44.8257	279.129		4965.31	356.495		16148.7	355.427		27483.4	336.316
44.9756	266.719		4965.46	343.97		16148.8	342.94		27483.6	323.213
45.1256	254.41		4965.61	331.568		16149	330.575		27483.7	310.521
45.2755	242.771		4965.76	319.499		16149.1	318.542		27483.9	298.71
45.4254	231.251		4965.91	307.324		16149.3	306.403		27484	286.5
45.5753	220.13		4966.06	295.31		16149.4	294.425		27484.2	274.127
45.7252	209.924		4966.21	282.92		16149.6	282.072		27484.3	262.469
45.8751	198.61		4966.36	271.35		16149.7	270.536		27484.5	251.099
46.0251	188.287		4966.51	259.488		16149.9	258.709		27484.6	239.918
46.175	178.237		4966.66	247.564		16150	246.82		27484.8	228.848
46.3249	168.495		4966.81	236.806		16150.2	236.094		27484.9	217.924
46.4748	158.858		4966.96	225.56		16150.3	224.882		27485.1	207.179
46.6247	148.607		4967.11	214.782		16150.5	214.137		27485.2	196.493
46.7747	138.822		4967.26	204.143		16150.6	203.529		27485.4	185.844
46.9246	129.752		4967.41	193.62		16150.8	193.037		27485.5	175.082
47.0745	120.963		4967.56	183.094		16150.9	182.543		27485.7	165.134
47.2244	112.019		4967.71	172.739		16151.1	172.219		27485.8	154.876
47.3743	103.684		4967.86	162.684		16151.2	162.193		27486	144.489
47.5243	95.6308		4968.01	152.508		16151.4	152.048		27486.1	135.185
47.6742	87.4882		4968.16	143.1		16151.5	142.667		27486.3	126.104
47.8241	79.3806		4968.31	133.92		16151.7	133.515		27486.4	117.595
47.974	71.7935		4968.46	124.895		16151.8	124.517		27486.6	108.79
48.1239	64.2876		4968.61	116.262		16152	115.91		27486.7	100.478
48.2739	56.9942		4968.76	107.835		16152.1	107.507		27486.9	91.9595
48.4238	49.3841		4968.91	99.6238		16152.3	99.3208		27487	83.7806
48.5737	42.2355		4969.06	91.8782		16152.4	91.5982		27487.2	75.7885
48.7236	35.6099		4969.21	83.6142		16152.6	83.3589		27487.3	67.727
48.8735	28.9476		4969.36	75.7218		16152.7	75.49		27487.5	60.5239
49.0234	22.5774		4969.51	68.0163		16152.9	67.8074		27487.6	53.196
49.1734	16.469		4969.66	60.4575		16153	60.2711		27487.8	45.9749
49.3233	10.1212		4969.81	52.7448		16153.2	52.5813		27487.9	39.1806
49.4732	4.83176		4969.96	45.88		16153.3	45.737		27488.1	31.8535
49.6231	1.36891		4970.11	38.9494		16153.5	38.827		27488.2	25.2501
49.773	0.4624		4970.26	31.9667		16153.6	31.8651		27488.4	18.9429
49.923	3.17236		4970.41	25.4236		16153.8	25.3415		27488.5	12.333
50.0729	8.45458		4970.56	19.0257		16153.9	18.9626		27488.7	6.81644
50.2228	14.0973		4970.71	12.6848		16154	12.6406		27488.8	2.69025
50.3727	20.029		4970.86	7.19104		16154.2	7.16317		27489	0.84623
50.5226	26.7621		4971.01	3.00413		16154.3	2.98872		27489.1	2.28146
50.6726	33.3241		4971.16	1.0972		16154.5	1.08747		27489.3	6.57085
50.8225	40.3461		4971.31	1.96923		16154.6	1.95691		27489.4	12.3248
50.9724	47.6196		4971.46	6.02057		16154.8	5.99618		27489.6	18.5904
51.1223	55.2274		4971.61	11.5705		16154.9	11.5296		27489.7	24.8895
51.2722	62.6442		4971.76	17.5512		16155.1	17.4925		27489.9	31.8861
51.4222	69.5285		4971.91	23.8737		16155.2	23.7962		27490	38.9334
51.5721	77.071		4972.06	30.6446		16155.4	30.5469		27490.2	46.1993
51.722	85.0902		4972.21	37.5695		16155.5	37.4513		27490.3	53.5884
51.8719	92.8166		4972.36	44.7408		16155.7	44.6012		27490.5	61.2729
52.0218	100.749		4972.51	52.1816		16155.8	52.0198		27490.6	68.9786
52.1717	108.896		4972.66	60.1318		16156	59.9464		27490.8	76.3727
52.3217	118.49		4972.81	67.6857		16156.1	67.4778		27490.9	84.3052
52.4716	127.145		4972.96	75.003		16156.3	74.7733		27491.1	92.3634
52.6215	136.088		4973.11	82.6034		16156.4	82.3511		27491.2	100.674
52.7714	145.717		4973.26	90.3507		16156.6	90.0753		27491.4	109.412
52.9213	155.921		4973.41	98.5223		16156.7	98.2226		27491.5	118.194
53.0713	165.49		4973.56	107.037		16156.9	106.712		27491.7	127.131
53.2212	175.173		4973.71	115.637		16157	115.287		27491.8	136.48
53.3711	186.036		4973.86	124.727		16157.2	124.349		27492	145.757
53.521	196.7		4974.01	133.928		16157.3	133.523		27492.1	155.522
53.6709	207.817		4974.16	143.255		16157.5	142.822		27492.3	165.871
53.8209	218.959		4974.31	153.107		16157.6	152.645		27492.4	175.795
53.9708	229.638		4974.46	162.556		16157.8	162.065		27492.6	185.698
54.1207	240.45		4974.61	172.517		16157.9	171.997		27492.7	196.524
54.2706	252.031		4974.76	182.982		16158.1	182.431		27492.9	207.279
54.4205	263.847		4974.91	193.244		16158.2	192.662		27493	218.414
54.5704	276.255		4975.06	203.759		16158.4	203.146		27493.2	229.695
54.7204	288.149		4975.21	214.607		16158.5	213.962		27493.3	240.871
54.8703	300.088		4975.36	225.626		16158.7	224.948		27493.5	252.127
55.0202	312.139		4975.5	237.545		16158.8	236.831		27493.6	263.517
55.1701	324.509		4975.65	248.623		16159	247.877		27493.8	275.744
55.32	337.444		4975.8	259.913		16159.1	259.133		27493.9	288.165
55.47	350.176		4975.95	271.499		16159.3	270.684		27494.1	300.88
55.6199	364.52		4976.1	283.113		16159.4	282.264		27494.2	313.652
55.7698	378.246		4976.25	294.878		16159.6	293.994		27494.4	326.695
55.9197	393.061		4976.4	307.393		16159.7	306.471		27494.5	339.527
56.0696	386.329		4976.55	319.806		16159.9	318.848		27494.7	352.235
56.2195	372.439		4976.7	332.68		16160	331.683		27494.8	365.826
56.3695	358.823		4976.85	346.265		16160.2	345.228		27495	379.21
56.5194	345.65		4977	359.597		16160.3	358.52		27495.1	392.651
56.6693	332.137		4977.15	373.17		16160.5	372.053		27495.3	406.04
56.8192	319.374		4977.3	386.365		16160.6	385.209		27495.4	396.324
56.9691	306.35		4977.45	399.884		16160.8	398.687		27495.6	382.545
57.1191	293.807		4977.6	386.954		16160.9	385.796		27495.7	369.619
57.269	281.27		4977.75	373.755		16161.1	372.636		27495.9	355.661
57.4189	269.178		4977.9	360.698		16161.2	359.618		27496	342.536
57.5688	257.166		4978.05	348.073		16161.4	347.031		27496.2	329.995
57.7187	245.052		4978.2	335.436		16161.5	334.431		27496.3	317.283
57.8687	233.527		4978.35	323.179		16161.7	322.211		27496.5	305.439
58.0186	221.774		4978.5	311.105		16161.8	310.173		27496.6	293.029
58.1685	210.565		4978.65	299.01		16162	298.114		27496.8	280.99
58.3184	199.232		4978.8	286.801		16162.1	285.941		27496.9	268.91
58.4683	188.88		4978.95	275.468		16162.3	274.642		27497.1	257.262
58.6183	177.942		4979.1	263.2		16162.4	262.41		27497.2	246.018
58.7682	167.589		4979.25	251.532		16162.6	250.777		27497.4	234.821
58.9181	157.942		4979.4	240.464		16162.7	239.742		27497.5	223.848
59.068	148.791		4979.55	229.556		16162.9	228.866		27497.7	212.7
59.2179	139.217		4979.7	218.573		16163	217.916		27497.8	200.776
59.3678	129.342		4979.85	207.732		16163.2	207.108		27498	189.998
59.5178	120.54		4980	196.949		16163.3	196.357		27498.1	179.221
59.6677	111.558		4980.15	185.716		16163.5	185.157		27498.3	169.231
59.8176	103.228		4980.3	175.1		16163.6	174.573		27498.4	159.076
59.9675	94.9408		4980.45	164.666		16163.8	164.17		27498.6	149.229
60.1174	86.8229		4980.6	154.963		16163.9	154.496		27498.7	139.778
60.2674	79.1196		4980.75	145.506		16164.1	145.066		27498.9	130.541
60.4173	71.0677		4980.9	135.977		16164.2	135.566		27499	121.403
60.5672	63.3716		4981.05	126.42		16164.4	126.038		27499.2	112.242
60.7171	56.04		4981.2	117.707		16164.5	117.35		27499.3	103.357
60.867	48.7004		4981.35	109.242		16164.7	108.91		27499.5	94.719
61.017	41.7524		4981.5	101.04		16164.8	100.733		27499.6	86.4952
61.1669	34.7495		4981.65	92.1204		16165	91.8398		27499.8	78.6679
61.3168	28.0992		4981.8	84.1197		16165.1	83.8628		27499.9	70.7215
61.4667	21.7616		4981.95	76.431		16165.3	76.197		27500.1	63.0574
61.6166	15.3962		4982.1	68.6685		16165.4	68.4576		27500.2	55.4284
61.7666	8.8947		4982.25	61.3239		16165.6	61.135		27500.4	48.0898
61.9165	3.66262		4982.4	54.0195		16165.7	53.8523		27500.5	41.0336
62.0664	0.72106		4982.55	47.0208		16165.9	46.8744		27500.7	33.8109
62.2163	0.59929		4982.7	40.0958		16166	39.97		27500.8	27.2312
62.3662	4.06692		4982.85	32.8941		16166.2	32.7897		27501	20.8155
62.5161	9.23454		4983	26.6245		16166.3	26.5389		27501.1	14.1558
62.6661	15.1184		4983.15	20.1336		16166.5	20.0672		27501.3	8.28921
62.816	21.039		4983.3	13.625		16166.6	13.578		27501.4	3.77463
62.9659	27.6957		4983.45	7.62344		16166.8	7.59429		27501.6	1.42718
63.1158	35.0933		4983.6	3.19907		16166.9	3.18309		27501.7	1.9045
63.2657	42.5507		4983.75	1.07635		16167.1	1.06667		27501.9	5.89443
63.4156	49.583		4983.9	1.5986		16167.2	1.58738		27502	11.4379
63.5656	56.9314		4984.05	5.46701		16167.4	5.44428		27502.2	17.586
63.7155	64.489		4984.2	10.7394		16167.5	10.7009		27502.3	24.0923
63.8654	72.2615		4984.35	16.8725		16167.7	16.8158		27502.5	31.0163
64.0153	79.6886		4984.5	22.98		16167.8	22.9051		27502.6	38.0252
64.1653	87.3123		4984.65	29.6683		16168	29.5735		27502.8	45.2716
64.3152	95.3077		4984.8	36.5467		16168.1	36.4314		27502.9	52.6925
64.4651	103.246		4984.95	43.7187		16168.3	43.5821		27503.1	60.355
64.615	111.961		4985.1	50.9189		16168.4	50.7608		27503.2	68.3096
64.7649	120.683		4985.25	58.4174		16168.6	58.2371		27503.4	75.6995
64.9148	129.922		4985.4	66.2305		16168.7	66.0269		27503.5	83.4077
65.0648	138.66		4985.55	73.4867		16168.9	73.2616		27503.7	91.2203
65.2147	148.121		4985.7	81.0158		16169	80.7682		27503.8	99.2654
65.3646	158.095		4985.85	88.6572		16169.2	88.3868		27504	107.693
65.5145	167.681		4986	96.2536		16169.3	95.9607		27504.1	116.397
65.6644	177.45		4986.15	104.525		16169.5	104.207		27504.3	125.254
65.8144	188.114		4986.3	112.814		16169.6	112.472		27504.4	134.467
65.9643	198.896		4986.45	121.299		16169.8	120.931		27504.6	143.705
66.1142	210.004		4986.6	130.375		16169.9	129.981		27504.7	153.078
66.2641	220.532		4986.75	139.973		16170.1	139.55		27504.9	163.027
66.414	231.355		4986.9	148.958		16170.2	148.509		27505	173.389
66.564	242.118		4987.05	158.368		16170.4	157.89		27505.2	183.442
66.7139	253.239		4987.2	168.044		16170.5	167.537		27505.3	193.759
66.8638	264.602		4987.35	177.963		16170.7	177.427		27505.5	204.429
67.0137	276.663		4987.5	188.065		16170.8	187.498		27505.6	215.785
67.1636	288.218		4987.65	198.841		16171	198.243		27505.8	226.752
67.3135	300.425		4987.8	210.089		16171.1	209.458		27505.9	237.805
67.4635	313.148		4987.95	221.46		16171.3	220.794		27506.1	249.32
67.6134	325.358		4988.1	232.733		16171.4	232.034		27506.2	260.748
67.7633	337.892		4988.25	243.776		16171.6	243.044		27506.4	272.323
67.9132	350.491		4988.4	255.071		16171.7	254.305		27506.5	284.767
68.0631	364.215		4988.55	266.488		16171.9	265.688		27506.7	296.654
68.213	377.914		4988.7	278.241		16172	277.407		27506.8	309.251
68.363	391.825		4988.85	289.902		16172.2	289.033		27507	322.346
68.5129	384.805		4989	301.868		16172.3	300.963		27507.1	335.495
68.6628	371.714		4989.15	314.054		16172.5	313.112		27507.3	348.452
68.8127	358.837		4989.3	327.193		16172.6	326.212		27507.4	361.939
68.9626	346.35		4989.45	340.091		16172.8	339.073		27507.6	375.708
69.1126	333.911		4989.6	352.956		16172.9	351.899		27507.7	388.98
69.2625	321.754		4989.75	365.882		16173.1	364.786		27507.8	403.259
69.4124	307.982		4989.9	379.164		16173.2	378.029		27508	396.528
69.5623	296.001		4990.05	392.953		16173.4	391.777		27508.1	383.119
69.7122	284.35		4990.2	393.55		16173.5	392.372		27508.3	370.184
69.8622	272.568		4990.35	379.979		16173.7	378.842		27508.4	356.243
70.0121	260.761		4990.5	366.443		16173.8	365.346		27508.6	342.711
70.162	249.234		4990.65	353.401		16174	352.343		27508.7	330.172
70.3119	237.722		4990.8	340.048		16174.1	339.029		27508.9	317.849
70.4618	226.838		4990.95	326.864		16174.3	325.885		27509	305.56
70.6118	216.169		4991.1	314.35		16174.4	313.408		27509.2	293.467
70.7617	204.781		4991.25	301.663		16174.6	300.759		27509.3	281.398
70.9116	193.453		4991.4	289.747		16174.7	288.878		27509.5	269.303
71.0615	182.664		4991.55	277.361		16174.9	276.529		27509.6	257.79
71.2114	172.474		4991.7	265.471		16175	264.675		27509.8	246.501
71.3614	162.791		4991.85	253.36		16175.2	252.599		27509.9	235.368
71.5113	152.723		4992	242.227		16175.3	241.5		27510.1	224.388
71.6612	143.116		4992.15	231.24		16175.5	230.545		27510.2	213.666
71.8111	133.999		4992.3	220.117		16175.6	219.456		27510.4	202.717
71.961	125.064		4992.45	209.2		16175.8	208.571		27510.5	191.62
72.1109	116.222		4992.6	198.569		16175.9	197.972		27510.7	180.829
72.2609	107.376		4992.75	188.231		16176.1	187.664		27510.8	170.538
72.4108	99.4574		4992.9	177.814		16176.2	177.278		27511	160.714
72.5607	91.4811		4993.05	167.968		16176.4	167.462		27511.1	151.095
72.7106	83.0759		4993.2	157.711		16176.5	157.235		27511.3	141.674
72.8605	75.437		4993.35	148.261		16176.7	147.814		27511.4	132.158
73.0105	67.7807		4993.5	138.707		16176.8	138.288		27511.6	122.938
73.1604	60.469		4993.65	129.13		16177	128.739		27511.7	114.253
73.3103	52.6774		4993.8	120.367		16177.1	120.003		27511.9	105.541
73.4602	45.4668		4993.94	112.072		16177.3	111.732		27512	96.8176
73.6101	38.6326		4994.09	103.58		16177.4	103.266		27512.2	88.8337
73.7601	31.8326		4994.24	95.4786		16177.6	95.188		27512.3	81.2047
73.91	25.4091		4994.39	86.9981		16177.7	86.7327		27512.5	73.1293
74.0599	19.1352		4994.54	79.0471		16177.9	78.8054		27512.6	65.4505
74.2098	12.4387		4994.69	71.1731		16178	70.9548		27512.8	57.629
74.3597	6.1354		4994.84	63.287		16178.2	63.0922		27512.9	50.1533
74.5096	2.03744		4994.99	56.0388		16178.3	55.8655		27513.1	42.8205
74.6596	0		4995.14	48.906		16178.5	48.754		27513.2	35.8606
74.8095	1.03066		4995.29	42.1624		16178.6	42.0304		27513.4	28.8443
74.9594	5.20582		4995.44	35.3016		16178.8	35.1901		27513.5	22.2989
75.1093	10.7308		4995.59	28.2523		16178.9	28.1618		27513.7	15.6898
75.2592	16.9553		4995.74	21.8785		16179.1	21.8069		27513.8	9.5531
75.4092	23.1266		4995.89	15.4461		16179.2	15.3937		27514	4.48205
75.5591	30.2815		4996.04	9.58733		16179.4	9.55233		27514.1	0.69283
75.709	37.7945		4996.19	4.5332		16179.5	4.51325		27514.3	1.97467
75.8589	45.2224		4996.34	1.63631		16179.7	1.62497		27514.4	6.41582
76.0088	52.7586		4996.49	0.96964		16179.8	0.96029		27514.6	12.1706
76.1587	60.7993		4996.64	3.54083		16180	3.52383		27514.7	18.2698
76.3087	68.2957		4996.79	8.65272		16180.1	8.6205		27514.9	24.5386
76.4586	75.6114		4996.94	14.4954		16180.3	14.4458		27515	31.4896
76.6085	83.1125		4997.09	20.2884		16180.4	20.2216		27515.2	38.5254
76.7584	90.7768		4997.24	26.6631		16180.6	26.5772		27515.3	45.7154
76.9083	98.4347		4997.39	33.592		16180.7	33.4856		27515.5	53.0972
77.0583	106.67		4997.54	40.7737		16180.9	40.6459		27515.6	61.277
77.2082	115.657		4997.69	47.9329		16181	47.7838		27515.8	69.1353
77.3581	124.721		4997.84	55.5799		16181.2	55.408		27515.9	76.5922
77.508	133.639		4997.99	63.2598		16181.3	63.065		27516.1	84.2644
77.6579	142.688		4998.14	70.8706		16181.5	70.6532		27516.2	92.5756
77.8079	152.039		4998.29	78.2745		16181.6	78.0351		27516.4	100.599
77.9578	162.903		4998.44	86.4189		16181.8	86.1552		27516.5	108.876
78.1077	172.597		4998.59	94.1389		16181.9	93.8522		27516.7	117.37
78.2576	182.782		4998.74	102.096		16182.1	101.785		27516.8	126.568
78.4075	193.325		4998.89	110.27		16182.2	109.936		27517	135.932
78.5575	203.817		4999.04	118.704		16182.4	118.344		27517.1	145.689
78.7074	214.305		4999.19	127.402		16182.5	127.017		27517.3	155.173
78.8573	224.961		4999.34	136.689		16182.7	136.276		27517.4	165.189
79.0072	235.757		4999.49	146.354		16182.8	145.912		27517.6	175.654
79.1571	246.623		4999.64	155.701		16183	155.231		27517.7	185.779
79.307	258.19		4999.79	165.889		16183.1	165.389		27517.9	196.237
79.457	270.945		4999.94	175.63		16183.3	175.101		27518	206.919
79.6069	282.476		5000.09	185.665		16183.4	185.106		27518.2	218.272
79.7568	294.253		5000.24	196.072		16183.6	195.482		27518.3	229.521
79.9067	306.2		5000.39	206.582		16183.7	205.961		27518.5	240.558
80.0566	318.411		5000.54	217.315		16183.9	216.662		27518.6	251.47
80.2066	330.763		5000.69	228.157		16184	227.472		27518.8	263.538
80.3565	343.916		5000.84	239.216		16184.2	238.498		27518.9	275.552
80.5064	357.357		5000.99	250.303		16184.3	249.552		27519.1	287.407
80.6563	370.024		5001.14	261.701		16184.5	260.916		27519.2	299.281
80.8062	384.079		5001.29	273.267		16184.6	272.447		27519.4	312.41
80.9561	392.228		5001.44	285.001		16184.8	284.146		27519.5	324.958
81.1061	379.13		5001.59	296.785		16184.9	295.896		27519.7	338.422
81.256	365.687		5001.74	308.992		16185.1	308.066		27519.8	351.472
81.4059	353.079		5001.89	321.281		16185.2	320.318		27520	364.471
81.5558	340.398		5002.04	334.434		16185.4	333.432		27520.1	378.167
81.7057	327.968		5002.19	347.21		16185.5	346.17		27520.3	393.005
81.8557	316.199		5002.34	360.2		16185.7	359.122		27520.4	405.446
82.0056	303.767		5002.49	373.33		16185.8	372.213		27520.6	392.205
82.1555	291.945		5002.64	386.717		16186	385.559		27520.7	377.334
82.3054	280.069		5002.79	399.253		16186.1	398.059		27520.9	364.18
82.4553	267.984		5002.94	386.348		16186.3	385.191		27521	350.686
82.6053	255.959		5003.09	373.26		16186.4	372.143		27521.2	338.039
82.7552	244.724		5003.24	359.933		16186.6	358.855		27521.3	326.021
82.9051	232.585		5003.39	347.521		16186.7	346.48		27521.5	313.419
83.055	221.464		5003.54	334.364		16186.9	333.362		27521.6	300.534
83.2049	211.009		5003.69	321.957		16187	320.993		27521.8	286.885
83.3548	199.711		5003.84	309.239		16187.2	308.312		27521.9	275.09
83.5048	188.29		5003.99	296.88		16187.3	295.99		27522.1	263.431
83.6547	178.215		5004.14	284.766		16187.5	283.912		27522.2	252.033
83.8046	168.145		5004.29	272.868		16187.6	272.049		27522.4	240.882
83.9545	157.399		5004.44	261.051		16187.8	260.268		27522.5	230.078
84.1044	147.95		5004.59	249.712		16187.9	248.962		27522.7	218.929
84.2544	138.785		5004.74	238.62		16188.1	237.903		27522.8	207.261
84.4043	129.701		5004.89	227.401		16188.2	226.718		27523	196.951
84.5542	120.867		5005.04	215.995		16188.4	215.345		27523.1	185.901
84.7041	112.21		5005.19	205.363		16188.5	204.746		27523.3	175.477
84.854	103.434		5005.34	194.864		16188.7	194.278		27523.4	165.528
85.004	95.0076		5005.49	183.964		16188.8	183.41		27523.6	155.744
85.1539	87.068		5005.64	173.704		16189	173.181		27523.7	146.174
85.3038	79.2087		5005.79	164.158		16189.1	163.663		27523.9	136.814
85.4537	71.0319		5005.94	154.518		16189.3	154.052		27524	127.676
85.6036	63.14		5006.09	144.811		16189.4	144.373		27524.2	118.837
85.7536	55.2393		5006.24	135.275		16189.6	134.866		27524.3	109.29
85.9035	47.7469		5006.39	126.01		16189.7	125.629		27524.5	100.745
86.0534	40.8889		5006.54	117.051		16189.9	116.696		27524.6	92.6302
86.2033	33.6982		5006.69	108.629		16190	108.299		27524.8	84.7279
86.3532	26.9682		5006.84	100.402		16190.2	100.097		27524.9	76.9667
86.5032	20.3633		5006.99	91.9078		16190.3	91.6278		27525.1	69.0733
86.6531	13.3882		5007.14	84.0795		16190.5	83.8229		27525.2	61.0412
86.803	7.48441		5007.29	76.4165		16190.6	76.1826		27525.4	53.6627
86.9529	2.45926		5007.44	68.7327		16190.8	68.5216		27525.5	46.8031
87.1028	-0.0191		5007.59	61.4002		16190.9	61.2109		27525.7	39.7974
87.2527	0.66137		5007.74	54.1166		16191.1	53.9491		27525.8	32.7951
87.4027	4.6511		5007.89	47.1331		16191.2	46.9863		27526	26.2431
87.5526	9.94924		5008.04	40.3846		16191.4	40.258		27526.1	19.5287
87.7025	15.6509		5008.19	33.3345		16191.5	33.2288		27526.3	12.9262
87.8524	21.4902		5008.34	26.4882		16191.7	26.4029		27526.4	7.24726
88.0023	28.3761		5008.49	20.2307		16191.8	20.164		27526.6	2.8159
88.1522	35.8144		5008.64	13.7373		16192	13.69		27526.7	0.84704
88.3022	43.2582		5008.79	8.07431		16192.1	8.04381		27526.9	1.58139
88.4521	50.8071		5008.94	3.59137		16192.3	3.57422		27527	5.59662
88.602	58.5366		5009.09	1.29054		16192.4	1.28023		27527.2	10.9859
88.7519	66.1038		5009.24	1.70209		16192.6	1.69056		27527.3	17.2686
88.9018	73.328		5009.39	5.63468		16192.7	5.61145		27527.5	23.4379
89.0518	80.7973		5009.54	10.9006		16192.9	10.8617		27527.6	30.273
89.2017	88.448		5009.69	16.7241		16193	16.6678		27527.8	37.4696
89.3516	97.1334		5009.84	22.7738		16193.2	22.6995		27527.9	45.1092
89.5015	105.38		5009.99	29.4581		16193.3	29.3639		27528.1	52.673
89.6514	114.131		5010.14	36.3205		16193.5	36.2059		27528.2	60.2979
89.8014	123.151		5010.29	43.4765		16193.6	43.3406		27528.4	67.8478
89.9513	131.98		5010.44	50.6998		16193.8	50.5425		27528.5	75.1863
90.1012	141.743		5010.59	57.9505		16193.9	57.7716		27528.7	83.078
90.2511	151.558		5010.74	65.3929		16194.1	65.1918		27528.8	91.3035
90.401	160.955		5010.89	72.6283		16194.2	72.4057		27529	99.338
90.551	170.317		5011.04	80.1429		16194.4	79.898		27529.1	108.048
90.7009	180.793		5011.19	88.025		16194.5	87.7565		27529.3	116.478
90.8508	191.239		5011.34	95.5677		16194.7	95.2768		27529.4	125.361
91.0007	201.738		5011.49	103.73		16194.8	103.415		27529.6	134.885
91.1506	212.164		5011.64	111.953		16195	111.614		27529.7	143.825
91.3006	223.681		5011.79	120.903		16195.1	120.537		27529.9	153.292
91.4505	234.392		5011.94	129.691		16195.3	129.299		27530	163.481
91.6004	245.172		5012.09	138.71		16195.4	138.291		27530.2	173.646
91.7503	257.361		5012.24	148.419		16195.6	147.971		27530.3	183.693
91.9002	268.408		5012.38	158.065		16195.7	157.588		27530.5	194.149
92.0501	280.488		5012.53	168.211		16195.9	167.704		27530.6	204.845
92.2001	292.461		5012.68	178.003		16196	177.467		27530.8	215.858
92.35	304.66		5012.83	188.122		16196.2	187.556		27530.9	227.053
92.4999	317.462		5012.98	199.144		16196.3	198.544		27531.1	238.04
92.6498	330.404		5013.13	209.65		16196.5	209.019		27531.2	249.158
92.7997	344.172		5013.28	220.243		16196.6	219.581		27531.4	261.163
92.9497	357.6		5013.43	231.38		16196.8	230.685		27531.5	273.091
93.0996	371.634		5013.58	242.96		16196.9	242.23		27531.7	284.814
93.2495	384.98		5013.73	254.068		16197.1	253.306		27531.8	296.726
93.3994	389.493		5013.88	265.783		16197.2	264.986		27532	309.372
93.5493	375.867		5014.03	277.603		16197.4	276.77		27532.1	322.543
93.6993	363.23		5014.18	289.39		16197.5	288.522		27532.3	334.791
93.8492	350.175		5014.33	301.497		16197.7	300.593		27532.4	348.314
93.9991	335.961		5014.48	313.478		16197.8	312.538		27532.6	361.058
94.149	323.529		5014.63	326.231		16198	325.253		27532.7	374.837
94.2989	311.101		5014.78	339.282		16198.1	338.265		27532.9	387.821
94.4488	297.189		5014.93	352.159		16198.3	351.105		27533	401.423
94.5988	285.948		5015.08	365.023		16198.4	363.93		27533.2	397.898
94.7487	274.184		5015.23	378.43		16198.6	377.298		27533.3	383.77
94.8986	262.166		5015.38	391.491		16198.7	390.319		27533.5	370.168
95.0485	250.285		5015.53	392.624		16198.9	391.449		27533.6	356.717
95.1984	238.384		5015.68	379.826		16199	378.689		27533.8	344.022
95.3484	226.884		5015.83	366.757		16199.2	365.659		27533.9	331.505
95.4983	216.247		5015.98	353.928		16199.3	352.868		27534.1	319.202
95.6482	205.407		5016.13	341.485		16199.5	340.462		27534.2	306.96
95.7981	194.393		5016.28	329.11		16199.6	328.124		27534.4	294.714
95.948	183.562		5016.43	316.438		16199.8	315.49		27534.5	282.895
96.0979	173.639		5016.58	303.762		16199.9	302.851		27534.7	270.771
96.2479	163.924		5016.73	291.881		16200.1	291.006		27534.8	258.851
96.3978	154.085		5016.88	280.221		16200.2	279.381		27535	247.512
96.5477	145.016		5017.03	268.664		16200.4	267.858		27535.1	235.443
96.6976	135.58		5017.18	256.902		16200.5	256.131		27535.3	224.489
96.8475	126.579		5017.33	245.419		16200.7	244.682		27535.4	213.685
96.9975	117.906		5017.48	234.336		16200.8	233.632		27535.6	202.938
97.1474	109.038		5017.63	223.175		16201	222.504		27535.7	191.812
97.2973	100.808		5017.78	212.223		16201.1	211.584		27535.9	181.227
97.4472	92.7856		5017.93	201.345		16201.3	200.739		27536	171.533
97.5971	85.0441		5018.08	190.934		16201.4	190.36		27536.2	161.351
97.7471	77.1872		5018.23	180.706		16201.6	180.161		27536.3	152.029
97.897	68.9753		5018.38	170.169		16201.7	169.656		27536.5	142.239
98.0469	61.206		5018.53	160.472		16201.9	159.988		27536.6	133.227
98.1968	53.5457		5018.68	150.606		16202	150.152		27536.8	123.965
98.3467	46.3574		5018.83	141.315		16202.2	140.888		27536.9	115.494
98.4967	39.7293		5018.98	131.63		16202.3	131.232		27537.1	106.747
98.6466	33.192		5019.13	123.019		16202.5	122.646		27537.2	98.0187
98.7965	26.6292		5019.28	114.175		16202.6	113.829		27537.4	89.9548
98.9464	20.3442		5019.43	106.059		16202.8	105.736		27537.5	82.0875
99.0963	13.7352		5019.58	97.6318		16202.9	97.3348		27537.7	74.0554
99.2462	7.6412		5019.73	89.3238		16203.1	89.0515		27537.8	66.0657
99.3962	2.93837		5019.88	81.0567		16203.2	80.809		27538	58.7509
99.5461	0.27299		5020.03	73.2236		16203.4	72.9992		27538.1	51.1831
99.696	0.57144		5020.18	65.6175		16203.5	65.4158		27538.3	44.2639
99.8459	4.41552		5020.33	58.3982		16203.7	58.2179		27538.4	37.0836
99.9958	9.96675		5020.48	51.3962		16203.8	51.2368		27538.6	30.2184
100.146	15.6716		5020.63	44.5491		16204	44.41		27538.7	23.6762
100.296	21.7194		5020.78	37.669		16204.1	37.5504		27538.9	16.9137
100.446	28.3825		5020.93	30.9502		16204.3	30.8517		27539	10.5396
100.596	35.2318		5021.08	24.0975		16204.4	24.0193		27539.2	5.29472
100.745	42.4385		5021.23	17.8825		16204.6	17.8228		27539.3	1.88492
100.895	49.8632		5021.38	11.4405		16204.7	11.4		27539.5	0.96862
101.045	57.701		5021.53	6.12405		16204.9	6.09936		27539.6	3.47436
101.195	65.4043		5021.68	2.07915		16205	2.06649		27539.8	8.2786
101.345	72.3705		5021.83	0.70491		16205.2	0.69634		27539.9	14.0146
101.495	79.8804		5021.98	2.4562		16205.3	2.44242		27540.1	20.259
101.645	87.7349		5022.13	7.00812		16205.5	6.9808		27540.2	26.5181
101.795	95.9468		5022.28	12.534		16205.6	12.4902		27540.4	33.5017
101.945	103.956		5022.43	18.4112		16205.8	18.3499		27540.5	40.8443
102.095	112.39		5022.58	24.5869		16205.9	24.5072		27540.7	48.067
102.245	121.34		5022.73	31.4725		16206.1	31.3724		27540.8	55.275
102.395	130.102		5022.88	38.3678		16206.2	38.2471		27541	63.0435
102.544	139.122		5023.03	45.7091		16206.4	45.5666		27541.1	70.2017
102.694	148.346		5023.18	52.9309		16206.5	52.7669		27541.3	77.8601
102.844	158.826		5023.33	61.1611		16206.7	60.9726		27541.4	86.0701
102.994	168.694		5023.48	68.5915		16206.8	68.3808		27541.6	94.338
103.144	178.513		5023.63	76.3692		16207	76.1355		27541.7	102.663
103.294	190.097		5023.78	84.0306		16207.1	83.7741		27541.9	111.243
103.444	200.52		5023.93	91.9287		16207.3	91.6486		27542	119.983
103.594	211.611		5024.08	100.027		16207.4	99.7232		27542.2	129.223
103.744	222.515		5024.23	108.15		16207.6	107.822		27542.3	138.333
103.894	233.903		5024.38	116.533		16207.7	116.18		27542.5	147.584
104.044	244.733		5024.53	125.147		16207.9	124.768		27542.6	157.093
104.194	256.886		5024.68	134.413		16208	134.007		27542.8	166.894
104.343	269.479		5024.83	143.738		16208.2	143.303		27542.9	176.744
104.493	281.236		5024.98	153.319		16208.3	152.856		27543.1	186.876
104.643	293.027		5025.13	163.132		16208.5	162.64		27543.2	197.439
104.793	305.341		5025.28	173.096		16208.6	172.575		27543.4	208.036
104.943	318.229		5025.43	183.072		16208.8	182.521		27543.5	219.466
105.093	331.348		5025.58	193.334		16208.9	192.752		27543.7	230.726
105.243	344.114		5025.73	203.794		16209.1	203.181		27543.8	241.78
105.393	356.851		5025.88	214.71		16209.2	214.065		27544	253.104
105.543	370.735		5026.03	226.003		16209.4	225.324		27544.1	264.545
105.693	383.6		5026.18	236.998		16209.5	236.286		27544.3	276.392
105.843	393.552		5026.33	248.007		16209.7	247.262		27544.4	288.307
105.993	380.901		5026.48	259.264		16209.8	258.486		27544.6	300.531
106.143	367.507		5026.63	270.78		16210	269.967		27544.7	313.213
106.292	354.869		5026.78	282.431		16210.1	281.584		27544.9	325.956
106.442	341.988		5026.93	294.648		16210.3	293.765		27545	338.271
106.592	329.598		5027.08	307.75		16210.4	306.827		27545.2	351.735
106.742	317.521		5027.23	320.654		16210.6	319.693		27545.3	364.506
106.892	305.425		5027.38	333.259		16210.7	332.261		27545.5	377.862
107.042	293.586		5027.53	346.379		16210.9	345.342		27545.6	391.573
107.192	281.375		5027.68	358.888		16211	357.813		27545.8	405.934
107.342	269.68		5027.83	372.247		16211.2	371.132		27545.9	393.829
107.492	257.288		5027.98	385.62		16211.3	384.466		27546.1	380.09
107.642	245.497		5028.13	397.975		16211.5	396.784		27546.2	366.444
107.792	234.018		5028.28	384.158		16211.6	383.009		27546.4	353.772
107.942	221.623		5028.43	371.018		16211.8	369.907		27546.5	341
108.091	211.075		5028.58	358.335		16211.9	357.262		27546.7	328.676
108.241	200.601		5028.73	345.375		16212.1	344.34		27546.8	316.24
108.391	190.237		5028.88	332.697		16212.2	331.7		27547	304.039
108.541	179.813		5029.03	320.908		16212.4	319.946		27547.1	291.945
108.691	169.404		5029.18	308.531		16212.5	307.606		27547.3	278.69
108.841	159.75		5029.33	296.63		16212.7	295.741		27547.4	266.668
108.991	150.306		5029.48	283.918		16212.8	283.067		27547.6	255.184
109.141	140.774		5029.63	272.383		16213	271.566		27547.7	243.93
109.291	131.424		5029.78	260.27		16213.1	259.489		27547.9	232.844
109.441	122.332		5029.93	248.094		16213.3	247.349		27548	221.97
109.591	113.346		5030.08	236.072		16213.4	235.363		27548.2	211.137
109.741	104.996		5030.23	224.579		16213.6	223.904		27548.3	200.539
109.89	96.9536		5030.38	213.291		16213.7	212.65		27548.5	190.015
110.04	89.025		5030.53	202.739		16213.9	202.129		27548.6	179.221
110.19	81.2374		5030.68	192.274		16214	191.695		27548.8	168.948
110.34	73.7418		5030.82	181.774		16214.2	181.227		27548.9	158.528
110.49	65.8778		5030.97	171.541		16214.3	171.024		27549.1	148.94
110.64	57.7233		5031.12	161.809		16214.5	161.321		27549.2	139.486
110.79	50.2683		5031.27	151.397		16214.6	150.939		27549.4	130.286
110.94	43.2972		5031.42	142.107		16214.8	141.678		27549.5	120.416
111.09	36.7066		5031.57	132.933		16214.9	132.531		27549.7	111.491
111.24	29.6161		5031.72	124.001		16215.1	123.625		27549.8	103.144
111.39	23.2491		5031.87	115.413		16215.2	115.063		27550	94.9793
111.54	16.9752		5032.02	107.128		16215.4	106.803		27550.1	86.7612
111.689	10.2357		5032.17	98.9788		16215.5	98.6778		27550.3	78.7315
111.839	4.97263		5032.32	90.7486		16215.7	90.472		27550.4	70.8888
111.989	1.25032		5032.47	82.7478		16215.8	82.4951		27550.6	63.1373
112.139	0.078		5032.62	75.1089		16216	74.8789		27550.7	56.0183
112.289	2.27063		5032.77	67.4812		16216.1	67.2738		27550.9	48.6406
112.439	7.18357		5032.92	60.0227		16216.3	59.8376		27551	41.5688
112.589	12.7189		5033.07	52.752		16216.4	52.5885		27551.2	34.2368
112.739	18.6155		5033.22	45.673		16216.6	45.5306		27551.3	27.8162
112.889	25.3852		5033.37	38.7938		16216.7	38.6718		27551.5	21.3989
113.039	32.3332		5033.52	31.8014		16216.9	31.7003		27551.6	14.5646
113.189	39.7245		5033.67	24.7465		16217	24.6664		27551.8	8.84813
113.339	46.8007		5033.82	18.3743		16217.2	18.3131		27551.9	3.87009
113.489	53.9993		5033.97	11.897		16217.3	11.8551		27552.1	1.50061
113.638	61.8769		5034.12	6.51394		16217.5	6.48809		27552.2	0.71809
113.788	69.1663		5034.27	2.46262		16217.6	2.44882		27552.4	1.69364
113.938	76.7136		5034.42	0.77069		16217.8	0.76193		27552.5	6.07222
114.088	84.2952		5034.57	2.2059		16217.9	2.19287		27552.7	11.7464
114.238	92.0191		5034.72	6.47062		16218.1	6.4449		27552.8	17.6534
114.388	99.8975		5034.87	11.7438		16218.2	11.7023		27553	23.8968
114.538	107.994		5035.02	17.7173		16218.4	17.6581		27553.1	31.0147
114.688	117.311		5035.17	24.2066		16218.5	24.1281		27553.3	38.2198
114.838	126.16		5035.32	31.0441		16218.7	30.9453		27553.4	45.8744
114.988	135.112		5035.47	37.9498		16218.8	37.8304		27553.6	53.5445
115.138	144.163		5035.62	45.4772		16219	45.3354		27553.7	61.1795
115.288	153.443		5035.77	52.7416		16219.1	52.5781		27553.9	68.9057
115.437	162.916		5035.92	60.3244		16219.3	60.1384		27554	76.3095
115.587	172.831		5036.07	67.6087		16219.4	67.401		27554.2	83.9926
115.737	183.246		5036.22	75.3656		16219.6	75.1348		27554.3	91.5666
115.887	194.131		5036.37	82.9436		16219.7	82.6903		27554.5	99.8245
116.037	204.712		5036.52	90.6275		16219.9	90.3513		27554.6	108.284
116.187	215.229		5036.67	98.4934		16220	98.1938		27554.8	116.891
116.337	225.928		5036.82	107.231		16220.2	106.906		27554.9	126.362
116.487	236.757		5036.97	115.389		16220.3	115.04		27555.1	135.475
116.637	247.747		5037.12	124.118		16220.5	123.742		27555.2	144.714
116.787	259.722		5037.27	133.294		16220.6	132.891		27555.4	154.184
116.937	271.561		5037.42	142.729		16220.8	142.298		27555.5	164.428
117.087	283.735		5037.57	152.249		16220.9	151.79		27555.7	174.26
117.237	295.574		5037.72	161.774		16221.1	161.286		27555.8	184.372
117.386	307.602		5037.87	171.38		16221.2	170.864		27556	195.641
117.536	319.809		5038.02	181.211		16221.4	180.665		27556.1	206.309
117.686	332.249		5038.17	192.695		16221.5	192.115		27556.3	217.359
117.836	344.622		5038.32	203.156		16221.7	202.544		27556.4	228.888
117.986	357.826		5038.47	214.019		16221.8	213.375		27556.6	239.911
118.136	370.683		5038.62	225.316		16222	224.639		27556.7	251.04
118.286	385.21		5038.77	236.222		16222.1	235.512		27556.9	262.42
118.436	393.411		5038.92	247.28		16222.3	246.537		27557	274.215
118.586	380.002		5039.07	258.898		16222.4	258.121		27557.2	286.339
118.736	366.678		5039.22	271.137		16222.6	270.323		27557.3	299.718
118.886	353.782		5039.37	282.457		16222.7	281.61		27557.5	312.391
119.036	341.644		5039.52	295.036		16222.9	294.152		27557.6	325.065
119.185	328.899		5039.67	307.981		16223	307.058		27557.8	337.666
119.335	315.682		5039.82	320.188		16223.2	319.229		27557.9	350.605
119.485	303.008		5039.97	332.871		16223.3	331.874		27558.1	363.663
119.635	291.529		5040.12	345.636		16223.5	344.601		27558.2	377.928
119.785	279.312		5040.27	358.88		16223.6	357.806		27558.4	391.035
119.935	267.529		5040.42	371.855		16223.8	370.742		27558.5	404.912
120.085	256.144		5040.57	385.073		16223.9	383.92		27558.7	391.905
120.235	244.692		5040.72	398.223		16224.1	397.032		27558.8	378.222
120.385	232.88		5040.87	386.312		16224.2	385.156		27559	365.393
120.535	221.491		5041.02	373.47		16224.4	372.352		27559.1	352.653
120.685	210.917		5041.17	360.071		16224.5	358.993		27559.3	339.653
120.835	200.425		5041.32	347.578		16224.7	346.537		27559.4	326.517
120.984	190.057		5041.47	335.046		16224.8	334.042		27559.6	312.831
121.134	179.372		5041.62	321.588		16225	320.625		27559.7	300.831
121.284	169.256		5041.77	309.928		16225.1	308.999		27559.9	288.246
121.434	159.051		5041.92	297.626		16225.3	296.734		27560	276.63
121.584	149.547		5042.07	285.922		16225.4	285.065		27560.2	264.393
121.734	140.31		5042.22	273.7		16225.6	272.879		27560.3	252.926
121.884	130.861		5042.37	262.309		16225.7	261.522		27560.5	241.744
122.034	121.833		5042.52	250.372		16225.9	249.62		27560.6	230.316
122.184	112.598		5042.67	239.67		16226	238.95		27560.8	218.799
122.334	104.264		5042.82	228.429		16226.2	227.742		27560.9	207.42
122.484	96.1911		5042.97	217.1		16226.3	216.448		27561.1	196.771
122.634	87.0966		5043.12	206.501		16226.5	205.88		27561.2	186.322
122.783	79.453		5043.27	195.998		16226.6	195.408		27561.4	175.352
122.933	71.4402		5043.42	185.762		16226.8	185.203		27561.5	165.695
123.083	63.3477		5043.57	175.773		16226.9	175.243		27561.7	155.664
123.233	55.8219		5043.72	165.903		16227.1	165.403		27561.8	145.539
123.383	48.6964		5043.87	156.23		16227.2	155.759		27562	135.31
123.533	41.8097		5044.02	146.506		16227.4	146.064		27562.1	126.462
123.683	34.6254		5044.17	137.04		16227.5	136.626		27562.3	117.441
123.833	27.6503		5044.32	127.967		16227.7	127.58		27562.4	108.381
123.983	21.0207		5044.47	119.236		16227.8	118.875		27562.6	100.095
124.133	14.7261		5044.62	110.775		16228	110.439		27562.7	92.0332
124.283	8.63286		5044.77	102.267		16228.1	101.956		27562.9	84.0667
124.433	3.77245		5044.92	94.2456		16228.3	93.9586		27563	76.3225
124.583	0.83726		5045.07	85.9488		16228.4	85.6865		27563.2	68.2559
124.732	0.61999		5045.22	78.2312		16228.6	77.9919		27563.3	60.401
124.882	4.14492		5045.37	70.5168		16228.7	70.3005		27563.5	52.6902
125.032	9.4749		5045.52	63.0945		16228.9	62.9002		27563.6	45.4892
125.182	15.1535		5045.67	55.8085		16229	55.636		27563.8	38.4649
125.332	21.6606		5045.82	48.6894		16229.2	48.538		27563.9	31.5783
125.482	28.5178		5045.97	41.9265		16229.3	41.7953		27564.1	25.0409
125.632	35.5231		5046.12	35.2824		16229.5	35.1709		27564.2	18.3725
125.782	42.5563		5046.27	28.5909		16229.6	28.4993		27564.4	11.2749
125.932	50.0152		5046.42	22.2218		16229.8	22.1492		27564.5	5.73672
126.082	57.3969		5046.57	15.7991		16229.9	15.7456		27564.7	1.80764
126.232	64.7238		5046.72	9.76703		16230.1	9.7315		27564.8	0.48193
126.382	71.8771		5046.87	4.76345		16230.2	4.7428		27565	2.73678
126.531	79.3225		5047.02	1.70289		16230.4	1.69136		27565.1	7.7489
126.681	86.9542		5047.17	0.98328		16230.5	0.97389		27565.3	13.4451
126.831	95.1549		5047.32	3.65556		16230.7	3.63821		27565.4	19.4791
126.981	103.849		5047.47	8.48024		16230.8	8.44853		27565.6	25.8903
127.131	112.097		5047.62	14.4441		16231	14.3947		27565.7	32.8974
127.281	121.083		5047.77	20.4457		16231.1	20.3784		27565.9	40.4372
127.431	130.339		5047.92	26.8468		16231.3	26.7604		27566	47.8858
127.581	139.635		5048.07	33.9843		16231.4	33.8767		27566.2	55.7993
127.731	148.845		5048.22	40.9398		16231.6	40.8115		27566.3	63.6371
127.881	158.799		5048.37	48.1391		16231.7	47.9894		27566.5	70.887
128.031	168.435		5048.52	55.4194		16231.9	55.248		27566.6	78.3901
128.181	178.789		5048.67	63.2301		16232	63.0354		27566.8	86.35
128.33	189.474		5048.82	70.6324		16232.2	70.4157		27566.9	94.0478
128.48	200.549		5048.97	78.1157		16232.3	77.8767		27567.1	102.112
128.63	211.295		5049.12	85.8116		16232.5	85.5497		27567.2	110.629
128.78	222.538		5049.26	93.5613		16232.6	93.2763		27567.4	118.843
128.93	233.905		5049.41	101.478		16232.8	101.169		27567.5	128.441
129.08	244.725		5049.56	109.681		16232.9	109.348		27567.7	137.517
129.23	256.523		5049.71	118.044		16233.1	117.686		27567.8	147.596
129.38	268.308		5049.86	127.298		16233.2	126.913		27568	157.161
129.53	280.414		5050.01	136.581		16233.4	136.168		27568.1	166.828
129.68	292.714		5050.16	145.741		16233.5	145.3		27568.3	176.773
129.83	305.672		5050.31	155.145		16233.7	154.677		27568.4	187.741
129.98	318.844		5050.46	164.731		16233.8	164.234		27568.6	198.775
130.13	331.844		5050.61	175.031		16234	174.504		27568.7	209.448
130.279	346.367		5050.76	185.05		16234.1	184.493		27568.9	220.509
130.429	359.05		5050.91	195.48		16234.3	194.891		27569	232.097
130.579	372.694		5051.06	206.048		16234.4	205.428		27569.2	244.105
130.729	386.06		5051.21	217.526		16234.6	216.872		27569.3	255.945
130.879	391.626		5051.36	227.971		16234.7	227.286		27569.5	268.078
131.029	378.209		5051.51	238.892		16234.9	238.175		27569.6	280.226
131.179	364.798		5051.66	250.279		16235	249.527		27569.8	292.514
131.329	352.21		5051.81	261.307		16235.2	260.523		27569.9	305.372
131.479	339.665		5051.96	273.342		16235.3	272.522		27570.1	317.886
131.629	326.933		5052.11	284.704		16235.5	283.85		27570.2	330.021
131.779	314.109		5052.26	297.234		16235.6	296.343		27570.4	342.675
131.929	302.103		5052.41	310.088		16235.8	309.159		27570.5	355.773
132.078	289.874		5052.56	323.081		16235.9	322.113		27570.7	368.831
132.228	277.752		5052.71	336.089		16236.1	335.082		27570.8	382.068
132.378	265.002		5052.86	349.807		16236.2	348.76		27571	395.575
132.528	253.336		5053.01	362.503		16236.4	361.417		27571.1	399.639
132.678	242.229		5053.16	376.528		16236.5	375.401		27571.3	385.468
132.828	231.379		5053.31	389.977		16236.7	388.81		27571.4	372.065
132.978	220.721		5053.46	398.36		16236.8	397.168		27571.6	359.373
133.128	210.264		5053.61	384.839		16237	383.687		27571.7	346.578
133.278	199.21		5053.76	371.439		16237.1	370.327		27571.9	333.928
133.428	187.885		5053.91	358.799		16237.3	357.725		27572	321.263
133.578	177.274		5054.06	346.576		16237.4	345.539		27572.2	308.431
133.728	167.496		5054.21	333.566		16237.6	332.567		27572.3	295.099
133.877	157.399		5054.36	321.03		16237.7	320.068		27572.5	283.984
134.027	147.774		5054.51	308.959		16237.9	308.033		27572.6	272.294
134.177	138.053		5054.66	297.024		16238	296.134		27572.8	260.758
134.327	128.514		5054.81	285.324		16238.2	284.469		27572.9	248.389
134.477	119.034		5054.96	273.522		16238.3	272.701		27573.1	237.206
134.627	110.157		5055.11	261.357		16238.5	260.572		27573.2	226.193
134.777	101.41		5055.26	249.336		16238.6	248.587		27573.4	215.403
134.927	93.1477		5055.41	237.911		16238.8	237.197		27573.5	204.726
135.077	85.5686		5055.56	226.647		16238.9	225.966		27573.7	194.192
135.227	77.2548		5055.71	215.547		16239.1	214.899		27573.8	183.889
135.377	69.6033		5055.86	204.914		16239.2	204.298		27574	172.965
135.527	62.2566		5056.01	194.41		16239.4	193.825		27574.1	162.825
135.677	53.9365		5056.16	183.61		16239.5	183.057		27574.3	152.919
135.826	47.0068		5056.31	173.274		16239.7	172.752		27574.4	143.355
135.976	39.8057		5056.46	162.89		16239.8	162.399		27574.6	134.072
136.126	32.8442		5056.61	152.665		16240	152.204		27574.7	124.796
136.276	25.7585		5056.76	143.25		16240.1	142.817		27574.9	115.094
136.426	19.1368		5056.91	134.096		16240.3	133.691		27575	106.178
136.576	12.1777		5057.06	125.024		16240.4	124.646		27575.2	97.9337
136.726	6.00408		5057.21	116.396		16240.6	116.043		27575.3	89.9298
136.876	1.86235		5057.36	107.986		16240.7	107.659		27575.5	81.9999
137.026	0.16554		5057.51	99.5235		16240.9	99.2208		27575.6	74.2835
137.176	3.44455		5057.66	91.0591		16241	90.7816		27575.8	66.273
137.326	8.96872		5057.81	83.4338		16241.2	83.179		27575.9	58.8709
137.476	14.5144		5057.96	75.7699		16241.3	75.5379		27576.1	51.6585
137.625	20.7763		5058.11	67.7948		16241.5	67.5866		27576.2	43.9428
137.775	27.9249		5058.26	60.4856		16241.6	60.2991		27576.4	36.943
137.925	35.1283		5058.41	53.1595		16241.8	52.9948		27576.5	30.3307
138.075	42.1639		5058.56	46.2113		16241.9	46.0673		27576.7	23.5515
138.225	49.209		5058.71	39.4909		16242.1	39.3669		27576.8	17.2683
138.375	56.7921		5058.86	32.4496		16242.2	32.3466		27577	10.9581
138.525	64.2964		5059.01	26.1007		16242.4	26.0165		27577.1	5.59177
138.675	71.8516		5059.16	19.6691		16242.5	19.6041		27577.3	1.71399
138.825	80.3715		5059.31	13.3306		16242.7	13.2844		27577.4	0.32151
138.975	87.9641		5059.46	7.61462		16242.8	7.58549
139.125	95.7772		5059.61	3.29936		16243	3.28307
139.275	103.726		5059.76	1.2039		16243.1	1.19385
139.424	111.902		5059.91	1.96362		16243.3	1.95131
139.574	120.85		5060.06	5.78069		16243.4	5.75702
139.724	129.59		5060.21	11.5777		16243.6	11.5368
139.874	138.869		5060.36	17.5464		16243.7	17.4877
140.024	148.552		5060.51	23.633		16243.9	23.5562
140.174	157.943		5060.66	30.3654		16244	30.2686
140.324	168.036		5060.81	37.2807		16244.2	37.1633
140.474	178.039		5060.96	44.3774		16244.3	44.2388
140.624	188.179		5061.11	51.6465		16244.5	51.4863
140.774	199.128		5061.26	58.9164		16244.6	58.7346
140.924	209.252		5061.41	66.2545		16244.8	66.0509
141.074	220.473		5061.56	73.9625		16244.9	73.7359
141.224	231.579		5061.71	81.4827		16245.1	81.2337
141.373	242.518		5061.86	89.3535		16245.2	89.0811
141.523	253.721		5062.01	97.6647		16245.4	97.3676
141.673	265.361		5062.16	106.121		16245.5	105.799
141.823	277.226		5062.31	114.509		16245.7	114.162
141.973	289.209		5062.46	123.291		16245.8	122.917
142.123	301.109		5062.61	132.667		16246	132.265
142.273	313.646		5062.76	141.822		16246.1	141.393
142.423	326.092		5062.91	151.323		16246.2	150.866
142.573	338.795		5063.06	161.065		16246.4	160.579
142.723	351.669		5063.21	170.808		16246.5	170.294
142.873	364.42		5063.36	180.747		16246.7	180.203
143.023	377.548		5063.51	190.966		16246.8	190.392
143.172	391.65		5063.66	201.493		16247	200.886
143.322	386.552		5063.81	212.416		16247.1	211.777
143.472	373.555		5063.96	222.916		16247.3	222.247
143.622	360.98		5064.11	234.119		16247.4	233.416
143.772	348.484		5064.26	245.773		16247.6	245.035
143.922	335.668		5064.41	256.624		16247.7	255.854
144.072	322.993		5064.56	268.085		16247.9	267.281
144.222	310.933		5064.71	279.665		16248	278.826
144.372	298.955		5064.86	291.545		16248.2	290.671
144.522	286.981		5065.01	303.527		16248.3	302.617
144.672	274.777		5065.16	316.08		16248.5	315.133
144.822	262.404		5065.31	328.217		16248.6	327.234
144.971	251.404		5065.46	341.457		16248.8	340.434
145.121	240.031		5065.61	354.326		16248.9	353.265
145.271	227.857		5065.76	367.256		16249.1	366.156
145.421	216.583		5065.91	380.56		16249.2	379.421
145.571	205.424		5066.06	393.749		16249.4	392.571
145.721	194.417		5066.21	391.803		16249.5	390.63
145.871	183.634		5066.36	378.081		16249.7	376.949
146.021	172.827		5066.51	365.674		16249.8	364.579
146.171	162.537		5066.66	352.697		16250	351.641
146.321	152.991		5066.81	339.419		16250.1	338.402
146.471	143.679		5066.96	327.085		16250.3	326.105
146.621	134.287		5067.11	314.78		16250.4	313.837
146.77	124.812		5067.26	302.715		16250.6	301.807
146.92	115.784		5067.41	290.817		16250.7	289.945
147.07	107.191		5067.56	278.509		16250.9	277.674
147.22	99.0658		5067.7	266.656		16251	265.856
147.37	91.0688		5067.85	255.171		16251.2	254.405
147.52	83.2414		5068	244.039		16251.3	243.307
147.67	75.6686		5068.15	232.38		16251.5	231.682
147.82	67.9232		5068.3	221.535		16251.6	220.869
147.97	60.3918		5068.45	210.866		16251.8	210.232
148.12	52.6153		5068.6	200.375		16251.9	199.772
148.27	45.3657		5068.75	189.675		16252.1	189.104
148.42	38.9024		5068.9	178.885		16252.2	178.346
148.57	32.2855		5069.05	168.549		16252.4	168.041
148.719	25.8285		5069.2	158.549		16252.5	158.07
148.869	19.6048		5069.35	149.066		16252.7	148.616
149.019	13.0372		5069.5	139.786		16252.8	139.364
149.169	7.28624		5069.65	129.869		16253	129.476
149.319	2.80228		5069.8	121.093		16253.1	120.726
149.469	0.4242		5069.95	112.335		16253.3	111.995
149.619	1.10388		5070.1	103.558		16253.4	103.243
149.769	5.08564		5070.25	94.9788		16253.6	94.6897
149.919	10.3814		5070.4	87.1032		16253.7	86.8375
150.069	16.1006		5070.55	79.3287		16253.9	79.0861
150.219	22.3156		5070.7	71.6199		16254	71.4003
150.369	29.4195		5070.85	64.1559		16254.2	63.9585
150.518	36.2545		5071	56.8755		16254.3	56.6998
150.668	43.5248		5071.15	49.7131		16254.5	49.5587
150.818	50.987		5071.3	42.9382		16254.6	42.8039
150.968	58.4658		5071.45	36.3036		16254.8	36.1891
151.118	65.9001		5071.6	29.5536		16254.9	29.4591
151.268	73.0988		5071.75	23.0024		16255.1	22.9275
151.418	80.5896		5071.9	16.209		16255.2	16.1543
151.568	88.2148		5072.05	10.27		16255.4	10.233
151.718	96.2444		5072.2	5.04424		16255.5	5.02275
151.868	104.631		5072.35	1.55769		16255.7	1.54658
152.018	113.601		5072.5	0.89905		16255.8	0.8899
152.168	122.565					16256	3.51743
152.317	132.404					16256.1	8.30216
152.467	141.944					16256.3	14.2515
152.617	151.508					16256.4	20.2328
152.767	161.731					16256.6	26.5852
152.917	172.208					16256.7	33.6872
153.067	182.979					16256.9	41.0066
153.217	193.843					16257	48.1725
153.367	204.838					16257.2	55.9703
153.517	215.362					16257.3	63.8001
153.667	225.65					16257.5	71.002
153.817	237.026					16257.6	78.4126
153.967	248.23					16257.8	86.0744
154.117	259.488					16257.9	93.7914
154.266	270.983					16258.1	101.643
154.416	282.779					16258.2	109.791
154.566	295.275					16258.4	118.17
154.716	306.938					16258.5	126.827
154.866	319.004					16258.7	136.085
155.016	332.123					16258.8	145.472
155.166	345.284					16259	154.742
155.316	359.083					16259.1	164.559
155.466	372.008					16259.3	173.938
155.616	386.144					16259.4	183.842
155.766	391.284					16259.6	194.476
155.916	378.128					16259.7	204.715
156.065	364.865					16259.9	215.483
156.215	351.582					16260	226.212
156.365	338.611					16260.2	237.753
156.515	325.573					16260.3	248.887
156.665	313.434					16260.5	260.174
156.815	301.492					16260.6	272.706
156.965	288.721					16260.8	283.902
157.115	276.59					16260.9	295.734
157.265	265.206					16261.1	308.103
157.415	253.967					16261.2	320.903
157.565	242.923					16261.4	333.19
157.715	232.34					16261.5	346.234
157.864	220.981					16261.7	359.012
158.014	210.163					16261.8	372.259
158.164	199.76					16262	394.802
158.314	188.24					16262.1	370.2
158.464	177.597					16262.3	357.732
158.614	167.215					16262.4	344.574
158.764	157.567					16262.6	331.24
158.914	147.624					16262.7	318.706
159.064	137.873					16262.9	306.354
159.214	128.815					16263	293.838
159.364	119.569					16263.2	282.222
159.514	110.811					16263.3	270.415
159.664	102.576					16263.5	258.766
159.813	94.5221					16263.6	247.228
159.963	86.7027					16263.8	235.615
160.113	79.0193					16263.9	224.823
160.263	71.4258					16264.1	213.18
160.413	63.6852					16264.2	202.991
160.563	55.8155					16264.4	192.501
160.713	48.6232					16264.5	181.982
160.863	41.9219					16264.7	172.052
161.013	35.2652					16264.8	162.566
161.163	28.326					16265	152.689
161.313	21.7919					16265.1	143.637
161.463	15.2339					16265.3	134.243
161.612	8.93291					16265.4	125.287
161.762	3.56154					16265.6	116.698
161.912	0.70435					16265.7	107.846
162.062	0.27935					16265.9	98.9113
162.212	3.52016					16266	91.1919
162.362	9.03796					16266.2	83.3453
162.512	14.886					16266.3	75.6699
162.662	20.9944					16266.5	67.741
162.812	27.9909					16266.6	60.4487
162.962	34.8052					16266.8	53.3444
163.112	42.0286					16266.9	46.4064
163.262	49.4302					16267.1	39.7261
163.411	57.0372					16267.2	32.7025
163.561	65.1551					16267.4	25.7718
163.711	72.5417					16267.5	19.3673
163.861	80.2139					16267.7	12.5558
164.011	88.4663					16267.8	7.08798
164.161	96.9408					16268	3.29747
164.311	105.442					16268.1	1.489
164.461	114.367					16268.3	2.42563
164.611	123.104					16268.4	6.34331
164.761	132.258					16268.6	11.8799
164.911	141.802					16268.7	17.6685
165.061	151.07					16268.9	23.7529
165.211	160.517					16269	30.6901
165.36	170.34					16269.2	37.8112
165.51	180.771					16269.3	44.9307
165.66	191.497					16269.5	52.8493
165.81	201.966					16269.6	60.1551
165.96	213.364					16269.8	67.713
166.11	223.664					16269.9	75.2404
166.26	234.806					16270.1	82.8166
166.41	246.251					16270.2	90.9296
166.56	257.488					16270.4	98.7769
166.71	268.918					16270.5	106.825
166.86	280.661					16270.7	115.166
167.01	293.285					16270.8	123.644
167.159	305.87					16271	132.732
167.309	318.038					16271.1	142.402
167.459	330.662					16271.3	151.419
167.609	344.114					16271.4	160.864
167.759	357.569					16271.6	170.905
167.909	370.777					16271.7	180.772
168.059	384.448					16271.9	190.675
168.209	391.817					16272	201.151
168.359	378.806					16272.2	212.037
168.509	365.517					16272.3	223.284
168.659	353.093					16272.5	234.51
168.809	340.611					16272.6	245.785
168.958	327.721					16272.8	257.352
169.108	315.676					16272.9	269.477
169.258	303.456					16273.1	281.123
169.408	291.009					16273.2	293.995
169.558	278.439					16273.4	306.706
169.708	266.342					16273.5	318.872
169.858	254.984					16273.7	331.116
170.008	243.898					16273.8	343.748
170.158	232.342					16274	356.553
170.308	221.521					16274.1	369.561
170.458	210.718					16274.3	384.098
170.608	200.306					16274.4	396.908
170.758	189.124					16274.6	389.337
170.907	178.446					16274.7	376.119
171.057	168.11					16274.9	363.717
171.207	158.418					16275	351.271
171.357	148.989					16275.2	338.363
171.507	139.474					16275.3	326.063
171.657	130.104					16275.5	314.087
171.807	121.127					16275.6	302.062
171.957	112.423					16275.8	290.135
172.107	103.907					16275.9	277.884
172.257	95.8616					16276.1	265.739
172.407	88.0389					16276.2	253.682
172.557	80.2823					16276.4	241.906
172.706	72.6849					16276.5	230.574
172.856	65.0803					16276.7	219.661
173.006	57.5943					16276.8	209.115
173.156	50.1529					16277	198.556
173.306	43.3641					16277.1	188.166
173.456	36.9541					16277.3	177.803
173.606	30.0133					16277.4	167.395
173.756	23.8102					16277.6	157.691
173.906	17.5172					16277.7	148.215
174.056	11.2895					16277.9	138.915
174.206	5.85923					16278	129.795
174.356	1.84961					16278.2	121.033
174.505	0.10903					16278.3	112.349
174.655	2.12897					16278.5	103.589
174.805	6.84373					16278.6	94.8384
174.955	12.3074					16278.8	86.8023
175.105	18.3362					16278.9	79.0437
175.255	24.8488					16279.1	71.3595
175.405	31.6217					16279.2	63.7009
175.555	38.5641					16279.4	56.363
175.705	45.848					16279.5	49.1003
175.855	53.2751					16279.7	41.9385
176.005	60.9378					16279.8	35.4884
176.155	68.4564					16280	28.6129
176.304	76.4088					16280.1	21.8445
176.454	84.865					16280.3	15.3849
176.604	92.5961					16280.4	9.65231
176.754	100.499					16280.6	4.64602
176.904	108.85					16280.7	1.80734
177.054	117.651					16280.9	1.41541
177.204	127.038					16281	4.30688
177.354	136.5					16281.2	9.24839
177.504	146.113					16281.3	14.8834
177.654	155.711					16281.5	21.4014
177.804	165.78					16281.6	28.0522
177.954	176.031					16281.8	35.1757
178.104	186.129					16281.9	42.5863
178.253	196.849					16282.1	49.8754
178.403	207.826					16282.2	57.0597
178.553	218.435					16282.4	64.5543
178.703	229.136					16282.5	72.1642
178.853	239.988					16282.7	79.658
179.003	250.723					16282.8	87.3406
179.153	262.06					16283	95.312
179.303	273.621					16283.1	103.273
179.453	285.445					16283.3	111.219
179.603	297.832					16283.4	119.865
179.753	310.118					16283.6	129.086
179.903	322.306					16283.7	138.333
180.052	335.126					16283.9	147.502
180.202	348.281					16284	156.839
180.352	361.366					16284.2	166.381
180.502	375.515					16284.3	176.077
180.652	390.285					16284.5	186.4
180.802	388.104					16284.6	197.021
180.952	374.997					16284.8	207.85
181.102	362.055					16284.9	218.858
181.252	349.589					16285.1	229.908
181.402	337.022					16285.2	240.877
181.552	324.414					16285.4	251.984
181.702	311.614					16285.5	263.685
181.851	299.703					16285.7	275.961
182.001	287.899					16285.8	287.655
182.151	275.998					16286	299.497
182.301	263.908					16286.1	311.494
182.451	252.941					16286.3	324
182.601	240.869					16286.4	337.046
182.751	229.932					16286.6	349.786
182.901	219.252					16286.7	362.266
183.051	208.644					16286.9	375.891
183.201	197.446					16287	389.898
183.351	186.276					16287.2	392.468
183.501	175.151					16287.3	379.012
183.651	165.424					16287.5	366.256
183.8	155.603					16287.6	353.727
183.95	146.49					16287.8	341.255
184.1	137.034					16287.9	328.152
184.25	128.001					16288.1	315.814
184.4	118.636					16288.2	303.791
184.55	110.468					16288.4	291.876
184.7	102.203					16288.5	280.211
184.85	93.9213					16288.7	268.345
185	86.3803					16288.8	256.851
185.15	78.2385					16289	245.674
185.3	70.3944					16289.1	234.639
185.45	62.9641					16289.3	223.752
185.599	55.6444					16289.4	213.091
185.749	48.5134					16289.6	202.524
185.899	41.6434					16289.7	192.101
186.049	34.6317					16289.9	181.943
186.199	27.8572					16290	171.735
186.349	21.5085					16290.2	161.714
186.499	15.311					16290.3	151.867
186.649	8.86605					16290.5	142.527
186.799	3.93799					16290.6	133.426
186.949	0.96938					16290.8	124.519
187.099	0.54279					16290.9	115.684
187.249	3.76529					16291.1	106.891
187.398	9.10322					16291.2	98.689
187.548	14.8383					16291.4	90.5872
187.698	20.7708					16291.5	82.5655
187.848	27.554					16291.7	74.9645
187.998	34.1693					16291.8	67.3266
188.148	41.1714					16292	60.0856
188.298	48.4831					16292.1	52.2038
188.448	55.6484					16292.3	45.3754
188.598	63.4647					16292.4	38.3319
188.748	70.8576					16292.6	31.4172
188.898	78.6468					16292.7	24.9263
189.048	87.3219					16292.9	18.5659
189.198	95.3602					16293	11.9735
189.347	103.555					16293.2	6.19054
189.497	112.445					16293.3	2.46082
189.647	120.888					16293.5	0.8987
189.797	130.153					16293.6	2.46162
189.947	139.966					16293.8	6.75284
190.097	150.001					16293.9	12.203
190.247	159.951					16294.1	18.3435
190.397	170.144					16294.2	24.4832
190.547	180.787					16294.4	31.5355
190.697	191.864					16294.5	38.6159
190.847	202.991					16294.7	45.9297
190.997	213.49					16294.8	53.1372
191.146	224.114					16295	60.7118
191.296	236.483					16295.1	68.4025
191.446	247.413					16295.3	75.6859
191.596	258.629					16295.4	83.7029
191.746	270.126					16295.6	91.4207
191.896	282.219					16295.7	99.2752
192.046	294.058					16295.9	107.309
192.196	306.328					16296	115.607
192.346	318.493					16296.2	124.149
192.496	331.17					16296.3	133.295
192.646	343.638					16296.5	142.637
192.796	356.781					16296.6	151.869
192.945	369.654					16296.8	161.341
193.095	382.896					16296.9	171.266
193.245	395.652					16297.1	181.158
193.395	382.146					16297.2	191.436
193.545	368.707					16297.4	201.837
193.695	356.105					16297.5	212.785
193.845	343.493					16297.7	223.732
193.995	331.102					16297.8	234.595
194.145	318.938					16298	246.22
194.295	304.925					16298.1	257.466
194.445	293.403					16298.3	269.366
194.595	281.207					16298.4	280.88
194.745	269.733					16298.6	292.651
194.894	257.816					16298.7	304.648
195.044	246.652					16298.9	316.774
195.194	235.682					16299	329.379
195.344	224.84					16299.2	342.272
195.494	214.277					16299.3	355.018
195.644	203.799					16299.5	368.325
195.794	193.347					16299.6	381.605
195.944	182.224					16299.8	394.383
196.094	172.352					16299.9	386.981
196.244	162.028					16300.1	374.233
196.394	152.531					16300.2	361.574
196.544	142.416					16300.4	349.052
196.693	133.278					16300.5	336.572
196.843	124.403					16300.7	324.343
196.993	115.348					16300.8	311.977
197.143	106.939					16301	299.991
197.293	98.1131					16301.1	288.172
197.443	90.4807					16301.3	276.285
197.593	82.4384					16301.4	264.136
197.743	74.8409					16301.6	252.793
197.893	67.1536					16301.7	241.137
198.043	59.401					16301.9	230.236
198.193	51.8521					16302	218.874
198.343	44.838					16302.2	208.006
198.492	38.2179					16302.3	197.855
198.642	31.0949					16302.5	187.252
198.792	24.5353					16302.6	177.186
198.942	17.9884					16302.8	166.928
199.092	11.1821					16302.9	157.267
199.242	5.8075					16303.1	147.869
199.392	1.82415					16303.2	138.623
199.542	0.1544					16303.4	129.542
199.692	2.10668					16303.5	120.747
199.842	6.76335					16303.7	112.23
199.992	12.574					16303.8	103.738
200.142	18.4365					16304	95.2168
200.292	24.5456					16304.1	87.3238
200.441	31.5979					16304.3	79.6116
200.591	38.5172					16304.4	71.4987
200.741	46.2642					16304.6	63.4026
200.891	54.1514					16304.7	56.1343
201.041	62.0106					16304.9	48.8404
201.191	69.3088					16305	42.2984
201.341	77.4976					16305.2	35.6684
201.491	85.2884					16305.3	28.9872
201.641	92.7784					16305.5	22.4324
201.791	100.945					16305.6	16.2823
201.941	109.522					16305.8	9.94746
202.091	117.833					16305.9	4.94197
202.24	126.492					16306.1	1.76974
202.39	135.678					16306.2	0.86191
202.54	145.371					16306.4	3.31906
202.69	155.514					16306.5	8.17978
202.84	165.613					16306.7	14.0907
202.99	175.033					16306.8	19.8889
203.14	185.341					16307	26.3493
203.29	195.683					16307.1	33.0633
203.44	207.347					16307.3	40.194
203.59	218.239					16307.4	47.2647
203.74	228.868					16307.6	54.5058
203.89	239.659					16307.7	61.7644
204.039	250.638					16307.9	69.0823
204.189	261.894					16308	76.4042
204.339	274.402					16308.2	83.9692
204.489	286.576					16308.3	91.3463
204.639	298.544					16308.5	99.4856
204.789	311.568					16308.6	107.542
204.939	324.543					16308.8	115.819
205.089	337.072					16308.9	124.824
205.239	349.876					16309.1	133.756
205.389	362.65					16309.2	143.104
205.539	376.507					16309.4	152.077
205.689	390.008					16309.5	161.533
205.839	387.779					16309.7	171.158
205.988	373.185					16309.8	181.339
206.138	360.566					16310	192.15
206.288	348.04					16310.1	202.629
206.438	334.792					16310.3	213.247
206.588	322.125					16310.4	224.483
206.738	310.064					16310.6	235.391
206.888	297.508					16310.7	246.422
207.038	284.846					16310.9	257.687
207.188	273.066					16311	269.248
207.338	261.433					16311.2	280.781
207.488	249.895					16311.3	292.904
207.638	238.241					16311.5	304.473
207.787	227.388					16311.6	317.594
207.937	216.768					16311.8	329.789
208.087	206.256					16311.9	342.384
208.237	194.901					16312.1	355.157
208.387	184.718					16312.2	368.002
208.537	174.159					16312.4	381.581
208.687	164.436					16312.5	395.5
208.837	154.87					16312.7	384.169
208.987	145.562					16312.8	371.478
209.137	135.583					16313	358.813
209.287	126.587					16313.1	346.232
209.437	118.217					16313.3	333.874
209.586	109.593					16313.4	320.421
209.736	100.865					16313.6	308.401
209.886	92.889					16313.7	296.547
210.036	85.091					16313.9	284.866
210.186	77.3997					16314	273.433
210.336	69.7465					16314.2	262.012
210.486	62.1706					16314.3	250.427
210.636	54.6902					16314.5	238.825
210.786	47.5536					16314.6	228.284
210.936	40.4886					16314.8	217.284
211.086	33.8836					16314.9	206.713
211.236	26.7382					16315.1	196.37
211.386	20.4803					16315.2	186.102
211.535	13.783					16315.4	175.811
211.685	7.43825					16315.5	165.71
211.835	2.60808					16315.7	156.136
211.985	0.28015					16315.8	146.671
212.135	1.34821					16316	137.456
212.285	5.36579					16316.1	128.176
212.435	11.0253					16316.3	118.94
212.585	16.7675					16316.4	110.559
212.735	22.8193					16316.6	102.437
212.885	29.7793					16316.7	93.6363
213.035	36.4248					16316.9	86.0233
213.185	43.5097					16317	77.8807
213.334	50.6225					16317.2	70.0182
213.484	58.0519					16317.3	62.6395
213.634	65.7982					16317.5	55.3672
213.784	73.5795					16317.6	48.3485
213.934	81.0599					16317.8	41.6025
214.084	88.4385					16317.9	35.0165
214.234	96.2588					16318.1	28.2066
214.384	104.709					16318.2	21.6661
214.534	113.127					16318.4	15.0265
214.684	122.36					16318.5	9.09561
214.834	131.728					16318.7	4.01974
214.984	140.704					16318.8	1.32103
215.133	150.216					16319	0.88111
215.283	160.13					16319.1	3.63501
215.433	170.297					16319.3	8.51892
215.583	181.002					16319.4	14.3051
215.733	191.734					16319.6	20.5919
215.883	202.483					16319.7	27.0044
216.033	213.547					16319.9	33.9751
216.183	224.214					16320	41.2714
216.333	235.023					16320.2	48.4365
216.483	246.459					16320.3	55.616
216.633	257.678					16320.5	63.6969
216.783	269.234					16320.6	70.67
216.933	280.642					16320.8	78.2663
217.082	292.867					16320.9	86.1112
217.232	305.042					16321.1	94.0946
217.382	317.21					16321.2	102.02
217.532	329.423					16321.4	110.428
217.682	342.105					16321.5	118.496
217.832	354.897					16321.7	127.21
217.982	368.082					16321.8	136.426
218.132	382.192					16322	145.572
218.282	395.004					16322.1	154.898
218.432	381.605					16322.3	164.391
218.582	368.552					16322.4	174.037
218.732	355.675					16322.6	184.021
218.881	342.708					16322.7	194.249
219.031	329.32					16322.9	204.695
219.181	317.21					16323	215.269
219.331	304.867					16323.2	226.551
219.481	291.485					16323.3	237.725
219.631	279.883					16323.5	248.683
219.781	268.486					16323.6	260.662
219.931	257.222					16323.8	272.126
220.081	245.401					16323.9	284.054
220.231	234.452					16324.1	296.151
220.381	222.622					16324.2	308.521
220.531	211.513					16324.4	321.071
220.68	201.064					16324.5	333.613
220.83	190.448					16324.7	346.294
220.98	180.041					16324.8	359.806
221.13	170.266					16325	373.088
221.28	160.603					16325.1	386.151
221.43	150.851					16325.3	392.872
221.58	141.806					16325.4	379.355
221.73	132.395					16325.6	366.433
221.88	123.523					16325.7	353.942
222.03	114.55					16325.9	341.483
222.18	105.705					16326	328.734
222.33	97.6149					16326.2	316.136
222.479	89.5034					16326.3	304.177
222.629	81.4992					16326.5	292.002
222.779	73.2675					16326.6	280.631
222.929	65.674					16326.8	268.936
223.079	58.1721					16326.9	256.919
223.229	51.287					16327.1	245.779
223.379	44.296					16327.2	234.858
223.529	37.3075					16327.4	224.001
223.679	30.0379					16327.5	213.364
223.829	23.2658					16327.7	202.94
223.979	17.1583					16327.8	192.6
224.129	10.7077					16328	182.137
224.279	5.48517					16328.1	172.013
224.428	1.78197					16328.3	162.055
224.578	0.35496					16328.4	152.032
224.728	2.46323					16328.6	142.714
224.878	7.18994					16328.7	133.629
225.028	13.2099					16328.9	124.731
225.178	19.14					16329	115.892
225.328	25.2897					16329.2	107.6
225.478	32.2743					16329.3	99.4696
225.628	39.8431					16329.5	90.8464
225.778	47.3745					16329.6	82.8646
225.928	54.8788					16329.8	74.9948
226.078	62.4746					16329.9	67.557
226.227	69.9805					16330.1	60.0848
226.377	77.5772					16330.2	52.5901
226.527	85.1531					16330.4	44.9291
226.677	92.9033					16330.5	38.2719
226.827	100.81					16330.7	31.35
226.977	108.622					16330.8	24.48
227.127	117.182					16331	18.3371
227.277	126.287					16331.1	11.7471
227.427	135.241					16331.3	6.27453
227.577	144.331					16331.4	2.49601
227.727	153.674					16331.6	0.88111
227.877	164.542					--
228.026	174.262					--
228.176	184.136					--
228.326	194.735					--
228.476	205.749					--
228.626	216.293					--
228.776	227.094					--
228.926	237.878					--
229.076	249.78					--
229.226	261.82					--
229.376	273.463					--
229.526	285.904					--
229.676	299.527					--
229.826	311.222					--
229.975	323.351					--
230.125	335.791					--
230.275	348.555					--
230.425	361.752					--
230.575	374.27					--
230.725	387.854					--
230.875	390.306					--
231.025	376.476					--
231.175	362.771					--
231.325	350.344					--
231.475	337.428					--
231.625	324.451					--
231.774	311.693					--
231.924	299.862					--
232.074	287.82					--
232.224	275.346					--
232.374	263.295					--
232.524	252.02					--
232.674	240.982					--
232.824	230.039					--
232.974	219.311					--
233.124	208.76					--
233.274	198.035					--
233.424	186.805					--
233.573	176.552					--
233.723	165.929					--
233.873	156.345					--
234.023	146.475					--
234.173	137.187					--
234.323	128.16					--
234.473	119.482					--
234.623	110.799					--
234.773	102.017					--
234.923	93.5464					--
235.073	85.7802					--
235.223	78.0794					--
235.373	70.4039					--
235.522	62.5932					--
235.672	55.1048					--
235.822	48.1425					--
235.972	41.0783					--
236.122	34.3014					--
236.272	27.316					--
236.422	21.0246					--
236.572	14.7014					--
236.722	8.47607					--
236.872	3.30288					--
237.022	0.78553					--
237.172	0.88501					--
237.321	4.3606					--
237.471	9.63805					--
237.621	15.8467					--
237.771	22.4063					--
237.921	29.2811					--
238.071	36.7448					--
238.221	44.2284					--
238.371	51.5481					--
238.521	59.5402					--
238.671	67.0708					--
238.821	74.7144					--
238.971	83.3003					--
239.12	90.9694					--
239.27	98.8533					--
239.42	108.014					--
239.57	116.308					--
239.72	125.643					--
239.87	135.088					--
240.02	144.157					--
240.17	153.697					--
240.32	163.982					--
240.47	173.942					--
240.62	184.493					--
240.77	195.775					--
240.919	206.847					--
241.069	217.378					--
241.219	228.126					--
241.369	238.988					--
241.519	249.901					--
241.669	261.837					--
241.819	273.429					--
241.969	285.351					--
242.119	298.039					--
242.269	311.06					--
242.419	323.991					--
242.569	336.479					--
242.719	349.606					--
242.868	362.742					--
243.018	375.692					--
243.168	389.345					--
243.318	388.57					--
243.468	375.13					--
243.618	362.547					--
243.768	348.974					--
243.918	335.834					--
244.068	322.588					--
244.218	310.519					--
244.368	297.874					--
244.518	285.8					--
244.667	273.54					--
244.817	260.497					--
244.967	249.565					--
245.117	238.21					--
245.267	227.297					--
245.417	216.586					--
245.567	206.387					--
245.717	195.689					--
245.867	184.555					--
246.017	174.011					--
246.167	164.6					--
246.317	154.781					--
246.466	144.613					--
246.616	134.368					--
246.766	125.615					--
246.916	116.797					--
247.066	107.651					--
247.216	99.2568					--
247.366	90.8436					--
247.516	82.8395					--
247.666	75.2452					--
247.816	67.5229					--
247.966	59.771					--
248.116	52.4434					--
248.266	45.2137					--
248.415	38.3795					--
248.565	31.2492					--
248.715	24.9125					--
248.865	18.711					--
249.015	12.2931					--
249.165	6.68854					--
249.315	2.34783					--
249.465	0.2507					--
249.615	1.15561					--
249.765	5.39683					--
249.915	10.913					--
250.065	17.1853					--
250.214	23.6415					--
250.364	30.4359					--
250.514	37.3027					--
250.664	44.3788					--
250.814	51.6491					--
250.964	59.0532					--
251.114	66.7859					--
251.264	73.7761					--
251.414	81.2485					--
251.564	89.1102					--
251.714	97.3953					--
251.864	105.379					--
252.013	113.619					--
252.163	122.406					--
252.313	131.757					--
252.463	141.613					--
252.613	151.785					--
252.763	161.787					--
252.913	171.186					--
253.063	181.417					--
253.213	191.642					--
253.363	202.124					--
253.513	213.226					--
253.663	223.861					--
253.813	234.683					--
253.962	245.544					--
254.112	256.621					--
254.262	268.698					--
254.412	280.533					--
254.562	292.346					--
254.712	305.361					--
254.862	318.138					--
255.012	330.054					--
255.162	342.749					--
255.312	355.999					--
255.462	369.531					--
255.612	382.679					--
255.761	394.328					--
255.911	381.335					--
256.061	368.065					--
256.211	355.628					--
256.361	343.096					--
256.511	330.821					--
256.661	318.658					--
256.811	306.406					--
256.961	293.979					--
257.111	281.302					--
257.261	269.172					--
257.411	257.95					--
257.56	246.804					--
257.71	235.885					--
257.86	224.988					--
258.01	214.075					--
258.16	203.088					--
258.31	192.668					--
258.46	182.206					--
258.61	172.066					--
258.76	162.378					--
258.91	152.831					--
259.06	143.577					--
259.21	134.101					--
259.36	125.445					--
259.509	116.331					--
259.659	107.699					--
259.809	99.0785					--
259.959	90.8969					--
260.109	82.654					--
260.259	75.0598					--
260.409	67.1241					--
260.559	59.2203					--
260.709	51.8974					--
260.859	44.8539					--
261.009	37.8264					--
261.159	31.0471					--
261.308	24.6467					--
261.458	18.6633					--
261.608	11.8975					--
261.758	6.30333					--
261.908	2.2778					--
262.058	0.45047					--
262.208	2.16478					--
262.358	6.69252					--
262.508	12.3687					--
262.658	18.1762					--
262.808	24.7573					--
262.958	31.5947					--
263.107	38.9072					--
263.257	46.2284					--
263.407	53.2393					--	--
263.557	60.8781					--	--
263.707	68.5042					--	--
263.857	76.447					--	--
264.007	84.4631					--	--
264.157	92.6288					--	--
264.307	101.25					--	--
264.457	109.84					--	--
264.607	118.94					--	--
264.757	128.182					--	--
264.907	137.181					--	--
265.056	146.312					--	--
265.206	156.292					--	--
265.356	165.841					--	--
265.506	175.599					--	--
265.656	185.597					--	--
265.806	196.879					--	--
265.956	207.357					--	--
266.106	217.887					--	--
266.256	229.885					--	--
266.406	241.123					--	--
266.556	252.15					--	--
266.706	264.608					--	--
266.855	276.935					--	--
267.005	288.531					--	--
267.155	300.885					--	--
267.305	313.738					--	--
267.455	325.745					--	--
267.605	338.331					--	--
267.755	351.579					--	--
267.905	364.09					--	--
268.055	378.38					--	--
268.205	391.656					--	--
268.355	390.519					--	--
268.505	377.451					--	--
268.654	364.448					--	--
268.804	351.25					--	--
268.954	338.682					--	--
269.104	326.365					--	--
269.254	314.294					--	--
269.404	301.63					--	--
269.554	289.56					--	--
269.704	277.291					--	--
269.854	265.894					--	--
270.004	253.542					--	--
270.154	241.876					--	--
270.304	230.9					--	--
270.454	220.095					--	--
270.603	209.448					--	--
270.753	198.698					--	--
270.903	187.788					--	--
271.053	177.169					--	--
271.203	167.301					--	--
271.353	157.312					--	--
271.503	147.356					--	--
271.653	137.24					--	--
271.803	127.663					--	--
271.953	118.958					--	--
272.103	109.732					--	--
272.253	100.8					--	--
272.402	92.5738					--	--
272.552	84.4862					--	--
272.702	76.3666					--	--
272.852	68.61					--	--
273.002	60.8622					--	--
273.152	53.4454					--	--
273.302	45.9395					--	--
273.452	38.904					--	--
273.602	31.7308					--	--
273.752	25.3359					--	--
273.902	19.0899					--	--
274.052	12.6393					--	--
274.201	7.07135					--	--
274.351	2.73304					--	--
274.501	0.65262					--	--
274.651	1.60608					--	--
274.801	5.8855					--	--
274.951	11.4312					--	--
275.101	17.2044					--	--
275.251	23.3064					--	--
275.401	30.2632					--	--
275.551	37.3051					--	--
275.701	44.7863					--	--
275.851	52.2826					--	--
276	59.7448					--	--
276.15	67.296					--	--
276.3	74.5321					--	--
276.45	82.0412					--	--
276.6	89.4437					--	--
276.75	97.5146					--	--
276.9	105.782					--	--
277.05	114.195					--	--
277.2	123.451					--	--
277.35	132.357					--	--
277.5	141.387					--	--
277.65	150.643					--	--
277.8	160.655					--	--
277.949	170.264					--	--
278.099	180.147					--	--
278.249	191.161					--	--
278.399	201.587					--	--
278.549	212.387					--	--
278.699	223.655					--	--
278.849	234.428					--	--
278.999	245.306					--	--
279.149	256.428					--	--
279.299	267.955					--	--
279.449	279.805					--	--
279.599	292.881					--	--
279.748	305.268					--	--
279.898	317.655					--	--
280.048	329.97					--	--
280.198	342.616					--	--
280.348	355.378					--	--
280.498	369.32					--	--
280.648	382.13					--	--
280.798	395.693					--	--
280.948	382.98					--	--
281.098	369.607					--	--
281.248	357.069					--	--
281.398	344.617					--	--
281.548	331.912					--	--
281.697	319.073					--	--
281.847	305.697					--	--
281.997	293.969					--	--
282.147	281.669					--	--
282.297	270.316					--	--
282.447	258.356					--	--
282.597	247.149					--	--
282.747	236.22					--	--
282.897	225.051					--	--
283.047	213.794					--	--
283.197	202.674					--	--
283.347	192.265					--	--
283.496	182.053					--	--
283.646	171.331					--	--
283.796	161.893					--	--
283.946	152.089					--	--
284.096	142.194					--	--
284.246	132.196					--	--
284.396	123.549					--	--
284.546	114.733					--	--
284.696	105.878					--	--
284.846	97.7789					--	--
284.996	89.8997					--	--
285.146	82.1137					--	--
285.295	74.5449					--	--
285.445	66.6609					--	--
285.595	58.9839					--	--
285.745	51.4478					--	--
285.895	44.4098					--	--
286.045	37.5446					--	--
286.195	30.8139					--	--
286.345	24.4246					--	--
286.495	17.9072					--	--
286.645	10.9703					--	--
286.795	5.5576					--	--
286.945	1.7175					--	--
287.094	0.42181					--	--
287.244	2.62559					--	--
287.394	7.52421					--	--
287.544	13.0914					--	--
287.694	18.9888					--	--
287.844	25.2547					--	--
287.994	32.1032					--	--
288.144	39.4722					--	--
288.294	46.7521					--	--
288.444	54.4864					--	--
288.594	62.1467					--	--
288.744	69.2324					--	--
288.894	76.5656					--	--
289.043	84.3453					--	--
289.193	91.8687					--	--
289.343	99.7502					--	--
289.493	108.074					--	--
289.643	116.102					--	--
289.793	125.483					--	--
289.943	134.353					--	--
290.093	144.205					--	--
290.243	153.553					--	--
290.393	163.001					--	--
290.543	172.721					--	--
290.693	183.44					--	--
290.842	194.224					--	--
290.992	204.655					--	--
291.142	215.466					--	--
291.292	226.792					--	--
291.442	238.528					--	--
291.592	250.1					--	--
291.742	261.958					--	--
291.892	273.83					--	--
292.042	285.84					--	--
292.192	298.407					--	--
292.342	310.638					--	--
292.492	322.497					--	--
292.641	334.865					--	--
292.791	347.666					--	--
292.941	360.429					--	--
293.091	373.366					--	--
293.241	386.567					--	--
293.391	390.539					--	--
293.541	376.689					--	--
293.691	363.59					--	--
293.841	351.185					--	--
293.991	338.68					--	--
294.141	326.317					--	--
294.291	313.939					--	--
294.441	301.396					--	--
294.59	288.367					--	--
294.74	277.503					--	--
294.89	266.079					--	--
295.04	254.804					--	--
295.19	242.714					--	--
295.34	231.785					--	--
295.49	221.021					--	--
295.64	210.476					--	--
295.79	200.041					--	--
295.94	189.745					--	--
296.09	179.675					--	--
296.24	168.999					--	--
296.389	159.088					--	--
296.539	149.407					--	--
296.689	140.06					--	--
296.839	130.987					--	--
296.989	121.92					--	--
297.139	112.438					--	--
297.289	103.724					--	--
297.439	95.6666					--	--
297.589	87.844					--	--
297.739	80.0937					--	--
297.889	72.552					--	--
298.039	64.723					--	--
298.188	57.4885					--	--
298.338	50.4394					--	--
298.488	42.8985					--	--
298.638	36.0571					--	--
298.788	29.5946					--	--
298.938	22.969					--	--
299.088	16.828					--	--
299.238	10.6608					--	--
299.388	5.41593					--	--
[truncated: 219,843+ more rows]

## Sheet: Fig. 4g
Thumb		Index		Middle		Ring		Little
Time (s)	△R/R0 (%)	Time (s)	△R/R0 (%)	Time (s)	△R/R0 (%)	Time (s)	△R/R0 (%)	Time (s)	△R/R0 (%)
0	0	0	0	0	0	0	0	0	0
0.41519	0.00344	0.41521	0	0.4152	0.00167	2.41523	0	0.41522	-0.000779012
0.91519	0.0028	0.91521	0.00213	0.9152	0.00277	2.91523	0	0.91522	-0.00175
1.4152	0.00059218	1.41521	0.000487442	1.4152	0.00315	3.41523	0	1.41523	-0.00144
1.9152	0.00223	1.91522	0.00197	1.9152	0.00427	3.91524	0	1.91523	-0.00298
2.4152	0.00223	2.41522	0	2.4152	0.0047	4.41524	0	2.41523	-0.00313
2.9152	0.00223	2.91522	0	2.9152	0.00382	4.91524	0	2.91523	-0.00219
3.4152	0.00259	3.41522	-0.00445	3.41521	0.00411	5.41524	0	3.41523	-0.00188
3.9152	0.00463	3.91522	0	3.9152	0.0054	5.91524	0	3.91523	-0.00285
4.41521	0.00682	4.41522	0	4.4152	0.00688	6.41524	1.11569e-07	4.41523	-0.00341
4.91521	0.00417	4.91522	0	4.91521	0.00606	6.91524	0	4.91523	-0.00406
5.41521	0.01064	5.41522	-0.0028	5.41521	0.00611	7.41524	0	5.41523	-0.00537
5.91521	0.00949	5.91521	0	5.91521	0.00633	7.91524	0	5.91523	-0.00611
6.41521	0.00825	6.41522	-0.00183	6.41521	0.00713	8.41525	0	6.41523	-0.00614
6.91521	0.00634	6.91521	-0.000120557	6.91521	0.00757	8.91525	0	6.91523	-0.00698
7.41521	0.0072	7.41522	-0.000209354	7.41521	0.00795	9.41524	0	7.41523	-0.00822
7.91521	0.01542	7.91522	-0.00259	7.91521	0.00809	9.91524	0	7.91523	-0.00828
8.41521	0.01341	8.41522	-0.00236	8.41521	0.00796	10.4153	0	8.41523	-0.00617
8.91521	0.00635	8.91522	-3.07144e-05	8.91521	0.00702	10.9153	0	8.91524	-0.00711
9.41521	0.00692	9.41522	0	9.41522	0.00771	11.4153	0	9.41524	-0.0061
9.91522	0.23467	9.91522	0	9.91522	0.00796	11.9153	0.00186	9.91524	-0.00814
10.4152	0.39476	10.4152	0.32975	10.4152	0.00819	12.4153	0	10.4152	-0.00823
10.9152	0.39476	10.9152	0.41262	10.9152	0.00769	12.9153	0	10.9152	-0.0078
11.4152	0.40324	11.4152	0.42277	11.4152	0.00769	13.4153	0	11.4152	-0.00976
11.9152	0.40043	11.9152	0.42971	11.9152	0.00739	13.9153	0	11.9152	-0.00668
12.4152	0.39828	12.4152	0.42899	12.4152	0.01082	14.4153	0	12.4152	-0.007
12.9152	0.40907	12.9152	0.43234	12.9152	0.01158	14.9153	-0.00117	12.9152	-0.0098
13.4152	0.41041	13.4152	0.43027	13.4152	0.01359	15.4153	-0.00461	13.4152	-0.01119
13.9152	0.40968	13.9152	0.431	13.9152	0.0137	15.9153	-0.00665	13.9152	-0.01154
14.4152	0.40556	14.4152	0.43304	14.4152	0.0137	16.4153	-0.0055	14.4153	-0.01242
14.9152	0.40592	14.9152	0.43401	14.9152	0.0137	16.9153	-0.0057	14.9153	-0.01452
15.4152	0.41107	15.4152	0.43378	15.4152	0.0159	17.4153	-0.000928516	15.4152	-0.01473
15.9152	0.41101	15.9152	0.43305	15.9152	0.01634	17.9153	0.00098319	15.9153	-0.01467
16.4152	0.40492	16.4152	0.43196	16.4152	0.01899	18.4153	0.00165	16.4153	-0.01574
16.9152	0.4084	16.9152	0.43242	16.9152	0.01868	18.9153	0.000361471	16.9153	-0.01389
17.4152	0.4162	17.4152	0.43829	17.4152	0.01911	19.4153	-0.00216	17.4153	-0.01731
17.9152	0.41734	17.9152	0.43665	17.9152	0.01935	19.9153	-0.00335	17.9153	-0.01899
18.4152	0.41505	18.4152	0.43647	18.4152	0.01929	20.4153	0.66488	18.4153	-0.01703
18.9152	0.41414	18.9152	0.4346	18.9152	0.02045	20.9153	0.66653	18.9153	-0.01841
19.4152	0.41665	19.4152	0.44344	19.4152	0.02004	21.4153	0.67016	19.4153	-0.0204
19.9152	0.41974	19.9152	0.44161	19.9152	0.01763	21.9153	0.67021	19.9153	-0.02088
20.4153	0.41834	20.4152	0.00665	20.4152	0.01669	22.4153	0.66599	20.4153	0.67412
20.9152	0.66722	20.9153	-0.00684	20.9152	0.01673	22.9153	0.66625	20.9153	0.67116
21.4152	0.67793	21.4153	-0.0132	21.4152	0.01811	23.4153	0.66627	21.4153	0.672
21.9152	0.66722	21.9153	-0.00409	21.9152	0.01789	23.9153	0.67111	21.9153	0.67002
22.4152	0.66722	22.4153	-0.0047	22.4152	0.0206	24.4153	0.66262	22.4153	0.66926
22.9153	0.66722	22.9153	-0.00592	22.9152	0.01892	24.9153	0.66304	22.9153	0.67118
23.4153	0.66187	23.4153	-0.00798	23.4152	0.01773	25.4153	0.66502	23.4153	0.66962
23.9153	0.66722	23.9153	-0.0089	23.9152	0.01735	25.9153	0.66495	23.9153	0.67071
24.4152	0.66366	24.4153	-0.00819	24.4152	0.01787	26.4153	0.66336	24.4153	0.66835
24.9152	0.66722	24.9153	-0.00931	24.9152	0.01707	26.9153	0.6631	24.9153	0.66872
25.4153	0.65652	25.4153	-0.01212	25.4152	0.01638	27.4153	0.66388	25.4153	0.66879
25.9153	0.65634	25.9153	-0.01272	25.9152	0.0213	27.9153	0.66579	25.9153	0.66301
26.4152	0.66722	26.4153	-0.01276	26.4153	0.02505	28.4153	0.66347	26.4153	0.66413
26.9152	0.66722	26.9153	-0.01091	26.9152	0.02251	28.9153	0.66199	26.9153	0.66565
27.4152	0.66366	27.4153	-0.0117	27.4153	0.02008	29.4153	0.66274	27.4153	0.66716
27.9152	0.66722	27.9153	-0.00723	27.9153	0.02008	29.9153	0.659	27.9153	0.66698
28.4153	0.66722	28.4153	-0.00484	28.4153	0.01906	30.4153	0.6556	28.4153	0.66638
28.9152	0.66722	28.9153	-0.00716	28.9153	0.01859	30.9153	0.35777	28.9153	0.6639
29.4153	0.66901	29.4153	-0.00658	29.4153	0.01826	31.4153	0.35777	29.4153	0.66312
29.9153	0.66009	29.9153	-0.00764	29.9153	0.01853	31.9153	0.35777	29.9153	0.66239
30.4153	0.66722	30.4153	0.05699	30.4153	0.02269	32.4153	0.35777	30.4153	0.3109
30.9153	0.417	30.9153	0.41463	30.9153	0.31933	32.9153	0.35777	30.9153	0.32071
31.4153	0.42433	31.4153	0.41507	31.4153	0.35982	33.4153	0.35777	31.4153	0.32071
31.9153	0.42929	31.9153	0.42266	31.9153	0.36502	33.9153	0.35777	31.9153	0.32071
32.4153	0.4207	32.4153	0.41886	32.4153	0.35723	34.4153	0.35777	32.4153	0.32071
32.9153	0.41685	32.9153	0.42291	32.9153	0.35723	34.9153	0.35777	32.9153	0.3268
33.4153	0.416	33.4153	0.42354	33.4153	0.35723	35.4153	0.35777	33.4153	0.32537
33.9153	0.41618	33.9153	0.42058	33.9153	0.35723	35.9153	0.35777	33.9153	0.31799
34.4153	0.41733	34.4153	0.42839	34.4153	0.36051	36.4153	0.35777	34.4153	0.31569
34.9153	0.41707	34.9153	0.4242	34.9153	0.35723	36.9153	0.35777	34.9153	0.31301
35.4153	0.41661	35.4153	0.42224	35.4153	0.35887	37.4153	0.35777	35.4153	0.31305
35.9153	0.41435	35.9153	0.4238	35.9153	0.35723	37.9153	0.35777	35.9153	0.31263
36.4153	0.41342	36.4153	0.42274	36.4153	0.36051	38.4153	0.35777	36.4153	0.31427
36.9153	0.41372	36.9153	0.42163	36.9153	0.35887	38.9153	0.35777	36.9153	0.3129
37.4153	0.41246	37.4153	0.42007	37.4153	0.36051	39.4153	0.35777	37.4153	0.31426
37.9153	0.41227	37.9153	0.42051	37.9153	0.35723	39.9153	0.37718	37.9153	0.3128
38.4153	0.41289	38.4153	0.42369	38.4153	0.35723	40.4153	0.66748	38.4153	0.31379
38.9153	0.41347	38.9153	0.42107	38.9153	0.36051	40.9153	0.67347	38.9153	0.31343
39.4153	0.4118	39.4153	0.41597	39.4153	0.35723	41.4153	0.67288	39.4153	0.31176
39.9153	0.39875	39.9153	0.4172	39.9153	0.35723	41.9153	0.67161	39.9153	0.31365
40.4153	0.32474	40.4153	0.18491	40.4153	0.35723	42.4153	0.66507	40.4153	0
40.9153	0.32045	40.9153	0.05835	40.9153	0.64831	42.9153	0.66303	40.9153	-0.000779012
41.4153	0.3098	41.4153	0	41.4153	0.65684	43.4153	0.66066	41.4153	-0.00175
41.9153	0.30823	41.9153	0.00356	41.9153	0.65525	43.9153	0.66069	41.9153	-0.00144
42.4153	0.30768	42.4153	0.00213	42.4153	0.65388	44.4153	0.66032	42.4153	-0.00298
42.9153	0.30595	42.9153	0.000487442	42.9153	0.65362	44.9153	0.66177	42.9153	-0.00313
43.4153	0.30447	43.4153	0.00197	43.4153	0.65662	45.4153	0.66056	43.4153	-0.00219
43.9153	0.30418	43.9153	-0.000934247	43.9153	0.65689	45.9153	0.66177	43.9153	-0.00188
44.4153	0.30745	44.4153	-0.00238	44.4153	0.65613	46.4153	0.66047	44.4153	-0.00285
44.9153	0.30774	44.9153	-0.00445	44.9153	0.65494	46.9153	0.66134	44.9153	-0.00341
45.4153	0.30691	45.4153	-0.00385	45.4153	0.66356	47.4153	0.66103	45.4153	-0.00406
45.9153	0.30561	45.9153	-0.00423	45.9153	0.6621	47.9153	0.65955	45.9153	-0.00537
46.4153	0.315	46.4153	-0.00393	46.4153	0.65819	48.4153	0.66122	46.4153	-0.00611
46.9153	0.31341	46.9153	-0.0028	46.9153	0.65584	48.9153	0.65925	46.9153	-0.00614
47.4153	0.30916	47.4153	-0.000273844	47.4153	0.65499	49.4153	0.65855	47.4153	-0.00698
47.9153	0.3066	47.9153	-0.00183	47.9153	0.65892	49.9153	0.65901	47.9153	-0.00822
48.4153	0.30567	48.4153	-0.000120557	48.4153	0.65549	50.4153	0.65865	48.4153	-0.00828
48.9153	0.30995	48.9153	-0.000209354	48.9153	0.65684	50.9153	0.65979	48.9153	-0.00617
49.4153	0.30622	49.4153	-0.00259	49.4153	0.65525	51.4153	0.65813	49.4153	-0.00711
49.9153	0.3129	49.9153	-0.00236	49.9153	0.65388	51.9153	0.65955	49.9153	-0.0061
50.4153	0.04903	50.4153	0	50.4153	0.65362	52.4153	0.65835	50.4153	-0.0204
50.9153	0.00517	50.9153	0.00356	50.9153	0.65662	52.9153	0.65893	50.9153	-0.02088
51.4153	0.0016	51.4153	0.00213	51.4153	0.65689	53.4153	0.6609	51.4153	0.67412
51.9153	-0.00396	51.9153	0.000487442	51.9153	0.65613	53.9153	0.65807	51.9153	0.67116
52.4153	-0.00817	52.4153	0.00197	52.4153	0.65494	54.4153	0.65635	52.4153	0.672
52.9153	-0.01526	52.9153	-0.000934247	52.9153	0.66356	54.9153	0.65612	52.9153	0.67002
53.4153	-0.01388	53.4153	-0.00238	53.4153	0.65684	55.4153	0.6555	53.4153	0.66926
53.9153	-0.01599	53.9153	-0.00445	53.9153	0.65525	55.9153	0.65586	53.9153	0.67118
54.4153	-0.01663	54.4153	-0.00385	54.4153	0.65388	56.4153	0.65608	54.4153	0.66962
54.9153	-0.01842	54.9153	-0.00423	54.9153	0.65362	56.9153	0.65514	54.9153	0.67071
55.4153	-0.01953	55.4153	-0.00393	55.4153	0.65662	57.4153	0.65514	55.4153	0.66835
55.9153	-0.02023	55.9153	-0.0028	55.9153	0.65689	57.9153	0.65568	55.9153	0.66872
56.4153	-0.02151	56.4153	-0.000273844	56.4153	0.65613	58.4153	0.65554	56.4153	0.66879
56.9153	-0.0214	56.9153	-0.00183	56.9153	0.65494	58.9153	0.65454	56.9153	0.66301
57.4153	-0.02218	57.4153	-0.000120557	57.4153	0.66356	59.4153	0.65494	57.4153	0.66413
57.9153	-0.02273	57.9153	0	57.9153	0.6621	59.9153	0.65485	57.9153	0.66565
58.4153	-0.02586	58.4153	0.00356	58.4153	0.65819	60.4153	0.65511	58.4153	0.66716
58.9153	-0.02683	58.9153	0.00213	58.9153	0.65584	60.9153	0.65624	58.9153	0.66698
59.4153	-0.02814	59.4153	0.000487442	59.4153	0.65499	61.4153	0.6578	59.4153	0.66638
59.9153	-0.02741	59.9153	0.00197	59.9153	0.65684	61.9153	0.65668	59.9153	0.6639
60.4153	-0.02756	60.4153	-0.000934247	60.4153	0.65525	62.4153	0.65622	60.4153	0.66312
60.9153	-0.02743	60.9153	-0.00238	60.9153	0.65388	62.9154	0.65623	60.9153	0.66239

## Sheet: Fig. 4h
Voice recognition			The short-time Fourier transform (STFT) results were directly derived from the time-resolved resistance change curve by using Origin program.
Time (s)	△R/R0 (%)
0	0
0.02041	-0.10776
0.0407	-0.01977
0.061	0.03891
0.08129	0.00992
0.12338	-0.02787
0.14372	-0.01073
0.16401	-4.88498e-15
0.18429	-0.01134
0.20458	0.02035
0.24734	-0.00882
0.27074	-4.88498e-15
0.29113	0.00991
0.31152	0.00964
0.33192	0.01738
0.37401	0.02914
0.3943	0.04472
0.4146	0.04126
0.43487	-0.01112
0.45518	-0.09576
0.49727	-0.13423
0.51756	-0.07543
0.53807	-0.05032
0.5584	-0.04568
0.57872	-0.02153
0.62082	-0.12218
0.64111	-0.01134
0.66141	0.02035
0.68175	-0.00882
0.70204	0.00991
0.74414	0.00964
0.76444	0.01738
0.78474	0.02914
0.80503	0.04472
0.82532	0.04126
0.86787	-0.01112
0.88816	-0.09576
0.90847	-0.13423
0.92878	-0.07543
0.94907	0.02535
0.99162	-0.05032
1.0119	-0.04568
1.03219	-0.02153
1.05248	-0.12218
1.075	-0.10776
1.1171	-0.01977
1.13742	0.03891
1.15774	0.00992
1.17803	-0.02787
1.19834	-0.01073
1.24043	-0.01134
1.26072	0.02035
1.28101	-0.00882
1.3013	0.00991
1.32159	0.00964
1.36414	0.01738
1.38444	0.02914
1.40473	0.04126
1.42502	-0.01112
1.4465	-0.00576
1.4886	-0.03423
1.50891	-0.07543
1.5292	0.02535
1.5495	-0.05032
1.56979	-0.04568
1.61188	-0.02153
1.63218	-0.12218
1.65248	-4.88498e-15
1.67277	-0.01134
1.69305	0.02035
1.73679	-0.00882
1.7577	-4.88498e-15
1.77799	0.00991
1.79828	0.00964
1.81858	0.01738
1.86067	0.02914
1.88096	0.04472
1.90125	0.04126
1.92154	-0.01112
1.94183	-0.09576
1.98392	-0.13423
1.98392	-0.07543
2.00421	0.02535
2.0463	-0.05032
2.06659	-0.04568
2.08688	-0.02153
2.10718	-0.12218
2.12747	-0.21996
2.17002	-0.29025
2.19031	-0.17272
2.21127	-0.23724
2.23161	0.16993
2.25192	5.83899
2.29401	7.55839
2.31431	8.60118
2.3346	9.01185
2.35489	8.96966
2.37518	8.85183
2.41727	8.76774
2.43756	8.57178
2.45785	8.23251
2.47814	6.895
2.49843	5.98836
2.54052	5.09852
2.56082	4.30639
2.58111	3.62189
2.60141	2.55033
2.62171	2.10805
2.6638	1.69983
2.68409	1.38018
2.70438	1.14072
2.72467	0.56836
2.74499	0.46847
2.78708	0.35535
2.8074	0.17226
2.82771	0.06853
2.848	0.11594
2.86829	0.13336
2.91039	0.10509
2.93068	0.05101
2.95097	0.02934
2.97126	0.03571
2.9916	0.02999
3.03414	-0.00158
3.05444	-0.06644
3.07473	-0.06779
3.09503	-0.04836
3.11535	-0.13665
3.15789	0
3.17819	-0.10776
3.19849	-0.01977
3.21878	0.03891
3.23907	0.00992
3.28116	-0.02787
3.30147	-0.01073
3.32178	-4.88498e-15
3.34207	-0.01134
3.36236	0.02035
3.40654	-0.00882
3.42686	-4.88498e-15
3.44716	0.00991
3.46745	0.00964
3.48774	0.01738
3.53029	0.02914
3.55058	0.04472
3.57086	0.04126
3.59115	-0.01112
3.61147	-0.09576
3.65356	-0.13423
3.67385	-0.07543
3.69414	0.02535
3.71466	-0.05032
3.73497	-0.04568
3.77706	-0.02153
3.79736	-0.12218
3.81765	-4.88498e-15
3.81765	-0.01134
3.83794	0.02035
3.88003	-0.00882
3.90032	-4.88498e-15
3.92061	0.00991
3.94091	0.00964
3.9612	1.01738
4.00375	3.02914
4.02404	5.83899
4.045	7.55839
4.06535	8.60118
4.08565	9.01185
4.12775	8.96966
4.14804	8.85183
4.16833	8.76774
4.18862	8.57178
4.20891	8.23251
4.251	6.895
4.27129	5.98836
4.29158	5.09852
4.31187	4.30639
4.33216	3.62189
4.37425	2.55033
4.39455	2.10805
4.41484	1.69983
4.43515	1.38018
4.45544	1.14072
4.49753	0.56836
4.51782	0.46847
4.53811	0.35535
4.5584	0.17226
4.57872	0.06853
4.62082	0.11594
4.64113	0.13336
4.66144	0.10509
4.68173	0.05101
4.70202	0.02934
4.74412	0.03571
4.76441	0.02999
4.7847	-0.00158
4.80499	-0.06644
4.82533	-0.06779
4.86787	0.00109
4.88817	0.000829349
4.90846	0.00108
4.92877	0.000993503
4.94908	0.00092468
4.99162	0.00111
5.01192	0.00101
5.03222	0.00115
5.05251	-0.01134
5.0728	0.02035
5.11489	-0.00882
5.1352	-4.88498e-15
5.15551	0.00991
5.1758	0.00964
5.1961	0.01738
5.24027	0.02914
5.26059	0.04472
5.28089	0.44126
5.30118	1.01112
5.32147	5.16653
5.36402	5.72221
5.38431	7.40723
5.40459	8.42916
5.42488	8.83161
5.4452	8.79026
5.48729	8.67479
5.50758	8.59239
5.52787	8.40035
5.54839	8.06786
5.5687	6.7571
5.61079	5.86859
5.63109	4.99655
5.65138	4.22026
5.67169	3.54945
5.69198	2.49932
5.73407	2.06588
5.80341	1.66583
5.84551	1.35258
5.8658	1.11791
5.88609	0.557
5.90639	0.4591
5.92667	0.34824
5.96877	0.16881
5.98906	0.06716
6.00935	0.11362
6.02965	0.13069
6.04994	0.10298
6.09204	0.04999
6.11233	0.02876
6.13264	0.035
6.1541	0.02939
6.19665	-0.00155
6.21696	-0.06511
6.23729	-0.06643
6.25761	-0.04739
6.2791	-0.13392
6.32119	0
6.34156	-0.1056
6.36193	-0.01937
6.38228	0.03813
6.4092	0.00972
6.4513	-0.02732
6.47161	-0.01052
6.49194	-4.78728e-15
6.51225	-0.01111
6.53419	0.01994
6.57673	-0.00864
6.59707	-4.78728e-15
6.61739	0.00971
6.63771	0.00945
6.65984	0.01703
6.70193	0.02856
6.72225	0.04383
6.74257	0.04044
6.76371	-0.04932
6.78631	-4.78728e-15
6.8284	0.00971
6.84871	0.00945
6.86902	0.01703
6.88934	0.02856
6.91022	0.04383
6.95231	0.04044
6.97263	5.72221
6.99295	7.40723
7.01328	8.42916
7.03438	8.83161
7.07648	8.79026
7.0968	8.67479
7.11712	8.59239
7.13743	8.40035
7.15848	8.06786
7.20058	6.7571
7.2209	5.86859
7.24122	4.99655
7.26154	4.22026
7.28274	3.54945
7.32484	2.49932
7.34521	2.06588
7.37311	1.66583
7.39733	1.35258
7.42018	1.11791
7.46273	0.557
7.48304	0.4591
7.50336	0.34824
7.52368	0.16881
7.54548	0.06716
7.58803	0.11362
7.60835	0.13069
7.62867	0.10298
7.64958	0.04999
7.67213	0.02876
7.71423	0.035
7.73455	0.02939
7.75485	-0.00155
7.77562	-0.06511
7.79828	-0.06643
7.84037	0.00107
7.8607	0.000812762
7.881	0.00106
7.90132	0.000973633
7.92211	0.000906186
7.96466	0.00109
7.98498	0.0009898
8.00533	0.00113
8.02567	-0.01111
8.04686	0.01994
8.08896	-0.00864
8.10928	-4.78728e-15
8.1296	0.00971
8.14993	0.00945
8.17116	0.01703
8.21325	0.02856
8.23357	0.04383
8.25389	0.04044
8.27421	-0.0109
8.2958	-0.09385
8.33789	-0.13155
8.3582	-0.07392
8.37852	-0.10776
8.39953	-0.01977
8.42241	0.03891
8.4645	0.00992
8.48482	-0.10776
8.50514	-0.01977
8.52549	0.03891
8.54753	0.00992
8.58962	-0.02787
8.60994	-0.01073
8.63048	-4.88498e-15
8.6508	-0.10776
8.67284	-0.01977
8.71493	0.03891
8.73527	0.00992
8.75561	-0.02787
8.77658	-0.01073
8.79925	-4.88498e-15
8.8418	-0.10776
8.86212	-0.01977
8.88242	0.03891
8.90275	0.00992
8.9236	-0.10776
8.96615	-0.01977
8.98647	0.03891
9.0068	0.00992
9.02712	-0.02787
9.04866	-0.01073
9.09075	-0.10776
9.11108	-0.01977
9.13137	-0.10776
9.1517	-0.01977
9.17278	0.03891
9.21488	0.00992
9.23519	-0.02787
9.2555	-0.01073
9.27585	-0.10776
9.29752	-0.01977
9.34006	0.03891
9.36037	0.00992
9.38073	-0.02787
9.40112	0.33752
9.42402	0.20328
9.46611	0.07597
9.48643	0.57307
9.50675	0.46887
9.52706	0.47149
9.54927	0.52384
9.59136	0.82215
9.61167	0.78808
9.63197	2.86792
9.65229	7.6365
9.67447	9.16888
9.71656	10.4288
9.73688	11.2928
9.7572	11.8825
9.77818	12.5068
9.80082	12.531
9.84291	12.3142
9.86323	11.9916
9.88353	11.5193
9.90385	10.8117
9.92473	10.0441
9.96682	8.79459
9.98714	7.96612
10.0075	7.30823
10.0278	5.86981
10.0488	4.77732
10.0909	3.71548
10.1112	2.89427
10.1316	2.40577
10.1519	2.08744
10.1732	1.85106
10.2157	1.56171
10.236	1.37323
10.2564	1.38055
10.2767	1.14068
10.2981	1.06992
10.3406	1.0385
10.3609	0.9439
10.3812	0.84118
10.4016	0.9169
10.4243	0.85284
10.4664	0.74267
10.4867	0.8174
10.5071	0.69486
10.5274	0.53997
10.5491	0.45217
10.5912	0.35336
10.6115	0.30231
10.632	0.32609
10.6523	0.34196
10.6742	0.28651
10.7167	0.24836
10.737	0.25485
10.7574	0.20578
10.7783	0.21353
10.8008	0.25406
10.8429	0.13301
10.8632	0.17137
10.8835	0.13491
10.9039	0.40855
10.9243	0.48777
10.9664	0.68003
10.9867	1.20359
11.007	1.40354
11.0274	1.49905
11.0486	1.88261
11.0907	2.02745
11.111	2.87265
11.1313	4.22875
11.1516	5.74834
11.1724	6.78962
11.2145	8.3878
11.2348	8.9062
11.2552	9.31085
11.2755	9.54032
11.2978	9.46556
11.3399	8.67638
11.3602	8.14814
11.3805	7.74402
11.4009	7.29148
11.422	6.46088
11.4641	4.20237
11.4844	3.18694
11.5047	2.45638
11.525	2.0149
11.5454	1.76553
11.5879	1.31252
11.6083	1.00843
11.6286	0.57039
11.6489	0.03891
11.6693	0.00992
11.7118	0.03891
11.7321	0.00992
11.7525	-4.88498e-15
11.7728	-0.01134
11.7951	-0.10611
11.8372	-0.26854
11.8575	-0.17136
11.8779	-0.22624
11.8982	-0.18586
11.9185	-0.07039
11.9606	-0.10676
11.9809	-0.25926
12.0012	-0.26277
12.0215	-0.18116
12.0419	-0.18484
12.0844	-0.18223
12.1047	-0.13766
12.1251	-0.17307
12.1454	-0.16411
12.1658	-0.11679
12.2079	-0.16248
12.2282	-0.0967
12.2485	-0.12469
12.2688	-0.14905
12.2891	-0.09613
12.3312	-0.02793
12.3535	-0.13976
12.3761	-0.16562
12.3986	-0.16248
12.4211	-0.14755
12.4632	-0.13187
12.4835	-0.35253
12.5038	-0.30381
12.5242	-0.16403
12.5445	-0.13755
12.5866	-0.30302
12.6069	-0.19126
12.6272	-0.24259
12.6272	-0.39672
12.6475	-0.52403
12.669	-0.63383
12.7115	-0.46916
12.7319	-0.39469
12.7522	-0.65202
12.7725	-0.85735
12.794	-0.99472
12.8361	-1.49343
12.8565	-1.74253
12.8768	-2.18305
12.8972	-2.85855
12.9241	-3.61209
12.9662	-4.93404
12.9865	-5.4132
13.0068	-5.66642
13.0272	-5.79733
13.0491	-5.81515
13.0916	-5.4648
13.112	-5.35858
13.1323	-5.3981
13.1526	-5.58435
13.1747	-5.72599
13.2168	-5.54361
13.2371	-5.47416
13.2575	-5.38039
13.2786	-5.34983
13.3012	-5.38172
13.3433	-5.02677
13.3636	-4.72528
13.3839	-4.48756
13.4042	-4.33559
13.4251	-4.19532
13.4672	-3.7394
13.5015	-3.43926
13.5218	-3.26025
13.5421	-3.21088
13.5625	-3.12474
13.6046	-2.67542
13.6249	-2.3721
13.6452	-2.15135
13.6656	-1.89308
13.6859	-1.54726
13.728	-1.10433
13.7483	-0.97632
13.7686	-0.76747
13.7889	-0.55883
13.8092	-0.42913
13.8513	-0.30058
13.8717	-0.28174
13.892	-0.25418
13.9123	-0.30566
13.9326	-0.30566
13.9751	-0.30566
13.9955	-0.30973
14.0221	-0.10776
14.0456	-0.01977
14.0677	0.03891
14.1102	-0.10776
14.1306	-0.01977
14.1509	0.03891
14.1712	-0.10776
14.1915	-0.01977
14.2337	0.03891
14.254	0.00992
14.2743	-0.10776
14.2946	-0.01977
14.3149	0.03891
14.357	-0.10776
14.3773	-0.01977
14.3977	0.03891
14.418	0.00992
14.4383	-0.02787
14.4809	0.03891
14.5012	-0.10776
14.5215	-0.01977
14.5418	0.03891
14.5621	-0.10776
14.6042	-0.01977
14.6245	0.03891
14.6449	0.00992
14.6652	-0.02787
14.6855	-0.01073
14.7276	-4.88498e-15
14.7479	-0.01134
14.7683	0.02035
14.7886	0.15104
14.809	0.12769
14.8511	0.13077
14.8714	0.2434
14.8917	0.25877
14.912	0.14253
14.9323	0.29027
14.9744	0.12725
14.9948	0.4532
15.0211	0.19104
15.0433	0.10057
15.0653	0.15026
15.1074	0.19921
15.1277	0.07445
15.148	0.16161
15.1683	0.4595
15.1886	0.46206
15.2307	0.51337
15.251	0.80571
15.2713	0.77232
15.2917	2.81057
15.3121	7.48377
15.3547	8.9855
15.375	10.2202
15.3953	11.067
15.4156	11.6449
15.4361	12.2567
15.4787	12.2804
15.499	12.0679
15.5193	11.7518
15.5396	11.2889
15.5599	10.5954
15.602	9.84324
15.6224	8.6187
15.6427	7.8068
15.663	7.16207
15.6833	5.75241
15.7254	4.68178
15.7457	3.64117
15.766	2.83639
15.7863	2.35765
15.8066	2.04569
15.8494	1.81404
15.8728	1.53047
15.8932	1.34577
15.9135	1.35294
15.9339	1.11787
15.976	1.04852
15.9963	1.01773
16.0166	0.92502
16.0369	0.82435
16.0572	0.84432
16.0993	0.70117
16.1196	0.89857
16.1401	0.83579
16.1604	0.72782
16.1807	0.80105
16.2228	0.77896
16.2431	0.67617
16.2634	0.54113
16.2838	0.44429
16.3041	0.59027
16.3462	0.61357
16.3665	0.53112
16.3867	0.47678
16.407	0.53739
16.4273	0.64176
16.4699	0.49566
16.4902	0.43466
16.5105	0.54298
16.5308	0.62035
16.5511	0.36394
16.5936	0.32821
16.6139	0.40038
16.6342	0.47801
16.6545	0.66643
16.677	1.17952
16.7191	1.37547
16.7394	1.46907
16.7598	1.34382
16.78	1.25696
16.8004	1.9869
16.8424	2.8152
16.8627	4.14417
16.883	5.63338
16.9033	6.65383
16.9236	8.22004
16.9662	8.72808
16.9865	9.12464
17.0068	9.34951
17.027	9.27624
17.0485	8.50285
17.0906	7.98518
17.1109	7.58914
17.1312	7.14565
17.1515	6.33166
17.1718	4.11832
17.2139	3.1232
17.2342	2.40725
17.2545	1.9746
17.2748	1.73022
17.2951	1.28627
17.3388	0.98827
17.3597	-0.06898
17.38	-0.10463
17.4003	-0.25407
17.4206	-0.25752
17.4627	-0.17754
17.483	-0.18114
17.5033	-0.27659
17.5236	-0.3309
17.5438	-0.4885
17.5859	-0.26444
17.5859	-0.25293
17.6062	-0.33882
17.6483	-0.39658
17.6686	-0.2745
17.6889	-0.27184
17.7092	-0.29999
17.7295	-0.26317
17.772	-0.16793
17.7923	-0.22172
17.8133	-0.18215
17.8336	-0.06898
17.8539	-0.10463
17.896	-0.25407
17.9163	-0.25752
17.9366	-0.17754
17.9569	-0.18114
17.9772	-0.27659
18.0193	-0.3309
18.0396	-0.16961
18.0599	-0.16082
18.0802	-0.21245
18.1004	-0.21322
18.1425	-0.15923
18.1628	-0.09477
18.1831	-0.1222
18.2034	-0.14607
18.2237	-0.09421
18.2658	-0.02738
18.2861	-0.13696
18.3064	-0.26031
18.3267	-0.25723
18.347	-0.1446
18.3891	-0.12923
18.4094	-0.34547
18.4297	-0.29773
18.5332	-0.16075
18.5535	-0.1348
18.5738	-0.29696
18.5941	-0.18743
18.6144	-0.23774
18.6569	-0.38879
18.6772	-0.51355
18.6975	-0.62115
18.7178	-0.45978
18.7381	-0.3868
18.7802	-0.63898
18.8005	-0.84021
18.8208	-0.97483
18.8411	-1.46356
18.8614	-1.70768
18.9056	-2.13939
18.9259	-2.80138
18.9462	-3.53984
18.9665	-4.83536
18.9868	-5.30493
19.0293	-5.55309
19.0496	-5.68138
19.0699	-5.69884
19.0902	-5.7555
19.1105	-5.8514
19.1526	-5.79014
19.1729	-5.67266
19.1932	-5.51147
19.2137	-5.43274
19.234	-5.36467
19.2761	-5.27278
19.2964	-5.24283
19.3167	-5.27408
19.3167	-4.92624
19.337	-4.63077
19.3791	-4.39781
19.3994	-4.24888
19.4197	-4.11141
19.44	-3.66461
19.4602	-3.37047
19.5028	-3.19505
19.5231	-3.14666
19.544	-3.06224
19.5644	-2.62191
19.5847	-2.32466
19.6268	-2.10833
19.6471	-1.85522
19.6674	-1.51632
19.6877	-1.08225
19.708	-0.95679
19.7501	-0.75212
19.7703	-0.54765
19.7906	-0.42055
19.8109	-0.29456
19.8312	-0.2761
19.8733	-0.2491
19.8936	-0.29955
19.9139	-0.29955
19.9342	-0.29955
19.9545	-0.30353
19.9966	-0.32521
20.0169	-0.31533
20.0372	-0.27093
20.0575	-0.2569
20.0778	-0.13758
20.1199	-0.18815
20.1402	-0.10781
20.1605	-0.1918
20.1808	-0.16043
20.2011	-0.11957
20.2432	-0.18133
20.2635	-0.12607
20.2838	-0.19315
20.304	-0.14999
20.3244	-0.02608
20.3669	-0.01628
20.3872	-0.14039
20.4075	-0.14039
20.4278	-0.19199
20.4481	-0.11001
20.4686	-0.12201
20.4888	-0.18503
20.5091	-0.12864
20.5294	-0.19709
20.5715	-0.15306
20.5919	-0.02661
20.6121	-0.14039
20.6324	-0.19199
20.6527	-0.11001
20.6955	-0.12201
20.7189	-0.18503
20.7393	-0.12864
20.7597	-0.19709
20.78	-0.15306
20.8222	-0.14039
20.8424	-0.19199
20.8424	-0.11001
20.8627	-0.14039
20.883	-0.19199
20.9251	-0.11001
20.9454	-0.12201
20.9659	-0.18503
20.9862	-0.12864
21.0066	-0.19709
21.0487	-0.15306
21.069	-0.02661
21.0893	-0.1718
21.1096	0.45689
21.1299	2.52426
21.172	5.86248
21.1923	8.43677
21.2126	10.1589
21.2329	11.5538
21.2532	12.233
21.2957	12.698
21.316	12.3533
21.3363	10.0908
21.3566	9.65778
21.3769	8.97855
21.4195	8.17395
21.4398	6.37871
21.46	5.2905
21.4803	3.48077
21.5028	2.24298
21.5449	4.26352
21.5653	6.20428
21.5856	7.51851
21.6059	8.47671
21.6262	9.83551
21.6683	10.0182
21.6886	9.52485
21.7089	8.78433
21.7292	6.86752
21.7494	6.15639
21.792	4.10553
21.8123	1.01719
21.8326	-1.76577
21.8529	-2.54918
21.8743	-3.10466
21.9165	-3.50685
21.9367	-3.99598
21.957	-4.77751
21.9774	-4.82233
21.9976	-5.1469
22.0397	-5.20259
22.06	-4.99824
22.0803	-4.62804
22.1006	-4.23236
22.1209	-3.729
22.1646	-3.61088
22.1855	-3.48159
22.2058	-3.20863
22.2261	-2.81353
22.2464	-2.27858
22.2885	-2.1251
22.3088	-1.96126
22.3291	-1.77239
22.3494	-1.43265
22.3697	-1.17991
22.4118	-1.06928
22.4118	-0.93022
22.4321	-0.81051
22.4741	-0.71114
22.4944	-0.51856
22.5147	-0.47006
22.535	-0.46946
22.5553	-0.51165
22.5979	-0.49744
22.6182	-0.60851
22.6391	-0.58081
22.6595	-0.54253
22.6798	-0.52799
22.7219	-0.49199
22.7421	-0.31675
22.7625	-0.30262
22.7827	-0.3413
22.803	-0.27506
22.8451	-0.15165
22.8654	-0.189
22.8857	-0.22968
22.906	-0.09559
22.9263	-0.10712
22.9684	-0.17765
22.9887	0.02779
23.0089	-0.11126
23.0293	-0.14319
23.0495	-0.14319
23.0917	-0.19583
23.1119	-0.11221
23.1322	-0.12445
23.1525	-0.18873
23.1728	-0.13122
23.2149	-0.20104
23.2353	-0.15612
23.2555	-0.02714
23.2758	-0.14319
23.2961	-0.19583
23.3382	-0.11221
23.3585	-0.12445
23.3788	-0.18873
23.3991	-0.13122
23.4194	-0.20104
23.462	-0.15612
23.4823	-0.14319
23.5026	-0.19583
23.5229	-0.11221
23.5432	-0.14319
23.5857	-0.19583
23.6061	-0.11221
23.6264	-0.12445
23.6467	-0.18873
23.667	-0.13122
23.7091	-0.20104
23.7295	-0.15612
23.7497	-0.02714
23.77	0.26959
23.7903	-0.17524
23.8331	0.46603
23.8565	2.57475
23.8769	5.97973
23.8973	8.60551
23.9177	10.3621
23.9597	11.7849
23.98	12.4777
24.0003	12.952
24.0206	12.6004
24.0409	10.2927
24.083	9.85094
24.1033	9.15812
24.1238	8.33743
24.1441	6.50628
24.1645	5.39631
24.2066	3.55039
24.2268	2.28784
24.2472	4.34879
24.2675	6.32837
24.2878	7.66888
24.3299	8.64624
24.3502	10.0322
24.3705	10.2186
24.3908	9.71535
24.4111	8.96002
24.4536	7.00487
24.4739	6.27952
24.4942	4.18764
24.5145	1.03753
24.5348	-1.80109
24.5774	-2.60016
24.5976	-3.16675
24.6179	-3.57699
24.6382	-4.0759
24.6607	-4.87306
24.7028	-4.91878
24.7232	-5.24984
24.7435	-5.30664
24.7638	-5.0982
24.7841	-4.7206
24.8262	-4.31701
24.8465	-3.80358
24.8667	-3.6831
24.887	-3.55122
24.9073	-3.2728
24.9499	-2.8698
24.9702	-2.32415
24.9905	-2.1676
25.0108	-2.00049
25.0323	-1.80784
25.0743	-1.4613
25.0947	-1.20351
25.1149	-1.09067
25.1352	-0.94882
25.1555	-0.82672
25.1976	-0.72536
25.2179	-0.52893
25.2382	-0.47946
25.2585	-0.47885
25.2788	-0.52188
25.3225	-0.50739
25.3434	-0.62068
25.3637	-0.59243
25.384	-0.55338
25.4043	-0.53855
25.4464	-0.50183
25.4667	-0.32309
25.487	-0.30867
25.5073	-0.34813
25.5276	-0.28056
25.5697	-0.15468
25.5697	-0.19278
25.59	-0.23427
25.632	-0.16979
25.6523	-0.16261
25.6726	-0.20472
25.6929	-0.0975
25.7132	-0.10926
25.7558	-0.1812
25.7761	-0.2176
25.797	-0.05883
25.8174	0.07709
25.8377	0.04626
25.8798	0.07478
25.9001	0.0096
25.9203	0.04322
25.9406	0.02835
25.9609	-0.11349
26.003	-0.01134
26.0233	0.02035
26.0436	-0.00882
26.0639	-4.88498e-15
26.0842	0.04126
26.1263	-0.01112
26.1466	-0.09576
26.1669	-0.13423
26.1871	-0.07543
26.2075	0.02535
26.2495	-0.05032
26.2698	-0.04568
26.2901	-0.02153
26.3104	-0.12218
26.3307	-0.21996
26.3728	-0.01134
26.3931	0.02035
26.4135	-0.00882
26.4337	0.00991
26.454	0.00964
26.4961	0.01738
26.5164	0.02914
26.5367	0.04472
26.557	0.04126
26.5773	-0.01112
26.6199	-0.09576
26.6402	-0.13423
26.6605	-0.07543
26.6808	0.02535
26.7011	-0.05032
26.7436	-0.04568
26.7639	-0.02153
26.7842	-0.12218
26.8045	-0.21996
26.8248	-0.29025
26.8669	-0.10776
26.8872	-0.13776
26.9075	0.00398
26.9278	-0.04546
26.9481	-0.11914
26.9923	-0.28244
27.0126	-0.53661
27.0329	-0.7062
27.0532	-0.98319
27.0735	-1.36521
27.116	-1.84092
27.1363	-2.91047
27.1566	-3.66594
27.1769	-4.91953
27.1972	-6.10209
27.2393	-7.23519
27.2596	-7.58044
27.2799	-7.40447
27.3004	-6.999
27.3207	-6.49789
27.3628	-6.07686
27.3831	-5.44549
27.4034	-5.08733
27.4034	-4.80535
27.4237	-4.6073
27.4658	-4.43336
27.4861	-4.22015
27.5064	-4.22652
27.5267	-4.23318
27.5469	-4.22746
27.5895	-4.22729
27.6098	-4.23404
27.6307	-4.29567
27.6511	-4.31019
27.6714	-4.3334
27.7135	-4.41296
27.7338	-4.19408
27.7541	-4.03689
27.7744	-3.9123
27.7947	-3.76888
27.8367	-3.59532
27.857	-2.91245
27.8773	-2.47598
27.8976	-2.12056
27.9179	-1.9203
27.96	-1.71356
27.9803	-1.22917
28.0006	-0.98081
28.0209	-0.83754
28.0412	-0.70923
28.0833	-0.62787
28.1036	-0.09576
28.1239	-0.13423
28.1441	-0.07543
28.1645	0.02535
28.2066	0.01738
28.2269	0.02914
28.2472	0.04472
28.2675	0.04126
28.2878	-0.01112
28.3299	-0.09576
28.3501	-0.13423
28.3704	-0.011
28.3907	0.01974
28.4111	-0.00856
28.4536	-4.73843e-15
28.4739	0.04002
28.4942	-0.01079
28.5145	-0.09289
28.5348	-0.13021
28.5774	-0.07316
28.5977	0.02459
28.618	-0.04881
28.6382	-0.04431
28.6585	-0.02089
28.7006	-0.11852
28.7209	-0.21336
28.7413	-0.011
28.7615	0.01974
28.7818	-0.00856
28.826	0.00961
28.8463	0.00936
28.8666	0.01686
28.8869	0.02827
28.9072	0.04338
28.9498	0.04002
28.9701	-0.01079
28.9903	-0.09289
29.0106	-0.13021
29.0309	-0.07316
29.073	0.02459
29.0933	-0.04881
29.1136	-0.04431
29.1341	-0.02089
29.1544	-0.11852
29.1965	-0.21336
29.2168	-0.28154
29.2371	-0.10452
29.2574	-0.13362
29.2777	0.00386
29.3198	-0.0441
29.3892	-0.11556
29.4312	-0.27397
29.4515	-0.52051
29.4718	-0.68501
29.4921	-0.95369
29.5124	-1.32426
29.5545	-1.78569
29.5748	-2.82315
29.5951	-3.55596
29.6154	-4.77194
29.6357	-5.91903
29.6778	-7.01813
29.6981	-7.35303
29.7184	-7.18234
29.7398	-6.78903
29.7824	-6.30295
29.8027	-5.89456
29.823	-5.28213
29.8434	-4.93471
29.8648	-4.66119
29.9069	-4.46908
29.9273	-4.30036
29.9477	-4.09354
29.968	-4.09972
29.9949	-4.10618
30.037	-4.10064
30.0574	-4.10047
30.0777	-4.10702
30.098	-4.1668
30.1199	-4.18088
30.1625	-4.2034
30.1828	-4.28057
30.2031	-4.06826
30.2234	-3.91579
30.2456	-3.79493
30.2877	-3.65581
30.308	-3.48746
30.3283	-2.82508
30.3495	-2.4017
30.3721	-2.05695
30.4141	-1.86269
30.4345	-1.66215
30.4548	-1.03067
30.4751	-0.70729
30.496	-0.46639
30.538	-0.23041
30.5584	-0.00896
30.5787	0
30.599	-0.10452
30.6201	-0.01918
30.6622	0.03774
30.6825	0.00962
30.7029	-0.02704
30.7232	-0.01041
30.7442	-4.73843e-15
30.7863	-0.011
30.8066	0.01974
30.827	-0.00856
30.8473	-4.73843e-15
30.8685	0.00961
30.9106	0.00936
30.9309	0.01686
30.9589	0.02827
30.9831	0.04338
31.0059	0.04002
31.0485	-0.01079
31.0688	-0.09289
31.0891	-0.13021
31.1094	-0.07316
31.1312	0.02459
31.1738	0.01686
31.1941	0.02827
31.2144	0.04338
31.2353	0.04002
31.2579	-0.01079
31.3	-0.09289
31.3203	-0.13021
31.3406	-0.07543
31.3614	0.02535
31.384	-0.12776
31.4261	-0.10776
31.4464	-0.01977
31.4667	0.03891
31.4871	0.00992
31.5079	-0.02787
31.5504	-0.01073
31.5707	-4.88498e-15
31.5911	-0.01134
31.6114	0.02035
31.6326	-0.00882
31.6747	-4.88498e-15
31.695	0.00991
31.7153	0.00964
31.7357	0.01738
31.7569	0.02914
31.799	0.04472
31.8193	0.04126
31.8396	-0.01112
31.86	-0.09576
31.8815	-0.13423
31.9236	-0.07543
31.9439	0.02535
31.9643	0.01016
31.9853	-0.00495
32.0082	-0.05339
32.0502	-0.15661
32.0706	-0.31357
32.0909	-0.441
32.1112	-0.73424
32.1333	-1.06258
32.1754	-1.51156
32.1957	-2.07937
32.2162	-3.40106
32.2365	-4.11781
32.2586	-4.96711
32.3007	-5.96007
32.321	-6.9099
32.3413	-7.36571
32.3623	-7.12723
32.385	-6.82536
32.4275	-6.47396
32.4479	-6.09581
32.4682	-5.51409
32.4885	-5.22604
32.5093	-4.92915
32.5519	-4.71833
32.5722	-4.55011
32.5925	-4.25889
32.6129	-4.19804
32.6344	-4.16959
32.6765	-4.23061
32.6968	-4.29221
32.7171	-4.33828
32.7374	-4.34147
32.7585	-4.30232
32.8006	-4.25728
32.8209	-4.15624
32.8412	-3.88109
32.8616	-3.7267
32.8833	-3.54545
32.9258	-3.27107
32.9461	-2.98556
32.9665	-2.82933
32.9869	-2.70574
33.0098	-2.50941
33.0519	-2.26214
33.0722	-1.9386
33.0925	-1.20346
33.1128	-0.85269
33.135	-0.59409
33.1771	-0.40818
33.1974	-0.22335
33.2177	0
33.238	-0.10776
33.2602	-0.01977
33.3023	0.03891
33.3226	0.00992
33.3429	-0.02787
33.3639	-0.01073
33.3866	-4.88498e-15
33.4287	-0.01134
33.449	0.02035
33.4693	-0.00882
33.4896	-4.88498e-15
33.5105	0.00991
33.5526	0.00964
33.5729	0.01738
33.5932	0.02914
33.6135	0.04472
33.6346	0.04126
33.6767	-0.01112
33.697	-0.09576
33.7174	-0.13423
33.7377	-0.07543
33.7589	0.02535
33.8015	-0.07769
33.8218	0.02611
33.8421	-0.13159
33.8624	-0.11099
33.8838	-0.02036
33.9264	0.04007
33.9467	0.01021
33.967	-0.02871
33.9873	-0.01105
34.0101	-5.03153e-15
34.0522	-0.01168
34.0725	0.02096
34.0928	-0.00908
34.1131	-5.03153e-15
34.1349	0.0102
34.177	0.00993
34.1973	0.0179
34.2178	0.03002
34.2381	0.04606
34.2599	0.0425
34.3025	-0.01145
34.3228	-0.09864
34.3431	-0.13826
34.364	-0.07769
34.3866	0.02611
34.4286	0.01047
34.449	-0.0051
34.4693	-0.05499
34.4896	-0.16131
34.51	-0.32298
34.5521	-0.45423
34.5725	-0.75626
34.5928	-1.09446
34.6131	-1.55691
34.6343	-2.14175
34.6764	-3.50309
34.6967	-4.24135
34.717	-5.11612
34.7374	-6.13887
34.7582	-7.1172
34.8003	-7.58668
34.8206	-7.34104
34.8409	-7.03012
34.8612	-6.66818
34.8835	-6.27868
34.9256	-5.67951
34.9459	-5.38283
34.9663	-5.07702
34.9866	-4.85988
35.0077	-4.68662
35.0498	-4.38666
35.0701	-4.32398
35.0905	-4.29468
35.1108	-4.35753
35.1311	-4.42098
35.1737	-4.46843
35.194	-4.47171
35.2143	-4.43139
35.2347	-4.38499
35.255	-4.28093
35.2976	-3.99752
35.3179	-3.8385
35.3382	-3.65182
35.3585	-3.3692
35.3809	-3.07513
35.423	-2.91421
35.4433	-2.78691
35.4636	-2.53
35.4839	-1.99675
35.5042	-1.23956
35.5463	-0.87827
35.5667	-0.61191
35.587	-0.23005
35.6073	0.01244
35.6276	0.02536
35.6702	0.0172
35.6905	-0.11099
35.7108	-0.02036
35.7312	-0.02871
35.7515	-0.01105
35.7936	-5.03153e-15
35.8139	-0.01168
35.8342	0.02096
35.8546	-0.00908
35.8749	-5.03153e-15
35.917	0.0102
35.9393	0.00993
35.9618	0.0179
35.9844	0.03002
36.0069	0.04606
36.0489	0.0425
36.0693	-0.01145
36.0896	-0.09864
36.1099	-0.13826
36.1302	-0.07769
36.1723	0.02611
36.1927	0.04126
36.213	-0.01112
36.213	-0.09576
36.2333	-0.13423
36.2547	-0.07543
36.2973	0.02535
36.3176	-0.05032
36.3379	-0.04568
36.3582	-0.02153
36.3797	-0.12218
36.4218	-0.21996
36.4422	-0.01134
36.4626	0.02035
36.4829	-0.00882
36.5098	0.00991
36.5519	0.00964
36.5723	0.01738
36.5926	0.02914
36.6129	0.04472
36.6348	0.04126
36.6774	-0.01112
36.6977	-0.09576
36.718	-0.13423
36.7383	-0.07543
36.7605	0
36.8026	-0.08368
36.8229	-0.19703
36.8432	-0.36223
36.8644	-0.8194
36.8869	-1.36676
36.929	-2.16603
36.9494	-3.12599
36.9697	-4.40258
36.99	-5.57966
37.0109	-5.88765
37.053	-6.20662
37.0872	-6.36554
37.1075	-6.34941
37.1279	-6.31919
37.1482	-6.24385
37.1903	-6.13712
37.2107	-6.0555
37.231	-6.00071
37.2513	-5.84474
37.2716	-5.7857
37.3137	-5.72502
37.334	-5.64411
37.3543	-5.56554
37.3747	-5.36173
37.395	-5.26053
37.4371	-5.16512
37.4574	-5.05964
37.4777	-4.99729
37.498	-4.86049
37.5183	-4.7346
37.5609	-4.60805
37.5812	-4.51358
37.6078	-4.46745
37.6313	-4.15241
37.6534	-3.98728
37.696	-3.83925
37.7163	-3.7164
37.7367	-3.58593
37.757	-3.33078
37.7773	-3.20239
37.8194	-3.0615
37.8397	-2.92859
37.86	-2.79339
37.8803	-2.55185
37.9007	-2.42008
37.9428	-2.27747
37.9631	-2.18245
37.9834	-2.06693
38.0037	-1.76489
38.0241	-1.71307
38.0666	-1.67725
38.0869	-1.5438
38.1072	-1.37454
38.1275	-1.12509
38.1479	-1.02837
38.19	-0.94791
38.2103	-0.85528
38.2306	-0.79085
38.2509	-0.69193
38.2713	-0.66235
38.3134	-0.65902
38.3337	-0.59162
38.354	-0.51484
38.3743	-0.44732
38.3947	-0.36414
38.4368	-0.31876
38.4571	-0.32079
38.4774	-0.30102
38.4978	-0.21588
38.5181	-0.21929
38.5602	-0.22184
38.5805	-0.19173
38.6069	-0.10776
38.629	-0.01977
38.651	0.03891
38.6931	0.00992
38.7134	-0.02787
38.7337	-0.01073
38.754	-4.88498e-15
38.7744	-0.01134
38.8165	0.02035
38.8368	-0.00882
38.8571	-4.88498e-15
38.8775	0.00991
38.8979	0.00964
38.9404	0.01738
38.9607	-0.05032
38.9811	0.0425
39.0014	-0.01145
39.0219	-0.09864
39.0644	-0.13826
39.0847	-0.07769
39.105	0.02611
39.1253	-0.05183
39.1457	-0.04705
39.1878	-0.02218
39.2082	-0.12585
39.2285	-0.02656
39.2488	-0.01168
39.2691	0.000959432
39.3111	-0.00908
39.3315	0.0102
39.3518	0.00993
39.3721	0.0179
39.3923	0.03002
39.4351	0.04606
39.4585	0.0425
39.4789	-0.01145
39.4993	-0.09864
39.5197	-0.13826
39.5618	-0.07769
39.5821	0
39.6024	-0.08619
39.6226	-0.20294
39.6429	-0.3731
39.685	-0.84398
39.7053	-1.40777
39.7258	-2.23102
39.7462	-3.21977
39.7665	-4.53466
39.8086	-5.74705
39.8289	-6.06428
39.8492	-6.39282
39.8695	-6.5565
39.8898	-6.53989
39.9319	-6.50876
39.9522	-6.43117
39.9725	-6.32124
39.9928	-6.23716
40.0131	-6.18073
40.0556	-6.02008
40.0759	-5.95927
40.0962	-5.89677
40.1165	-5.81344
40.1368	-5.73251
40.1794	-5.52258
40.1997	-5.41835
40.2199	-5.32007
40.2402	-5.21143
40.2628	-5.1472
40.3049	-5.00631
40.3252	-4.87664
40.3455	-4.7463
40.3658	-4.64898
40.3861	-4.60147
40.4282	-4.27698
40.4485	-4.1069
40.4688	-3.95443
40.4891	-3.82789
40.5093	-3.6935
40.5519	-3.43071
40.5722	-3.29846
40.5925	-3.15334
40.6128	-3.01645
40.6343	-2.87719
40.6764	-2.62841
40.6967	-2.49268
40.717	-2.3458
40.7373	-2.24792
40.7576	-2.12893
40.7996	-1.81783
40.8199	-1.76446
40.8402	-1.72757
40.8605	-1.59011
40.8808	-1.41578
40.9246	-1.15884
40.9455	-1.05922
40.9657	-0.97635
40.986	-0.88094
41.0063	-0.81457
41.0484	-0.71269
41.0687	-0.68222
41.089	-0.67879
41.1093	-0.60937
41.1296	-0.53029
41.1717	-0.46074
41.1717	-0.37507
41.192	-0.32832
41.2341	-0.33042
41.2544	-0.31005
41.2746	-0.22236
41.2949	-0.22587
41.3152	-0.2285
41.3578	-0.19748
41.3781	-0.11099
41.399	-0.02036
41.4194	-0.02871
41.4397	-0.01105
41.4818	-5.03153e-15
41.5021	-0.01168
41.5224	0.02096
41.5427	-0.00908
41.5629	-5.03153e-15
41.605	0.0102
41.6253	0.00993
41.6456	0.0179
41.6659	-0.05183
41.6862	0.04002
41.7283	-0.01079
41.7486	-0.09289
41.7689	-0.13021
41.7892	-0.07316
41.8095	0.02459
41.8516	-0.04881
41.8719	-0.04431
41.8921	-0.02089
41.9124	-0.01852
41.9327	-0.01336
41.9748	-0.011
41.9952	0.01974
42.0155	-0.00856
42.1189	0.00961
42.1392	0.00936
42.1595	0.01686
42.1798	0.02827
42.2001	0.04338
42.2427	0.04002
42.263	-0.01079
42.2833	-0.09289
42.3036	-0.13021
42.3239	-0.07316
42.3659	0
42.3863	-0.08117
42.4066	-0.19112
42.4269	-0.35136
42.4472	-0.79482
42.4913	-1.32576
42.5117	-2.10105
42.532	-3.03221
42.5522	-4.2705
42.5725	-5.41227
42.6151	-5.71102
42.6354	-6.02043
42.6557	-6.17457
42.676	-6.15893
42.6963	-6.12961
42.7383	-6.05653
42.7586	-5.95301
42.7789	-5.87383
42.7995	-5.82069
42.8198	-5.6694
42.8618	-5.61213
42.8822	-5.55327
42.9024	-5.47479
42.9024	-5.39858
42.9227	-5.20088
42.9648	-5.10271
42.9851	-5.01017
43.0054	-4.90785
43.0257	-4.84737
43.046	-4.71468
43.0885	-4.59257
43.1088	-4.46981
43.1298	-4.37817
43.1501	-4.33342
43.1705	-4.02784
43.2125	-3.86767
43.2328	-3.72407
43.2531	-3.6049
43.2734	-3.47835
43.2937	-3.23086
43.3358	-3.10632
43.3561	-2.96965
43.3764	-2.84073
43.3967	-2.70959
43.417	-2.4753
43.459	-2.34747
43.4793	-2.20915
43.4996	-2.11697
43.5199	-2.00492
43.5402	-1.71194
43.5823	-1.66168
43.6026	-1.62693
43.6229	-1.49748
43.6432	-1.33331
43.6635	-1.09134
43.7056	-0.99752
43.7259	-0.91947
43.7462	-0.82962
43.7665	-0.76712
43.7868	-0.67117
43.8289	-0.64248
43.8492	-0.63925
43.8695	-0.57387
43.8898	-0.4994
43.9101	-0.4339
43.9527	-0.35322
43.973	-0.3092
43.9933	-0.31117
44.0136	-0.29199
44.0339	-0.2094
44.0543	-0.21271
44.0746	-0.21518
44.0949	-0.18598
44.1152	-0.10452
44.1573	-0.01918
44.1776	-0.02704
44.1979	-0.01041
44.2182	-4.73843e-15
44.2385	-0.011
44.2812	0.01974
44.3046	-0.00856
44.325	-4.73843e-15
44.3454	0.00961
44.3658	0.00936
44.4079	0.01686
44.4282	-0.04881
44.4282	-0.01112
44.4485	-0.09576
44.4688	-0.13423
44.5109	-0.07543
44.5311	0.02535
44.5517	-0.05032
44.572	-0.04568
44.5923	-0.02153
44.6344	-0.02218
44.6547	-0.01996
44.675	-0.01134
44.6953	0.02035
44.7156	-0.00882
44.7577	0.00991
44.778	0.00964
44.7983	0.01738
44.8186	0.02914
44.8389	0.04472
44.8815	0.04126
44.9017	-0.01112
44.9221	-0.09576
44.9424	-0.13423
44.9627	-0.07543
45.0052	0
45.0255	-0.08368
45.0458	-0.19703
45.0661	-0.36223
45.0886	-0.8194
45.1307	-1.36676
45.151	-2.16603
45.1713	-3.12599
45.1916	-4.40258
45.2119	-5.57966
45.254	-5.88765
45.2743	-6.20662
45.2946	-6.36554
45.3149	-6.34941
45.3352	-6.31919
45.3777	-6.24385
45.398	-6.13712
45.4183	-6.0555
45.4386	-6.00071
45.4601	-5.84474
45.5022	-5.7857
45.5225	-5.72502
45.5428	-5.64411
45.5631	-5.56554
45.5834	-5.36173
45.6255	-5.26053
45.6458	-5.16512
45.6661	-5.05964
45.6864	-4.99729
45.7066	-4.86049
45.7504	-4.7346
45.7713	-4.60805
45.7916	-4.51358
45.8119	-4.46745
45.8322	-4.15241
45.8743	-3.98728
45.8946	-3.83925
45.9148	-3.7164
45.9351	-3.58593
45.9554	-3.33078
45.9975	-3.20239
45.9975	-3.0615
46.0178	-2.92859
46.0599	-2.79339
46.0802	-2.55185
46.1005	-2.42008
46.1208	-2.27747
46.1411	-2.18245
46.1836	-2.06693
46.2039	-1.76489
46.2249	-1.71307
46.2452	-1.67725
46.2655	-1.5438
46.3076	-1.37454
46.3279	-1.12509
46.3482	-1.02837
46.3685	-0.94791
46.3888	-0.85528
46.4309	-0.79085
46.4511	-0.69193
46.4714	-0.66235
46.4917	-0.65902
46.512	-0.59162
46.5541	-0.51484
46.5744	-0.44732
46.5947	-0.36414
46.615	-0.31876
46.6353	-0.32079
46.6774	-0.30102
46.6977	-0.21588
46.718	-0.21929
46.7383	-0.22184
46.7586	-0.19173
46.8007	-0.10776
46.821	-0.01977
46.8413	0.00891
46.8616	0.00992
46.8819	-0.02787
46.924	-0.01073
46.9443	-4.88498e-15
46.9646	-0.01134
46.9849	0.01035
47.0052	-0.00882
47.0477	-4.88498e-15
47.068	0.00991
47.0883	0.00964
47.1086	0.01738
47.1289	0.02914
47.1715	0.04472
47.1919	0.04126
47.2122	-0.01112
47.2325	-0.09576
47.2528	-0.03423
47.2949	-0.07543
47.3152	0.01535
47.3355	-0.05032
47.3558	-0.04568
47.3761	-0.02153
47.4188	-0.12218
47.4422	-0.11996
47.4626	-0.01134
47.483	0.02035
47.5034	-0.00882
47.5455	0.00991
47.5658	0.00964
47.5861	0.01738
47.6064	0.02914
47.6267	0.04472
47.6688	0.04126
47.6891	-0.01112
47.7096	-0.09576
47.7299	-0.13423
47.7502	-0.07543
47.7923	0
47.8126	-0.08368
47.8329	-0.10776
47.8532	-0.01977
47.8735	0.03891
47.9156	0.00992
47.9359	-0.02787
47.9562	-0.01073
47.9765	-4.88498e-15
47.9968	-0.01134
48.0393	0.02035
48.0596	-0.00882
48.0799	-4.88498e-15
48.1003	0.00991
48.1206	0.00964
48.1631	0.01738
48.1834	0.02914
48.2037	0.04472
48.224	0.04126
48.2465	-0.01112
48.2886	-0.09576
48.3089	-0.13423
48.3292	-0.07543
48.3495	-0.05032
48.3698	-0.04568
48.4119	-0.02153
48.4322	-0.12218
48.4525	-0.01134
48.4728	0.02035
48.4931	-0.00882
48.5356	0.00991
48.5559	0.00964
48.5762	0.01738
48.5965	0.02914
48.618	0.04472
48.6601	0.04126
48.6804	-0.01112
48.7007	-0.09576
48.721	-0.13423
48.7413	-0.07543
48.7834	0.02535
48.8037	-0.05032
48.824	-0.04568
