# Supplementary material for: Fatigue-free artificial ionic skin toughened by self-healable elastic nanomesh
Source: Nat Commun. 2022 Jul 29;13:4411. doi: 10.1038/s41467-022-32140-3 (PMC9338060; doi:10.1038/s41467-022-32140-3)
Supplement: Supplementary file 7 — Source Data [file 41467_2022_32140_MOESM7_ESM.zip › Source data Fig. 5.xlsx]

## Sheet: Fig. 5a
Hybrid ionic skin		Ionic matrix		Constant conductivity
Strain (%)	σc/σc,0 (%)	Strain (%)	σc/σc,0 (%)	Strain (%)	σc/σc,0 (%)
0	100	0	99.7318	0	100
1.4304	101.132	1.41143	102.398	1.33164	100
2.8608	102.251	2.82287	105.082	2.66327	100
4.2912	103.357	4.2343	107.783	3.99491	100
5.72159	104.45	5.64573	110.5	5.32655	100
7.15199	105.531	7.05716	113.232	6.65818	100
8.58239	106.599	8.4686	115.977	7.98982	100
10.0128	107.656	9.88003	118.735	9.32146	100
11.4432	108.7	11.2915	121.504	10.6531	100
12.8736	109.732	12.7029	124.283	11.9847	100
14.304	110.752	14.1143	127.072	13.3164	100
15.7344	111.761	15.5258	129.869	14.648	100
17.1648	112.759	16.9372	132.673	15.9796	100
18.5952	113.745	18.3486	135.483	17.3113	100
20.0256	114.72	19.7601	138.298	18.6429	100
21.456	115.684	21.1715	141.117	19.9746	100
22.8864	116.638	22.5829	143.939	21.3062	100
24.3168	117.581	23.9944	146.763	22.6378	100
25.7472	118.513	25.4058	149.588	23.9695	100
27.1776	119.436	26.8172	152.412	25.3011	100
28.608	120.348	28.2286	155.236	26.6327	100
30.0384	121.25	29.6401	158.057	27.9644	100
31.4688	122.142	31.0515	160.875	29.296	100
32.8992	123.024	32.4629	163.689	30.6276	100
34.3296	123.897	33.8744	166.499	31.9593	100
35.76	124.761	35.2858	169.302	33.2909	100
37.1904	125.615	36.6972	172.099	34.6226	100
38.6208	126.46	38.1087	174.889	35.9542	100
40.0512	127.296	39.5201	177.67	37.2858	100
41.4816	128.123	40.9316	180.441	38.6175	100
42.912	128.941	42.343	183.203	39.9491	100
44.3424	129.75	43.7544	185.954	41.2807	100
45.7728	130.552	45.1658	188.693	42.6124	100
47.2032	131.344	46.5773	191.421	43.944	100
48.6335	132.129	47.9887	194.135	45.2756	100
50.0639	132.905	49.4001	196.835	46.6073	100
51.4943	133.673	50.8116	199.521	47.9389	100
52.9248	134.433	52.223	202.192	49.2706	100
54.3552	135.185	53.6344	204.848	50.6022	100
55.7856	135.93	55.0459	207.487	51.9338	100
57.2159	136.667	56.4573	210.11	53.2655	100
58.6463	137.397	57.8687	212.715	54.5971	100
60.0767	138.119	59.2802	215.302	55.9288	100
61.5071	138.834	60.6916	217.871	57.2604	100
62.9375	139.541	62.103	220.422	58.592	100
64.3679	140.242	63.5145	222.952	59.9237	100
65.7983	140.936	64.9259	225.464	61.2553	100
67.2287	141.622	66.3373	227.954	62.5869	100
68.6591	142.302	67.7488	230.425	63.9186	100
70.0895	142.976	69.1602	232.874	65.2502	100
71.5199	143.642	70.5716	235.303	66.5818	100
72.9503	144.302	71.9831	237.709	67.9135	100
74.3807	144.956	73.3945	240.094	69.2451	100
75.8111	145.604	74.8059	242.457	70.5768	100
77.2415	146.245	76.2174	244.797	71.9084	100
78.6719	146.88	77.6288	247.114	73.24	100
80.1023	147.508	79.0402	249.409	74.5717	100
81.5327	148.131	80.4517	251.68	75.9033	100
82.9631	148.748	81.8631	253.928	77.2349	100
84.3935	149.359	83.2745	256.153	78.5666	100
85.8239	149.965	84.686	258.354	79.8982	100
87.2543	150.565	86.0974	260.531	81.2298	100
88.6847	151.159	87.5088	262.684	82.5615	100
90.1151	151.747	88.9202	264.814	83.8931	100
91.5455	152.33	90.3317	266.919	85.2248	100
92.9759	152.908	91.7431	269	86.5564	100
94.4063	153.48	93.1546	271.057	87.888	100
95.8367	154.047	94.566	273.089	89.2197	100
97.2671	154.609	95.9774	275.097	90.5513	100
98.6975	155.166	97.3889	277.081	91.8829	100
100.128	155.718	98.8003	279.041	93.2146	100
101.558	156.265	100.212	280.976	94.5462	100
102.989	156.807	101.623	282.887	95.8778	100
104.419	157.344	103.035	284.774	97.2095	100
105.85	157.876	104.446	286.637	98.5411	100
107.28	158.404	105.857	288.475	99.8728	100
108.71	159.001	107.269	290.29	101.204	100
110.141	159.6	108.68	292.08	102.536	100
111.571	160.184	110.092	293.847	103.868	100
113.001	160.753	111.503	295.59	105.199	100
114.432	161.306	112.915	297.309	106.531	100
115.862	161.843	114.326	299.004	107.863	100
117.293	162.369	115.737	300.677	109.194	100
118.723	162.893	117.149	302.325	110.526	100
120.153	163.438	118.56	303.951	111.857	100
121.584	163.996	119.972	305.553	113.189	100
123.014	164.556	121.383	307.133	114.521	100
124.445	165.106	122.795	308.69	115.852	100
125.875	165.64	124.206	310.224	117.184	100
127.305	166.155	125.618	311.736	118.516	100
128.736	166.653	127.029	313.225	119.847	100
130.166	167.13	128.44	314.693	121.179	100
131.597	167.595	129.852	316.138	122.511	100
133.027	168.059	131.263	317.562	123.842	100
134.457	168.52	132.675	318.965	125.174	100
135.888	168.969	134.086	320.346	126.505	100
137.318	169.408	135.498	321.706	127.837	100
138.749	169.835	136.909	323.045	129.169	100
140.179	170.252	138.32	324.363	130.5	100
141.609	170.661	139.732	325.66	131.832	100
143.04	171.062	141.143	326.938	133.164	100
144.47	171.458	142.555	328.195	134.495	100
145.901	171.852	143.966	329.432	135.827	100
147.331	172.242	145.378	330.65	137.159	100
148.761	172.637	146.789	331.848	138.49	100
150.192	173.037	148.2	333.027	139.822	100
151.622	173.44	149.612	334.187	141.154	100
153.053	173.844	151.023	335.328	142.485	100
154.483	174.248	152.435	336.45	143.817	100
155.913	174.654	153.846	337.554	145.148	100
157.344	175.073	155.258	338.64	146.48	100
158.774	175.506	156.669	339.708	147.812	100
160.205	175.955	158.08	340.758	149.143	100
161.635	176.417	159.492	341.791	150.475	100
163.065	176.889	160.903	342.806	151.807	100
164.496	177.368	162.315	343.804	153.138	100
165.926	177.847	163.726	344.785	154.47	100
167.357	178.319	165.138	345.75	155.802	100
168.787	178.783	166.549	346.698	157.133	100
170.217	179.24	167.96	347.63	158.465	100
171.648	179.697	169.372	348.546	159.796	100
173.078	180.091	170.783	349.446	161.128	100
174.509	180.487	172.195	350.33	162.46	100
175.939	180.884	173.606	351.199	163.791	100
177.369	181.278	175.018	352.053	165.123	100
178.8	181.668	176.429	352.892	166.455	100
180.23	182.048	177.841	353.716	167.786	100
181.661	182.409	179.252	354.526	169.118	100
183.091	182.759	180.663	355.321	170.45	100
184.521	183.102	182.075	356.102	171.781	100
185.952	183.431	183.486	356.869	173.113	100
187.382	183.74	184.898	357.623	174.444	100
188.813	184.03	186.309	358.362	175.776	100
190.243	184.298	187.721	359.089	177.108	100
191.673	184.55	189.132	359.802	178.439	100
193.104	184.786	190.543	360.502	179.771	100
194.534	185.01	191.955	361.19	181.103	100
195.965	185.218	193.366	361.865	182.434	100
197.395	185.408	194.778	362.527	183.766	100
198.825	185.583	196.189	363.178	185.098	100
200.256	185.744	197.601	363.816	186.429	100
201.686	185.89	199.012	364.442	187.761	100
203.117	186.026	200.423	365.057	189.092	100
204.547	186.162	201.835	365.66	190.424	100
205.977	186.297	203.246	366.252	191.756	100
207.408	186.432	204.658	366.833	193.087	100
208.838	186.569	206.069	367.402	194.419	100
210.269	186.702	207.481	367.961	195.751	100
211.699	186.824	208.892	368.509	197.082	100
213.129	186.935	210.303	369.047	198.414	100
214.56	187.039	211.715	369.575	199.746	100
215.99	187.139	213.126	370.092	201.077	100
217.421	187.222	214.538	370.599	202.409	100
218.851	187.285	215.949	371.096	203.74	100
220.281	187.327	217.361	371.584	205.072	100
221.712	187.347	218.772	372.062	206.404	100
223.142	187.346	220.183	372.531	207.735	100
224.573	187.327	221.595	372.99	209.067	100
226.003	187.297	223.006	373.441	210.399	100
227.433	187.262	224.418	373.882	211.73	100
228.864	187.229	225.829	374.315	213.062	100
230.294	187.196	227.241	374.739	214.394	100
231.725	187.154	228.652	375.154	215.725	100
233.155	187.105	230.064	375.561	217.057	100
234.585	187.044	231.475	375.96	218.388	100
236.016	186.97	232.886	376.35	219.72	100
237.446	186.892	234.298	376.733	221.052	100
238.877	186.805	235.709	377.108	222.383	100
240.307	186.7	237.121	377.475	223.715	100
241.737	186.569	238.532	377.834	225.047	100
243.168	186.408	239.944	378.186	226.378	100
244.598	186.223	241.355	378.531	227.71	100
246.029	186.025	242.766	378.868	229.042	100
247.459	185.836	244.178	379.198	230.373	100
248.889	185.663	245.589	379.521	231.705	100
250.32	185.504	247.001	379.838	233.036	100
251.75	185.342	248.412	380.147	234.368	100
253.181	185.169	249.824	380.45	235.7	100
254.611	184.986	251.235	380.746	237.031	100
256.041	184.795	252.646	381.036	238.363	100
257.472	184.605	254.058	381.319	239.695	100
258.902	184.42	255.469	381.597	241.026	100
260.333	184.234	256.881	381.868	242.358	100
261.763	184.041	258.292	382.133	243.69	100
263.193	183.84	259.704	382.392	245.021	100
264.624	183.627	261.115	382.645	246.353	100
266.054	183.402	262.526	382.892	247.684	100
267.485	183.158	263.938	383.134	249.016	100
268.915	182.891	265.349	383.37	250.348	100
270.345	182.613	266.761	383.601	251.679	100
271.776	182.332	268.172	383.827	253.011	100
273.206	182.053	269.584	384.047	254.343	100
274.637	181.778	270.995	384.262	255.674	100
276.067	181.501	272.406	384.472	257.006	100
277.497	181.219	273.818	384.676	258.338	100
278.928	180.933	275.229	384.876	259.669	100
280.358	180.642	276.641	385.071	261.001	100
281.789	180.343	278.052	385.262	262.332	100
283.219	180.041	279.464	385.447	263.664	100
284.649	179.744	280.875	385.628	264.996	100
286.08	179.448	282.287	385.805	266.327	100
287.51	179.191	283.698	385.977	267.659	100
288.941	178.921	285.109	386.144	268.991	100
290.371	178.634	286.521	386.308	270.322	100
291.801	178.327	287.932	386.467	271.654	100
293.232	177.999	289.344	386.621	272.986	100
294.662	177.647	290.755	386.772	274.317	100
296.093	177.269	292.167	386.919	275.649	100
297.523	176.863	293.578	387.062	276.98	100
298.953	176.43	294.989	387.201	278.312	100
300.384	175.969	296.401	387.336	279.644	100
301.814	175.48	297.812	387.467	280.975	100
303.245	174.963	299.224	387.595	282.307	100
304.675	174.401	300.635	387.719	283.639	100
306.105	173.796	302.047	387.839	284.97	100
307.536	173.157	303.458	387.956	286.302	100
308.966	172.507	304.869	388.069	287.634	100
310.397	171.874	306.281	388.179	288.965	100
311.827	171.255	307.692	388.286	290.297	100
313.257	170.645	309.104	388.39	291.628	100
314.688	170.054	310.515	388.49	292.96	100
316.118	169.479	311.927	388.587	294.292	100
317.548	168.903	313.338	388.681	295.623	100
318.979	168.302	314.749	388.772	296.955	100
320.409	167.682	316.161	388.86	298.287	100
321.84	167.042	317.572	388.944	299.618	100
323.27	166.374	318.984	389.026	300.95	100
324.7	165.681	320.395	389.106	302.282	100
326.131	164.962	321.807	389.182	303.613	100
327.561	164.222	323.218	389.256	304.945	100
328.992	163.47	324.63	389.326	306.276	100
330.422	162.715	326.041	389.395	307.608	100
331.852	161.968	327.452	389.46	308.94	100
333.283	161.252	328.864	389.523	310.271	100
334.713	160.566	330.275	389.584	311.603	100
336.144	159.894	331.687	389.642	312.935	100
337.574	159.227	333.098	389.697	314.266	100
339.004	158.559	334.51	389.75	315.598	100
340.435	157.885	335.921	389.801	316.93	100
341.865	157.2	337.332	389.85	318.261	100
343.296	156.51	338.744	389.896	319.593	100
344.726	155.825	340.155	389.94	320.924	100
346.156	155.153	341.567	389.981	322.256	100
347.587	154.49	342.978	390.021	323.588	100
349.017	153.83	344.39	390.059	324.919	100
350.448	153.173	345.801	390.094	326.251	100
351.878	152.522	347.212	390.127	327.583	100
353.308	151.877	348.624	390.159	328.914	100
354.739	151.238	350.035	390.188	330.246	100
356.169	150.6	351.447	390.215	331.578	100
357.6	149.958	352.858	390.241	332.909	100
359.03	149.312	354.27	390.264	334.241	100
360.46	148.664	355.681	390.286	335.572	100
361.891	148.009	357.092	390.306	336.904	100
363.321	147.345	358.504	390.324	338.236	100
364.752	146.674	359.915	390.34	339.567	100
366.182	145.996	361.327	390.355	340.899	100
367.612	145.316	362.738	390.368	342.231	100
369.043	144.631	364.15	390.379	343.562	100
370.473	143.939	365.561	390.389	344.894	100
371.904	143.237	366.972	390.397	346.226	100
373.334	142.516	368.384	390.403	347.557	100
374.764	141.773	369.795	390.408	348.889	100
376.195	141.004	371.207	390.412	350.22	100
377.625	140.191	372.618	390.414	351.552	100
379.056	139.352	374.03	390.414	352.884	100
380.486	138.473	375.441	390.413	354.215	100
381.916	137.568	376.853	390.411	355.547	100
383.347	136.656	378.264	390.407	356.879	100
384.777	135.737	379.675	390.402	358.21	100
386.208	134.794	381.087	390.395	359.542	100
387.638	133.824	382.498	390.388	360.874	100
389.068	132.847	383.91	390.379	362.205	100
390.499	131.883	385.321	390.368	363.537	100
391.929	130.947	386.733	390.357	364.868	100
393.36	130.032	388.144	390.344	366.2	100
394.79	129.124	389.555	390.33	367.532	100
396.22	128.215	390.967	390.314	368.863	100
397.651	127.299	392.378	390.298	370.195	100
399.081	126.373	393.79	390.28	371.527	100
400.512	125.428	395.201	390.262	372.858	100
401.942	124.494	396.613	390.242	374.19	100
403.372	123.588	398.024	390.221	375.522	100
404.803	122.698	399.435	390.199	376.853	100
406.233	121.814	400.847	390.176	378.185	100
407.664	120.929	402.258	390.152	379.516	100
409.094	120.044	403.67	390.127	380.848	100
410.524	119.166	405.081	390.102	382.18	100
411.955	118.293	406.493	390.075	383.511	100
413.385	117.435	407.904	390.047	384.843	100
414.816	116.592	409.315	390.018	386.175	100
416.246	115.766	410.727	389.988	387.506	100
417.676	114.955	412.138	389.958	388.838	100
419.107	114.152	413.55	389.926	390.17	100
420.537	113.358	414.961	389.894	391.501	100
421.968	112.562	416.373	389.861	392.833	100
423.398	111.758	417.784	389.827	394.164	100
424.828	110.947	419.195	389.792	395.496	100
426.259	110.13	420.607	389.756	396.828	100
427.689	109.308	422.018	389.72	398.159	100
429.12	108.492	423.43	389.683	399.491	100
430.55	107.68	424.841	389.645	400.823	100
431.98	106.871	426.253	389.606	402.154	100
433.411	106.065	427.664	389.566	403.486	100
434.841	105.262	429.076	389.526	404.818	100
436.272	104.456	430.487	389.485	406.149	100
437.702	103.645	431.898	389.444	407.481	100
439.132	102.828	433.31	389.402	408.812	100
440.563	102.007	434.721	389.359	410.144	100
441.993	101.19	436.133	389.315	411.476	100
443.424	100.381	437.544	389.271	412.807	100
444.854	99.5807	438.956	389.226	414.139	100
446.284	98.7836	440.367	389.181	415.471	100
447.715	97.9881	441.778	389.135	416.802	100
449.145	97.1943	443.19	389.089	418.134	100
450.576	96.4071	444.601	389.041	419.466	100
452.006	95.6172	446.013	388.994	420.797	100
453.436	94.8204	447.424	388.945	422.129	100
454.867	94.0157	448.836	388.897	423.461	100
456.297	93.1955	450.247	388.847	424.792	100
457.728	92.3606	451.658	388.797	426.124	100
459.158	91.5216	453.07	388.747	427.455	100
460.588	90.6844	454.481	388.696	428.787	100
462.019	89.8508	455.893	388.645	430.119	100
463.449	89.009	457.304	388.593	431.45	100
464.88	88.1616	458.716	388.541	432.782	100
466.31	87.3269	460.127	388.488	434.114	100
467.74	86.5181	461.538	388.435	435.445	100
469.171	85.7306	462.95	388.381	436.777	100
470.601	84.9546	464.361	388.327	438.109	100
472.032	84.182	465.773	388.272	439.44	100
473.462	83.4109	467.184	388.217	440.772	100
474.892	82.6458	468.596	388.162	442.103	100
476.323	81.8884	470.007	388.106	443.435	100
477.753	81.1399	471.418	388.05	444.767	100
479.184	80.4025	472.83	387.994	446.098	100
480.614	79.6773	474.241	387.937	447.43	100
482.044	78.9656	475.653	387.879	448.762	100
483.475	78.265	477.064	387.822	450.093	100
484.905	77.5772	478.476	387.764	451.425	100
486.336	76.9006	479.887	387.706	452.757	100
487.766	76.2299	481.299	387.647	454.088	100
489.196	75.5677	482.71	387.588	455.42	100
490.627	74.9202	484.121	387.529	456.751	100
492.057	74.2872	485.533	387.469	458.083	100
493.488	73.6667	486.944	387.409	459.415	100
494.918	73.0562	488.356	387.349	460.746	100
496.348	72.4546	489.767	387.289	462.078	100
497.779	71.8644	491.179	387.228	463.41	100
499.209	71.2878	492.59	387.167	464.741	100
500.64	70.7229	494.001	387.106	466.073	100
502.07	70.1692	495.413	387.044	467.405	100
503.5	69.6226	496.824	386.982	468.736	100
504.931	69.0858	498.236	386.92	470.068	100
506.361	68.5575	499.647	386.858	471.399	100
507.792	68.0385	501.059	386.795	472.731	100
509.222	67.5253	502.47	386.732	474.063	100
510.652	67.0212	503.881	386.669	475.394	100
512.083	66.5266	505.293	386.606	476.726	100
513.513	66.0374	506.704	386.543	478.058	100
514.944	65.5532	508.116	386.479	479.389	100
516.374	65.0719	509.527	386.415	480.721	100
517.804	64.5927	510.939	386.351	482.053	100
519.235	64.1199	512.35	386.287	483.384	100
520.665	63.6572	513.761	386.222	484.716	100
522.096	63.2384	515.173	386.158	486.047	100
523.526	62.8257	516.584	386.093	487.379	100
524.956	62.4188	517.996	386.028	488.711	100
526.387	62.0178	519.407	385.963	490.042	100
527.817	61.6224	520.819	385.897	491.374	100
529.247	61.2326	522.23	385.832	492.706	100
530.678	60.8482	523.641	385.766	494.037	100
532.108	60.4691	525.053	385.701	495.369	100
533.539	60.0953	526.464	385.635	496.701	100
534.969	59.7267	527.876	385.569	498.032	100
536.399	59.363	529.287	385.502	499.364	100
537.83	59.0043	530.699	385.436	500.695	100
539.26	58.6504	532.11	385.37	502.027	100
540.691	58.3013	533.522	385.303	503.359	100
542.121	57.9568	534.933	385.236	504.69	100
543.551	57.6169	536.344	385.169	506.022	100
544.982	57.2815	537.756	385.102	507.354	100
546.412	56.9505	539.167	385.035	508.685	100
547.843	56.6238	540.579	384.968	510.017	100
549.273	56.3013	541.99	384.901	511.349	100
550.703	55.983	543.402	384.834	512.68	100
552.134	55.6688	544.813	384.766	514.012	100
553.564	55.3585	546.224	384.699	515.343	100
554.995	55.0523	547.636	384.631	516.675	100
556.425	54.7498	549.047	384.563	518.007	100
557.855	54.4512	550.459	384.495	519.338	100
559.286	54.1563	551.87	384.428	520.67	100
560.716	53.865	553.282	384.36	522.002	100
562.147	53.5774	554.693	384.292	523.333	100
563.577	53.2933	556.104	384.224	524.665	100
565.007	53.0126	557.516	384.155	525.997	100
566.438	52.7354	558.927	384.087	527.328	100
567.868	52.4615	560.339	384.019	528.66	100
569.299	52.1909	561.75	383.951	529.991	100
570.729	51.9235	563.162	383.882	531.323	100
572.159	51.6594	564.573	383.814	532.655	100
573.59	51.3983	565.984	383.745	533.986	100
575.02	51.1403	567.396	383.677	535.318	100
576.451	50.8854	568.807	383.608	536.65	100
577.881	50.6334	570.219	383.54	537.981	100
579.311	50.3843	571.63	383.471	539.313	100
580.742	50.1382	573.042	383.402	540.645	100
582.172	49.8948	574.453	383.334	541.976	100
583.603	49.6542	575.865	383.265	543.308	100
585.033	49.4164	577.276	383.196	544.639	100
586.463	49.1813	578.687	383.128	545.971	100
587.894	48.9488	580.099	383.059	547.303	100
589.324	48.7189	581.51	382.99	548.634	100
590.755	48.4915	582.922	382.921	549.966	100
592.185	48.2667	584.333	382.852	551.298	100
593.615	48.0444	585.745	382.784	552.629	100
595.046	47.8245	587.156	382.715	553.961	100
596.476	47.6071	588.567	382.646	555.293	100
597.907	47.392	589.979	382.577	556.624	100
599.337	47.1792	591.39	382.508	557.956	100
600.767	46.9687	592.802	382.439	559.287	100
602.198	46.7605	594.213	382.37	560.619	100
603.628	46.5545	595.625	382.302	561.951	100
605.059	46.3507	597.036	382.233	563.282	100
606.489	46.149	598.447	382.164	564.614	100
607.919	45.9495	599.859	382.095	565.946	100
609.35	45.752	601.27	382.026	567.277	100
610.78	45.5567	602.682	381.958	568.609	100
612.211	45.3633	604.093	381.889	569.941	100
613.641	45.172	605.505	381.82	571.272	100
615.071	44.9826	606.916	381.751	572.604	100
616.502	44.7952	608.327	381.683	573.935	100
617.932	44.6097	609.739	381.614	575.267	100
619.363	44.426	611.15	381.545	576.599	100
620.793	44.2443	612.562	381.476	577.93	100
622.223	44.0643	613.973	381.408	579.262	100
623.654	43.8862	615.385	381.339	580.594	100
625.084	43.7098	616.796	381.271	581.925	100
626.515	43.5352	618.207	381.202	583.257	100
627.945	43.3623	619.619	381.134	584.589	100
--	--	621.03	381.065	585.92	100
--	--	622.442	380.997	587.252	100
--	--	623.853	380.928	588.583	100
--	--	625.265	380.86	589.915	100
--	--	626.676	380.792	591.247	100
--	--	628.088	380.723	592.578	100
--	--	629.499	380.655	593.91	100
--	--	630.91	380.587	595.242	100
--	--	632.322	380.519	596.573	100
--	--	633.733	380.451	597.905	100
--	--	635.145	380.383	599.237	100
--	--	636.556	380.315	600.568	100
--	--	637.968	380.247	601.9	100
--	--	639.379	380.179	603.231	100
--	--	640.79	380.111	604.563	100
--	--	642.202	380.043	605.895	100
--	--	643.613	379.975	607.226	100
--	--	645.025	379.908	608.558	100
--	--	646.436	379.84	609.89	100
--	--	647.848	379.773	611.221	100
--	--	649.259	379.705	612.553	100
--	--	650.67	379.638	613.885	100
--	--	652.082	379.57	615.216	100
--	--	653.493	379.503	616.548	100
--	--	654.905	379.436	617.879	100
--	--	656.316	379.368	619.211	100
--	--	657.728	379.301	620.543	100
--	--	659.139	379.234	621.874	100
--	--	660.55	379.167	623.206	100
--	--	661.962	379.1	624.538	100
--	--	663.373	379.033	625.869	100
--	--	664.785	378.966	627.201	100
--	--	666.196	378.9	628.533	100
--	--	667.608	378.833	629.864	100
--	--	669.019	378.766	631.196	100
--	--	670.43	378.7	632.527	100
--	--	671.842	378.633	633.859	100
--	--	673.253	378.567	635.191	100
--	--	674.665	378.501	636.522	100
--	--	676.076	378.435	637.854	100
--	--	677.488	378.368	639.186	100
--	--	678.899	378.302	640.517	100
--	--	680.311	378.236	641.849	100
--	--	681.722	378.17	643.181	100
--	--	683.133	378.105	644.512	100
--	--	684.545	378.039	645.844	100
--	--	685.956	377.973	647.176	100
--	--	687.368	377.907	648.507	100
--	--	688.779	377.842	649.839	100
--	--	690.191	377.776	651.17	100
--	--	691.602	377.711	652.502	100
--	--	693.013	377.646	653.834	100
--	--	694.425	377.581	655.165	100
--	--	695.836	377.516	656.497	100
--	--	697.248	377.45	657.829	100
--	--	698.659	377.386	659.16	100
				660.492	100
				661.823	100
				663.155	100
				664.487	100
				665.818	100
				667.15	100
				668.482	100
				669.813	100
				671.145	100
				672.477	100
				673.808	100
				675.14	100
				676.472	100
				677.803	100
				679.135	100
				680.466	100
				681.798	100
				683.13	100
				684.461	100
				685.793	100
				687.125	100
				688.456	100
				689.788	100
				691.12	100
				692.451	100
				693.783	100
				695.114	100
				696.446	100
				697.778	100
				699.109	100
				700.441	100

## Sheet: Fig. 5c
Strain 0%		Strain 100%		Strain 200%		Strain 300%		Strain 400%
q (nm-1)	I(q) ( cm-1)	q (nm-1)	I(q) ( cm-1)	q (nm-1)	I(q) ( cm-1)	q (nm-1)	I(q) ( cm-1)	q (nm-1)	I(q) ( cm-1)
0.1093	46.1113	0.1093	9.91452	0.1093	9.92646	0.1093	8.87702	0.1093	8.69727
0.11187	46.2172	0.11187	9.84616	0.11187	9.82521	0.11187	8.90218	0.11187	8.68573
0.11444	43.1774	0.11444	9.33365	0.11444	9.413	0.11444	8.45007	0.11444	8.02415
0.11701	39.5921	0.11701	8.77647	0.11701	8.97736	0.11701	7.90587	0.11701	7.23858
0.11958	35.5655	0.11958	7.84415	0.11958	8.02686	0.11958	7.62836	0.11958	7.05568
0.12215	32.9689	0.12215	7.26194	0.12215	7.45529	0.12215	7.41024	0.12215	6.94481
0.12473	30.6552	0.12473	6.9128	0.12473	6.97803	0.12473	6.94814	0.12473	6.57871
0.1273	29.5735	0.1273	6.74865	0.1273	6.72967	0.1273	6.74318	0.1273	6.41175
0.12987	27.3117	0.12987	6.3195	0.12987	6.30371	0.12987	6.20314	0.12987	5.98992
0.13244	26.0776	0.13244	6.06911	0.13244	6.17576	0.13244	5.99002	0.13244	5.79372
0.13501	22.7588	0.13501	5.49665	0.13501	5.82192	0.13501	5.51458	0.13501	5.23622
0.13758	21.854	0.13758	5.35533	0.13758	5.60053	0.13758	5.3819	0.13758	5.1646
0.14016	20.6747	0.14016	5.05777	0.14016	5.27124	0.14016	5.11676	0.14016	5.13296
0.14273	19.3588	0.14273	4.69093	0.14273	5.05904	0.14273	5.09811	0.14273	4.88828
0.1453	18.2442	0.1453	4.42808	0.1453	4.92822	0.1453	5.13181	0.1453	4.64453
0.14787	17.062	0.14787	4.30795	0.14787	4.6744	0.14787	4.66344	0.14787	4.5327
0.15044	16.4383	0.15044	4.23936	0.15044	4.52862	0.15044	4.45169	0.15044	4.48321
0.15301	15.468	0.15301	4.19497	0.15301	4.5191	0.15301	4.29605	0.15301	4.37309
0.15559	14.916	0.15559	4.05233	0.15559	4.43133	0.15559	4.20696	0.15559	4.31441
0.15816	13.7162	0.15816	3.56061	0.15816	4.14474	0.15816	4.09411	0.15816	4.0504
0.16073	13.2611	0.16073	3.50743	0.16073	4.0015	0.16073	3.91749	0.16073	3.91406
0.1633	12.5581	0.1633	3.45852	0.1633	3.75859	0.1633	3.62542	0.1633	3.71981
0.16587	12.2492	0.16587	3.43809	0.16587	3.63333	0.16587	3.61707	0.16587	3.75411
0.16844	11.911	0.16844	3.40555	0.16844	3.51759	0.16844	3.55034	0.16844	3.75932
0.17102	11.0898	0.17102	3.20272	0.17102	3.53891	0.17102	3.41632	0.17102	3.46872
0.17359	10.6664	0.17359	3.11655	0.17359	3.54693	0.17359	3.41266	0.17359	3.34737
0.17616	10.0875	0.17616	3.06865	0.17616	3.35731	0.17616	3.38399	0.17616	3.42307
0.17873	9.76328	0.17873	3.01382	0.17873	3.25006	0.17873	3.35263	0.17873	3.42467
0.1813	9.44061	0.1813	2.94545	0.1813	3.22302	0.1813	3.4362	0.1813	3.3191
0.18387	9.19337	0.18387	2.8773	0.18387	3.18559	0.18387	3.3523	0.18387	3.24717
0.18645	8.64201	0.18645	2.71032	0.18645	3.01048	0.18645	3.11133	0.18645	3.0777
0.18902	8.31746	0.18902	2.6547	0.18902	2.92328	0.18902	3.04026	0.18902	3.00184
0.19159	7.8605	0.19159	2.58728	0.19159	2.80811	0.19159	2.9823	0.19159	2.86921
0.19416	7.53256	0.19416	2.41037	0.19416	2.74063	0.19416	2.80943	0.19416	2.75628
0.19673	7.29863	0.19673	2.29597	0.19673	2.73027	0.19673	2.66873	0.19673	2.73945
0.1993	7.08488	0.1993	2.33983	0.1993	2.70561	0.1993	2.78416	0.1993	2.74929
0.20188	6.96268	0.20188	2.35713	0.20188	2.67892	0.20188	2.81151	0.20188	2.69829
0.20445	6.78227	0.20445	2.44372	0.20445	2.67624	0.20445	2.78469	0.20445	2.58627
0.20702	6.66935	0.20702	2.40769	0.20702	2.62174	0.20702	2.73844	0.20702	2.51465
0.20959	6.3278	0.20959	2.17996	0.20959	2.41338	0.20959	2.56871	0.20959	2.332
0.21216	6.20747	0.21216	2.14388	0.21216	2.41967	0.21216	2.50582	0.21216	2.34165
0.21473	6.05688	0.21473	2.19929	0.21473	2.49087	0.21473	2.43735	0.21473	2.41707
0.21731	5.88519	0.21731	2.15844	0.21731	2.44099	0.21731	2.39403	0.21731	2.40239
0.21988	5.6598	0.21988	2.07203	0.21988	2.4073	0.21988	2.36127	0.21988	2.36298
0.22245	5.45644	0.22245	2.00325	0.22245	2.38063	0.22245	2.38231	0.22245	2.3985
0.22502	5.33784	0.22502	1.95294	0.22502	2.3623	0.22502	2.37133	0.22502	2.39235
0.22759	5.24858	0.22759	1.96981	0.22759	2.35619	0.22759	2.42812	0.22759	2.27867
0.23016	5.14022	0.23016	1.9634	0.23016	2.28553	0.23016	2.42185	0.23016	2.24318
0.23274	4.73656	0.23274	1.84798	0.23274	2.12105	0.23274	2.27518	0.23274	2.19053
0.23531	4.67653	0.23531	1.82203	0.23531	2.13259	0.23531	2.28594	0.23531	2.19025
0.23788	4.67493	0.23788	1.79565	0.23788	2.11938	0.23788	2.30135	0.23788	2.15649
0.24045	4.61911	0.24045	1.72506	0.24045	2.04731	0.24045	2.15987	0.24045	2.13309
0.24302	4.57066	0.24302	1.74064	0.24302	2.04802	0.24302	2.08861	0.24302	2.17529
0.24559	4.46819	0.24559	1.83612	0.24559	2.14188	0.24559	2.16123	0.24559	2.12157
0.24817	4.39309	0.24817	1.81399	0.24817	2.12175	0.24817	2.14055	0.24817	2.06688
0.25074	4.38208	0.25074	1.83301	0.25074	2.06304	0.25074	2.08708	0.25074	2.07521
0.25331	4.28468	0.25331	1.83318	0.25331	2.07465	0.25331	2.05996	0.25331	2.04713
0.25588	4.01703	0.25588	1.71892	0.25588	2.03358	0.25588	2.06161	0.25588	2.01427
0.25845	4.00513	0.25845	1.70483	0.25845	2.00835	0.25845	2.03712	0.25845	2.02748
0.26102	4.03748	0.26102	1.69744	0.26102	1.96576	0.26102	1.94729	0.26102	1.95201
0.2636	3.89487	0.2636	1.62389	0.2636	1.88269	0.2636	1.97001	0.2636	1.89976
0.26617	3.6486	0.26617	1.50854	0.26617	1.72598	0.26617	1.99603	0.26617	1.89738
0.26874	3.52226	0.26874	1.4895	0.26874	1.69951	0.26874	1.87579	0.26874	1.88033
0.27131	3.52012	0.27131	1.44533	0.27131	1.7204	0.27131	1.81108	0.27131	1.85436
0.27388	3.3609	0.27388	1.39318	0.27388	1.65632	0.27388	1.89053	0.27388	1.74686
0.27645	3.20578	0.27645	1.39569	0.27645	1.60793	0.27645	1.91443	0.27645	1.69924
0.27903	3.19821	0.27903	1.3843	0.27903	1.49415	0.27903	1.90132	0.27903	1.66481
0.2816	3.1383	0.2816	1.32862	0.2816	1.4201	0.2816	1.86318	0.2816	1.61
0.28417	3.11654	0.28417	1.23082	0.28417	1.40491	0.28417	1.80352	0.28417	1.61014
0.28674	3.08435	0.28674	1.23549	0.28674	1.44769	0.28674	1.77334	0.28674	1.60292
0.28931	3.07725	0.28931	1.34997	0.28931	1.54045	0.28931	1.73041	0.28931	1.62475
0.29188	3.14391	0.29188	1.39374	0.29188	1.55936	0.29188	1.77617	0.29188	1.64319
0.29446	3.22343	0.29446	1.43179	0.29446	1.60377	0.29446	1.78955	0.29446	1.63179
0.29703	3.1236	0.29703	1.42726	0.29703	1.66332	0.29703	1.74518	0.29703	1.59872
0.2996	3.02175	0.2996	1.42077	0.2996	1.67067	0.2996	1.73477	0.2996	1.56913
0.30217	3.06218	0.30217	1.53708	0.30217	1.6893	0.30217	1.69625	0.30217	1.65705
0.30474	3.10553	0.30474	1.57714	0.30474	1.7212	0.30474	1.68296	0.30474	1.71398
0.30731	3.12037	0.30731	1.5424	0.30731	1.74962	0.30731	1.70237	0.30731	1.69328
0.30989	3.05721	0.30989	1.49917	0.30989	1.71737	0.30989	1.6711	0.30989	1.61925
0.31246	2.98688	0.31246	1.39728	0.31246	1.65183	0.31246	1.60783	0.31246	1.46128
0.31503	3.02002	0.31503	1.39825	0.31503	1.67263	0.31503	1.60408	0.31503	1.52498
0.3176	3.04466	0.3176	1.44265	0.3176	1.64256	0.3176	1.5654	0.3176	1.63523
0.32017	2.99749	0.32017	1.46739	0.32017	1.6888	0.32017	1.60021	0.32017	1.60344
0.32274	2.96214	0.32274	1.46454	0.32274	1.745	0.32274	1.62287	0.32274	1.58166
0.32532	2.97634	0.32532	1.39754	0.32532	1.64339	0.32532	1.55691	0.32532	1.56043
0.32789	2.97321	0.32789	1.36093	0.32789	1.58764	0.32789	1.55175	0.32789	1.53824
0.33046	2.96252	0.33046	1.43344	0.33046	1.59812	0.33046	1.58051	0.33046	1.50622
0.33303	2.95314	0.33303	1.4713	0.33303	1.64415	0.33303	1.59947	0.33303	1.54004
0.3356	2.93783	0.3356	1.45739	0.3356	1.62819	0.3356	1.54848	0.3356	1.57169
0.33817	2.89633	0.33817	1.48306	0.33817	1.56056	0.33817	1.50347	0.33817	1.54357
0.34075	2.84185	0.34075	1.53404	0.34075	1.55247	0.34075	1.53469	0.34075	1.50978
0.34332	2.81997	0.34332	1.45526	0.34332	1.54137	0.34332	1.53319	0.34332	1.48495
0.34589	2.76185	0.34589	1.33737	0.34589	1.4859	0.34589	1.44	0.34589	1.43149
0.34846	2.69805	0.34846	1.3176	0.34846	1.43415	0.34846	1.43577	0.34846	1.44734
0.35103	2.70271	0.35103	1.34194	0.35103	1.42096	0.35103	1.51769	0.35103	1.47744
0.3536	2.68152	0.3536	1.36745	0.3536	1.53391	0.3536	1.48673	0.3536	1.44022
0.35618	2.61294	0.35618	1.35027	0.35618	1.56299	0.35618	1.41021	0.35618	1.44644
0.35875	2.65673	0.35875	1.27832	0.35875	1.39235	0.35875	1.39226	0.35875	1.38239
0.36132	2.66843	0.36132	1.27479	0.36132	1.36628	0.36132	1.39034	0.36132	1.36158
0.36389	2.55135	0.36389	1.3085	0.36389	1.43755	0.36389	1.37698	0.36389	1.38499
0.36646	2.53897	0.36646	1.27881	0.36646	1.39715	0.36646	1.35101	0.36646	1.33857
0.36903	2.59314	0.36903	1.31214	0.36903	1.36818	0.36903	1.35576	0.36903	1.3576
0.37161	2.48708	0.37161	1.27195	0.37161	1.34533	0.37161	1.31732	0.37161	1.29402
0.37418	2.40025	0.37418	1.19341	0.37418	1.33306	0.37418	1.29159	0.37418	1.20657
0.37675	2.50357	0.37675	1.20629	0.37675	1.37195	0.37675	1.31832	0.37675	1.23633
0.37932	2.51136	0.37932	1.21286	0.37932	1.36128	0.37932	1.29598	0.37932	1.28983
0.38189	2.35937	0.38189	1.21319	0.38189	1.32501	0.38189	1.19385	0.38189	1.27026
0.38446	2.33531	0.38446	1.21774	0.38446	1.31894	0.38446	1.19118	0.38446	1.21317
0.38704	2.37509	0.38704	1.21161	0.38704	1.30629	0.38704	1.28106	0.38704	1.19626
0.38961	2.39828	0.38961	1.18322	0.38961	1.2914	0.38961	1.29626	0.38961	1.21217
0.39218	2.37846	0.39218	1.14486	0.39218	1.19462	0.39218	1.25727	0.39218	1.2328
0.39475	2.388	0.39475	1.16487	0.39475	1.17224	0.39475	1.22757	0.39475	1.23635
0.39732	2.44678	0.39732	1.223	0.39732	1.25283	0.39732	1.25845	0.39732	1.30508
0.39989	2.44361	0.39989	1.14638	0.39989	1.28971	0.39989	1.25171	0.39989	1.2183
0.40247	2.41879	0.40247	1.09156	0.40247	1.2699	0.40247	1.21102	0.40247	1.12651
0.40504	2.31896	0.40504	1.13586	0.40504	1.22067	0.40504	1.16041	0.40504	1.11333
0.40761	2.28563	0.40761	1.13499	0.40761	1.19988	0.40761	1.13948	0.40761	1.10747
0.41018	2.26813	0.41018	1.11918	0.41018	1.18924	0.41018	1.12966	0.41018	1.09859
0.41275	2.24492	0.41275	1.10437	0.41275	1.17156	0.41275	1.11561	0.41275	1.07534
0.41532	2.2353	0.41532	1.0955	0.41532	1.1647	0.41532	1.114	0.41532	1.06165
0.4179	2.22541	0.4179	1.0852	0.4179	1.14273	0.4179	1.12792	0.4179	1.05659
0.42047	2.23774	0.42047	1.07709	0.42047	1.1104	0.42047	1.10742	0.42047	1.05251
0.42304	2.22253	0.42304	1.09725	0.42304	1.07135	0.42304	1.07061	0.42304	1.03202
0.42561	2.13824	0.42561	1.07342	0.42561	1.08475	0.42561	1.05333	0.42561	1.01046
0.42818	2.17698	0.42818	1.04922	0.42818	1.1341	0.42818	1.06207	0.42818	1.01584
0.43075	2.23381	0.43075	1.05066	0.43075	1.09755	0.43075	1.04678	0.43075	1.02466
0.43333	2.21948	0.43333	1.0286	0.43333	1.07056	0.43333	0.97425	0.43333	1.01295
0.4359	2.24758	0.4359	1.01867	0.4359	1.05875	0.4359	0.96866	0.4359	1.01508
0.43847	2.21372	0.43847	0.96706	0.43847	0.97431	0.43847	1.00755	0.43847	1.02104
0.44104	2.09657	0.44104	0.9331	0.44104	0.9422	0.44104	0.98609	0.44104	0.95615
0.44361	2.04927	0.44361	0.96161	0.44361	0.97788	0.44361	0.95949	0.44361	0.88588
0.44618	2.14246	0.44618	0.98838	0.44618	1.01256	0.44618	0.98547	0.44618	0.94292
0.44876	2.16722	0.44876	0.9551	0.44876	1.01687	0.44876	1.01562	0.44876	0.98989
0.45133	2.14992	0.45133	0.95673	0.45133	0.9937	0.45133	1.03164	0.45133	0.99811
0.4539	2.16339	0.4539	0.99022	0.4539	0.9913	0.4539	1.05402	0.4539	0.99441
0.45647	2.16196	0.45647	0.93089	0.45647	1.00273	0.45647	0.97935	0.45647	0.94524
0.45904	2.10996	0.45904	0.87733	0.45904	0.96775	0.45904	0.90171	0.45904	0.92593
0.46161	2.0891	0.46161	0.90272	0.46161	0.96111	0.46161	0.91439	0.46161	0.93991
0.46419	2.16994	0.46419	0.90039	0.46419	0.97864	0.46419	0.93336	0.46419	0.90378
0.46676	2.12291	0.46676	0.84521	0.46676	0.93738	0.46676	0.93293	0.46676	0.80818
0.46933	2.03989	0.46933	0.8814	0.46933	0.90106	0.46933	0.96403	0.46933	0.83973
0.4719	2.03652	0.4719	0.91091	0.4719	0.90097	0.4719	0.97221	0.4719	0.89651
0.47447	1.97485	0.47447	0.83829	0.47447	0.90244	0.47447	0.87789	0.47447	0.85719
0.47704	1.95714	0.47704	0.82978	0.47704	0.87086	0.47704	0.84026	0.47704	0.8413
0.47962	2.01193	0.47962	0.84719	0.47962	0.83374	0.47962	0.85483	0.47962	0.86218
0.48219	2.02575	0.48219	0.8231	0.48219	0.8418	0.48219	0.84252	0.48219	0.87706
0.48476	2.00309	0.48476	0.82025	0.48476	0.86768	0.48476	0.84538	0.48476	0.84373
0.48733	1.98082	0.48733	0.8338	0.48733	0.88426	0.48733	0.85627	0.48733	0.83876
0.4899	1.9267	0.4899	0.81078	0.4899	0.84338	0.4899	0.82848	0.4899	0.82391
0.49247	1.88241	0.49247	0.77265	0.49247	0.79139	0.49247	0.78356	0.49247	0.79916
0.49505	1.93265	0.49505	0.77309	0.49505	0.8259	0.49505	0.79132	0.49505	0.79731
0.49762	2.06253	0.49762	0.81023	0.49762	0.85028	0.49762	0.82078	0.49762	0.83991
0.50019	2.05402	0.50019	0.7825	0.50019	0.8052	0.50019	0.80233	0.50019	0.83624
0.50276	1.95712	0.50276	0.77159	0.50276	0.77083	0.50276	0.81251	0.50276	0.76557
0.50533	1.92436	0.50533	0.77272	0.50533	0.77103	0.50533	0.83853	0.50533	0.7471
0.5079	1.87143	0.5079	0.7251	0.5079	0.76329	0.5079	0.81741	0.5079	0.74868
0.51048	1.86953	0.51048	0.75318	0.51048	0.79891	0.51048	0.78598	0.51048	0.805
0.51305	1.86795	0.51305	0.75658	0.51305	0.82297	0.51305	0.74803	0.51305	0.85504
0.51562	1.81308	0.51562	0.71705	0.51562	0.74623	0.51562	0.75586	0.51562	0.82247
0.51819	1.77428	0.51819	0.72252	0.51819	0.69569	0.51819	0.78996	0.51819	0.78476
0.52076	1.81816	0.52076	0.76352	0.52076	0.75268	0.52076	0.79149	0.52076	0.76663
0.52333	1.83999	0.52333	0.79483	0.52333	0.80267	0.52333	0.79336	0.52333	0.77808
0.52591	1.77336	0.52591	0.72856	0.52591	0.7408	0.52591	0.76622	0.52591	0.75387
0.52848	1.72247	0.52848	0.6542	0.52848	0.70338	0.52848	0.72771	0.52848	0.72097
0.53105	1.68431	0.53105	0.69774	0.53105	0.77703	0.53105	0.73281	0.53105	0.75124
0.53362	1.67414	0.53362	0.747	0.53362	0.75928	0.53362	0.725	0.53362	0.75223
0.53619	1.71191	0.53619	0.72732	0.53619	0.65566	0.53619	0.6607	0.53619	0.70583
0.53877	1.76129	0.53877	0.71007	0.53877	0.66065	0.53877	0.65538	0.53877	0.6958
0.54134	1.7546	0.54134	0.68233	0.54134	0.6517	0.54134	0.66552	0.54134	0.6843
0.54391	1.7213	0.54391	0.68364	0.54391	0.63891	0.54391	0.68876	0.54391	0.67014
0.54648	1.68108	0.54648	0.71618	0.54648	0.6553	0.54648	0.67312	0.54648	0.64167
0.54905	1.65767	0.54905	0.68708	0.54905	0.68159	0.54905	0.67614	0.54905	0.66006
0.55162	1.6437	0.55162	0.66908	0.55162	0.70841	0.55162	0.6934	0.55162	0.68477
0.55419	1.62285	0.55419	0.65459	0.55419	0.66511	0.55419	0.60364	0.55419	0.6422
0.55677	1.61669	0.55677	0.63494	0.55677	0.65903	0.55677	0.607	0.55677	0.6626
0.55934	1.55565	0.55934	0.58765	0.55934	0.66313	0.55934	0.64044	0.55934	0.6811
0.56191	1.53209	0.56191	0.5784	0.56191	0.63875	0.56191	0.64205	0.56191	0.67975
0.56448	1.55204	0.56448	0.62009	0.56448	0.60377	0.56448	0.6273	0.56448	0.66382
0.56705	1.61095	0.56705	0.6716	0.56705	0.63605	0.56705	0.66857	0.56705	0.64972
0.56963	1.63479	0.56963	0.64063	0.56963	0.64303	0.56963	0.69909	0.56963	0.65913
0.5722	1.5763	0.5722	0.57474	0.5722	0.6091	0.5722	0.64508	0.5722	0.64729
0.57477	1.53184	0.57477	0.5681	0.57477	0.62153	0.57477	0.63789	0.57477	0.62884
0.57734	1.52209	0.57734	0.5585	0.57734	0.60709	0.57734	0.66544	0.57734	0.61503
0.57991	1.54733	0.57991	0.57145	0.57991	0.5743	0.57991	0.64238	0.57991	0.61481
0.58248	1.50321	0.58248	0.52257	0.58248	0.50207	0.58248	0.58476	0.58248	0.59086
0.58506	1.43792	0.58506	0.53155	0.58506	0.54013	0.58506	0.5815	0.58506	0.56574
0.58763	1.39971	0.58763	0.55474	0.58763	0.56228	0.58763	0.54846	0.58763	0.53667
0.5902	1.41618	0.5902	0.49853	0.5902	0.51382	0.5902	0.53335	0.5902	0.54214
0.59277	1.42966	0.59277	0.47454	0.59277	0.50414	0.59277	0.5517	0.59277	0.55897
0.59534	1.41978	0.59534	0.50833	0.59534	0.52224	0.59534	0.5907	0.59534	0.58026
0.59791	1.4332	0.59791	0.52866	0.59791	0.56537	0.59791	0.58742	0.59791	0.60855
0.60049	1.45231	0.60049	0.53204	0.60049	0.57488	0.60049	0.57598	0.60049	0.63183
0.60306	1.42865	0.60306	0.52734	0.60306	0.53488	0.60306	0.58645	0.60306	0.6199
0.60563	1.36538	0.60563	0.48947	0.60563	0.50735	0.60563	0.57901	0.60563	0.54566
0.6082	1.31144	0.6082	0.46275	0.6082	0.48054	0.6082	0.57821	0.6082	0.51323
0.61077	1.29778	0.61077	0.45307	0.61077	0.44209	0.61077	0.54569	0.61077	0.53438
0.61334	1.30058	0.61334	0.45276	0.61334	0.45619	0.61334	0.49562	0.61334	0.56553
0.61592	1.26937	0.61592	0.45232	0.61592	0.43797	0.61592	0.4994	0.61592	0.56612
0.61849	1.30584	0.61849	0.4417	0.61849	0.38817	0.61849	0.52839	0.61849	0.53844
0.62106	1.32549	0.62106	0.4238	0.62106	0.35858	0.62106	0.47696	0.62106	0.48664
0.62363	1.29312	0.62363	0.46614	0.62363	0.34432	0.62363	0.49292	0.62363	0.47175
0.6262	1.25657	0.6262	0.4686	0.6262	0.37082	0.6262	0.53739	0.6262	0.50647
0.62877	1.21196	0.62877	0.41818	0.62877	0.4229	0.62877	0.49513	0.62877	0.50928
0.63135	1.25246	0.63135	0.41016	0.63135	0.43205	0.63135	0.45772	0.63135	0.48926
0.63392	1.27105	0.63392	0.39606	0.63392	0.38301	0.63392	0.43674	0.63392	0.5018
0.63649	1.22141	0.63649	0.3961	0.63649	0.37746	0.63649	0.49917	0.63649	0.53366
0.63906	1.16681	0.63906	0.38089	0.63906	0.39385	0.63906	0.53461	0.63906	0.50494
0.64163	1.16801	0.64163	0.40305	0.64163	0.3718	0.64163	0.5111	0.64163	0.47666
0.6442	1.17524	0.6442	0.3942	0.6442	0.33919	0.6442	0.47893	0.6442	0.46396
0.64678	1.14848	0.64678	0.35561	0.64678	0.32893	0.64678	0.44512	0.64678	0.44015
0.64935	1.15617	0.64935	0.37425	0.64935	0.35466	0.64935	0.4649	0.64935	0.45097
0.65192	1.13039	0.65192	0.38881	0.65192	0.34942	0.65192	0.47865	0.65192	0.47068
0.65449	1.10077	0.65449	0.37455	0.65449	0.32665	0.65449	0.47005	0.65449	0.48232
0.65706	1.05139	0.65706	0.35006	0.65706	0.33036	0.65706	0.45952	0.65706	0.47321
0.65963	1.06027	0.65963	0.33569	0.65963	0.33034	0.65963	0.46597	0.65963	0.45896
0.66221	1.09623	0.66221	0.33409	0.66221	0.31587	0.66221	0.49811	0.66221	0.43438
0.66478	1.08446	0.66478	0.33093	0.66478	0.3225	0.66478	0.47976	0.66478	0.42527
0.66735	1.06104	0.66735	0.30218	0.66735	0.31356	0.66735	0.43079	0.66735	0.43901
0.66992	1.03891	0.66992	0.28814	0.66992	0.31505	0.66992	0.39776	0.66992	0.45752
0.67249	1.00961	0.67249	0.29546	0.67249	0.30975	0.67249	0.36965	0.67249	0.45035
0.67506	0.97709	0.67506	0.29023	0.67506	0.27605	0.67506	0.35541	0.67506	0.42608
0.67764	0.99414	0.67764	0.29293	0.67764	0.28247	0.67764	0.37599	0.67764	0.42902
0.68021	1.02525	0.68021	0.32883	0.68021	0.31031	0.68021	0.42715	0.68021	0.44272
0.68278	1.01897	0.68278	0.31688	0.68278	0.28538	0.68278	0.42034	0.68278	0.46707
0.68535	0.99267	0.68535	0.30268	0.68535	0.26317	0.68535	0.42551	0.68535	0.48266
0.68792	0.94773	0.68792	0.28682	0.68792	0.2336	0.68792	0.43498	0.68792	0.42421
0.69049	0.90398	0.69049	0.23125	0.69049	0.18302	0.69049	0.37492	0.69049	0.35685
0.69307	0.89862	0.69307	0.19496	0.69307	0.18048	0.69307	0.35573	0.69307	0.34668
0.69564	0.89947	0.69564	0.19564	0.69564	0.1901	0.69564	0.36224	0.69564	0.35234
0.69821	0.93737	0.69821	0.22741	0.69821	0.23465	0.69821	0.37787	0.69821	0.3799
0.70078	0.932	0.70078	0.23486	0.70078	0.24274	0.70078	0.38006	0.70078	0.3761
0.70335	0.88259	0.70335	0.21441	0.70335	0.2082	0.70335	0.34984	0.70335	0.36472
0.70592	0.88626	0.70592	0.23528	0.70592	0.22723	0.70592	0.37102	0.70592	0.39986
0.7085	0.87231	0.7085	0.27219	0.7085	0.26495	0.7085	0.4193	0.7085	0.4209
0.71107	0.86524	0.71107	0.27164	0.71107	0.24436	0.71107	0.40321	0.71107	0.42352
0.71364	0.83627	0.71364	0.2463	0.71364	0.21688	0.71364	0.38953	0.71364	0.44118
0.71621	0.77754	0.71621	0.21846	0.71621	0.18819	0.71621	0.3894	0.71621	0.40792
0.71878	0.84704	0.71878	0.24599	0.71878	0.19465	0.71878	0.40641	0.71878	0.38858
0.72135	0.91153	0.72135	0.24369	0.72135	0.18983	0.72135	0.37907	0.72135	0.38136
0.72393	0.86502	0.72393	0.20894	0.72393	0.19059	0.72393	0.34062	0.72393	0.35177
0.7265	0.81419	0.7265	0.20571	0.7265	0.22801	0.7265	0.37556	0.7265	0.35185
0.72907	0.81589	0.72907	0.21337	0.72907	0.22643	0.72907	0.40559	0.72907	0.37752
0.73164	0.81797	0.73164	0.22633	0.73164	0.24463	0.73164	0.41923	0.73164	0.39615
0.73421	0.78135	0.73421	0.22099	0.73421	0.21087	0.73421	0.43249	0.73421	0.37902
0.73678	0.69917	0.73678	0.20258	0.73678	0.11084	0.73678	0.39378	0.73678	0.34405
0.73936	0.69509	0.73936	0.15833	0.73936	0.07002	0.73936	0.31097	0.73936	0.3252
0.74193	0.76891	0.74193	0.13891	0.74193	0.09067	0.74193	0.3232	0.74193	0.32906
0.7445	0.73397	0.7445	0.13857	0.7445	0.1057	0.7445	0.3563	0.7445	0.32219
0.74707	0.67033	0.74707	0.1275	0.74707	0.10163	0.74707	0.34608	0.74707	0.3355
0.74964	0.6358	0.74964	0.13657	0.74964	0.10033	0.74964	0.34621	0.74964	0.3516
0.75221	0.65868	0.75221	0.16311	0.75221	0.11849	0.75221	0.35453	0.75221	0.35753
0.75479	0.70238	0.75479	0.15798	0.75479	0.15253	0.75479	0.33704	0.75479	0.37401
0.75736	0.70141	0.75736	0.15566	0.75736	0.14416	0.75736	0.32074	0.75736	0.36275
0.75993	0.69136	0.75993	0.15736	0.75993	0.11465	0.75993	0.32549	0.75993	0.34655
0.7625	0.68011	0.7625	0.13409	0.7625	0.11115	0.7625	0.32023	0.7625	0.3222
0.76507	0.68977	0.76507	0.16604	0.76507	0.16498	0.76507	0.348	0.76507	0.32612
0.76764	0.6746	0.76764	0.17188	0.76764	0.16528	0.76764	0.36398	0.76764	0.37284
0.77022	0.67729	0.77022	0.15534	0.77022	0.13385	0.77022	0.34914	0.77022	0.40812
0.77279	0.65679	0.77279	0.15533	0.77279	0.13488	0.77279	0.3212	0.77279	0.35751
0.77536	0.62833	0.77536	0.14821	0.77536	0.11631	0.77536	0.29087	0.77536	0.31154
0.77793	0.63686	0.77793	0.13388	0.77793	0.09782	0.77793	0.30377	0.77793	0.32584
0.7805	0.63245	0.7805	0.12066	0.7805	0.13929	0.7805	0.32285	0.7805	0.36215
0.78307	0.62563	0.78307	0.1231	0.78307	0.17164	0.78307	0.32089	0.78307	0.39214
0.78565	0.61087	0.78565	0.12734	0.78565	0.08756	0.78565	0.31047	0.78565	0.33294
0.78822	0.59125	0.78822	0.10864	0.78822	0.02426	0.78822	0.2878	0.78822	0.25027
0.79079	0.60511	0.79079	0.11047	0.79079	0.05356	0.79079	0.27687	0.79079	0.27145
0.79336	0.59345	0.79336	0.12558	0.79336	0.08266	0.79336	0.28487	0.79336	0.32075
0.79593	0.52873	0.79593	0.10586	0.79593	0.09629	0.79593	0.30685	0.79593	0.31683
0.7985	0.52529	0.7985	0.0744	0.7985	0.09915	0.7985	0.32105	0.7985	0.30983
0.80108	0.58359	0.80108	0.08545	0.80108	0.09238	0.80108	0.3177	0.80108	0.32904
0.80365	0.57853	0.80365	0.10707	0.80365	0.08691	0.80365	0.30391	0.80365	0.34322
0.80622	0.54949	0.80622	0.11258	0.80622	0.07834	0.80622	0.2651	0.80622	0.34317
0.80879	0.53696	0.80879	0.11442	0.80879	0.08275	0.80879	0.25974	0.80879	0.33192
0.81136	0.5223	0.81136	0.10199	0.81136	0.08806	0.81136	0.28018	0.81136	0.31974
0.81393	0.53464	0.81393	0.09643	0.81393	0.07573	0.81393	0.28871	0.81393	0.32278
0.81651	0.51899	0.81651	0.10105	0.81651	0.09432	0.81651	0.3015	0.81651	0.34739
0.81908	0.54374	0.81908	0.08365	0.81908	0.09679	0.81908	0.27517	0.81908	0.31761
0.82165	0.57921	0.82165	0.06183	0.82165	0.05216	0.82165	0.25453	0.82165	0.28072
0.82422	0.53531	0.82422	0.06596	0.82422	0.05011	0.82422	0.31082	0.82422	0.29761
0.82679	0.49277	0.82679	0.0629	0.82679	0.06236	0.82679	0.30115	0.82679	0.32087
0.82936	0.49779	0.82936	0.0667	0.82936	0.0596	0.82936	0.24871	0.82936	0.33169
0.83194	0.4919	0.83194	0.09552	0.83194	0.06774	0.83194	0.23757	0.83194	0.32214
0.83451	0.43053	0.83451	0.07543	0.83451	0.04202	0.83451	0.21996	0.83451	0.26619
0.83708	0.4362	0.83708	0.06849	0.83708	0.02312	0.83708	0.22903	0.83708	0.24955
0.83965	0.4539	0.83965	0.08482	0.83965	0.01327	0.83965	0.25071	0.83965	0.25789
0.84222	0.44674	0.84222	0.06703	0.84222	0.01932	0.84222	0.26408	0.84222	0.24711
0.84479	0.48612	0.84479	0.08744	0.84479	0.06289	0.84479	0.28234	0.84479	0.29227
0.84737	0.47491	0.84737	0.0989	0.84737	0.05896	0.84737	0.26257	0.84737	0.29392
0.84994	0.43615	0.84994	0.08315	0.84994	0.02927	0.84994	0.23436	0.84994	0.26844
0.85251	0.45919	0.85251	0.10551	0.85251	0.03859	0.85251	0.25369	0.85251	0.27014
0.85508	0.45526	0.85508	0.10462	0.85508	0.03648	0.85508	0.26516	0.85508	0.26378
0.85765	0.39537	0.85765	0.07453	0.85765	0.01649	0.85765	0.25427	0.85765	0.25824
0.86022	0.42096	0.86022	0.07109	0.86022	0.03476	0.86022	0.23797	0.86022	0.27797
0.8628	0.44558	0.8628	0.0794	0.8628	0.05168	0.8628	0.21399	0.8628	0.32584
0.86537	0.41122	0.86537	0.0644	0.86537	0.0242	0.86537	0.2196	0.86537	0.29668
0.86794	0.39905	0.86794	0.06595	0.86794	0.03022	0.86794	0.2285	0.86794	0.25367
0.87051	0.44714	0.87051	0.09395	0.87051	0.05961	0.87051	0.24474	0.87051	0.25743
0.87308	0.4937	0.87308	0.11663	0.87308	0.07047	0.87308	0.26929	0.87308	0.2729
0.87565	0.45172	0.87565	0.11865	0.87565	0.06422	0.87565	0.25916	0.87565	0.2687
0.87823	0.42365	0.87823	0.10092	0.87823	0.04227	0.87823	0.2459	0.87823	0.26711
0.8808	0.43277	0.8808	0.09874	0.8808	0.02693	0.8808	0.23642	0.8808	0.29219
0.88337	0.39605	0.88337	0.05878	0.88337	0.01084	0.88337	0.22208	0.88337	0.27024
0.88594	0.39595	0.88594	0.0328	0.88594	0.01892	0.88594	0.20707	0.88594	0.23252
0.88851	0.40151	0.88851	0.07102	0.88851	0.01099	0.88851	0.20112	0.88851	0.24429
0.89108	0.38723	0.89108	0.08432	0.89108	0.00706	0.89108	0.21705	0.89108	0.28527
0.89366	0.38907	0.89366	0.07443	0.89366	0.04005	0.89366	0.24078	0.89366	0.31903
0.89623	0.37353	0.89623	0.07666	0.89623	0.05591	0.89623	0.25276	0.89623	0.30531
0.8988	0.35283	0.8988	0.10413	0.8988	0.03834	0.8988	0.26444	0.8988	0.26099
0.90137	0.36219	0.90137	0.10372	0.90137	0.01827	0.90137	0.25244	0.90137	0.24722
0.90394	0.39768	0.90394	0.07048	0.90394	0.0337	0.90394	0.23354	0.90394	0.25201
0.90651	0.39812	0.90651	0.05435	0.90651	0.04762	0.90651	0.22854	0.90651	0.25605
0.90909	0.38409	0.90909	0.07507	0.90909	0.04687	0.90909	0.22906	0.90909	0.26871
0.91166	0.36186	0.91166	0.05635	0.91166	0.01725	0.91166	0.21522	0.91166	0.25458
0.91423	0.36223	0.91423	0.03058	0.91423	0.01751	0.91423	0.18025	0.91423	0.27017
0.9168	0.39089	0.9168	0.05465	0.9168	0.03159	0.9168	0.22463	0.9168	0.28682
0.91937	0.38856	0.91937	0.05991	0.91937	0.02971	0.91937	0.26477	0.91937	0.27308
0.92194	0.35114	0.92194	0.04165	0.92194	0.00886	0.92194	0.22594	0.92194	0.2641
0.92452	0.34255	0.92452	0.05064	0.92452	-0.01816	0.92452	0.1967	0.92452	0.26967
0.92709	0.36193	0.92709	0.07453	0.92709	0.01394	0.92709	0.19788	0.92709	0.28283
0.92966	0.37912	0.92966	0.07299	0.92966	0.03957	0.92966	0.21522	0.92966	0.27915
0.93223	0.32307	0.93223	0.04975	0.93223	0.01316	0.93223	0.18375	0.93223	0.24318
0.9348	0.28275	0.9348	0.02427	0.9348	-0.00768	0.9348	0.1488	0.9348	0.22392
0.93737	0.32007	0.93737	0.03648	0.93737	-0.00363	0.93737	0.18175	0.93737	0.25597
0.93995	0.32906	0.93995	0.07244	0.93995	0.02406	0.93995	0.22117	0.93995	0.2645
0.94252	0.33245	0.94252	0.07227	0.94252	0.02675	0.94252	0.22262	0.94252	0.25386
0.94509	0.32548	0.94509	0.0444	0.94509	0.01156	0.94509	0.21112	0.94509	0.25517
0.94766	0.31833	0.94766	0.05447	0.94766	0.02465	0.94766	0.21428	0.94766	0.27077
0.95023	0.34337	0.95023	0.07313	0.95023	0.00788	0.95023	0.21368	0.95023	0.25694
0.9528	0.33896	0.9528	0.05155	0.9528	-0.00923	0.9528	0.2056	0.9528	0.22788
0.95538	0.32517	0.95538	0.03514	0.95538	-0.01257	0.95538	0.20403	0.95538	0.2554
0.95795	0.31911	0.95795	0.05049	0.95795	-0.01114	0.95795	0.21394	0.95795	0.2848
0.96052	0.29592	0.96052	0.0667	0.96052	0.01885	0.96052	0.22198	0.96052	0.27903
0.96309	0.28672	0.96309	0.06661	0.96309	0.03199	0.96309	0.2128	0.96309	0.26496
0.96566	0.31401	0.96566	0.07934	0.96566	0.00709	0.96566	0.22304	0.96566	0.27141
0.96823	0.31012	0.96823	0.05055	0.96823	-0.02325	0.96823	0.21357	0.96823	0.25703
0.97081	0.28143	0.97081	0.02373	0.97081	-0.01576	0.97081	0.20928	0.97081	0.22753
0.97338	0.29932	0.97338	0.03915	0.97338	0.01172	0.97338	0.22106	0.97338	0.20589
0.97595	0.31415	0.97595	0.03933	0.97595	0.02565	0.97595	0.21288	0.97595	0.20603
0.97852	0.29119	0.97852	0.02929	0.97852	0.02181	0.97852	0.20992	0.97852	0.21252
0.98109	0.27795	0.98109	0.03088	0.98109	0.01573	0.98109	0.20752	0.98109	0.22045
0.98366	0.26614	0.98366	0.03008	0.98366	0.0168	0.98366	0.19616	0.98366	0.22964
0.98624	0.26747	0.98624	0.03908	0.98624	0.00699	0.98624	0.17181	0.98624	0.23642
0.98881	0.26493	0.98881	0.039	0.98881	-0.00638	0.98881	0.15498	0.98881	0.22866
0.99138	0.23496	0.99138	0.01788	0.99138	0.01567	0.99138	0.17291	0.99138	0.2146
0.99395	0.2285	0.99395	0.00237	0.99395	0.00895	0.99395	0.18824	0.99395	0.21601
0.99652	0.27904	0.99652	0.00961	0.99652	0.00539	0.99652	0.20791	0.99652	0.23781
0.99909	0.28301	0.99909	0.01733	0.99909	0.00194	0.99909	0.21075	0.99909	0.24781
1.00167	0.25775	1.00167	0.03196	1.00167	0.000486273	1.00167	0.19121	1.00167	0.25222
1.00424	0.25837	1.00424	0.03324	1.00424	0.02365	1.00424	0.17704	1.00424	0.25331
1.00681	0.26085	1.00681	0.04079	1.00681	0.02574	1.00681	0.18494	1.00681	0.25804
1.00938	0.29347	1.00938	0.05071	1.00938	0.00781	1.00938	0.20029	1.00938	0.26338
1.01195	0.29231	1.01195	0.03107	1.01195	0.0027	1.01195	0.18332	1.01195	0.23385
1.01452	0.28259	1.01452	0.03509	1.01452	0.01582	1.01452	0.17454	1.01452	0.23269
1.0171	0.27607	1.0171	0.04684	1.0171	0.01373	1.0171	0.19341	1.0171	0.23511
1.01967	0.28026	1.01967	0.03978	1.01967	0.02125	1.01967	0.21426	1.01967	0.23743
1.02224	0.27788	1.02224	0.01823	1.02224	0.01428	1.02224	0.21619	1.02224	0.2525
1.02481	0.20705	1.02481	0.02852	1.02481	-0.02232	1.02481	0.17895	1.02481	0.2256
1.02738	0.21177	1.02738	0.05629	1.02738	-0.01363	1.02738	0.1733	1.02738	0.21719
1.02995	0.2346	1.02995	0.04636	1.02995	0.00901	1.02995	0.17756	1.02995	0.22464
1.03253	0.22269	1.03253	0.05019	1.03253	0.02677	1.03253	0.17856	1.03253	0.24884
1.0351	0.20477	1.0351	0.05713	1.0351	0.03471	1.0351	0.19746	1.0351	0.24125
1.03767	0.15943	1.03767	0.01726	1.03767	-0.0295	1.03767	0.17707	1.03767	0.19495
1.04024	0.1563	1.04024	-0.00232	1.04024	-0.0678	1.04024	0.1582	1.04024	0.18743
1.04281	0.22885	1.04281	0.04426	1.04281	-0.02211	1.04281	0.2039	1.04281	0.21974
1.04538	0.26945	1.04538	0.06445	1.04538	0.01847	1.04538	0.23352	1.04538	0.24929
1.04796	0.24002	1.04796	0.02209	1.04796	0.02009	1.04796	0.21538	1.04796	0.23572
1.05053	0.22783	1.05053	0.00388	1.05053	0.0042	1.05053	0.20822	1.05053	0.22903
1.0531	0.22912	1.0531	0.00647	1.0531	-0.01969	1.0531	0.18711	1.0531	0.22749
1.05567	0.21906	1.05567	0.01413	1.05567	-0.0247	1.05567	0.17393	1.05567	0.23288
1.05824	0.2324	1.05824	0.03792	1.05824	-0.02916	1.05824	0.18391	1.05824	0.25156
1.06081	0.22739	1.06081	0.02615	1.06081	-0.04028	1.06081	0.17684	1.06081	0.23152
1.06339	0.19291	1.06339	0.01233	1.06339	-0.02201	1.06339	0.17687	1.06339	0.21713
1.06596	0.1939	1.06596	0.01572	1.06596	-0.03995	1.06596	0.17136	1.06596	0.23727
1.06853	0.21318	1.06853	0.02808	1.06853	-0.04273	1.06853	0.17436	1.06853	0.24626
1.0711	0.21765	1.0711	0.03754	1.0711	-0.01887	1.0711	0.18157	1.0711	0.24127
1.07367	0.20082	1.07367	0.01873	1.07367	-0.015	1.07367	0.17992	1.07367	0.23839
1.07624	0.17638	1.07624	0.03134	1.07624	-3.77872e-05	1.07624	0.19864	1.07624	0.24537
1.07882	0.18	1.07882	0.07346	1.07882	0.01574	1.07882	0.20908	1.07882	0.23459
1.08139	0.19364	1.08139	0.06125	1.08139	-0.01009	1.08139	0.19126	1.08139	0.20882
1.08396	0.20456	1.08396	0.02844	1.08396	-0.01687	1.08396	0.18772	1.08396	0.21449
1.08653	0.19822	1.08653	0.02367	1.08653	-0.00352	1.08653	0.19782	1.08653	0.23216
1.0891	0.19511	1.0891	0.03685	1.0891	-0.00252	1.0891	0.21118	1.0891	0.23449
1.09167	0.21989	1.09167	0.05162	1.09167	0.00676	1.09167	0.19915	1.09167	0.23511
1.09425	0.22111	1.09425	0.0468	1.09425	-0.00342	1.09425	0.16813	1.09425	0.23008
1.09682	0.18509	1.09682	0.03871	1.09682	-0.03253	1.09682	0.14883	1.09682	0.20868
1.09939	0.16442	1.09939	0.01606	1.09939	-0.04666	1.09939	0.13373	1.09939	0.18963
1.10196	0.15875	1.10196	-0.01298	1.10196	-0.02581	1.10196	0.15116	1.10196	0.1648
1.10453	0.16208	1.10453	-0.01669	1.10453	-0.02227	1.10453	0.17509	1.10453	0.16852
1.1071	0.18213	1.1071	0.01525	1.1071	-0.01315	1.1071	0.18563	1.1071	0.186
1.10968	0.14429	1.10968	0.02034	1.10968	-0.01414	1.10968	0.17537	1.10968	0.18889
1.11225	0.1068	1.11225	0.00375	1.11225	-0.03619	1.11225	0.14518	1.11225	0.19398
1.11482	0.13797	1.11482	0.01616	1.11482	-0.03473	1.11482	0.13012	1.11482	0.20193
1.11739	0.14075	1.11739	0.02455	1.11739	-0.02971	1.11739	0.14491	1.11739	0.22657
1.11996	0.13295	1.11996	0.02158	1.11996	-0.04159	1.11996	0.15926	1.11996	0.22554
1.12253	0.15132	1.12253	0.00928	1.12253	-0.05445	1.12253	0.15759	1.12253	0.20249
1.12511	0.15024	1.12511	0.01667	1.12511	-0.05512	1.12511	0.15574	1.12511	0.20225
1.12768	0.1548	1.12768	0.03009	1.12768	-0.04787	1.12768	0.16247	1.12768	0.21117
1.13025	0.15652	1.13025	0.0214	1.13025	-0.03794	1.13025	0.17398	1.13025	0.22449
1.13282	0.12362	1.13282	0.01139	1.13282	-0.03026	1.13282	0.15859	1.13282	0.20426
1.13539	0.10678	1.13539	0.02234	1.13539	-0.02209	1.13539	0.1595	1.13539	0.20321
1.13796	0.12133	1.13796	0.02539	1.13796	-0.02238	1.13796	0.1678	1.13796	0.21416
1.14054	0.17811	1.14054	0.00784	1.14054	-0.01836	1.14054	0.16657	1.14054	0.19878
1.14311	0.16736	1.14311	0.01111	1.14311	-0.01053	1.14311	0.16877	1.14311	0.20408
1.14568	0.12946	1.14568	0.03679	1.14568	0.01242	1.14568	0.16543	1.14568	0.23284
1.14825	0.1535	1.14825	0.04749	1.14825	0.01991	1.14825	0.16115	1.14825	0.2418
1.15082	0.17117	1.15082	0.02387	1.15082	0.00217	1.15082	0.15938	1.15082	0.22931
1.15339	0.1867	1.15339	0.01311	1.15339	-0.00261	1.15339	0.17147	1.15339	0.23088
1.15597	0.21032	1.15597	0.01614	1.15597	-0.00988	1.15597	0.17413	1.15597	0.22372
1.15854	0.15545	1.15854	0.015	1.15854	-0.04145	1.15854	0.16155	1.15854	0.20009
1.16111	0.13197	1.16111	0.03128	1.16111	-0.05837	1.16111	0.1444	1.16111	0.18243
1.16368	0.1695	1.16368	0.0475	1.16368	-0.01781	1.16368	0.14418	1.16368	0.21049
1.16625	0.15325	1.16625	0.03265	1.16625	-0.00122	1.16625	0.14435	1.16625	0.22376
1.16882	0.15236	1.16882	0.00944	1.16882	-0.01954	1.16882	0.14145	1.16882	0.19051
1.1714	0.14972	1.1714	0.0019	1.1714	-0.01662	1.1714	0.15204	1.1714	0.18737
1.17397	0.12773	1.17397	-0.00669	1.17397	-0.0273	1.17397	0.15603	1.17397	0.20319
1.17654	0.10405	1.17654	-0.00708	1.17654	-0.03613	1.17654	0.15178	1.17654	0.20501
1.17911	0.11818	1.17911	0.00618	1.17911	-0.01199	1.17911	0.15531	1.17911	0.19517
1.18168	0.15858	1.18168	0.017	1.18168	-0.01277	1.18168	0.15689	1.18168	0.18605
1.18425	0.15866	1.18425	0.01895	1.18425	-0.03433	1.18425	0.1723	1.18425	0.17945
1.18683	0.15464	1.18683	0.00941	1.18683	-0.02926	1.18683	0.17616	1.18683	0.18003
1.1894	0.13113	1.1894	0.00376	1.1894	-0.02672	1.1894	0.13824	1.1894	0.17128
1.19197	0.11597	1.19197	0.02195	1.19197	-0.02508	1.19197	0.13698	1.19197	0.18505
1.19454	0.12398	1.19454	0.02156	1.19454	-0.02548	1.19454	0.15756	1.19454	0.19648
1.19711	0.10778	1.19711	-0.00862	1.19711	-0.03754	1.19711	0.13872	1.19711	0.17562
1.19968	0.13298	1.19968	-0.00602	1.19968	-0.04423	1.19968	0.14483	1.19968	0.18048
1.20226	0.15596	1.20226	0.000740046	1.20226	-0.04222	1.20226	0.14106	1.20226	0.19645
1.20483	0.15612	1.20483	0.02103	1.20483	-0.00929	1.20483	0.15019	1.20483	0.21189
1.2074	0.17125	1.2074	0.05276	1.2074	0.02265	1.2074	0.18306	1.2074	0.2332
1.20997	0.14156	1.20997	0.01476	1.20997	0.00138	1.20997	0.15033	1.20997	0.20869
1.21254	0.09803	1.21254	-0.0205	1.21254	-0.01029	1.21254	0.13149	1.21254	0.174
1.21511	0.092	1.21511	0.01882	1.21511	-0.01428	1.21511	0.15191	1.21511	0.1926
1.21769	0.08642	1.21769	0.03652	1.21769	-0.02693	1.21769	0.14287	1.21769	0.20523
1.22026	0.06422	1.22026	0.00842	1.22026	-0.05547	1.22026	0.10833	1.22026	0.18657
1.22283	0.08623	1.22283	-0.0026	1.22283	-0.06698	1.22283	0.11862	1.22283	0.18237
1.2254	0.12528	1.2254	0.00101	1.2254	-0.0406	1.2254	0.13811	1.2254	0.18553
1.22797	0.13378	1.22797	0.00348	1.22797	-0.02263	1.22797	0.12766	1.22797	0.18126
1.23054	0.12069	1.23054	-0.00546	1.23054	-0.01455	1.23054	0.1427	1.23054	0.17982
1.23312	0.09402	1.23312	0.00407	1.23312	-0.03516	1.23312	0.15508	1.23312	0.18621
1.23569	0.09755	1.23569	0.01018	1.23569	-0.04281	1.23569	0.14651	1.23569	0.1816
1.23826	0.13614	1.23826	0.02222	1.23826	-0.02527	1.23826	0.14439	1.23826	0.18345
1.24083	0.15126	1.24083	0.03614	1.24083	-0.01544	1.24083	0.14676	1.24083	0.18869
1.2434	0.11479	1.2434	0.00946	1.2434	-0.02599	1.2434	0.12383	1.2434	0.19145
1.24597	0.1165	1.24597	0.00883	1.24597	-0.02786	1.24597	0.12728	1.24597	0.19982
1.24855	0.1351	1.24855	0.03439	1.24855	-0.00451	1.24855	0.15675	1.24855	0.2261
1.25112	0.1347	1.25112	0.03811	1.25112	-0.00491	1.25112	0.14256	1.25112	0.21793
1.25369	0.14882	1.25369	0.02867	1.25369	-0.0241	1.25369	0.14247	1.25369	0.19657
1.25626	0.15129	1.25626	0.02904	1.25626	-0.0293	1.25626	0.158	1.25626	0.19874
1.25883	0.14011	1.25883	0.02756	1.25883	-0.02023	1.25883	0.15775	1.25883	0.19362
1.2614	0.11962	1.2614	0.01928	1.2614	-0.02014	1.2614	0.14978	1.2614	0.19276
1.26398	0.10045	1.26398	0.02162	1.26398	-0.02951	1.26398	0.14637	1.26398	0.20102
1.26655	0.1166	1.26655	0.06022	1.26655	-0.02824	1.26655	0.14782	1.26655	0.23434
1.26912	0.13135	1.26912	0.08781	1.26912	-0.05151	1.26912	0.11564	1.26912	0.25543
1.27169	0.13051	1.27169	0.05727	1.27169	-0.12429	1.27169	0.19618	1.27169	0.38929
1.29998	0.07474	1.29998	-0.03086	1.30255	-0.02529	1.30255	0.13216	1.29998	0.13872
1.30255	0.0941	1.30255	0.00508	1.30512	-0.02151	1.30512	0.15312	1.30255	0.18759
1.30512	0.09446	1.30512	0.02079	1.30769	-0.02224	1.30769	0.14014	1.30512	0.19321
1.30769	0.08875	1.30769	0.01497	1.31027	-0.03805	1.31027	0.11589	1.30769	0.17135
1.31027	0.07664	1.31027	0.01137	1.31284	-0.01897	1.31284	0.14221	1.31027	0.16315
1.31284	0.0881	1.31284	0.01659	1.31541	-0.01145	1.31541	0.152	1.31284	0.1736
1.31541	0.09943	1.31541	0.00571	1.31798	-0.01532	1.31798	0.13834	1.31541	0.18463
1.31798	0.09608	1.31798	0.00359	1.32055	-0.01775	1.32055	0.13479	1.31798	0.1846
1.32055	0.08038	1.32055	0.01421	1.32312	-0.04354	1.32312	0.12205	1.32055	0.17088
1.32312	0.08025	1.32312	0.004	1.3257	-0.03878	1.3257	0.11999	1.32312	0.15951
1.3257	0.07548	1.3257	0.01215	1.32827	-0.04438	1.32827	0.09327	1.3257	0.16455
1.32827	0.0383	1.32827	0.00832	1.33084	-0.04775	1.33084	0.09397	1.32827	0.1541
1.33084	0.02998	1.33084	0.000832181	1.33341	-0.02175	1.33341	0.12706	1.33084	0.14976
1.33341	0.06812	1.33341	0.01099	1.33598	-0.01953	1.33598	0.12803	1.33341	0.16406
1.33598	0.10145	1.33598	0.00793	1.33855	-0.02202	1.33855	0.12878	1.33598	0.16969
1.33855	0.1118	1.33855	0.000282266	1.34113	-0.02529	1.34113	0.1263	1.33855	0.17544
1.34113	0.10928	1.34113	-0.00142	1.3437	-0.0492	1.3437	0.10223	1.34113	0.2011
1.3437	0.08328	1.3437	-0.01054	1.34627	-0.06147	1.34627	0.11006	1.3437	0.1871
1.34627	0.06014	1.34627	-0.01861	1.34884	-0.05754	1.34884	0.11718	1.34627	0.1694
1.34884	0.0763	1.34884	-0.01805	1.35141	-0.05814	1.35141	0.10501	1.34884	0.18118
1.35141	0.08998	1.35141	-0.0124	1.35398	-0.03697	1.35398	0.11607	1.35141	0.16994
1.35398	0.08143	1.35398	-0.01329	1.35656	-0.0268	1.35656	0.10951	1.35398	0.17169
1.35656	0.07762	1.35656	-0.02058	1.35913	-0.06532	1.35913	0.09126	1.35656	0.18135
1.35913	0.06824	1.35913	-0.01911	1.3617	-0.06398	1.3617	0.1162	1.35913	0.16519
1.3617	0.07135	1.3617	-0.00348	1.36427	-0.04522	1.36427	0.10633	1.3617	0.17271
1.36427	0.07139	1.36427	0.00198	1.36684	-0.04463	1.36684	0.09503	1.36427	0.17177
1.36684	0.06934	1.36684	0.0033	1.36941	-0.03791	1.36941	0.10075	1.36684	0.17434
1.36941	0.09134	1.36941	0.01179	1.37199	-0.04035	1.37199	0.09217	1.36941	0.17898
1.37199	0.08533	1.37199	-0.00239	1.37456	-0.03013	1.37456	0.09214	1.37199	0.16316
1.37456	0.07595	1.37456	-0.02945	1.37713	-0.01408	1.37713	0.1126	1.37456	0.16291
1.37713	0.07256	1.37713	-0.00859	1.3797	-0.0116	1.3797	0.13708	1.37713	0.1817
1.3797	0.07161	1.3797	0.02443	1.38227	-0.01451	1.38227	0.14718	1.3797	0.20922
1.38227	0.08075	1.38227	0.02344	1.38484	-0.00659	1.38484	0.15571	1.38227	0.19784
1.38484	0.07155	1.38484	0.00656	1.38742	-0.02281	1.38742	0.13711	1.38484	0.15998
1.38742	0.04918	1.38742	-0.01286	1.38999	-0.04759	1.38999	0.10869	1.38742	0.14616
1.38999	0.0474	1.38999	-0.02438	1.39256	-0.06203	1.39256	0.09766	1.38999	0.15137
1.39256	0.04582	1.39256	-0.03582	1.39513	-0.05582	1.39513	0.10466	1.39256	0.15361
1.39513	0.04698	1.39513	-0.01891	1.3977	-0.02928	1.3977	0.10356	1.39513	0.16761
1.3977	0.05607	1.3977	-0.00969	1.40027	-0.03999	1.40027	0.09486	1.3977	0.18272
1.40027	0.06025	1.40027	-0.0298	1.40285	-0.07019	1.40285	0.07435	1.40027	0.18305
1.40285	0.05533	1.40285	-0.05069	1.40542	-0.0727	1.40542	0.06728	1.40285	0.18076
1.40542	0.07107	1.40542	-0.03834	1.40799	-0.06738	1.40799	0.0918	1.40542	0.16547
1.40799	0.07039	1.40799	-0.01442	1.41056	-0.06978	1.41056	0.09451	1.40799	0.14963
1.41056	0.04987	1.41056	-0.00799	1.41313	-0.0597	1.41313	0.08286	1.41056	0.1442
1.41313	0.06415	1.41313	0.00702	1.4157	-0.0246	1.4157	0.11386	1.41313	0.16914
1.4157	0.09406	1.4157	0.02508	1.41828	-0.0085	1.41828	0.12672	1.4157	0.19101
1.41828	0.09563	1.41828	0.02657	1.42085	-0.02326	1.42085	0.10187	1.41828	0.1803
1.42085	0.04676	1.42085	0.01006	1.42342	-0.03132	1.42342	0.09483	1.42085	0.181
1.42342	0.02443	1.42342	-0.000868785	1.42599	-0.03374	1.42599	0.10052	1.42342	0.18028
1.42599	0.03507	1.42599	0.00655	1.42856	-0.0474	1.42856	0.09522	1.42599	0.16465
1.42856	0.04187	1.42856	-0.01095	1.43113	-0.05117	1.43113	0.08499	1.42856	0.14894
1.43113	0.03056	1.43113	-0.02824	1.43371	-0.02131	1.43371	0.10418	1.43113	0.13719
1.43371	0.05633	1.43371	0.01212	1.43628	-0.00823	1.43628	0.11129	1.43371	0.16697
1.43628	0.08726	1.43628	0.0345	1.43885	-0.00454	1.43885	0.11519	1.43628	0.17401
1.43885	0.07695	1.43885	0.02389	1.44142	-0.00569	1.44142	0.12877	1.43885	0.15798
1.44142	0.06816	1.44142	0.02379	1.44399	-0.03538	1.44399	0.12885	1.44142	0.16709
1.44399	0.05882	1.44399	0.00935	1.44656	-0.04313	1.44656	0.12299	1.44399	0.18475
1.44656	0.05048	1.44656	0.00279	1.44914	-0.0385	1.44914	0.12992	1.44656	0.16754
1.44914	0.07281	1.44914	0.01282	1.45171	-0.03729	1.45171	0.12066	1.44914	0.14796
1.45171	0.07338	1.45171	0.00554	1.45428	-0.04825	1.45428	0.09899	1.45171	0.16615
1.45428	0.04851	1.45428	-0.02104	1.45685	-0.05004	1.45685	0.1032	1.45428	0.16795
1.45685	0.04697	1.45685	-0.01359	1.45942	-0.04762	1.45942	0.11028	1.45685	0.17656
1.45942	0.05691	1.45942	0.01604	1.46199	-0.03561	1.46199	0.10547	1.45942	0.18526
1.46199	0.06909	1.46199	0.0228	1.46457	-0.01519	1.46457	0.10931	1.46199	0.18737
1.46457	0.07572	1.46457	0.02884	1.46714	-0.03439	1.46714	0.1058	1.46457	0.1912
1.46714	0.04314	1.46714	0.02756	1.46971	-0.04726	1.46971	0.10913	1.46714	0.16817
1.46971	0.01913	1.46971	0.01767	1.47228	-0.03848	1.47228	0.1366	1.46971	0.17707
1.47228	0.04885	1.47228	0.02855	1.47485	-0.04029	1.47485	0.12942	1.47228	0.19435
1.47485	0.0577	1.47485	0.02034	1.47742	-0.03714	1.47742	0.09925	1.47485	0.18274
1.47742	0.05171	1.47742	-0.01919	1.48	-0.04183	1.48	0.0776	1.47742	0.17531
1.48	0.0469	1.48	-0.03037	1.48257	-0.05508	1.48257	0.06543	1.48	0.16193
1.48257	0.03389	1.48257	-0.02153	1.48514	-0.04911	1.48514	0.06632	1.48257	0.15252
1.48514	0.0281	1.48514	-0.02181	1.48771	-0.04116	1.48771	0.08093	1.48514	0.13513
1.48771	0.02789	1.48771	-0.01381	1.49028	-0.02651	1.49028	0.10211	1.48771	0.12895
1.49028	0.06298	1.49028	0.00616	1.49285	-0.02094	1.49285	0.10475	1.49028	0.15643
1.49285	0.09568	1.49285	0.00869	1.49543	-0.02405	1.49543	0.10137	1.49285	0.17378
1.49543	0.0725	1.49543	0.01049	1.498	-0.01708	1.498	0.09678	1.49543	0.1553
1.498	0.04335	1.498	0.00674	1.50057	-0.00948	1.50057	0.09458	1.498	0.146
1.50057	0.03091	1.50057	0.01566	1.50314	-0.02643	1.50314	0.09558	1.50057	0.15688
1.50314	0.03005	1.50314	0.02057	1.50571	-0.05145	1.50571	0.09202	1.50314	0.14435
1.50571	0.05227	1.50571	0.01116	1.50828	-0.05167	1.50828	0.08836	1.50571	0.13376
1.50828	0.04797	1.50828	-0.00546	1.51086	-0.02742	1.51086	0.08869	1.50828	0.12147
1.51086	0.02715	1.51086	-0.02085	1.51343	-0.02606	1.51343	0.08452	1.51086	0.13047
1.51343	0.03186	1.51343	-0.01989	1.516	-0.04459	1.516	0.08265	1.51343	0.14232
1.516	0.04847	1.516	-0.01033	1.51857	-0.04735	1.51857	0.10295	1.516	0.14063
1.51857	0.06506	1.51857	0.01173	1.52114	-0.0512	1.52114	0.1006	1.51857	0.16095
1.52114	0.06127	1.52114	-0.000698126	1.52371	-0.07117	1.52371	0.07378	1.52114	0.15784
1.52371	0.02616	1.52371	-0.03226	1.52629	-0.06371	1.52629	0.07892	1.52371	0.11942
1.52629	0.03335	1.52629	-0.00685	1.52886	-0.044	1.52886	0.09353	1.52629	0.13953
1.52886	0.06171	1.52886	0.00904	1.53143	-0.06127	1.53143	0.08723	1.52886	0.17046
1.53143	0.03787	1.53143	-0.01018	1.534	-0.08492	1.534	0.08115	1.53143	0.14143
1.534	0.02033	1.534	-0.02234	1.53657	-0.06289	1.53657	0.08837	1.534	0.12962
1.53657	0.05348	1.53657	-0.02003	1.53914	-0.0362	1.53914	0.1003	1.53657	0.13628
1.53914	0.0793	1.53914	-0.00736	1.54172	-0.03111	1.54172	0.10297	1.53914	0.15735
1.54172	0.04799	1.54172	0.00385	1.54429	-0.03666	1.54429	0.09873	1.54172	0.16213
1.54429	0.03536	1.54429	-0.01413	1.54686	-0.04356	1.54686	0.09602	1.54429	0.14046
1.54686	0.04679	1.54686	-0.02992	1.54943	-0.05976	1.54943	0.08339	1.54686	0.13203
1.54943	0.05328	1.54943	-0.01444	1.552	-0.07518	1.552	0.07167	1.54943	0.14147
1.552	0.03015	1.552	-0.000933111	1.55457	-0.05632	1.55457	0.08453	1.552	0.16333
1.55457	0.01409	1.55457	-0.0054	1.55715	-0.03668	1.55715	0.09282	1.55457	0.16585
1.55715	0.05304	1.55715	-0.01218	1.55972	-0.02507	1.55972	0.09678	1.55715	0.15878
1.55972	0.0771	1.55972	-0.00452	1.56229	-0.02729	1.56229	0.09023	1.55972	0.16663
1.56229	0.06946	1.56229	-0.00311	1.56486	-0.0226	1.56486	0.09716	1.56229	0.16089
1.56486	0.05762	1.56486	-0.00705	1.56743	-0.0073	1.56743	0.11845	1.56486	0.16089
1.56743	0.06311	1.56743	0.00688	1.57	-0.03196	1.57	0.10217	1.56743	0.17557
1.57	0.07258	1.57	0.00457	1.57258	-0.06308	1.57258	0.07893	1.57	0.17205
1.57258	0.04467	1.57258	-0.01702	1.57515	-0.05182	1.57515	0.07163	1.57258	0.15396
1.57515	0.02654	1.57515	-0.02367	1.57772	-0.03336	1.57772	0.09156	1.57515	0.14134
1.57772	0.03414	1.57772	-0.00491	1.58029	-0.03245	1.58029	0.10313	1.57772	0.14507
1.58029	0.0431	1.58029	0.00895	1.58286	-0.03688	1.58286	0.09932	1.58029	0.14984
1.58286	0.04731	1.58286	-0.000365174	1.58543	-0.03449	1.58543	0.10522	1.58286	0.13546
1.58543	0.0614	1.58543	0.00284	1.58801	-0.03043	1.58801	0.10296	1.58543	0.13707
1.58801	0.05726	1.58801	0.00638	1.59058	-0.04748	1.59058	0.1031	1.58801	0.17523
1.59058	0.02887	1.59058	-0.00111	1.59315	-0.0517	1.59315	0.11208	1.59058	0.18435
1.59315	0.02444	1.59315	-0.0143	1.59572	-0.03897	1.59572	0.10745	1.59315	0.15827
1.59572	0.03603	1.59572	-0.01591	1.59829	-0.05372	1.59829	0.09626	1.59572	0.14888
1.59829	0.03292	1.59829	-0.00932	1.60086	-0.05232	1.60086	0.0963	1.59829	0.16068
1.60086	0.04276	1.60086	-0.01149	1.60344	-0.04137	1.60344	0.08082	1.60086	0.16909
1.60344	0.0517	1.60344	-0.01967	1.60601	-0.05285	1.60601	0.07491	1.60344	0.16614
1.60601	0.0383	1.60601	-0.02219	1.60858	-0.04471	1.60858	0.10017	1.60601	0.15617
1.60858	0.03245	1.60858	0.00967	1.61115	-0.02714	1.61115	0.11378	1.60858	0.15775
1.61115	0.04747	1.61115	0.02592	1.61372	-0.03828	1.61372	0.10956	1.61115	0.17048
1.61372	0.05031	1.61372	0.00762	1.6163	-0.03714	1.6163	0.10027	1.61372	0.17061
1.6163	0.04233	1.6163	-0.00315	1.61887	-0.02267	1.61887	0.10163	1.6163	0.16018
1.61887	0.03107	1.61887	-0.00243	1.62144	-0.02611	1.62144	0.09454	1.61887	0.14607
1.62144	0.00703	1.62144	-0.00333	1.62401	-0.04926	1.62401	0.06563	1.62144	0.12728
1.62401	0.00513	1.62401	-0.02789	1.62658	-0.05649	1.62658	0.05994	1.62401	0.13612
1.62658	0.00771	1.62658	-0.02726	1.62915	-0.04475	1.62915	0.07887	1.62658	0.15068
1.62915	0.02483	1.62915	-0.02116	1.63173	-0.05321	1.63173	0.09021	1.62915	0.13656
1.63173	0.02733	1.63173	-0.02359	1.6343	-0.04703	1.6343	0.08114	1.63173	0.1325
1.6343	0.01855	1.6343	-0.00565	1.63687	-0.03329	1.63687	0.09041	1.6343	0.13849
1.63687	0.04193	1.63687	-0.000546879	1.63944	-0.02055	1.63944	0.13124	1.63687	0.14801
1.63944	0.05017	1.63944	0.00823	1.64201	-0.02353	1.64201	0.11103	1.63944	0.17384
1.64201	0.02934	1.64201	0.00338	1.64458	-0.02437	1.64458	0.09983	1.64201	0.16179
1.64458	0.0302	1.64458	0.00103	1.64716	-0.03168	1.64716	0.11478	1.64458	0.14546
1.64716	0.03129	1.64716	0.00458	1.64973	-0.04551	1.64973	0.094	1.64716	0.15104
1.64973	0.04312	1.64973	-0.00619	1.6523	-0.03731	1.6523	0.09716	1.64973	0.15585
1.6523	0.06227	1.6523	0.00144	1.65487	-0.03272	1.65487	0.11255	1.6523	0.1529
1.65487	0.05603	1.65487	0.01541	1.65744	-0.0256	1.65744	0.106	1.65487	0.14589
1.65744	0.06997	1.65744	0.01606	1.66001	-0.0273	1.66001	0.11455	1.65744	0.15366
1.66001	0.08105	1.66001	0.01026	1.66259	-0.0416	1.66259	0.11978	1.66001	0.15352
1.66259	0.0541	1.66259	0.01547	1.66516	-0.04781	1.66516	0.10421	1.66259	0.14816
1.66516	0.03157	1.66516	0.0103	1.66773	-0.04235	1.66773	0.09024	1.66516	0.15001
1.66773	0.02594	1.66773	-0.000773464	1.6703	-0.02443	1.6703	0.09846	1.66773	0.15152
1.6703	0.04342	1.6703	0.01037	1.67287	-0.02212	1.67287	0.09905	1.6703	0.17205
1.67287	0.07769	1.67287	0.01241	1.67544	-0.03472	1.67544	0.08057	1.67287	0.176
1.67544	0.0598	1.67544	-0.00239	1.67802	-0.03192	1.67802	0.09579	1.67544	0.16226
1.67802	0.02529	1.67802	0.00343	1.68059	-0.02946	1.68059	0.09014	1.67802	0.16893
1.68059	0.02162	1.68059	0.00232	1.68316	-0.02397	1.68316	0.08961	1.68059	0.17523
1.68316	0.04288	1.68316	0.01331	1.68573	-0.02587	1.68573	0.11622	1.68316	0.17543
1.68573	0.071	1.68573	0.02565	1.6883	-0.02532	1.6883	0.10994	1.68573	0.16297
1.6883	0.06324	1.6883	0.01148	1.69087	-0.02307	1.69087	0.10446	1.6883	0.14506
1.69087	0.04576	1.69087	0.01658	1.69345	-0.02883	1.69345	0.1094	1.69087	0.14515
1.69345	0.03965	1.69345	0.0089	1.69602	-0.03001	1.69602	0.09683	1.69345	0.15738
1.69602	0.04707	1.69602	-0.00968	1.69859	-0.0397	1.69859	0.0833	1.69602	0.15244
1.69859	0.04779	1.69859	-0.01542	1.70116	-0.03226	1.70116	0.09394	1.69859	0.14134
1.70116	0.05052	1.70116	-0.00209	1.70373	-0.02638	1.70373	0.11609	1.70116	0.14272
1.70373	0.06706	1.70373	0.0094	1.7063	-0.03392	1.7063	0.11379	1.70373	0.1543
1.7063	0.05016	1.7063	0.00509	1.70888	-0.04022	1.70888	0.09825	1.7063	0.16349
1.70888	0.0135	1.70888	-0.00582	1.71145	-0.03555	1.71145	0.1028	1.70888	0.14751
1.71145	0.03112	1.71145	0.00278	1.71402	-0.0243	1.71402	0.10318	1.71145	0.1511
1.71402	0.05131	1.71402	0.01488	1.71659	-0.03767	1.71659	0.09794	1.71402	0.1671
1.71659	0.04649	1.71659	0.00902	1.71916	-0.0358	1.71916	0.09872	1.71659	0.1525
1.71916	0.04662	1.71916	0.00936	1.72173	-0.02654	1.72173	0.09683	1.71916	0.13681
1.72173	0.04745	1.72173	0.00529	1.72431	-0.04109	1.72431	0.09332	1.72173	0.14771
1.72431	0.04189	1.72431	-0.00202	1.72688	-0.02836	1.72688	0.09668	1.72431	0.16106
1.72688	0.03732	1.72688	0.00715	1.72945	-0.02143	1.72945	0.0939	1.72688	0.15664
1.72945	0.04352	1.72945	0.01624	1.73202	-0.04043	1.73202	0.08677	1.72945	0.16732
1.73202	0.05099	1.73202	0.00381	1.73459	-0.03032	1.73459	0.09183	1.73202	0.17431
1.73459	0.04199	1.73459	-0.00742	1.73716	-0.02345	1.73716	0.09943	1.73459	0.17237
1.73716	0.02675	1.73716	-0.02116	1.73974	-0.04099	1.73974	0.09924	1.73716	0.17227
1.73974	0.0297	1.73974	-0.02412	1.74231	-0.04425	1.74231	0.08912	1.73974	0.16762
1.74231	0.03837	1.74231	-0.00669	1.74488	-0.03855	1.74488	0.07575	1.74231	0.17194
1.74488	0.03842	1.74488	-0.00398	1.74745	-0.03721	1.74745	0.06708	1.74488	0.16476
1.74745	0.02253	1.74745	-0.01831	1.75002	-0.038	1.75002	0.07743	1.74745	0.14644
1.75002	0.01789	1.75002	-0.01889	1.75259	-0.04517	1.75259	0.07683	1.75002	0.15488
1.75259	0.01905	1.75259	-0.02595	1.75517	-0.03372	1.75517	0.07222	1.75259	0.1438
1.75517	0.04022	1.75517	-0.01765	1.75774	-0.01717	1.75774	0.08171	1.75517	0.15168
1.75774	0.04483	1.75774	0.00167	1.76031	-0.01993	1.76031	0.08128	1.75774	0.18434
1.76031	0.04708	1.76031	0.00877	1.76288	-0.03189	1.76288	0.08997	1.76031	0.16604
1.76288	0.05123	1.76288	0.00702	1.76545	-0.0397	1.76545	0.10111	1.76288	0.14238
1.76545	0.03892	1.76545	-0.00172	1.76802	-0.02513	1.76802	0.09857	1.76545	0.13714
1.76802	0.04038	1.76802	0.00058764	1.7706	-0.02052	1.7706	0.09249	1.76802	0.14981
1.7706	0.04801	1.7706	0.0019	1.77317	-0.0408	1.77317	0.08435	1.7706	0.16778
1.77317	0.04851	1.77317	-0.01724	1.77574	-0.04342	1.77574	0.08697	1.77317	0.15465
1.77574	0.05143	1.77574	-0.00389	1.77831	-0.04415	1.77831	0.09109	1.77574	0.14734
1.77831	0.03792	1.77831	0.0115	1.78088	-0.04168	1.78088	0.08544	1.77831	0.14942
1.78088	0.02519	1.78088	0.00745	1.78345	-0.02537	1.78345	0.10096	1.78088	0.1419
1.78345	0.0372	1.78345	0.02123	1.78603	-0.03757	1.78603	0.10391	1.78345	0.1363
1.78603	0.02042	1.78603	0.01139	1.7886	-0.05435	1.7886	0.06929	1.78603	0.13476
1.7886	-0.00583	1.7886	-0.00923	1.79117	-0.03237	1.79117	0.0802	1.7886	0.12671
1.79117	0.0316	1.79117	0.00765	1.79374	-0.00854	1.79374	0.09996	1.79117	0.14842
1.79374	0.06431	1.79374	0.02807	1.79631	-0.03538	1.79631	0.07592	1.79374	0.1877
1.79631	0.02949	1.79631	-0.00599	1.79888	-0.04681	1.79888	0.07379	1.79631	0.15674
1.79888	0.01583	1.79888	-0.02709	1.80146	-0.02272	1.80146	0.09419	1.79888	0.12751
1.80146	0.02058	1.80146	0.000608128	1.80403	-0.01548	1.80403	0.09655	1.80146	0.14472
1.80403	0.02655	1.80403	0.01303	1.8066	-0.02049	1.8066	0.09369	1.80403	0.15203
1.8066	0.04407	1.8066	0.01498	1.80917	-0.02226	1.80917	0.09623	1.8066	0.14711
1.80917	0.04759	1.80917	0.02166	1.81174	-0.02521	1.81174	0.09605	1.80917	0.15178
1.81174	0.03584	1.81174	0.01148	1.81431	-0.02651	1.81431	0.1025	1.81174	0.15402
1.81431	0.04673	1.81431	0.00597	1.81689	-0.03091	1.81689	0.10484	1.81431	0.15148
1.81689	0.05229	1.81689	0.00668	1.81946	-0.04151	1.81946	0.08225	1.81689	0.1449
1.81946	0.02976	1.81946	-0.00217	1.82203	-0.05314	1.82203	0.07228	1.81946	0.12365
1.82203	0.01725	1.82203	-0.01353	1.8246	-0.05955	1.8246	0.07275	1.82203	0.11733
1.8246	0.02091	1.8246	-0.00528	1.82717	-0.04993	1.82717	0.06851	1.8246	0.13224
1.82717	0.01909	1.82717	0.0084	1.82974	-0.03764	1.82974	0.07398	1.82717	0.13256
1.82974	0.00411	1.82974	-0.01074	1.83232	-0.02662	1.83232	0.08054	1.82974	0.14082
1.83232	0.01173	1.83232	-0.0079	1.83489	-0.00964	1.83489	0.07766	1.83232	0.15889
1.83489	0.04242	1.83489	0.01623	1.83746	-0.02038	1.83746	0.0686	1.83489	0.16492
1.83746	0.02984	1.83746	0.00578	1.84003	-0.02561	1.84003	0.08223	1.83746	0.15111
1.84003	0.0157	1.84003	-0.000549471	1.8426	-0.02398	1.8426	0.08934	1.84003	0.13946
1.8426	0.03061	1.8426	-0.000873995	1.84517	-0.03196	1.84517	0.07871	1.8426	0.14255
1.84517	0.02997	1.84517	-0.01843	1.84775	-0.03989	1.84775	0.08967	1.84517	0.13852
1.84775	0.03741	1.84775	-0.01481	1.85032	-0.03454	1.85032	0.10148	1.84775	0.14776
1.85032	0.05252	1.85032	4.00797e-05	1.85289	-0.02601	1.85289	0.08966	1.85032	0.16244
1.85289	0.03404	1.85289	-0.00209	1.85546	-0.03325	1.85546	0.09288	1.85289	0.15054
1.85546	0.02279	1.85546	-0.000813261	1.85803	-0.03655	1.85803	0.09184	1.85546	0.14586
1.85803	0.02478	1.85803	-0.00824	1.8606	-0.03044	1.8606	0.08173	1.85803	0.15076
1.8606	0.02019	1.8606	-0.00786	1.86318	-0.03111	1.86318	0.08218	1.8606	0.14875
1.86318	0.02357	1.86318	0.00498	1.86575	-0.03128	1.86575	0.08761	1.86318	0.14892
1.86575	0.03284	1.86575	0.00614	1.86832	-0.01258	1.86832	0.10364	1.86575	0.15545
1.86832	0.04495	1.86832	0.0172	1.87089	0.00079085	1.87089	0.11101	1.86832	0.16995
1.87089	0.04584	1.87089	0.01555	1.87346	6.13972e-05	1.87346	0.1068	1.87089	0.17549
1.87346	0.04662	1.87346	0.00954	1.87603	-0.0133	1.87603	0.09236	1.87346	0.16965
1.87603	0.03177	1.87603	0.01731	1.87861	-0.019	1.87861	0.09796	1.87603	0.15331
1.87861	0.02697	1.87861	0.01705	1.88118	-0.01695	1.88118	0.11957	1.87861	0.14804
1.88118	0.04226	1.88118	0.02172	1.88375	-0.01448	1.88375	0.11971	1.88118	0.14996
1.88375	0.05827	1.88375	0.02429	1.88632	-0.02268	1.88632	0.09779	1.88375	0.15713
1.88632	0.04492	1.88632	0.00132	1.88889	-0.03124	1.88889	0.08324	1.88632	0.14687
1.88889	0.02737	1.88889	-0.00933	1.89146	-0.03848	1.89146	0.08194	1.88889	0.14016
1.89146	0.02796	1.89146	0.000348507	1.89404	-0.05121	1.89404	0.07861	1.89146	0.14049
1.89404	0.01776	1.89404	-0.000415858	1.89661	-0.06926	1.89661	0.07107	1.89404	0.12405
1.89661	-0.00672	1.89661	-0.00873	1.89918	-0.05876	1.89918	0.07851	1.89661	0.12221
1.89918	-0.00739	1.89918	0.00176	1.90175	-0.04252	1.90175	0.07889	1.89918	0.12869
1.90175	0.00144	1.90175	0.01222	1.90432	-0.03999	1.90432	0.07161	1.90175	0.12661
1.90432	0.0123	1.90432	0.00417	1.90689	-0.01966	1.90689	0.07933	1.90432	0.13071
1.90689	0.02876	1.90689	-0.00247	1.90947	-0.0127	1.90947	0.0803	1.90689	0.131
1.90947	0.02394	1.90947	-0.0045	1.91204	-0.01472	1.91204	0.07507	1.90947	0.13169
1.91204	0.01904	1.91204	-0.01017	1.91461	-0.00507	1.91461	0.07847	1.91204	0.14413
1.91461	0.03677	1.91461	-0.00722	1.91718	-0.02545	1.91718	0.07007	1.91461	0.15653
1.91718	0.02917	1.91718	-0.00728	1.91975	-0.03875	1.91975	0.07239	1.91718	0.15157
1.91975	0.02033	1.91975	-0.01255	1.92232	-0.02294	1.92232	0.08496	1.91975	0.15101
1.92232	0.02956	1.92232	-0.00403	1.9249	-0.0158	1.9249	0.0924	1.92232	0.16762
1.9249	0.02237	1.9249	0.00619	1.92747	-0.02565	1.92747	0.09405	1.9249	0.171
1.92747	0.0124	1.92747	-0.00598	1.93004	-0.04809	1.93004	0.07207	1.92747	0.15576
1.93004	0.00898	1.93004	-0.0219	1.93261	-0.06292	1.93261	0.04561	1.93004	0.13063
1.93261	-0.01044	1.93261	-0.0265	1.93518	-0.04632	1.93518	0.04692	1.93261	0.10719
1.93518	-0.00444	1.93518	-0.01094	1.93775	-0.03344	1.93775	0.06428	1.93518	0.11706
1.93775	0.02523	1.93775	0.00424	1.94033	-0.04898	1.94033	0.0646	1.93775	0.13329
1.94033	0.01022	1.94033	-0.00634	1.9429	-0.04529	1.9429	0.06655	1.94033	0.13556
1.9429	0.000219773	1.9429	-0.00523	1.94547	-0.04126	1.94547	0.06251	1.9429	0.1421
1.94547	0.01821	1.94547	-0.00194	1.94804	-0.04907	1.94804	0.06588	1.94547	0.14115
1.94804	0.01569	1.94804	-0.00775	1.95061	-0.03952	1.95061	0.08566	1.94804	0.12594
1.95061	0.02842	1.95061	-0.01581	1.95318	-0.04302	1.95318	0.0929	1.95061	0.10722
1.95318	0.03312	1.95318	-0.00835	1.95576	-0.03872	1.95576	0.09456	1.95318	0.1147
1.95576	0.03375	1.95576	0.00384	1.95833	-0.03089	1.95833	0.08323	1.95576	0.13134
1.95833	0.03869	1.95833	-0.00649	1.9609	-0.04753	1.9609	0.08387	1.95833	0.14078
1.9609	0.02658	1.9609	-0.01543	1.96347	-0.03304	1.96347	0.09146	1.9609	0.15083
1.96347	0.03471	1.96347	-0.00925	1.96604	-0.01823	1.96604	0.08092	1.96347	0.14977
1.96604	0.01793	1.96604	-0.0096	1.96861	-0.02299	1.96861	0.07597	1.96604	0.13262
1.96861	0.00595	1.96861	-0.00797	1.97119	-0.02418	1.97119	0.08802	1.96861	0.12316
1.97119	0.03702	1.97119	0.00946	1.97376	-0.03325	1.97376	0.08223	1.97119	0.13435
1.97376	0.04804	1.97376	0.00596	1.97633	-0.03911	1.97633	0.06942	1.97376	0.12558
1.97633	0.0353	1.97633	-0.00294	1.9789	-0.04288	1.9789	0.06843	1.97633	0.1214
1.9789	0.01656	1.9789	-0.00592	1.98147	-0.03014	1.98147	0.07646	1.9789	0.12924
1.98147	0.01983	1.98147	0.00279	1.98404	-0.01936	1.98404	0.07903	1.98147	0.13499
1.98404	0.03495	1.98404	0.01736	1.98662	-0.02812	1.98662	0.07187	1.98404	0.14078
1.98662	0.04207	1.98662	0.01591	1.98919	-0.03815	1.98919	0.07654	1.98662	0.13997
1.98919	0.04555	1.98919	0.00229	1.99176	-0.02113	1.99176	0.09217	1.98919	0.13061
1.99176	0.05658	1.99176	0.0059	1.99433	0.00273	1.99433	0.10735	1.99176	0.13206
1.99433	0.08506	1.99433	0.0224	1.9969	-0.0146	1.9969	0.09853	1.99433	0.15727
1.9969	0.06764	1.9969	0.02057	1.99947	-0.02692	1.99947	0.0817	1.9969	0.16213
1.99947	0.04305	1.99947	0.01399	2.00205	-0.02283	2.00205	0.07633	1.99947	0.1536
2.00205	0.04115	2.00205	0.00345	2.00462	-0.02745	2.00462	0.08273	2.00205	0.14474
2.00462	0.03343	2.00462	0.00523	2.00719	-0.03694	2.00719	0.08261	2.00462	0.14337
2.00719	0.02706	2.00719	0.00327	2.00976	-0.03543	2.00976	0.08559	2.00719	0.1354

## Sheet: Fig. 5e
Hybrid-RH 50% without encapsulation		Hybrid-RH 50% with VHB encapsulation		Hybrid-RH 60% without encapsulation		Hybrid-RH 60% with VHB encapsulation		Hybrid-RH 70% without encapsulation		Hybrid-RH 70% with VHB encapsulation		Ionic matrix -RH 60% without encapsulation		Ionic matrix -RH 60% with VHB encapsulation
0	0	0	0	0	0	0	0	0	0	0	0	0	0	0	0
2.4206	4.65772	2.01067	2.0981	1.4304	1.74461	1.12743	0.99222	1.91062	1.88577	1.50954	1.09759	1.41143	0.43434	1.24147	0.75148
4.8412	9.33155	4.02133	4.21842	2.8608	3.50417	2.25487	1.99161	3.82123	3.79794	3.01908	2.20696	2.82287	0.61206	2.48295	1.51698
7.2618	14.0254	6.032	6.36093	4.29119	5.2787	3.3823	2.99816	5.73185	5.73651	4.52862	3.32811	4.2343	0.80212	3.72442	2.28266
9.6824	18.7392	8.04267	8.52567	5.72159	7.06818	4.50973	4.01188	7.64246	7.70149	6.03816	4.46104	5.64573	1.00451	4.96589	3.03884
12.103	23.4731	10.0533	10.7126	7.15199	8.87263	5.63717	5.03275	9.55308	9.69286	7.54771	5.60575	7.05716	1.21923	6.20737	3.80481
14.5236	28.2269	12.064	12.9218	8.58239	10.692	6.7646	6.0608	11.4637	11.7106	9.05725	6.76224	8.4686	1.44629	7.44884	4.57712
16.9442	33.0008	14.0747	15.1531	10.0128	12.5264	7.89204	7.09601	13.3743	13.7548	10.5668	7.93051	9.88003	1.68568	8.69031	5.38869
19.3648	37.7946	16.0853	17.4067	11.4432	14.3757	9.01947	8.13838	15.2849	15.8254	12.0763	9.11057	11.2915	1.93741	9.93179	6.17904
21.7854	42.6085	18.096	19.6824	12.8736	16.24	10.1469	9.18792	17.1955	17.9224	13.5859	10.3024	12.7029	2.20147	11.1733	6.97275
24.206	47.4423	20.1067	21.9804	14.304	18.1192	11.2743	10.2446	19.1061	20.0458	15.0954	11.506	14.1143	2.47787	12.4147	7.79851
26.6266	52.2962	22.1173	24.3006	15.7344	20.0134	12.4018	11.3085	21.0168	22.1955	16.6049	12.7214	15.5258	2.7666	13.6562	8.61506
29.0472	57.17	24.128	26.643	17.1648	21.9226	13.5292	12.3795	22.9274	24.3717	18.1145	13.9486	16.9372	3.06766	14.8977	9.42192
31.4678	62.0639	26.1387	29.0076	18.5952	23.8467	14.6566	13.4577	24.838	26.5743	19.624	15.1875	18.3486	3.38106	16.1392	10.218
33.8884	66.9777	28.1493	31.3945	20.0256	25.7858	15.7841	14.5431	26.7486	28.8033	21.1336	16.4383	19.7601	3.70679	17.3806	11.0423
36.309	71.9116	30.16	33.8035	21.456	27.7399	16.9115	15.6356	28.6592	31.0587	22.6431	17.7008	21.1715	4.04486	18.6221	11.8901
38.7296	76.8655	32.1707	36.2347	22.8864	29.7089	18.0389	16.7353	30.5698	33.3405	24.1527	18.9751	22.5829	4.39526	19.8636	12.748
41.1502	81.8393	34.1813	38.6882	24.3168	31.6928	19.1664	17.8421	32.4804	35.6487	25.6622	20.2612	23.9944	4.758	21.105	13.6299
43.5708	86.8332	36.192	41.1638	25.7472	33.6917	20.2938	18.9562	34.3911	37.9832	27.1717	21.559	25.4058	5.13307	22.3465	14.5088
45.9914	91.8471	38.2027	43.6617	27.1776	35.7056	21.4212	20.0773	36.3017	40.3442	28.6813	22.8687	26.8172	5.52048	23.588	15.4101
48.412	96.8809	40.2133	46.1818	28.608	37.7345	22.5487	21.2057	38.2123	42.7316	30.1908	24.1901	28.2286	5.92022	24.8295	16.3396
50.8326	101.935	42.224	48.724	30.0384	39.7783	23.6761	22.3412	40.1229	45.1454	31.7004	25.5233	29.6401	6.33229	26.0709	17.2447
53.2532	107.009	44.2347	51.2885	31.4688	41.837	24.8035	23.4839	42.0335	47.5856	33.2099	26.8683	31.0515	6.7567	27.3124	18.1705
55.6738	112.103	46.2453	53.8752	32.8992	43.9107	25.931	24.6337	43.9441	50.0522	34.7195	28.225	32.4629	7.19344	28.5539	19.0879
58.0944	117.216	48.256	56.4841	34.3296	45.9994	27.0584	25.7907	45.8548	52.5452	36.229	29.5936	33.8744	7.64252	29.7954	20.0269
60.515	122.35	50.2667	59.1152	35.76	48.1031	28.1858	26.9549	47.7654	55.0646	37.7385	30.9739	35.2858	8.10393	31.0368	20.9731
62.9356	127.504	52.2773	61.7686	37.1904	50.2217	29.3133	28.1262	49.676	57.6104	39.2481	32.366	36.6972	8.57768	32.2783	21.9146
65.3562	132.678	54.288	64.4441	38.6208	52.3552	30.4407	29.3047	51.5866	60.1826	40.7576	33.7699	38.1087	9.06376	33.5198	22.8594
67.7768	137.872	56.2987	67.1418	40.0512	54.5037	31.5681	30.4904	53.4972	62.7812	42.2672	35.1856	39.5201	9.56217	34.7613	23.7947
70.1974	143.086	58.3093	69.8618	41.4816	56.6672	32.6956	31.6832	55.4078	65.4062	43.7767	36.613	40.9316	10.0729	36.0027	24.7509
72.618	148.32	60.32	72.6039	42.912	58.8456	33.823	32.8832	57.3184	68.0576	45.2862	38.0523	42.343	10.596	37.2442	26.4527
75.0386	153.207	62.3307	75.3683	44.3424	61.0391	34.9504	34.0903	59.2291	70.7354	46.7958	39.5033	43.7544	11.1314	38.4857	27.4422
77.4592	158.116	64.3413	78.1549	45.7728	63.2474	36.0779	35.3046	61.1397	73.4397	48.3053	40.966	45.1658	11.6792	39.7272	28.4269
79.8798	163.051	66.352	80.9637	47.2032	65.4707	37.2053	36.5261	63.0503	76.1703	49.8149	42.4406	46.5773	12.2393	40.9686	29.4126
82.3004	168.017	68.3627	83.7947	48.6335	67.709	38.3327	37.7548	64.9609	78.9273	51.3244	43.927	47.9887	12.8117	42.2101	30.4117
84.721	173.019	70.3733	86.6479	50.0639	69.9622	39.4602	38.9906	66.8715	81.7107	52.8339	45.4251	49.4001	13.3964	43.4516	31.4357
87.1416	178.06	72.384	89.5233	51.4943	72.2304	40.5876	40.2336	68.7821	84.5205	54.3435	46.935	50.8116	13.9935	44.693	32.4406
89.5622	183.145	74.3947	92.4209	52.9248	74.5136	41.715	41.4837	70.6927	87.3567	55.853	48.4567	52.223	14.6029	45.9345	33.4656
91.9828	188.278	76.4053	95.3407	54.3552	76.8117	42.8425	42.741	72.6034	90.2193	57.3626	49.9902	53.6344	15.2247	47.176	34.4963
94.4034	193.466	78.416	98.2828	55.7856	79.1248	43.9699	44.0055	74.514	93.1083	58.8721	51.5354	55.0459	15.8588	48.4175	35.5329
96.824	198.71	80.4267	101.247	57.2159	81.4528	45.0973	45.2771	76.4246	96.0238	60.3817	53.0925	56.4573	16.5052	49.6589	36.579
99.2446	204.017	82.4373	104.233	58.6463	83.7958	46.2248	46.5559	78.3352	98.9656	61.8912	54.6613	57.8687	17.164	50.9004	37.6078
101.665	209.389	84.448	107.242	60.0767	86.1538	47.3522	47.8419	80.2458	101.934	63.4007	56.2419	59.2802	17.8351	52.1419	38.6549
104.086	214.831	86.4587	110.273	61.5071	88.5267	48.4796	49.135	82.1564	104.928	64.9103	57.8342	60.6916	18.5185	53.3834	39.7116
106.506	220.344	88.4693	113.326	62.9375	90.9146	49.6071	50.4353	84.067	107.949	66.4198	59.4384	62.103	19.2143	54.6248	40.7932
108.927	225.933	90.48	116.401	64.3679	93.3174	50.7345	51.7427	85.9777	110.997	67.9293	61.0543	63.5145	19.9224	55.8663	41.8941
111.348	231.601	92.4907	119.499	65.7983	95.7352	51.862	53.0573	87.8883	114.071	69.4389	62.6821	64.9259	20.6428	57.1078	42.992
113.768	237.35	94.5013	122.619	67.2287	98.168	52.9894	54.3791	89.7989	117.171	70.9484	64.3216	66.3373	21.3756	58.3492	44.1073
116.189	243.185	96.512	125.761	68.6591	100.616	54.1168	55.7081	91.7095	120.298	72.458	65.9728	67.7488	22.1207	59.5907	45.2119
118.609	249.107	98.5227	128.925	70.0895	103.078	55.2443	57.0442	93.6201	123.451	73.9675	67.6359	69.1602	22.8781	60.8322	46.3435
121.03	255.122	100.533	132.111	71.5199	105.556	56.3717	58.3875	95.5307	126.63	75.4771	69.3107	70.5716	23.6479	62.0737	47.475
123.451	261.233	102.544	135.32	72.9503	108.049	57.4991	59.7379	97.4413	129.836	76.9866	70.9974	71.9831	24.43	63.3151	48.6094
125.871	267.444	104.555	138.55	74.3807	110.556	58.6266	61.0955	99.352	133.068	78.4961	72.6958	73.3945	25.2244	64.5566	49.7496
128.292	273.759	106.565	141.803	75.8111	113.079	59.754	62.4603	101.263	136.327	80.0057	74.406	74.8059	26.0312	65.7981	50.9243
130.712	280.179	108.576	145.078	77.2415	115.616	60.8814	63.8322	103.173	139.612	81.5152	76.1279	76.2174	26.8503	67.0396	52.0904
133.133	286.71	110.587	148.376	78.6719	118.169	62.0089	65.2113	105.084	142.923	83.0248	77.8617	77.6288	27.6818	68.281	53.2133
135.554	293.354	112.597	151.695	80.1023	120.736	63.1363	66.5976	106.994	146.261	84.5343	79.6072	79.0402	28.5255	69.5225	54.3909
137.974	300.114	114.608	155.037	81.5327	123.318	64.2637	67.991	108.905	149.625	86.0439	81.3645	80.4517	29.3817	70.764	55.5752
140.395	306.968	116.619	158.401	82.9631	125.916	65.3911	69.3916	110.816	153.016	87.5534	83.1336	81.8631	30.2501	72.0055	56.7778
142.815	313.911	118.629	161.787	84.3935	128.528	66.5186	70.7994	112.726	156.433	89.0629	84.9145	83.2745	31.1309	73.2469	57.9881
145.236	320.934	120.64	165.196	85.8239	131.155	67.646	72.2143	114.637	159.876	90.5725	86.7071	84.686	32.024	74.4884	59.2184
147.657	328.031	122.651	168.626	87.2543	133.797	68.7734	73.6364	116.547	163.346	92.082	88.5115	86.0974	32.9294	75.7299	60.4373
150.077	335.192	124.661	172.079	88.6847	136.454	69.9009	75.0656	118.458	166.842	93.5915	90.3277	87.5088	33.8472	76.9714	61.6706
152.498	342.445	126.672	175.554	90.1151	139.127	71.0283	76.502	120.369	170.365	95.1011	92.1557	88.9202	34.7773	78.2128	62.6937
154.918	349.822	128.683	179.052	91.5455	141.814	72.1557	77.9456	122.279	173.914	96.6106	93.9955	90.3317	35.7198	79.4543	63.9663
157.339	357.313	130.693	182.571	92.9759	144.516	73.2832	79.3963	124.19	177.49	98.1202	95.847	91.7431	36.6746	80.6958	65.2524
159.76	364.912	132.704	186.113	94.4063	147.233	74.4106	80.8542	126.101	181.091	99.6297	97.7104	93.1546	37.6417	81.9372	66.6219
162.18	372.614	134.715	189.677	95.8367	149.965	75.538	82.3193	128.011	184.72	101.139	99.5855	94.566	38.6212	83.1787	67.9281
164.601	380.42	136.725	193.263	97.2671	152.712	76.6655	83.7916	129.922	188.374	102.649	101.472	95.9774	39.6129	84.4202	69.2027
167.021	388.33	138.736	196.871	98.6975	155.473	77.7929	85.2709	131.832	192.055	104.158	103.371	97.3889	40.6171	85.6617	70.4993
169.442	396.346	140.747	200.502	100.128	158.25	78.9203	86.7575	133.743	195.763	105.668	105.282	98.8003	41.6335	86.9031	71.698
171.863	404.471	142.757	204.154	101.558	161.042	80.0478	88.2512	135.654	199.497	107.177	107.204	100.212	42.6623	88.1446	73.009
174.283	412.711	144.768	207.829	102.989	163.849	81.1752	89.7521	137.564	203.257	108.687	109.138	101.623	43.7034	89.3861	74.3469
176.704	421.068	146.779	211.526	104.419	166.67	82.3026	91.2602	139.475	207.044	110.197	111.084	103.035	44.7569	90.6276	75.6685
179.124	429.55	148.789	215.246	105.85	169.507	83.4301	92.7754	141.385	210.857	111.706	113.041	104.446	45.8227	91.869	77.0361
181.545	438.164	150.8	218.987	107.28	172.23	84.5575	94.2978	143.296	214.696	113.216	115.01	105.857	46.9008	93.1105	78.3798
183.966	446.916	152.811	222.751	108.71	174.957	85.685	95.8273	145.207	218.562	114.725	116.992	107.269	47.9913	94.352	79.7474
186.386	455.813	154.821	226.537	110.141	177.714	86.8124	97.3641	147.117	222.331	116.235	118.985	108.68	49.0941	95.5935	81.093
188.807	464.866	156.832	230.345	111.571	180.503	87.9398	98.9079	149.028	226.126	117.744	120.989	110.092	50.2092	96.8349	82.5124
191.227	474.082	158.843	234.176	113.001	183.326	89.0673	100.459	150.939	229.948	119.254	123.006	111.503	51.3367	98.0764	83.8762
193.648	483.467	160.853	238.028	114.432	186.182	90.1947	102.017	152.849	233.794	120.763	125.034	112.915	52.4765	99.3179	85.264
196.069	493.032	162.864	241.903	115.862	189.066	91.3221	103.583	154.76	237.648	122.273	127.074	114.326	53.6287	100.559	86.6365
198.489	502.78	164.875	245.8	117.293	191.958	92.4496	105.155	156.67	241.516	123.782	129.126	115.737	54.7931	101.801	88.031
200.91	512.721	166.885	249.719	118.723	194.821	93.577	106.735	158.581	245.401	125.292	131.189	117.149	55.9699	103.042	89.3218
203.33	522.86	168.896	253.661	120.153	197.664	94.7044	108.322	160.492	249.308	126.801	133.265	118.56	57.1591	104.284	90.7087
205.751	533.206	170.907	257.624	121.584	200.51	95.8319	109.916	162.402	253.239	128.311	135.352	119.972	58.3605	105.525	92.1089
208.172	543.767	172.917	261.61	123.014	203.38	96.9593	111.517	164.313	257.193	129.821	137.451	121.383	59.5744	106.767	93.5284
210.592	554.552	174.928	265.618	124.445	206.285	98.0867	113.125	166.223	261.171	131.33	139.562	122.795	60.8005	108.008	94.9277
213.013	565.567	176.939	269.649	125.875	209.232	99.2142	114.741	168.134	265.173	132.84	141.684	124.206	62.039	109.25	96.3769
215.433	576.821	178.949	273.701	127.305	212.217	100.342	116.363	170.045	269.195	134.349	143.818	125.618	63.2898	110.491	97.7906
217.854	588.323	180.96	277.776	128.736	215.249	101.469	117.993	171.955	273.241	135.859	145.965	127.029	64.5529	111.733	99.2015
220.275	600.081	182.971	281.873	130.166	218.309	102.596	119.63	173.866	277.306	137.368	148.122	128.44	65.8284	112.974	100.641
222.695	612.101	184.981	285.992	131.597	221.381	103.724	121.275	175.777	281.385	138.878	150.292	129.852	67.1162	114.216	102.104
225.116	624.391	186.992	290.133	133.027	224.465	104.851	122.926	177.687	285.476	140.387	152.473	131.263	68.4164	115.457	103.564
227.536	636.96	189.003	294.297	134.457	227.579	105.979	124.584	181.946	295.074	141.897	154.667	132.675	69.7289	116.698	105.033
229.957	649.819	191.013	298.482	135.888	230.722	107.106	126.25	183.73	300.243	143.406	156.872	134.086	71.0537	117.94	106.525
232.378	662.984	193.024	302.69	137.318	233.895	108.234	127.923	185.514	305.434	144.916	159.088	135.498	72.3908	119.181	107.982
234.798	676.467	195.035	306.92	138.749	237.097	109.361	129.603	187.297	310.658	146.425	161.317	136.909	73.7403	120.423	109.462
237.219	690.282	197.045	311.173	140.179	240.324	110.489	131.29	189.081	315.906	147.935	163.557	138.32	75.1021	121.664	110.964
239.639	704.443	199.056	315.447	141.609	243.575	111.616	132.984	190.865	321.105	149.445	165.809	139.732	76.4763	122.906	112.455
242.06	718.962	201.067	319.744	143.04	246.843	112.743	134.686	192.649	326.17	150.954	168.073	141.143	77.8628	124.147	113.99
244.481	733.854	203.077	324.063	144.47	250.126	113.871	136.395	194.432	331.168	152.464	170.349	142.555	79.2616	125.389	115.515
246.901	749.131	205.088	328.404	145.901	253.425	114.998	138.11	196.216	336.144	153.973	172.636	143.966	80.6728	126.63	117.049
249.322	764.803	207.099	332.768	147.331	256.723	116.126	139.833	198	341.056	155.483	174.935	145.378	82.0963	127.872	118.597
251.742	780.886	209.109	337.153	148.761	260.019	117.253	141.563	199.784	346.065	156.992	177.246	146.789	83.5321	129.113	119.925
254.163	797.393	211.12	341.561	150.192	263.318	118.381	143.301	201.568	351.145	158.502	179.569	148.2	84.9802	130.355	121.505
256.584	814.345	213.131	345.991	151.622	266.622	119.508	145.045	203.351	356.145	160.011	181.904	149.612	86.4407	131.596	123.088
259.004	831.761	215.141	350.443	153.053	269.935	120.635	146.797	205.135	361.151	161.521	184.25	151.023	87.9136	132.838	124.712
261.425	849.667	217.152	354.918	154.483	273.25	121.763	148.556	206.919	366.246	163.03	186.608	152.435	89.3987	134.079	126.315
263.845	868.097	219.163	359.414	155.913	276.547	122.89	150.322	208.703	371.416	164.54	188.978	153.846	90.8962	135.321	127.919
266.266	887.077	221.173	363.933	157.344	279.818	124.018	152.095	210.486	376.773	166.05	191.36	155.258	92.4061	136.562	129.571
268.687	906.628	223.184	368.474	158.774	283.065	125.145	153.875	212.27	382.288	167.559	193.753	156.669	93.9282	137.804	131.212
271.107	926.77	225.195	373.038	160.205	286.288	126.273	155.663	214.054	387.891	169.069	196.159	158.08	95.4627	139.045	132.84
273.528	947.521	227.205	377.623	161.635	289.496	127.4	157.457	215.838	393.516	170.578	198.576	159.492	97.0096	140.286	134.499
275.949	968.902	229.216	382.231	163.065	292.694	128.527	159.259	217.622	399.196	172.088	201.004	160.903	98.5687	141.528	136.165
278.369	990.934	231.227	386.861	164.496	295.897	129.655	161.068	219.405	404.896	173.597	203.445	162.315	100.14	142.769	137.809
280.79	1013.59	233.237	391.513	165.926	299.122	130.782	162.884	221.189	410.58	175.107	205.897	163.726	101.724	144.011	139.478
283.21	1036.9	235.248	396.187	167.357	302.371	131.91	164.707	222.973	416.294	176.616	208.361	165.138	103.32	145.252	141.167
285.631	1060.88	237.259	400.884	168.787	305.643	133.037	166.538	224.757	421.979	178.126	210.837	166.549	104.929	146.494	142.793
288.051	1085.56	239.269	405.603	170.217	308.919	134.165	168.375	226.541	427.725	179.635	213.325	167.96	106.55	147.735	144.48
290.472	1110.97	241.28	410.343	171.648	312.348	135.292	170.22	228.324	433.573	181.145	215.825	169.372	108.183	148.977	146.163
292.893	1137.15	243.291	415.107	173.078	315.78	136.419	172.072	230.108	439.438	182.654	218.336	170.783	109.828	150.218	147.863
295.313	1164.12	245.301	419.892	174.509	319.216	137.547	173.931	231.892	445.295	184.164	220.859	172.195	111.486	151.46	149.571
297.734	1191.92	247.312	424.7	175.939	322.668	138.674	175.798	233.676	451.225	185.674	223.394	173.606	113.156	152.701	151.274
300.155	1220.52	249.323	429.529	177.369	326.135	139.802	177.671	235.459	457.313	187.183	225.94	175.018	114.839	153.943	153
302.575	1249.97	251.333	434.381	178.8	329.634	140.929	179.552	237.243	463.445	188.693	228.499	176.429	116.534	155.184	154.703
304.996	1280.29	253.344	439.256	180.23	333.186	142.057	181.439	239.027	469.518	190.202	231.069	177.841	118.241	156.426	156.425
307.416	1311.51	255.355	444.152	181.661	336.774	143.184	183.334	240.811	475.671	191.712	233.651	179.252	119.96	157.667	158.139
309.837	1343.66	257.365	449.071	183.091	340.387	144.311	185.236	242.595	481.843	193.221	236.245	180.663	121.692	158.909	159.82
312.258	1376.75	259.376	454.011	184.521	344.043	145.439	187.146	244.378	488.078	194.731	238.85	182.075	123.436	160.15	161.592
314.678	1410.81	261.387	458.974	185.952	347.757	146.566	189.062	246.162	494.332	196.24	241.467	183.486	125.193	161.392	163.325
317.099	1445.83	263.397	463.96	187.382	351.527	147.694	190.986	247.946	500.547	197.75	244.097	184.898	126.962	162.633	165.082
319.519	1481.86	265.408	468.967	188.813	355.361	148.821	192.917	249.73	506.687	199.259	246.737	186.309	128.743	163.874	166.842
321.94	1518.89	267.419	473.997	190.243	359.248	149.949	194.854	251.514	512.876	200.769	249.39	187.721	130.537	165.116	168.603
324.361	1556.95	269.429	479.049	191.673	363.185	151.076	196.799	253.297	519.213	202.279	252.054	189.132	132.342	166.357	170.357
326.781	1596.09	271.44	484.123	193.104	367.166	152.204	198.752	255.081	525.755	203.788	254.731	190.543	134.161	167.599	172.152
329.202	1636.33	273.451	489.219	194.534	371.199	153.331	200.711	256.865	532.244	205.298	257.419	191.955	135.991	168.84	173.971
331.622	1677.71	275.461	494.338	195.965	375.293	154.458	202.678	258.649	538.398	206.807	260.118	193.366	137.834	170.082	175.836
334.043	1720.28	277.472	499.478	197.395	379.44	155.586	204.651	260.432	544.332	208.317	262.83	194.778	139.689	171.323	177.641
336.464	1764.06	279.483	504.641	198.825	383.634	156.713	206.632	262.216	550.177	209.826	265.553	196.189	141.557	172.565	179.478
338.884	1809.11	281.493	509.826	200.256	387.885	157.841	208.62	264	555.99	211.336	268.288	197.601	143.437	173.806	181.283
341.305	1855.45	283.504	515.034	201.686	392.179	158.968	210.616	265.784	561.858	212.845	271.035	199.012	145.329	175.048	183.141
343.725	1903.15	285.515	520.263	203.117	396.487	160.096	212.618	267.568	567.911	214.355	273.794	200.423	147.233	176.289	184.965
346.146	1952.24	287.525	525.515	204.547	400.813	161.223	214.628	269.351	574.13	215.864	276.564	201.835	149.15	177.531	186.8
348.567	2002.77	289.536	530.789	205.977	405.155	162.35	216.644	271.135	580.489	217.374	279.347	203.246	151.079	178.772	188.65
350.987	2054.8	291.547	536.085	207.408	409.507	163.478	218.668	272.919	586.962	218.883	282.141	204.658	153.021	180.014	190.511
353.408	2108.39	293.557	541.404	208.838	413.886	164.605	220.699	274.703	593.533	220.393	284.946	206.069	154.975	181.255	192.375
355.828	2163.6	295.568	546.744	210.269	418.312	165.733	222.738	276.486	600.197	221.903	287.764	207.481	156.941	182.497	194.241
358.249	2220.47	297.579	552.107	211.699	422.785	166.86	224.783	278.27	606.945	223.412	290.593	208.892	158.92	183.738	196.158
360.67	2279.06	299.589	557.492	213.129	427.293	167.988	226.835	280.054	613.776	224.922	293.434	210.303	160.91	184.98	198.045
363.09	2339.44	301.6	562.899	214.56	431.831	169.115	228.895	281.838	620.696	226.431	296.287	211.715	162.914	186.221	199.932
365.511	2401.68	303.611	568.329	215.99	436.432	170.242	230.962	283.622	627.732	227.941	299.152	213.126	164.929	187.462	201.872
367.931	2465.82	305.621	573.78	217.421	441.111	171.37	233.036	285.405	634.91	229.45	302.028	214.538	166.957	188.704	203.806
370.352	2531.96	307.632	579.254	218.851	445.869	172.497	235.117	287.189	642.248	230.96	304.917	215.949	168.997	189.945	205.726
372.773	2600.15	309.643	584.75	220.281	450.712	173.625	237.206	288.973	649.709	232.469	307.817	217.361	171.05	191.187	207.699
375.193	2670.48	311.653	590.268	221.712	455.639	174.752	239.301	290.757	657.318	233.979	310.729	218.772	173.115	192.428	209.79
377.614	2743.15	313.664	595.809	223.142	460.642	175.88	241.404	292.541	665.09	235.488	313.652	220.183	175.192	193.67	211.719
380.034	2818.21	315.675	601.372	224.573	465.699	177.007	243.514	294.324	673.008	236.998	316.587	221.595	177.281	194.911	213.728
382.455	2895.68	317.685	606.956	226.003	470.797	178.135	245.631	296.108	681.109	238.507	319.535	223.006	179.383	196.153	215.763
384.876	2975.58	319.696	612.564	227.433	475.912	179.262	247.755	297.892	689.382	240.017	322.494	224.418	181.498	197.394	217.738
387.296	3057.91	321.707	618.193	228.864	481.052	180.389	249.886	299.676	697.813	241.527	325.464	225.829	183.624	198.636	219.752
389.717	3142.67	323.717	623.844	230.294	486.241	181.517	252.025	301.459	706.38	243.036	328.447	227.241	185.763	199.877	221.786
392.137	3229.88	325.728	629.518	231.725	491.479	182.644	254.171	303.243	715.062	244.546	331.441	228.652	187.914	201.119	223.818
394.558	3319.58	327.739	635.214	233.155	496.78	183.772	256.323	305.027	723.864	246.055	334.447	230.064	190.078	202.36	225.882
396.979	3411.81	329.749	640.932	234.585	502.144	184.899	258.483	306.811	732.796	247.565	337.465	231.475	192.254	203.602	227.973
399.399	3506.63	331.76	646.673	236.016	507.553	186.027	260.651	308.595	741.871	249.074	340.495	232.886	194.442	204.843	230.04
401.82	3604.1	333.771	652.435	237.446	513.016	187.154	262.825	310.378	751.107	250.584	343.536	234.298	196.642	206.085	232.025
404.24	3704.27	335.781	658.22	238.877	518.565	188.281	265.006	312.162	760.498	252.093	346.589	235.709	198.855	207.326	234.11
406.661	3807.23	337.792	664.027	240.307	524.229	189.409	267.195	313.946	770.043	253.603	349.654	237.121	201.081	208.568	236.171
409.082	3913.04	339.803	669.856	241.737	530.025	190.536	269.391	315.73	779.744	255.112	352.731	238.532	203.318	209.809	238.234
411.502	4021.76	341.813	675.707	243.168	535.936	191.664	271.594	317.514	789.606	256.622	355.819	239.944	205.568	211.05	240.339
413.923	4133.42	343.824	681.581	244.598	541.924	192.791	273.804	319.297	799.648	258.132	358.92	241.355	207.83	212.292	242.435
416.343	4248.09	345.835	687.477	246.029	547.917	193.919	276.021	321.081	809.853	259.641	362.032	242.766	210.105	213.533	244.519
418.764	4365.82	347.845	693.395	247.459	553.886	195.046	278.246	322.865	820.258	261.151	365.156	244.178	212.392	214.775	246.578
421.185	4486.68	349.856	699.335	248.889	559.842	196.173	280.478	324.649	830.876	262.66	368.291	245.589	214.691	216.016	248.673
423.605	4610.69	351.867	705.298	250.32	565.836	197.301	282.716	326.432	841.642	264.17	371.439	247.001	217.003	217.258	250.791
426.026	4737.87	353.877	711.282	251.75	571.907	198.428	284.962	328.216	852.521	265.679	374.598	248.412	219.326	218.499	252.915
428.446	4868.26	355.888	717.289	253.181	578.047	199.556	287.216	330	863.518	267.189	377.769	249.824	221.663	219.741	255.042
430.867	5002.63	357.899	723.318	254.611	584.248	200.683	289.476	331.784	874.676	268.698	380.952	251.235	224.011	220.982	257.138
433.288	5140.99	359.909	729.369	256.041	590.485	201.811	291.743	333.568	886.036	270.208	384.146	252.646	226.372	222.224	259.261
435.708	5283.35	361.92	735.443	257.472	596.736	202.938	294.018	335.351	897.601	271.717	387.353	254.058	228.745	223.465	261.411
438.129	5429.67	363.931	741.539	258.902	603.024	204.065	296.3	337.135	909.357	273.227	390.571	255.469	231.131	224.707	263.552
440.549	5579.94	365.941	747.656	260.333	609.376	205.193	298.589	338.919	921.278	274.736	393.801	256.881	233.529	225.948	265.692
442.97	5734.12	367.952	753.797	261.763	615.793	206.32	300.885	340.703	933.336	276.246	397.042	258.292	235.939	227.19	267.874
445.391	5892.18	369.963	759.959	263.193	622.295	207.448	303.188	342.486	945.506	277.756	400.296	259.704	238.362	228.431	270.036
447.811	6054.05	371.973	766.143	264.624	628.883	208.575	305.499	344.27	957.744	279.265	403.561	261.115	240.797	229.673	272.207
450.232	6219.68	373.984	772.35	266.054	635.583	209.703	307.816	346.054	970.1	280.775	406.838	262.526	243.244	230.914	274.413
452.652	6389.01	375.995	778.579	267.485	642.418	210.83	310.141	347.838	982.673	282.284	410.127	263.938	245.703	232.156	276.635
455.073	6561.96	378.005	784.83	268.915	649.343	211.958	312.473	349.622	995.528	283.794	413.427	265.349	248.175	233.397	278.946
457.494	6738.47	380.016	791.104	270.345	656.322	213.085	314.812	351.405	1008.68	285.303	416.74	266.761	250.66	234.638	281.167
459.914	6918.47	382.027	797.399	271.776	663.336	214.212	317.159	353.189	1022.12	286.813	420.064	268.172	253.156	235.88	283.39
462.335	7101.88	384.037	803.717	273.206	670.381	215.34	319.512	354.973	1035.81	288.322	423.4	269.584	255.665	237.121	285.632
464.755	7288.64	386.048	810.057	274.637	677.474	216.467	321.873	356.757	1049.67	289.832	426.747	270.995	258.186	238.363	287.869
467.176	7478.68	388.059	816.419	276.067	684.633	217.595	324.24	358.541	1063.65	291.341	430.107	272.406	260.72	239.604	290.153
469.597	7671.93	390.069	822.804	277.497	691.86	218.722	326.615	360.324	1077.8	292.851	433.478	273.818	263.266	240.846	292.408
472.017	7868.32	392.08	829.21	278.928	699.151	219.85	328.997	362.108	1092.15	294.361	436.861	275.229	265.824	242.087	294.674
474.438	8067.78	394.091	835.639	280.358	706.521	220.977	331.387	363.892	1106.68	295.87	440.256	276.641	268.395	243.329	296.973
476.858	8270.22	396.101	842.09	281.789	713.956	222.104	333.783	365.676	1121.39	297.38	443.663	278.052	270.978	244.57	299.236
479.279	8475.56	398.112	848.563	283.219	721.415	223.232	336.187	367.459	1136.26	298.889	447.081	279.464	273.573	245.812	301.544
481.7	8683.7	400.123	855.059	284.649	728.915	224.359	338.598	369.243	1151.3	300.399	450.511	280.875	276.18	247.053	303.859
484.12	8894.58	402.133	861.576	286.08	736.283	225.487	341.015	371.027	1166.55	301.908	453.953	282.287	278.8	248.295	306.144
486.541	9108.1	404.144	868.116	287.51	743.752	226.614	343.441	372.811	1182	303.418	457.407	283.698	281.433	249.536	308.487
488.961	9324.19	406.155	874.678	288.941	751.353	227.742	345.873	374.595	1197.66	304.927	460.872	285.109	284.077	250.778	310.825
491.382	9542.76	408.165	881.263	290.371	759.094	228.869	348.312	376.378	1213.5	306.437	464.35	286.521	286.734	252.019	313.163
493.803	9757.02	410.176	887.869	291.801	766.989	229.996	350.759	378.162	1229.53	307.946	467.839	287.932	289.403	253.261	315.538
496.223	9973.68	412.187	894.498	293.232	775.056	231.124	353.213	379.946	1245.74	309.456	471.339	289.344	292.085	254.502	317.954
498.644	10192.7	414.197	901.149	294.662	783.305	232.251	355.673	381.73	1262.14	310.965	474.852	290.755	294.779	255.744	320.384
501.064	10414.2	416.208	907.822	296.093	791.756	233.379	358.142	383.514	1278.73	312.475	478.377	292.167	297.485	256.985	322.733
503.485	10638.1	418.219	914.517	297.523	800.408	234.506	360.617	385.297	1295.48	313.985	481.913	293.578	300.204	258.226	325.162
505.906	10864.3	420.229	921.235	298.953	809.268	235.634	363.099	387.081	1312.43	315.494	485.461	294.989	302.935	259.468	327.581
508.326	11093	422.24	927.974	300.384	818.343	236.761	365.589	388.865	1329.6	317.004	489.02	296.401	305.678	260.709	330.01
510.747	11324.1	424.251	934.736	301.814	827.645	237.888	368.086	390.649	1346.99	318.513	492.592	297.812	308.434	261.951	332.472
513.167	11557.6	426.261	941.521	303.245	837.267	239.016	370.589	392.432	1364.63	320.023	496.175	299.224	311.202	263.192	334.92
515.588	11793.4	428.272	948.327	304.675	847.206	240.143	373.101	394.216	1382.52	321.532	499.77	300.635	313.982	264.434	337.355
518.009	12031.7	430.283	955.156	306.105	857.431	241.271	375.619	396	1400.68	323.042	503.377	302.047	316.775	265.675	339.829
520.429	12272.4	432.293	962.006	307.536	867.813	242.398	378.144	397.784	1419.13	324.551	506.996	303.458	319.579	266.917	342.257
522.85	12515.5	434.304	968.879	308.966	878.203	243.526	380.677	399.568	1437.83	326.061	510.626	304.869	322.397	268.158	344.678
525.27	12761	436.315	975.775	310.397	888.612	244.653	383.216	401.351	1456.78	327.57	514.269	306.281	325.226	269.4	347.176
527.691	13008.8	438.325	982.692	311.827	899.068	245.781	385.763	403.135	1475.94	329.08	517.923	307.692	328.068	270.641	349.644
530.112	13259.1	440.336	989.632	313.257	909.516	246.908	388.317	404.919	1495.3	330.59	521.588	309.104	330.923	271.883	352.078
532.532	13511.8	442.347	996.593	314.688	919.954	248.035	390.879	406.703	1514.81	332.099	525.266	310.515	333.789	273.124	354.521
534.953	13766.9	444.357	1003.58	316.118	930.502	249.163	393.447	408.486	1534.46	333.609	528.955	311.927	336.668	274.366	357.029
537.373	14024.4	446.368	1010.58	317.548	941.293	250.29	396.023	410.27	1554.21	335.118	532.656	313.338	339.559	275.607	359.495
539.794	14284.3	448.379	1017.61	318.979	952.314	251.418	398.605	412.054	1574.11	336.628	536.369	314.749	342.463	276.849	362.003
542.215	14546.6	450.389	1024.66	320.409	963.564	252.545	401.195	413.838	1594.2	338.137	540.094	316.161	345.379	278.09	364.497
544.635	14811.3	451.308	1031.74	321.84	975.104	253.673	403.792	415.622	1614.52	339.647	543.83	317.572	348.307	279.332	366.994
547.056	15078.4	453.319	1038.83	323.27	986.932	254.8	406.396	417.405	1635.1	341.156	547.579	318.984	351.248	280.573	369.509
549.476	15347.9	455.329	1045.95	324.7	999.056	255.927	409.008	419.189	1655.93	342.666	551.339	320.395	354.201	281.814	372.04
551.897	15619.8	457.34	1053.09	326.131	1011.45	257.055	411.626	420.973	1677.03	344.175	555.11	321.807	357.166	283.056	374.572
554.318	15894.1	459.351	1060.25	327.561	1024.07	258.182	414.252	422.757	1698.38	345.685	558.894	323.218	360.144	284.297	377.108
556.738	16170.9	461.361	1067.43	328.992	1036.85	259.31	416.885	424.541	1720.01	347.194	562.689	324.63	363.134	285.539	379.696
559.159	16450	463.372	1074.64	330.422	1049.71	260.437	419.525	426.324	1741.92	348.704	566.496	326.041	366.136	286.78	382.239
561.579	16731.5	465.383	1081.87	331.852	1062.5	261.565	422.172	428.108	1764.12	350.214	570.315	327.452	369.151	288.022	384.762
564	17015.4	467.393	1089.12	333.283	1075.2	262.692	424.826	429.892	1786.61	351.723	574.146	328.864	372.178	289.263	387.354
		469.404	1096.39	334.713	1087.94	263.819	427.488	431.676	1809.39	353.233	577.989	330.275	375.217	290.505	389.951
		471.415	1103.69	336.144	1100.78	264.947	430.157	433.459	1832.32	354.742	581.843	331.687	378.269	291.746	392.492
		473.425	1111	337.574	1113.75	266.074	432.832	435.243	1855.47	356.252	585.709	333.098	381.333	292.988	395.091
		475.436	1118.34	339.004	1126.91	267.202	435.515	437.027	1878.86	357.761	589.587	334.51	384.409	294.229	397.697
		477.447	1125.7	340.435	1140.29	268.329	438.206	438.811	1902.45	359.271	593.476	335.921	387.497	295.471	400.271
		479.457	1133.09	341.865	1153.85	269.457	440.903	440.595	1926.23	360.78	597.378	337.332	390.598	296.712	402.892
		481.468	1140.49	343.296	1167.52	270.584	443.608	442.378	1950.18	362.29	601.291	338.744	393.712	297.954	405.498
		483.479	1147.92	344.726	1181.23	271.712	446.319	444.162	1974.28	363.799	605.216	340.155	396.837	299.195	408.117
		485.489	1155.37	346.156	1195.01	272.839	449.038	445.946	1998.57	365.309	609.153	341.567	399.975	300.437	410.781
		487.5	1162.85	347.587	1208.91	273.966	451.764	447.73	2023.04	366.818	613.101	342.978	403.126	301.678	413.396
		489.511	1170.34	349.017	1222.93	275.094	454.497	449.514	2047.71	368.328	617.061	344.39	406.288	302.92	416.037
		491.521	1177.86	350.448	1237.05	276.221	457.238	451.297	2072.67	369.838	621.033	345.801	409.463	304.161	418.685
		493.532	1185.4	351.878	1251.26	277.349	459.985	453.081	2097.9	371.347	625.017	347.212	412.651	305.402	421.398
		495.543	1192.96	353.308	1265.57	278.476	462.74	454.865	2123.38	372.857	629.013	348.624	415.85	306.644	424.148
		497.553	1200.54	354.739	1280.01	279.604	465.502	456.649	2149.28	374.366	633.02	350.035	419.062	307.885	426.928
		499.564	1208.15	356.169	1294.64	280.731	468.27	458.432	2175.46	375.876	637.04	351.447	422.287	309.127	429.669
		501.575	1215.78	357.6	1309.47	281.858	471.047	460.216	2201.91	377.385	641.071	352.858	425.523	310.368	432.397
		503.585	1223.43	359.03	1324.46	282.986	473.83	462	2228.66	378.895	645.113	354.27	428.772	311.61	435.127
		505.596	1231.1	360.46	1339.69	284.113	476.62	463.784	2255.69	380.404	649.168	355.681	432.033	312.851	437.925
		507.607	1238.79	361.891	1355.16	285.241	479.418	465.568	2283	381.914	653.234	357.092	435.307	314.093	440.711
		509.617	1246.51	363.321	1370.88	286.368	482.223	467.351	2310.61	383.423	657.312	358.504	438.593	315.334	443.448
		511.628	1254.25	364.752	1386.85	287.496	485.035	469.135	2338.48	384.933	661.402	359.915	441.891	316.576	446.227
		513.639	1262.01	366.182	1403	288.623	487.854	470.919	2366.62	386.443	665.504	361.327	445.202	317.817	449.199
		515.649	1269.79	367.612	1419.39	289.75	490.68	472.703	2395.05	387.952	669.617	362.738	448.525	319.059	452
		517.66	1277.6	369.043	1436.04	290.878	493.514	474.486	2423.71	389.462	673.742	364.15	451.86	320.3	454.793
		519.671	1285.43	370.473	1452.99	292.005	496.354	476.27	2452.61	390.971	677.879	365.561	455.208	321.542	457.606
		521.681	1293.28	371.904	1470.34	293.133	499.202	478.054	2481.74	392.481	682.028	366.972	458.568	322.783	460.409
		523.692	1301.15	373.334	1488.15	294.26	502.057	479.838	2511.02	393.99	686.189	368.384	461.94	324.025	463.217
		525.703	1309.05	374.764	1506.47	295.388	504.919	481.622	2540.43	395.5	690.361	369.795	465.325	325.266	466.02
		527.713	1316.96	376.195	1525.52	296.515	507.789	483.405	2569.96	397.009	694.545	371.207	468.722	326.507	468.822
		529.724	1324.9	377.625	1545.14	297.642	510.665	485.189	2599.55	398.519	698.741	372.618	472.131	327.749	471.65
		531.735	1332.86	379.056	1565.5	298.77	513.549	486.973	2629.21	400.028	702.949	374.03	475.553	328.99	474.448
		533.745	1340.85	380.486	1586.48	299.897	516.439	488.757	2659.04	401.538	707.168	375.441	478.987	330.232	477.238
		535.756	1348.85	381.916	1607.85	301.025	519.337	490.541	2688.94	403.047	711.4	376.853	482.433	331.473	480.075
		537.767	1356.88	383.347	1629.63	302.152	522.242	492.324	2719.01	404.557	715.643	378.264	485.892	332.715	482.942
		539.777	1364.93	384.777	1652.04	303.28	525.155	494.108	2749.3	406.067	719.897	379.675	489.363	333.956	485.79
		541.788	1373	386.208	1675.16	304.407	528.074	495.892	2779.67	407.576	724.164	381.087	492.846	335.198	488.605
		543.799	1381.1	387.638	1698.75	305.535	531.001	497.676	2810.1	409.086	728.442	382.498	496.342	336.439	491.477
		545.809	1389.21	389.068	1722.53	306.662	533.935	499.459	2840.64	410.595	732.733	383.91	499.85	337.681	494.343
		547.82	1397.35	390.499	1746.3	307.789	536.875	501.243	2871.28	412.105	737.034	385.321	503.37	338.922	497.099
		549.831	1405.51	391.929	1770.15	308.917	539.824	503.027	2902.04	413.614	741.348	386.733	506.903	340.164	500.146
		551.841	1413.7	393.36	1794.25	310.044	542.779	504.811	2932.9	415.124	745.674	388.144	510.448	341.405	502.969
		553.852	1421.9	394.79	1818.75	311.172	545.741	506.595	2963.85	416.633	750.011	389.555	514.005	342.647	505.846
		555.863	1430.13	396.22	1843.74	312.299	548.711	508.378	2994.85	418.143	754.36	390.967	517.575	343.888	508.763
		557.873	1438.38	397.651	1869.28	313.427	551.688	510.162	3025.94	419.652	758.721	392.378	521.157	345.13	511.537
		559.884	1446.65	399.081	1895.53	314.554	554.672	511.946	3057.11	421.162	763.093	393.79	524.751	346.371	514.444
		561.895	1454.95	400.512	1922.03	315.681	557.663	513.73	3088.33	422.672	767.478	395.201	528.358	347.613	517.435
		563.905	1463.26	401.942	1948.5	316.809	560.661	515.514	3119.56	424.181	771.874	396.613	531.977	348.854	520.383
		565.916	1471.6	403.372	1975.12	317.936	563.666	517.297	3150.81	425.691	776.282	398.024	535.608	350.096	523.266
		567.927	1479.96	404.803	2002.06	319.064	566.679	519.081	3182.09	427.2	780.702	399.435	539.252	351.337	526.25
		569.937	1488.35	406.233	2029.46	320.191	569.699	520.865	3213.46	428.71	785.133	400.847	542.908	352.578	529.389
		571.948	1496.75	407.664	2057.28	321.319	572.725	522.649	3244.93	430.219	789.577	402.258	546.577	353.82	532.311
		573.959	1505.18	409.094	2085.43	322.446	575.76	524.432	3276.46	431.729	794.032	403.67	550.257	355.061	535.259
		575.969	1513.63	410.524	2113.94	323.573	578.801	526.216	3308.03	433.238	798.498	405.081	553.95	356.303	538.207
		577.98	1522.1	411.955	2142.62	324.701	581.849	528	3339.77	434.748	802.977	406.493	557.656	357.544	541.177
		579.991	1530.59	413.385	2171.46	325.828	584.905	529.784	3371.63	436.257	807.468	407.904	561.373	358.786	544.168
		582.001	1539.11	414.816	2200.41	326.956	587.967	531.568	3403.62	437.767	811.97	409.315	565.103	360.027	547.215
		584.012	1547.65	416.246	2229.52	328.083	591.037	533.351	3435.76	439.276	816.484	410.727	568.846	361.269	550.253
		586.023	1556.21	417.676	2258.92	329.211	594.114	535.135	3468.04	440.786	821.009	412.138	572.6	362.51	553.243
		588.033	1564.79	419.107	2288.57	330.338	597.199	536.919	3500.41	442.296	825.547	413.55	576.367	363.752	556.306
		590.044	1573.4	420.537	2318.71	331.465	600.29	538.703	3532.89	443.805	830.096	414.961	580.147	364.993	559.387
		592.055	1582.03	421.968	2349.51	332.593	603.389	540.486	3565.5	445.315	834.657	416.373	583.938	366.235	562.44
		594.065	1590.68	423.398	2380.95	333.72	606.494	542.27	3598.23	446.824	839.23	417.784	587.742	367.476	565.525
		596.076	1599.35	424.828	2413.02	334.848	609.607	544.054	3631.07	448.334	843.815	419.195	591.559	368.718	568.613
		598.087	1608.04	426.259	2445.7	335.975	612.727	545.838	3664.06	449.843	848.411	420.607	595.388	369.959	571.694
		600.097	1616.76	427.689	2478.8	337.103	615.854	547.622	3697.2	451.353	853.02	422.018	599.229	371.201	574.783
		602.108	1625.5	429.12	2512.34	338.23	618.989	549.405	3730.49	452.862	857.64	423.43	603.082	372.442	577.836
		604.119	1634.26	430.55	2546.36	339.358	622.13	551.189	3763.98	454.372	862.271	424.841	606.948	373.683	580.904
		606.129	1643.04	431.98	2580.85	340.485	625.279	552.973	3797.66	455.881	866.915	426.253	610.826	374.925	584.26
		608.14	1651.85	433.411	2615.82	341.612	628.435	554.757	3831.49	457.391	871.57	427.664	614.716	376.166	587.506
		610.151	1660.67	434.841	2651.46	342.74	631.598	556.541	3865.48	458.901	876.238	429.076	618.619	377.408	590.657
		612.161	1669.52	436.272	2687.83	343.867	634.768	558.324	3899.61	460.41	880.916	430.487	622.534	378.649	593.848
		614.172	1678.39	437.702	2724.97	344.995	637.945	560.108	3934.03	461.92	885.607	431.898	626.461	379.891	597.043
		616.183	1687.29	439.132	2762.85	346.122	641.13	561.892	3968.57	463.429	890.31	433.31	630.401	381.132	600.213
		618.193	1696.2	440.563	2801.29	347.25	644.322	563.676	4003.58	464.939	895.024	434.721	634.353	382.374	603.39
		620.204	1705.14	441.993	2840.15	348.377	647.52	565.459	4038.91	466.448	899.75	436.133	638.317	383.615	606.543
		622.215	1714.1	443.424	2879.43	349.504	650.726	567.243	4074.47	467.958	904.488	437.544	642.294	384.857	609.727
		624.225	1723.09	444.854	2919.29	350.632	653.94	569.027	4110.23	469.467	909.237	438.956	646.283	386.098	612.871
			--	446.284	2959.78	351.759	657.16	570.811	4146.19	470.977	913.999	440.367	650.284	387.34	616.046
			--	447.715	3000.92	352.887	660.388	572.595	4182.38	472.486	918.772	441.778	654.298	388.581	619.256
			--	449.145	3042.58	354.014	663.622	574.378	4218.91	473.996	923.557	443.19	658.324	389.823	622.369
			--	450.576	3085.04	355.142	666.864	576.162	4257.72	475.505	928.354	444.601	662.363	391.064	625.565
			--	452.006	3128.5	356.269	670.113	577.946	4296.73	477.015	933.162	446.013	666.413	392.306	628.721
			--	453.436	3173.01	357.396	673.369	579.73	4335.94	478.525	937.982	447.424	670.476	393.547	631.911
			--	454.867	3218.89	358.524	676.633	581.514	4375.37	480.034	942.814	448.836	674.552	394.789	635.162
			--	456.297	3266.16	359.651	679.903	583.297	4414.99	481.544	947.658	450.247	678.639	396.03	638.536
			--	457.728	3314.49	360.779	683.181	585.081	4454.83	483.053	952.514	451.658	682.739	397.271	641.887
			--	459.158	3363.69	361.906	686.465	586.865	4494.87	484.563	957.381	453.07	686.852	398.513	645.136
			--	460.588	3413.71	363.034	689.757	588.649	4535.11	486.072	962.26	454.481	690.977	399.754	648.356
			--	462.019	3465.04	364.161	693.057	590.432	4575.56	487.582	967.151	455.893	695.114	400.996	651.579
			--	463.449	3517.63	365.288	696.363	592.216	4616.22	489.091	972.054	457.304	699.263	402.237	654.813
			--	464.88	3570.76	366.416	699.676	594	4657.08	490.601	976.969	458.716	703.425	403.479	658.052
			--	466.31	3623.84	367.543	702.997	595.784	4698.15	492.11	981.895	460.127	707.599	404.72	661.265
			--	467.74	3677.03	368.671	706.325	597.568	4739.42	493.62	986.833	461.538	711.785	405.962	664.564
			--	469.171	3730.74	369.798	709.66	599.351	4780.9	495.13	991.783	462.95	715.984	407.203	667.848
			--	470.601	3785.32	370.926	713.002	601.135	4822.58	496.639	996.745	464.361	720.195	408.445	671.106
			--	472.032	3840.9	372.053	716.351	602.919	4864.47	498.149	1001.72	465.773	724.418	409.686	674.379
			--	473.462	3897.28	373.181	719.708	604.703	4906.56	499.658	1006.7	467.184	728.654	410.928	677.66
			--	474.892	3954.37	374.308	723.071	606.486	4948.86	501.168	1011.7	468.596	732.902	412.169	680.962
			--	476.323	4012.13	375.435	726.442	608.27	4991.37	502.677	1016.71	470.007	737.163	413.411	684.249
			--	477.753	4070.45	376.563	729.82	610.054	5034.08	504.187	1021.73	471.418	741.435	414.652	687.599
			--	479.184	4129.25	377.69	733.205	611.838	5077	505.696	1026.76	472.83	745.72	415.894	691.068
			--	480.614	4188.44	378.818	736.598	613.622	5120.12	507.206	1031.81	474.241	750.018	417.135	694.416
			--	482.044	4248.14	379.945	739.997	615.405	5163.44	508.715	1036.86	475.653	754.328	418.377	697.834
			--	483.475	4308.25	381.073	743.404	617.189	5206.98	510.225	1041.93	477.064	758.65	419.618	701.184
			--	484.905	4368.84	382.2	746.817	618.973	5250.72	511.734	1047.01	478.476	762.984	420.859	704.554
			--	486.336	4430.21	383.327	750.238	620.757	5294.66	513.244	1052.1	479.887	767.331	422.101	707.985
			--	487.766	4492.2	384.455	753.666	622.541	5338.81	514.754	1057.2	481.299	771.69	423.342	711.368
			--	489.196	4554.42	385.582	757.102	624.324	5383.16	516.263	1062.32	482.71	776.061	424.584	714.722
			--	490.627	4616.87	386.71	760.544	626.108	5427.72	517.773	1067.44	484.121	780.445	425.825	718.174
			--	492.057	4679.64	387.837	763.994	627.892	5472.49	519.282	1072.58	485.533	784.841	427.067	721.639
			--	493.488	4742.86	388.965	767.451	629.676	5517.46	520.792	1077.73	486.944	789.249	428.308	725.048
			--	494.918	4806.6	390.092	770.914	631.459	5562.64	522.301	1082.9	488.356	793.67	429.55	728.521
			--	496.348	4870.68	391.219	774.386	633.243	5608.02	523.811	1088.07	489.767	798.103	430.791	732.006
			--	497.779	4934.92	392.347	777.864	635.027	5653.61	525.32	1093.25	491.179	802.549	432.033	735.446
			--	499.209	4999.42	393.474	781.349	636.811	5699.4	526.83	1098.45	492.59	807.006	433.274	738.936
			--	500.64	5064.19	394.602	784.842	638.595	5745.4	528.339	1103.66	494.001	811.477	434.516	742.488
			--	502.07	5129.51	395.729	788.342	640.378	5791.61	529.849	1108.88	495.413	815.959	435.757	746.013
			--	503.5	5195.18	396.857	791.848	642.162	5838.02	531.358	1114.11	496.824	820.454	436.999	749.551
			--	504.931	5261.27	397.984	795.363	643.946	5884.63	532.868	1119.36	498.236	824.961	438.24	753.127
			--	506.361	5327.7	399.111	798.884	645.73	5931.45	534.378	1124.61	499.647	829.48	439.482	756.612
			--	507.792	5394.75	400.239	802.412	647.514	5978.48	535.887	1129.88	501.059	834.012	440.723	760.086
			--	509.222	5462.13	401.366	805.948	649.297	6025.71	537.397	1135.16	502.47	838.556	441.965	763.676
			--	510.652	5529.78	402.494	809.491	651.081	6073.15	538.906	1140.45	503.881	843.113	443.206	767.214
			--	512.083	5598.05	403.621	813.04	652.865	6120.79	540.416	1145.76	505.293	847.681	444.447	770.673
			--	513.513	5666.95	404.749	816.597	654.649	6168.64	541.925	1151.07	506.704	852.262	445.689	774.185
			--	514.944	5736.68	405.876	820.162	656.432	6216.69	543.435	1156.4	508.116	856.856	446.93	777.683
			--	516.374	5807.33	407.004	823.733	658.216	6264.95	544.944	1161.74	509.527	861.462	448.172	781.208
			--	517.804	5878.49	408.131	827.312	660	6313.42	546.454	1167.09	510.939	866.08	449.413	784.784
			--	519.235	5949.83	409.258	830.897	661.784	6362.09	547.963	1172.45	512.35	870.71	450.655	788.337
			--	520.665	6018.01	410.386	834.49	663.568	6410.96	549.473	1177.82	513.761	875.353	451.896	791.882
			--	522.096	6086.58	411.513	838.09	665.351	6460.05	550.983	1183.21	515.173	880.008	453.138	795.488
			--	523.526	6155.52	412.641	841.698	667.135	6509.33	552.492	1188.61	516.584	884.675	454.379	799.062
			--	524.956	6224.85	413.768	845.312	668.919	6558.83	554.002	1194.02	517.996	889.355	455.621	802.594
			--	526.387	6294.55	414.896	848.933	670.703	6608.52	555.511	1199.44	519.407	894.047	456.862	806.246
			--	527.817	6364.64	416.023	852.562	672.486	6658.43	557.021	1204.87	520.819	898.752	458.104	809.868
			--	529.247	6435.11	417.15	856.198	674.27	6708.54	558.53	1210.32	522.23	903.468	459.345	813.43
			--	530.678	6505.95	418.278	859.841	676.054	6758.85	560.04	1215.77	523.641	908.198	460.587	817.034
			--	532.108	6577.18	419.405	863.491	677.838	6809.37	561.549	1221.24	525.053	912.939	461.828	820.691
			--	533.539	6648.79	420.533	867.149	679.622	6860.1	563.059	1226.72	526.464	917.693	463.07	824.271
			--	534.969	6720.77	421.66	870.813	681.405	6911.03	564.568	1232.21	527.876	922.459	464.311	827.884
			--	536.399	6793.14	422.788	874.485	683.189	6962.16	566.078	1237.72	529.287	927.237	465.553	831.563
			--	537.83	6865.89	423.915	878.164	684.973	7013.51	567.587	1243.23	530.699	932.028	466.794	835.237
			--	539.26	6939.01	425.042	881.85	686.757	7065.05	569.097	1248.76	532.11	936.831	468.035	838.86
			--	540.691	7012.52	426.17	885.543	688.541	7116.81	570.607	1254.3	533.522	941.647	469.277	842.476
			--	542.121	7086.41	427.297	889.243	690.324	7168.77	572.116	1259.85	534.933	946.475	470.518	846.138
			--	543.551	7160.68	428.425	892.951	692.108	7220.93	573.626	1265.41	536.344	951.315	471.76	849.821
			--	544.982	7235.32	429.552	896.666	693.892	7273.3	575.135	1270.98	537.756	956.167	473.001	853.505
			--	546.412	7310.35	430.68	900.387	695.676	7325.87	576.645	1276.57	539.167	961.032	474.243	857.144
			--	547.843	7385.76	431.807	904.116	697.459	7378.66	578.154	1282.17	540.579	965.909	475.484	860.815
			--	549.273	7461.55	432.935	907.853	699.243	7431.64	579.664	1287.78	541.99	970.798	476.726	864.54
			--	550.703	7537.72	434.062	911.596	701.027	7484.83	581.173	1293.4	543.402	975.7	477.967	868.263
			--	552.134	7614.27	435.189	915.346			582.683	1299.03	544.813	980.614	479.209	871.946
			--	553.564	7691.19	436.317	919.104			584.192	1304.68	546.224	985.541	480.45	875.632
			--	554.995	7768.5	437.444	922.869			585.702	1310.33	547.636	990.48	481.692	879.442
			--	556.425	7846.19	438.572	926.641			587.212	1316	549.047	995.431	482.933	883.086
			--	557.855	7924.26	439.699	930.42			588.721	1321.68	550.459	1000.39	484.175	886.879
			--	559.286	8002.71	440.827	934.206			590.231	1327.37	551.87	1005.37	485.416	890.64
			--	560.716	8081.54	441.954	938			591.74	1333.08	553.282	1010.36	486.658	894.447
			--	562.147	8160.75	443.081	941.801			593.25	1338.79	554.693	1015.36	487.899	898.32
			--	563.577	8240.34	444.209	945.608			594.759	1344.52	556.104	1020.37	489.141	902.321
			--	565.007	8320.31	445.336	949.423			596.269	1350.26	557.516	1025.4	490.382	906.132
			--	566.438	8400.66	446.464	953.246			597.778	1356.01	558.927	1030.43	491.623	910.151
			--	567.868	8481.39	447.591	957.075			599.288	1361.77	560.339	1035.48	492.865	914.025
			--	569.299	8562.5	448.719	960.911			600.797	1367.55	561.75	1040.55	494.106	917.91
			--	570.729	8643.99	449.846	964.755			602.307	1373.33	563.162	1045.62	495.348	921.735
			--	572.159	8725.86	450.973	968.606			603.816	1379.13	564.573	1050.71	496.589	925.602
			--	573.59	8808.11	452.101	972.464			605.326	1384.94	565.984	1055.81	497.831	929.473
			--	575.02	8890.75	453.228	976.329			606.836	1390.76	567.396	1060.92	499.072	933.28
			--	576.451	8973.76	454.356	980.201			608.345	1396.6	568.807	1066.04	500.314	937.207
			--	577.881	9057.15	455.483	984.081			609.855	1402.44	570.219	1071.18	501.555	941.073
			--	579.311	9140.92	456.611	987.967			611.364	1408.3	571.63	1076.33	502.797	944.848
			--	580.742	9225.07	457.738	991.861			612.874	1414.17	573.042	1081.49	504.038	948.896
			--	582.172	9309.6	458.865	995.762			614.383	1420.05	574.453	1086.66	505.28	952.768
			--	583.603	9394.52	459.993	999.67			615.893	1425.94	575.865	1091.85	506.521	956.578
			--	585.033	9479.81	461.12	1003.59			617.402	1431.85	577.276	1097.04	507.763	960.499
			--	586.463	9565.48	462.248	1007.51			618.912	1437.76	578.687	1102.25	509.004	964.374
			--	587.894	9651.53	463.375	1011.44			620.421	1443.69	580.099	1107.48	510.246	968.226
			--	589.324	9737.97	464.503	1015.37			621.931	1449.63	581.51	1112.71	511.487	972.18
			--	590.755	9824.78	465.63	1019.32			623.441	1455.58	582.922	1117.96	512.729	976.082
			--	592.185	9911.97	466.758	1023.27			624.95	1461.54	584.333	1123.22	513.97	980.154
			--	593.615	9999.55	467.885	1027.23			626.46	1467.52	585.745	1128.49	515.211	984.097
			--	595.046	10087.5	469.012	1031.19			627.969	1473.5	587.156	1133.77	516.453	987.995
			--	596.476	10175.8	470.14	1035.17			629.479	1479.5	588.567	1139.07	517.694	991.897
			--	597.907	10264.5	471.267	1039.15			630.988	1485.51	589.979	1144.38	518.936	995.859
			--	599.337	10353.6	472.395	1043.13			632.498	1491.53	591.39	1149.7	520.177	999.83
			--	600.767	10443.1	473.522	1047.13			634.007	1497.57	592.802	1155.03	521.419	1003.87
			--	602.198	10533	474.65	1051.13			635.517	1503.61	594.213	1160.38	522.66	1007.72
			--	603.628	10623.2	475.777	1055.14			637.026	1509.67	595.625	1165.74	523.902	1011.7
			--	605.059	10713.8	476.904	1059.15			638.536	1515.74	597.036	1171.11	525.143	1015.7
			--	606.489	10804.8	478.032	1063.17			640.045	1521.82	598.447	1176.49	526.385	1019.66
			--	607.919	10896.2	479.159	1067.2			641.555	1527.91	599.859	1181.89	527.626	1023.68
			--	609.35	10987.9	480.287	1071.24			643.065	1534.02	601.27	1187.29	528.868	1027.84
			--	610.78	11080.1	481.414	1075.29			644.574	1540.13	602.682	1192.71	530.109	1031.76
			--	612.211	11172.6	482.542	1079.34			646.084	1546.26	604.093	1198.15	531.351	1035.79
			--	613.641	11265.5	483.669	1083.4			647.593	1552.4	605.505	1203.59	532.592	1039.78
			--	615.071	11358.8	484.796	1087.46			649.103	1558.55	606.916	1209.05	533.834	1043.81
			--	616.502	11452.4	485.924	1091.53			650.612	1564.72	608.327	1214.52	535.075	1047.85
			--	617.932	11546.5	487.051	1095.61			652.122	1570.89	609.739	1220	536.317	1052.12
			--	619.363	11640.9	488.179	1099.7			653.631	1577.08	611.15	1225.49	537.558	1056.15
			--	620.793	11735.7	489.306	1103.8			655.141	1583.28	612.562	1231	538.799	1060.22
			--	622.223	11830.8	490.434	1107.9			656.65	1589.49	613.973	1236.52	540.041	1061.4
			--	623.654	11926.4	491.561	1112.01			658.16	1595.71	615.385	1242.05	541.282	1063.14
			--	625.084	12022.3	492.688	1116.12			659.669	1601.94	616.796	1247.59	542.524	1065.38
			--	626.515	12118.7	493.816	1120.25			661.179	1608.19	618.207	1253.15	543.765	1067.67
			--	--	--	494.943	1124.38			--	--	619.619	1258.71	545.007	1070.33
			--			496.071	1128.51			--	--	621.03	1264.29	546.248	1073.22
			--			497.198	1132.66			--	--	622.442	1269.89	547.49	1076.19
			--			498.326	1136.81			--	--	623.853	1275.49	548.731	1079.38
			--			499.453	1140.97			--	--	625.265	1281.11	549.973	1082.75
			--			500.581	1145.13			--	--	626.676	1286.74	551.214	1086.26
			--			501.708	1149.31			--	--	628.088	1292.38	552.456	1089.8
			--			502.835	1153.49			--	--	629.499	1298.03	553.697	1093.37
			--			503.963	1157.68			--	--	630.91	1303.7	554.939	1096.96
			--			505.09	1161.87			--	--	632.322	1309.38	556.18	1100.7
			--			506.218	1166.07			--	--	633.733	1315.07	557.422	1104.49
			--			507.345	1170.28			--	--	635.145	1320.77	558.663	1108.23
			--			508.473	1174.5			--	--	636.556	1326.49	559.904	1112.35
			--			509.6	1178.72			--	--	637.968	1332.22	561.146	1116.28
			--			510.727	1182.95			--	--	639.379	1337.96	562.387	1120.16
			--			511.855	1187.19			--	--	640.79	1343.71	563.629	1124.2
			--			512.982	1191.43			--	--			564.87	1128.22
			--			514.11	1195.69			--	--			566.112	1132.26
			--			515.237	1199.94			--	--			567.353	1136.4
			--			516.365	1204.21			--	--			568.595	1140.37
			--			517.492	1208.48			--	--			569.836	1144.51
			--			518.619	1212.76			--	--			571.078	1148.76
			--			519.747	1217.05			--	--			572.319	1153.03
			--			520.874	1221.35			--	--			573.561	1157.28
			--			522.002	1225.65			--	--			574.802	1161.63
			--			523.129	1229.96			--	--			576.044	1165.91
			--			524.257	1234.28			--	--			577.285	1170.18
			--			525.384	1238.6			--	--			578.527	1174.48
			--			526.511	1242.93			--	--			579.768	1178.73
			--			527.639	1247.27			--	--			581.01	1183.02
			--			528.766	1251.61			--	--			582.251	1187.3
			--			529.894	1255.97			--	--			583.492	1191.76
			--			531.021	1260.33			--	--			584.734	1196.01
			--			532.149	1264.69			--	--			585.975	1200.29
			--			533.276	1269.07			--	--			587.217	1204.6
			--			534.404	1273.45			--	--			588.458	1208.91
			--			535.531	1277.83			--	--			589.7	1213.22
			--			536.658	1282.23			--	--			590.941	1217.55
			--			537.786	1286.63			--	--			592.183	1221.96
			--			538.913	1291.04			--	--			593.424	1226.36
			--			540.041	1295.46			--	--			594.666	1230.72
			--			541.168	1299.88			--	--			595.907	1235.14
			--			542.296	1304.31			--	--			597.149	1239.55
			--			543.423	1308.75			--	--			598.39	1244.01
			--			544.55	1313.2			--	--			599.632	1248.47
			--			545.678	1317.65			--	--			600.873	1252.94
			--			546.805	1322.11			--	--			602.115	1257.45
			--			547.933	1326.58			--	--			603.356	1261.88
			--			549.06	1331.05			--	--			604.598	1266.43
			--			550.188	1335.53			--	--			605.839	1270.96
			--			551.315	1340.02			--	--			607.08	1275.52
			--			552.442	1344.52			--	--			608.322	1280.04
			--			553.57	1349.02			--	--			609.563	1284.6
			--			554.697	1353.53			--	--			610.805	1289.14
			--			555.825	1358.05			--	--			612.046	1293.73
			--			556.952	1362.57			--	--			613.288	1298.34
			--			558.08	1367.1			--	--			614.529	1302.95
			--			559.207	1371.64			--	--			615.771	1307.52
			--			560.335	1376.19			--	--			617.012	1312.18
			--			561.462	1380.74			--	--			618.254	1317.05
			--			562.589	1385.3			--	--			619.495	1321.92
			--			563.717	1389.87			--	--			620.737	1326.64
			--			564.844	1394.44			--	--			621.978	1331.31
			--			565.972	1399.02			--	--			623.22	1336.12
			--			567.099	1403.61			--	--			624.461	1341.03
			--			568.227	1408.21			--	--			625.703	1345.71
			--			569.354	1412.81			--	--			626.944	1350.6
			--			570.481	1417.42			--	--			628.186	1355.42
			--			571.609	1422.04			--	--			629.427	1360.12
			--			572.736	1426.66			--	--			630.668	1364.98
			--			573.864	1431.29			--	--			631.91	1369.87
			--			574.991	1435.93			--	--			633.151	1374.65
			--			576.119	1440.58			--	--			634.393	1379.5
			--			577.246	1445.23			--	--			635.634	1384.36
			--			578.373	1449.89			--	--			636.876	1389.08
			--			579.501	1454.56			--	--			638.117	1393.97
			--			580.628	1459.23			--	--			639.359	1398.84
			--			581.756	1463.92			--	--			640.6	1403.53
			--			582.883	1468.61			--	--			641.842	1408.41
			--			584.011	1473.3			--	--			643.083	1413.32
			--			585.138	1478.01			--	--			644.325	1418.11
			--			586.265	1482.72			--	--			645.566	1423.03
			--			587.393	1487.43			--	--			646.808	1427.93
			--			588.52	1492.16			--	--			648.049	1432.78
			--			589.648	1496.89			--	--			649.291	1437.65
			--			590.775	1501.63			--	--			650.532	1442.54
			--			591.903	1506.38			--	--
			--			593.03	1511.13			--	--
			--			594.158	1515.89			--	--
			--			595.285	1520.66			--	--
			--			596.412	1525.43			--	--
			--			597.54	1530.22			--	--
			--			598.667	1535			--	--
			--			599.795	1539.8			--	--
			--			600.922	1544.6			--	--
			--			602.05	1549.42			--	--
			--			603.177	1554.23			--	--
			--			604.304	1559.06			--	--
			--			605.432	1563.89			--	--
			--			606.559	1568.73			--	--
			--			607.687	1573.58			--	--
			--			608.814	1578.43			--	--
			--			609.942	1583.29			--	--
			--			611.069	1588.16			--	--
			--			612.196	1593.04			--	--
			--			613.324	1597.92			--	--
			--			614.451	1602.81			--	--
			--			615.579	1607.7			--	--
			--			616.706	1612.61			--	--
			--			617.834	1617.52			--	--
			--			618.961	1622.44			--	--
			--			620.088	1627.36			--	--
			--			621.216	1632.3			--	--
			--			622.343	1637.24			--	--
			--			623.471	1642.18			--	--
						624.598	1647.14			--	--

## Sheet: Fig. 5f
	RH 90%	RH 80%	RH 70%	RH 60%	RH 50%	RH 40%	RH 30%	RH 20%
Wavenumber (cm-1)	Absorbance	Absorbance	Absorbance	Absorbance	Absorbance	Absorbance	Absorbance	Absorbance
1500.35	0	0	0	0	0	0	0	0
1502.28	0.00168	0.00146	0.00132	0.00153	0.0014	0.000668036	0.00101	0.00158
1504.2	0.00384	0.00341	0.00309	0.00321	0.00303	0.00179	0.00226	0.00348
1506.13	0.00624	0.00569	0.00514	0.005	0.00487	0.00326	0.00379	0.00566
1508.06	0.0089	0.00843	0.00746	0.00707	0.00697	0.00501	0.00564	0.00822
1509.99	0.01182	0.01148	0.01012	0.00923	0.0092	0.00701	0.0077	0.01104
1511.92	0.01487	0.01463	0.01303	0.01157	0.01161	0.00932	0.00997	0.01412
1513.85	0.01804	0.0179	0.01611	0.01407	0.01423	0.01177	0.01241	0.01749
1515.78	0.02147	0.02125	0.01935	0.01694	0.01723	0.01455	0.01528	0.02141
1517.7	0.02515	0.02474	0.02284	0.02012	0.02041	0.01741	0.01847	0.02581
1519.63	0.02943	0.02899	0.02684	0.02358	0.02402	0.02072	0.02198	0.0308
1521.56	0.03396	0.03343	0.03112	0.02717	0.02795	0.02448	0.02567	0.03613
1523.49	0.03875	0.03795	0.03558	0.03104	0.03224	0.02861	0.02966	0.0418
1525.42	0.04367	0.04262	0.0402	0.03515	0.03682	0.03295	0.03394	0.04785
1527.35	0.04914	0.04792	0.04539	0.03972	0.04204	0.03792	0.03878	0.05484
1529.27	0.0547	0.05338	0.05087	0.04449	0.04759	0.04327	0.04394	0.0624
1531.2	0.06012	0.05873	0.05643	0.04967	0.05342	0.04869	0.04951	0.07053
1533.13	0.06602	0.06453	0.0626	0.05557	0.06005	0.05449	0.05576	0.07997
1535.06	0.07268	0.07112	0.06954	0.06226	0.06757	0.06104	0.06281	0.09077
1536.99	0.07981	0.07828	0.07706	0.06944	0.07574	0.06818	0.07041	0.10265
1538.92	0.08762	0.08611	0.08528	0.07717	0.08478	0.07628	0.07866	0.11576
1540.85	0.09569	0.09414	0.09383	0.08525	0.09426	0.08494	0.08727	0.1295
1542.77	0.10418	0.10266	0.10285	0.09383	0.10433	0.0942	0.09649	0.14397
1544.7	0.11301	0.11136	0.1121	0.10268	0.11467	0.10382	0.1061	0.1588
1546.63	0.12226	0.12048	0.12167	0.11195	0.12542	0.11405	0.11619	0.174
1548.56	0.13118	0.1293	0.13087	0.1211	0.13596	0.1242	0.12624	0.18861
1550.49	0.13942	0.13778	0.13988	0.13046	0.14617	0.13366	0.13644	0.20273
1552.42	0.14791	0.14622	0.14893	0.14024	0.15642	0.1432	0.14694	0.21668
1554.34	0.1564	0.15463	0.15773	0.14987	0.16631	0.15288	0.15746	0.22988
1556.27	0.16442	0.16269	0.16604	0.15904	0.1756	0.1624	0.16762	0.24199
1558.2	0.17227	0.17064	0.17411	0.16804	0.18466	0.17215	0.17773	0.25333
1560.13	0.17953	0.17825	0.18178	0.17677	0.19315	0.18167	0.18762	0.26368
1562.06	0.18708	0.18635	0.18984	0.18599	0.20211	0.19174	0.19802	0.27395
1563.99	0.1954	0.19517	0.19861	0.1961	0.21189	0.20274	0.20926	0.28428
1565.91	0.20462	0.20494	0.20833	0.20727	0.22274	0.21473	0.22147	0.29507
1567.84	0.21439	0.21542	0.21896	0.2195	0.23448	0.22732	0.23452	0.30643
1569.77	0.22602	0.22794	0.23186	0.23419	0.24842	0.24158	0.24961	0.31945
1571.7	0.23979	0.24234	0.24683	0.2511	0.26447	0.258	0.2665	0.33399
1573.63	0.25556	0.25882	0.26388	0.27	0.28252	0.27641	0.28512	0.34998
1575.56	0.27319	0.27735	0.28298	0.29075	0.30252	0.29662	0.30537	0.36739
1577.49	0.29309	0.29828	0.30436	0.31379	0.32481	0.31895	0.32755	0.38653
1579.41	0.31489	0.32137	0.32789	0.33874	0.34897	0.34291	0.35128	0.40711
1581.34	0.33929	0.34711	0.35392	0.36604	0.37545	0.36891	0.3769	0.42932
1583.27	0.36612	0.3754	0.38225	0.39528	0.40383	0.39666	0.40398	0.4527
1585.2	0.39482	0.40571	0.41237	0.42585	0.43345	0.42551	0.43204	0.47686
1587.13	0.42526	0.43763	0.44393	0.45738	0.46374	0.45487	0.46055	0.50131
1589.06	0.45809	0.47189	0.47733	0.49029	0.49539	0.48547	0.48982	0.5261
1590.98	0.49194	0.50703	0.51112	0.52311	0.52686	0.51578	0.51841	0.54996
1592.91	0.52642	0.5425	0.54479	0.55541	0.55776	0.54531	0.54599	0.57248
1594.84	0.56061	0.5774	0.57745	0.58621	0.58712	0.57307	0.57159	0.59264
1596.77	0.59428	0.61137	0.60861	0.61516	0.6146	0.59856	0.59465	0.60985
1598.7	0.6263	0.64321	0.63736	0.64119	0.63908	0.62068	0.61415	0.62322
1600.63	0.65623	0.67261	0.66318	0.66398	0.66016	0.63897	0.62971	0.63241
1602.56	0.68323	0.69876	0.68533	0.68259	0.67683	0.65238	0.64044	0.63673
1604.48	0.70725	0.72147	0.70366	0.69696	0.68899	0.6609	0.64623	0.63625
1606.41	0.72782	0.74041	0.71806	0.70715	0.69675	0.66475	0.64748	0.63174
1608.34	0.74529	0.7561	0.72903	0.71404	0.70103	0.66489	0.64528	0.62432
1610.27	0.75944	0.76812	0.73624	0.71703	0.70128	0.66084	0.63924	0.61384
1612.2	0.77104	0.77758	0.74088	0.71746	0.6991	0.65447	0.63113	0.60211
1614.13	0.78042	0.78501	0.74373	0.71627	0.69546	0.64694	0.62226	0.59044
1616.06	0.78853	0.79122	0.74574	0.71456	0.69165	0.63971	0.61395	0.58018
1617.98	0.7954	0.79634	0.7473	0.71283	0.68824	0.63352	0.60705	0.5722
1619.91	0.80181	0.80146	0.74926	0.71215	0.68632	0.62951	0.60276	0.5675
1621.84	0.80787	0.80639	0.75189	0.71268	0.68606	0.62804	0.60137	0.56649
1623.77	0.81437	0.81177	0.7558	0.71533	0.6884	0.63012	0.60372	0.56996
1625.7	0.82098	0.81761	0.76097	0.72027	0.69332	0.63545	0.6097	0.5778
1627.63	0.82824	0.82443	0.76791	0.72771	0.70091	0.64392	0.61962	0.59012
1629.55	0.83614	0.83189	0.77637	0.7372	0.71087	0.65558	0.63339	0.60735
1631.48	0.84501	0.84063	0.7867	0.74938	0.72395	0.67115	0.65155	0.62982
1633.41	0.85456	0.85032	0.79877	0.76402	0.73985	0.69035	0.6739	0.65741
1635.34	0.86488	0.86095	0.81258	0.78098	0.75847	0.71322	0.70026	0.69
1637.27	0.87546	0.87215	0.82761	0.79959	0.77872	0.73841	0.72944	0.72611
1639.2	0.8868	0.88455	0.84448	0.82034	0.8016	0.76718	0.76283	0.76681
1641.12	0.89908	0.89786	0.86312	0.84335	0.82756	0.80038	0.80056	0.81146
1643.05	0.91212	0.91204	0.88279	0.86799	0.85551	0.83636	0.84062	0.85737
1644.98	0.92567	0.9269	0.90336	0.89339	0.88389	0.87273	0.88132	0.90219
1646.91	0.94012	0.94222	0.92468	0.919	0.91248	0.9084	0.91989	0.94133
1648.84	0.95474	0.95741	0.94573	0.94371	0.94009	0.94176	0.95396	0.97263
1650.77	0.9688	0.97178	0.96501	0.96578	0.96453	0.96955	0.97989	0.99246
1652.7	0.98168	0.98453	0.98157	0.98388	0.98438	0.98986	0.996	1
1654.62	0.99217	0.99459	0.99392	0.99616	0.9974	1	1	0.99391
1656.55	0.99836	0.99975	1	1	1	0.99619	0.98884	0.9723
1658.48	1	1	0.99967	0.99581	0.99349	0.98087	0.96586	0.93973
1660.41	0.99756	0.99606	0.99347	0.98496	0.9797	0.95704	0.93451	0.90047
1662.34	0.98856	0.98528	0.97908	0.96489	0.95522	0.92191	0.89326	0.85383
1664.27	0.9728	0.96745	0.95714	0.93628	0.92081	0.87735	0.84487	0.80255
1666.19	0.95219	0.94448	0.92959	0.90205	0.88092	0.82833	0.79278	0.74866
1668.12	0.92499	0.91487	0.89546	0.86147	0.83473	0.77495	0.73774	0.69349
1670.05	0.89158	0.87921	0.85551	0.81575	0.78415	0.7194	0.68173	0.63865
1671.98	0.85335	0.83914	0.81145	0.76707	0.73192	0.66453	0.62747	0.58652
1673.91	0.81156	0.79609	0.76471	0.71703	0.6796	0.6115	0.57576	0.53736
1675.84	0.76802	0.75175	0.71696	0.66747	0.62886	0.56136	0.52747	0.49174
1677.77	0.71925	0.70247	0.66597	0.61611	0.57738	0.51239	0.48095	0.44809
1679.69	0.66847	0.65172	0.61453	0.56592	0.52829	0.46704	0.43828	0.40831
1681.62	0.61553	0.59907	0.56226	0.51573	0.47944	0.4227	0.39676	0.36958
1683.55	0.56169	0.54583	0.51035	0.46661	0.43196	0.38033	0.35714	0.3325
1685.48	0.51003	0.49511	0.46126	0.42114	0.38858	0.34198	0.3214	0.2988
1687.41	0.46023	0.44598	0.41424	0.378	0.34744	0.30574	0.28767	0.2668
1689.34	0.41265	0.39915	0.36973	0.3372	0.3089	0.27186	0.25606	0.23652
1691.27	0.37077	0.35821	0.33054	0.30159	0.27554	0.24256	0.22882	0.21017
1693.19	0.33455	0.32279	0.29672	0.27127	0.24752	0.21809	0.20613	0.18793
1695.12	0.30411	0.29325	0.26855	0.24636	0.22499	0.19857	0.18819	0.17005
1697.05	0.27555	0.26537	0.24307	0.22346	0.2042	0.1808	0.17199	0.15377
1698.98	0.25183	0.24255	0.22258	0.20531	0.18826	0.1675	0.15992	0.14133
1700.91	0.23199	0.2237	0.20623	0.19108	0.17617	0.15774	0.15107	0.13196
1702.84	0.21495	0.20772	0.19294	0.17974	0.16684	0.15053	0.14448	0.12478
1704.77	0.20115	0.19494	0.18265	0.17144	0.16048	0.14583	0.14015	0.11984
1706.69	0.18978	0.18462	0.1745	0.16536	0.15608	0.14269	0.13727	0.11647
1708.62	0.17925	0.17513	0.16695	0.15971	0.15183	0.13945	0.13436	0.11325
1710.55	0.1703	0.16684	0.16026	0.15487	0.14789	0.13613	0.13154	0.11037
1712.48	0.16049	0.15716	0.15247	0.14869	0.14243	0.13141	0.12722	0.1063
1714.41	0.15086	0.14767	0.14447	0.14197	0.13631	0.12601	0.12209	0.10166
1716.34	0.14131	0.13814	0.13613	0.13462	0.12945	0.11975	0.11612	0.09639
1718.26	0.13151	0.1282	0.12721	0.12635	0.12159	0.11265	0.10922	0.0904
1720.19	0.12141	0.11784	0.11774	0.1173	0.11297	0.10487	0.10153	0.08381
1722.12	0.11122	0.1076	0.10803	0.10766	0.1038	0.09663	0.09332	0.07685
1724.05	0.101	0.09769	0.09829	0.09788	0.0945	0.08824	0.08502	0.06992
1725.98	0.09132	0.08854	0.08888	0.08848	0.08541	0.07996	0.07703	0.06341
1727.91	0.08177	0.07939	0.07938	0.07875	0.07598	0.07134	0.06879	0.05684
1729.84	0.07256	0.07057	0.07016	0.06897	0.06646	0.06265	0.0605	0.05031
1731.76	0.06366	0.06199	0.06114	0.05931	0.05713	0.0542	0.05235	0.04389
1733.69	0.05555	0.05424	0.05287	0.05028	0.04847	0.04637	0.04471	0.03793
1735.62	0.04792	0.0469	0.04511	0.04169	0.04026	0.03899	0.03745	0.0322
1737.55	0.04084	0.04012	0.03796	0.03381	0.03274	0.03226	0.03072	0.02684
1739.48	0.0341	0.03377	0.03133	0.02665	0.02594	0.02615	0.02463	0.02185
1741.4	0.02774	0.02809	0.02541	0.02045	0.02	0.02072	0.01928	0.0174
1743.33	0.0216	0.0226	0.01985	0.01519	0.01489	0.01582	0.01466	0.01347
1745.26	0.01588	0.01707	0.01457	0.01071	0.01049	0.01138	0.0106	0.0099
1747.19	0.01012	0.01105	0.00925	0.0064	0.00626	0.00701	0.00652	0.00621
1749.12	0.00491	0.00549	0.00446	0.00295	0.00289	0.00332	0.0031	0.00299
1751.05	0	0	0	0	0	0	0	0

## Sheet: Fig. 5g
							Water content (wt/wt %)
Relative humidity (%)	Wavenumber (cm-1)	Water content (wt/wt %)	Error bar	Conductivity (S m-1)			Relative humidity (%)	Data 1	Data 2	Data 3
0	1649.35
20	1652.32	7.00333	0.64042	0.000546			20	7.03	6.35	7.63
30	1653.46	10.7733	1.24649	0.00063			30	9.46	11.94	10.92
40	1655.27	17.49	0.65506	0.00117			40	16.74	17.78	17.95
50	1656.33	23.1733	0.67501	0.02263			50	23.17	22.5	23.85
60	1656.78	30.13	0.62024	0.14504			60	29.5	30.74	30.15
70	1657.26	37.12	1.24048	0.88774			70	37.16	38.34	35.86
80	1657.74	40.7267	1.32719	1.849			80	40.11	42.25	39.82
90	1658.15	44.9967	1.56532	4.79607			90	46.58	44.96	43.45

## Sheet: Fig. 5h
	Wavenumber (cm-1)
Wavenumber (cm-1)		1751.05	1749.12	1747.19	1745.26	1743.33	1741.4	1739.48	1737.55	1735.62	1733.69	1731.76	1729.83	1727.91	1725.98	1724.05	1722.12	1720.19	1718.26	1716.34	1714.41	1712.48	1710.55	1708.62	1706.69	1704.76	1702.84	1700.91	1698.98	1697.05	1695.12	1693.19	1691.27	1689.34	1687.41	1685.48	1683.55	1681.62	1679.69	1677.77	1675.84	1673.91	1671.98	1670.05	1668.12	1666.19	1664.27	1662.34	1660.41
	1751.05	0	0	0	0	0	0	0	0	0	0	0	0	0	0	0	0	0	0	0	0	0	0	0	0	0	0	0	0	0	0	0	0	0	0	0	0	0	0	0	0	0	0	0	0	0	0	0	0
	1749.12	0	1.23074e-07	1.22117e-07	6.71671e-08	3.53843e-08	2.58526e-08	8.01598e-09	-8.42172e-08	-2.00993e-07	-2.06188e-07	-2.02498e-07	-2.76015e-07	-2.81162e-07	-2.38813e-07	-1.77766e-07	-9.55127e-08	-1.28335e-07	-1.68328e-07	-7.62133e-08	1.04545e-07	5.79827e-08	-5.38819e-08	-1.08717e-07	-1.71669e-07	-2.86126e-07	-4.26951e-07	-4.21754e-07	-3.10727e-07	-3.14938e-07	-3.12128e-07	-2.57116e-07	-1.18113e-07	1.03287e-07	1.73471e-07	1.83517e-08	-6.42133e-08	-1.04243e-07	-1.6151e-07	-1.78335e-07	-2.54985e-07	-3.2102e-07	-3.81361e-07	-5.32401e-07	-5.51383e-07	-6.34971e-07	-7.91007e-07	-9.67658e-07	-1.21122e-06
	1747.19	0	1.22117e-07	1.56767e-07	1.5865e-07	1.85159e-07	2.3666e-07	2.9009e-07	2.97247e-07	2.93082e-07	3.78898e-07	4.76925e-07	5.22905e-07	6.23409e-07	7.6323e-07	9.18384e-07	1.09019e-06	1.17088e-06	1.24201e-06	1.40286e-06	1.61791e-06	1.65147e-06	1.63008e-06	1.63095e-06	1.62513e-06	1.59001e-06	1.54815e-06	1.64281e-06	1.86533e-06	2.02434e-06	2.25826e-06	2.61302e-06	3.11018e-06	3.73941e-06	4.31038e-06	4.79793e-06	5.40605e-06	6.07821e-06	6.83646e-06	7.71715e-06	8.60758e-06	9.57614e-06	1.06315e-05	1.16634e-05	1.28621e-05	1.40256e-05	1.51026e-05	1.60626e-05	1.68425e-05
	1745.26	0	6.71671e-08	1.5865e-07	2.75154e-07	4.08723e-07	5.61887e-07	7.36714e-07	9.42219e-07	1.16802e-06	1.40097e-06	1.64729e-06	1.91497e-06	2.18574e-06	2.46219e-06	2.74052e-06	3.01898e-06	3.29439e-06	3.55996e-06	3.79038e-06	3.98145e-06	4.16259e-06	4.33353e-06	4.44689e-06	4.55944e-06	4.70028e-06	4.87707e-06	5.11199e-06	5.4635e-06	5.88389e-06	6.48408e-06	7.29138e-06	8.29729e-06	9.4784e-06	1.08149e-05	1.23915e-05	1.41339e-05	1.59565e-05	1.80373e-05	2.03533e-05	2.2816e-05	2.54602e-05	2.83181e-05	3.12997e-05	3.44461e-05	3.76334e-05	4.07441e-05	4.3593e-05	4.6111e-05
	1743.33	0	3.53843e-08	1.85159e-07	4.08723e-07	6.46451e-07	9.02614e-07	1.19905e-06	1.59034e-06	2.02955e-06	2.41304e-06	2.81279e-06	3.29388e-06	3.73904e-06	4.1648e-06	4.58235e-06	4.98727e-06	5.45663e-06	5.91454e-06	6.23532e-06	6.43816e-06	6.76188e-06	7.10834e-06	7.32652e-06	7.54836e-06	7.8474e-06	8.22107e-06	8.60157e-06	9.10819e-06	9.79684e-06	1.07747e-05	1.2059e-05	1.36166e-05	1.54105e-05	1.75494e-05	2.02163e-05	2.31103e-05	2.61101e-05	2.95421e-05	3.33338e-05	3.74016e-05	4.17599e-05	4.64641e-05	5.14258e-05	5.65775e-05	6.18362e-05	6.70141e-05	7.17767e-05	7.60393e-05
	1741.4	0	2.58526e-08	2.3666e-07	5.61887e-07	9.02614e-07	1.26501e-06	1.68564e-06	2.25412e-06	2.89479e-06	3.43543e-06	3.9971e-06	4.6882e-06	5.3155e-06	5.90627e-06	6.48185e-06	7.03553e-06	7.70219e-06	8.35422e-06	8.7877e-06	9.03794e-06	9.50242e-06	1.00116e-05	1.03292e-05	1.06536e-05	1.10965e-05	1.16496e-05	1.2184e-05	1.28751e-05	1.38448e-05	1.522e-05	1.70161e-05	1.91804e-05	2.16611e-05	2.46566e-05	2.84388e-05	3.25264e-05	3.67549e-05	4.15949e-05	4.6933e-05	5.26716e-05	5.88168e-05	6.5448e-05	7.24593e-05	7.97123e-05	8.71289e-05	9.4446e-05	0.000101183	0.000107229
	1739.48	0	8.01598e-09	2.9009e-07	7.36714e-07	1.19905e-06	1.68564e-06	2.25208e-06	3.03233e-06	3.91449e-06	4.6388e-06	5.38937e-06	6.32978e-06	7.16997e-06	7.951e-06	8.70768e-06	9.43049e-06	1.03292e-05	1.12097e-05	1.17696e-05	1.20653e-05	1.26966e-05	1.34018e-05	1.38383e-05	1.42857e-05	1.49028e-05	1.5673e-05	1.63866e-05	1.72872e-05	1.8585e-05	2.0424e-05	2.28149e-05	2.56802e-05	2.8951e-05	3.2943e-05	3.80358e-05	4.35215e-05	4.91858e-05	5.56722e-05	6.28163e-05	7.05085e-05	7.87424e-05	8.76249e-05	9.70351e-05	0.00010674	0.000116678	0.000126498	0.000135546	0.000143685
	1737.55	0	-8.42172e-08	2.97247e-07	9.42219e-07	1.59034e-06	2.25412e-06	3.03233e-06	4.15682e-06	5.43785e-06	6.41972e-06	7.4303e-06	8.75695e-06	9.89521e-06	1.09169e-05	1.18912e-05	1.28034e-05	1.40419e-05	1.52612e-05	1.59456e-05	1.62052e-05	1.70934e-05	1.81318e-05	1.87633e-05	1.94156e-05	2.03372e-05	2.14856e-05	2.24447e-05	2.35752e-05	2.53305e-05	2.78112e-05	3.0997e-05	3.47588e-05	3.90044e-05	4.43402e-05	5.13362e-05	5.88062e-05	6.6484e-05	7.5285e-05	8.4943e-05	9.53868e-05	0.000106553	0.000118591	0.00013141	0.000144526	0.000158004	0.000171379	0.000183727	0.0001949
	1735.62	0	-2.00993e-07	2.93082e-07	1.16802e-06	2.02955e-06	2.89479e-06	3.91449e-06	5.43785e-06	7.18215e-06	8.45608e-06	9.76064e-06	1.1532e-05	1.30082e-05	1.4298e-05	1.55125e-05	1.6631e-05	1.82574e-05	1.9864e-05	2.06801e-05	2.08807e-05	2.20644e-05	2.34913e-05	2.43489e-05	2.52395e-05	2.65171e-05	2.81079e-05	2.93443e-05	3.07237e-05	3.29973e-05	3.62042e-05	4.02842e-05	4.50468e-05	5.03738e-05	5.72237e-05	6.63897e-05	7.61144e-05	8.60753e-05	9.75021e-05	0.000110008	0.000123574	0.000138066	0.000153681	0.000170375	0.000187353	0.000204848	0.000222262	0.000238365	0.000252997
	1733.69	0	-2.06188e-07	3.78898e-07	1.40097e-06	2.41304e-06	3.43543e-06	4.6388e-06	6.41972e-06	8.45608e-06	9.96426e-06	1.15111e-05	1.35911e-05	1.53388e-05	1.6878e-05	1.83329e-05	1.96795e-05	2.1598e-05	2.34909e-05	2.44816e-05	2.47663e-05	2.61567e-05	2.78183e-05	2.88201e-05	2.98589e-05	3.13428e-05	3.31911e-05	3.46574e-05	3.63209e-05	3.90137e-05	4.28144e-05	4.76636e-05	5.33435e-05	5.97137e-05	6.78488e-05	7.86697e-05	9.01712e-05	0.000101963	0.000115487	0.000130301	0.000146355	0.000163509	0.000181994	0.000201733	0.000221844	0.000242549	0.000263139	0.00028217	0.000299441
	1731.76	0	-2.02498e-07	4.76925e-07	1.64729e-06	2.81279e-06	3.9971e-06	5.38937e-06	7.4303e-06	9.76064e-06	1.15111e-05	1.33094e-05	1.57039e-05	1.77328e-05	1.95336e-05	2.1242e-05	2.28312e-05	2.50499e-05	2.72365e-05	2.84148e-05	2.87999e-05	3.04011e-05	3.22978e-05	3.34449e-05	3.46326e-05	3.6322e-05	3.84266e-05	4.01315e-05	4.20978e-05	4.52249e-05	4.96413e-05	5.52918e-05	6.1933e-05	6.9401e-05	7.88735e-05	9.13982e-05	0.000104735	0.000118421	0.000134115	0.000151318	0.000169944	0.00018985	0.000211304	0.000234185	0.000257539	0.000281561	0.000305428	0.000327477	0.000347462
	1729.83	0	-2.76015e-07	5.22905e-07	1.91497e-06	3.29388e-06	4.6882e-06	6.32978e-06	8.75695e-06	1.1532e-05	1.35911e-05	1.57039e-05	1.85419e-05	2.09283e-05	2.30319e-05	2.50211e-05	2.68637e-05	2.94817e-05	3.20636e-05	3.34198e-05	3.38165e-05	3.57131e-05	3.79772e-05	3.93421e-05	4.07573e-05	4.27783e-05	4.52955e-05	4.72974e-05	4.95744e-05	5.32513e-05	5.84417e-05	6.50669e-05	7.28311e-05	8.15419e-05	9.26555e-05	0.000107426	0.000123129	0.000139228	0.000157693	0.000177919	0.000199837	0.000223255	0.00024849	0.000275432	0.000302887	0.000331148	0.000359247	0.000385217	0.00040878
	1727.91	0	-2.81162e-07	6.23409e-07	2.18574e-06	3.73904e-06	5.3155e-06	7.16997e-06	9.89521e-06	1.30082e-05	1.53388e-05	1.77328e-05	2.09283e-05	2.36298e-05	2.60232e-05	2.82917e-05	3.03996e-05	3.33563e-05	3.62701e-05	3.78295e-05	3.8325e-05	4.04611e-05	4.29968e-05	4.45285e-05	4.6115e-05	4.83747e-05	5.11895e-05	5.3458e-05	5.60652e-05	6.02284e-05	6.61076e-05	7.36252e-05	8.24544e-05	9.23768e-05	0.000104982	0.000121671	0.000139435	0.000157658	0.000178556	0.00020146	0.000226263	0.00025277	0.000281335	0.00031181	0.000342901	0.000374887	0.000406672	0.000436039	0.000462664
	1725.98	0	-2.38813e-07	7.6323e-07	2.46219e-06	4.1648e-06	5.90627e-06	7.951e-06	1.09169e-05	1.4298e-05	1.6878e-05	1.95336e-05	2.30319e-05	2.60232e-05	2.8701e-05	3.12516e-05	3.36366e-05	3.68942e-05	4.01001e-05	4.1883e-05	4.25392e-05	4.48792e-05	4.76234e-05	4.92887e-05	5.10098e-05	5.34465e-05	5.64831e-05	5.90004e-05	6.19559e-05	6.65678e-05	7.30858e-05	8.14507e-05	9.13191e-05	0.000102448	0.000116461	0.000134867	0.000154507	0.000174681	0.000197809	0.000223185	0.000250631	0.000279969	0.000311594	0.000345281	0.000379729	0.00041513	0.000450265	0.000482708	0.000512072
	1724.05	0	-1.77766e-07	9.18384e-07	2.74052e-06	4.58235e-06	6.48185e-06	8.70768e-06	1.18912e-05	1.55125e-05	1.83329e-05	2.1242e-05	2.50211e-05	2.82917e-05	3.12516e-05	3.4085e-05	3.67514e-05	4.02948e-05	4.37765e-05	4.57906e-05	4.66317e-05	4.91613e-05	5.2089e-05	5.38744e-05	5.57154e-05	5.83046e-05	6.15325e-05	6.42913e-05	6.76017e-05	7.26468e-05	7.97829e-05	8.8976e-05	9.98721e-05	0.000112204	0.000127589	0.00014763	0.000169071	0.000191125	0.000216401	0.000244165	0.000274153	0.000306221	0.000340794	0.000377564	0.000415255	0.000453946	0.000492297	0.000527687	0.00055966
	1722.12	0	-9.55127e-08	1.09019e-06	3.01898e-06	4.98727e-06	7.03553e-06	9.43049e-06	1.28034e-05	1.6631e-05	1.96795e-05	2.28312e-05	2.68637e-05	3.03996e-05	3.36366e-05	3.67514e-05	3.97024e-05	4.35118e-05	4.72487e-05	4.95011e-05	5.05539e-05	5.32553e-05	5.63359e-05	5.82252e-05	6.01681e-05	6.28803e-05	6.62631e-05	6.92532e-05	7.29238e-05	7.83811e-05	8.61072e-05	9.61011e-05	0.000108004	0.000121526	0.000138234	0.000159804	0.000182945	0.000206785	0.000234097	0.000264133	0.000296531	0.000331187	0.00036856	0.000408237	0.000449016	0.000490826	0.00053221	0.000570373	0.000604786
	1720.19	0	-1.28335e-07	1.17088e-06	3.29439e-06	5.45663e-06	7.70219e-06	1.03292e-05	1.40419e-05	1.82574e-05	2.1598e-05	2.50499e-05	2.94817e-05	3.33563e-05	3.68942e-05	4.02948e-05	4.35118e-05	4.76914e-05	5.17929e-05	5.42427e-05	5.53613e-05	5.83296e-05	6.1726e-05	6.38063e-05	6.59469e-05	6.89401e-05	7.26731e-05	7.59477e-05	7.99476e-05	8.59269e-05	9.43904e-05	0.000105328	0.000118342	0.000133113	0.000151403	0.000175063	0.00020043	0.000226554	0.000256485	0.000289393	0.000324899	0.000362877	0.000403829	0.000447324	0.000492	0.000537817	0.000583181	0.000625022	0.000662766
	1718.26	0	-1.68328e-07	1.24201e-06	3.55996e-06	5.91454e-06	8.35422e-06	1.12097e-05	1.52612e-05	1.9864e-05	2.34909e-05	2.72365e-05	3.20636e-05	3.62701e-05	4.01001e-05	4.37765e-05	4.72487e-05	5.17929e-05	5.62543e-05	5.88917e-05	6.00631e-05	6.32958e-05	6.70085e-05	6.92794e-05	7.16177e-05	7.48934e-05	7.89783e-05	8.25314e-05	8.68465e-05	9.33374e-05	0.000102523	0.000114381	0.000128472	0.000144451	0.000164286	0.000190002	0.000217554	0.000245917	0.000278417	0.000314137	0.000352692	0.000393927	0.000438389	0.000485632	0.000534126	0.000583874	0.000633146	0.0006786	0.000719624
	1716.34	0	-7.62133e-08	1.40286e-06	3.79038e-06	6.23532e-06	8.7877e-06	1.17696e-05	1.59456e-05	2.06801e-05	2.44816e-05	2.84148e-05	3.34198e-05	3.78295e-05	4.1883e-05	4.57906e-05	4.95011e-05	5.42427e-05	5.88917e-05	6.17346e-05	6.31114e-05	6.64655e-05	7.027e-05	7.26083e-05	7.50107e-05	7.83547e-05	8.25262e-05	8.6259e-05	9.08776e-05	9.76853e-05	0.000107326	0.000119814	0.000134713	0.000151661	0.000172532	0.000199389	0.000228232	0.000257962	0.000292018	0.000329486	0.000369879	0.000413094	0.000459698	0.000509147	0.000560016	0.000612148	0.000663722	0.000711272	0.000754119
	1714.41	0	1.04545e-07	1.61791e-06	3.98145e-06	6.43816e-06	9.03794e-06	1.20653e-05	1.62052e-05	2.08807e-05	2.47663e-05	2.87999e-05	3.38165e-05	3.8325e-05	4.25392e-05	4.66317e-05	5.05539e-05	5.53613e-05	6.00631e-05	6.31114e-05	6.479e-05	6.8156e-05	7.18864e-05	7.41998e-05	7.65668e-05	7.98217e-05	8.38849e-05	8.77157e-05	9.26109e-05	9.95769e-05	0.000109455	0.000122326	0.000137792	0.000155478	0.000176957	0.000204233	0.00023365	0.000264038	0.000298831	0.000337179	0.000378432	0.000422591	0.000470229	0.000520645	0.000572712	0.000625975	0.000678558	0.00072699	0.000770506
	1712.48	0	5.79827e-08	1.65147e-06	4.16259e-06	6.76188e-06	9.50242e-06	1.26966e-05	1.70934e-05	2.20644e-05	2.61567e-05	3.04011e-05	3.57131e-05	4.04611e-05	4.48792e-05	4.91613e-05	5.32553e-05	5.83296e-05	6.32958e-05	6.64655e-05	6.8156e-05	7.17192e-05	7.56934e-05	7.81518e-05	8.067e-05	8.41447e-05	8.84814e-05	9.25116e-05	9.76175e-05	0.000104952	0.000115349	0.000128875	0.000145096	0.00016362	0.0001862	0.000214978	0.000245979	0.000277984	0.000314633	0.000355007	0.000398465	0.000444976	0.000495148	0.000548281	0.000603097	0.000659198	0.000714615	0.00076567	0.00081158
	1710.55	0	-5.38819e-08	1.63008e-06	4.33353e-06	7.10834e-06	1.00116e-05	1.34018e-05	1.81318e-05	2.34913e-05	2.78183e-05	3.22978e-05	3.79772e-05	4.29968e-05	4.76234e-05	5.2089e-05	5.63359e-05	6.1726e-05	6.70085e-05	7.027e-05	7.18864e-05	7.56934e-05	7.99956e-05	8.26435e-05	8.53621e-05	8.91391e-05	9.38512e-05	9.81029e-05	0.000103392	0.000111143	0.000122121	0.000136355	0.000153359	0.000172716	0.0001965	0.000227039	0.00025986	0.0002937	0.000332462	0.000375119	0.00042109	0.000470275	0.000523321	0.00057958	0.000637491	0.00069682	0.000755494	0.00080958	0.000858294
	1708.62	0	-1.08717e-07	1.63095e-06	4.44689e-06	7.32652e-06	1.03292e-05	1.38383e-05	1.87633e-05	2.43489e-05	2.88201e-05	3.34449e-05	3.93421e-05	4.45285e-05	4.92887e-05	5.38744e-05	5.82252e-05	6.38063e-05	6.92794e-05	7.26083e-05	7.41998e-05	7.81518e-05	8.26435e-05	8.54022e-05	8.82373e-05	9.21877e-05	9.71152e-05	0.000101504	0.000106919	0.000114926	0.000126263	0.000140941	0.000158442	0.000178339	0.000202872	0.000234481	0.000268414	0.000303381	0.000343438	0.000387502	0.000435013	0.000485838	0.000540648	0.000598815	0.000658631	0.000719939	0.000780601	0.000836534	0.000886948
	1706.69	0	-1.71669e-07	1.62513e-06	4.55944e-06	7.54836e-06	1.06536e-05	1.42857e-05	1.94156e-05	2.52395e-05	2.98589e-05	3.46326e-05	4.07573e-05	4.6115e-05	5.10098e-05	5.57154e-05	6.01681e-05	6.59469e-05	7.16177e-05	7.50107e-05	7.65668e-05	8.067e-05	8.53621e-05	8.82373e-05	9.11955e-05	9.53301e-05	0.000100486	0.000105016	0.000110554	0.000118824	0.000130529	0.000145659	0.000163663	0.000184102	0.0002094	0.000242113	0.000277191	0.000313317	0.000354706	0.000400213	0.000449307	0.000501819	0.000558441	0.000618573	0.000680344	0.000743686	0.000806394	0.000864231	0.000916401
	1704.76	0	-2.86126e-07	1.59001e-06	4.70028e-06	7.8474e-06	1.10965e-05	1.49028e-05	2.03372e-05	2.65171e-05	3.13428e-05	3.6322e-05	4.27783e-05	4.83747e-05	5.34465e-05	5.83046e-05	6.28803e-05	6.89401e-05	7.48934e-05	7.83547e-05	7.98217e-05	8.41447e-05	8.91391e-05	9.21877e-05	9.53301e-05	9.97452e-05	0.000105249	0.000109973	0.000115656	0.000124292	0.000136506	0.00015225	0.00017092	0.00019206	0.000218403	0.000252681	0.000289363	0.000327103	0.00037035	0.000417859	0.000469165	0.000524027	0.000583174	0.000646063	0.000710547	0.000776724	0.000842304	0.000902818	0.000957475
	1702.84	0	-4.26951e-07	1.54815e-06	4.87707e-06	8.22107e-06	1.16496e-05	1.5673e-05	2.14856e-05	2.81079e-05	3.31911e-05	3.84266e-05	4.52955e-05	5.11895e-05	5.64831e-05	6.15325e-05	6.62631e-05	7.26731e-05	7.89783e-05	8.25262e-05	8.38849e-05	8.84814e-05	9.38512e-05	9.71152e-05	0.000100486	0.000105249	0.000111185	0.00011615	0.000122018	0.000131108	0.000143959	0.000160469	0.000179973	0.000201991	0.000229639	0.000265866	0.00030455	0.000344302	0.000389868	0.000439877	0.000493941	0.000551736	0.000614035	0.000680361	0.000748232	0.00081795	0.000887114	0.000950967	0.00100873
	1700.91	0	-4.21754e-07	1.64281e-06	5.11199e-06	8.60157e-06	1.2184e-05	1.63866e-05	2.24447e-05	2.93443e-05	3.46574e-05	4.01315e-05	4.72974e-05	5.3458e-05	5.90004e-05	6.42913e-05	6.92532e-05	7.59477e-05	8.25314e-05	8.6259e-05	8.77157e-05	9.25116e-05	9.81029e-05	0.000101504	0.000105016	0.000109973	0.00011615	0.000121343	0.0001275	0.000137003	0.000150438	0.00016771	0.000188128	0.000211192	0.00024011	0.000277952	0.000318377	0.000359926	0.000407549	0.000459824	0.000516326	0.000576729	0.00064184	0.000711143	0.000782085	0.000854943	0.000927205	0.000993914	0.00105424
	1698.98	0	-3.10727e-07	1.86533e-06	5.4635e-06	9.10819e-06	1.28751e-05	1.72872e-05	2.35752e-05	3.07237e-05	3.63209e-05	4.20978e-05	4.95744e-05	5.60652e-05	6.19559e-05	6.76017e-05	7.29238e-05	7.99476e-05	8.68465e-05	9.08776e-05	9.26109e-05	9.76175e-05	0.000103392	0.000106919	0.000110554	0.000115656	0.000122018	0.0001275	0.000134115	0.000144132	0.000158304	0.00017658	0.000198265	0.00022283	0.000253402	0.000293141	0.000335681	0.000379452	0.000429609	0.000484714	0.00054421	0.000607829	0.000676417	0.000749323	0.000824101	0.000900824	0.000976839	0.00104698	0.00111031
	1697.05	0	-3.14938e-07	2.02434e-06	5.88389e-06	9.79684e-06	1.38448e-05	1.8585e-05	2.53305e-05	3.29973e-05	3.90137e-05	4.52249e-05	5.32513e-05	6.02284e-05	6.65678e-05	7.26468e-05	7.83811e-05	8.59269e-05	9.33374e-05	9.76853e-05	9.95769e-05	0.000104952	0.000111143	0.000114926	0.000118824	0.000124292	0.000131108	0.000137003	0.000144132	0.000154902	0.000170138	0.000189795	0.000213131	0.000239575	0.000272454	0.000315152	0.000360872	0.000407922	0.000461834	0.000521071	0.000585019	0.000653399	0.000727121	0.00080547	0.000885851	0.00096831	0.00105	0.00112536	0.0011934
	1695.12	0	-3.12128e-07	2.25826e-06	6.48408e-06	1.07747e-05	1.522e-05	2.0424e-05	2.78112e-05	3.62042e-05	4.28144e-05	4.96413e-05	5.84417e-05	6.61076e-05	7.30858e-05	7.97829e-05	8.61072e-05	9.43904e-05	0.000102523	0.000107326	0.000109455	0.000115349	0.000122121	0.000126263	0.000130529	0.000136506	0.000143959	0.000150438	0.000158304	0.000170138	0.000186884	0.000208502	0.000234187	0.000263309	0.000299462	0.000346342	0.000396564	0.000448257	0.000507486	0.000572579	0.00064283	0.000717954	0.000798948	0.000885001	0.000973323	0.00106391	0.00115362	0.00123638	0.00131108
	1693.19	0	-2.57116e-07	2.61302e-06	7.29138e-06	1.2059e-05	1.70161e-05	2.28149e-05	3.0997e-05	4.02842e-05	4.76636e-05	5.52918e-05	6.50669e-05	7.36252e-05	8.14507e-05	8.8976e-05	9.61011e-05	0.000105328	0.000114381	0.000119814	0.000122326	0.000128875	0.000136355	0.000140941	0.000145659	0.00015225	0.000160469	0.00016771	0.00017658	0.000189795	0.000208502	0.00023269	0.000261484	0.000294179	0.000334614	0.000386862	0.000442896	0.000500603	0.000566714	0.000639405	0.00071781	0.000801665	0.000892079	0.000988073	0.0010867	0.0011878	0.00128787	0.00138016	0.0014634
	1691.27	0	-1.18113e-07	3.11018e-06	8.29729e-06	1.36166e-05	1.91804e-05	2.56802e-05	3.47588e-05	4.50468e-05	5.33435e-05	6.1933e-05	7.28311e-05	8.24544e-05	9.13191e-05	9.98721e-05	0.000108004	0.000118342	0.000128472	0.000134713	0.000137792	0.000145096	0.000153359	0.000158442	0.000163663	0.00017092	0.000179973	0.000188128	0.000198265	0.000213131	0.000234187	0.000261484	0.000294083	0.000331185	0.000376786	0.000435366	0.000498308	0.000563188	0.000637502	0.000719276	0.000807396	0.000901661	0.00100331	0.00111111	0.00122206	0.0013357	0.00144807	0.00155167	0.00164497
	1689.34	0	1.03287e-07	3.73941e-06	9.4784e-06	1.54105e-05	2.16611e-05	2.8951e-05	3.90044e-05	5.03738e-05	5.97137e-05	6.9401e-05	8.15419e-05	9.23768e-05	0.000102448	0.000112204	0.000121526	0.000133113	0.000144451	0.000151661	0.000155478	0.00016362	0.000172716	0.000178339	0.000184102	0.00019206	0.000201991	0.000211192	0.00022283	0.000239575	0.000263309	0.000294179	0.000331185	0.000373426	0.000424952	0.000490674	0.000561448	0.000634487	0.000718124	0.000810247	0.000909404	0.00101551	0.00112994	0.00125113	0.00137612	0.00150401	0.00163034	0.00174674	0.00185141
	1687.41	0	1.73471e-07	4.31038e-06	1.08149e-05	1.75494e-05	2.46566e-05	3.2943e-05	4.43402e-05	5.72237e-05	6.78488e-05	7.88735e-05	9.26555e-05	0.000104982	0.000116461	0.000127589	0.000138234	0.000151403	0.000164286	0.000172532	0.000176957	0.0001862	0.0001965	0.000202872	0.0002094	0.000218403	0.000229639	0.00024011	0.000253402	0.000272454	0.000299462	0.000334614	0.000376786	0.000424952	0.000483615	0.000558328	0.000638823	0.000721915	0.000817058	0.000921875	0.00103467	0.00115537	0.00128556	0.00142339	0.00156561	0.0017111	0.00185478	0.00198714	0.00210614
	1685.48	0	1.83517e-08	4.79793e-06	1.23915e-05	2.02163e-05	2.84388e-05	3.80358e-05	5.13362e-05	6.63897e-05	7.86697e-05	9.13982e-05	0.000107426	0.000121671	0.000134867	0.00014763	0.000159804	0.000175063	0.000190002	0.000199389	0.000204233	0.000214978	0.000227039	0.000234481	0.000242113	0.000252681	0.000265866	0.000277952	0.000293141	0.000315152	0.000346342	0.000386862	0.000435366	0.000490674	0.000558328	0.000644855	0.000737953	0.000833986	0.000943966	0.00106506	0.00119546	0.00133498	0.00148545	0.00164488	0.00180918	0.00197736	0.00214356	0.00229672	0.00243453
	1683.55	0	-6.42133e-08	5.40605e-06	1.41339e-05	2.31103e-05	3.25264e-05	4.35215e-05	5.88062e-05	7.61144e-05	9.01712e-05	0.000104735	0.000123129	0.000139435	0.000154507	0.000169071	0.000182945	0.00020043	0.000217554	0.000228232	0.00023365	0.000245979	0.00025986	0.000268414	0.000277191	0.000289363	0.00030455	0.000318377	0.000335681	0.000360872	0.000396564	0.000442896	0.000498308	0.000561448	0.000638823	0.000737953	0.000844553	0.000954483	0.00108039	0.00121899	0.00136828	0.00152799	0.00170024	0.00188282	0.00207087	0.00226342	0.00245374	0.00262916	0.00278706
	1681.62	0	-1.04243e-07	6.07821e-06	1.59565e-05	2.61101e-05	3.67549e-05	4.91858e-05	6.6484e-05	8.60753e-05	0.000101963	0.000118421	0.000139228	0.000157658	0.000174681	0.000191125	0.000206785	0.000226554	0.000245917	0.000257962	0.000264038	0.000277984	0.0002937	0.000303381	0.000313317	0.000327103	0.000344302	0.000359926	0.000379452	0.000407922	0.000448257	0.000500603	0.000563188	0.000634487	0.000721915	0.000833986	0.000954483	0.00107873	0.00122105	0.0013777	0.00154645	0.00172699	0.00192169	0.00212809	0.00234066	0.00255832	0.0027735	0.00297183	0.00315038
	1679.69	0	-1.6151e-07	6.83646e-06	1.80373e-05	2.95421e-05	4.15949e-05	5.56722e-05	7.5285e-05	9.75021e-05	0.000115487	0.000134115	0.000157693	0.000178556	0.000197809	0.000216401	0.000234097	0.000256485	0.000278417	0.000292018	0.000298831	0.000314633	0.000332462	0.000343438	0.000354706	0.00037035	0.000389868	0.000407549	0.000429609	0.000461834	0.000507486	0.000566714	0.000637502	0.000718124	0.000817058	0.000943966	0.00108039	0.00122105	0.00138215	0.00155948	0.00175054	0.00195493	0.00217537	0.00240908	0.00264973	0.00289618	0.00313985	0.00336446	0.00356669
	1677.77	0	-1.78335e-07	7.71715e-06	2.03533e-05	3.33338e-05	4.6933e-05	6.28163e-05	8.4943e-05	0.000110008	0.000130301	0.000151318	0.000177919	0.00020146	0.000223185	0.000244165	0.000264133	0.000289393	0.000314137	0.000329486	0.000337179	0.000355007	0.000375119	0.000387502	0.000400213	0.000417859	0.000439877	0.000459824	0.000484714	0.000521071	0.000572579	0.000639405	0.000719276	0.000810247	0.000921875	0.00106506	0.00121899	0.0013777	0.00155948	0.00175958	0.00197516	0.00220581	0.00245456	0.0027183	0.00298987	0.00326801	0.00354301	0.00379649	0.00402473
	1675.84	0	-2.54985e-07	8.60758e-06	2.2816e-05	3.74016e-05	5.26716e-05	7.05085e-05	9.53868e-05	0.000123574	0.000146355	0.000169944	0.000199837	0.000226263	0.000250631	0.000274153	0.000296531	0.000324899	0.000352692	0.000369879	0.000378432	0.000398465	0.00042109	0.000435013	0.000449307	0.000469165	0.000493941	0.000516326	0.00054421	0.000585019	0.00064283	0.00071781	0.000807396	0.000909404	0.00103467	0.00119546	0.00136828	0.00154645	0.00175054	0.00197516	0.00221721	0.00247617	0.00275546	0.00305162	0.00335653	0.00366887	0.00397771	0.0042624	0.00451879
	1673.91	0	-3.2102e-07	9.57614e-06	2.54602e-05	4.17599e-05	5.88168e-05	7.87424e-05	0.000106553	0.000138066	0.000163509	0.00018985	0.000223255	0.00025277	0.000279969	0.000306221	0.000331187	0.000362877	0.000393927	0.000413094	0.000422591	0.000444976	0.000470275	0.000485838	0.000501819	0.000524027	0.000551736	0.000576729	0.000607829	0.000653399	0.000717954	0.000801665	0.000901661	0.00101551	0.00115537	0.00133498	0.00152799	0.00172699	0.00195493	0.00220581	0.00247617	0.00276543	0.0030774	0.00340827	0.00374887	0.0040978	0.00444287	0.00476097	0.00504747
	1671.98	0	-3.81361e-07	1.06315e-05	2.83181e-05	4.64641e-05	6.5448e-05	8.76249e-05	0.000118591	0.000153681	0.000181994	0.000211304	0.00024849	0.000281335	0.000311594	0.000340794	0.00036856	0.000403829	0.000438389	0.000459698	0.000470229	0.000495148	0.000523321	0.000540648	0.000558441	0.000583174	0.000614035	0.00064184	0.000676417	0.000727121	0.000798948	0.000892079	0.00100331	0.00112994	0.00128556	0.00148545	0.00170024	0.00192169	0.00217537	0.00245456	0.00275546	0.0030774	0.00342464	0.00379293	0.00417205	0.00456048	0.00494465	0.00529878	0.00561777
	1670.05	0	-5.32401e-07	1.16634e-05	3.12997e-05	5.14258e-05	7.24593e-05	9.70351e-05	0.00013141	0.000170375	0.000201733	0.000234185	0.000275432	0.00031181	0.000345281	0.000377564	0.000408237	0.000447324	0.000485632	0.000509147	0.000520645	0.000548281	0.00057958	0.000598815	0.000618573	0.000646063	0.000680361	0.000711143	0.000749323	0.00080547	0.000885001	0.000988073	0.00111111	0.00125113	0.00142339	0.00164488	0.00188282	0.00212809	0.00240908	0.0027183	0.00305162	0.00340827	0.00379293	0.00420103	0.00462099	0.00505139	0.00547712	0.00586961	0.00622324
	1668.12	0	-5.51383e-07	1.28621e-05	3.44461e-05	5.65775e-05	7.97123e-05	0.00010674	0.000144526	0.000187353	0.000221844	0.000257539	0.000302887	0.000342901	0.000379729	0.000415255	0.000449016	0.000492	0.000534126	0.000560016	0.000572712	0.000603097	0.000637491	0.000658631	0.000680344	0.000710547	0.000748232	0.000782085	0.000824101	0.000885851	0.000973323	0.0010867	0.00122206	0.00137612	0.00156561	0.00180918	0.00207087	0.00234066	0.00264973	0.00298987	0.00335653	0.00374887	0.00417205	0.00462099	0.00508306	0.00555661	0.00602503	0.00645687	0.00684593
	1666.19	0	-6.34971e-07	1.40256e-05	3.76334e-05	6.18362e-05	8.71289e-05	0.000116678	0.000158004	0.000204848	0.000242549	0.000281561	0.000331148	0.000374887	0.00041513	0.000453946	0.000490826	0.000537817	0.000583874	0.000612148	0.000625975	0.000659198	0.00069682	0.000719939	0.000743686	0.000776724	0.00081795	0.000854943	0.000900824	0.00096831	0.00106391	0.0011878	0.0013357	0.00150401	0.0017111	0.00197736	0.00226342	0.00255832	0.00289618	0.00326801	0.00366887	0.0040978	0.00456048	0.00505139	0.00555661	0.00607447	0.00658677	0.00705905	0.00748459
	1664.27	0	-7.91007e-07	1.51026e-05	4.07441e-05	6.70141e-05	9.4446e-05	0.000126498	0.000171379	0.000222262	0.000263139	0.000305428	0.000359247	0.000406672	0.000450265	0.000492297	0.00053221	0.000583181	0.000633146	0.000663722	0.000678558	0.000714615	0.000755494	0.000780601	0.000806394	0.000842304	0.000887114	0.000927205	0.000976839	0.00105	0.00115362	0.00128787	0.00144807	0.00163034	0.00185478	0.00214356	0.00245374	0.0027735	0.00313985	0.00354301	0.00397771	0.00444287	0.00494465	0.00547712	0.00602503	0.00658677	0.00714254	0.00765493	0.00811671
	1662.34	0	-9.67658e-07	1.60626e-05	4.3593e-05	7.17767e-05	0.000101183	0.000135546	0.000183727	0.000238365	0.00028217	0.000327477	0.000385217	0.000436039	0.000482708	0.000527687	0.000570373	0.000625022	0.0006786	0.000711272	0.00072699	0.00076567	0.00080958	0.000836534	0.000864231	0.000902818	0.000950967	0.000993914	0.00104698	0.00112536	0.00123638	0.00138016	0.00155167	0.00174674	0.00198714	0.00229672	0.00262916	0.00297183	0.00336446	0.00379649	0.0042624	0.00476097	0.00529878	0.00586961	0.00645687	0.00705905	0.00765493	0.00820433	0.00869956
	1660.41	0	-1.21122e-06	1.68425e-05	4.6111e-05	7.60393e-05	0.000107229	0.000143685	0.0001949	0.000252997	0.000299441	0.000347462	0.00040878	0.000462664	0.000512072	0.00055966	0.000604786	0.000662766	0.000719624	0.000754119	0.000770506	0.00081158	0.000858294	0.000886948	0.000916401	0.000957475	0.00100873	0.00105424	0.00111031	0.0011934	0.00131108	0.0014634	0.00164497	0.00185141	0.00210614	0.00243453	0.00278706	0.00315038	0.00356669	0.00402473	0.00451879	0.00504747	0.00561777	0.00622324	0.00684593	0.00748459	0.00811671	0.00869956	0.00922508
	1658.48	0	-1.32483e-06	1.7561e-05	4.8206e-05	7.95324e-05	0.000112167	0.000150313	0.000203934	0.000264765	0.000313353	0.000363583	0.000427763	0.000484134	0.0005358	0.000585555	0.000632722	0.00069339	0.000752889	0.000788931	0.000805986	0.000848975	0.000897895	0.000927893	0.000958732	0.00100175	0.00105543	0.00110303	0.00116162	0.00124854	0.00137163	0.00153093	0.0017208	0.00193663	0.00220307	0.00254666	0.00291548	0.00329558	0.00373112	0.00421031	0.00472722	0.00528037	0.00587708	0.00651063	0.00716217	0.00783048	0.00849199	0.00910196	0.00965199
	1656.55	0	-1.3714e-06	1.80585e-05	4.95918e-05	8.18259e-05	0.000115404	0.000154652	0.000209825	0.000272418	0.000322407	0.000374084	0.000440118	0.000498115	0.000551267	0.000602452	0.000650973	0.000713392	0.000774609	0.000811684	0.000829217	0.000873448	0.000923785	0.000954651	0.000986381	0.00103065	0.00108588	0.00113485	0.00119511	0.00128453	0.00141116	0.00157505	0.00177037	0.00199239	0.00226649	0.00262	0.00299945	0.00339051	0.00383862	0.00433164	0.00486349	0.00543263	0.00604659	0.0066985	0.00736889	0.00805659	0.0087373	0.00936498	0.00993099
	1654.62	0	-1.35205e-06	1.83235e-05	5.02407e-05	8.28754e-05	0.000116877	0.000156617	0.000212463	0.000275814	0.000326434	0.000378766	0.000445613	0.000504344	0.000558182	0.000610034	0.000659194	0.000722394	0.000784375	0.000821947	0.000839755	0.000884532	0.000935473	0.000966713	0.000998826	0.00104362	0.00109951	0.0011491	0.00121015	0.0013007	0.00142893	0.0015949	0.00179273	0.00201763	0.00229521	0.00265314	0.00303738	0.00343338	0.00388716	0.00438642	0.00492499	0.00550135	0.0061231	0.00678326	0.00746219	0.00815864	0.008848	0.00948364	0.0100568
	1652.7	0	-1.26444e-06	1.83969e-05	5.02536e-05	8.28437e-05	0.000116815	0.000156516	0.000212258	0.000275483	0.000326065	0.000378363	0.000445113	0.0005038	0.000557631	0.00060949	0.000658673	0.000721807	0.000783718	0.000821328	0.000839252	0.000883965	0.000934792	0.000965972	0.000998018	0.0010427	0.00109845	0.00114801	0.0012091	0.00129958	0.00142773	0.00159362	0.00179141	0.00201631	0.00229375	0.00265132	0.00303523	0.00343093	0.00388436	0.00438327	0.00492143	0.00549734	0.00611863	0.00677824	0.00745669	0.00815261	0.0088414	0.00947649	0.0100491
	1650.77	0	-1.13523e-06	1.8238e-05	4.9579e-05	8.16629e-05	0.000115128	0.000154232	0.000209075	0.000271271	0.000321108	0.000372645	0.000438353	0.000496177	0.000549258	0.000600414	0.000648952	0.000711134	0.000772102	0.000809246	0.00082707	0.000871088	0.000921071	0.000951746	0.000983267	0.00102719	0.001082	0.00113084	0.00119114	0.0012803	0.00140657	0.00157009	0.00176511	0.00198693	0.00226038	0.00261259	0.00299081	0.00338068	0.00382743	0.00431902	0.00484923	0.00541665	0.00602878	0.00667858	0.00734707	0.0080327	0.00871124	0.00933685	0.00990084
	1648.84	0	-1.04211e-06	1.7826e-05	4.83214e-05	7.95515e-05	0.000112139	0.000150213	0.000203579	0.000264093	0.000312628	0.000362824	0.000426781	0.000483094	0.000534814	0.000584667	0.000631983	0.000692526	0.000751885	0.000788108	0.000805562	0.000848408	0.000897031	0.000926879	0.000957546	0.00100027	0.00105358	0.00110115	0.00115994	0.00124677	0.00136976	0.00152904	0.00171906	0.00193521	0.00220157	0.00254452	0.00291284	0.00329253	0.00372759	0.00420634	0.00472267	0.00527525	0.00587136	0.00650411	0.00715512	0.00782278	0.00848349	0.00909265	0.00964175
	1646.91	0	-9.09628e-07	1.7278e-05	4.66308e-05	7.67085e-05	0.000108112	0.000144799	0.000196169	0.000254409	0.00030119	0.00034958	0.000411174	0.000465452	0.000515339	0.000563441	0.000609115	0.00066745	0.000724637	0.000759625	0.00077659	0.000817856	0.000864639	0.00089337	0.000922884	0.000963976	0.00101526	0.00106112	0.00111788	0.00120158	0.00132014	0.00147373	0.00165701	0.00186554	0.00212236	0.00245282	0.00280779	0.00317376	0.00359308	0.00405454	0.00455217	0.00508473	0.00565925	0.00626901	0.00689646	0.00753989	0.00817655	0.00876351	0.00929254
	1644.98	0	-7.50171e-07	1.66294e-05	4.46242e-05	7.33325e-05	0.00010333	0.000138369	0.000187367	0.000242907	0.000287605	0.00033385	0.000392637	0.000444499	0.000492211	0.000538236	0.000581961	0.000637673	0.00069228	0.000725803	0.000742192	0.00078158	0.000826178	0.000853581	0.000881725	0.000920883	0.00096975	0.00101358	0.00106794	0.00114792	0.00126123	0.00140806	0.00158334	0.00178284	0.00202832	0.00234397	0.0026831	0.00303276	0.00343338	0.00387431	0.00434973	0.00485853	0.00540741	0.00598984	0.00658931	0.00720395	0.00781204	0.00837262	0.00887779
	1643.05	0	-5.75756e-07	1.59225e-05	4.24359e-05	6.96503e-05	9.81141e-05	0.000131355	0.000177766	0.00023036	0.000272787	0.000316694	0.00037242	0.000421646	0.000466987	0.000510746	0.000552346	0.000605198	0.000656992	0.000688918	0.000704678	0.000742018	0.000784233	0.000810187	0.000836837	0.000873885	0.000920121	0.000961743	0.00101348	0.00108941	0.00119698	0.00133644	0.00150301	0.00169265	0.00192578	0.00222525	0.0025471	0.00287899	0.00325923	0.00367777	0.00412897	0.00461184	0.00513276	0.00568541	0.00625436	0.0068376	0.00741453	0.00794635	0.0084255
	1641.12	0	-4.65548e-07	1.51587e-05	4.02306e-05	6.59797e-05	9.29271e-05	0.000124394	0.000168286	0.000218017	0.000258192	0.000299777	0.000352504	0.000399117	0.000442084	0.000483563	0.000523013	0.000573044	0.000622068	0.000652362	0.000667406	0.000702738	0.000742645	0.00076719	0.000792388	0.000827402	0.000871098	0.000910523	0.000959596	0.00103151	0.00113339	0.00126551	0.00142335	0.0016031	0.00182393	0.00210745	0.0024122	0.00272647	0.00308652	0.00348285	0.00391006	0.00436725	0.00486046	0.00538365	0.00592235	0.0064745	0.00702061	0.00752401	0.00797748
	1639.2	0	-5.14921e-07	1.4311e-05	3.81321e-05	6.25808e-05	8.81538e-05	0.000118021	0.000159721	0.000206976	0.000245098	0.000284554	0.000334626	0.000378857	0.000419601	0.000458921	0.000496304	0.000543794	0.000590333	0.000619023	0.00063319	0.000666743	0.000704675	0.000727998	0.000751945	0.000785236	0.000826781	0.000864189	0.00091069	0.000978928	0.0010756	0.00120093	0.00135063	0.00152105	0.00173055	0.00199965	0.00228886	0.00258707	0.00292871	0.00330476	0.00371013	0.00414394	0.0046119	0.00510834	0.00561941	0.00614326	0.00666142	0.00713907	0.00756939
	1637.27	0	-5.93123e-07	1.35136e-05	3.62226e-05	5.95079e-05	8.38446e-05	0.000112274	0.000152025	0.000197081	0.000233354	0.000270891	0.000318592	0.000360677	0.000399405	0.000436762	0.00047226	0.00051747	0.00056178	0.000588999	0.000602327	0.000634288	0.000670471	0.000692708	0.000715545	0.000747317	0.000786962	0.000822551	0.000866707	0.000931636	0.00102361	0.00114282	0.00128513	0.0014471	0.00164636	0.00190252	0.00217774	0.00246149	0.00278657	0.00314433	0.00353004	0.00394277	0.00438799	0.00486036	0.00534653	0.00584488	0.00633787	0.00679235	0.00720185
	1635.34	0	-6.32762e-07	1.2832e-05	3.4535e-05	5.67741e-05	8.00053e-05	0.000107148	0.000145136	0.000188201	0.000222824	0.000258649	0.000304216	0.000344385	0.000381324	0.000416946	0.000450781	0.000493949	0.00053626	0.000562188	0.000574812	0.000605342	0.000639937	0.000661191	0.000683023	0.00071341	0.000751325	0.000785293	0.000827383	0.00088936	0.000977147	0.0010909	0.00122666	0.00138113	0.00157128	0.00181585	0.00207857	0.0023494	0.00265969	0.00300114	0.00336928	0.0037632	0.0041881	0.00463896	0.00510291	0.00557848	0.00604898	0.00648274	0.00687361
	1633.41	0	-6.3031e-07	1.22903e-05	3.31253e-05	5.44695e-05	7.67618e-05	0.000102809	0.000139278	0.000180622	0.000213846	0.000248222	0.00029196	0.000330505	0.000365942	0.000400111	0.000432563	0.00047399	0.000514597	0.000539459	0.00055154	0.000580843	0.00061406	0.000634466	0.000655427	0.000684607	0.000721016	0.000753612	0.000793982	0.000853455	0.000937695	0.00104684	0.00117709	0.00132528	0.00150772	0.00174244	0.00199455	0.00225443	0.00255217	0.00287981	0.00323305	0.00361103	0.00401872	0.00445133	0.00489647	0.00535276	0.00580419	0.00622037	0.00659542
	1631.48	0	-5.42459e-07	1.19011e-05	3.1938e-05	5.24768e-05	7.39405e-05	9.90171e-05	0.000134091	0.000173848	0.000205843	0.000238953	0.000281038	0.000318158	0.00035231	0.00038525	0.000416547	0.000456429	0.000495516	0.000519509	0.000531239	0.000559436	0.000591369	0.000610993	0.000631149	0.000659193	0.000694184	0.000725582	0.000764523	0.000821802	0.000902937	0.00100808	0.0011336	0.00127645	0.0014522	0.00167817	0.00192094	0.00217121	0.00245792	0.00277345	0.00311361	0.00347758	0.00387018	0.00428671	0.00471537	0.00515473	0.00558936	0.00599004	0.00635107
	1629.55	0	-5.21482e-07	1.15181e-05	3.09023e-05	5.07723e-05	7.15379e-05	9.5799e-05	0.000129731	0.000168193	0.000199148	0.000231183	0.000271899	0.000307812	0.000340856	0.000372727	0.00040301	0.000441595	0.000479411	0.000502627	0.000513982	0.000541263	0.000572155	0.000591141	0.000610641	0.000637771	0.000671623	0.000702002	0.000739684	0.000795104	0.000873605	0.000975343	0.00109679	0.00123501	0.00140505	0.00162368	0.00185856	0.00210069	0.00237809	0.00268336	0.00301245	0.00336458	0.00374439	0.00414735	0.00456205	0.00498709	0.00540754	0.00579516	0.0061444
	1627.63	0	-5.08038e-07	1.12145e-05	3.00883e-05	4.94347e-05	6.96532e-05	9.32752e-05	0.000126313	0.000163762	0.000193902	0.000225094	0.000264737	0.000299703	0.000331876	0.000362908	0.000392393	0.000429962	0.000466782	0.000489387	0.000500442	0.000527004	0.000557083	0.000575569	0.000594556	0.000620973	0.000653933	0.000683513	0.000720205	0.000774166	0.000850601	0.00094966	0.00106791	0.00120249	0.00136805	0.00158093	0.00180962	0.00204537	0.00231545	0.00261268	0.00293309	0.00327593	0.00364572	0.00403805	0.0044418	0.00485561	0.00526495	0.00564232	0.00598233
	1625.7	0	-4.80668e-07	1.10052e-05	2.94905e-05	4.8442e-05	6.8251e-05	9.13938e-05	0.000123752	0.000160429	0.00018996	0.000220523	0.000259355	0.000293615	0.000325145	0.000355558	0.00038446	0.000421266	0.000457337	0.000479499	0.000490357	0.000516376	0.000545833	0.000563938	0.000582534	0.000608401	0.000640678	0.000669663	0.000705631	0.000758504	0.000833397	0.000930467	0.00104635	0.00117824	0.00134048	0.00154903	0.0017731	0.00200409	0.00226871	0.00255993	0.00287386	0.00320976	0.00357206	0.00395643	0.00435201	0.00475743	0.00515846	0.00552817	0.00586126
	1623.77	0	-4.57417e-07	1.08799e-05	2.91188e-05	4.7821e-05	6.73728e-05	9.02141e-05	0.000122141	0.000158328	0.000187477	0.000217645	0.000255965	0.000289782	0.00032091	0.000350939	0.000379478	0.000415804	0.000451404	0.000473292	0.000484034	0.000509711	0.000538772	0.000556636	0.000574982	0.0006005	0.00063234	0.000660952	0.000696471	0.000748661	0.000822588	0.000918411	0.00103282	0.00116304	0.00132319	0.00152902	0.00175018	0.00197818	0.00223937	0.00252682	0.00283668	0.00316822	0.00352583	0.0039052	0.00429566	0.00469582	0.00509163	0.00545652	0.00578526
	1621.84	0	-4.64706e-07	1.08231e-05	2.89869e-05	4.76105e-05	6.70781e-05	8.98212e-05	0.000121616	0.000157654	0.000186676	0.000216712	0.00025487	0.000288539	0.000319528	0.000349421	0.000377829	0.000413999	0.000449447	0.000471232	0.000481914	0.000507482	0.000536424	0.000554214	0.000572486	0.000597901	0.000629612	0.000658098	0.000693453	0.000745415	0.000819018	0.000914417	0.00102831	0.00115794	0.00131739	0.00152234	0.00174253	0.00196954	0.00222959	0.00251579	0.0028243	0.00315441	0.00351047	0.0038882	0.00427696	0.00467539	0.0050695	0.00543282	0.00576015
	1619.91	0	-4.59635e-07	1.08396e-05	2.90197e-05	4.76615e-05	6.71489e-05	8.99146e-05	0.000121738	0.000157807	0.000186859	0.000216925	0.000255118	0.000288822	0.000319844	0.00034977	0.000378211	0.000414416	0.000449899	0.000471711	0.000482412	0.000508003	0.00053697	0.000554776	0.000573063	0.000598499	0.000630236	0.000658752	0.000694148	0.000746161	0.000819839	0.000915338	0.00102936	0.00115913	0.00131873	0.00152389	0.0017443	0.00197153	0.00223186	0.00251834	0.00282717	0.00315761	0.00351403	0.00389214	0.0042813	0.00468013	0.00507464	0.00543833	0.00576599
	1617.98	0	-4.5242e-07	1.09129e-05	2.91953e-05	4.79439e-05	6.75449e-05	9.04428e-05	0.000122445	0.000158717	0.000187938	0.000218181	0.000256592	0.000290492	0.000321699	0.000351806	0.00038042	0.000416835	0.000452522	0.00047447	0.000485248	0.000510986	0.000540113	0.000558018	0.000576408	0.000601984	0.000633896	0.000662579	0.000698191	0.00075051	0.00082462	0.000920682	0.00103538	0.00116593	0.00132648	0.00153282	0.00175452	0.00198308	0.00224492	0.00253309	0.00284372	0.00317609	0.00353459	0.00391491	0.00430635	0.00470751	0.00510432	0.00547012	0.00579969
	1616.06	0	-4.49798e-07	1.10467e-05	2.9537e-05	4.85007e-05	6.83279e-05	9.14896e-05	0.000123856	0.00016054	0.000190099	0.000220691	0.000259542	0.000293834	0.000325405	0.000355863	0.000384813	0.000421647	0.000457744	0.000479951	0.000490866	0.000516898	0.000546354	0.000564464	0.000583061	0.000608925	0.000641197	0.000670212	0.000706242	0.000759164	0.000834131	0.000931307	0.00104734	0.00117941	0.00134182	0.00155053	0.00177479	0.002006	0.00227086	0.00256236	0.00287658	0.0032128	0.00357545	0.00396016	0.00435614	0.00476195	0.00516335	0.00553339	0.00586677
	1614.13	0	-4.67863e-07	1.12085e-05	2.99931e-05	4.92568e-05	6.93955e-05	9.29214e-05	0.000125803	0.000163071	0.000193093	0.000224164	0.000263628	0.000298458	0.000330519	0.000361449	0.000390845	0.000428257	0.000464923	0.000487469	0.000498538	0.000524982	0.000554909	0.000573306	0.0005922	0.000618479	0.000651268	0.000680735	0.000717318	0.000771068	0.000847206	0.000945896	0.00106373	0.00119784	0.00136279	0.00157478	0.00180256	0.00203738	0.0023064	0.00260247	0.00292162	0.00326311	0.00363145	0.00402222	0.00442441	0.00483661	0.00524433	0.00562021	0.00595884
	1612.2	0	-4.71826e-07	1.14014e-05	3.05012e-05	5.00891e-05	7.05675e-05	9.44899e-05	0.000127924	0.000165817	0.000196345	0.00022794	0.000268068	0.000303485	0.000336088	0.000367542	0.000397437	0.00043548	0.000472763	0.000495692	0.000506953	0.000533841	0.00056427	0.000582975	0.000602186	0.000628903	0.000662241	0.000692205	0.000729407	0.000784062	0.000861484	0.000961838	0.00108166	0.00121805	0.00138577	0.00160134	0.00183295	0.00207174	0.0023453	0.00264636	0.0029709	0.00331817	0.00369274	0.00409011	0.0044991	0.00491828	0.0053329	0.00571514	0.0060595
	1610.27	0	-4.969e-07	1.15724e-05	3.09953e-05	5.09114e-05	7.17294e-05	9.60493e-05	0.000130048	0.000168583	0.000199616	0.000231732	0.000272533	0.000308536	0.000341672	0.000373637	0.000404013	0.000442688	0.000480593	0.000503888	0.000515309	0.000542647	0.000573594	0.000592616	0.000612152	0.000639326	0.000673234	0.000703691	0.000741489	0.000797047	0.000875744	0.000977747	0.00109953	0.00123813	0.00140861	0.00162776	0.00186321	0.00210595	0.00238403	0.00269008	0.00301999	0.00337301	0.00375378	0.00415775	0.00457352	0.00499966	0.00542118	0.00580977	0.00615989
	1608.34	0	-5.30226e-07	1.17096e-05	3.14184e-05	5.16227e-05	7.27368e-05	9.74041e-05	0.000131902	0.000171007	0.000202479	0.000235047	0.00027644	0.000312953	0.000346547	0.00037895	0.000409737	0.000448966	0.000487414	0.000511018	0.000522561	0.000550296	0.000581703	0.000601005	0.00062083	0.000648412	0.000682828	0.000713712	0.000752019	0.00080836	0.000888167	0.000991596	0.00111506	0.00125557	0.00142845	0.00165072	0.00188951	0.00213568	0.00241771	0.00272808	0.00306268	0.0034207	0.00380688	0.0042166	0.00463827	0.00507046	0.00549799	0.00589213	0.00624727
	1606.41	0	-5.17001e-07	1.18231e-05	3.16857e-05	5.20513e-05	7.33373e-05	9.82044e-05	0.000132973	0.000172381	0.000204111	0.000236947	0.000278669	0.000315481	0.000349357	0.000382035	0.000413086	0.000452632	0.00049139	0.000515201	0.000526864	0.00055482	0.000586469	0.000605921	0.000625899	0.000653691	0.000688369	0.000719507	0.000758143	0.000814946	0.000895407	0.000999691	0.00112419	0.00126588	0.00144019	0.00166426	0.001905	0.00215319	0.00243752	0.00275044	0.00308777	0.00344873	0.00383808	0.00425115	0.00467628	0.00511202	0.00554306	0.00594042	0.00629845
	1604.48	0	-5.04372e-07	1.18632e-05	3.17639e-05	5.21711e-05	7.35035e-05	9.84239e-05	0.000133259	0.000172743	0.000204542	0.000237452	0.00027926	0.000316152	0.000350109	0.000382866	0.000413996	0.000453627	0.000492466	0.00051634	0.00052805	0.000556063	0.00058777	0.000607259	0.000627275	0.000655115	0.000689855	0.000721062	0.000759796	0.000816724	0.000897365	0.00100189	0.00112668	0.00126871	0.00144341	0.00166797	0.00190923	0.00215797	0.00244293	0.00275655	0.00309463	0.00345639	0.0038466	0.00426058	0.00468667	0.00512338	0.00555537	0.00595361	0.00631241
	1602.56	0	-5.43699e-07	1.17742e-05	3.1613e-05	5.19486e-05	7.3198e-05	9.80236e-05	0.000132749	0.000172112	0.000203785	0.00023656	0.000278223	0.000314968	0.000348773	0.000381378	0.000412354	0.000451835	0.000490531	0.000514277	0.000525879	0.000553794	0.000585411	0.000604839	0.000624795	0.000652562	0.000687208	0.000718287	0.000756826	0.000813525	0.000893838	0.000997917	0.00112216	0.00126354	0.00143751	0.00166121	0.00190152	0.00214927	0.0024331	0.00274545	0.00308219	0.00344251	0.00383117	0.00424353	0.0046679	0.00510288	0.00553318	0.00592988	0.00628732
	1600.63	0	-5.50107e-07	1.16208e-05	3.12283e-05	5.13241e-05	7.23206e-05	9.68513e-05	0.000131171	0.000170076	0.000201371	0.000233753	0.000274926	0.000311233	0.000344629	0.000376838	0.000407435	0.000446448	0.000484686	0.000508139	0.000519583	0.00054717	0.00057842	0.000597622	0.000617346	0.000644793	0.00067904	0.000709748	0.000747815	0.000803838	0.000883191	0.000986021	0.00110876	0.00124843	0.00142031	0.00164135	0.00187881	0.0021236	0.00240404	0.00271266	0.00304538	0.00340139	0.0037854	0.00419284	0.00461214	0.00504191	0.00546708	0.00585904	0.00621222
	1598.7	0	-5.3485e-07	1.13919e-05	3.0604e-05	5.02951e-05	7.08696e-05	9.49072e-05	0.000128535	0.000166655	0.000197322	0.000229055	0.000269399	0.000304977	0.000337705	0.000369269	0.000399256	0.000437484	0.000474954	0.000497939	0.00050916	0.000536192	0.000566811	0.000585627	0.000604954	0.000631846	0.000665401	0.000695494	0.000732803	0.000787703	0.000865465	0.000966236	0.00108652	0.0012234	0.00139183	0.00160844	0.00184112	0.002081	0.00235581	0.00265823	0.00298426	0.00333312	0.00370941	0.00410865	0.00451951	0.00494063	0.00535723	0.00574129	0.00608735
	1596.77	0	-5.40144e-07	1.10647e-05	2.97663e-05	4.89297e-05	6.89493e-05	9.23399e-05	0.000125074	0.000162182	0.000192021	0.000222896	0.000262162	0.000296779	0.000328616	0.000359317	0.00038848	0.000425681	0.000462144	0.000484494	0.000495383	0.000521692	0.000551502	0.000569819	0.000588634	0.000614818	0.000647489	0.000676769	0.000713055	0.000766473	0.000842135	0.000940176	0.00105719	0.00119034	0.00135421	0.00156499	0.0017914	0.0020248	0.00229219	0.00258643	0.00290366	0.00324309	0.0036092	0.00399766	0.00439739	0.00480711	0.00521244	0.00558611	0.00592283
	1594.84	0	-5.45311e-07	1.06664e-05	2.8744e-05	4.72629e-05	6.66048e-05	8.92052e-05	0.000120846	0.000156718	0.000185546	0.000215374	0.000253322	0.000286765	0.000317514	0.000347163	0.000375321	0.000411267	0.000446501	0.000468075	0.000478561	0.000503987	0.000532808	0.000550514	0.000568703	0.000594022	0.000625613	0.0006539	0.000688936	0.000740545	0.000813643	0.000908351	0.00102137	0.00114997	0.00130827	0.00151193	0.00173068	0.00195617	0.00221449	0.00249876	0.00280523	0.00313314	0.00348683	0.00386211	0.00424826	0.00464406	0.00503563	0.00539662	0.00572193
	1592.91	0	-5.30582e-07	1.02319e-05	2.75874e-05	4.53644e-05	6.39305e-05	8.56251e-05	0.000116002	0.000150442	0.000178114	0.000206746	0.000243176	0.000275279	0.000304792	0.000333247	0.000360272	0.000394778	0.000428601	0.000449305	0.000459361	0.000483769	0.000511441	0.000528441	0.000545905	0.000570217	0.000600549	0.000627703	0.000661331	0.000710872	0.000781041	0.000871951	0.000980438	0.00110386	0.00125582	0.00145132	0.0016613	0.00187775	0.00212571	0.00239857	0.00269274	0.00300749	0.00334697	0.00370718	0.00407781	0.00445769	0.0048335	0.00517998	0.00549221
	1590.98	0	-5.0364e-07	9.77324e-06	2.63434e-05	4.33159e-05	6.10425e-05	8.17567e-05	0.00011076	0.000143642	0.000170064	0.000197404	0.000232188	0.000262841	0.000291023	0.000318195	0.000344002	0.000376949	0.000409244	0.000429016	0.000438622	0.000461928	0.000488348	0.00050458	0.000521255	0.000544466	0.000573426	0.000599357	0.000631473	0.00067878	0.000745783	0.000832596	0.000936193	0.00105406	0.00119916	0.00138583	0.00158633	0.001793	0.00202977	0.0022903	0.00257117	0.00287169	0.00319581	0.00353972	0.00389357	0.00425625	0.00461503	0.00494581	0.00524388
	1589.06	0	-5.12962e-07	9.28783e-06	2.51037e-05	4.12966e-05	5.82029e-05	7.79607e-05	0.000105643	0.00013703	0.000162229	0.0001883	0.000221491	0.000250723	0.000277587	0.000303482	0.000328071	0.000359499	0.000390307	0.000409137	0.00041825	0.000440488	0.000465713	0.000481207	0.000497126	0.000519292	0.000546947	0.000571674	0.000602275	0.000647391	0.000711288	0.000794063	0.000892824	0.00100517	0.00114352	0.00132158	0.00151281	0.0017099	0.0019357	0.00218414	0.002452	0.00273857	0.00304766	0.00337563	0.00371304	0.00405887	0.00440101	0.00471645	0.00500071
	1587.13	0	-5.0763e-07	8.81445e-06	2.38658e-05	3.92714e-05	5.53522e-05	7.41466e-05	0.00010049	0.000130361	0.000154328	0.000179125	0.000210705	0.000238508	0.000264052	0.000288672	0.000312045	0.000341942	0.00037125	0.000389145	0.000397785	0.000418942	0.000442953	0.000457699	0.00047285	0.000493952	0.000520278	0.000543798	0.000572887	0.000615801	0.000676576	0.000755299	0.000849212	0.000956031	0.00108761	0.00125699	0.00143889	0.00162635	0.00184111	0.0020774	0.00233216	0.00260472	0.00289868	0.0032106	0.00353149	0.00386038	0.00418576	0.00448576	0.00475611
	1585.2	0	-4.61508e-07	8.38434e-06	2.26575e-05	3.727e-05	5.2527e-05	7.03578e-05	9.534e-05	0.000123665	0.000146407	0.000169938	0.000199891	0.000226273	0.000250518	0.00027389	0.000296082	0.000324447	0.00035225	0.000369247	0.000377475	0.000397544	0.00042031	0.000434294	0.000448662	0.000468667	0.000493626	0.000515947	0.000543572	0.000584294	0.000641967	0.00071668	0.000805822	0.000907224	0.0010321	0.0011928	0.00136538	0.00154326	0.00174703	0.00197124	0.00221295	0.00247155	0.00275045	0.00304638	0.00335083	0.00366284	0.00397151	0.0042561	0.00451255
	1583.27	0	-4.39469e-07	7.96673e-06	2.15303e-05	3.54157e-05	4.99136e-05	6.68575e-05	9.05978e-05	0.000117515	0.000139125	0.000161487	0.000189951	0.00021502	0.00023806	0.000260269	0.000281357	0.000308311	0.000334733	0.000350883	0.000358702	0.000377773	0.000399408	0.000412698	0.000426353	0.000445365	0.000469084	0.000490297	0.000516551	0.00055525	0.000610058	0.000681059	0.000765771	0.000862132	0.000980797	0.00113351	0.00129751	0.00146654	0.00166017	0.00187322	0.00210291	0.00234863	0.00261363	0.00289481	0.00318408	0.00348053	0.00377379	0.00404418	0.00428783
	1581.34	0	-4.32132e-07	7.57991e-06	2.05128e-05	3.37493e-05	4.75674e-05	6.37177e-05	8.63536e-05	0.00011202	0.000132617	0.000153929	0.000181065	0.000204958	0.000226912	0.000248072	0.000268162	0.000293855	0.00031904	0.000334423	0.000341856	0.000360038	0.000380669	0.000393342	0.000406364	0.000424497	0.000447119	0.000467338	0.000492351	0.000529237	0.000581475	0.000649141	0.000729867	0.000821686	0.000934776	0.00108034	0.00123666	0.00139776	0.0015823	0.00178535	0.00200425	0.00223843	0.00249098	0.00275895	0.00303461	0.00331711	0.00359658	0.00385424	0.00408644
	1579.41	0	-3.8908e-07	7.2507e-06	1.95721e-05	3.21869e-05	4.53605e-05	6.07565e-05	8.23232e-05	0.000106775	0.000126413	0.000146736	0.000172598	0.000195379	0.000216321	0.000236509	0.000255681	0.000280174	0.000304182	0.000318868	0.00032599	0.000343318	0.00036297	0.000375045	0.000387451	0.000404721	0.000426266	0.000445549	0.000469423	0.000504597	0.000554411	0.000618947	0.000695952	0.00078355	0.000891402	0.00103018	0.00117922	0.00133282	0.00150878	0.00170238	0.00191108	0.00213435	0.00237513	0.00263059	0.0028934	0.00316271	0.00342911	0.00367472	0.00389604
	1577.49	0	-3.3813e-07	6.96427e-06	1.87263e-05	3.07745e-05	4.33632e-05	5.80742e-05	7.86632e-05	0.000102003	0.000120773	0.0001402	0.0001649	0.000186674	0.000206703	0.000226016	0.000244365	0.000267768	0.000290704	0.000304768	0.000311625	0.000328176	0.00034693	0.000358457	0.000370299	0.000386776	0.000407332	0.000425766	0.00044862	0.000482243	0.000529861	0.000591566	0.000665215	0.000749011	0.000852124	0.000984734	0.00112717	0.00127398	0.00144215	0.0016272	0.00182665	0.00204003	0.00227014	0.00251425	0.00276542	0.00302277	0.00327732	0.00351199	0.00372342
	1575.56	0	-2.32641e-07	6.74661e-06	1.79481e-05	2.94395e-05	4.14642e-05	5.55116e-05	7.51229e-05	9.73452e-05	0.000115282	0.000133854	0.000157409	0.000178217	0.000197392	0.000215897	0.000233496	0.000255841	0.000277735	0.000291244	0.000297933	0.000313718	0.000331562	0.00034254	0.000353813	0.000369479	0.000389023	0.000406649	0.000428578	0.000460714	0.000506233	0.000565258	0.00063576	0.000716022	0.000814635	0.000941275	0.00107736	0.00121765	0.00137835	0.0015552	0.00174578	0.00194966	0.00216954	0.00240273	0.00264275	0.00288863	0.00313176	0.00335589	0.00355776
	1573.63	0	-8.28497e-08	6.58683e-06	1.72303e-05	2.81764e-05	3.96579e-05	5.30633e-05	7.17025e-05	9.28093e-05	0.000109947	0.000127703	0.000150132	0.000170014	0.000188389	0.000206145	0.000223058	0.000244378	0.000265258	0.000278275	0.000284874	0.000299908	0.000316836	0.000327267	0.000337971	0.000352815	0.000371336	0.00038819	0.000409278	0.000439991	0.000483502	0.000539982	0.000607529	0.000684498	0.000778832	0.000899698	0.00102967	0.00116372	0.00131724	0.00148624	0.0016683	0.00186308	0.00207314	0.00229582	0.00252518	0.00276004	0.0029922	0.00320618	0.0033988
	1571.7	0	-1.6154e-07	6.29874e-06	1.66428e-05	2.72643e-05	3.83898e-05	5.13842e-05	6.94967e-05	9.00152e-05	0.000106616	0.00012381	0.000145581	0.000164839	0.000182608	0.000199764	0.00021609	0.000236759	0.000257008	0.000269554	0.000275825	0.000290417	0.000306885	0.000317024	0.000327433	0.000341884	0.000359915	0.000376235	0.000396588	0.000426336	0.000468476	0.000523141	0.00058847	0.000662869	0.000754185	0.000871346	0.000997282	0.00112713	0.00127585	0.00143953	0.00161589	0.00180457	0.00200804	0.00222378	0.00244591	0.0026734	0.00289832	0.00310564	0.00329233
	1569.77	0	-2.32813e-07	6.03752e-06	1.61098e-05	2.64366e-05	3.72389e-05	4.98604e-05	6.74951e-05	8.748e-05	0.000103594	0.000120279	0.000141453	0.000160146	0.000177364	0.000193976	0.000209769	0.000229849	0.000249525	0.000261643	0.000267618	0.000281808	0.00029786	0.000307734	0.000317874	0.000331971	0.000349557	0.000365393	0.000385078	0.000413953	0.000454849	0.00050787	0.000571188	0.000643257	0.000731838	0.00084564	0.000967911	0.00109395	0.00123831	0.00139717	0.00156837	0.0017515	0.00194899	0.00215844	0.002374	0.00259479	0.00281314	0.00301442	0.00319572
	1567.84	0	-2.80996e-07	5.80288e-06	1.5599e-05	2.56312e-05	3.61149e-05	4.83677e-05	6.55177e-05	8.49589e-05	0.000100595	0.000116781	0.000137357	0.000155495	0.000172181	0.00018827	0.000203556	0.000223052	0.000242158	0.000253874	0.00025959	0.000273377	0.000289001	0.000298605	0.000308472	0.0003222	0.000339325	0.000354688	0.000373739	0.000401756	0.000441433	0.000492852	0.000554223	0.000624049	0.000709959	0.000820439	0.000939103	0.0010614	0.00120148	0.00135561	0.00152173	0.00169942	0.00189103	0.00209428	0.0023034	0.00251761	0.00272948	0.00292481	0.00310078
	1565.91	0	-3.03217e-07	5.5979e-06	1.51127e-05	2.48503e-05	3.50203e-05	4.69087e-05	6.35656e-05	8.24508e-05	9.76181e-05	0.000113316	0.000133292	0.000150885	0.000167058	0.000182648	0.000197454	0.000216371	0.000234912	0.000246253	0.000251752	0.000265137	0.000280319	0.000289648	0.000299234	0.000312578	0.000329223	0.000344124	0.000362576	0.000389752	0.000428237	0.000478098	0.000537592	0.000605265	0.000688575	0.000795773	0.000910888	0.00102951	0.00116539	0.00131488	0.00147602	0.00164837	0.00183422	0.00203137	0.00223418	0.00244194	0.00264744	0.0028369	0.00300761
	1563.99	0	-3.15079e-07	5.40739e-06	1.46429e-05	2.409e-05	3.3953e-05	4.54838e-05	6.16514e-05	7.9984e-05	9.46926e-05	0.000109915	0.000129298	0.000146359	0.000162034	0.000177141	0.000191484	0.000209833	0.000227819	0.0002388	0.000244103	0.000257089	0.00027183	0.000280886	0.000290193	0.000303152	0.000319318	0.000333767	0.000351643	0.000377997	0.000415317	0.000463659	0.00052133	0.000586916	0.000667692	0.000771668	0.00088331	0.000998345	0.00113011	0.00127507	0.00143133	0.00159846	0.00177867	0.00196985	0.0021665	0.00236795	0.00256722	0.00275094	0.00291649
	1562.06	0	-3.28798e-07	5.22754e-06	1.42046e-05	2.33827e-05	3.29604e-05	4.41593e-05	5.98741e-05	7.76956e-05	9.19776e-05	0.000106757	0.00012559	0.000142156	0.000157368	0.000172025	0.000185936	0.000203758	0.000221228	0.000231873	0.000236988	0.000249606	0.00026394	0.000272743	0.000281791	0.000294395	0.000310117	0.000324147	0.000341484	0.000367074	0.00040331	0.000450239	0.00050621	0.000569851	0.000648268	0.000749253	0.000857666	0.000969365	0.00109731	0.00123806	0.00138979	0.00155206	0.00172704	0.00191268	0.0021036	0.0022992	0.00249268	0.00267108	0.00283184
	1560.13	0	-2.78965e-07	5.07886e-06	1.37185e-05	2.25589e-05	3.17916e-05	4.25852e-05	5.77106e-05	7.486e-05	8.86309e-05	0.000102884	0.000121023	0.000136996	0.000151679	0.000165831	0.000179271	0.000196447	0.000213282	0.000223576	0.000228565	0.000240718	0.000254506	0.000262978	0.000271684	0.000283804	0.000298922	0.000312454	0.000329209	0.000353886	0.000388831	0.000434106	0.000488126	0.000549568	0.00062521	0.000722546	0.000827067	0.000934767	0.00105813	0.00119385	0.00134013	0.00149659	0.00166529	0.00184424	0.00202832	0.00221689	0.00240339	0.00257534	0.00273026
	1558.2	0	-2.36349e-07	4.91683e-06	1.32122e-05	2.17063e-05	3.05836e-05	4.09604e-05	5.54846e-05	7.1949e-05	8.51932e-05	9.89042e-05	0.000116332	0.000131694	0.000145827	0.000159455	0.000172404	0.000188916	0.000205098	0.000215023	0.000219869	0.000231546	0.000244779	0.000252914	0.000261272	0.0002729	0.000287405	0.000300422	0.000316569	0.000340305	0.000373919	0.000417483	0.00046948	0.000528639	0.000601415	0.000694998	0.00079551	0.00089909	0.00101773	0.00114826	0.00128893	0.00143939	0.00160163	0.0017737	0.00195073	0.00213205	0.00231137	0.00247669	0.00262561
	1556.27	0	-2.32618e-07	4.72305e-06	1.27022e-05	2.08712e-05	2.94079e-05	3.93872e-05	5.33582e-05	6.91961e-05	8.19325e-05	9.51178e-05	0.00011188	0.000126653	0.000140243	0.000153345	0.000165794	0.000181675	0.000197237	0.000206777	0.00021143	0.000222661	0.000235392	0.000243217	0.000251257	0.000262445	0.000276399	0.000288918	0.000304442	0.000327268	0.000359595	0.000401487	0.000451487	0.000508369	0.000578352	0.000668355	0.000765017	0.000864625	0.000978717	0.00110424	0.00123952	0.0013842	0.00154021	0.00170568	0.00187591	0.00205026	0.00222269	0.00238165	0.00252486
	1554.34	0	-2.12384e-07	4.53073e-06	1.21627e-05	1.99778e-05	2.8147e-05	3.76963e-05	5.10601e-05	6.62086e-05	7.83982e-05	9.10185e-05	0.000107056	0.000121195	0.000134205	0.00014675	0.000158672	0.000173868	0.00018876	0.000197898	0.000202366	0.000213112	0.000225287	0.000232772	0.000240463	0.000251161	0.000264505	0.000276488	0.000291356	0.000313204	0.000344145	0.000384246	0.000432114	0.000486577	0.000553566	0.000639696	0.000732205	0.000827537	0.000936728	0.00105686	0.00118633	0.00132479	0.0014741	0.00163244	0.00179536	0.0019622	0.0021272	0.00227931	0.00241633
	1552.42	0	-7.79143e-08	4.40768e-06	1.15715e-05	1.89314e-05	2.66485e-05	3.56628e-05	4.82108e-05	6.24223e-05	7.39466e-05	8.58875e-05	0.000100983	0.000114351	0.000126699	0.000138626	0.000149985	0.000164326	0.000178371	0.000187107	0.000191515	0.000201632	0.000213037	0.000220062	0.000227274	0.000237279	0.00024976	0.0002611	0.000275276	0.000295938	0.000325208	0.000363195	0.000408613	0.00046035	0.000523784	0.000605097	0.000692516	0.000782646	0.000885866	0.000999477	0.00112185	0.00125274	0.00139389	0.00154349	0.00169755	0.00185526	0.00201114	0.00215481	0.00228415
	1550.49	0	9.97823e-08	4.29107e-06	1.09097e-05	1.77437e-05	2.49429e-05	3.33427e-05	4.49411e-05	5.80598e-05	6.88236e-05	7.99893e-05	9.39949e-05	0.000106482	0.000118082	0.000129316	0.000140047	0.000153405	0.000166477	0.000174771	0.000179144	0.000188535	0.000199038	0.000205528	0.00021218	0.000221371	0.00023284	0.000243447	0.000256854	0.000276161	0.000303523	0.000339106	0.000381753	0.000430421	0.000489809	0.000565591	0.000647181	0.000731363	0.000827754	0.000933912	0.00104817	0.00117041	0.00130223	0.00144183	0.00158577	0.00173303	0.00187847	0.00201249	0.002133
	1548.56	0	3.12336e-07	4.16908e-06	1.01635e-05	1.63976e-05	2.30077e-05	3.07081e-05	4.12197e-05	5.30867e-05	6.29859e-05	7.32713e-05	8.6032e-05	9.75175e-05	0.000108272	0.000118722	0.000128748	0.000140987	0.000152948	0.00016075	0.000165099	0.000173661	0.000183129	0.000189005	0.000195017	0.000203273	0.000213578	0.000223353	0.000235896	0.000253663	0.000278857	0.000311714	0.000351223	0.000396423	0.000451219	0.000520703	0.000595664	0.000673085	0.000761714	0.000859404	0.000964441	0.00107684	0.00119807	0.00132629	0.00145875	0.00159413	0.00172771	0.00185074	0.00196122
	1546.63	0	4.19783e-07	3.96493e-06	9.41762e-06	1.51155e-05	2.11831e-05	2.8244e-05	3.78094e-05	4.85944e-05	5.76904e-05	6.7151e-05	7.88039e-05	8.93584e-05	9.92922e-05	0.000108966	0.000118273	0.000129491	0.000140446	0.000147718	0.000151913	0.000159735	0.000168319	0.000173663	0.000179123	0.000186591	0.000195915	0.000204908	0.00021656	0.000232892	0.00025606	0.000286329	0.000322806	0.000364603	0.00041506	0.000478779	0.000547611	0.000618752	0.000700177	0.000789976	0.000886465	0.000989734	0.00110113	0.00121885	0.0013406	0.00146498	0.00158762	0.00170053	0.00180184
	1544.7	0	3.30283e-07	3.62215e-06	8.71133e-06	1.4017e-05	1.96552e-05	2.62192e-05	3.51444e-05	4.52135e-05	5.36606e-05	6.24419e-05	7.32956e-05	8.30968e-05	9.22989e-05	0.000101251	0.000109852	0.000120282	0.000130472	0.000137179	0.000140986	0.00014827	0.000156294	0.000161283	0.000166382	0.00017337	0.000182094	0.000190441	0.000201205	0.000216369	0.000237877	0.000265951	0.000299747	0.000338443	0.000385252	0.000444482	0.000508424	0.00057449	0.000650112	0.000733488	0.000823105	0.000919011	0.00102246	0.00113182	0.00124487	0.00136038	0.00147432	0.00157924	0.00167341
	1542.77	0	3.61555e-07	3.35357e-06	7.95251e-06	1.27597e-05	1.78803e-05	2.38383e-05	3.19056e-05	4.10006e-05	4.86767e-05	5.66611e-05	6.64908e-05	7.53977e-05	8.37837e-05	9.19517e-05	9.98112e-05	0.000109276	0.00011852	0.000124663	0.000128213	0.000134812	0.00014205	0.000146558	0.000151162	0.000157458	0.000165318	0.000172909	0.00018275	0.000196533	0.000216086	0.000241634	0.000272426	0.000307713	0.0003503	0.000404064	0.000462149	0.000522184	0.000590897	0.000666678	0.000748101	0.000835245	0.000929243	0.00102858	0.00113132	0.00123627	0.00133975	0.00143502	0.0015205
	1540.85	0	3.7362e-07	3.0685e-06	7.19006e-06	1.15083e-05	1.61174e-05	2.14777e-05	2.87089e-05	3.68564e-05	4.37692e-05	5.0963e-05	5.97889e-05	6.78103e-05	7.53811e-05	8.27628e-05	8.98748e-05	9.83882e-05	0.0001067	0.000112269	0.000115538	0.000121464	0.000127941	0.00013198	0.000136104	0.000141731	0.000148757	0.000155598	0.000164506	0.000176921	0.000194536	0.000217572	0.000245364	0.000277238	0.000315628	0.000364	0.00041629	0.000470356	0.00053223	0.000600487	0.000673802	0.000752274	0.000836922	0.000926339	0.00101888	0.00111338	0.00120653	0.00129228	0.00136917
	1538.92	0	3.66853e-07	2.78361e-06	6.46609e-06	1.0331e-05	1.44625e-05	1.92655e-05	2.57273e-05	3.30044e-05	3.92031e-05	4.56561e-05	5.35528e-05	6.07457e-05	6.75468e-05	7.41831e-05	8.05831e-05	8.82101e-05	9.56543e-05	0.000100674	0.000103652	0.000108955	0.000114735	0.000118344	0.000122026	0.000127043	0.000133308	0.000139445	0.000147464	0.000158598	0.000174397	0.000195072	0.000220035	0.000248679	0.000283128	0.000326472	0.000373349	0.000421829	0.000477309	0.000538522	0.000604258	0.00067462	0.000750523	0.00083068	0.000913672	0.000998404	0.00108191	0.00115877	0.00122767
	1536.99	0	3.59516e-07	2.5103e-06	5.77315e-06	9.20455e-06	1.28792e-05	1.71493e-05	2.28758e-05	2.93216e-05	3.48373e-05	4.05818e-05	4.75904e-05	5.39911e-05	6.00558e-05	6.59788e-05	7.16972e-05	7.84768e-05	8.50918e-05	8.95841e-05	9.22838e-05	9.6991e-05	0.000102105	0.000105303	0.000108563	0.000112998	0.000118537	0.000124	0.000131167	0.000141076	0.000155139	0.000173556	0.000195811	0.000221365	0.000252046	0.000290582	0.000332283	0.000375422	0.000424785	0.000479264	0.00053775	0.000600357	0.000667896	0.000739197	0.000813057	0.000888447	0.000962724	0.00103108	0.00109234
	1535.06	0	3.3895e-07	2.24988e-06	5.14013e-06	8.1837e-06	1.1447e-05	1.52381e-05	2.03116e-05	2.60203e-05	3.09203e-05	3.60252e-05	4.22412e-05	4.79276e-05	5.3323e-05	5.85955e-05	6.36896e-05	6.97083e-05	7.55794e-05	7.95854e-05	8.20128e-05	8.6188e-05	9.07146e-05	9.35467e-05	9.64337e-05	0.000100356	0.000105255	0.00011011	0.000116495	0.000125299	0.000137795	0.000154167	0.000173964	0.000196706	0.000223978	0.000258194	0.000295234	0.000333558	0.00037741	0.000425813	0.000477768	0.000533387	0.000593389	0.000656718	0.000722343	0.000789317	0.00085529	0.000916	0.00097039
	1533.13	0	3.18809e-07	2.00514e-06	4.54694e-06	7.22771e-06	1.0106e-05	1.34487e-05	1.79114e-05	2.29307e-05	2.72543e-05	3.176e-05	3.72342e-05	4.22518e-05	4.70202e-05	5.16832e-05	5.6192e-05	6.14984e-05	6.66733e-05	7.02233e-05	7.23945e-05	7.60717e-05	8.00487e-05	8.25393e-05	8.5077e-05	8.852e-05	9.28206e-05	9.71059e-05	0.000102759	0.000110527	0.000121555	0.000136013	0.000153506	0.000173611	0.000197691	0.000227863	0.000260538	0.000294354	0.000333045	0.00037576	0.0004216	0.000470675	0.000523619	0.000579487	0.000637401	0.000696497	0.000754697	0.000808249	0.000856213
	1531.2	0	2.48933e-07	1.74709e-06	4.02012e-06	6.4102e-06	8.96949e-06	1.19437e-05	1.59333e-05	2.04243e-05	2.42661e-05	2.82672e-05	3.31503e-05	3.76088e-05	4.18326e-05	4.59575e-05	4.99396e-05	5.46622e-05	5.92699e-05	6.23975e-05	6.42754e-05	6.75548e-05	7.11185e-05	7.33459e-05	7.56173e-05	7.87073e-05	8.25664e-05	8.63708e-05	9.13603e-05	9.82614e-05	0.000108056	0.000120882	0.000136381	0.000154176	0.000175545	0.000202388	0.000231435	0.000261483	0.000295868	0.000333815	0.000374557	0.00041817	0.00046522	0.000514893	0.000566348	0.000618872	0.000670623	0.000718249	0.000760931
	1529.27	0	1.97927e-07	1.52787e-06	3.55547e-06	5.68265e-06	7.95586e-06	1.05989e-05	1.41572e-05	1.81651e-05	2.15758e-05	2.51264e-05	2.94745e-05	3.34328e-05	3.71738e-05	4.08236e-05	4.43427e-05	4.85405e-05	5.26375e-05	5.53961e-05	5.7029e-05	5.99485e-05	6.31325e-05	6.51197e-05	6.71472e-05	6.9911e-05	7.33624e-05	7.67375e-05	8.11447e-05	8.72702e-05	9.59624e-05	0.000107336	0.000121065	0.000136818	0.000155771	0.000179625	0.000205422	0.0002321	0.00026263	0.000296315	0.000332493	0.000371218	0.000412993	0.000457115	0.000502794	0.000549437	0.000595407	0.000637719	0.000675655
	1527.35	0	2.24428e-07	1.3886e-06	3.14114e-06	4.99051e-06	6.97698e-06	9.28382e-06	1.23611e-05	1.58219e-05	1.88062e-05	2.19166e-05	2.56933e-05	2.91572e-05	3.24506e-05	3.56719e-05	3.87875e-05	4.24496e-05	4.60204e-05	4.84742e-05	4.9979e-05	5.25161e-05	5.52576e-05	5.69748e-05	5.87239e-05	6.10963e-05	6.40598e-05	6.7017e-05	7.09218e-05	7.62835e-05	8.38954e-05	9.38763e-05	0.000105955	0.000119841	0.000136465	0.000157287	0.000179841	0.000203184	0.000229892	0.000259381	0.000291027	0.000324909	0.000361464	0.000400037	0.000440028	0.000480838	0.000521027	0.000558005	0.000591123
	1525.42	0	3.13225e-07	1.31346e-06	2.76705e-06	4.3266e-06	6.02574e-06	7.9921e-06	1.05483e-05	1.34101e-05	1.59712e-05	1.86495e-05	2.1825e-05	2.47987e-05	2.76723e-05	3.05021e-05	3.32618e-05	3.6379e-05	3.94109e-05	4.16113e-05	4.30821e-05	4.52183e-05	4.74665e-05	4.88899e-05	5.03326e-05	5.22608e-05	5.46717e-05	5.72199e-05	6.06862e-05	6.52929e-05	7.18412e-05	8.04776e-05	9.10003e-05	0.000103157	0.00011752	0.000135274	0.000154587	0.000174621	0.000197533	0.000222874	0.000250011	0.000279082	0.000310457	0.000343477	0.000377847	0.000412857	0.000447263	0.000478887	0.000507127
	1523.49	0	3.50771e-07	1.20326e-06	2.40592e-06	3.71479e-06	5.15781e-06	6.82301e-06	8.94072e-06	1.13025e-05	1.34835e-05	1.57703e-05	1.84288e-05	2.09618e-05	2.34417e-05	2.5897e-05	2.83069e-05	3.09435e-05	3.35026e-05	3.54423e-05	3.68198e-05	3.86102e-05	4.04519e-05	4.16289e-05	4.28169e-05	4.43839e-05	4.63447e-05	4.85219e-05	5.15541e-05	5.54807e-05	6.10681e-05	6.8472e-05	7.75417e-05	8.80609e-05	0.00010036	0.000115398	0.000131816	0.000148877	0.000168381	0.000189984	0.000213079	0.00023783	0.00026455	0.000292612	0.000321914	0.000351719	0.000380959	0.000407812	0.000431733
	1521.56	0	3.50414e-07	1.07563e-06	2.07617e-06	3.17692e-06	4.40122e-06	5.81114e-06	7.57484e-06	9.53589e-06	1.13901e-05	1.33382e-05	1.557e-05	1.77239e-05	1.98527e-05	2.19684e-05	2.40543e-05	2.62847e-05	2.84462e-05	3.01361e-05	3.13848e-05	3.28892e-05	3.44098e-05	3.53885e-05	3.63733e-05	3.76589e-05	3.92686e-05	4.11241e-05	4.37518e-05	4.70923e-05	5.18494e-05	5.81746e-05	6.59533e-05	7.50003e-05	8.5499e-05	9.82335e-05	0.000112173	0.000126679	0.000143256	0.000161637	0.000181263	0.000202302	0.00022502	0.000248843	0.000273776	0.000299109	0.000323932	0.000346714	0.000366972
	1519.63	0	3.34244e-07	9.61807e-07	1.81398e-06	2.75863e-06	3.81583e-06	5.03162e-06	6.53496e-06	8.20291e-06	9.80648e-06	1.14936e-05	1.3407e-05	1.52701e-05	1.71233e-05	1.897e-05	2.07962e-05	2.27186e-05	2.45794e-05	2.60653e-05	2.71916e-05	2.84822e-05	2.97702e-05	3.06036e-05	3.14401e-05	3.25241e-05	3.38819e-05	3.54891e-05	3.77914e-05	4.06818e-05	4.48e-05	5.02885e-05	5.70563e-05	6.49427e-05	7.40479e-05	8.50315e-05	9.70762e-05	0.000109622	0.000123956	0.000139862	0.00015683	0.000175024	0.000194673	0.000215255	0.000236832	0.000258739	0.000280185	0.00029986	0.000317334
	1517.7	0	3.73674e-07	8.95389e-07	1.56198e-06	2.32345e-06	3.1959e-06	4.194e-06	5.37379e-06	6.67158e-06	8.00236e-06	9.40975e-06	1.09456e-05	1.24925e-05	1.40681e-05	1.56528e-05	1.72368e-05	1.88118e-05	2.03296e-05	2.16379e-05	2.27158e-05	2.37541e-05	2.47397e-05	2.53909e-05	2.60384e-05	2.68519e-05	2.78729e-05	2.92148e-05	3.12176e-05	3.36205e-05	3.70509e-05	4.16627e-05	4.74047e-05	5.41419e-05	6.17762e-05	7.07993e-05	8.0762e-05	9.11742e-05	0.000103062	0.000116289	0.000130353	0.000145446	0.000161754	0.000178767	0.000196711	0.000214878	0.000232605	0.000248842	0.000263195
	1515.78	0	3.81195e-07	8.0774e-07	1.31992e-06	1.92399e-06	2.63255e-06	3.43901e-06	4.34877e-06	5.34019e-06	6.42684e-06	7.58164e-06	8.79451e-06	1.00582e-05	1.13743e-05	1.27093e-05	1.40568e-05	1.53263e-05	1.65448e-05	1.76725e-05	1.86657e-05	1.94875e-05	2.02262e-05	2.07259e-05	2.12176e-05	2.18139e-05	2.25639e-05	2.3666e-05	2.5374e-05	2.73391e-05	3.015e-05	3.39604e-05	3.87477e-05	4.44005e-05	5.06953e-05	5.79898e-05	6.6098e-05	7.46003e-05	8.43e-05	9.51216e-05	0.000106592	0.000118912	0.000132229	0.000146069	0.000160751	0.000175577	0.000189998	0.000203186	0.00021479
	1513.85	0	3.74109e-07	7.17027e-07	1.09929e-06	1.56821e-06	2.13346e-06	2.77317e-06	3.4555e-06	4.19027e-06	5.06262e-06	5.99474e-06	6.93162e-06	7.94655e-06	9.02966e-06	1.01381e-05	1.12682e-05	1.22726e-05	1.32319e-05	1.41903e-05	1.50888e-05	1.57253e-05	1.62592e-05	1.66316e-05	1.69931e-05	1.74107e-05	1.79379e-05	1.88281e-05	2.02643e-05	2.18445e-05	2.41098e-05	2.72087e-05	3.11404e-05	3.58141e-05	4.09224e-05	4.67129e-05	5.31982e-05	6.00238e-05	6.78046e-05	7.65113e-05	8.57082e-05	9.55941e-05	0.000106287	0.000117352	0.000129167	0.000141063	0.000152592	0.000163118	0.000172331
	1511.92	0	3.4476e-07	6.1954e-07	9.06117e-07	1.27058e-06	1.72045e-06	2.22724e-06	2.74138e-06	3.28875e-06	3.987e-06	4.73649e-06	5.46206e-06	6.27474e-06	7.15926e-06	8.07087e-06	9.00754e-06	9.80171e-06	1.05567e-05	1.1359e-05	1.21455e-05	1.26395e-05	1.30275e-05	1.33063e-05	1.35733e-05	1.38669e-05	1.42389e-05	1.49549e-05	1.61477e-05	1.74141e-05	1.92331e-05	2.17401e-05	2.49461e-05	2.87776e-05	3.2903e-05	3.74944e-05	4.26696e-05	4.81328e-05	5.43567e-05	6.13387e-05	6.86925e-05	7.66033e-05	8.51641e-05	9.399e-05	0.000103467	0.000112985	0.000122183	0.000130568	0.000137875
	1509.99	0	2.98633e-07	5.13978e-07	7.25926e-07	1.00417e-06	1.35457e-06	1.74785e-06	2.12991e-06	2.53247e-06	3.07898e-06	3.66789e-06	4.22046e-06	4.85677e-06	5.56031e-06	6.28935e-06	7.04295e-06	7.65837e-06	8.24119e-06	8.89142e-06	9.5498e-06	9.92669e-06	1.02055e-05	1.04114e-05	1.06063e-05	1.08103e-05	1.10697e-05	1.16323e-05	1.25935e-05	1.35859e-05	1.50136e-05	1.6993e-05	1.95402e-05	2.2597e-05	2.58496e-05	2.94161e-05	3.34569e-05	3.77329e-05	4.26018e-05	4.80747e-05	5.38254e-05	6.0015e-05	6.67158e-05	7.36033e-05	8.10318e-05	8.84773e-05	9.56548e-05	0.000102189	0.000107863
	1508.06	0	2.35171e-07	4.0074e-07	5.61102e-07	7.73408e-07	1.04224e-06	1.3437e-06	1.63322e-06	1.9374e-06	2.35732e-06	2.81033e-06	3.23198e-06	3.72099e-06	4.26384e-06	4.82713e-06	5.41027e-06	5.88194e-06	6.32811e-06	6.8321e-06	7.34644e-06	7.63415e-06	7.84345e-06	7.9993e-06	8.14616e-06	8.29777e-06	8.49076e-06	8.92349e-06	9.6675e-06	1.04303e-05	1.1528e-05	1.30524e-05	1.50172e-05	1.73775e-05	1.98816e-05	2.26167e-05	2.57198e-05	2.90054e-05	3.2746e-05	3.6953e-05	4.13706e-05	4.61263e-05	5.12751e-05	5.65633e-05	6.22733e-05	6.79933e-05	7.35039e-05	7.85192e-05	8.28697e-05
	1506.13	0	1.95309e-07	3.06062e-07	3.9696e-07	5.29851e-07	7.07389e-07	9.04209e-07	1.07026e-06	1.23864e-06	1.51867e-06	1.82356e-06	2.08379e-06	2.41019e-06	2.78722e-06	3.18369e-06	3.5999e-06	3.90625e-06	4.19341e-06	4.55966e-06	4.95981e-06	5.13856e-06	5.24475e-06	5.33264e-06	5.41201e-06	5.47879e-06	5.56525e-06	5.85715e-06	6.38996e-06	6.90024e-06	7.63726e-06	8.67626e-06	1.00362e-05	1.16864e-05	1.3387e-05	1.51737e-05	1.72295e-05	1.9421e-05	2.19122e-05	2.47284e-05	2.76677e-05	3.08371e-05	3.4272e-05	3.77729e-05	4.15969e-05	4.54083e-05	4.90571e-05	5.23675e-05	5.52116e-05
	1504.2	0	1.20693e-07	1.89807e-07	2.47279e-07	3.30826e-07	4.41962e-07	5.65141e-07	6.69827e-07	7.76182e-07	9.51078e-07	1.1413e-06	1.3043e-06	1.50812e-06	1.74307e-06	1.98998e-06	2.249e-06	2.4406e-06	2.62045e-06	2.8483e-06	3.09628e-06	3.20826e-06	3.27561e-06	3.33109e-06	3.38139e-06	3.42426e-06	3.4797e-06	3.66202e-06	3.99348e-06	4.31211e-06	4.77217e-06	5.42012e-06	6.26741e-06	7.29508e-06	8.35566e-06	9.4723e-06	1.07563e-05	1.21249e-05	1.36807e-05	1.54389e-05	1.72747e-05	1.92542e-05	2.13994e-05	2.3587e-05	2.5975e-05	2.83561e-05	3.06368e-05	3.27064e-05	3.44856e-05
	1502.28	0	1.64383e-08	5.98062e-08	1.21654e-07	1.88697e-07	2.62271e-07	3.47229e-07	4.56034e-07	5.77524e-07	6.88518e-07	8.04778e-07	9.40795e-07	1.06972e-06	1.19537e-06	1.31958e-06	1.44122e-06	1.57572e-06	1.70637e-06	1.804e-06	1.87198e-06	1.96358e-06	2.0585e-06	2.11897e-06	2.1801e-06	2.26107e-06	2.36237e-06	2.473e-06	2.62582e-06	2.82548e-06	3.10953e-06	3.48529e-06	3.94476e-06	4.47699e-06	5.10154e-06	5.86791e-06	6.70369e-06	7.57191e-06	8.56457e-06	9.66362e-06	1.08394e-05	1.20995e-05	1.34599e-05	1.489e-05	1.63817e-05	1.79002e-05	1.93911e-05	2.07606e-05	2.19818e-05
	1500.35	0	0	0	0	0	0	0	0	0	0	0	0	0	0	0	0	0	0	0	0	0	0	0	0	0	0	0	0	0	0	0	0	0	0	0	0	0	0	0	0	0	0	0	0	0	0	0	0
[truncated: 83 more columns]

## Sheet: Fig. 5i
	Wavenumber (cm-1)
Wavenumber (cm-1)		1751.05	1749.12	1747.19	1745.26	1743.33	1741.4	1739.48	1737.55	1735.62	1733.69	1731.76	1729.83	1727.91	1725.98	1724.05	1722.12	1720.19	1718.26	1716.34	1714.41	1712.48	1710.55	1708.62	1706.69	1704.76	1702.84	1700.91	1698.98	1697.05	1695.12	1693.19	1691.27	1689.34	1687.41	1685.48	1683.55	1681.62	1679.69	1677.77	1675.84	1673.91	1671.98	1670.05	1668.12	1666.19	1664.27	1662.34	1660.41
	1751.05	0	0	0	0	0	0	0	0	0	0	0	0	0	0	0	0	0	0	0	0	0	0	0	0	0	0	0	0	0	0	0	0	0	0	0	0	0	0	0	0	0	0	0	0	0	0	0	0
	1749.12	0	-4.93911e-24	-2.19627e-08	-5.4966e-08	-8.86595e-08	-1.24066e-07	-1.67007e-07	-2.26716e-07	-2.94426e-07	-3.50289e-07	-4.0924e-07	-4.82534e-07	-5.47035e-07	-6.07233e-07	-6.64851e-07	-7.20703e-07	-7.90213e-07	-8.57749e-07	-9.00146e-07	-9.23324e-07	-9.72866e-07	-1.02829e-06	-1.06239e-06	-1.09639e-06	-1.14466e-06	-1.20467e-06	-1.26126e-06	-1.33471e-06	-1.43644e-06	-1.58138e-06	-1.77205e-06	-1.99995e-06	-2.25979e-06	-2.57316e-06	-2.97243e-06	-3.39984e-06	-3.83495e-06	-4.33077e-06	-4.87574e-06	-5.45639e-06	-6.07047e-06	-6.72819e-06	-7.41688e-06	-8.12427e-06	-8.83298e-06	-9.52561e-06	-1.01635e-05	-1.07314e-05
	1747.19	0	2.19627e-08	-3.22939e-24	-4.32529e-08	-8.3643e-08	-1.21524e-07	-1.68267e-07	-2.44989e-07	-3.34262e-07	-3.91376e-07	-4.49505e-07	-5.36553e-07	-6.02537e-07	-6.55337e-07	-7.02353e-07	-7.43543e-07	-8.19076e-07	-8.94058e-07	-9.19811e-07	-9.10092e-07	-9.68097e-07	-1.04337e-06	-1.08664e-06	-1.13112e-06	-1.1993e-06	-1.28412e-06	-1.338e-06	-1.38845e-06	-1.48893e-06	-1.6314e-06	-1.8093e-06	-2.00883e-06	-2.22603e-06	-2.52568e-06	-2.95232e-06	-3.39557e-06	-3.84159e-06	-4.35482e-06	-4.91343e-06	-5.52405e-06	-6.1728e-06	-6.87106e-06	-7.62417e-06	-8.37697e-06	-9.15632e-06	-9.93765e-06	-1.06627e-05	-1.13282e-05
	1745.26	0	5.4966e-08	4.32529e-08	-6.7248e-24	-3.47235e-08	-5.97813e-08	-9.21518e-08	-1.66486e-07	-2.56477e-07	-2.89355e-07	-3.18715e-07	-3.92147e-07	-4.30125e-07	-4.43605e-07	-4.47682e-07	-4.40721e-07	-4.92768e-07	-5.4731e-07	-5.28122e-07	-4.58124e-07	-5.05629e-07	-5.84775e-07	-6.25835e-07	-6.70078e-07	-7.45578e-07	-8.3958e-07	-8.62862e-07	-8.44369e-07	-8.95316e-07	-9.66265e-07	-1.03583e-06	-1.08612e-06	-1.11773e-06	-1.25017e-06	-1.53119e-06	-1.79823e-06	-2.05693e-06	-2.36424e-06	-2.68845e-06	-3.0724e-06	-3.48599e-06	-3.9375e-06	-4.46527e-06	-4.95544e-06	-5.50937e-06	-6.10009e-06	-6.6579e-06	-7.20452e-06
	1743.33	0	8.86595e-08	8.3643e-08	3.47235e-08	9.4556e-24	-1.80152e-08	-4.30465e-08	-1.25108e-07	-2.27347e-07	-2.44993e-07	-2.55043e-07	-3.2701e-07	-3.47347e-07	-3.30933e-07	-3.00972e-07	-2.54374e-07	-2.94287e-07	-3.39479e-07	-2.81609e-07	-1.54018e-07	-1.99209e-07	-2.91738e-07	-3.36386e-07	-3.86205e-07	-4.77443e-07	-5.91052e-07	-5.92829e-07	-5.16549e-07	-5.34281e-07	-5.56966e-07	-5.48476e-07	-4.85251e-07	-3.71617e-07	-3.86631e-07	-5.86854e-07	-7.4656e-07	-8.878e-07	-1.0688e-06	-1.24579e-06	-1.49622e-06	-1.77303e-06	-2.08306e-06	-2.49616e-06	-2.83645e-06	-3.27812e-06	-3.78932e-06	-4.28238e-06	-4.80181e-06
	1741.4	0	1.24066e-07	1.21524e-07	5.97813e-08	1.80152e-08	-3.54443e-23	-2.62763e-08	-1.28912e-07	-2.58155e-07	-2.71445e-07	-2.73456e-07	-3.59176e-07	-3.74462e-07	-3.39189e-07	-2.85496e-07	-2.08893e-07	-2.50553e-07	-3.00006e-07	-2.10349e-07	-2.70406e-08	-8.01343e-08	-1.9827e-07	-2.53767e-07	-3.165e-07	-4.34293e-07	-5.81001e-07	-5.7189e-07	-4.50055e-07	-4.5401e-07	-4.56086e-07	-4.05169e-07	-2.69998e-07	-5.77583e-08	-1.46266e-08	-2.13141e-07	-3.49223e-07	-4.57953e-07	-6.09953e-07	-7.4638e-07	-9.78358e-07	-1.24057e-06	-1.54048e-06	-1.97848e-06	-2.31084e-06	-2.78506e-06	-3.36002e-06	-3.92067e-06	-4.5325e-06
	1739.48	0	1.67007e-07	1.68267e-07	9.21518e-08	4.30465e-08	2.62763e-08	-8.5111e-23	-1.25488e-07	-2.85082e-07	-2.91139e-07	-2.81299e-07	-3.81059e-07	-3.87973e-07	-3.27742e-07	-2.43258e-07	-1.28307e-07	-1.69649e-07	-2.21935e-07	-9.23425e-08	1.59306e-07	9.83466e-08	-4.89196e-08	-1.16461e-07	-1.93764e-07	-3.42113e-07	-5.26912e-07	-5.0271e-07	-3.23163e-07	-3.06955e-07	-2.79014e-07	-1.7001e-07	6.03142e-08	4.01159e-07	5.25764e-07	3.43296e-07	2.5078e-07	1.96605e-07	9.71908e-08	2.92619e-08	-1.59667e-07	-3.82152e-07	-6.46096e-07	-1.08934e-06	-1.38639e-06	-1.87407e-06	-2.5005e-06	-3.11935e-06	-3.82203e-06
	1737.55	0	2.26716e-07	2.44989e-07	1.66486e-07	1.25108e-07	1.28912e-07	1.25488e-07	-8.52418e-23	-1.65757e-07	-1.32014e-07	-7.42764e-08	-1.54561e-07	-1.15534e-07	1.14526e-08	1.69417e-07	3.67441e-07	3.63554e-07	3.43291e-07	5.50997e-07	9.10043e-07	8.6449e-07	7.06232e-07	6.40163e-07	5.60768e-07	3.95716e-07	1.89954e-07	2.65433e-07	5.64536e-07	6.63087e-07	8.10124e-07	1.10164e-06	1.58586e-06	2.24407e-06	2.64888e-06	2.70137e-06	2.89694e-06	3.15005e-06	3.38728e-06	3.70402e-06	3.88298e-06	4.04114e-06	4.17534e-06	4.08892e-06	4.21466e-06	4.08166e-06	3.74825e-06	3.38433e-06	2.854e-06
	1735.62	0	2.94426e-07	3.34262e-07	2.56477e-07	2.27347e-07	2.58155e-07	2.85082e-07	1.65757e-07	1.0252e-22	8.46386e-08	2.02778e-07	1.52147e-07	2.49916e-07	4.58812e-07	7.06035e-07	1.00402e-06	1.04976e-06	1.07277e-06	1.37341e-06	1.85664e-06	1.83365e-06	1.66864e-06	1.60772e-06	1.52945e-06	1.35042e-06	1.12707e-06	1.26652e-06	1.70875e-06	1.91117e-06	2.20819e-06	2.72631e-06	3.52195e-06	4.56682e-06	5.32171e-06	5.68177e-06	6.24808e-06	6.89448e-06	7.5646e-06	8.37379e-06	9.02986e-06	9.6831e-06	1.03368e-05	1.07262e-05	1.14045e-05	1.17471e-05	1.18178e-05	1.18091e-05	1.15331e-05
	1733.69	0	3.50289e-07	3.91376e-07	2.89355e-07	2.44993e-07	2.71445e-07	2.91139e-07	1.32014e-07	-8.46386e-08	-9.62568e-23	1.23662e-07	4.24025e-08	1.40124e-07	3.71318e-07	6.48833e-07	9.87282e-07	1.02168e-06	1.02956e-06	1.37496e-06	1.94319e-06	1.90157e-06	1.68929e-06	1.60697e-06	1.50401e-06	1.27716e-06	9.94144e-07	1.14379e-06	1.64884e-06	1.86038e-06	2.17213e-06	2.73383e-06	3.61497e-06	4.78344e-06	5.59146e-06	5.90504e-06	6.45576e-06	7.09938e-06	7.75379e-06	8.55949e-06	9.17263e-06	9.77265e-06	1.03604e-05	1.06247e-05	1.12272e-05	1.14295e-05	1.13132e-05	1.11183e-05	1.06255e-05
	1731.76	0	4.0924e-07	4.49505e-07	3.18715e-07	2.55043e-07	2.73456e-07	2.81299e-07	7.42764e-08	-2.02778e-07	-1.23662e-07	8.27181e-22	-1.20858e-07	-2.95828e-08	2.19193e-07	5.22981e-07	8.98621e-07	9.14187e-07	8.99495e-07	1.28792e-06	1.94355e-06	1.87733e-06	1.60967e-06	1.50141e-06	1.36904e-06	1.08693e-06	7.35031e-07	8.89839e-07	1.45388e-06	1.66494e-06	1.97787e-06	2.56664e-06	3.51537e-06	4.78845e-06	5.62145e-06	5.84637e-06	6.33828e-06	6.93585e-06	7.52454e-06	8.2726e-06	8.78293e-06	9.26605e-06	9.71932e-06	9.78356e-06	1.02361e-05	1.02204e-05	9.83851e-06	9.38426e-06	8.60674e-06
	1729.83	0	4.82534e-07	5.36553e-07	3.92147e-07	3.2701e-07	3.59176e-07	3.81059e-07	1.54561e-07	-1.52147e-07	-4.24025e-08	1.20858e-07	8.38322e-23	1.26545e-07	4.37574e-07	8.12672e-07	1.27203e-06	1.31083e-06	1.31331e-06	1.78364e-06	2.56348e-06	2.49989e-06	2.20059e-06	2.08294e-06	1.93691e-06	1.61857e-06	1.22135e-06	1.42063e-06	2.10742e-06	2.38631e-06	2.79812e-06	3.54864e-06	4.73455e-06	6.3122e-06	7.38669e-06	7.76943e-06	8.47505e-06	9.30728e-06	1.01469e-05	1.11887e-05	1.19604e-05	1.27097e-05	1.34361e-05	1.37126e-05	1.44521e-05	1.46389e-05	1.43896e-05	1.40392e-05	1.3287e-05
	1727.91	0	5.47035e-07	6.02537e-07	4.30125e-07	3.47347e-07	3.74462e-07	3.87973e-07	1.15534e-07	-2.49916e-07	-1.40124e-07	2.95828e-08	-1.26545e-07	9.8215e-22	3.36821e-07	7.46934e-07	1.25307e-06	1.27882e-06	1.26386e-06	1.78588e-06	2.66388e-06	2.57879e-06	2.22497e-06	2.08263e-06	1.90815e-06	1.53464e-06	1.06861e-06	1.27972e-06	2.03919e-06	2.32875e-06	2.75777e-06	3.55888e-06	4.84389e-06	6.56465e-06	7.70091e-06	8.03047e-06	8.71859e-06	9.54801e-06	1.03699e-05	1.14083e-05	1.21309e-05	1.28191e-05	1.34699e-05	1.36022e-05	1.42544e-05	1.42793e-05	1.38139e-05	1.32484e-05	1.22457e-05
	1725.98	0	6.07233e-07	6.55337e-07	4.43605e-07	3.30933e-07	3.39189e-07	3.27742e-07	-1.14526e-08	-4.58812e-07	-3.71318e-07	-2.19193e-07	-4.37574e-07	-3.36821e-07	-1.76909e-21	4.19735e-07	9.47181e-07	9.32955e-07	8.74715e-07	1.42802e-06	2.38838e-06	2.26344e-06	1.83656e-06	1.65754e-06	1.44288e-06	9.98538e-07	4.44288e-07	6.43768e-07	1.4416e-06	1.70038e-06	2.08741e-06	2.85939e-06	4.14562e-06	5.89591e-06	6.96441e-06	7.08457e-06	7.58536e-06	8.23816e-06	8.84531e-06	9.66258e-06	1.01072e-05	1.04931e-05	1.08106e-05	1.05335e-05	1.0822e-05	1.04131e-05	9.47001e-06	8.44943e-06	6.98667e-06
	1724.05	0	6.64851e-07	7.02353e-07	4.47682e-07	3.00972e-07	2.85496e-07	2.43258e-07	-1.69417e-07	-7.06035e-07	-6.48833e-07	-5.22981e-07	-8.12672e-07	-7.46934e-07	-4.19735e-07	-7.56043e-22	5.38904e-07	4.75279e-07	3.64799e-07	9.41303e-07	1.97679e-06	1.80577e-06	1.30009e-06	1.08055e-06	8.22037e-07	3.02222e-07	-3.46047e-07	-1.66696e-07	6.56174e-07	8.69256e-07	1.19293e-06	1.90656e-06	3.15756e-06	4.89461e-06	5.84815e-06	5.70401e-06	5.95712e-06	6.37121e-06	6.69333e-06	7.21153e-06	7.29693e-06	7.2947e-06	7.1873e-06	6.40722e-06	6.23348e-06	5.29482e-06	3.78222e-06	2.22271e-06	2.27489e-07
	1722.12	0	7.20703e-07	7.43543e-07	4.40721e-07	2.54374e-07	2.08893e-07	1.28307e-07	-3.67441e-07	-1.00402e-06	-9.87282e-07	-8.98621e-07	-1.27203e-06	-1.25307e-06	-9.47181e-07	-5.38904e-07	7.78495e-22	-1.25339e-07	-2.99857e-07	2.90685e-07	1.39438e-06	1.16882e-06	5.75724e-07	3.10074e-07	2.22552e-09	-6.00409e-07	-1.3518e-06	-1.20327e-06	-3.70815e-07	-2.22329e-07	1.10483e-08	6.30107e-07	1.80151e-06	3.47394e-06	4.25365e-06	3.77387e-06	3.70188e-06	3.79808e-06	3.74544e-06	3.86561e-06	3.48771e-06	2.98777e-06	2.33853e-06	9.35041e-07	1.73739e-07	-1.41774e-06	-3.61831e-06	-5.82543e-06	-8.44813e-06
	1720.19	0	7.90213e-07	8.19076e-07	4.92768e-07	2.94287e-07	2.50553e-07	1.69649e-07	-3.63554e-07	-1.04976e-06	-1.02168e-06	-9.14187e-07	-1.31083e-06	-1.27882e-06	-9.32955e-07	-4.75279e-07	1.25339e-07	1.12834e-22	-1.79637e-07	4.75206e-07	1.68937e-06	1.45067e-06	8.10001e-07	5.24647e-07	1.9298e-07	-4.59382e-07	-1.27281e-06	-1.10013e-06	-1.74618e-07	5.85547e-09	2.86963e-07	9.98915e-07	2.32298e-06	4.20197e-06	5.11142e-06	4.65487e-06	4.6503e-06	4.83139e-06	4.85982e-06	5.08631e-06	4.77281e-06	4.33127e-06	3.7336e-06	2.31426e-06	1.60227e-06	-1.98563e-08	-2.31271e-06	-4.62221e-06	-7.39952e-06
	1718.26	0	8.57749e-07	8.94058e-07	5.4731e-07	3.39479e-07	3.00006e-07	2.21935e-07	-3.43291e-07	-1.07277e-06	-1.02956e-06	-8.99495e-07	-1.31331e-06	-1.26386e-06	-8.74715e-07	-3.64799e-07	2.99857e-07	1.79637e-07	2.69458e-21	7.20468e-07	2.04367e-06	1.79589e-06	1.11308e-06	8.1109e-07	4.58764e-07	-2.38398e-07	-1.1077e-06	-9.07465e-07	1.13776e-07	3.32762e-07	6.70802e-07	1.48691e-06	2.97596e-06	5.07466e-06	6.13317e-06	5.72851e-06	5.82091e-06	6.11664e-06	6.2605e-06	6.63062e-06	6.42284e-06	6.08381e-06	5.58547e-06	4.20244e-06	3.59162e-06	1.99354e-06	-3.36353e-07	-2.69691e-06	-5.58123e-06
	1716.34	0	9.00146e-07	9.19811e-07	5.28122e-07	2.81609e-07	2.10349e-07	9.23425e-08	-5.50997e-07	-1.37341e-06	-1.37496e-06	-1.28792e-06	-1.78364e-06	-1.78588e-06	-1.42802e-06	-9.41303e-07	-2.90685e-07	-4.75206e-07	-7.20468e-07	-3.85048e-21	1.36917e-06	1.06764e-06	3.04587e-07	-4.09618e-08	-4.39325e-07	-1.21149e-06	-2.17416e-06	-2.0116e-06	-1.00152e-06	-8.57125e-07	-6.24074e-07	7.24045e-08	1.44388e-06	3.4284e-06	4.27635e-06	3.5167e-06	3.255e-06	3.20009e-06	2.93479e-06	2.86571e-06	2.16014e-06	1.28866e-06	2.1338e-07	-1.8165e-06	-3.05166e-06	-5.32412e-06	-8.35128e-06	-1.13647e-05	-1.48691e-05
	1714.41	0	9.23324e-07	9.10092e-07	4.58124e-07	1.54018e-07	2.70406e-08	-1.59306e-07	-9.10043e-07	-1.85664e-06	-1.94319e-06	-1.94355e-06	-2.56348e-06	-2.66388e-06	-2.38838e-06	-1.97679e-06	-1.39438e-06	-1.68937e-06	-2.04367e-06	-1.36917e-06	5.23859e-22	-3.8461e-07	-1.25161e-06	-1.65793e-06	-2.11836e-06	-2.98385e-06	-4.06263e-06	-3.98202e-06	-3.05771e-06	-3.06443e-06	-3.04591e-06	-2.62152e-06	-1.56141e-06	7.90095e-08	4.72163e-07	-9.14322e-07	-1.83287e-06	-2.55106e-06	-3.57739e-06	-4.47712e-06	-6.084e-06	-7.91182e-06	-1.0015e-05	-1.31444e-05	-1.5487e-05	-1.88956e-05	-2.30537e-05	-2.71146e-05	-3.15726e-05
	1712.48	0	9.72866e-07	9.68097e-07	5.05629e-07	1.99209e-07	8.01343e-08	-9.83466e-08	-8.6449e-07	-1.83365e-06	-1.90157e-06	-1.87733e-06	-2.49989e-06	-2.57879e-06	-2.26344e-06	-1.80577e-06	-1.16882e-06	-1.45067e-06	-1.79589e-06	-1.06764e-06	3.8461e-07	4.2927e-21	-8.90424e-07	-1.3044e-06	-1.77542e-06	-2.66727e-06	-3.77895e-06	-3.67054e-06	-2.66612e-06	-2.63087e-06	-2.55099e-06	-2.02443e-06	-8.1249e-07	1.02419e-06	1.56905e-06	2.74589e-07	-5.15148e-07	-1.09064e-06	-1.96544e-06	-2.68623e-06	-4.13721e-06	-5.80694e-06	-7.74846e-06	-1.07583e-05	-1.29314e-05	-1.62268e-05	-2.03185e-05	-2.43307e-05	-2.87905e-05
	1710.55	0	1.02829e-06	1.04337e-06	5.84775e-07	2.91738e-07	1.9827e-07	4.89196e-08	-7.06232e-07	-1.66864e-06	-1.68929e-06	-1.60967e-06	-2.20059e-06	-2.22497e-06	-1.83656e-06	-1.30009e-06	-5.75724e-07	-8.10001e-07	-1.11308e-06	-3.04587e-07	1.25161e-06	8.90424e-07	8.19483e-22	-4.06365e-07	-8.7313e-07	-1.77158e-06	-2.89168e-06	-2.72529e-06	-1.59639e-06	-1.46602e-06	-1.24889e-06	-5.1775e-07	9.71896e-07	3.15111e-06	4.01386e-06	3.01113e-06	2.56758e-06	2.35739e-06	1.88639e-06	1.62317e-06	6.20715e-07	-5.82455e-07	-2.03306e-06	-4.58467e-06	-6.23475e-06	-9.07017e-06	-1.2762e-05	-1.64197e-05	-2.06146e-05
	1708.62	0	1.06239e-06	1.08664e-06	6.25835e-07	3.36386e-07	2.53767e-07	1.16461e-07	-6.40163e-07	-1.60772e-06	-1.60697e-06	-1.50141e-06	-2.08294e-06	-2.08263e-06	-1.65754e-06	-1.08055e-06	-3.10074e-07	-5.24647e-07	-8.1109e-07	4.09618e-08	1.65793e-06	1.3044e-06	4.06365e-07	8.51922e-21	-4.68884e-07	-1.37807e-06	-2.5116e-06	-2.31738e-06	-1.12202e-06	-9.47187e-07	-6.65615e-07	1.6516e-07	1.79428e-06	4.14848e-06	5.16368e-06	4.28554e-06	3.99622e-06	3.9509e-06	3.66009e-06	3.60342e-06	2.79702e-06	1.79642e-06	5.57484e-07	-1.80686e-06	-3.23231e-06	-5.88186e-06	-9.42272e-06	-1.29501e-05	-1.70601e-05
	1706.69	0	1.09639e-06	1.13112e-06	6.70078e-07	3.86205e-07	3.165e-07	1.93764e-07	-5.60768e-07	-1.52945e-06	-1.50401e-06	-1.36904e-06	-1.93691e-06	-1.90815e-06	-1.44288e-06	-8.22037e-07	-2.22552e-09	-1.9298e-07	-4.58764e-07	4.39325e-07	2.11836e-06	1.77542e-06	8.7313e-07	4.68884e-07	-5.16296e-22	-9.16925e-07	-2.06023e-06	-1.83467e-06	-5.68404e-07	-3.42988e-07	1.16806e-08	9.53473e-07	2.73557e-06	5.28006e-06	6.46612e-06	5.73611e-06	5.62612e-06	5.77101e-06	5.68906e-06	5.87016e-06	5.29282e-06	4.52924e-06	3.53847e-06	1.39923e-06	2.36881e-07	-2.18916e-06	-5.54264e-06	-8.90598e-06	-1.29015e-05
	1704.76	0	1.14466e-06	1.1993e-06	7.45578e-07	4.77443e-07	4.34293e-07	3.42113e-07	-3.95716e-07	-1.35042e-06	-1.27716e-06	-1.08693e-06	-1.61857e-06	-1.53464e-06	-9.98538e-07	-3.02222e-07	6.00409e-07	4.59382e-07	2.38398e-07	1.21149e-06	2.98385e-06	2.66727e-06	1.77158e-06	1.37807e-06	9.16925e-07	-1.5316e-21	-1.14348e-06	-8.60635e-07	5.22849e-07	8.43238e-07	1.33471e-06	2.47745e-06	4.52854e-06	7.40229e-06	8.90247e-06	8.47401e-06	8.71635e-06	9.23109e-06	9.55964e-06	1.02038e-05	1.00858e-05	9.80111e-06	9.31552e-06	7.6565e-06	7.03289e-06	5.09078e-06	2.1669e-06	-8.12952e-07	-4.51138e-06
	1702.84	0	1.20467e-06	1.28412e-06	8.3958e-07	5.91052e-07	5.81001e-07	5.26912e-07	-1.89954e-07	-1.12707e-06	-9.94144e-07	-7.35031e-07	-1.22135e-06	-1.06861e-06	-4.44288e-07	3.46047e-07	1.3518e-06	1.27281e-06	1.1077e-06	2.17416e-06	4.06263e-06	3.77895e-06	2.89168e-06	2.5116e-06	2.06023e-06	1.14348e-06	1.2842e-20	3.54276e-07	1.8838e-06	2.32265e-06	2.98476e-06	4.37804e-06	6.76446e-06	1.00485e-05	1.19404e-05	1.18883e-05	1.25702e-05	1.35462e-05	1.43868e-05	1.56086e-05	1.60636e-05	1.63763e-05	1.65208e-05	1.5461e-05	1.55093e-05	1.41707e-05	1.17827e-05	9.28136e-06	5.95381e-06
	1700.91	0	1.26126e-06	1.338e-06	8.62862e-07	5.92829e-07	5.7189e-07	5.0271e-07	-2.65433e-07	-1.26652e-06	-1.14379e-06	-8.89839e-07	-1.42063e-06	-1.27972e-06	-6.43768e-07	1.66696e-07	1.20327e-06	1.10013e-06	9.07465e-07	2.0116e-06	3.98202e-06	3.67054e-06	2.72529e-06	2.31738e-06	1.83467e-06	8.60635e-07	-3.54276e-07	-3.50846e-21	1.57977e-06	2.00917e-06	2.65966e-06	4.06231e-06	6.49369e-06	9.85554e-06	1.17439e-05	1.15717e-05	1.21596e-05	1.30531e-05	1.37868e-05	1.4905e-05	1.52097e-05	1.53555e-05	1.53122e-05	1.39986e-05	1.38397e-05	1.22281e-05	9.52253e-06	6.71434e-06	3.06169e-06
	1698.98	0	1.33471e-06	1.38845e-06	8.44369e-07	5.16549e-07	4.50055e-07	3.23163e-07	-5.64536e-07	-1.70875e-06	-1.64884e-06	-1.45388e-06	-2.10742e-06	-2.03919e-06	-1.4416e-06	-6.56174e-07	3.70815e-07	1.74618e-07	-1.13776e-07	1.00152e-06	3.05771e-06	2.66612e-06	1.59639e-06	1.12202e-06	5.68404e-07	-5.22849e-07	-1.8838e-06	-1.57977e-06	-3.25565e-21	3.26775e-07	8.33506e-07	2.07909e-06	4.36651e-06	7.59865e-06	9.20434e-06	8.52175e-06	8.60815e-06	9.00805e-06	9.16261e-06	9.66234e-06	9.25638e-06	8.63996e-06	7.7688e-06	5.51412e-06	4.45759e-06	1.86177e-06	-1.87134e-06	-5.64447e-06	-1.02236e-05
	1697.05	0	1.43644e-06	1.48893e-06	8.95316e-07	5.34281e-07	4.5401e-07	3.06955e-07	-6.63087e-07	-1.91117e-06	-1.86038e-06	-1.66494e-06	-2.38631e-06	-2.32875e-06	-1.70038e-06	-8.69256e-07	2.22329e-07	-5.85547e-09	-3.32762e-07	8.57125e-07	3.06443e-06	2.63087e-06	1.46602e-06	9.47187e-07	3.42988e-07	-8.43238e-07	-2.32265e-06	-2.00917e-06	-3.26775e-07	4.86531e-21	5.09948e-07	1.80397e-06	4.21006e-06	7.62506e-06	9.27628e-06	8.44371e-06	8.43163e-06	8.75474e-06	8.79856e-06	9.20151e-06	8.62043e-06	7.80407e-06	6.70232e-06	4.10326e-06	2.78859e-06	-1.84227e-07	-4.37732e-06	-8.59964e-06	-1.36722e-05
	1695.12	0	1.58138e-06	1.6314e-06	9.66265e-07	5.56966e-07	4.56086e-07	2.79014e-07	-8.10124e-07	-2.20819e-06	-2.17213e-06	-1.97787e-06	-2.79812e-06	-2.75777e-06	-2.08741e-06	-1.19293e-06	-1.10483e-08	-2.86963e-07	-6.70802e-07	6.24074e-07	3.04591e-06	2.55099e-06	1.24889e-06	6.65615e-07	-1.16806e-08	-1.33471e-06	-2.98476e-06	-2.65966e-06	-8.33506e-07	-5.09948e-07	1.2457e-21	1.35693e-06	3.92483e-06	7.59203e-06	9.29835e-06	8.23966e-06	8.07406e-06	8.27453e-06	8.14576e-06	8.39464e-06	7.54717e-06	6.42843e-06	4.97955e-06	1.87079e-06	1.68955e-07	-3.35959e-06	-8.22567e-06	-1.31042e-05	-1.88939e-05
	1693.19	0	1.77205e-06	1.8093e-06	1.03583e-06	5.48476e-07	4.05169e-07	1.7001e-07	-1.10164e-06	-2.72631e-06	-2.73383e-06	-2.56664e-06	-3.54864e-06	-3.55888e-06	-2.85939e-06	-1.90656e-06	-6.30107e-07	-9.98915e-07	-1.48691e-06	-7.24045e-08	2.62152e-06	2.02443e-06	5.1775e-07	-1.6516e-07	-9.53473e-07	-2.47745e-06	-4.37804e-06	-4.06231e-06	-2.07909e-06	-1.80397e-06	-1.35693e-06	8.87845e-21	2.68183e-06	6.56807e-06	8.21112e-06	6.68201e-06	6.12936e-06	5.9801e-06	5.40982e-06	5.22053e-06	3.77203e-06	1.99083e-06	-1.97856e-07	-4.27327e-06	-6.78842e-06	-1.13518e-05	-1.73996e-05	-2.34143e-05	-3.03901e-05
	1691.27	0	1.99995e-06	2.00883e-06	1.08612e-06	4.85251e-07	2.69998e-07	-6.03142e-08	-1.58586e-06	-3.52195e-06	-3.61497e-06	-3.51537e-06	-4.73455e-06	-4.84389e-06	-4.14562e-06	-3.15756e-06	-1.80151e-06	-2.32298e-06	-2.97596e-06	-1.44388e-06	1.56141e-06	8.1249e-07	-9.71896e-07	-1.79428e-06	-2.73557e-06	-4.52854e-06	-6.76446e-06	-6.49369e-06	-4.36651e-06	-4.21006e-06	-3.92483e-06	-2.68183e-06	8.74637e-21	3.99272e-06	5.37264e-06	3.04231e-06	1.77106e-06	9.43021e-07	-4.52259e-07	-1.49216e-06	-4.00771e-06	-6.94979e-06	-1.04184e-05	-1.60639e-05	-1.99774e-05	-2.62058e-05	-3.40843e-05	-4.18425e-05	-5.05792e-05
	1689.34	0	2.25979e-06	2.22603e-06	1.11773e-06	3.71617e-07	5.77583e-08	-4.01159e-07	-2.24407e-06	-4.56682e-06	-4.78344e-06	-4.78845e-06	-6.3122e-06	-6.56465e-06	-5.89591e-06	-4.89461e-06	-3.47394e-06	-4.20197e-06	-5.07466e-06	-3.4284e-06	-7.90095e-08	-1.02419e-06	-3.15111e-06	-4.14848e-06	-5.28006e-06	-7.40229e-06	-1.00485e-05	-9.85554e-06	-7.59865e-06	-7.62506e-06	-7.59203e-06	-6.56807e-06	-3.99272e-06	4.45913e-20	9.33611e-07	-2.4966e-06	-4.78662e-06	-6.59153e-06	-9.15853e-06	-1.14221e-05	-1.54246e-05	-1.99759e-05	-2.52095e-05	-3.29649e-05	-3.88012e-05	-4.72563e-05	-5.75432e-05	-6.75844e-05	-7.85917e-05
	1687.41	0	2.57316e-06	2.52568e-06	1.25017e-06	3.86631e-07	1.46266e-08	-5.25764e-07	-2.64888e-06	-5.32171e-06	-5.59146e-06	-5.62145e-06	-7.38669e-06	-7.70091e-06	-6.96441e-06	-5.84815e-06	-4.25365e-06	-5.11142e-06	-6.13317e-06	-4.27635e-06	-4.72163e-07	-1.56905e-06	-4.01386e-06	-5.16368e-06	-6.46612e-06	-8.90247e-06	-1.19404e-05	-1.17439e-05	-9.20434e-06	-9.27628e-06	-9.29835e-06	-8.21112e-06	-5.37264e-06	-9.33611e-07	2.69506e-20	-4.0709e-06	-6.85539e-06	-9.09085e-06	-1.22192e-05	-1.50226e-05	-1.9821e-05	-2.52584e-05	-3.14913e-05	-4.06088e-05	-4.75493e-05	-5.74735e-05	-6.94762e-05	-8.11761e-05	-9.39469e-05
	1685.48	0	2.97243e-06	2.95232e-06	1.53119e-06	5.86854e-07	2.13141e-07	-3.43296e-07	-2.70137e-06	-5.68177e-06	-5.90504e-06	-5.84637e-06	-7.76943e-06	-8.03047e-06	-7.08457e-06	-5.70401e-06	-3.77387e-06	-4.65487e-06	-5.72851e-06	-3.5167e-06	9.14322e-07	-2.74589e-07	-3.01113e-06	-4.28554e-06	-5.73611e-06	-8.47401e-06	-1.18883e-05	-1.15717e-05	-8.52175e-06	-8.44371e-06	-8.23966e-06	-6.68201e-06	-3.04231e-06	2.4966e-06	4.0709e-06	-3.14148e-20	-2.54057e-06	-4.43489e-06	-7.2644e-06	-9.64098e-06	-1.4266e-05	-1.95762e-05	-2.57369e-05	-3.5181e-05	-4.20811e-05	-5.24267e-05	-6.51981e-05	-7.77058e-05	-9.15613e-05
	1683.55	0	3.39984e-06	3.39557e-06	1.79823e-06	7.4656e-07	3.49223e-07	-2.5078e-07	-2.89694e-06	-6.24808e-06	-6.45576e-06	-6.33828e-06	-8.47505e-06	-8.71859e-06	-7.58536e-06	-5.95712e-06	-3.70188e-06	-4.6503e-06	-5.82091e-06	-3.255e-06	1.83287e-06	5.15148e-07	-2.56758e-06	-3.99622e-06	-5.62612e-06	-8.71635e-06	-1.25702e-05	-1.21596e-05	-8.60815e-06	-8.43163e-06	-8.07406e-06	-6.12936e-06	-1.77106e-06	4.78662e-06	6.85539e-06	2.54057e-06	1.59316e-20	-1.795e-06	-4.60761e-06	-6.86032e-06	-1.16546e-05	-1.72041e-05	-2.36897e-05	-3.39046e-05	-4.1194e-05	-5.24243e-05	-6.64428e-05	-8.02059e-05	-9.55702e-05
	1681.62	0	3.83495e-06	3.84159e-06	2.05693e-06	8.878e-07	4.57953e-07	-1.96605e-07	-3.15005e-06	-6.89448e-06	-7.09938e-06	-6.93585e-06	-9.30728e-06	-9.54801e-06	-8.23816e-06	-6.37121e-06	-3.79808e-06	-4.83139e-06	-6.11664e-06	-3.20009e-06	2.55106e-06	1.09064e-06	-2.35739e-06	-3.9509e-06	-5.77101e-06	-9.23109e-06	-1.35462e-05	-1.30531e-05	-9.00805e-06	-8.75474e-06	-8.27453e-06	-5.9801e-06	-9.43021e-07	6.59153e-06	9.09085e-06	4.43489e-06	1.795e-06	4.97621e-20	-2.91078e-06	-5.16439e-06	-1.02665e-05	-1.62034e-05	-2.3174e-05	-3.43352e-05	-4.2187e-05	-5.4485e-05	-6.99372e-05	-8.51294e-05	-0.000102164
	1679.69	0	4.33077e-06	4.35482e-06	2.36424e-06	1.0688e-06	6.09953e-07	-9.71908e-08	-3.38728e-06	-7.5646e-06	-7.75379e-06	-7.52454e-06	-1.01469e-05	-1.03699e-05	-8.84531e-06	-6.69333e-06	-3.74544e-06	-4.85982e-06	-6.2605e-06	-2.93479e-06	3.57739e-06	1.96544e-06	-1.88639e-06	-3.66009e-06	-5.68906e-06	-9.55964e-06	-1.43868e-05	-1.37868e-05	-9.16261e-06	-8.79856e-06	-8.14576e-06	-5.40982e-06	4.52259e-07	9.15853e-06	1.22192e-05	7.2644e-06	4.60761e-06	2.91078e-06	5.12628e-20	-2.13198e-06	-7.45423e-06	-1.36944e-05	-2.10699e-05	-3.31551e-05	-4.14892e-05	-5.48456e-05	-7.17767e-05	-8.84547e-05	-0.000107266
	1677.77	0	4.87574e-06	4.91343e-06	2.68845e-06	1.24579e-06	7.4638e-07	-2.92619e-08	-3.70402e-06	-8.37379e-06	-8.55949e-06	-8.2726e-06	-1.11887e-05	-1.14083e-05	-9.66258e-06	-7.21153e-06	-3.86561e-06	-5.08631e-06	-6.63062e-06	-2.86571e-06	4.47712e-06	2.68623e-06	-1.62317e-06	-3.60342e-06	-5.87016e-06	-1.02038e-05	-1.56086e-05	-1.4905e-05	-9.66234e-06	-9.20151e-06	-8.39464e-06	-5.22053e-06	1.49216e-06	1.14221e-05	1.50226e-05	9.64098e-06	6.86032e-06	5.16439e-06	2.13198e-06	-1.83841e-20	-5.70645e-06	-1.243e-05	-2.04117e-05	-3.36804e-05	-4.27173e-05	-5.74097e-05	-7.61346e-05	-9.46003e-05	-0.000115502
	1675.84	0	5.45639e-06	5.52405e-06	3.0724e-06	1.49622e-06	9.78358e-07	1.59667e-07	-3.88298e-06	-9.02986e-06	-9.17263e-06	-8.78293e-06	-1.19604e-05	-1.21309e-05	-1.01072e-05	-7.29693e-06	-3.48771e-06	-4.77281e-06	-6.42284e-06	-2.16014e-06	6.084e-06	4.13721e-06	-6.20715e-07	-2.79702e-06	-5.29282e-06	-1.00858e-05	-1.60636e-05	-1.52097e-05	-9.25638e-06	-8.62043e-06	-7.54717e-06	-3.77203e-06	4.00771e-06	1.54246e-05	1.9821e-05	1.4266e-05	1.16546e-05	1.02665e-05	7.45423e-06	5.70645e-06	1.01897e-19	-6.80562e-06	-1.49696e-05	-2.90139e-05	-3.83009e-05	-5.39175e-05	-7.40662e-05	-9.39874e-05	-0.000116715
	1673.91	0	6.07047e-06	6.1728e-06	3.48599e-06	1.77303e-06	1.24057e-06	3.82152e-07	-4.04114e-06	-9.6831e-06	-9.77265e-06	-9.26605e-06	-1.27097e-05	-1.28191e-05	-1.04931e-05	-7.2947e-06	-2.98777e-06	-4.33127e-06	-6.08381e-06	-1.28866e-06	7.91182e-06	5.80694e-06	5.82455e-07	-1.79642e-06	-4.52924e-06	-9.80111e-06	-1.63763e-05	-1.53555e-05	-8.63996e-06	-7.80407e-06	-6.42843e-06	-1.99083e-06	6.94979e-06	1.99759e-05	2.52584e-05	1.95762e-05	1.72041e-05	1.62034e-05	1.36944e-05	1.243e-05	6.80562e-06	-3.45382e-20	-8.26418e-06	-2.30316e-05	-3.24836e-05	-4.89783e-05	-7.05359e-05	-9.19069e-05	-0.000116487
	1671.98	0	6.72819e-06	6.87106e-06	3.9375e-06	2.08306e-06	1.54048e-06	6.46096e-07	-4.17534e-06	-1.03368e-05	-1.03604e-05	-9.71932e-06	-1.34361e-05	-1.34699e-05	-1.08106e-05	-7.1873e-06	-2.33853e-06	-3.7336e-06	-5.58547e-06	-2.1338e-07	1.0015e-05	7.74846e-06	2.03306e-06	-5.57484e-07	-3.53847e-06	-9.31552e-06	-1.65208e-05	-1.53122e-05	-7.7688e-06	-6.70232e-06	-4.97955e-06	1.97856e-07	1.04184e-05	2.52095e-05	3.14913e-05	2.57369e-05	2.36897e-05	2.3174e-05	2.10699e-05	2.04117e-05	1.49696e-05	8.26418e-06	-5.21574e-20	-1.5429e-05	-2.49412e-05	-4.22594e-05	-6.52116e-05	-8.80295e-05	-0.000114498
	1670.05	0	7.41688e-06	7.62417e-06	4.46527e-06	2.49616e-06	1.97848e-06	1.08934e-06	-4.08892e-06	-1.07262e-05	-1.06247e-05	-9.78356e-06	-1.37126e-05	-1.36022e-05	-1.05335e-05	-6.40722e-06	-9.35041e-07	-2.31426e-06	-4.20244e-06	1.8165e-06	1.31444e-05	1.07583e-05	4.58467e-06	1.80686e-06	-1.39923e-06	-7.6565e-06	-1.5461e-05	-1.39986e-05	-5.51412e-06	-4.10326e-06	-1.87079e-06	4.27327e-06	1.60639e-05	3.29649e-05	4.06088e-05	3.5181e-05	3.39046e-05	3.43352e-05	3.31551e-05	3.36804e-05	2.90139e-05	2.30316e-05	1.5429e-05	2.96029e-19	-8.86384e-06	-2.63324e-05	-5.00495e-05	-7.3742e-05	-0.000101617
	1668.12	0	8.12427e-06	8.37697e-06	4.95544e-06	2.83645e-06	2.31084e-06	1.38639e-06	-4.21466e-06	-1.14045e-05	-1.12272e-05	-1.02361e-05	-1.44521e-05	-1.42544e-05	-1.0822e-05	-6.23348e-06	-1.73739e-07	-1.60227e-06	-3.59162e-06	3.05166e-06	1.5487e-05	1.29314e-05	6.23475e-06	3.23231e-06	-2.36881e-07	-7.03289e-06	-1.55093e-05	-1.38397e-05	-4.45759e-06	-2.78859e-06	-1.68955e-07	6.78842e-06	1.99774e-05	3.88012e-05	4.75493e-05	4.20811e-05	4.1194e-05	4.2187e-05	4.14892e-05	4.27173e-05	3.83009e-05	3.24836e-05	2.49412e-05	8.86384e-06	2.50272e-19	-1.82905e-05	-4.34457e-05	-6.8637e-05	-9.84918e-05
	1666.19	0	8.83298e-06	9.15632e-06	5.50937e-06	3.27812e-06	2.78506e-06	1.87407e-06	-4.08166e-06	-1.17471e-05	-1.14295e-05	-1.02204e-05	-1.46389e-05	-1.42793e-05	-1.04131e-05	-5.29482e-06	1.41774e-06	1.98563e-08	-1.99354e-06	5.32412e-06	1.88956e-05	1.62268e-05	9.07017e-06	5.88186e-06	2.18916e-06	-5.09078e-06	-1.41707e-05	-1.22281e-05	-1.86177e-06	1.84227e-07	3.35959e-06	1.13518e-05	2.62058e-05	4.72563e-05	5.74735e-05	5.24267e-05	5.24243e-05	5.4485e-05	5.48456e-05	5.74097e-05	5.39175e-05	4.89783e-05	4.22594e-05	2.63324e-05	1.82905e-05	-1.19337e-19	-2.57916e-05	-5.17428e-05	-8.29197e-05
	1664.27	0	9.52561e-06	9.93765e-06	6.10009e-06	3.78932e-06	3.36002e-06	2.5005e-06	-3.74825e-06	-1.18178e-05	-1.13132e-05	-9.83851e-06	-1.43896e-05	-1.38139e-05	-9.47001e-06	-3.78222e-06	3.61831e-06	2.31271e-06	3.36353e-07	8.35128e-06	2.30537e-05	2.03185e-05	1.2762e-05	9.42272e-06	5.54264e-06	-2.1669e-06	-1.17827e-05	-9.52253e-06	1.87134e-06	4.37732e-06	8.22567e-06	1.73996e-05	3.40843e-05	5.75432e-05	6.94762e-05	6.51981e-05	6.64428e-05	6.99372e-05	7.17767e-05	7.61346e-05	7.40662e-05	7.05359e-05	6.52116e-05	5.00495e-05	4.34457e-05	2.57916e-05	2.84594e-19	-2.6121e-05	-5.80792e-05
	1662.34	0	1.01635e-05	1.06627e-05	6.6579e-06	4.28238e-06	3.92067e-06	3.11935e-06	-3.38433e-06	-1.18091e-05	-1.11183e-05	-9.38426e-06	-1.40392e-05	-1.32484e-05	-8.44943e-06	-2.22271e-06	5.82543e-06	4.62221e-06	2.69691e-06	1.13647e-05	2.71146e-05	2.43307e-05	1.64197e-05	1.29501e-05	8.90598e-06	8.12952e-07	-9.28136e-06	-6.71434e-06	5.64447e-06	8.59964e-06	1.31042e-05	2.34143e-05	4.18425e-05	6.75844e-05	8.11761e-05	7.77058e-05	8.02059e-05	8.51294e-05	8.84547e-05	9.46003e-05	9.39874e-05	9.19069e-05	8.80295e-05	7.3742e-05	6.8637e-05	5.17428e-05	2.6121e-05	1.64687e-19	-3.2539e-05
	1660.41	0	1.07314e-05	1.13282e-05	7.20452e-06	4.80181e-06	4.5325e-06	3.82203e-06	-2.854e-06	-1.15331e-05	-1.06255e-05	-8.60674e-06	-1.3287e-05	-1.22457e-05	-6.98667e-06	-2.27489e-07	8.44813e-06	7.39952e-06	5.58123e-06	1.48691e-05	3.15726e-05	2.87905e-05	2.06146e-05	1.70601e-05	1.29015e-05	4.51138e-06	-5.95381e-06	-3.06169e-06	1.02236e-05	1.36722e-05	1.88939e-05	3.03901e-05	5.05792e-05	7.85917e-05	9.39469e-05	9.15613e-05	9.55702e-05	0.000102164	0.000107266	0.000115502	0.000116715	0.000116487	0.000114498	0.000101617	9.84918e-05	8.29197e-05	5.80792e-05	3.2539e-05	1.76114e-19
	1658.48	0	1.11892e-05	1.18544e-05	7.61953e-06	5.17907e-06	4.96781e-06	4.31051e-06	-2.53206e-06	-1.14476e-05	-1.0391e-05	-8.17016e-06	-1.29048e-05	-1.16914e-05	-6.08948e-06	1.07228e-06	1.02277e-05	9.2715e-06	7.50802e-06	1.7276e-05	3.47374e-05	3.19336e-05	2.35186e-05	1.98799e-05	1.56136e-05	6.96175e-06	-3.82998e-06	-7.01939e-07	1.32963e-05	1.70957e-05	2.28286e-05	3.51925e-05	5.66959e-05	8.64182e-05	0.00010305	0.000101354	0.000106382	0.000114122	0.000120427	0.000130095	0.000132514	0.000133494	0.000132724	0.000120661	0.000118805	0.000103972	7.94419e-05	5.40761e-05	2.1276e-05
	1656.55	0	1.14857e-05	1.21926e-05	7.88149e-06	5.41221e-06	5.2341e-06	4.60585e-06	-2.35199e-06	-1.1429e-05	-1.02828e-05	-7.93833e-06	-1.27171e-05	-1.14e-05	-5.58336e-06	1.83222e-06	1.12917e-05	1.03868e-05	8.65044e-06	1.87243e-05	3.66739e-05	3.385e-05	2.52732e-05	2.15757e-05	1.72356e-05	8.40827e-06	-2.60237e-06	6.71512e-07	1.51226e-05	1.91371e-05	2.51833e-05	3.8086e-05	6.04131e-05	9.12116e-05	0.000108632	0.000107335	0.00011297	0.0001214	0.000128424	0.000138955	0.000142084	0.000143774	0.000143714	0.000132097	0.00013098	0.000116541	9.21289e-05	6.67997e-05	3.37626e-05
	1654.62	0	1.16152e-05	1.23365e-05	7.98646e-06	5.49873e-06	5.32906e-06	4.70614e-06	-2.31201e-06	-1.14709e-05	-1.0295e-05	-7.90646e-06	-1.27168e-05	-1.13652e-05	-5.46491e-06	2.05184e-06	1.16346e-05	1.07405e-05	9.00457e-06	1.92049e-05	3.73637e-05	3.45227e-05	2.58661e-05	2.21373e-05	1.77595e-05	8.84753e-06	-2.26856e-06	1.05954e-06	1.56961e-05	1.97877e-05	2.59467e-05	3.90527e-05	6.17014e-05	9.29263e-05	0.000110639	0.000109449	0.000115278	0.000123936	0.000131193	0.00014201	0.000145352	0.000147249	0.000147391	0.000135853	0.00013494	0.000120556	9.60798e-05	7.06601e-05	3.74251e-05
	1652.7	0	1.16047e-05	1.2312e-05	7.94573e-06	5.43955e-06	5.24842e-06	4.59979e-06	-2.44839e-06	-1.16403e-05	-1.04995e-05	-8.14899e-06	-1.29997e-05	-1.16885e-05	-5.83021e-06	1.64471e-06	1.11848e-05	1.02492e-05	8.47366e-06	1.86391e-05	3.67674e-05	3.38987e-05	2.52161e-05	2.147e-05	1.70757e-05	8.14236e-06	-3.00018e-06	2.90553e-07	1.48693e-05	1.88956e-05	2.4961e-05	3.79392e-05	6.0429e-05	9.14679e-05	0.000108974	0.000107542	0.000113107	0.000121492	0.000128441	0.000138917	0.000141902	0.000143425	0.000143166	0.00013122	0.000129878	0.000115074	9.01984e-05	6.4413e-05	3.0862e-05
	1650.77	0	1.14442e-05	1.21146e-05	7.76792e-06	5.25501e-06	5.02269e-06	4.33013e-06	-2.69453e-06	-1.18431e-05	-1.07871e-05	-8.54199e-06	-1.34163e-05	-1.22031e-05	-6.50025e-06	7.99891e-07	1.0139e-05	9.1304e-06	7.29603e-06	1.72682e-05	3.51172e-05	3.22271e-05	2.3596e-05	1.98593e-05	1.54831e-05	6.6134e-06	-4.44957e-06	-1.27463e-06	1.30113e-05	1.68553e-05	2.2657e-05	3.52197e-05	5.71159e-05	8.74037e-05	0.00010428	0.000102373	0.000107331	0.000115062	0.0001213	0.000130957	0.000133182	0.000133924	0.000132856	0.000120224	0.000118026	0.000102553	7.71663e-05	5.09502e-05	1.71621e-05
	1648.84	0	1.1158e-05	1.17891e-05	7.51723e-06	5.03299e-06	4.77005e-06	4.05103e-06	-2.8595e-06	-1.1849e-05	-1.08768e-05	-8.74834e-06	-1.35763e-05	-1.24598e-05	-6.96137e-06	9.67866e-08	9.14507e-06	8.09021e-06	6.23253e-06	1.59116e-05	3.32904e-05	3.04218e-05	2.19495e-05	1.82712e-05	1.39685e-05	5.27067e-06	-5.57779e-06	-2.54089e-06	1.13116e-05	1.49538e-05	2.04604e-05	3.25124e-05	5.36254e-05	8.28879e-05	9.90188e-05	9.6748e-05	0.000101142	0.00010823	0.000113801	0.000122654	0.000124226	0.000124317	0.000122599	0.000109575	0.000106705	9.08922e-05	6.54309e-05	3.92161e-05	5.69029e-06
	1646.91	0	1.0775e-05	1.13497e-05	7.172e-06	4.72031e-06	4.41015e-06	3.64808e-06	-3.12065e-06	-1.19097e-05	-1.10598e-05	-9.09815e-06	-1.38776e-05	-1.29023e-05	-7.68831e-06	-9.6442e-07	7.68464e-06	6.55524e-06	4.65419e-06	1.39333e-05	3.06789e-05	2.78303e-05	1.95603e-05	1.59538e-05	1.17432e-05	3.26638e-06	-7.30613e-06	-4.46418e-06	8.79511e-06	1.21483e-05	1.72336e-05	2.85674e-05	4.85907e-05	7.64335e-05	9.15095e-05	8.86784e-05	9.22381e-05	9.83873e-05	0.000102973	0.000110651	0.000111241	0.000110348	0.000107639	9.39633e-05	9.00634e-05	7.36649e-05	4.79753e-05	2.16441e-05	-1.16363e-05
	1644.98	0	1.03256e-05	1.0829e-05	6.7546e-06	4.3338e-06	3.96034e-06	3.13828e-06	-3.47744e-06	-1.20463e-05	-1.13526e-05	-9.5999e-06	-1.43389e-05	-1.35441e-05	-8.67745e-06	-2.359e-06	5.80892e-06	4.57639e-06	2.60937e-06	1.14096e-05	2.74068e-05	2.45703e-05	1.65254e-05	1.29955e-05	8.88508e-06	6.5686e-07	-9.60538e-06	-7.00493e-06	5.54151e-06	8.53249e-06	1.30905e-05	2.35384e-05	4.22312e-05	6.8349e-05	8.2116e-05	7.85372e-05	8.10211e-05	8.59687e-05	8.92855e-05	9.54605e-05	9.47654e-05	9.25762e-05	8.85547e-05	7.39556e-05	6.86841e-05	5.14346e-05	2.53175e-05	-1.29755e-06	-3.44215e-05
	1643.05	0	9.83533e-06	1.02614e-05	6.29978e-06	3.9128e-06	3.47048e-06	2.58327e-06	-3.86511e-06	-1.21934e-05	-1.16694e-05	-1.01441e-05	-1.48384e-05	-1.42398e-05	-9.75162e-06	-3.87496e-06	3.76864e-06	2.42418e-06	3.85689e-07	8.66377e-06	2.3845e-05	2.10223e-05	1.32232e-05	9.77724e-06	5.77627e-06	-2.1804e-06	-1.21038e-05	-9.76621e-06	2.00352e-06	4.60043e-06	8.58469e-06	1.80684e-05	3.53122e-05	5.95512e-05	7.18935e-05	6.75027e-05	6.88172e-05	7.24577e-05	7.43949e-05	7.89347e-05	7.68426e-05	7.32445e-05	6.77955e-05	5.21938e-05	4.54308e-05	2.72568e-05	6.76868e-07	-2.62445e-05	-5.91951e-05
	1641.12	0	9.3448e-06	9.70878e-06	5.88315e-06	3.55342e-06	3.06701e-06	2.14463e-06	-4.09431e-06	-1.21342e-05	-1.17408e-05	-1.04017e-05	-1.49995e-05	-1.45518e-05	-1.04e-05	-4.92475e-06	2.23341e-06	8.25805e-07	-1.23688e-06	6.54859e-06	2.09295e-05	1.81554e-05	1.06413e-05	7.30314e-06	3.43585e-06	-4.21517e-06	-1.37571e-05	-1.16428e-05	-5.98573e-07	1.67581e-06	5.18808e-06	1.3841e-05	2.97956e-05	5.23376e-05	6.34753e-05	5.85533e-05	5.89988e-05	6.16385e-05	6.25452e-05	6.58335e-05	6.27536e-05	5.81799e-05	5.17674e-05	3.56496e-05	2.78948e-05	9.29774e-06	-1.72549e-05	-4.40308e-05	-7.64052e-05
	1639.2	0	8.88788e-06	9.22871e-06	5.58194e-06	3.35858e-06	2.88716e-06	1.99971e-06	-3.9495e-06	-1.16135e-05	-1.12535e-05	-9.99462e-06	-1.43865e-05	-1.39771e-05	-1.00434e-05	-4.85072e-06	1.94357e-06	5.87195e-07	-1.39127e-06	6.00251e-06	1.96746e-05	1.70239e-05	9.86302e-06	6.6792e-06	2.99076e-06	-4.29909e-06	-1.33905e-05	-1.13947e-05	-9.10055e-07	1.22538e-06	4.52761e-06	1.27082e-05	2.78227e-05	4.91952e-05	5.97069e-05	5.49226e-05	5.52358e-05	5.76334e-05	5.83669e-05	6.13541e-05	5.82758e-05	5.37686e-05	4.75035e-05	3.19999e-05	2.44462e-05	6.58302e-06	-1.88415e-05	-4.44661e-05	-7.53985e-05
	1637.27	0	8.47754e-06	8.80079e-06	5.31962e-06	3.19709e-06	2.74448e-06	1.89477e-06	-3.78576e-06	-1.11027e-05	-1.07647e-05	-9.56964e-06	-1.37666e-05	-1.33827e-05	-9.6363e-06	-4.6893e-06	1.78622e-06	4.858e-07	-1.4071e-06	5.64118e-06	1.868e-05	1.61473e-05	9.31144e-06	6.27138e-06	2.74842e-06	-4.21013e-06	-1.28886e-05	-1.09908e-05	-9.98276e-07	1.02673e-06	4.16073e-06	1.1944e-05	2.63357e-05	4.66939e-05	5.66869e-05	5.20814e-05	5.2335e-05	5.45754e-05	5.52213e-05	5.80123e-05	5.50142e-05	5.06493e-05	4.46045e-05	2.97437e-05	2.24639e-05	5.35221e-06	-1.89692e-05	-4.34771e-05	-7.30417e-05
	1635.34	0	8.11221e-06	8.41402e-06	5.07156e-06	3.02984e-06	2.5846e-06	1.75723e-06	-3.69971e-06	-1.07252e-05	-1.04215e-05	-9.29847e-06	-1.3341e-05	-1.29965e-05	-9.43263e-06	-4.71942e-06	1.4577e-06	1.88885e-07	-1.64557e-06	5.08396e-06	1.75529e-05	1.51123e-05	8.55144e-06	5.63042e-06	2.24589e-06	-4.43021e-06	-1.27566e-05	-1.09608e-05	-1.42532e-06	4.74893e-07	3.42152e-06	1.08016e-05	2.4491e-05	4.38789e-05	5.33287e-05	4.87788e-05	4.88682e-05	5.08551e-05	5.12939e-05	5.37681e-05	5.06896e-05	4.62907e-05	4.02695e-05	2.58004e-05	1.85785e-05	1.94883e-06	-2.15735e-05	-4.52557e-05	-7.37526e-05
	1633.41	0	7.7977e-06	8.08011e-06	4.85574e-06	2.882e-06	2.44166e-06	1.63161e-06	-3.63513e-06	-1.04125e-05	-1.01404e-05	-9.08187e-06	-1.29942e-05	-1.26863e-05	-9.28195e-06	-4.77223e-06	1.14565e-06	-9.87522e-08	-1.88575e-06	4.56769e-06	1.65451e-05	1.41816e-05	7.85522e-06	5.03527e-06	1.76896e-06	-4.66584e-06	-1.26913e-05	-1.09856e-05	-1.84645e-06	-5.73206e-08	2.72248e-06	9.74792e-06	2.28238e-05	4.13661e-05	5.03363e-05	4.58187e-05	4.57504e-05	4.75027e-05	4.77448e-05	4.99259e-05	4.67568e-05	4.23065e-05	3.62817e-05	2.21251e-05	1.4928e-05	-1.3117e-06	-2.41703e-05	-4.71636e-05	-7.47604e-05
	1631.48	0	7.52176e-06	7.77342e-06	4.6321e-06	2.69698e-06	2.23892e-06	1.41723e-06	-3.71987e-06	-1.03217e-05	-1.01123e-05	-9.14721e-06	-1.2991e-05	-1.27554e-05	-9.52868e-06	-5.23343e-06	4.22096e-07	-8.44267e-07	-2.6318e-06	3.55293e-06	1.50845e-05	1.27577e-05	6.60245e-06	3.84989e-06	6.66118e-07	-5.58711e-06	-1.3386e-05	-1.17948e-05	-3.04956e-06	-1.42146e-06	1.12134e-06	7.71624e-06	2.01113e-05	3.77492e-05	4.61027e-05	4.13641e-05	4.08905e-05	4.21658e-05	4.19264e-05	4.3511e-05	3.99012e-05	3.50242e-05	2.8588e-05	1.42785e-05	6.66481e-06	-9.67079e-06	-3.23749e-05	-5.51577e-05	-8.23149e-05
	1629.55	0	7.28879e-06	7.52306e-06	4.46465e-06	2.57529e-06	2.11603e-06	1.3013e-06	-3.70309e-06	-1.01303e-05	-9.952e-06	-9.04282e-06	-1.28001e-05	-1.26003e-05	-9.50004e-06	-5.36335e-06	9.25236e-08	-1.16522e-06	-2.92684e-06	3.04758e-06	1.42117e-05	1.19355e-05	5.94628e-06	3.26387e-06	1.62903e-07	-5.9183e-06	-1.35026e-05	-1.19861e-05	-3.54491e-06	-2.01326e-06	3.85823e-07	6.69153e-06	1.86005e-05	3.55762e-05	4.35314e-05	3.8762e-05	3.81132e-05	3.91558e-05	3.87036e-05	3.9998e-05	3.62437e-05	3.12473e-05	2.47221e-05	1.05546e-05	2.86769e-06	-1.3269e-05	-3.55688e-05	-5.79221e-05	-8.44838e-05
	1627.63	0	7.1038e-06	7.32627e-06	4.33675e-06	2.48679e-06	2.02988e-06	1.22464e-06	-3.66878e-06	-9.95104e-06	-9.79222e-06	-8.92197e-06	-1.26038e-05	-1.24263e-05	-9.42081e-06	-5.40459e-06	-1.02049e-07	-1.34645e-06	-3.08116e-06	2.73032e-06	1.3605e-05	1.13734e-05	5.52128e-06	2.8978e-06	-1.34106e-07	-6.07417e-06	-1.34824e-05	-1.20199e-05	-3.81317e-06	-2.34842e-06	-4.98101e-08	6.04412e-06	1.75886e-05	3.40628e-05	4.17311e-05	3.69748e-05	3.62272e-05	3.7126e-05	3.65516e-05	3.76667e-05	3.38522e-05	2.88187e-05	2.22846e-05	8.29437e-06	6.15814e-07	-1.52964e-05	-3.72106e-05	-5.91631e-05	-8.51987e-05
	1625.7	0	6.96698e-06	7.17716e-06	4.23328e-06	2.40708e-06	1.94624e-06	1.14119e-06	-3.67968e-06	-9.86551e-06	-9.73e-06	-8.89795e-06	-1.25356e-05	-1.23849e-05	-9.45912e-06	-5.5412e-06	-3.61002e-07	-1.60665e-06	-3.33227e-06	2.35192e-06	1.30087e-05	1.08023e-05	5.04274e-06	2.45735e-06	-5.29016e-07	-6.37244e-06	-1.366e-05	-1.22466e-05	-4.22522e-06	-2.82634e-06	-6.25312e-07	5.28143e-06	1.65198e-05	3.25817e-05	3.99878e-05	3.51775e-05	3.42886e-05	3.50119e-05	3.42684e-05	3.51646e-05	3.12139e-05	2.60562e-05	1.94122e-05	5.44522e-06	-2.3377e-06	-1.81939e-05	-3.99303e-05	-6.16852e-05	-8.74195e-05
	1623.77	0	6.88098e-06	7.08315e-06	4.16755e-06	2.35585e-06	1.89211e-06	1.08664e-06	-3.68932e-06	-9.81532e-06	-9.69513e-06	-8.8878e-06	-1.24985e-05	-1.23654e-05	-9.49037e-06	-5.63489e-06	-5.32262e-07	-1.77951e-06	-3.50022e-06	2.10345e-06	1.2623e-05	1.04318e-05	4.72974e-06	2.16784e-06	-7.90311e-07	-6.5736e-06	-1.37861e-05	-1.24043e-05	-4.50045e-06	-3.14425e-06	-1.00636e-06	4.78032e-06	1.58234e-05	3.16229e-05	3.88606e-05	3.40118e-05	3.30293e-05	3.36374e-05	3.27824e-05	3.35354e-05	2.94934e-05	2.42521e-05	1.75332e-05	3.57516e-06	-4.27893e-06	-2.01047e-05	-4.17336e-05	-6.33684e-05	-8.89166e-05
	1621.84	0	6.84884e-06	7.05414e-06	4.15838e-06	2.36149e-06	1.90665e-06	1.11304e-06	-3.62925e-06	-9.71378e-06	-9.58357e-06	-8.76898e-06	-1.23489e-05	-1.22041e-05	-9.33108e-06	-5.4826e-06	-3.93257e-07	-1.62151e-06	-3.32141e-06	2.26421e-06	1.27389e-05	1.05673e-05	4.9024e-06	2.35887e-06	-5.78951e-07	-6.32614e-06	-1.34936e-05	-1.21078e-05	-4.22723e-06	-2.8582e-06	-7.03065e-07	5.09227e-06	1.61266e-05	3.19012e-05	3.91643e-05	3.44138e-05	3.35171e-05	3.42057e-05	3.34499e-05	3.43043e-05	3.03937e-05	2.52964e-05	1.87376e-05	4.9805e-06	-2.69695e-06	-1.83068e-05	-3.96955e-05	-6.1101e-05	-8.6415e-05
	1619.91	0	6.85423e-06	7.05979e-06	4.16196e-06	2.36395e-06	1.90907e-06	1.11512e-06	-3.63053e-06	-9.71943e-06	-9.58881e-06	-8.77333e-06	-1.23557e-05	-1.22103e-05	-9.33472e-06	-5.48278e-06	-3.89083e-07	-1.61786e-06	-3.31862e-06	2.27181e-06	1.27549e-05	1.05819e-05	4.91284e-06	2.36758e-06	-5.72284e-07	-6.32374e-06	-1.34965e-05	-1.21093e-05	-4.22229e-06	-2.85163e-06	-6.94106e-07	5.10662e-06	1.61507e-05	3.19388e-05	3.92093e-05	3.44571e-05	3.35623e-05	3.42544e-05	3.35015e-05	3.43604e-05	3.04511e-05	2.53549e-05	1.87966e-05	5.0351e-06	-2.6415e-06	-1.82558e-05	-3.96535e-05	-6.10688e-05	-8.6396e-05
	1617.98	0	6.89454e-06	7.09968e-06	4.18243e-06	2.37147e-06	1.91141e-06	1.10972e-06	-3.66817e-06	-9.79779e-06	-9.67046e-06	-8.85453e-06	-1.24634e-05	-1.23218e-05	-9.43369e-06	-5.56329e-06	-4.4371e-07	-1.68477e-06	-3.4004e-06	2.21989e-06	1.2763e-05	1.05736e-05	4.86718e-06	2.30447e-06	-6.55174e-07	-6.44401e-06	-1.36633e-05	-1.22721e-05	-4.34422e-06	-2.97295e-06	-8.13386e-07	5.00743e-06	1.60996e-05	3.19616e-05	3.92518e-05	3.44425e-05	3.35112e-05	3.41758e-05	3.33826e-05	3.4207e-05	3.02329e-05	2.50627e-05	1.84188e-05	4.52725e-06	-3.24474e-06	-1.90007e-05	-4.05728e-05	-6.21588e-05	-8.76747e-05
	1616.06	0	6.97135e-06	7.18039e-06	4.23305e-06	2.40425e-06	1.94167e-06	1.13411e-06	-3.69252e-06	-9.88534e-06	-9.75245e-06	-8.92306e-06	-1.25666e-05	-1.24186e-05	-9.49386e-06	-5.576e-06	-3.95281e-07	-1.64499e-06	-3.37478e-06	2.31131e-06	1.29736e-05	1.07635e-05	4.9976e-06	2.40884e-06	-5.81046e-07	-6.43075e-06	-1.3726e-05	-1.2315e-05	-4.29315e-06	-2.89874e-06	-7.04089e-07	5.19593e-06	1.64291e-05	3.24874e-05	3.98827e-05	3.50499e-05	3.41406e-05	3.48456e-05	3.40813e-05	3.49563e-05	3.09821e-05	2.58011e-05	1.91332e-05	5.13934e-06	-2.6653e-06	-1.85428e-05	-4.03027e-05	-6.20805e-05	-8.78372e-05
	1614.13	0	7.07541e-06	7.2943e-06	4.31306e-06	2.46704e-06	2.00839e-06	1.20182e-06	-3.67839e-06	-9.94272e-06	-9.79062e-06	-8.93066e-06	-1.26058e-05	-1.24357e-05	-9.4487e-06	-5.45449e-06	-1.79278e-07	-1.42621e-06	-3.16116e-06	2.62287e-06	1.34514e-05	1.12235e-05	5.3887e-06	2.77178e-06	-2.51923e-07	-6.17394e-06	-1.35593e-05	-1.21097e-05	-3.94527e-06	-2.49821e-06	-2.25666e-07	5.82151e-06	1.72933e-05	3.3672e-05	4.1275e-05	3.6494e-05	3.57037e-05	3.65543e-05	3.59327e-05	3.699e-05	3.31368e-05	2.80691e-05	2.15054e-05	7.51621e-06	-1.85635e-07	-1.60809e-05	-3.79515e-05	-5.98569e-05	-8.58221e-05
	1612.2	0	7.18882e-06	7.41518e-06	4.39202e-06	2.52209e-06	2.06233e-06	1.25032e-06	-3.69734e-06	-1.00499e-05	-9.88528e-06	-9.00086e-06	-1.27215e-05	-1.2537e-05	-9.49134e-06	-5.42264e-06	-5.28561e-08	-1.30722e-06	-3.05797e-06	2.82643e-06	1.38327e-05	1.15779e-05	5.65968e-06	3.00703e-06	-5.8557e-08	-6.06656e-06	-1.35593e-05	-1.20759e-05	-3.76687e-06	-2.2776e-06	5.81095e-08	6.23715e-06	1.79349e-05	3.46238e-05	4.24061e-05	3.76213e-05	3.68962e-05	3.78397e-05	3.72982e-05	3.8471e-05	3.46606e-05	2.96218e-05	2.30701e-05	8.97884e-06	1.27867e-06	-1.47477e-05	-3.68486e-05	-5.89941e-05	-8.52768e-05
	1610.27	0	7.3008e-06	7.53862e-06	4.48023e-06	2.593e-06	2.13874e-06	1.32935e-06	-3.67377e-06	-1.01008e-05	-9.91346e-06	-8.99394e-06	-1.27459e-05	-1.25352e-05	-9.42041e-06	-5.26745e-06	2.06104e-07	-1.04268e-06	-2.79646e-06	3.19494e-06	1.4381e-05	1.21089e-05	6.1186e-06	3.43703e-06	3.36483e-07	-5.74742e-06	-1.33348e-05	-1.18076e-05	-3.342e-06	-1.79203e-06	6.33124e-07	6.97793e-06	1.89413e-05	3.59849e-05	4.40025e-05	3.92883e-05	3.87072e-05	3.98233e-05	3.9453e-05	4.08413e-05	3.71808e-05	3.22844e-05	2.58663e-05	1.18018e-05	4.23409e-06	-1.1791e-05	-3.39917e-05	-5.62565e-05	-8.2748e-05
	1608.34	0	7.39798e-06	7.64849e-06	4.56369e-06	2.66564e-06	2.22061e-06	1.41887e-06	-3.62482e-06	-1.01079e-05	-9.89379e-06	-8.93637e-06	-1.27062e-05	-1.24646e-05	-9.28217e-06	-5.0488e-06	5.21837e-07	-7.13327e-07	-2.46123e-06	3.62834e-06	1.49734e-05	1.26925e-05	6.64656e-06	3.94415e-06	8.17568e-07	-5.32612e-06	-1.29882e-05	-1.14157e-05	-2.80505e-06	-1.18955e-06	1.33151e-06	7.84419e-06	2.00668e-05	3.74511e-05	4.57126e-05	4.11103e-05	4.07083e-05	4.20294e-05	4.1871e-05	4.35157e-05	4.00598e-05	3.53658e-05	2.91482e-05	1.51957e-05	7.83447e-06	-8.09737e-06	-3.02943e-05	-5.25796e-05	-7.91781e-05
	1606.41	0	7.456e-06	7.70775e-06	4.59762e-06	2.68333e-06	2.23352e-06	1.4239e-06	-3.66133e-06	-1.01975e-05	-9.98358e-06	-9.02057e-06	-1.28223e-05	-1.25809e-05	-9.37552e-06	-5.11084e-06	5.01579e-07	-7.45592e-07	-2.50957e-06	3.62628e-06	1.50595e-05	1.2759e-05	6.66384e-06	3.93909e-06	7.8707e-07	-5.4063e-06	-1.31303e-05	-1.15473e-05	-2.8713e-06	-1.24617e-06	1.29017e-06	7.84788e-06	2.01594e-05	3.76719e-05	4.59883e-05	4.13372e-05	4.09182e-05	4.22357e-05	4.206e-05	4.36998e-05	4.01977e-05	3.54465e-05	2.91579e-05	1.50726e-05	7.62925e-06	-8.4527e-06	-3.08485e-05	-5.33312e-05	-8.01584e-05
	1604.48	0	7.47093e-06	7.7225e-06	4.60504e-06	2.68565e-06	2.2337e-06	1.42092e-06	-3.67644e-06	-1.0228e-05	-1.00154e-05	-9.05236e-06	-1.2864e-05	-1.26242e-05	-9.41437e-06	-5.14301e-06	4.78804e-07	-7.73119e-07	-2.54294e-06	3.60373e-06	1.50591e-05	1.27522e-05	6.64312e-06	3.91179e-06	7.52536e-07	-5.45473e-06	-1.3196e-05	-1.16116e-05	-2.92057e-06	-1.2953e-06	1.2416e-06	7.80636e-06	2.01354e-05	3.76748e-05	4.59979e-05	4.13248e-05	4.08914e-05	4.21976e-05	4.20058e-05	4.36315e-05	4.01037e-05	3.53231e-05	2.90005e-05	1.48645e-05	7.38303e-06	-8.75489e-06	-3.12188e-05	-5.37677e-05	-8.06675e-05
	1602.56	0	7.43888e-06	7.6978e-06	4.6063e-06	2.70792e-06	2.27139e-06	1.47848e-06	-3.5741e-06	-1.00715e-05	-9.83844e-06	-8.85688e-06	-1.26239e-05	-1.23604e-05	-9.14112e-06	-4.86594e-06	7.53196e-07	-4.66668e-07	-2.20306e-06	3.93348e-06	1.53486e-05	1.30706e-05	7.00905e-06	4.30251e-06	1.16997e-06	-4.9921e-06	-1.2677e-05	-1.10777e-05	-2.39565e-06	-7.38165e-07	1.84365e-06	8.45359e-06	2.08175e-05	3.83817e-05	4.67898e-05	4.22904e-05	4.20234e-05	4.34915e-05	4.34914e-05	4.53199e-05	4.20307e-05	3.7507e-05	3.14647e-05	1.76544e-05	1.04773e-05	-5.31869e-06	-2.74199e-05	-4.96267e-05	-7.61926e-05
	1600.63	0	7.35117e-06	7.60679e-06	4.55129e-06	2.67491e-06	2.24304e-06	1.45901e-06	-3.53477e-06	-9.95649e-06	-9.72679e-06	-8.75748e-06	-1.2481e-05	-1.22214e-05	-9.04083e-06	-4.81681e-06	7.35435e-07	-4.70891e-07	-2.18756e-06	3.87613e-06	1.51565e-05	1.29049e-05	6.9141e-06	4.2391e-06	1.14295e-06	-4.94709e-06	-1.25422e-05	-1.09623e-05	-2.38333e-06	-7.46675e-07	1.80295e-06	8.33287e-06	2.05484e-05	3.79026e-05	4.62078e-05	4.17566e-05	4.14875e-05	4.29326e-05	4.29258e-05	4.47253e-05	4.14667e-05	3.69873e-05	3.10063e-05	1.73481e-05	1.02444e-05	-5.37729e-06	-2.72301e-05	-4.91864e-05	-7.54496e-05
	1598.7	0	7.2088e-06	7.45298e-06	4.44681e-06	2.5969e-06	2.16279e-06	1.38134e-06	-3.53358e-06	-9.85115e-06	-9.64248e-06	-8.70938e-06	-1.23827e-05	-1.21474e-05	-9.04619e-06	-4.92122e-06	5.06974e-07	-6.96677e-07	-2.40008e-06	3.53355e-06	1.45886e-05	1.23661e-05	6.47485e-06	3.84155e-06	7.94871e-07	-5.19166e-06	-1.26577e-05	-1.11252e-05	-2.73416e-06	-1.1598e-06	1.29716e-06	7.64408e-06	1.95552e-05	3.64961e-05	4.4547e-05	4.00631e-05	3.96717e-05	4.09585e-05	4.0803e-05	4.24043e-05	3.90343e-05	3.44566e-05	2.83934e-05	1.47915e-05	7.61155e-06	-7.92249e-06	-2.95624e-05	-5.12876e-05	-7.72156e-05
	1596.77	0	7.02047e-06	7.25502e-06	4.32237e-06	2.51594e-06	2.08777e-06	1.32046e-06	-3.47522e-06	-9.63807e-06	-9.44328e-06	-8.54338e-06	-1.21319e-05	-1.19126e-05	-8.90148e-06	-4.89312e-06	3.84919e-07	-7.9782e-07	-2.46681e-06	3.30535e-06	1.40682e-05	1.18964e-05	6.15067e-06	3.58101e-06	6.08306e-07	-5.22927e-06	-1.25095e-05	-1.10257e-05	-2.86506e-06	-1.34776e-06	1.02275e-06	7.17504e-06	1.87402e-05	3.51991e-05	4.29918e-05	3.85642e-05	3.81176e-05	3.93037e-05	3.90758e-05	4.05512e-05	3.71794e-05	3.2626e-05	2.66193e-05	1.32656e-05	6.16305e-06	-9.07584e-06	-3.02588e-05	-5.15166e-05	-7.6857e-05
	1594.84	0	6.79042e-06	7.01346e-06	4.17107e-06	2.41818e-06	1.99774e-06	1.2482e-06	-3.40111e-06	-9.37418e-06	-9.19573e-06	-8.33574e-06	-1.182e-05	-1.16194e-05	-8.71763e-06	-4.85105e-06	2.44193e-07	-9.12182e-07	-2.53835e-06	3.03703e-06	1.34432e-05	1.13339e-05	5.7665e-06	3.27496e-06	3.92987e-07	-5.26212e-06	-1.23149e-05	-1.089e-05	-3.01001e-06	-1.5613e-06	7.05143e-07	6.62166e-06	1.77665e-05	3.36393e-05	4.112e-05	3.67654e-05	3.62561e-05	3.73243e-05	3.70134e-05	3.83413e-05	3.49743e-05	3.0458e-05	2.45285e-05	1.14867e-05	4.48765e-06	-1.03811e-05	-3.09963e-05	-5.16743e-05	-7.62889e-05
	1592.91	0	6.52725e-06	6.73324e-06	3.98819e-06	2.29049e-06	1.87254e-06	1.13566e-06	-3.35686e-06	-9.12492e-06	-8.97509e-06	-8.17123e-06	-1.15491e-05	-1.13815e-05	-8.61557e-06	-4.92144e-06	-4.52349e-08	-1.18381e-06	-2.77303e-06	2.56969e-06	1.25637e-05	1.05171e-05	5.14389e-06	2.73568e-06	-4.85209e-08	-5.50343e-06	-1.23065e-05	-1.0959e-05	-3.41302e-06	-2.06076e-06	6.10056e-08	5.67411e-06	1.62978e-05	3.14542e-05	3.85224e-05	3.41803e-05	3.35233e-05	3.43788e-05	3.38844e-05	3.49461e-05	3.14802e-05	2.68957e-05	2.09357e-05	8.12566e-06	1.11663e-06	-1.34584e-05	-3.3551e-05	-5.36828e-05	-7.75716e-05
	1590.98	0	6.24339e-06	6.42902e-06	3.78604e-06	2.14486e-06	1.72645e-06	9.99374e-07	-3.32939e-06	-8.88238e-06	-8.76845e-06	-8.03039e-06	-1.13002e-05	-1.1174e-05	-8.55996e-06	-5.05702e-06	-4.22107e-07	-1.54774e-06	-3.10316e-06	1.98477e-06	1.15322e-05	9.54867e-06	4.37996e-06	2.05854e-06	-6.23254e-07	-5.86657e-06	-1.24058e-05	-1.11467e-05	-3.9676e-06	-2.72848e-06	-7.75747e-07	4.493e-06	1.45343e-05	2.88945e-05	3.54896e-05	3.11253e-05	3.02706e-05	3.08576e-05	3.01206e-05	3.08462e-05	2.72214e-05	2.25081e-05	1.6456e-05	3.83404e-06	-3.24955e-06	-1.75718e-05	-3.71632e-05	-5.67633e-05	-7.99204e-05
	1589.06	0	5.9618e-06	6.13598e-06	3.60739e-06	2.03561e-06	1.63084e-06	9.30528e-07	-3.21194e-06	-8.52456e-06	-8.42397e-06	-7.7277e-06	-1.0861e-05	-1.07501e-05	-8.26276e-06	-4.92646e-06	-5.08672e-07	-1.59374e-06	-3.08876e-06	1.76338e-06	1.08769e-05	8.97579e-06	4.03202e-06	1.81035e-06	-7.56073e-07	-5.77014e-06	-1.20236e-05	-1.08296e-05	-3.98491e-06	-2.8172e-06	-9.74159e-07	4.02912e-06	1.35837e-05	2.72579e-05	3.35089e-05	2.9282e-05	2.84018e-05	2.88963e-05	2.81169e-05	2.87266e-05	2.51761e-05	2.05801e-05	1.46988e-05	2.53808e-06	-4.33751e-06	-1.81268e-05	-3.69454e-05	-5.5764e-05	-7.79691e-05
	1587.13	0	5.67752e-06	5.83712e-06	3.41942e-06	1.913e-06	1.51708e-06	8.37909e-07	-3.12468e-06	-8.20391e-06	-8.12439e-06	-7.47833e-06	-1.04838e-05	-1.03972e-05	-8.04584e-06	-4.88561e-06	-6.94583e-07	-1.74814e-06	-3.19137e-06	1.41704e-06	1.00895e-05	8.26485e-06	3.5407e-06	1.41517e-06	-1.03938e-06	-5.82853e-06	-1.18015e-05	-1.06809e-05	-4.18372e-06	-3.10187e-06	-1.38922e-06	3.32032e-06	1.23528e-05	2.52995e-05	3.11605e-05	2.70183e-05	2.60544e-05	2.63965e-05	2.55067e-05	2.59251e-05	2.23699e-05	1.78079e-05	1.20085e-05	2.18136e-07	-6.54532e-06	-1.98952e-05	-3.80307e-05	-5.61498e-05	-7.74737e-05
	1585.2	0	5.39465e-06	5.53192e-06	3.21276e-06	1.75934e-06	1.35956e-06	6.8613e-07	-3.11878e-06	-7.98994e-06	-7.95131e-06	-7.37623e-06	-1.02807e-05	-1.02412e-05	-8.0467e-06	-5.08225e-06	-1.13677e-06	-2.18379e-06	-3.59957e-06	7.51233e-07	8.97662e-06	7.21041e-06	2.68501e-06	6.43029e-07	-1.71234e-06	-6.29488e-06	-1.20102e-05	-1.09827e-05	-4.8573e-06	-3.89708e-06	-2.36579e-06	1.98363e-06	1.04155e-05	2.25458e-05	2.79072e-05	2.37067e-05	2.25071e-05	2.2542e-05	2.13651e-05	2.1398e-05	1.76302e-05	1.28817e-05	6.92755e-06	-4.74203e-06	-1.16485e-05	-2.48169e-05	-4.2523e-05	-6.01767e-05	-8.08293e-05
	1583.27	0	5.13369e-06	5.25408e-06	3.03148e-06	1.63275e-06	1.23548e-06	5.74688e-07	-3.07454e-06	-7.74215e-06	-7.7317e-06	-7.21205e-06	-1.00109e-05	-1.00038e-05	-7.94371e-06	-5.15003e-06	-1.42155e-06	-2.45067e-06	-3.82956e-06	2.90844e-07	8.10772e-06	6.40388e-06	2.07129e-06	1.12182e-07	-2.14588e-06	-6.52958e-06	-1.1997e-05	-1.10456e-05	-5.2507e-06	-4.38531e-06	-2.99659e-06	1.05319e-06	8.96993e-06	2.03913e-05	2.53453e-05	2.11594e-05	1.98155e-05	1.96415e-05	1.82845e-05	1.80553e-05	1.41908e-05	9.37565e-06	3.39161e-06	-8.04825e-06	-1.49651e-05	-2.7844e-05	-4.50347e-05	-6.2149e-05	-8.20844e-05
	1581.34	0	4.89954e-06	5.00708e-06	2.87454e-06	1.52833e-06	1.13696e-06	4.91962e-07	-3.01135e-06	-7.48926e-06	-7.49825e-06	-7.02216e-06	-9.71843e-06	-9.73375e-06	-7.78796e-06	-5.14149e-06	-1.6019e-06	-2.6077e-06	-3.94645e-06	-2.83589e-08	7.42441e-06	5.78172e-06	1.62794e-06	-2.5323e-07	-2.42039e-06	-6.62058e-06	-1.18592e-05	-1.09701e-05	-5.46396e-06	-4.67293e-06	-3.39684e-06	4.04154e-07	7.88272e-06	1.86955e-05	2.33169e-05	1.9186e-05	1.77573e-05	1.74414e-05	1.59747e-05	1.55671e-05	1.16763e-05	6.86495e-06	9.2214e-07	-1.02406e-05	-1.70939e-05	-2.96406e-05	-4.62981e-05	-6.28635e-05	-8.20974e-05
	1579.41	0	4.67922e-06	4.76763e-06	2.70915e-06	1.40142e-06	1.00413e-06	3.6015e-07	-3.02513e-06	-7.34637e-06	-7.39163e-06	-6.97542e-06	-9.59875e-06	-9.65592e-06	-7.83705e-06	-5.34764e-06	-2.00373e-06	-3.00997e-06	-4.33277e-06	-6.18702e-07	6.48406e-06	4.88298e-06	8.79642e-07	-9.39146e-07	-3.03172e-06	-7.07473e-06	-1.21174e-05	-1.13052e-05	-6.09417e-06	-5.40581e-06	-4.28225e-06	-7.76508e-07	6.21667e-06	1.63734e-05	2.05812e-05	1.63736e-05	1.47277e-05	1.4138e-05	1.24081e-05	1.16567e-05	7.55354e-06	2.54706e-06	-3.57009e-06	-1.46955e-05	-2.17189e-05	-3.41841e-05	-5.05658e-05	-6.68228e-05	-8.55824e-05
	1577.49	0	4.48066e-06	4.54971e-06	2.55487e-06	1.27866e-06	8.72688e-07	2.25521e-07	-3.05909e-06	-7.24563e-06	-7.32895e-06	-6.97241e-06	-9.53704e-06	-9.63814e-06	-7.93948e-06	-5.59721e-06	-2.43506e-06	-3.44839e-06	-4.76328e-06	-1.23722e-06	5.54782e-06	3.97947e-06	1.0637e-07	-1.6595e-06	-3.68815e-06	-7.59417e-06	-1.2466e-05	-1.17286e-05	-6.7908e-06	-6.20484e-06	-5.23278e-06	-2.01166e-06	4.5219e-06	1.40622e-05	1.78668e-05	1.35516e-05	1.16686e-05	1.07902e-05	8.77547e-06	7.66199e-06	3.31182e-06	-1.92902e-06	-8.26578e-06	-1.94228e-05	-2.66664e-05	-3.91245e-05	-5.53224e-05	-7.13609e-05	-8.97458e-05
	1575.56	0	4.29114e-06	4.3315e-06	2.38202e-06	1.12015e-06	6.89382e-07	1.91533e-08	-3.1972e-06	-7.28671e-06	-7.43239e-06	-7.16021e-06	-9.70294e-06	-9.87606e-06	-8.32021e-06	-6.14524e-06	-3.1826e-06	-4.23509e-06	-5.57395e-06	-2.24713e-06	4.22385e-06	2.66364e-06	-1.11098e-06	-2.84224e-06	-4.82573e-06	-8.62347e-06	-1.33602e-05	-1.27205e-05	-8.07765e-06	-7.63677e-06	-6.87677e-06	-4.01602e-06	1.97282e-06	1.08037e-05	1.40777e-05	9.47372e-06	7.16529e-06	5.80841e-06	3.29061e-06	1.57734e-06	-3.27953e-06	-9.0308e-06	-1.58844e-05	-2.73936e-05	-3.5178e-05	-4.79613e-05	-6.43081e-05	-8.04367e-05	-9.87301e-05
	1573.63	0	4.1088e-06	4.11355e-06	2.19571e-06	9.35317e-07	4.67765e-07	-2.40298e-07	-3.41263e-06	-7.43336e-06	-7.65928e-06	-7.48965e-06	-1.00378e-05	-1.03036e-05	-8.90701e-06	-6.91388e-06	-4.16347e-06	-5.27883e-06	-6.66524e-06	-3.54547e-06	2.61494e-06	1.04461e-06	-2.65533e-06	-4.36564e-06	-6.31794e-06	-1.00289e-05	-1.46574e-05	-1.41321e-05	-9.79962e-06	-9.5351e-06	-9.03154e-06	-6.58651e-06	-1.20413e-06	6.85034e-06	9.50036e-06	4.47419e-06	1.60186e-06	-3.72744e-07	-3.55392e-06	-6.04145e-06	-1.1596e-05	-1.80606e-05	-2.56498e-05	-3.77471e-05	-4.6308e-05	-5.96612e-05	-7.64025e-05	-9.28493e-05	-0.00011126
	1571.7	0	3.98269e-06	3.99653e-06	2.15125e-06	9.43614e-07	5.05016e-07	-1.63302e-07	-3.21347e-06	-7.08264e-06	-7.27827e-06	-7.08906e-06	-9.5285e-06	-9.75929e-06	-8.38035e-06	-6.42446e-06	-3.73506e-06	-4.78717e-06	-6.1028e-06	-3.0611e-06	2.92011e-06	1.41877e-06	-2.14441e-06	-3.78788e-06	-5.66625e-06	-9.24312e-06	-1.37045e-05	-1.31714e-05	-8.94059e-06	-8.64171e-06	-8.09281e-06	-5.64243e-06	-3.29401e-07	7.58715e-06	1.02869e-05	5.58192e-06	2.97597e-06	1.24242e-06	-1.63603e-06	-3.82209e-06	-8.96746e-06	-1.49825e-05	-2.20705e-05	-3.35172e-05	-4.15292e-05	-5.41885e-05	-7.01396e-05	-8.58271e-05	-0.000103448
	1569.77	0	3.8713e-06	3.89232e-06	2.10994e-06	9.47818e-07	5.33552e-07	-1.0126e-07	-3.0459e-06	-6.78388e-06	-6.95504e-06	-6.75095e-06	-9.09739e-06	-9.29994e-06	-7.93907e-06	-6.01843e-06	-3.38516e-06	-4.38423e-06	-5.63996e-06	-2.66897e-06	3.15295e-06	1.71053e-06	-1.73417e-06	-3.32003e-06	-5.13468e-06	-8.59512e-06	-1.29115e-05	-1.23739e-05	-8.23632e-06	-7.91152e-06	-7.32881e-06	-4.88192e-06	3.59857e-07	8.14329e-06	1.08737e-05	6.43545e-06	4.04682e-06	2.50811e-06	-1.2337e-07	-2.06539e-06	-6.87258e-06	-1.25147e-05	-1.91854e-05	-3.00837e-05	-3.76375e-05	-4.97095e-05	-6.49866e-05	-8.0026e-05	-9.69685e-05
	1567.84	0	3.76247e-06	3.78669e-06	2.06003e-06	9.36548e-07	5.39925e-07	-6.96081e-08	-2.92156e-06	-6.54318e-06	-6.70018e-06	-6.49187e-06	-8.76025e-06	-8.94645e-06	-7.61374e-06	-5.7376e-06	-3.16892e-06	-4.12829e-06	-5.33727e-06	-2.44276e-06	3.21948e-06	1.826e-06	-1.51261e-06	-3.04814e-06	-4.80645e-06	-8.16158e-06	-1.23467e-05	-1.18148e-05	-7.78113e-06	-7.44883e-06	-6.85847e-06	-4.44839e-06	6.83826e-07	8.29166e-06	1.09971e-05	6.74969e-06	4.49864e-06	3.0743e-06	5.97535e-07	-1.20121e-06	-5.77928e-06	-1.1164e-05	-1.75416e-05	-2.80237e-05	-3.52529e-05	-4.6874e-05	-6.16128e-05	-7.61293e-05	-9.25073e-05
	1565.91	0	3.65584e-06	3.67916e-06	2.00106e-06	9.09249e-07	5.23424e-07	-6.92268e-08	-2.84128e-06	-6.36128e-06	-6.51466e-06	-6.31304e-06	-8.51834e-06	-8.7003e-06	-7.40623e-06	-5.58421e-06	-3.08907e-06	-4.02224e-06	-5.19776e-06	-2.38597e-06	3.11551e-06	1.76093e-06	-1.48389e-06	-2.97637e-06	-4.68576e-06	-7.94658e-06	-1.20142e-05	-1.14982e-05	-7.58e-06	-7.25903e-06	-6.68782e-06	-4.34888e-06	6.34076e-07	8.02212e-06	1.06457e-05	6.5121e-06	4.31765e-06	2.92593e-06	5.10313e-07	-1.24734e-06	-5.70644e-06	-1.09503e-05	-1.71597e-05	-2.73584e-05	-3.43969e-05	-4.57034e-05	-6.00385e-05	-7.4157e-05	-9.00833e-05
	1563.99	0	3.55114e-06	3.57234e-06	1.94008e-06	8.77469e-07	5.00278e-07	-7.81715e-08	-2.77503e-06	-6.19894e-06	-6.35178e-06	-6.15994e-06	-8.30725e-06	-8.48856e-06	-7.23569e-06	-5.46996e-06	-3.05009e-06	-3.96134e-06	-5.10773e-06	-2.37946e-06	2.96293e-06	1.64382e-06	-1.51191e-06	-2.96398e-06	-4.62713e-06	-7.79797e-06	-1.17534e-05	-1.12561e-05	-7.45528e-06	-7.15093e-06	-6.60636e-06	-4.34761e-06	4.76513e-07	7.63474e-06	1.0161e-05	6.11764e-06	3.95572e-06	2.57257e-06	1.9034e-07	-1.55625e-06	-5.92971e-06	-1.10682e-05	-1.71477e-05	-2.71049e-05	-3.39941e-05	-4.50295e-05	-5.90054e-05	-7.27671e-05	-8.82802e-05
	1562.06	0	3.45164e-06	3.47277e-06	1.88699e-06	8.55027e-07	4.89155e-07	-7.20544e-08	-2.69214e-06	-6.01874e-06	-6.16612e-06	-5.97835e-06	-8.06404e-06	-8.23898e-06	-7.01994e-06	-5.30257e-06	-2.9493e-06	-3.83355e-06	-4.94632e-06	-2.29363e-06	2.8996e-06	1.61859e-06	-1.44757e-06	-2.8582e-06	-4.47426e-06	-7.55525e-06	-1.13987e-05	-1.09141e-05	-7.21814e-06	-6.92036e-06	-6.3881e-06	-4.18854e-06	5.05066e-07	7.46808e-06	9.92986e-06	6.00776e-06	3.9148e-06	2.5786e-06	2.72215e-07	-1.41551e-06	-5.65619e-06	-1.06403e-05	-1.65383e-05	-2.62056e-05	-3.28908e-05	-4.36067e-05	-5.7181e-05	-7.05481e-05	-8.56191e-05
	1560.13	0	3.33371e-06	3.34166e-06	1.79124e-06	7.75514e-07	4.01921e-07	-1.64387e-07	-2.72908e-06	-5.98066e-06	-6.15482e-06	-6.00696e-06	-8.06325e-06	-8.26904e-06	-7.1259e-06	-5.50017e-06	-3.25905e-06	-4.1527e-06	-5.26579e-06	-2.7279e-06	2.27484e-06	1.00955e-06	-1.98342e-06	-3.36524e-06	-4.94583e-06	-7.94911e-06	-1.16956e-05	-1.12597e-05	-7.7317e-06	-7.50234e-06	-7.07097e-06	-5.05493e-06	-6.51544e-07	5.92565e-06	8.12453e-06	4.10864e-06	1.84312e-06	3.0348e-07	-2.20828e-06	-4.15076e-06	-8.57996e-06	-1.3747e-05	-1.98221e-05	-2.95563e-05	-3.64214e-05	-4.71813e-05	-6.06931e-05	-7.39734e-05	-8.88595e-05
	1558.2	0	3.21109e-06	3.2079e-06	1.69815e-06	7.03191e-07	3.25697e-07	-2.40996e-07	-2.74115e-06	-5.90688e-06	-6.10243e-06	-5.98922e-06	-8.00646e-06	-8.23692e-06	-7.16577e-06	-5.62862e-06	-3.49767e-06	-4.39303e-06	-5.49866e-06	-3.07524e-06	1.73206e-06	4.88769e-07	-2.42169e-06	-3.76955e-06	-5.3092e-06	-8.22603e-06	-1.18647e-05	-1.14728e-05	-8.11079e-06	-7.94062e-06	-7.59721e-06	-5.74982e-06	-1.62167e-06	4.5845e-06	6.54634e-06	2.47916e-06	8.36056e-08	-1.61734e-06	-4.2855e-06	-6.43021e-06	-1.09889e-05	-1.6276e-05	-2.24603e-05	-3.2186e-05	-3.91582e-05	-4.98843e-05	-6.32535e-05	-7.63719e-05	-9.10023e-05
	1556.27	0	3.09237e-06	3.08693e-06	1.62938e-06	6.67584e-07	3.001e-07	-2.50335e-07	-2.66474e-06	-5.72099e-06	-5.91552e-06	-5.81296e-06	-7.7638e-06	-7.99301e-06	-6.96818e-06	-5.49436e-06	-3.44839e-06	-4.31838e-06	-5.39063e-06	-3.06165e-06	1.56537e-06	3.62548e-07	-2.4465e-06	-3.74837e-06	-5.23514e-06	-8.04956e-06	-1.15605e-05	-1.11894e-05	-7.95985e-06	-7.80751e-06	-7.493e-06	-5.73504e-06	-1.78496e-06	4.1628e-06	6.017e-06	2.05546e-06	-2.99628e-07	-1.98705e-06	-4.61291e-06	-6.74021e-06	-1.11966e-05	-1.63585e-05	-2.23896e-05	-3.18352e-05	-3.86315e-05	-4.90437e-05	-6.19993e-05	-7.47071e-05	-8.88632e-05
	1554.34	0	2.96424e-06	2.95367e-06	1.54835e-06	6.18127e-07	2.57057e-07	-2.8109e-07	-2.61024e-06	-5.55656e-06	-5.75675e-06	-5.67281e-06	-7.5608e-06	-7.79646e-06	-6.82892e-06	-5.43046e-06	-3.48297e-06	-4.33406e-06	-5.37857e-06	-3.15669e-06	1.27294e-06	1.07785e-07	-2.59854e-06	-3.85495e-06	-5.28877e-06	-7.99851e-06	-1.13789e-05	-1.10372e-05	-7.95945e-06	-7.83873e-06	-7.57298e-06	-5.93462e-06	-2.20424e-06	3.43325e-06	5.13339e-06	1.23758e-06	-1.12555e-06	-2.85109e-06	-5.49128e-06	-7.66562e-06	-1.20817e-05	-1.71829e-05	-2.3128e-05	-3.23544e-05	-3.90462e-05	-4.92051e-05	-6.17979e-05	-7.41397e-05	-8.78527e-05
	1552.42	0	2.80885e-06	2.7716e-06	1.39891e-06	4.75709e-07	8.9518e-08	-4.7357e-07	-2.75482e-06	-5.63079e-06	-5.88974e-06	-5.88324e-06	-7.76324e-06	-8.0666e-06	-7.22442e-06	-5.97084e-06	-4.19465e-06	-5.08737e-06	-6.16087e-06	-4.10811e-06	6.0647e-08	-1.10477e-06	-3.738e-06	-4.97086e-06	-6.37209e-06	-8.99978e-06	-1.22775e-05	-1.2024e-05	-9.19868e-06	-9.21084e-06	-9.139e-06	-7.8229e-06	-4.57082e-06	4.48979e-07	1.67109e-06	-2.51595e-06	-5.28575e-06	-7.46144e-06	-1.05795e-05	-1.33171e-05	-1.82236e-05	-2.38212e-05	-3.02728e-05	-3.98726e-05	-4.70941e-05	-5.7603e-05	-7.03988e-05	-8.28888e-05	-9.65914e-05
	1550.49	0	2.62953e-06	2.55839e-06	1.21872e-06	2.98852e-07	-1.213e-07	-7.19255e-07	-2.95366e-06	-5.75801e-06	-6.09268e-06	-6.18391e-06	-8.06508e-06	-8.45569e-06	-7.76666e-06	-6.68839e-06	-5.11777e-06	-6.06833e-06	-7.18477e-06	-5.33306e-06	-1.46857e-06	-2.64129e-06	-5.19798e-06	-6.40837e-06	-7.77666e-06	-1.03164e-05	-1.34841e-05	-1.33402e-05	-1.08163e-05	-1.0996e-05	-1.11682e-05	-1.02508e-05	-7.58269e-06	-3.31226e-06	-2.68596e-06	-7.26538e-06	-1.05648e-05	-1.33212e-05	-1.70609e-05	-2.05257e-05	-2.60807e-05	-3.23387e-05	-3.94686e-05	-4.95981e-05	-5.75324e-05	-6.85477e-05	-8.1678e-05	-9.44313e-05	-0.000108204
	1548.56	0	2.42467e-06	2.31463e-06	1.01242e-06	9.60628e-08	-3.63153e-07	-1.00131e-06	-3.18262e-06	-5.90565e-06	-6.32727e-06	-6.53062e-06	-8.41365e-06	-8.90439e-06	-8.39079e-06	-7.51323e-06	-6.17791e-06	-7.19509e-06	-8.36113e-06	-6.73945e-06	-3.22278e-06	-4.40421e-06	-6.87388e-06	-8.05891e-06	-9.38975e-06	-1.18294e-05	-1.48719e-05	-1.48537e-05	-1.26749e-05	-1.30467e-05	-1.34989e-05	-1.30386e-05	-1.10394e-05	-7.6272e-06	-7.6839e-06	-1.27146e-05	-1.66221e-05	-2.00451e-05	-2.44979e-05	-2.8797e-05	-3.50962e-05	-4.2112e-05	-5.00202e-05	-6.07579e-05	-6.95094e-05	-8.11055e-05	-9.46201e-05	-0.000107676	-0.000121531
	1546.63	0	2.2299e-06	2.10241e-06	8.6524e-07	-1.78207e-08	-4.82601e-07	-1.12078e-06	-3.19831e-06	-5.7836e-06	-6.23808e-06	-6.49551e-06	-8.31495e-06	-8.84333e-06	-8.44286e-06	-7.70465e-06	-6.5433e-06	-7.56182e-06	-8.71484e-06	-7.27399e-06	-4.06738e-06	-5.21299e-06	-7.55049e-06	-8.681e-06	-9.94568e-06	-1.22471e-05	-1.51169e-05	-1.51676e-05	-1.32514e-05	-1.37149e-05	-1.4304e-05	-1.41081e-05	-1.25416e-05	-9.71352e-06	-1.014e-05	-1.52434e-05	-1.93476e-05	-2.30156e-05	-2.77036e-05	-3.23091e-05	-3.87971e-05	-4.59845e-05	-5.40451e-05	-6.47454e-05	-7.36415e-05	-8.5156e-05	-9.84165e-05	-0.00011119	-0.000124614
	1544.7	0	2.06793e-06	1.96056e-06	8.29575e-07	2.73434e-08	-3.86129e-07	-9.56629e-07	-2.8536e-06	-5.21748e-06	-5.61116e-06	-5.82063e-06	-7.47151e-06	-7.92937e-06	-7.52801e-06	-6.81474e-06	-5.70996e-06	-6.61996e-06	-7.65566e-06	-6.29832e-06	-3.31308e-06	-4.35088e-06	-6.49103e-06	-7.52245e-06	-8.67832e-06	-1.07886e-05	-1.34201e-05	-1.34389e-05	-1.16253e-05	-1.20045e-05	-1.24788e-05	-1.22024e-05	-1.06363e-05	-7.88433e-06	-8.12397e-06	-1.26581e-05	-1.62515e-05	-1.94365e-05	-2.35373e-05	-2.75372e-05	-3.3265e-05	-3.96248e-05	-4.67726e-05	-5.63529e-05	-6.42506e-05	-7.45759e-05	-8.65287e-05	-9.80568e-05	-0.000110223
	1542.77	0	1.88156e-06	1.77054e-06	7.2146e-07	-2.87657e-08	-4.26416e-07	-9.71428e-07	-2.73369e-06	-4.92561e-06	-5.31767e-06	-5.54401e-06	-7.09069e-06	-7.54643e-06	-7.21771e-06	-6.6037e-06	-5.63231e-06	-6.50248e-06	-7.4857e-06	-6.27635e-06	-3.57414e-06	-4.54841e-06	-6.52931e-06	-7.48843e-06	-8.5609e-06	-1.05103e-05	-1.29411e-05	-1.29926e-05	-1.1387e-05	-1.17939e-05	-1.23135e-05	-1.21777e-05	-1.08912e-05	-8.54495e-06	-8.95334e-06	-1.33214e-05	-1.68505e-05	-2.00128e-05	-2.40454e-05	-2.8016e-05	-3.35806e-05	-3.97408e-05	-4.66443e-05	-5.57802e-05	-6.33966e-05	-7.32224e-05	-8.45196e-05	-9.53972e-05	-0.000106813
	1540.85	0	1.69528e-06	1.58509e-06	6.24528e-07	-6.70332e-08	-4.41752e-07	-9.52617e-07	-2.56808e-06	-4.57438e-06	-4.95345e-06	-5.18463e-06	-6.61213e-06	-7.05258e-06	-6.78421e-06	-6.25768e-06	-5.40827e-06	-6.22446e-06	-7.14157e-06	-6.07151e-06	-3.64745e-06	-4.5481e-06	-6.3585e-06	-7.23839e-06	-8.22053e-06	-9.99928e-06	-1.22173e-05	-1.22898e-05	-1.0877e-05	-1.12907e-05	-1.18259e-05	-1.17916e-05	-1.07379e-05	-8.74394e-06	-9.25684e-06	-1.33771e-05	-1.67546e-05	-1.98054e-05	-2.36686e-05	-2.74987e-05	-3.27818e-05	-3.86173e-05	-4.51428e-05	-5.36945e-05	-6.08857e-05	-7.00688e-05	-8.05704e-05	-9.06685e-05	-0.000101219
	1538.92	0	1.5198e-06	1.41475e-06	5.44122e-07	-8.55865e-08	-4.31737e-07	-9.02047e-07	-2.36743e-06	-4.18552e-06	-4.54135e-06	-4.76544e-06	-6.06619e-06	-6.47951e-06	-6.2561e-06	-5.80057e-06	-5.05506e-06	-5.80664e-06	-6.64814e-06	-5.70093e-06	-3.53434e-06	-4.35588e-06	-5.99473e-06	-6.79323e-06	-7.68342e-06	-9.29186e-06	-1.12974e-05	-1.13785e-05	-1.01328e-05	-1.05327e-05	-1.10539e-05	-1.10775e-05	-1.01977e-05	-8.48423e-06	-9.0335e-06	-1.28414e-05	-1.59915e-05	-1.8851e-05	-2.24564e-05	-2.60464e-05	-3.09495e-05	-3.63577e-05	-4.23973e-05	-5.02625e-05	-5.69138e-05	-6.53518e-05	-7.49677e-05	-8.42059e-05	-9.38299e-05
	1536.99	0	1.35315e-06	1.25305e-06	4.6796e-07	-1.02837e-07	-4.21693e-07	-8.53314e-07	-2.17594e-06	-3.815e-06	-4.14855e-06	-4.36572e-06	-5.54579e-06	-5.93309e-06	-5.75218e-06	-5.36385e-06	-4.71681e-06	-5.40679e-06	-6.17624e-06	-5.3456e-06	-3.42347e-06	-4.16975e-06	-5.6455e-06	-6.36667e-06	-7.1695e-06	-8.61608e-06	-1.04197e-05	-1.05089e-05	-9.4217e-06	-9.80825e-06	-1.03157e-05	-1.03938e-05	-9.67873e-06	-8.2308e-06	-8.8136e-06	-1.23235e-05	-1.52561e-05	-1.79324e-05	-2.1291e-05	-2.46506e-05	-2.919e-05	-3.41893e-05	-3.97637e-05	-4.6973e-05	-5.31071e-05	-6.08325e-05	-6.96019e-05	-7.80187e-05	-8.6758e-05
	1535.06	0	1.20308e-06	1.11075e-06	4.07783e-07	-1.0479e-07	-3.93628e-07	-7.83918e-07	-1.96892e-06	-3.43648e-06	-3.74153e-06	-3.94357e-06	-5.0039e-06	-5.35807e-06	-5.20636e-06	-4.86985e-06	-4.30308e-06	-4.92711e-06	-5.62148e-06	-4.88942e-06	-3.184e-06	-3.85509e-06	-5.17562e-06	-5.82199e-06	-6.54091e-06	-7.83439e-06	-9.4471e-06	-9.53495e-06	-8.57952e-06	-8.93865e-06	-9.41188e-06	-9.5103e-06	-8.90915e-06	-7.66131e-06	-8.22707e-06	-1.14083e-05	-1.40806e-05	-1.6526e-05	-1.95873e-05	-2.26569e-05	-2.67807e-05	-3.13184e-05	-3.6374e-05	-4.28877e-05	-4.84483e-05	-5.54238e-05	-6.33249e-05	-7.09042e-05	-7.87595e-05
	1533.13	0	1.06143e-06	9.76748e-07	3.51689e-07	-1.05543e-07	-3.65607e-07	-7.16272e-07	-1.77048e-06	-3.07514e-06	-3.35242e-06	-3.53926e-06	-4.4854e-06	-4.80731e-06	-4.68228e-06	-4.39385e-06	-3.90199e-06	-4.46274e-06	-5.08528e-06	-4.44566e-06	-2.94443e-06	-3.54379e-06	-4.71694e-06	-5.29221e-06	-5.93141e-06	-7.07962e-06	-8.51117e-06	-8.5969e-06	-7.7646e-06	-8.09622e-06	-8.53481e-06	-8.64933e-06	-8.15203e-06	-7.08884e-06	-7.63355e-06	-1.04983e-05	-1.29182e-05	-1.51392e-05	-1.79123e-05	-2.06999e-05	-2.4423e-05	-2.85161e-05	-3.30727e-05	-3.89203e-05	-4.39298e-05	-5.01881e-05	-5.72607e-05	-6.40414e-05	-7.10553e-05
	1531.2	0	9.41246e-07	8.73819e-07	3.31039e-07	-6.27564e-08	-2.81027e-07	-5.77044e-07	-1.49096e-06	-2.62416e-06	-2.85046e-06	-2.99549e-06	-3.80877e-06	-4.07163e-06	-3.9397e-06	-3.66374e-06	-3.20804e-06	-3.68099e-06	-4.20946e-06	-3.62744e-06	-2.2881e-06	-2.80233e-06	-3.82324e-06	-4.32149e-06	-4.8763e-06	-5.87757e-06	-7.12595e-06	-7.18213e-06	-6.41826e-06	-6.67652e-06	-7.01454e-06	-7.04918e-06	-6.52809e-06	-5.494e-06	-5.86697e-06	-8.26715e-06	-1.02629e-05	-1.20796e-05	-1.43644e-05	-1.66446e-05	-1.97419e-05	-2.31555e-05	-2.69647e-05	-3.19078e-05	-3.61008e-05	-4.14008e-05	-4.74287e-05	-5.32169e-05	-5.92364e-05
	1529.27	0	8.35327e-07	7.80862e-07	3.07214e-07	-3.41274e-08	-2.19196e-07	-4.71416e-07	-1.26774e-06	-2.25668e-06	-2.44372e-06	-2.55784e-06	-3.26136e-06	-3.47873e-06	-3.34684e-06	-3.08775e-06	-2.6696e-06	-3.07225e-06	-3.52475e-06	-2.9979e-06	-1.80363e-06	-2.24786e-06	-3.14023e-06	-3.57415e-06	-4.05815e-06	-4.93489e-06	-6.02799e-06	-6.06404e-06	-5.36808e-06	-5.57219e-06	-5.8364e-06	-5.82011e-06	-5.3013e-06	-4.3193e-06	-4.57273e-06	-6.60398e-06	-8.2693e-06	-9.77387e-06	-1.16785e-05	-1.35665e-05	-1.61706e-05	-1.90467e-05	-2.22628e-05	-2.64772e-05	-3.0021e-05	-3.45462e-05	-3.97213e-05	-4.46973e-05	-4.9896e-05
	1527.35	0	7.32398e-07	6.7573e-07	2.47025e-07	-6.59716e-08	-2.4261e-07	-4.81102e-07	-1.20335e-06	-2.09767e-06	-2.28411e-06	-2.40788e-06	-3.05407e-06	-3.27059e-06	-3.17922e-06	-2.97529e-06	-2.63118e-06	-3.01229e-06	-3.43638e-06	-2.99163e-06	-1.95392e-06	-2.3634e-06	-3.16817e-06	-3.56251e-06	-4.00071e-06	-4.78897e-06	-5.77159e-06	-5.8262e-06	-5.24574e-06	-5.46581e-06	-5.75593e-06	-5.8185e-06	-5.45537e-06	-4.69888e-06	-5.04709e-06	-6.98852e-06	-8.62035e-06	-1.01144e-05	-1.19831e-05	-1.38566e-05	-1.63719e-05	-1.91386e-05	-2.22204e-05	-2.61894e-05	-2.95773e-05	-3.38253e-05	-3.86365e-05	-4.32514e-05	-4.80336e-05
	1525.42	0	6.30563e-07	5.5951e-07	1.5692e-07	-1.46695e-07	-3.34661e-07	-5.83385e-07	-1.26558e-06	-2.10396e-06	-2.32088e-06	-2.487e-06	-3.11734e-06	-3.36886e-06	-3.35098e-06	-3.23364e-06	-2.99379e-06	-3.39217e-06	-3.82554e-06	-3.48543e-06	-2.61541e-06	-3.01794e-06	-3.7668e-06	-4.14079e-06	-4.55252e-06	-5.28001e-06	-6.18665e-06	-6.29094e-06	-5.86544e-06	-6.15778e-06	-6.55411e-06	-6.80057e-06	-6.71813e-06	-6.32907e-06	-6.94523e-06	-9.01971e-06	-1.08559e-05	-1.25813e-05	-1.46905e-05	-1.6853e-05	-1.96039e-05	-2.26049e-05	-2.59206e-05	-3.00312e-05	-3.36599e-05	-3.80298e-05	-4.28686e-05	-4.74837e-05	-5.21719e-05
	1523.49	0	5.37869e-07	4.61682e-07	9.48079e-08	-1.88135e-07	-3.73644e-07	-6.16223e-07	-1.24041e-06	-2.00348e-06	-2.22801e-06	-2.4114e-06	-3.00089e-06	-3.26105e-06	-3.28837e-06	-3.22907e-06	-3.06397e-06	-3.45299e-06	-3.87045e-06	-3.61032e-06	-2.88456e-06	-3.26291e-06	-3.94088e-06	-4.284e-06	-4.65935e-06	-5.31407e-06	-6.12988e-06	-6.25888e-06	-5.94781e-06	-6.2691e-06	-6.70969e-06	-7.05466e-06	-7.14536e-06	-6.99699e-06	-7.74401e-06	-9.79569e-06	-1.1664e-05	-1.34434e-05	-1.55931e-05	-1.7823e-05	-2.05801e-05	-2.35742e-05	-2.68677e-05	-3.08612e-05	-3.44568e-05	-3.86857e-05	-4.33036e-05	-4.76919e-05	-5.20932e-05
	1521.56	0	4.58542e-07	3.84144e-07	5.71693e-08	-1.98548e-07	-3.7194e-07	-5.97167e-07	-1.15488e-06	-1.83441e-06	-2.04975e-06	-2.23133e-06	-2.76521e-06	-3.01463e-06	-3.06373e-06	-3.03789e-06	-2.92108e-06	-3.28254e-06	-3.66741e-06	-3.46386e-06	-2.8551e-06	-3.19886e-06	-3.80058e-06	-4.10776e-06	-4.4424e-06	-5.02129e-06	-5.74253e-06	-5.87687e-06	-5.64321e-06	-5.96081e-06	-6.39859e-06	-6.7744e-06	-6.94938e-06	-6.93416e-06	-7.70519e-06	-9.6252e-06	-1.14009e-05	-1.31042e-05	-1.5149e-05	-1.72829e-05	-1.98814e-05	-2.26962e-05	-2.57846e-05	-2.94828e-05	-3.28496e-05	-3.67564e-05	-4.0988e-05	-4.50006e-05	-4.89943e-05
	1519.63	0	3.97803e-07	3.27848e-07	3.60682e-08	-1.94065e-07	-3.53218e-07	-5.59181e-07	-1.05768e-06	-1.66381e-06	-1.86431e-06	-2.03629e-06	-2.51737e-06	-2.74957e-06	-2.80696e-06	-2.79869e-06	-2.71108e-06	-3.04175e-06	-3.39228e-06	-3.2262e-06	-2.70384e-06	-3.01426e-06	-3.5499e-06	-3.82482e-06	-4.12352e-06	-4.63759e-06	-5.27802e-06	-5.40857e-06	-5.22406e-06	-5.52469e-06	-5.94014e-06	-6.31311e-06	-6.52097e-06	-6.57166e-06	-7.31752e-06	-9.08116e-06	-1.07265e-05	-1.23109e-05	-1.42062e-05	-1.61908e-05	-1.85869e-05	-2.11785e-05	-2.4018e-05	-2.73937e-05	-3.04862e-05	-3.40472e-05	-3.78857e-05	-4.15209e-05	-4.51226e-05
	1517.7	0	3.33175e-07	2.56982e-07	-1.38997e-08	-2.33679e-07	-3.95411e-07	-6.0232e-07	-1.06769e-06	-1.62958e-06	-1.84224e-06	-2.03345e-06	-2.49497e-06	-2.74108e-06	-2.83736e-06	-2.87661e-06	-2.84797e-06	-3.18064e-06	-3.5284e-06	-3.42337e-06	-3.00448e-06	-3.30416e-06	-3.79718e-06	-4.05483e-06	-4.33238e-06	-4.80165e-06	-5.38614e-06	-5.54097e-06	-5.44541e-06	-5.77888e-06	-6.24307e-06	-6.70824e-06	-7.06497e-06	-7.31554e-06	-8.19122e-06	-9.98808e-06	-1.17084e-05	-1.33839e-05	-1.53683e-05	-1.74665e-05	-1.99378e-05	-2.25994e-05	-2.55031e-05	-2.88807e-05	-3.20357e-05	-3.55836e-05	-3.93509e-05	-4.29044e-05	-4.63739e-05
	1515.78	0	2.72835e-07	1.96798e-07	-4.56317e-08	-2.46702e-07	-4.01285e-07	-5.97484e-07	-1.01574e-06	-1.51801e-06	-1.7269e-06	-1.92009e-06	-2.3435e-06	-2.58516e-06	-2.70144e-06	-2.76945e-06	-2.78073e-06	-3.09641e-06	-3.42328e-06	-3.3637e-06	-3.03507e-06	-3.31127e-06	-3.74943e-06	-3.98164e-06	-4.23011e-06	-4.6444e-06	-5.16036e-06	-5.32234e-06	-5.28965e-06	-5.62595e-06	-6.09615e-06	-6.59549e-06	-7.02909e-06	-7.3956e-06	-8.30736e-06	-1.00269e-05	-1.17014e-05	-1.33442e-05	-1.52778e-05	-1.73351e-05	-1.97204e-05	-2.22826e-05	-2.50704e-05	-2.82659e-05	-3.12909e-05	-3.4639e-05	-3.81569e-05	-4.14656e-05	-4.46619e-05
	1513.85	0	2.20028e-07	1.47014e-07	-6.61248e-08	-2.46354e-07	-3.89978e-07	-5.71196e-07	-9.40408e-07	-1.38165e-06	-1.57999e-06	-1.76724e-06	-2.14778e-06	-2.37715e-06	-2.50309e-06	-2.58872e-06	-2.62767e-06	-2.9194e-06	-3.21913e-06	-3.19381e-06	-2.94119e-06	-3.1904e-06	-3.57335e-06	-3.77886e-06	-3.99743e-06	-4.35732e-06	-4.80549e-06	-4.96638e-06	-4.97924e-06	-5.30477e-06	-5.76136e-06	-6.26585e-06	-6.73718e-06	-7.17147e-06	-8.07405e-06	-9.67402e-06	-1.12528e-05	-1.28102e-05	-1.46345e-05	-1.65848e-05	-1.88188e-05	-2.12134e-05	-2.38134e-05	-2.67588e-05	-2.95768e-05	-3.26565e-05	-3.58643e-05	-3.88741e-05	-4.17558e-05
	1511.92	0	1.77565e-07	1.11487e-07	-7.12744e-08	-2.27777e-07	-3.55279e-07	-5.15644e-07	-8.33139e-07	-1.21139e-06	-1.38978e-06	-1.56017e-06	-1.89117e-06	-2.0974e-06	-2.21875e-06	-2.3067e-06	-2.35643e-06	-2.6146e-06	-2.87864e-06	-2.87219e-06	-2.67596e-06	-2.89334e-06	-3.22056e-06	-3.39763e-06	-3.58518e-06	-3.89145e-06	-4.27281e-06	-4.42126e-06	-4.45579e-06	-4.75185e-06	-5.16781e-06	-5.63749e-06	-6.09254e-06	-6.52819e-06	-7.35916e-06	-8.7811e-06	-1.01951e-05	-1.15944e-05	-1.32289e-05	-1.4981e-05	-1.69735e-05	-1.91064e-05	-2.14193e-05	-2.40208e-05	-2.65257e-05	-2.9242e-05	-3.2056e-05	-3.46923e-05	-3.72024e-05
	1509.99	0	1.41057e-07	8.41777e-08	-6.75374e-08	-1.9851e-07	-3.06816e-07	-4.42813e-07	-7.0699e-07	-1.02104e-06	-1.17399e-06	-1.3212e-06	-1.59885e-06	-1.77562e-06	-1.88412e-06	-1.96553e-06	-2.01624e-06	-2.23528e-06	-2.45857e-06	-2.46201e-06	-2.31086e-06	-2.49355e-06	-2.76467e-06	-2.91225e-06	-3.06813e-06	-3.32118e-06	-3.63623e-06	-3.76565e-06	-3.80809e-06	-4.06388e-06	-4.42359e-06	-4.83528e-06	-5.24289e-06	-5.64154e-06	-6.36484e-06	-7.57485e-06	-8.78419e-06	-9.98315e-06	-1.13809e-05	-1.28819e-05	-1.45806e-05	-1.63971e-05	-1.8365e-05	-2.0568e-05	-2.26977e-05	-2.49948e-05	-2.73658e-05	-2.95849e-05	-3.16897e-05
	1508.06	0	1.09254e-07	6.44891e-08	-5.40778e-08	-1.56583e-07	-2.41598e-07	-3.48335e-07	-5.54904e-07	-8.00366e-07	-9.20667e-07	-1.03664e-06	-1.25409e-06	-1.39313e-06	-1.47915e-06	-1.54408e-06	-1.5852e-06	-1.75713e-06	-1.9323e-06	-1.93639e-06	-1.82011e-06	-1.96327e-06	-2.1751e-06	-2.29054e-06	-2.41239e-06	-2.60999e-06	-2.85598e-06	-2.95814e-06	-2.99356e-06	-3.1951e-06	-3.47855e-06	-3.8038e-06	-4.12716e-06	-4.44462e-06	-5.01522e-06	-5.96561e-06	-6.91638e-06	-7.85926e-06	-8.95801e-06	-1.01382e-05	-1.14725e-05	-1.2899e-05	-1.44441e-05	-1.61719e-05	-1.78434e-05	-1.96443e-05	-2.15015e-05	-2.32396e-05	-2.48868e-05
	1506.13	0	7.27902e-08	3.60731e-08	-5.33064e-08	-1.32186e-07	-1.99947e-07	-2.84511e-07	-4.40857e-07	-6.25607e-07	-7.23252e-07	-8.18999e-07	-9.8684e-07	-1.09966e-06	-1.17582e-06	-1.23714e-06	-1.28203e-06	-1.41834e-06	-1.5562e-06	-1.57217e-06	-1.50195e-06	-1.61282e-06	-1.7713e-06	-1.85889e-06	-1.95073e-06	-2.0975e-06	-2.28018e-06	-2.36598e-06	-2.41258e-06	-2.57871e-06	-2.81298e-06	-3.08938e-06	-3.37618e-06	-3.66903e-06	-4.14732e-06	-4.90553e-06	-5.67277e-06	-6.43716e-06	-7.32444e-06	-8.28131e-06	-9.35207e-06	-1.04947e-05	-1.17299e-05	-1.30965e-05	-1.44315e-05	-1.58528e-05	-1.73069e-05	-1.86645e-05	-1.99397e-05
	1504.2	0	4.45077e-08	2.18582e-08	-3.3117e-08	-8.16654e-08	-1.23427e-07	-1.75508e-07	-2.71627e-07	-3.85186e-07	-4.45375e-07	-5.04445e-07	-6.07732e-07	-6.77254e-07	-7.24316e-07	-7.62283e-07	-7.90196e-07	-8.74116e-07	-9.58954e-07	-9.69001e-07	-9.26213e-07	-9.94391e-07	-1.09175e-06	-1.14555e-06	-1.20196e-06	-1.2921e-06	-1.40429e-06	-1.45718e-06	-1.48621e-06	-1.58859e-06	-1.73301e-06	-1.90355e-06	-2.08074e-06	-2.26189e-06	-2.5569e-06	-3.02382e-06	-3.49644e-06	-3.9674e-06	-4.51409e-06	-5.10383e-06	-5.76355e-06	-6.46763e-06	-7.22876e-06	-8.07067e-06	-8.89337e-06	-9.76905e-06	-1.06649e-05	-1.15013e-05	-1.22866e-05
	1502.28	0	2.68274e-08	2.35394e-08	6.00032e-09	-7.33437e-09	-1.57624e-08	-2.68806e-08	-5.66325e-08	-9.31266e-08	-1.03049e-07	-1.10857e-07	-1.38578e-07	-1.50043e-07	-1.50002e-07	-1.45676e-07	-1.36136e-07	-1.53901e-07	-1.73132e-07	-1.59142e-07	-1.22407e-07	-1.40127e-07	-1.72655e-07	-1.88966e-07	-2.06877e-07	-2.38423e-07	-2.77723e-07	-2.82859e-07	-2.6567e-07	-2.79325e-07	-2.97963e-07	-3.10789e-07	-3.10072e-07	-2.96685e-07	-3.26674e-07	-4.19741e-07	-5.02951e-07	-5.81452e-07	-6.77008e-07	-7.75386e-07	-8.99124e-07	-1.03384e-06	-1.18239e-06	-1.36502e-06	-1.52727e-06	-1.72087e-06	-1.93431e-06	-2.13765e-06	-2.34325e-06
	1500.35	0	0	0	0	0	0	0	0	0	0	0	0	0	0	0	0	0	0	0	0	0	0	0	0	0	0	0	0	0	0	0	0	0	0	0	0	0	0	0	0	0	0	0	0	0	0	0	0
[truncated: 83 more columns]
