# Supplementary material for: Fatigue-free artificial ionic skin toughened by self-healable elastic nanomesh
Source: Nat Commun. 2022 Jul 29;13:4411. doi: 10.1038/s41467-022-32140-3 (PMC9338060; doi:10.1038/s41467-022-32140-3)
Supplement: Supplementary file 7 — Source Data [file 41467_2022_32140_MOESM7_ESM.zip › Supplementary Figures/Source data Supplementary Fig. 10.xlsx]

## Sheet: Supplementary Fig. 10
Strain rate: 30%		Strain rate: 23.3%		Strain rate: 16.7%		Strain rate: 10%		Strain rate: 3.3%
Strain (%)	Stress (MPa)	Strain (%)	Stress (MPa)	Strain (%)	Stress (MPa)	Strain (%)	Stress (MPa)	Strain (%)	Stress (MPa)
0.031	0.02656	0.054	0.02045	0.005	0.00212	0.003	0.0182	0	0
0.29	0.03061	0.325	0.02152	0.091	0.00358	0.056	0.01696	0.005	0.000130461
0.753	0.03461	0.727	0.02264	0.343	0.00502	0.215	0.01582	0.04	0.000402434
1.258	0.03854	1.138	0.02381	0.643	0.00643	0.407	0.01477	0.125	0.000670414
1.752	0.04242	1.533	0.02503	0.925	0.00783	0.585	0.01382	0.214	0.0009344
2.237	0.04623	1.926	0.02631	1.194	0.0092	0.743	0.01295	0.281	0.00119
2.726	0.04999	2.323	0.02763	1.463	0.01054	0.907	0.01219	0.329	0.00145
3.224	0.05369	2.729	0.029	1.74	0.01187	1.069	0.01151	0.373	0.0017
3.734	0.05733	3.141	0.03042	2.02	0.01317	1.238	0.01093	0.423	0.00195
4.245	0.06091	3.557	0.0319	2.302	0.01445	1.411	0.01044	0.481	0.00219
4.752	0.06443	3.973	0.03342	2.585	0.01571	1.579	0.01005	0.543	0.00243
5.258	0.06789	4.383	0.035	2.871	0.01695	1.753	0.00975	0.605	0.00267
5.767	0.0713	4.792	0.03662	3.157	0.01816	1.919	0.00954	0.663	0.0029
6.274	0.07464	5.203	0.0383	3.441	0.01935	2.09	0.00943	0.717	0.00313
6.778	0.07793	5.617	0.04002	3.726	0.02052	2.262	0.00941	0.769	0.00335
7.287	0.08116	6.03	0.0418	4.01	0.02166	2.433	0.00948	0.822	0.00357
7.799	0.08429	6.442	0.04322	4.292	0.02268	2.606	0.00865	0.879	0.00386
8.315	0.08727	6.853	0.04691	4.578	0.02384	2.772	0.00837	0.941	0.00412
8.824	0.08991	7.267	0.04877	4.865	0.0248	2.945	0.0099	1.004	0.00475
9.332	0.09291	7.682	0.05009	5.148	0.02543	3.116	0.01204	1.063	0.00488
9.843	0.09586	8.099	0.05235	5.434	0.0265	3.287	0.01255	1.119	0.00478
10.351	0.09937	8.514	0.05489	5.718	0.02751	3.46	0.01325	1.172	0.00452
10.857	0.10166	8.927	0.0566	5.999	0.02879	3.629	0.0141	1.224	0.00449
11.365	0.10448	9.336	0.05887	6.285	0.02963	3.804	0.01477	1.28	0.00485
11.878	0.10751	9.748	0.06059	6.571	0.03073	3.973	0.01525	1.341	0.00515
12.393	0.10989	10.163	0.06277	6.853	0.03185	4.143	0.0157	1.402	0.00541
12.902	0.11231	10.577	0.06491	7.139	0.03284	4.312	0.01623	1.461	0.00552
13.41	0.11565	10.987	0.06612	7.427	0.03369	4.48	0.01705	1.519	0.00571
13.92	0.11781	11.4	0.06843	7.713	0.03496	4.656	0.01781	1.572	0.00568
14.427	0.12081	11.814	0.06971	7.998	0.03587	4.823	0.01832	1.624	0.00571
14.934	0.12293	12.234	0.07193	8.281	0.0369	4.995	0.01878	1.679	0.00586
15.443	0.12604	12.65	0.07357	8.566	0.03794	5.163	0.01905	1.738	0.00621
15.955	0.12785	13.061	0.07478	8.851	0.0389	5.335	0.01975	1.801	0.00665
16.469	0.13084	13.47	0.07693	9.137	0.03976	5.51	0.02051	1.863	0.00675
16.98	0.13269	13.883	0.07859	9.424	0.04073	5.68	0.02086	1.922	0.00672
17.488	0.13569	14.298	0.08106	9.707	0.04153	5.854	0.02142	1.976	0.00681
17.998	0.13724	14.711	0.08272	9.99	0.04254	6.021	0.02182	2.028	0.00695
18.507	0.14018	15.123	0.08342	10.275	0.04353	6.193	0.02247	2.082	0.00713
19.013	0.14187	15.535	0.08578	10.559	0.04448	6.365	0.0229	2.141	0.00735
19.52	0.14474	15.949	0.08698	10.841	0.04541	6.534	0.0233	2.204	0.0077
20.033	0.14652	16.365	0.08893	11.129	0.04638	6.706	0.02381	2.265	0.00794
20.547	0.14934	16.782	0.09034	11.417	0.0474	6.873	0.02424	2.322	0.00814
21.057	0.15068	17.195	0.09121	11.7	0.04835	7.047	0.02492	2.378	0.0082
21.566	0.15338	17.605	0.09345	11.985	0.04904	7.219	0.02544	2.43	0.00815
22.077	0.15577	18.017	0.09473	12.27	0.04988	7.39	0.02569	2.484	0.00844
22.586	0.15803	18.432	0.09655	12.552	0.05081	7.563	0.02624	2.543	0.00881
23.09	0.15964	18.847	0.09844	12.839	0.05179	7.732	0.02691	2.606	0.00898
23.599	0.16233	19.257	0.09891	13.127	0.05258	7.906	0.02756	2.666	0.0092
24.11	0.16376	19.667	0.10111	13.411	0.05346	8.075	0.02796	2.724	0.00951
24.625	0.16604	20.082	0.10221	13.696	0.05399	8.245	0.02854	2.779	0.00963
25.136	0.16777	20.498	0.10397	13.979	0.05482	8.415	0.02931	2.832	0.0096
25.644	0.16999	20.916	0.10465	14.262	0.05578	8.584	0.02981	2.886	0.00965
26.154	0.17175	21.331	0.10613	14.548	0.0563	8.76	0.03051	2.943	0.00996
26.663	0.17371	21.743	0.10743	14.833	0.05739	8.927	0.03083	3.006	0.01036
27.169	0.17593	22.153	0.10914	15.117	0.05844	9.098	0.03134	3.067	0.01067
27.677	0.17753	22.566	0.11096	15.402	0.05922	9.267	0.03181	3.125	0.01079
28.189	0.17953	22.98	0.11163	15.689	0.05993	9.438	0.03229	3.181	0.01092
28.704	0.18184	23.393	0.11362	15.975	0.06056	9.613	0.03282	3.235	0.01112
29.213	0.1833	23.804	0.11475	16.259	0.0616	9.781	0.03311	3.287	0.01114
29.72	0.18478	24.218	0.11613	16.541	0.06246	9.955	0.03357	3.343	0.01134
30.232	0.18673	24.63	0.11756	16.827	0.06315	10.123	0.0341	3.404	0.01168
30.741	0.18922	25.049	0.11796	17.114	0.06393	10.296	0.03449	3.465	0.01205
31.247	0.19015	25.466	0.11925	17.399	0.0645	10.469	0.03505	3.527	0.0122
31.755	0.19238	25.877	0.12087	17.685	0.06534	10.638	0.0352	3.585	0.01228
32.267	0.19413	26.287	0.12161	17.97	0.06591	10.809	0.03577	3.638	0.01229
32.78	0.19549	26.7	0.12334	18.251	0.06669	10.975	0.03634	3.69	0.01247
33.291	0.19717	27.114	0.12444	18.536	0.06754	11.15	0.03676	3.744	0.0126
33.799	0.19915	27.528	0.12568	18.821	0.0683	11.323	0.03709	3.803	0.01287
34.309	0.20072	27.938	0.12653	19.103	0.06911	11.495	0.03752	3.865	0.01317
34.817	0.20261	28.351	0.12758	19.39	0.06974	11.667	0.03799	3.926	0.0135
35.325	0.20378	28.764	0.1291	19.678	0.07064	11.834	0.03833	3.983	0.01355
35.834	0.20587	29.183	0.12959	19.964	0.07108	12.009	0.03907	4.038	0.01361
36.346	0.20737	29.597	0.12994	20.248	0.07206	12.177	0.0396	4.091	0.01363
36.86	0.20949	30.012	0.13182	20.531	0.07262	12.347	0.03967	4.144	0.01394
37.368	0.21064	30.423	0.13315	20.815	0.07342	12.517	0.04024	4.204	0.01427
37.875	0.21254	30.835	0.13432	21.102	0.07417	12.686	0.04073	4.267	0.01464
38.387	0.2137	31.248	0.13503	21.387	0.0748	12.862	0.04128	4.329	0.01474
38.897	0.21562	31.662	0.13595	21.673	0.07522	13.031	0.04178	4.387	0.01506
39.403	0.21656	32.074	0.13786	21.958	0.07611	13.203	0.04212	4.442	0.01522
39.911	0.21905	32.486	0.13894	22.241	0.07662	13.371	0.04261	4.493	0.01514
40.424	0.21996	32.898	0.13958	22.525	0.07733	13.541	0.04311	4.547	0.01527
40.935	0.22145	33.313	0.14041	22.81	0.07807	13.716	0.04356	4.606	0.01568
41.445	0.22328	33.733	0.14223	23.094	0.07904	13.885	0.04374	4.668	0.01609
41.954	0.22502	34.148	0.14257	23.38	0.07978	14.059	0.04398	4.73	0.01625
42.465	0.22595	34.558	0.14455	23.664	0.08067	14.227	0.04478	4.789	0.01647
42.974	0.22753	34.968	0.1449	23.95	0.08121	14.4	0.04509	4.843	0.01659
43.481	0.22906	35.383	0.14641	24.237	0.08186	14.571	0.04528	4.896	0.01665
43.989	0.23047	35.798	0.14833	24.521	0.08241	14.74	0.04562	4.949	0.01669
44.501	0.23132	36.21	0.14828	24.804	0.08325	14.912	0.04603	5.006	0.01683
45.014	0.23279	36.622	0.14944	25.09	0.08391	15.079	0.04688	5.068	0.0172
45.525	0.23469	37.034	0.15099	25.376	0.0844	15.253	0.0473	5.131	0.01762
46.032	0.23615	37.447	0.15166	25.661	0.08507	15.424	0.04761	5.191	0.01775
46.543	0.23679	37.866	0.1525	25.947	0.08557	15.595	0.04807	5.246	0.01779
47.052	0.23874	38.282	0.15263	26.231	0.08609	15.769	0.0484	5.299	0.01789
47.559	0.24006	38.694	0.15434	26.513	0.08684	15.937	0.0488	5.351	0.01793
48.068	0.24121	39.105	0.15561	26.799	0.0875	16.112	0.04904	5.407	0.01814
48.581	0.24308	39.518	0.15597	27.083	0.08828	16.281	0.04956	5.468	0.01837
49.091	0.24349	39.93	0.157	27.366	0.08873	16.451	0.05011	5.529	0.01873
49.6	0.24543	40.344	0.15769	27.653	0.08945	16.621	0.05033	5.59	0.01906
50.11	0.24661	40.756	0.15912	27.941	0.09004	16.79	0.05081	5.647	0.01913
50.621	0.24818	41.167	0.15985	28.226	0.09076	16.965	0.05132	5.701	0.01903
51.129	0.24972	41.58	0.15998	28.51	0.0912	17.133	0.05171	5.753	0.01908
51.636	0.25068	41.998	0.16083	28.793	0.0919	17.305	0.05182	5.808	0.01937
52.146	0.2523	42.416	0.16221	29.077	0.09236	17.473	0.0523	5.867	0.01975
52.658	0.25364	42.829	0.16315	29.363	0.09283	17.644	0.05275	5.929	0.01993
53.17	0.25514	43.239	0.16352	29.649	0.09344	17.82	0.05298	5.991	0.02018
53.68	0.25563	43.651	0.16481	29.936	0.09399	17.989	0.05327	6.049	0.02023
54.188	0.25757	44.066	0.16635	30.22	0.09442	18.162	0.0536	6.104	0.02029
54.698	0.2585	44.479	0.16706	30.503	0.0954	18.329	0.05398	6.157	0.02026
55.208	0.26018	44.89	0.1679	30.788	0.09541	18.502	0.05448	6.21	0.02027
55.715	0.26105	45.302	0.16862	31.072	0.0963	18.673	0.0549	6.269	0.02064
56.225	0.26276	45.716	0.17003	31.355	0.09697	18.842	0.05502	6.331	0.02105
56.737	0.264	46.131	0.17063	31.641	0.09769	19.016	0.05535	6.393	0.02112
57.247	0.26477	46.548	0.17103	31.928	0.09812	19.183	0.05601	6.451	0.02114
57.756	0.26609	46.963	0.17213	32.213	0.09897	19.356	0.05649	6.506	0.02148
58.266	0.26745	47.374	0.1728	32.499	0.09923	19.527	0.0568	6.558	0.02143
58.778	0.26796	47.785	0.17465	32.783	0.09982	19.698	0.05691	6.611	0.02143
59.286	0.26948	48.199	0.17481	33.065	0.10044	19.872	0.05759	6.671	0.02173
59.792	0.27051	48.613	0.17567	33.351	0.10114	20.04	0.05811	6.734	0.02223
60.301	0.27151	49.027	0.17727	33.638	0.10159	20.215	0.05861	6.796	0.02255
60.813	0.27286	49.438	0.17844	33.923	0.10207	20.384	0.05891	6.854	0.02276
61.325	0.27408	49.85	0.17852	34.209	0.10252	20.555	0.05917	6.909	0.02277
61.836	0.27463	50.265	0.17872	34.492	0.10295	20.725	0.05954	6.961	0.02293
62.344	0.27644	50.683	0.18006	34.775	0.10363	20.893	0.05978	7.014	0.02315
62.854	0.27706	51.098	0.1807	35.06	0.1043	21.067	0.0601	7.072	0.02327
63.363	0.27812	51.51	0.18094	35.344	0.10489	21.236	0.06063	7.134	0.02353
63.87	0.27911	51.92	0.1821	35.628	0.10538	21.408	0.06109	7.195	0.02396
64.38	0.28	52.335	0.18321	35.915	0.10576	21.577	0.06159	7.254	0.02426
64.893	0.2821	52.75	0.18378	36.202	0.10662	21.747	0.06165	7.309	0.02434
65.404	0.28237	53.162	0.18438	36.489	0.10695	21.922	0.06215	7.363	0.0243
65.912	0.28389	53.571	0.18501	36.773	0.10752	22.091	0.06225	7.415	0.02429
66.421	0.28515	53.985	0.18548	37.055	0.10802	22.266	0.0624	7.47	0.02451
66.933	0.28621	54.398	0.18649	37.339	0.10845	22.433	0.06298	7.531	0.02491
67.441	0.28725	54.815	0.18727	37.626	0.10903	22.605	0.06349	7.593	0.02512
67.948	0.28882	55.232	0.18737	37.911	0.10942	22.776	0.06369	7.654	0.02539
68.457	0.28928	55.645	0.18814	38.197	0.11012	22.944	0.06384	7.712	0.02551
68.969	0.29043	56.055	0.18933	38.481	0.11034	23.118	0.06417	7.766	0.02543
69.481	0.29225	56.469	0.19045	38.763	0.1109	23.286	0.06474	7.819	0.02529
69.991	0.29295	56.883	0.19075	39.049	0.11149	23.46	0.06506	7.873	0.02555
70.5	0.29421	57.296	0.19149	39.335	0.11154	23.631	0.06548	7.932	0.02584
71.011	0.2954	57.707	0.19244	39.618	0.11257	23.801	0.06558	7.993	0.02613
71.519	0.29642	58.119	0.1931	39.904	0.11311	23.974	0.06599	8.055	0.02628
72.026	0.29704	58.532	0.19372	40.191	0.11363	24.143	0.06631	8.112	0.02638
72.536	0.29839	58.948	0.1937	40.475	0.11409	24.318	0.06683	8.166	0.02656
73.049	0.29966	59.366	0.19445	40.76	0.11447	24.486	0.06719	8.219	0.02662
73.56	0.29975	59.78	0.19585	41.045	0.1149	24.657	0.06753	8.273	0.02653
74.068	0.30133	60.19	0.19613	41.328	0.11547	24.827	0.06774	8.332	0.02692
74.577	0.30257	60.602	0.19727	41.613	0.11599	24.996	0.06822	8.396	0.02739
75.089	0.30332	61.017	0.19826	41.9	0.11645	25.171	0.06867	8.457	0.0277
75.599	0.30401	61.432	0.19894	42.185	0.11682	25.34	0.0689	8.514	0.02767
76.104	0.3054	61.841	0.19969	42.47	0.11733	25.512	0.06911	8.57	0.02779
76.612	0.30618	62.253	0.19995	42.753	0.11758	25.68	0.06961	8.621	0.02779
77.125	0.30686	62.667	0.20081	43.038	0.11792	25.85	0.0698	8.674	0.02802
77.638	0.30809	63.082	0.20128	43.323	0.11864	26.025	0.0703	8.734	0.02814
78.147	0.30882	63.499	0.20147	43.606	0.11917	26.194	0.07039	8.797	0.02832
78.656	0.30989	63.914	0.20211	43.891	0.11942	26.367	0.07065	8.859	0.02867
79.166	0.31097	64.325	0.20288	44.178	0.12002	26.535	0.07132	8.918	0.0289
79.674	0.3121	64.736	0.20352	44.464	0.12058	26.708	0.07151	8.972	0.02882
80.181	0.31304	65.151	0.20425	44.75	0.12109	26.88	0.07178	9.025	0.02875
80.69	0.31407	65.565	0.20523	45.033	0.12132	27.05	0.07201	9.078	0.02893
81.203	0.31519	65.977	0.2061	45.315	0.12199	27.222	0.07231	9.135	0.02921
81.716	0.31642	66.39	0.20641	45.602	0.12243	27.387	0.07285	9.197	0.0295
82.225	0.31694	66.803	0.20746	45.889	0.1227	27.56	0.07319	9.26	0.0298
82.734	0.31818	67.215	0.20778	46.174	0.12327	27.733	0.0734	9.319	0.03002
83.245	0.3191	67.633	0.20816	46.459	0.12364	27.906	0.07342	9.375	0.03029
83.753	0.31994	68.049	0.20928	46.745	0.12396	28.079	0.07377	9.429	0.0301
84.26	0.32102	68.461	0.20941	47.027	0.1244	28.246	0.07433	9.481	0.03
84.768	0.32216	68.871	0.21013	47.312	0.12499	28.42	0.07484	9.537	0.03022
85.282	0.32288	69.287	0.21063	47.596	0.12551	28.589	0.0751	9.598	0.03071
85.793	0.32413	69.701	0.21181	47.879	0.12558	28.761	0.07542	9.657	0.03096
86.302	0.32485	70.114	0.21247	48.165	0.12639	28.931	0.07549	9.716	0.03107
86.81	0.32594	70.523	0.21254	48.453	0.12681	29.099	0.07606	9.773	0.0312
87.321	0.32642	70.936	0.21365	48.738	0.12712	29.273	0.07625	9.828	0.03135
87.83	0.32748	71.349	0.21368	49.023	0.12753	29.442	0.07676	9.881	0.03134
88.338	0.32828	71.766	0.21475	49.307	0.12806	29.614	0.07717	9.936	0.03139
88.847	0.32935	72.181	0.21516	49.59	0.12856	29.782	0.07731	9.995	0.03169
89.361	0.33011	72.595	0.21471	49.877	0.12905	29.952	0.07773	10.057	0.03211
89.873	0.33107	73.005	0.2163	50.162	0.12928	30.128	0.07803	10.118	0.03247
90.38	0.33182	73.419	0.21657	50.448	0.12974	30.298	0.07846	10.177	0.03236
90.888	0.33282	73.834	0.21736	50.732	0.13008	30.472	0.07843	10.232	0.0323
91.399	0.33353	74.247	0.21781	51.015	0.13037	30.639	0.07884	10.284	0.03243
91.908	0.3344	74.659	0.21795	51.301	0.13075	30.811	0.07916	10.338	0.03255
92.415	0.33494	75.071	0.21891	51.586	0.13129	30.982	0.07946	10.396	0.03284
92.924	0.33621	75.481	0.2189	51.869	0.13189	31.152	0.07996	10.459	0.03301
93.437	0.33722	75.897	0.21993	52.154	0.13213	31.324	0.08002	10.521	0.03325
93.949	0.33787	76.316	0.21936	52.441	0.13244	31.49	0.08048	10.58	0.0334
94.458	0.33905	76.731	0.22095	52.727	0.13326	31.663	0.08128	10.634	0.03346
94.968	0.34018	77.141	0.22151	53.013	0.1332	31.836	0.08107	10.687	0.03336
95.477	0.34077	77.553	0.22176	53.297	0.13367	32.007	0.08135	10.74	0.0336
95.985	0.34152	77.968	0.22288	53.578	0.13417	32.181	0.08173	10.8	0.03393
96.493	0.34231	78.383	0.22329	53.865	0.13467	32.349	0.08207	10.863	0.03417
97.003	0.34374	78.794	0.22389	54.152	0.13494	32.524	0.0824	10.924	0.03434
97.517	0.3441	79.205	0.22464	54.437	0.13526	32.693	0.08251	10.982	0.03453
98.028	0.34527	79.617	0.22456	54.721	0.13555	32.863	0.08249	11.037	0.03462
98.536	0.34631	80.032	0.22548	55.006	0.13605	33.033	0.08313	11.089	0.0346
99.044	0.34712	80.449	0.22578	55.289	0.13639	33.202	0.08345	11.142	0.03455
99.555	0.34774	80.865	0.2257	55.573	0.13685	33.376	0.08395	11.199	0.03481
100.063	0.34911	81.276	0.2268	55.857	0.13721	33.545	0.08415	11.261	0.03516
100.571	0.34976	81.688	0.22746	56.142	0.13772	33.718	0.0842	11.322	0.03543
101.08	0.35069	82.103	0.22835	56.429	0.13783	33.886	0.08455	11.381	0.03552
101.593	0.35113	82.517	0.22876	56.715	0.13842	34.057	0.08466	11.437	0.03562
102.106	0.35215	82.929	0.22928	57.001	0.13906	34.231	0.08495	11.491	0.0357
102.614	0.35295	83.341	0.23012	57.285	0.13932	34.4	0.08505	11.543	0.03564
103.123	0.35388	83.753	0.22992	57.568	0.1398	34.574	0.08525	11.599	0.03576
103.633	0.35491	84.165	0.23072	57.853	0.1402	34.742	0.08552	11.66	0.03618
104.141	0.35585	84.583	0.23116	58.139	0.14042	34.914	0.0857	11.722	0.03651
104.649	0.35612	84.999	0.23118	58.424	0.14086	35.086	0.08638	11.783	0.03671
105.158	0.35791	85.412	0.23266	58.711	0.141	35.255	0.08647	11.841	0.03683
105.672	0.35831	85.822	0.23271	58.995	0.14159	35.428	0.0866	11.894	0.03671
106.183	0.35911	86.236	0.23293	59.277	0.14189	35.593	0.0868	11.946	0.03696
106.691	0.35989	86.651	0.23407	59.563	0.1422	35.766	0.08706	12.001	0.03711
107.2	0.36112	87.065	0.23485	59.849	0.14266	35.939	0.08733	12.06	0.03735
107.711	0.36173	87.475	0.23528	60.13	0.14306	36.11	0.08784	12.121	0.03757
108.22	0.36322	87.887	0.23593	60.416	0.14341	36.283	0.08811	12.183	0.03784
108.727	0.36349	88.3	0.23598	60.704	0.14378	36.452	0.08823	12.24	0.03788
109.236	0.36471	88.717	0.23656	60.99	0.14422	36.627	0.0886	12.295	0.03794
109.75	0.36586	89.132	0.23727	61.274	0.1446	36.795	0.08876	12.347	0.03794
110.262	0.36664	89.545	0.23739	61.558	0.14466	36.966	0.08869	12.4	0.03803
110.77	0.36729	89.956	0.23772	61.841	0.14527	37.136	0.08926	12.46	0.03842
111.279	0.36832	90.37	0.2389	62.127	0.14552	37.305	0.08961	12.523	0.03865
111.79	0.36929	90.785	0.23946	62.414	0.14602	37.481	0.08968	12.585	0.03879
112.298	0.37009	91.199	0.23998	62.699	0.14606	37.65	0.08985	12.643	0.03896
112.804	0.37078	91.611	0.23981	62.983	0.14619	37.82	0.09004	12.698	0.039
113.313	0.37173	92.023	0.24089	63.267	0.14678	37.987	0.09036	12.75	0.03892
113.828	0.37248	92.434	0.24189	63.551	0.14739	38.158	0.09095	12.803	0.03906
114.339	0.37303	92.849	0.24153	63.835	0.14755	38.334	0.09112	12.862	0.03932
114.847	0.37418	93.266	0.24171	64.118	0.14813	38.503	0.09145	12.925	0.03954
115.357	0.37509	93.681	0.24228	64.405	0.14826	38.678	0.09144	12.986	0.03964
115.868	0.37548	94.093	0.24329	64.692	0.14879	38.846	0.09184	13.045	0.03976
116.375	0.37649	94.504	0.24352	64.977	0.1489	39.017	0.09196	13.099	0.03987
116.882	0.37672	94.919	0.2439	65.264	0.14937	39.189	0.09232	13.152	0.03989
117.392	0.37831	95.335	0.24465	65.547	0.14983	39.358	0.09212	13.206	0.0398
117.905	0.37849	95.747	0.24555	65.829	0.15018	39.531	0.09263	13.262	0.03986
118.418	0.37937	96.156	0.24588	66.115	0.15065	39.697	0.09299	13.324	0.04024
118.926	0.38007	96.569	0.24689	66.402	0.15069	39.87	0.09315	13.387	0.04065
119.434	0.38118	96.984	0.24658	66.687	0.15101	40.042	0.09397	13.447	0.04069
119.945	0.38146	97.4	0.2474	66.974	0.15127	40.213	0.09391	13.503	0.0407
120.454	0.38264	97.815	0.24797	67.257	0.15169	40.386	0.09411	13.556	0.04084
120.961	0.38311	98.227	0.248	67.539	0.15227	40.555	0.09432	13.608	0.04095
121.47	0.38416	98.638	0.2486	67.825	0.15239	40.73	0.0946	13.664	0.04115
121.982	0.38482	99.053	0.24953	68.11	0.15274	40.899	0.09511	13.725	0.04127
122.495	0.38505	99.469	0.24954	68.393	0.1531	41.07	0.09518	13.786	0.04148
123.004	0.38654	99.881	0.24962	68.679	0.15374	41.239	0.09542	13.846	0.04179
123.513	0.38718	100.292	0.25068	68.965	0.15381	41.407	0.09542	13.903	0.04203
124.023	0.38763	100.705	0.25092	69.252	0.15431	41.583	0.09569	13.956	0.0419
124.53	0.38947	101.116	0.25173	69.536	0.1544	41.751	0.09621	14.009	0.04189
125.037	0.38983	101.533	0.25138	69.818	0.15481	41.924	0.09606	14.064	0.04213
125.547	0.3904	101.95	0.25165	70.103	0.15494	42.091	0.09689	14.123	0.04257
126.06	0.39173	102.363	0.2524	70.39	0.15546	42.262	0.0968	14.185	0.04282
126.573	0.39219	102.772	0.25306	70.676	0.15579	42.437	0.09703	14.247	0.04292
127.082	0.39299	103.185	0.25284	70.962	0.15594	42.606	0.09708	14.305	0.04296
127.591	0.3941	103.601	0.25342	71.246	0.15579	42.779	0.09707	14.36	0.04317
128.102	0.39488	104.016	0.25384	71.527	0.15645	42.947	0.09769	14.412	0.04316
128.61	0.3955	104.427	0.25467	71.813	0.15698	43.12	0.09783	14.466	0.04316
129.117	0.39608	104.839	0.25468	72.098	0.15721	43.292	0.09802	14.524	0.04342
129.626	0.39745	105.251	0.25465	72.38	0.15747	43.461	0.09812	14.587	0.04371
130.138	0.39812	105.667	0.25513	72.667	0.15791	43.634	0.0984	14.649	0.0439
130.65	0.39847	106.082	0.25568	72.954	0.15803	43.8	0.09872	14.707	0.04395
131.158	0.3995	106.496	0.25612	73.239	0.15856	43.973	0.09878	14.762	0.04397
131.668	0.40066	106.908	0.2563	73.525	0.15866	44.145	0.09888	14.814	0.04393
132.18	0.40109	107.321	0.25715	73.808	0.15923	44.317	0.09926	14.868	0.04397
132.686	0.40229	107.736	0.2585	74.091	0.15949	44.49	0.09939	14.928	0.04415
133.194	0.40251	108.15	0.25852	74.378	0.15996	44.658	0.10001	14.99	0.04439
133.703	0.40379	108.561	0.25907	74.666	0.16008	44.833	0.09988	15.052	0.04474
134.216	0.40473	108.973	0.25971	74.951	0.16022	45.001	0.10025	15.11	0.045
134.729	0.40538	109.387	0.26017	75.234	0.16062	45.172	0.10063	15.165	0.04491
135.238	0.40617	109.8	0.2606	75.517	0.16084	45.342	0.10066	15.217	0.04492
135.746	0.40719	110.216	0.26044	75.8	0.16153	45.511	0.10108	15.271	0.04502
136.256	0.40821	110.632	0.26082	76.086	0.1616	45.687	0.10136	15.328	0.04511
136.766	0.40853	111.045	0.26141	76.371	0.16194	45.854	0.10166	15.389	0.04536
137.273	0.40934	111.455	0.26186	76.656	0.16234	46.026	0.10166	15.451	0.04552
137.781	0.41037	111.87	0.26224	76.942	0.16272	46.194	0.10183	15.509	0.04568
138.293	0.41171	112.285	0.26301	77.228	0.16306	46.365	0.10215	15.565	0.04585
138.806	0.41179	112.697	0.26412	77.514	0.16323	46.54	0.10265	15.619	0.0458
139.315	0.41291	113.108	0.26388	77.798	0.16369	46.709	0.1029	15.671	0.04567
139.823	0.41387	113.522	0.26436	78.08	0.16388	46.883	0.10288	15.727	0.04587
140.335	0.41422	113.935	0.26447	78.366	0.16436	47.051	0.10319	15.789	0.04645
140.843	0.41493	114.352	0.2649	78.651	0.16438	47.224	0.10369	15.85	0.04666
141.35	0.41634	114.765	0.26504	78.937	0.1648	47.396	0.1037	15.911	0.0467
141.86	0.41617	115.178	0.26517	79.224	0.16465	47.563	0.10402	15.969	0.0467
142.373	0.41729	115.589	0.26562	79.507	0.16487	47.735	0.10387	16.022	0.04679
142.885	0.41848	116.004	0.26675	79.789	0.16531	47.903	0.10427	16.074	0.04684
143.394	0.41861	116.418	0.26668	80.075	0.16574	48.076	0.1045	16.129	0.04692
143.901	0.41921	116.831	0.26732	80.36	0.16598	48.248	0.10466	16.188	0.04705
144.412	0.42012	117.243	0.26806	80.642	0.16617	48.419	0.10485	16.25	0.04738
144.922	0.42163	117.656	0.26889	80.929	0.16653	48.592	0.10521	16.311	0.04769
145.428	0.42139	118.068	0.26857	81.217	0.1669	48.761	0.1058	16.368	0.04779
145.936	0.42241	118.483	0.26955	81.502	0.16715	48.936	0.10573	16.422	0.04777
146.449	0.42399	118.899	0.26945	81.787	0.16749	49.104	0.10572	16.475	0.04775
146.962	0.42396	119.314	0.27003	82.071	0.16773	49.275	0.10604	16.528	0.04787
147.471	0.42449	119.724	0.27042	82.353	0.16821	49.445	0.10629	16.587	0.04821
147.979	0.42586	120.137	0.27143	82.64	0.16825	49.614	0.10663	16.651	0.04846
148.491	0.42614	120.552	0.27149	82.927	0.16856	49.789	0.10669	16.713	0.04865
149	0.42713	120.966	0.2719	83.212	0.16889	49.958	0.10689	16.771	0.04881
149.507	0.42766	121.377	0.27252	83.496	0.16913	50.13	0.10729	16.826	0.04883
150.015	0.42884	121.79	0.27247	83.779	0.16935	50.297	0.1075	16.878	0.04868
150.528	0.42925	122.204	0.27343	84.064	0.16978	50.469	0.10771	16.931	0.04875
151.041	0.42995	122.62	0.2736	84.349	0.17028	50.644	0.108	16.99	0.04896
151.549	0.43087	123.034	0.27378	84.632	0.17026	50.812	0.10829	17.052	0.04921
152.056	0.43124	123.447	0.274	84.918	0.17084	50.985	0.10806	17.114	0.04945
152.567	0.4321	123.858	0.27447	85.204	0.17115	51.153	0.1082	17.173	0.0496
153.078	0.43309	124.272	0.27512	85.489	0.17154	51.326	0.1087	17.227	0.04966
153.584	0.43351	124.687	0.27598	85.776	0.1716	51.498	0.10887	17.28	0.04965
154.092	0.4343	125.101	0.27625	86.06	0.17191	51.667	0.10875	17.333	0.04958
154.605	0.43485	125.513	0.276	86.343	0.17244	51.839	0.10879	17.39	0.04979
155.118	0.43578	125.925	0.27693	86.628	0.1726	52.006	0.10947	17.452	0.05016
155.627	0.43624	126.338	0.27746	86.915	0.17287	52.179	0.10978	17.515	0.05057
156.135	0.43711	126.752	0.27752	87.199	0.17291	52.35	0.10993	17.574	0.05054
156.647	0.43782	127.167	0.27723	87.486	0.17322	52.522	0.10996	17.63	0.05055
157.156	0.43855	127.582	0.27805	87.769	0.17341	52.695	0.1102	17.683	0.05051
157.663	0.43949	127.994	0.27877	88.051	0.17366	52.864	0.11028	17.736	0.05064
158.171	0.4401	128.406	0.27908	88.338	0.17418	53.039	0.11054	17.791	0.05077
158.683	0.44043	128.822	0.27939	88.624	0.17428	53.207	0.11072	17.853	0.05105
159.195	0.44184	129.236	0.28014	88.904	0.1747	53.378	0.11105	17.914	0.05127
159.704	0.44248	129.648	0.28077	89.188	0.17479	53.548	0.11128	17.974	0.05156
160.212	0.44331	130.059	0.28094	89.477	0.17529	53.717	0.11171	18.031	0.05166
160.723	0.44364	130.473	0.28096	89.766	0.17583	53.892	0.11179	18.084	0.05153
161.235	0.44527	130.886	0.28173	90.051	0.17593	54.06	0.11178	18.137	0.05141
161.741	0.44553	131.303	0.28173	90.333	0.17626	54.232	0.11191	18.192	0.05158
162.247	0.44624	131.716	0.28187	90.615	0.17633	54.4	0.11222	18.251	0.05183
162.76	0.44733	132.128	0.28232	90.901	0.17671	54.571	0.11252	18.313	0.05221
163.274	0.44831	132.54	0.28326	91.189	0.17697	54.747	0.11291	18.376	0.05231
163.783	0.44785	132.955	0.28329	91.475	0.1772	54.916	0.11297	18.434	0.05242
164.292	0.44945	133.37	0.28356	91.758	0.1776	55.09	0.11315	18.489	0.05243
164.803	0.44992	133.783	0.28444	92.041	0.17773	55.257	0.11341	18.542	0.05241
165.312	0.45132	134.193	0.28456	92.326	0.17806	55.429	0.11356	18.596	0.05241
165.819	0.45117	134.606	0.28582	92.61	0.17815	55.601	0.11396	18.655	0.05263
166.327	0.4528	135.019	0.28506	92.893	0.17841	55.77	0.11411	18.717	0.05288
166.838	0.45309	135.435	0.28536	93.181	0.17891	55.942	0.11391	18.778	0.05309
167.35	0.45341	135.85	0.28575	93.468	0.1791	56.109	0.1141	18.836	0.0532
167.861	0.45442	136.264	0.28654	93.753	0.17941	56.283	0.11462	18.89	0.05321
168.369	0.45545	136.676	0.28741	94.038	0.17966	56.455	0.11479	18.942	0.05312
168.88	0.45564	137.089	0.28784	94.322	0.17967	56.626	0.11467	18.994	0.05307
169.39	0.45651	137.503	0.288	94.603	0.1801	56.799	0.11484	19.053	0.0533
169.896	0.45724	137.917	0.28849	94.889	0.18067	56.968	0.11552	19.117	0.05364
170.404	0.45821	138.328	0.28906	95.177	0.18057	57.143	0.11575	19.18	0.05392
170.916	0.45842	138.741	0.28971	95.462	0.18088	57.309	0.11586	19.24	0.05413
171.429	0.45932	139.155	0.28954	95.747	0.18101	57.48	0.11604	19.293	0.05396
171.939	0.46017	139.57	0.29025	96.03	0.18134	57.651	0.11623	19.344	0.05396
172.447	0.46136	139.984	0.29042	96.314	0.18149	57.82	0.11648	19.397	0.05402
172.959	0.4611	140.398	0.29079	96.599	0.18161	57.994	0.11665	19.453	0.05428
173.468	0.46225	140.811	0.29122	96.884	0.18244	58.162	0.11663	19.515	0.05443
173.975	0.46344	141.223	0.29166	97.168	0.18238	58.335	0.11691	19.577	0.05463
174.483	0.46411	141.638	0.29265	97.453	0.1827	58.504	0.11715	19.637	0.05483
174.995	0.46478	142.053	0.29243	97.741	0.18295	58.675	0.11733	19.693	0.05494
175.507	0.4659	142.465	0.2932	98.027	0.18355	58.849	0.1176	19.747	0.05483
176.015	0.46689	142.875	0.29374	98.311	0.18355	59.018	0.11771	19.799	0.0547
176.524	0.46758	143.289	0.29397	98.593	0.1837	59.192	0.11791	19.855	0.05488
177.036	0.46798	143.704	0.29472	98.878	0.18426	59.359	0.11812	19.917	0.05539
177.547	0.46943	144.118	0.2939	99.166	0.1845	59.532	0.11808	19.978	0.05558
178.053	0.46932	144.531	0.29479	99.449	0.18458	59.704	0.11841	20.039	0.05572
178.56	0.47032	144.945	0.29541	99.735	0.18473	59.873	0.11848	20.097	0.0557
179.072	0.47067	145.357	0.29496	100.02	0.18491	60.046	0.11863	20.15	0.05579
179.584	0.47226	145.773	0.29606	100.304	0.18529	60.213	0.1189	20.202	0.05577
180.094	0.47258	146.187	0.29599	100.59	0.18515	60.386	0.11925	20.257	0.05576
180.604	0.47375	146.599	0.29698	100.873	0.18551	60.557	0.11942	20.316	0.05601
181.116	0.47383	147.009	0.29724	101.154	0.18577	60.729	0.11957	20.377	0.05644
181.624	0.47459	147.424	0.29745	101.442	0.18623	60.901	0.11953	20.439	0.05653
182.13	0.47494	147.838	0.29786	101.73	0.18641	61.07	0.11989	20.496	0.05666
182.638	0.47586	148.254	0.29835	102.016	0.18665	61.245	0.12043	20.551	0.05662
183.149	0.47656	148.667	0.29859	102.301	0.18709	61.413	0.12051	20.603	0.05659
183.662	0.47745	149.08	0.29922	102.585	0.18711	61.584	0.12043	20.656	0.05669
184.172	0.47823	149.491	0.29945	102.866	0.18743	61.754	0.12064	20.716	0.05685
184.68	0.47905	149.904	0.29948	103.15	0.18789	61.922	0.12107	20.779	0.05713
185.192	0.47952	150.32	0.30006	103.438	0.18797	62.097	0.12131	20.84	0.05728
185.703	0.48062	150.734	0.30092	103.726	0.18801	62.266	0.12139	20.899	0.05755
186.21	0.48072	151.144	0.30175	104.009	0.18844	62.439	0.12146	20.954	0.05752
186.716	0.48186	151.557	0.30199	104.292	0.18857	62.606	0.12166	21.006	0.0574
187.227	0.4827	151.97	0.30213	104.577	0.18866	62.777	0.12196	21.059	0.0575
187.74	0.48331	152.387	0.30235	104.862	0.18916	62.952	0.12201	21.118	0.05781
188.25	0.48343	152.802	0.30292	105.146	0.18951	63.121	0.12216	21.18	0.05813
188.759	0.48537	153.215	0.30369	105.43	0.18991	63.296	0.12208	21.242	0.05828
189.27	0.4857	153.627	0.30362	105.716	0.18994	63.463	0.12245	21.301	0.05836
189.779	0.48627	154.04	0.30448	106.003	0.19043	63.636	0.12246	21.356	0.05846
190.285	0.48737	154.454	0.3047	106.29	0.1908	63.807	0.12262	21.408	0.05846
190.794	0.48824	154.867	0.3057	106.574	0.19087	63.976	0.12305	21.462	0.05842
191.306	0.48858	155.279	0.30592	106.856	0.19112	64.149	0.12325	21.519	0.05849
191.817	0.4896	155.692	0.30589	107.141	0.19151	64.315	0.12337	21.581	0.0588
192.326	0.49031	156.107	0.30677	107.428	0.19173	64.488	0.12333	21.643	0.05914
192.837	0.49132	156.522	0.30633	107.713	0.19186	64.66	0.12353	21.703	0.05926
193.349	0.49161	156.936	0.30727	107.999	0.19158	64.831	0.12386	21.758	0.0593
193.858	0.49303	157.35	0.3069	108.283	0.19224	65.004	0.12387	21.812	0.05938
194.365	0.49362	157.762	0.3072	108.565	0.19243	65.173	0.12396	21.864	0.05937
194.872	0.49439	158.173	0.30857	108.85	0.19247	65.349	0.12432	21.92	0.05947
195.383	0.49501	158.588	0.3084	109.135	0.1927	65.517	0.12447	21.981	0.05966
195.895	0.49626	159.003	0.30962	109.418	0.19309	65.687	0.12445	22.042	0.05999
196.405	0.4963	159.415	0.30949	109.705	0.19344	65.856	0.12458	22.1	0.06019
196.915	0.49767	159.826	0.30988	109.991	0.19343	66.025	0.12512	22.158	0.06013
197.426	0.49862	160.24	0.31065	110.277	0.19382	66.2	0.12524	22.211	0.06009
197.936	0.49925	160.654	0.31033	110.562	0.19403	66.368	0.12531	22.264	0.05996
198.442	0.49977	161.071	0.31078	110.846	0.19414	66.542	0.12517	22.32	0.06013
198.949	0.50126	161.485	0.31091	111.129	0.19426	66.711	0.1254	22.379	0.0604
199.461	0.50158	161.898	0.31187	111.414	0.19459	66.88	0.12569	22.441	0.06051
199.973	0.50213	162.308	0.31154	111.701	0.19485	67.054	0.12586	22.503	0.06074
200.483	0.50282	162.722	0.31244	111.988	0.19473	67.224	0.1258	22.561	0.06082
200.992	0.50421	163.137	0.31341	112.272	0.19485	67.399	0.12592	22.616	0.06079
201.504	0.50426	163.549	0.31346	112.554	0.19537	67.566	0.12618	22.669	0.0606
202.013	0.50515	163.96	0.31354	112.84	0.19531	67.738	0.12653	22.722	0.06065
202.52	0.50614	164.374	0.3144	113.125	0.1956	67.909	0.12659	22.78	0.0609
203.027	0.50659	164.788	0.31461	113.407	0.19618	68.078	0.12656	22.844	0.06125
203.538	0.50717	165.205	0.31479	113.693	0.19631	68.251	0.12687	22.905	0.0613
204.051	0.5082	165.619	0.31505	113.98	0.19659	68.418	0.12712	22.963	0.06129
204.562	0.50866	166.031	0.31505	114.266	0.19674	68.592	0.12739	23.018	0.06132
205.072	0.50923	166.443	0.31629	114.551	0.19708	68.763	0.12733	23.07	0.06134
205.582	0.51015	166.856	0.31648	114.835	0.19715	68.935	0.12762	23.124	0.06135
206.092	0.51109	167.271	0.31698	115.116	0.19745	69.107	0.12801	23.183	0.06145
206.597	0.51128	167.684	0.31715	115.402	0.19782	69.275	0.12802	23.246	0.0617
207.105	0.51221	168.095	0.31756	115.69	0.19774	69.45	0.12825	23.307	0.06199
207.617	0.5127	168.508	0.319	115.975	0.1981	69.619	0.12841	23.365	0.0622
208.129	0.51397	168.922	0.3183	116.261	0.19834	69.79	0.12864	23.42	0.06217
208.639	0.51455	169.338	0.31896	116.545	0.19845	69.96	0.12885	23.473	0.06209
209.148	0.51562	169.754	0.31896	116.827	0.19905	70.129	0.1288	23.526	0.06217
209.66	0.51643	170.167	0.31969	117.112	0.19872	70.304	0.12904	23.583	0.06225
210.17	0.51688	170.579	0.32076	117.396	0.19908	70.472	0.12925	23.645	0.06249
210.676	0.51796	170.991	0.32054	117.681	0.1996	70.645	0.1293	23.706	0.06273
211.184	0.5189	171.405	0.32138	117.967	0.19982	70.813	0.12956	23.765	0.06294
211.695	0.51921	171.818	0.32171	118.253	0.20006	70.983	0.12963	23.82	0.06307
212.207	0.52026	172.229	0.32218	118.54	0.20015	71.159	0.13005	23.875	0.06299
212.717	0.52112	172.642	0.32306	118.824	0.20054	71.327	0.12979	23.927	0.06291
213.227	0.52156	173.056	0.32266	119.106	0.20066	71.501	0.13002	23.983	0.06315
213.737	0.52231	173.471	0.32318	119.392	0.20085	71.668	0.13022	24.045	0.06351
214.247	0.52377	173.888	0.32374	119.678	0.20126	71.84	0.13022	24.106	0.06371
214.753	0.52401	174.301	0.32367	119.964	0.20133	72.013	0.13066	24.167	0.06382
215.26	0.52473	174.714	0.32435	120.25	0.20139	72.182	0.13035	24.225	0.064
215.772	0.52571	175.126	0.32449	120.534	0.20127	72.354	0.13046	24.278	0.06392
216.285	0.52698	175.54	0.32533	120.815	0.20176	72.521	0.13092	24.33	0.06383
216.795	0.52685	175.953	0.32538	121.102	0.20199	72.695	0.13103	24.384	0.06396
217.305	0.52755	176.365	0.32627	121.387	0.20193	72.867	0.13137	24.443	0.06422
217.816	0.52887	176.777	0.32653	121.67	0.20255	73.039	0.13136	24.505	0.06458
218.325	0.52917	177.191	0.32662	121.957	0.20277	73.211	0.13168	24.567	0.06468
218.831	0.5301	177.603	0.32688	122.242	0.20267	73.379	0.13189	24.624	0.06463
219.339	0.53078	178.021	0.32784	122.527	0.20305	73.554	0.13204	24.678	0.06465
219.85	0.53152	178.436	0.32796	122.812	0.20332	73.722	0.13204	24.731	0.06465
220.362	0.5321	178.848	0.32836	123.097	0.20354	73.892	0.13187	24.784	0.06457
220.873	0.53316	179.26	0.32883	123.381	0.20365	74.062	0.13234	24.844	0.06471
221.383	0.53411	179.674	0.32933	123.666	0.20408	74.231	0.13253	24.907	0.06497
221.893	0.53394	180.087	0.32986	123.952	0.20409	74.407	0.13269	24.968	0.06524
222.402	0.53546	180.501	0.33042	124.238	0.20409	74.575	0.13292	25.027	0.06531
222.909	0.53671	180.912	0.33124	124.522	0.20454	74.748	0.13291	25.083	0.0652
223.416	0.53759	181.325	0.33101	124.805	0.20477	74.916	0.13326	25.134	0.06503
223.929	0.53768	181.738	0.3316	125.089	0.20502	75.086	0.13337	25.187	0.06512
224.441	0.53921	182.153	0.33166	125.375	0.20501	75.261	0.13346	25.246	0.06529
224.951	0.5398	182.569	0.33213	125.658	0.2053	75.43	0.1335	25.308	0.06539
225.461	0.54037	182.982	0.33251	125.943	0.20568	75.605	0.13345	25.37	0.06554
225.972	0.54121	183.395	0.33282	126.23	0.20592	75.772	0.1339	25.429	0.06581
226.48	0.54193	183.807	0.33325	126.516	0.206	75.945	0.13384	25.483	0.06586
226.988	0.54261	184.222	0.3339	126.803	0.20633	76.116	0.13389	25.536	0.06568
227.496	0.54347	184.636	0.33437	127.087	0.20654	76.286	0.13395	25.589	0.06556
228.006	0.54452	185.047	0.3342	127.369	0.20675	76.457	0.13416	25.647	0.06574
228.517	0.5453	185.458	0.33463	127.653	0.20684	76.623	0.1345	25.708	0.06609
229.028	0.54613	185.872	0.33488	127.939	0.20698	76.796	0.13451	25.771	0.06638
229.538	0.54713	186.287	0.33551	128.225	0.2073	76.969	0.1347	25.83	0.06652
230.049	0.54769	186.704	0.33521	128.512	0.20702	77.141	0.13487	25.886	0.06666
230.559	0.54839	187.119	0.33607	128.796	0.2073	77.314	0.13486	25.94	0.06673
231.066	0.54951	187.531	0.33565	129.078	0.20751	77.482	0.13531	25.992	0.06665
231.573	0.54981	187.942	0.33696	129.363	0.20775	77.657	0.13536	26.047	0.06678
232.085	0.55024	188.357	0.33759	129.648	0.20763	77.825	0.13574	26.109	0.06709
232.597	0.55148	188.771	0.3378	129.931	0.2082	77.995	0.13584	26.17	0.06743
233.106	0.5525	189.183	0.33806	130.219	0.2085	78.165	0.13583	26.229	0.06767
233.616	0.55306	189.594	0.33937	130.505	0.20852	78.334	0.13614	26.286	0.0676
234.128	0.55396	190.007	0.33901	130.79	0.20863	78.51	0.1364	26.34	0.06756
234.636	0.5544	190.421	0.34011	131.074	0.20902	78.678	0.13657	26.393	0.06763
235.142	0.55535	190.838	0.33949	131.358	0.20911	78.85	0.13631	26.447	0.06775
235.651	0.55653	191.252	0.34032	131.642	0.2095	79.018	0.13664	26.507	0.06789
236.162	0.55687	191.664	0.34122	131.928	0.20953	79.189	0.1368	26.57	0.06823
236.674	0.55766	192.076	0.34096	132.214	0.20976	79.365	0.13701	26.632	0.06851
237.185	0.55864	192.491	0.34198	132.5	0.2099	79.534	0.13706	26.69	0.06862
237.694	0.56019	192.904	0.34215	132.784	0.21006	79.707	0.13705	26.745	0.06853
238.205	0.56074	193.316	0.34326	133.066	0.21039	79.874	0.13736	26.797	0.06844
238.715	0.56128	193.728	0.34334	133.352	0.21056	80.046	0.1374	26.85	0.06848
239.222	0.56211	194.142	0.3434	133.638	0.21073	80.219	0.1374	26.909	0.06874
239.728	0.56354	194.555	0.3442	133.92	0.21094	80.389	0.13744	26.972	0.06893
240.241	0.56388	194.971	0.34434	134.206	0.21139	80.561	0.13737	27.033	0.06896
240.753	0.56447	195.387	0.3444	134.492	0.21137	80.727	0.13773	27.091	0.06901
241.262	0.56587	195.8	0.34509	134.778	0.21169	80.901	0.13779	27.146	0.06908
241.772	0.56677	196.211	0.34543	135.064	0.21197	81.073	0.13793	27.198	0.06886
242.283	0.56766	196.624	0.34593	135.348	0.2122	81.244	0.1379	27.251	0.06874
242.792	0.56838	197.039	0.34587	135.63	0.21222	81.416	0.13817	27.311	0.06898
243.299	0.56989	197.453	0.34608	135.917	0.21252	81.585	0.13847	27.373	0.06927
243.808	0.57028	197.864	0.34731	136.204	0.21242	81.76	0.13862	27.435	0.06945
244.319	0.57098	198.275	0.34756	136.489	0.21285	81.928	0.13872	27.494	0.06956
244.83	0.57188	198.688	0.34772	136.773	0.21283	82.098	0.13886	27.548	0.06947
245.34	0.57303	199.104	0.34766	137.058	0.21309	82.268	0.13893	27.602	0.06946
245.849	0.57348	199.521	0.34827	137.341	0.21333	82.437	0.13929	27.655	0.06939
246.36	0.57465	199.934	0.34824	137.625	0.2132	82.613	0.13943	27.712	0.06943
246.869	0.57539	200.346	0.34905	137.909	0.2136	82.781	0.13928	27.773	0.06974
247.377	0.57623	200.759	0.34921	138.194	0.21388	82.953	0.13967	27.834	0.07001
247.884	0.57726	201.174	0.34926	138.48	0.21436	83.121	0.1398	27.893	0.07006
248.396	0.57796	201.587	0.35028	138.767	0.21425	83.291	0.14007	27.948	0.07001
248.908	0.57868	201.999	0.35047	139.053	0.21442	83.467	0.14031	28.002	0.06995
249.418	0.57951	202.41	0.35049	139.337	0.21451	83.637	0.1403	28.055	0.07002
249.928	0.5805	202.825	0.35125	139.619	0.21494	83.81	0.14021	28.111	0.07018
250.439	0.58103	203.239	0.35141	139.905	0.21516	83.978	0.14058	28.173	0.07042
250.948	0.58214	203.654	0.35164	140.191	0.21528	84.151	0.14066	28.234	0.07065
251.455	0.58275	204.069	0.35152	140.476	0.21519	84.322	0.14084	28.295	0.07097
251.964	0.58407	204.482	0.35169	140.763	0.21533	84.491	0.14085	28.353	0.07103
252.473	0.58469	204.892	0.35252	141.047	0.21566	84.663	0.14069	28.406	0.07097
252.984	0.58568	205.307	0.35298	141.328	0.21576	84.83	0.14115	28.458	0.07086
253.495	0.58627	205.721	0.35353	141.614	0.21577	85.004	0.14128	28.513	0.07104
254.006	0.58721	206.134	0.35324	141.899	0.2161	85.175	0.14142	28.572	0.07125
254.517	0.5879	206.545	0.35388	142.182	0.21634	85.346	0.1414	28.633	0.07151
255.025	0.58907	206.957	0.35447	142.467	0.21668	85.518	0.1415	28.695	0.07162
255.532	0.58978	207.37	0.35433	142.755	0.21679	85.687	0.14176	28.752	0.07169
256.041	0.59028	207.788	0.35481	143.04	0.217	85.863	0.1419	28.806	0.07177
256.553	0.59165	208.203	0.35493	143.326	0.21704	86.032	0.14198	28.859	0.07173
257.065	0.59208	208.616	0.3554	143.61	0.21715	86.202	0.14208	28.913	0.07165
257.574	0.59288	209.027	0.35545	143.893	0.21738	86.37	0.14209	28.973	0.07189
258.083	0.59395	209.442	0.35615	144.178	0.2176	86.539	0.14234	29.036	0.07223
258.594	0.59487	209.856	0.35665	144.465	0.2176	86.715	0.14232	29.097	0.07239
259.103	0.5953	210.268	0.35706	144.751	0.21767	86.884	0.14282	29.155	0.07245
259.611	0.5964	210.679	0.35787	145.035	0.21806	87.056	0.1428	29.209	0.07252
260.119	0.59731	211.092	0.35766	145.318	0.21803	87.224	0.14302	29.261	0.0725
260.63	0.59834	211.506	0.35792	145.603	0.2182	87.396	0.1428	29.314	0.07251
261.14	0.59905	211.921	0.35862	145.887	0.2183	87.571	0.14286	29.374	0.07264
261.651	0.60021	212.337	0.3581	146.169	0.21859	87.739	0.14308	29.437	0.07286
262.161	0.60137	212.752	0.35931	146.455	0.21877	87.913	0.14294	29.498	0.07316
262.672	0.60167	213.162	0.35939	146.744	0.21902	88.081	0.14352	29.557	0.07324
263.181	0.60344	213.573	0.35999	147.029	0.21931	88.254	0.14337	29.611	0.07314
263.689	0.60406	213.989	0.36082	147.315	0.21914	88.425	0.14339	29.664	0.07311
264.197	0.60484	214.405	0.36084	147.6	0.21944	88.594	0.14338	29.717	0.07326
264.708	0.6057	214.816	0.36163	147.881	0.21976	88.766	0.14326	29.774	0.07344
265.22	0.60695	215.226	0.36172	148.167	0.21988	88.933	0.14393	29.836	0.07357
265.729	0.60745	215.639	0.36221	148.453	0.22	89.106	0.14413	29.899	0.07376
266.239	0.60913	216.054	0.36225	148.738	0.21998	89.278	0.14409	29.959	0.07394
266.751	0.60935	216.472	0.36244	149.024	0.22025	89.45	0.14418	30.015	0.07402
267.26	0.61063	216.886	0.36243	149.308	0.22027	89.623	0.14418	30.069	0.07382
267.767	0.61143	217.298	0.36361	149.59	0.22059	89.792	0.14468	30.121	0.07373
268.275	0.613	217.709	0.36371	149.876	0.22064	89.968	0.14474	30.176	0.07377
268.785	0.61309	218.124	0.36421	150.162	0.22088	90.134	0.14481	30.237	0.07409
269.297	0.61442	218.539	0.36428	150.445	0.22131	90.303	0.14484	30.298	0.07418
269.807	0.61494	218.951	0.36499	150.731	0.22153	90.473	0.14476	30.357	0.07425
270.316	0.61639	219.363	0.36569	151.017	0.22191	90.643	0.14512	30.414	0.07425
270.829	0.6167	219.776	0.36552	151.303	0.22174	90.819	0.14518	30.468	0.07419
271.338	0.61787	220.187	0.36611	151.588	0.22207	90.987	0.14542	30.521	0.07411
271.845	0.61875	220.603	0.36588	151.87	0.2223	91.16	0.1455	30.576	0.07412
272.353	0.61959	221.02	0.3666	152.153	0.22241	91.327	0.14576	30.636	0.07431
272.864	0.6207	221.434	0.36676	152.44	0.22284	91.497	0.14567	30.697	0.07464
273.376	0.62148	221.844	0.3669	152.727	0.22286	91.674	0.14583	30.759	0.07485
273.885	0.62184	222.257	0.36785	153.014	0.22302	91.844	0.14601	30.817	0.07488
274.394	0.62355	222.672	0.36839	153.297	0.22329	92.017	0.14605	30.872	0.07492
274.906	0.62401	223.087	0.36885	153.58	0.22334	92.184	0.14619	30.925	0.07494
275.414	0.62468	223.496	0.36868	153.866	0.2236	92.357	0.14611	30.978	0.07498
275.92	0.62612	223.908	0.36862	154.15	0.22359	92.528	0.14617	31.036	0.07506
276.43	0.62699	224.321	0.36991	154.431	0.22409	92.697	0.1463	31.099	0.07534
276.942	0.62775	224.738	0.36948	154.719	0.22416	92.869	0.14659	31.16	0.07556
277.454	0.62887	225.154	0.36979	155.007	0.22443	93.036	0.14684	31.219	0.07571
277.963	0.62983	225.568	0.37022	155.291	0.22459	93.209	0.14678	31.273	0.07574
278.472	0.63083	225.979	0.37047	155.577	0.22465	93.381	0.14662	31.325	0.07566
278.984	0.63151	226.391	0.37128	155.861	0.22479	93.552	0.14686	31.379	0.07584
279.494	0.63268	226.806	0.37139	156.143	0.22518	93.725	0.14695	31.439	0.07614
280.001	0.63341	227.22	0.37208	156.429	0.22531	93.894	0.14736	31.501	0.07631
280.508	0.63478	227.632	0.37238	156.715	0.22531	94.069	0.14762	31.563	0.07649
281.019	0.63543	228.045	0.37275	157.001	0.22554	94.237	0.14774	31.622	0.07667
281.531	0.63632	228.457	0.37318	157.287	0.22541	94.408	0.14742	31.677	0.07671
282.041	0.63742	228.871	0.37303	157.57	0.22586	94.577	0.14758	31.73	0.07657
282.55	0.63906	229.288	0.37321	157.853	0.22597	94.746	0.14791	31.783	0.07645
283.062	0.63953	229.703	0.3743	158.138	0.22603	94.921	0.1482	31.839	0.07656
283.57	0.6403	230.114	0.37413	158.423	0.22613	95.09	0.14813	31.901	0.07673
284.077	0.6411	230.524	0.37479	158.708	0.22648	95.262	0.14816	31.962	0.07695
284.586	0.64268	230.94	0.3749	158.993	0.22649	95.431	0.14837	32.021	0.07706
285.098	0.64319	231.356	0.37567	159.279	0.22708	95.602	0.14848	32.076	0.0771
285.609	0.64439	231.769	0.37659	159.566	0.22701	95.778	0.14876	32.131	0.07707
286.118	0.64486	232.178	0.37582	159.851	0.22693	95.945	0.14864	32.183	0.07695
286.628	0.64624	232.59	0.37648	160.133	0.22743	96.117	0.14891	32.239	0.07701
287.14	0.64644	233.004	0.37668	160.418	0.22759	96.286	0.149	32.301	0.07723
287.651	0.64786	233.422	0.37728	160.704	0.22754	96.461	0.14891	32.363	0.07744
288.157	0.64845	233.838	0.37709	160.989	0.22788	96.633	0.14891	32.423	0.07756
288.664	0.64945	234.251	0.3775	161.276	0.22801	96.801	0.14906	32.48	0.0776
289.175	0.65032	234.661	0.37824	161.56	0.22818	96.973	0.1491	32.534	0.0775
289.686	0.65157	235.075	0.3783	161.841	0.22809	97.139	0.14933	32.586	0.07751
290.197	0.65192	235.49	0.37863	162.128	0.22848	97.313	0.14961	32.641	0.07751
290.707	0.65331	235.903	0.37883	162.412	0.22855	97.484	0.14993	32.7	0.07765
291.219	0.65454	236.314	0.3792	162.693	0.2287	97.657	0.15	32.761	0.07786
291.726	0.65478	236.727	0.38004	162.98	0.22914	97.828	0.15004	32.822	0.07808
292.232	0.65598	237.139	0.37946	163.269	0.22919	97.995	0.1502	32.879	0.07814
292.741	0.65715	237.554	0.37986	163.554	0.22939	98.171	0.15039	32.934	0.07807
293.254	0.65829	237.97	0.37967	163.84	0.2292	98.34	0.15037	32.987	0.07803
293.765	0.65862	238.384	0.38026	164.123	0.22965	98.511	0.15046	33.04	0.07811
294.274	0.66013	238.794	0.38089	164.405	0.22985	98.68	0.15057	33.1	0.0783
294.784	0.66088	239.207	0.38095	164.69	0.23006	98.849	0.15094	33.163	0.07843
295.297	0.6618	239.623	0.38154	164.978	0.23015	99.024	0.15115	33.225	0.07854
295.807	0.6629	240.039	0.38164	165.264	0.23016	99.193	0.15099	33.283	0.07873
296.313	0.66357	240.449	0.38243	165.548	0.23022	99.365	0.15116	33.338	0.07871
296.82	0.66457	240.859	0.38303	165.831	0.23043	99.533	0.15123	33.391	0.07856
297.331	0.66613	241.271	0.38214	166.116	0.2306	99.704	0.15149	33.444	0.07852
297.842	0.66643	241.687	0.3831	166.401	0.23066	99.88	0.15165	33.503	0.07877
298.351	0.66732	242.103	0.38338	166.685	0.23081	100.049	0.15168	33.564	0.07893
298.862	0.66853	242.519	0.38384	166.971	0.23101	100.224	0.15149	33.626	0.07918
299.375	0.6695	242.931	0.3839	167.256	0.23133	100.391	0.15155	33.685	0.07925
299.883	0.67006	243.343	0.384	167.541	0.23148	100.562	0.1518	33.74	0.07933
300.389	0.67103	243.758	0.385	167.827	0.23176	100.732	0.15183	33.792	0.07931
300.897	0.67216	244.172	0.38512	168.112	0.23161	100.901	0.15185	33.846	0.07929
301.409	0.67245	244.584	0.38555	168.394	0.23205	101.075	0.15188	33.903	0.07929
301.92	0.67385	244.995	0.38634	168.68	0.23219	101.243	0.15219	33.964	0.0795
302.43	0.67465	245.408	0.38609	168.967	0.2323	101.416	0.15207	34.027	0.07981
302.94	0.67602	245.821	0.38679	169.25	0.23238	101.587	0.15224	34.086	0.07997
303.452	0.67652	246.237	0.38663	169.537	0.23255	101.758	0.15234	34.142	0.0799
303.963	0.67828	246.653	0.38714	169.822	0.23283	101.931	0.15232	34.195	0.07991
304.468	0.67842	247.066	0.38752	170.103	0.23287	102.099	0.15283	34.247	0.07988
304.974	0.67986	247.477	0.38771	170.389	0.23277	102.275	0.1528	34.303	0.08005
305.486	0.6808	247.891	0.38892	170.674	0.23325	102.443	0.15311	34.364	0.08022
305.999	0.68205	248.308	0.38902	170.956	0.23319	102.614	0.1533	34.426	0.08038
306.508	0.68226	248.722	0.38902	171.242	0.23364	102.783	0.1533	34.485	0.08061
307.018	0.68392	249.131	0.38946	171.531	0.23374	102.952	0.15339	34.542	0.08069
307.532	0.6851	249.543	0.38985	171.817	0.23381	103.127	0.15343	34.596	0.08052
308.041	0.68572	249.955	0.38982	172.101	0.23381	103.295	0.15372	34.649	0.08047
308.545	0.68686	250.371	0.38988	172.384	0.23398	103.468	0.15383	34.704	0.08057
309.052	0.68791	250.787	0.39032	172.667	0.23435	103.636	0.15379	34.763	0.08083
309.564	0.68882	251.2	0.39078	172.953	0.23442	103.808	0.154	34.824	0.08103
310.076	0.68979	251.612	0.39092	173.24	0.23454	103.984	0.15433	34.886	0.08114
310.586	0.69082	252.026	0.39178	173.527	0.23441	104.153	0.15444	34.945	0.08134
311.096	0.69181	252.441	0.39223	173.811	0.2345	104.326	0.15434	35	0.08134
311.608	0.69291	252.854	0.39295	174.094	0.23484	104.493	0.15442	35.052	0.08128
312.117	0.69393	253.264	0.3929	174.379	0.2351	104.665	0.15464	35.105	0.08124
312.623	0.69483	253.677	0.39308	174.663	0.23493	104.837	0.15451	35.164	0.08151
313.129	0.69556	254.089	0.39378	174.945	0.23538	105.006	0.15472	35.227	0.08178
313.642	0.69665	254.504	0.39362	175.232	0.23557	105.179	0.15456	35.289	0.08179
314.154	0.69798	254.92	0.39369	175.519	0.23571	105.346	0.15477	35.347	0.08187
314.663	0.69836	255.335	0.3937	175.804	0.23593	105.519	0.15508	35.402	0.08185
315.175	0.69989	255.746	0.39423	176.089	0.23591	105.69	0.15504	35.454	0.08184
315.689	0.70097	256.159	0.39491	176.374	0.23614	105.862	0.1552	35.508	0.08188
316.196	0.70192	256.574	0.3953	176.656	0.23649	106.034	0.15534	35.567	0.08193
316.701	0.70249	256.991	0.39627	176.942	0.23666	106.203	0.15595	35.63	0.08211
317.209	0.70387	257.402	0.3958	177.23	0.23681	106.377	0.15566	35.692	0.08243
317.719	0.70489	257.812	0.39605	177.514	0.23688	106.543	0.15572	35.75	0.08256
318.231	0.70588	258.222	0.39664	177.799	0.23686	106.714	0.15578	35.805	0.08253
318.741	0.70668	258.637	0.39684	178.082	0.23735	106.886	0.15601	35.857	0.08248
319.251	0.70812	259.054	0.39716	178.366	0.23755	107.057	0.15608	35.91	0.08255
319.763	0.70889	259.469	0.3972	178.651	0.23736	107.232	0.15628	35.967	0.08268
320.274	0.7101	259.882	0.39734	178.936	0.23761	107.399	0.15611	36.028	0.08285
320.779	0.71071	260.294	0.39789	179.22	0.23811	107.571	0.15643	36.09	0.08309
321.285	0.71183	260.709	0.39819	179.506	0.23827	107.739	0.15639	36.149	0.08325
321.798	0.71279	261.126	0.39835	179.792	0.23854	107.91	0.15657	36.204	0.08335
322.311	0.71393	261.536	0.39926	180.079	0.23854	108.086	0.15652	36.258	0.08323
322.82	0.71457	261.946	0.39916	180.363	0.2385	108.255	0.15669	36.311	0.08304
323.33	0.71582	262.358	0.39953	180.645	0.23878	108.429	0.15648	36.367	0.08329
323.843	0.71694	262.773	0.40008	180.93	0.23917	108.596	0.15676	36.428	0.08354
324.353	0.71803	263.189	0.40003	181.217	0.23919	108.769	0.15671	36.49	0.08367
324.857	0.71845	263.603	0.40055	181.502	0.23917	108.94	0.15709	36.551	0.08378
325.365	0.71994	264.017	0.40066	181.788	0.23919	109.11	0.15702	36.608	0.08376
325.874	0.72099	264.428	0.40163	182.072	0.2393	109.282	0.15712	36.662	0.08377
326.387	0.72218	264.842	0.40183	182.355	0.23964	109.448	0.15709	36.714	0.08362
326.897	0.7226	265.258	0.40172	182.64	0.23976	109.621	0.15724	36.769	0.08364
327.408	0.7238	265.672	0.40255	182.925	0.23974	109.792	0.15746	36.827	0.08377
327.919	0.72526	266.082	0.40253	183.207	0.23959	109.964	0.15735	36.889	0.08402
328.429	0.72638	266.494	0.40274	183.494	0.24029	110.136	0.15756	36.951	0.08405
328.936	0.72689	266.904	0.40285	183.782	0.24001	110.305	0.15756	37.008	0.08401
329.441	0.72874	267.321	0.40326	184.066	0.24037	110.481	0.15785	37.063	0.08396
329.953	0.72907	267.737	0.40328	184.352	0.24038	110.65	0.15801	37.115	0.08397
330.466	0.73063	268.151	0.40404	184.636	0.24044	110.821	0.15791	37.168	0.08391
330.975	0.73115	268.563	0.40425	184.918	0.24099	110.99	0.15824	37.227	0.08403
331.484	0.73284	268.977	0.4047	185.205	0.24097	111.157	0.15854	37.291	0.08426
331.999	0.73303	269.393	0.40534	185.492	0.241	111.331	0.15877	37.353	0.0845
332.509	0.73521	269.807	0.40537	185.776	0.24106	111.5	0.15813	37.411	0.08464
333.013	0.73611	270.215	0.40597	186.061	0.24112	111.674	0.15851	37.466	0.08448
333.52	0.73694	270.627	0.40592	186.344	0.24138	111.842	0.15862	37.519	0.08436
334.032	0.73796	271.039	0.40661	186.629	0.24145	112.014	0.15884	37.573	0.08448
334.545	0.73932	271.455	0.40668	186.914	0.24171	112.19	0.15884	37.631	0.08459
335.054	0.74003	271.87	0.40674	187.198	0.24172	112.358	0.1589	37.692	0.08475
335.562	0.74104	272.284	0.40653	187.483	0.24218	112.531	0.15891	37.753	0.08491
336.075	0.74206	272.697	0.40728	187.767	0.24251	112.699	0.15915	37.812	0.08517
336.585	0.74347	273.112	0.40798	188.054	0.24265	112.872	0.15908	37.867	0.08524
337.092	0.74406	273.527	0.40807	188.341	0.2428	113.043	0.1596	37.92	0.08508
337.597	0.74504	273.94	0.40821	188.625	0.24273	113.212	0.15935	37.973	0.08499
338.108	0.74668	274.351	0.40903	188.907	0.24302	113.384	0.15956	38.03	0.08518
338.621	0.74718	274.763	0.40949	189.193	0.24348	113.551	0.15939	38.092	0.08548
339.131	0.74827	275.176	0.40972	189.479	0.24369	113.725	0.15961	38.155	0.08567
339.641	0.74953	275.588	0.40936	189.764	0.24353	113.896	0.1598	38.214	0.08566
340.155	0.7504	276.004	0.40964	190.05	0.24351	114.068	0.15989	38.27	0.08579
340.665	0.75136	276.42	0.40997	190.335	0.24398	114.24	0.15989	38.324	0.08581
341.169	0.75256	276.833	0.41065	190.617	0.24423	114.408	0.16005	38.376	0.08576
341.675	0.75339	277.245	0.41086	190.901	0.2441	114.584	0.16032	38.432	0.08585
342.187	0.75442	277.66	0.41094	191.186	0.24443	114.752	0.16037	38.493	0.08608
342.699	0.75584	278.076	0.41204	191.469	0.24443	114.923	0.16032	38.554	0.08636
343.209	0.75709	278.488	0.41161	191.757	0.24446	115.092	0.1605	38.613	0.08658
343.718	0.75777	278.898	0.41238	192.044	0.24499	115.26	0.16054	38.67	0.08655
344.231	0.75892	279.308	0.41279	192.329	0.24491	115.435	0.16056	38.723	0.0865
344.742	0.76037	279.722	0.41292	192.613	0.24523	115.604	0.16063	38.776	0.08648
345.248	0.76118	280.138	0.41293	192.897	0.24506	115.778	0.16059	38.831	0.08665
345.754	0.76206	280.554	0.41359	193.182	0.24534	115.946	0.1608	38.89	0.08676
346.264	0.76374	280.968	0.41358	193.467	0.24576	116.117	0.1609	38.952	0.08696
346.777	0.76469	281.38	0.41481	193.753	0.24542	116.293	0.16114	39.014	0.08726
347.287	0.76557	281.795	0.41509	194.039	0.24552	116.462	0.16099	39.072	0.08733
347.797	0.76761	282.209	0.41541	194.323	0.24583	116.635	0.16089	39.128	0.08717
348.31	0.76786	282.622	0.41592	194.605	0.24604	116.8	0.16138	39.181	0.08704
348.821	0.76898	283.032	0.41617	194.891	0.24586	116.971	0.16132	39.235	0.08706
349.325	0.77015	283.445	0.41685	195.177	0.246	117.144	0.16141	39.293	0.08741
349.831	0.77105	283.858	0.41691	195.458	0.24675	117.316	0.16139	39.356	0.08752
350.342	0.77214	284.271	0.41649	195.745	0.24653	117.489	0.16157	39.417	0.08758
350.855	0.77374	284.686	0.41665	196.031	0.24695	117.656	0.1617	39.475	0.08774
351.365	0.77456	285.101	0.41704	196.316	0.2472	117.828	0.16192	39.53	0.08777
351.874	0.77603	285.514	0.41731	196.601	0.24703	117.998	0.16208	39.582	0.08758
352.387	0.77651	285.928	0.41822	196.886	0.24714	118.17	0.16225	39.636	0.08739
352.898	0.77839	286.342	0.41812	197.169	0.24755	118.343	0.16205	39.695	0.08754
353.405	0.77909	286.756	0.41899	197.456	0.2477	118.512	0.16234	39.758	0.0878
353.911	0.7803	287.168	0.4185	197.743	0.24787	118.687	0.16247	39.82	0.08795
354.42	0.78175	287.579	0.41913	198.027	0.2478	118.855	0.16268	39.878	0.088
354.932	0.78278	287.99	0.41917	198.311	0.24777	119.026	0.16264	39.932	0.08798
355.442	0.78359	288.405	0.41921	198.594	0.24803	119.195	0.16282	39.985	0.08794
355.951	0.78506	288.822	0.42004	198.878	0.24842	119.364	0.16313	40.038	0.08789
356.465	0.7864	289.237	0.41997	199.164	0.24832	119.539	0.1635	40.095	0.08782
356.977	0.78778	289.65	0.42047	199.449	0.24833	119.707	0.16346	40.156	0.08801
357.481	0.78891	290.061	0.42	199.732	0.24884	119.88	0.16347	40.217	0.08836
357.987	0.79001	290.477	0.42117	200.018	0.2488	120.048	0.16358	40.276	0.08839
358.498	0.79126	290.892	0.42146	200.306	0.24894	120.219	0.16368	40.332	0.08839
359.011	0.79242	291.303	0.42159	200.592	0.24941	120.395	0.16361	40.386	0.08824
359.52	0.79367	291.714	0.42298	200.875	0.24932	120.565	0.16366	40.439	0.08824
360.031	0.79431	292.128	0.42279	201.157	0.2494	120.738	0.1637	40.495	0.08842
360.544	0.79591	292.541	0.42354	201.442	0.24959	120.905	0.16365	40.557	0.08861
361.054	0.79701	292.956	0.42399	201.729	0.25005	121.078	0.16368	40.618	0.0888
361.56	0.79836	293.37	0.42376	202.015	0.25001	121.249	0.16384	40.679	0.089
362.066	0.79888	293.784	0.42475	202.302	0.24983	121.418	0.16402	40.736	0.08912
362.575	0.80045	294.196	0.42465	202.585	0.25027	121.59	0.16386	40.79	0.08902
363.087	0.80148	294.61	0.42557	202.867	0.25049	121.756	0.16404	40.842	0.08892
363.598	0.80214	295.026	0.42556	203.153	0.25061	121.931	0.16413	40.897	0.0891
364.108	0.80336	295.438	0.42573	203.439	0.25046	122.103	0.16418	40.955	0.08933
364.621	0.80475	295.85	0.42658	203.721	0.25117	122.275	0.16404	41.017	0.08949
365.132	0.80582	296.261	0.42639	204.008	0.25124	122.446	0.1642	41.078	0.08954
365.638	0.80701	296.673	0.42613	204.293	0.25135	122.615	0.16453	41.136	0.08954
366.144	0.80841	297.089	0.42721	204.579	0.25151	122.79	0.1645	41.19	0.08964
366.655	0.80938	297.504	0.42691	204.864	0.25154	122.958	0.16436	41.243	0.08951
367.167	0.81021	297.919	0.42752	205.148	0.25186	123.128	0.16421	41.296	0.08943
367.676	0.8114	298.331	0.42805	205.431	0.25215	123.297	0.16458	41.356	0.08965
368.185	0.81315	298.745	0.42758	205.717	0.25244	123.467	0.16486	41.42	0.08987
368.699	0.81377	299.16	0.42888	206.004	0.25215	123.642	0.165	41.481	0.09003
369.209	0.81526	299.574	0.42863	206.289	0.25257	123.811	0.16512	41.539	0.09013
369.716	0.81664	299.983	0.42921	206.574	0.25237	123.983	0.16493	41.594	0.09007
370.223	0.81766	300.394	0.42951	206.857	0.25279	124.151	0.16514	41.646	0.09004
370.731	0.8189	300.809	0.42934	207.141	0.25299	124.322	0.16558	41.699	0.08998
371.243	0.82035	301.223	0.43061	207.427	0.25307	124.498	0.1658	41.758	0.09007
371.754	0.82119	301.637	0.42961	207.71	0.25322	124.667	0.16562	41.82	0.09025
372.263	0.82271	302.053	0.43069	207.994	0.25347	124.841	0.1654	41.882	0.0905
372.776	0.82365	302.466	0.43032	208.281	0.25368	125.008	0.16567	41.941	0.09069
373.288	0.82515	302.878	0.43195	208.567	0.25399	125.18	0.16576	41.995	0.09048
373.794	0.82627	303.293	0.43186	208.855	0.25384	125.352	0.16597	42.048	0.09042
374.3	0.82747	303.707	0.4324	209.138	0.25402	125.521	0.16588	42.102	0.09046
374.81	0.82892	304.119	0.43365	209.419	0.25412	125.694	0.16604	42.159	0.09062
375.321	0.82944	304.532	0.43309	209.705	0.25436	125.861	0.16605	42.22	0.09083
375.83	0.83128	304.943	0.43366	209.993	0.25445	126.034	0.16613	42.282	0.09104
376.342	0.83257	305.356	0.43425	210.277	0.25474	126.205	0.16633	42.342	0.09124
376.855	0.83351	305.772	0.43338	210.563	0.2545	126.377	0.16664	42.398	0.0913
377.365	0.83477	306.187	0.43448	210.848	0.25461	126.549	0.16658	42.452	0.09114
377.872	0.83637	306.6	0.43462	211.13	0.25501	126.718	0.16672	42.504	0.09099
378.38	0.83725	307.013	0.435	211.415	0.25523	126.893	0.16687	42.56	0.09109
378.887	0.83842	307.428	0.43535	211.7	0.25496	127.061	0.16699	42.621	0.09137
379.399	0.8399	307.843	0.43547	211.983	0.25514	127.231	0.16692	42.682	0.09156
379.909	0.84096	308.255	0.43643	212.269	0.25584	127.399	0.1671	42.741	0.09161
380.419	0.84222	308.666	0.436	212.556	0.25571	127.569	0.16705	42.798	0.09166
380.932	0.84346	309.079	0.4365	212.843	0.25575	127.745	0.16744	42.852	0.09167
381.443	0.84528	309.492	0.43735	213.127	0.25584	127.915	0.16727	42.904	0.09155
381.95	0.84641	309.906	0.43634	213.41	0.25632	128.087	0.16707	42.959	0.09153
382.456	0.84727	310.32	0.43678	213.694	0.25643	128.254	0.16749	43.019	0.09161
382.966	0.84887	310.735	0.43739	213.98	0.25612	128.425	0.16781	43.081	0.0919
383.477	0.85042	311.147	0.43756	214.267	0.25661	128.6	0.16764	43.143	0.09199
383.987	0.85091	311.561	0.43829	214.553	0.25653	128.77	0.16756	43.201	0.09206
384.497	0.85266	311.976	0.43753	214.835	0.25672	128.944	0.16736	43.255	0.09206
385.01	0.85424	312.389	0.43901	215.118	0.25683	129.111	0.16758	43.308	0.09211
385.521	0.85491	312.801	0.43937	215.404	0.25691	129.284	0.16757	43.361	0.0921
386.028	0.85628	313.213	0.43934	215.689	0.25697	129.455	0.16776	43.42	0.09222
386.536	0.85803	313.624	0.43992	215.972	0.25716	129.624	0.1677	43.482	0.09233
387.044	0.85893	314.039	0.43965	216.257	0.25766	129.796	0.16769	43.544	0.09261
387.554	0.8606	314.455	0.44072	216.545	0.25794	129.963	0.16798	43.603	0.09273
388.064	0.86157	314.869	0.44025	216.831	0.2579	130.137	0.16803	43.658	0.09267
388.575	0.86331	315.281	0.44103	217.117	0.25811	130.309	0.16831	43.71	0.0924
389.087	0.86381	315.695	0.4415	217.4	0.25792	130.48	0.1683	43.763	0.09247
389.598	0.86585	316.111	0.44222	217.681	0.25861	130.652	0.16837	43.823	0.09277
390.106	0.86687	316.525	0.44279	217.967	0.25862	130.82	0.16847	43.885	0.09295
390.612	0.86778	316.935	0.44212	218.255	0.25881	130.996	0.16856	43.947	0.09304
391.122	0.86935	317.348	0.44333	218.54	0.25884	131.164	0.16882	44.006	0.09322
391.634	0.87118	317.76	0.44402	218.824	0.25858	131.334	0.16859	44.06	0.0933
392.143	0.87222	318.174	0.44374	219.109	0.2589	131.504	0.16897	44.113	0.09327
392.653	0.87309	318.588	0.44452	219.393	0.25912	131.673	0.16923	44.166	0.093
393.166	0.87462	319.003	0.44405	219.678	0.2595	131.848	0.16959	44.223	0.09305
393.677	0.87582	319.417	0.44545	219.961	0.25945	132.016	0.1694	44.284	0.09346
394.183	0.87733	319.83	0.44529	220.245	0.25923	132.189	0.16929	44.346	0.09355
394.692	0.87878	320.244	0.44532	220.532	0.25988	132.357	0.16954	44.405	0.09361
395.201	0.87965	320.658	0.44642	220.818	0.25986	132.528	0.16975	44.46	0.09358
395.71	0.88191	321.071	0.44604	221.105	0.25987	132.705	0.16972	44.514	0.09346
396.22	0.88284	321.483	0.44684	221.389	0.25998	132.874	0.17015	44.567	0.0934
396.73	0.88432	321.894	0.44681	221.671	0.26038	133.047	0.16969	44.623	0.09336
397.243	0.88522	322.307	0.44681	221.956	0.26054	133.214	0.16997	44.685	0.09354
397.754	0.88674	322.725	0.44775	222.242	0.26035	133.387	0.1699	44.746	0.09377
398.261	0.88778	323.139	0.44778	222.528	0.26063	133.558	0.16995	44.807	0.09398
398.768	0.88952	323.551	0.44807	222.814	0.26087	133.726	0.16996	44.865	0.09396
399.279	0.89027	323.963	0.44832	223.098	0.26072	133.899	0.17009	44.918	0.09385
399.79	0.89244	324.379	0.44872	223.38	0.26113	134.067	0.17011	44.97	0.09391
400.299	0.89318	324.794	0.45002	223.666	0.26123	134.242	0.17021	45.025	0.09409
400.809	0.89472	325.206	0.44916	223.953	0.2611	134.414	0.17018	45.084	0.09414
401.321	0.89598	325.617	0.44967	224.235	0.26163	134.584	0.17045	45.145	0.09432
401.831	0.89762	326.03	0.45012	224.519	0.2619	134.754	0.17037	45.207	0.09448
402.338	0.89848	326.443	0.45067	224.807	0.26239	134.923	0.17066	45.264	0.09468
402.847	0.90027	326.857	0.45081	225.092	0.26244	135.099	0.17061	45.318	0.09461
403.357	0.90121	327.271	0.44974	225.378	0.26238	135.267	0.17055	45.371	0.09448
403.867	0.90302	327.686	0.45112	225.662	0.26272	135.437	0.17058	45.424	0.09451
404.376	0.90352	328.098	0.45192	225.945	0.26281	135.607	0.17075	45.484	0.09493
404.886	0.90596	328.512	0.45188	226.23	0.26332	135.776	0.17103	45.547	0.09512
405.399	0.90665	328.926	0.45213	226.517	0.2631	135.952	0.17092	45.609	0.0952
405.909	0.90801	329.341	0.45198	226.802	0.26342	136.12	0.17109	45.667	0.09525
406.417	0.90949	329.752	0.45392	227.087	0.26324	136.292	0.17094	45.722	0.09534
406.924	0.91089	330.163	0.45398	227.371	0.26322	136.459	0.17123	45.774	0.09524
407.434	0.91213	330.575	0.45395	227.655	0.26395	136.631	0.17152	45.827	0.09515
407.945	0.91341	330.99	0.45401	227.939	0.26362	136.807	0.17145	45.886	0.09514
408.455	0.9153	331.406	0.45413	228.222	0.26389	136.976	0.17141	45.948	0.09542
408.964	0.91641	331.82	0.45556	228.507	0.264	137.15	0.17123	46.009	0.09563
409.477	0.91795	332.232	0.45519	228.795	0.26422	137.318	0.1715	46.069	0.09558
409.987	0.91936	332.646	0.45566	229.081	0.2645	137.49	0.1716	46.123	0.09554
410.495	0.92055	333.061	0.4565	229.367	0.26468	137.66	0.17169	46.176	0.09545
411.004	0.92254	333.475	0.4566	229.651	0.26488	137.828	0.17164	46.229	0.09543
411.514	0.92323	333.886	0.45759	229.933	0.2649	138	0.17182	46.287	0.09548
412.023	0.9247	334.298	0.45764	230.219	0.2652	138.169	0.17194	46.348	0.09566
412.531	0.92608	334.711	0.45791	230.505	0.26534	138.343	0.17206	46.411	0.0959
413.041	0.92805	335.125	0.45819	230.79	0.26526	138.515	0.17219	46.47	0.09609
413.554	0.92881	335.539	0.45786	231.076	0.26536	138.686	0.17222	46.526	0.09605
414.064	0.93057	335.953	0.45832	231.36	0.26557	138.858	0.17239	46.58	0.09598
414.572	0.93205	336.367	0.45859	231.642	0.26577	139.027	0.17254	46.632	0.09599
415.08	0.93348	336.782	0.45906	231.928	0.26576	139.202	0.17254	46.688	0.0962
415.59	0.93454	337.197	0.45989	232.214	0.26577	139.37	0.17278	46.749	0.09635
416.101	0.93646	337.61	0.45938	232.496	0.26604	139.541	0.17273	46.81	0.0964
416.611	0.93739	338.02	0.46001	232.782	0.26634	139.709	0.17289	46.869	0.09655
417.121	0.93885	338.432	0.46041	233.069	0.2667	139.878	0.17295	46.926	0.09668
417.633	0.94027	338.846	0.46066	233.355	0.26677	140.054	0.17326	46.98	0.0966
418.144	0.9419	339.259	0.46049	233.641	0.26683	140.222	0.17311	47.032	0.09637
418.65	0.9432	339.675	0.46051	233.923	0.26684	140.395	0.17294	47.088	0.0965
419.159	0.94515	340.089	0.46124	234.206	0.26726	140.562	0.17332	47.148	0.09671
419.67	0.94601	340.503	0.46182	234.492	0.26714	140.734	0.17348	47.209	0.09697
420.179	0.94816	340.914	0.4616	234.778	0.26749	140.91	0.17349	47.271	0.09698
420.687	0.94891	341.329	0.46226	235.065	0.26732	141.08	0.17325	47.329	0.09701
421.198	0.95057	341.745	0.46284	235.349	0.26744	141.254	0.17331	47.384	0.09694
421.71	0.95228	342.158	0.46347	235.63	0.26739	141.42	0.17353	47.436	0.0969
422.22	0.95389	342.567	0.46394	235.917	0.26763	141.593	0.17367	47.49	0.09685
422.728	0.95525	342.98	0.46423	236.203	0.26788	141.763	0.17352	47.548	0.09697
423.236	0.95666	343.393	0.46404	236.485	0.26806	141.933	0.17351	47.611	0.09717
423.747	0.95834	343.809	0.4647	236.77	0.26825	142.105	0.17368	47.672	0.09728
424.258	0.95915	344.223	0.46497	237.057	0.26853	142.272	0.17391	47.73	0.09729
424.767	0.96105	344.636	0.46456	237.342	0.26871	142.446	0.17381	47.785	0.09725
425.276	0.96271	345.049	0.4652	237.629	0.2688	142.616	0.17399	47.837	0.09707
425.788	0.96339	345.464	0.46572	237.914	0.26902	142.788	0.17392	47.891	0.0971
426.298	0.96493	345.877	0.46641	238.195	0.26918	142.96	0.17414	47.95	0.09739
426.806	0.96654	346.291	0.46695	238.48	0.26945	143.13	0.17442	48.013	0.09743
427.315	0.96777	346.701	0.4671	238.767	0.26956	143.305	0.17443	48.076	0.09766
427.825	0.96926	347.114	0.46712	239.052	0.26957	143.474	0.17435	48.134	0.09777
428.336	0.97102	347.528	0.46753	239.337	0.26955	143.644	0.17457	48.189	0.09776
428.844	0.97197	347.942	0.46819	239.622	0.26973	143.814	0.17458	48.242	0.09763
429.353	0.9735	348.357	0.46804	239.905	0.27004	143.984	0.17486	48.295	0.09759
429.866	0.97507	348.772	0.46871	240.19	0.26991	144.158	0.1747	48.352	0.09759
430.376	0.97643	349.185	0.46848	240.475	0.27	144.325	0.17486	48.413	0.09779
430.883	0.97772	349.597	0.46919	240.76	0.27045	144.497	0.17474	48.474	0.09792
431.391	0.97899	350.012	0.46923	241.046	0.27081	144.665	0.17484	48.532	0.098
431.903	0.98086	350.426	0.46972	241.332	0.27063	144.837	0.1749	48.588	0.09815
432.413	0.98166	350.837	0.47063	241.617	0.27094	145.013	0.17505	48.642	0.09807
432.922	0.98376	351.249	0.47068	241.901	0.27083	145.182	0.17512	48.694	0.09785
433.432	0.98527	351.662	0.47082	242.184	0.27128	145.356	0.17488	48.75	0.09793
433.944	0.9866	352.076	0.47084	242.469	0.27151	145.523	0.175	48.812	0.09843
434.453	0.98813	352.491	0.47158	242.755	0.27158	145.696	0.17504	48.874	0.09859
434.961	0.9896	352.906	0.47235	243.04	0.27147	145.867	0.17521	48.935	0.09873
435.47	0.99148	353.319	0.47196	243.328	0.27155	146.037	0.17503	48.992	0.09868
435.982	0.9929	353.731	0.47283	243.611	0.27174	146.208	0.17511	49.046	0.09861
436.491	0.9946	354.146	0.47312	243.892	0.27195	146.375	0.17545	49.098	0.09865
436.999	0.99595	354.561	0.47376	244.178	0.27202	146.549	0.17567	49.153	0.09875
437.51	0.99776	354.973	0.474	244.465	0.27243	146.72	0.17562	49.211	0.09882
438.022	0.99893	355.384	0.47403	244.746	0.27256	146.891	0.17556	49.273	0.09908
438.532	1.00057	355.797	0.4746	245.033	0.27259	147.064	0.17567	49.335	0.09924
439.039	1.00207	356.21	0.47486	245.321	0.27281	147.233	0.17589	49.392	0.09927
439.547	1.00397	356.627	0.47477	245.607	0.27325	147.409	0.17595	49.446	0.09919
440.06	1.00542	357.041	0.47496	245.89	0.27327	147.577	0.17597	49.499	0.09914
440.57	1.00712	357.455	0.47587	246.173	0.27339	147.747	0.1761	49.553	0.09914
441.078	1.00819	357.866	0.47646	246.457	0.27366	147.916	0.17606	49.612	0.09929
441.587	1.01062	358.279	0.47668	246.743	0.27378	148.085	0.17643	49.676	0.0995
442.1	1.0116	358.694	0.47693	247.031	0.27387	148.259	0.1764	49.737	0.09952
442.609	1.0134	359.108	0.47732	247.316	0.2739	148.427	0.17624	49.795	0.09971
443.116	1.01503	359.517	0.47779	247.598	0.27423	148.601	0.17642	49.85	0.0996
443.626	1.017	359.93	0.47889	247.883	0.27427	148.769	0.1766	49.902	0.09939
444.138	1.01806	360.343	0.4785	248.168	0.27449	148.941	0.1767	49.956	0.09932
444.648	1.02029	360.759	0.47833	248.453	0.27447	149.116	0.17685	50.015	0.09949
445.156	1.02143	361.174	0.47901	248.736	0.2746	149.285	0.17661	50.077	0.0997
445.665	1.0229	361.588	0.47896	249.022	0.27488	149.459	0.17685	50.139	0.09994
446.177	1.02441	362	0.48023	249.308	0.27526	149.626	0.17678	50.198	0.09984
446.687	1.02636	362.414	0.47979	249.591	0.2753	149.799	0.17714	50.252	0.09984
447.194	1.02749	362.828	0.48071	249.88	0.27515	149.97	0.17726	50.305	0.09986
447.702	1.02908	363.243	0.48154	250.165	0.27552	150.139	0.17705	50.358	0.09981
448.214	1.03116	363.654	0.4812	250.447	0.27578	150.311	0.17725	50.415	0.09983
448.726	1.03209	364.066	0.48188	250.731	0.27604	150.478	0.17722	50.476	0.09999
449.235	1.03396	364.479	0.48176	251.018	0.27607	150.652	0.17746	50.538	0.10034
449.744	1.03567	364.892	0.48312	251.303	0.2762	150.823	0.17774	50.597	0.10054
450.256	1.03741	365.307	0.48241	251.589	0.27608	150.994	0.17791	50.653	0.10065
450.765	1.03849	365.722	0.48257	251.872	0.27612	151.166	0.17787	50.707	0.10042
451.272	1.04037	366.135	0.48357	252.153	0.27648	151.335	0.17783	50.759	0.1003
451.781	1.04187	366.547	0.48368	252.44	0.27661	151.511	0.17823	50.816	0.10048
452.293	1.04402	366.962	0.4841	252.727	0.27689	151.679	0.17815	50.877	0.10071
452.804	1.04531	367.378	0.48453	253.009	0.27717	151.85	0.17803	50.939	0.10086
453.312	1.04668	367.789	0.48524	253.294	0.27721	152.02	0.17824	50.998	0.10102
453.821	1.0487	368.199	0.48531	253.581	0.27726	152.189	0.1782	51.056	0.10099
454.333	1.05067	368.613	0.48562	253.869	0.27772	152.364	0.17848	51.109	0.10099
454.843	1.05194	369.027	0.48576	254.153	0.27776	152.532	0.17833	51.162	0.1009
455.35	1.05298	369.444	0.48592	254.436	0.27788	152.704	0.17844	51.217	0.101
455.858	1.05549	369.858	0.4863	254.72	0.27822	152.871	0.17862	51.276	0.10119
456.372	1.05708	370.27	0.4868	255.006	0.27837	153.041	0.17865	51.338	0.10132
456.884	1.05832	370.683	0.48686	255.291	0.27833	153.218	0.17872	51.399	0.10137
457.39	1.05992	371.098	0.48752	255.578	0.27841	153.389	0.17838	51.457	0.10143
457.899	1.06237	371.512	0.48826	255.862	0.2787	153.563	0.17829	51.512	0.10144
458.411	1.06337	371.925	0.48908	256.144	0.27902	153.731	0.17889	51.565	0.10127
458.921	1.06498	372.336	0.48892	256.429	0.27891	153.902	0.17865	51.618	0.10116
459.427	1.06669	372.748	0.48909	256.713	0.27907	154.072	0.17899	51.677	0.10135
459.936	1.06847	373.16	0.48989	256.997	0.27917	154.241	0.17887	51.74	0.10162
460.448	1.06961	373.575	0.49035	257.284	0.27945	154.414	0.17891	51.801	0.10171
460.959	1.07191	373.99	0.49005	257.571	0.27981	154.581	0.17931	51.859	0.10163
461.469	1.07345	374.404	0.49046	257.855	0.27994	154.754	0.1793	51.914	0.10148
461.978	1.07503	374.817	0.4909	258.14	0.28005	154.925	0.17959	51.966	0.10149
462.489	1.07623	375.231	0.49179	258.425	0.28009	155.098	0.1794	52.019	0.10153
462.998	1.07876	375.646	0.49167	258.708	0.28029	155.27	0.17948	52.079	0.10152
463.507	1.07923	376.06	0.49203	258.995	0.28047	155.439	0.17979	52.142	0.10163
464.014	1.08113	376.468	0.49274	259.282	0.28055	155.615	0.17965	52.204	0.10186
464.526	1.08312	376.88	0.49283	259.566	0.2807	155.783	0.18005	52.262	0.10213
465.038	1.08451	377.294	0.49383	259.848	0.2807	155.953	0.17991	52.317	0.10222
465.546	1.08588	377.71	0.49321	260.131	0.28061	156.122	0.17989	52.369	0.102
466.055	1.08794	378.124	0.49414	260.417	0.28084	156.291	0.18009	52.422	0.10179
466.567	1.08959	378.538	0.4944	260.704	0.28095	156.466	0.18025	52.479	0.10194
467.077	1.09148	378.951	0.49435	260.99	0.28129	156.634	0.1805	52.541	0.10234
467.584	1.09298	379.365	0.49484	261.273	0.28171	156.807	0.18007	52.603	0.1026
468.092	1.09429	379.78	0.49546	261.557	0.28169	156.974	0.18035	52.661	0.1027
468.604	1.09638	380.195	0.49547	261.844	0.28176	157.146	0.18031	52.717	0.10241
469.116	1.09821	380.606	0.49552	262.131	0.2819	157.321	0.18025	52.771	0.10236
469.624	1.09941	381.017	0.49601	262.414	0.28198	157.49	0.1804	52.824	0.10253
470.134	1.10084	381.429	0.49636	262.698	0.28221	157.665	0.18011	52.88	0.10265
470.645	1.10298	381.843	0.49686	262.982	0.2826	157.833	0.18045	52.941	0.10261
471.155	1.10499	382.26	0.49708	263.267	0.28267	158.005	0.18064	53.003	0.10277
471.662	1.10612	382.674	0.49702	263.553	0.28244	158.176	0.18056	53.063	0.1033
472.169	1.10762	383.086	0.49764	263.84	0.28251	158.345	0.18033	53.121	0.10289
472.681	1.11015	383.5	0.49817	264.124	0.28272	158.517	0.18022	53.174	0.10303
473.194	1.11105	383.915	0.49886	264.406	0.28316	158.683	0.18065	53.226	0.10292
473.702	1.11261	384.33	0.49922	264.693	0.28327	158.856	0.18066	53.28	0.1029
474.211	1.11468	384.741	0.49902	264.977	0.28326	159.029	0.18069	53.34	0.10296
474.723	1.11641	385.151	0.50018	265.258	0.28349	159.202	0.18097	53.401	0.10309
475.233	1.1178	385.563	0.50024	265.545	0.2837	159.374	0.18103	53.463	0.10343
475.739	1.11994	385.977	0.50012	265.834	0.2838	159.542	0.18149	53.52	0.10316
476.248	1.12156	386.393	0.5001	266.119	0.28411	159.717	0.18117	53.574	0.10291
476.761	1.12304	386.807	0.50074	266.404	0.28442	159.885	0.18132	53.627	0.10296
477.272	1.12443	387.221	0.50147	266.688	0.28456	160.056	0.18135	53.68	0.10299
477.78	1.12641	387.634	0.50132	266.97	0.2842	160.226	0.18141	53.74	0.10319
478.288	1.12826	388.049	0.50205	267.256	0.28463	160.395	0.18172	53.804	0.10324
478.8	1.12944	388.464	0.50255	267.543	0.28461	160.57	0.18167	53.865	0.10354
479.31	1.13145	388.877	0.50295	267.829	0.28478	160.738	0.18175	53.923	0.1037
479.818	1.13346	389.286	0.50374	268.112	0.28494	160.91	0.18176	53.978	0.10367
480.326	1.13495	389.697	0.50357	268.395	0.2851	161.077	0.18164	54.03	0.10371
480.837	1.13655	390.109	0.50382	268.68	0.28525	161.248	0.1822	54.084	0.10362
481.35	1.13929	390.526	0.50466	268.965	0.28529	161.424	0.18221	54.143	0.10381
481.858	1.13996	390.943	0.50413	269.25	0.28571	161.594	0.18214	54.204	0.10403
482.367	1.14227	391.356	0.50462	269.536	0.28576	161.768	0.18175	54.266	0.10412
482.879	1.14381	391.767	0.50466	269.821	0.2863	161.935	0.18192	54.325	0.1043
483.388	1.14564	392.181	0.5054	270.106	0.28634	162.108	0.18216	54.379	0.10412
483.895	1.14702	392.598	0.50616	270.391	0.2862	162.279	0.18211	54.432	0.10385
484.403	1.14929	393.013	0.5062	270.677	0.28649	162.448	0.1821	54.486	0.10407
484.916	1.15108	393.421	0.50678	270.96	0.28666	162.62	0.18204	54.544	0.10426
485.428	1.15281	393.831	0.50757	271.245	0.28688	162.787	0.18224	54.605	0.10425
485.936	1.15444	394.243	0.50787	271.531	0.28699	162.961	0.18252	54.667	0.1043
486.445	1.1567	394.659	0.50825	271.815	0.28693	163.132	0.18249	54.727	0.10458
486.957	1.15798	395.075	0.50769	272.101	0.287	163.304	0.18238	54.783	0.10478
487.467	1.15984	395.49	0.50832	272.386	0.28719	163.475	0.18252	54.836	0.10414
487.974	1.16174	395.903	0.50913	272.667	0.28719	163.643	0.18269	54.888	0.10442
488.481	1.16332	396.316	0.50945	272.953	0.28755	163.82	0.18275	54.944	0.10424
488.992	1.16515	396.731	0.50988	273.24	0.28747	163.989	0.18286	55.006	0.10442
489.505	1.16705	397.146	0.50968	273.521	0.28774	164.16	0.18321	55.066	0.10452
490.014	1.16868	397.558	0.51069	273.808	0.28807	164.328	0.18317	55.125	0.10464
490.522	1.17093	397.968	0.511	274.096	0.28824	164.497	0.18343	55.183	0.10473
491.034	1.17234	398.38	0.51089	274.382	0.28836	164.672	0.18358	55.237	0.10436
491.543	1.17436	398.793	0.51135	274.667	0.28849	164.84	0.18334	55.29	0.10443
492.05	1.17599	399.21	0.51198	274.949	0.28883	165.013	0.18371	55.344	0.1048
492.558	1.17748	399.624	0.51175	275.232	0.28878	165.18	0.18386	55.404	0.10499
493.072	1.17992	400.037	0.51238	275.518	0.28858	165.352	0.18383	55.465	0.10508
493.584	1.18147	400.449	0.51215	275.805	0.28939	165.527	0.18392	55.527	0.10521
494.093	1.18311	400.867	0.51282	276.092	0.28889	165.696	0.18393	55.585	0.10541
494.601	1.18497	401.283	0.51368	276.374	0.2892	165.87	0.18381	55.64	0.10549
495.111	1.18718	401.694	0.51439	276.657	0.28948	166.038	0.18404	55.692	0.10541
495.622	1.1886	402.102	0.51398	276.943	0.28964	166.21	0.18419	55.746	0.10539
496.13	1.19022	402.514	0.51483	277.228	0.28975	166.382	0.18429	55.805	0.10544
496.637	1.19249	402.927	0.5156	277.51	0.29018	166.551	0.18415	55.867	0.10569
497.148	1.19326	403.343	0.51538	277.798	0.29034	166.724	0.18423	55.928	0.10579
497.661	1.1957	403.759	0.51593	278.084	0.29049	166.89	0.18447	55.986	0.10581
498.169	1.19746	404.173	0.51552	278.369	0.29069	167.064	0.18459	56.041	0.10587
498.678	1.19917	404.584	0.51667	278.655	0.29089	167.235	0.18472	56.094	0.10561
499.192	1.2012	404.998	0.51738	278.939	0.29086	167.407	0.18471	56.147	0.10563
499.701	1.20359	405.414	0.51741	279.221	0.29149	167.579	0.18476	56.207	0.10584
500.205	1.20485	405.828	0.51808	279.506	0.29132	167.748	0.18483	56.27	0.10597
500.714	1.20656	406.238	0.51831	279.793	0.29134	167.923	0.18512	56.332	0.10605
501.227	1.20869	406.649	0.51927	280.078	0.29166	168.091	0.18504	56.39	0.10616
501.741	1.21077	407.06	0.51928	280.363	0.29156	168.263	0.18488	56.445	0.10612
502.249	1.21165	407.475	0.51916	280.647	0.29159	168.432	0.18508	56.498	0.10608
502.756	1.214	407.892	0.51979	280.93	0.29197	168.601	0.18538	56.551	0.10597
503.268	1.21601	408.306	0.52046	281.216	0.29203	168.776	0.18523	56.608	0.10605
503.778	1.21798	408.719	0.52053	281.501	0.29232	168.944	0.18526	56.669	0.10615
504.286	1.21976	409.132	0.52044	281.783	0.29231	169.115	0.1853	56.73	0.10635
504.793	1.22222	409.549	0.52092	282.07	0.29285	169.281	0.18551	56.789	0.10646
505.304	1.22353	409.965	0.52144	282.357	0.29296	169.453	0.18529	56.844	0.10663
505.817	1.22563	410.374	0.52239	282.644	0.29303	169.63	0.18544	56.899	0.10648
506.325	1.22729	410.783	0.52198	282.928	0.29323	169.801	0.18539	56.951	0.10635
506.833	1.2297	411.196	0.52252	283.211	0.29334	169.975	0.1852	57.007	0.10648
507.346	1.23076	411.61	0.52319	283.496	0.2935	170.142	0.18559	57.069	0.10693
507.857	1.2329	412.026	0.52269	283.781	0.29356	170.314	0.18549	57.131	0.10709
508.362	1.23498	412.441	0.52394	284.066	0.29359	170.485	0.18542	57.191	0.10701
508.87	1.23687	412.855	0.52326	284.352	0.29384	170.654	0.18546	57.249	0.10707
509.383	1.23848	413.267	0.52468	284.636	0.29353	170.826	0.1855	57.302	0.10701
509.896	1.24065	413.682	0.52488	284.919	0.29412	170.993	0.18564	57.354	0.10705
510.404	1.24248	414.097	0.5257	285.205	0.29427	171.167	0.18571	57.409	0.10702
510.912	1.24448	414.509	0.52543	285.49	0.29429	171.338	0.18575	57.468	0.10699
511.423	1.24614	414.92	0.52559	285.772	0.29451	171.51	0.18584	57.529	0.1072
511.933	1.24876	415.332	0.52689	286.059	0.29488	171.682	0.18613	57.591	0.10736
512.442	1.2498	415.743	0.52666	286.346	0.29483	171.851	0.18639	57.648	0.10737
512.949	1.25274	416.16	0.52696	286.631	0.29502	172.027	0.18649	57.703	0.10728
513.46	1.25463	416.576	0.52687	286.917	0.29522	172.195	0.18657	57.756	0.1071
513.973	1.25654	416.989	0.52804	287.202	0.29554	172.365	0.18655	57.809	0.10709
514.481	1.25806	417.4	0.52877	287.484	0.2956	172.534	0.18647	57.868	0.10732
514.989	1.26075	417.816	0.52844	287.768	0.2958	172.703	0.18653	57.932	0.10746
515.503	1.26249	418.232	0.52898	288.054	0.29577	172.878	0.18668	57.993	0.10742
516.014	1.26439	418.647	0.52923	288.34	0.29588	173.047	0.1868	58.052	0.1075
516.519	1.26639	419.055	0.5305	288.625	0.29603	173.219	0.18653	58.107	0.10748
517.025	1.26846	419.464	0.53025	288.908	0.29608	173.385	0.18682	58.159	0.10736
517.538	1.26999	419.877	0.53019	289.193	0.29643	173.557	0.18693	58.211	0.10738
518.051	1.27284	420.294	0.53032	289.478	0.29674	173.733	0.18691	58.27	0.10754
518.56	1.27486	420.71	0.53043	289.762	0.29667	173.902	0.18674	58.331	0.10767
519.068	1.27666	421.123	0.531	290.047	0.29688	174.076	0.18668	58.393	0.10775
519.579	1.2786	421.535	0.53115	290.333	0.29714	174.244	0.18688	58.452	0.10787
520.089	1.28056	421.949	0.53153	290.619	0.29748	174.417	0.18726	58.507	0.10785
520.598	1.28224	422.365	0.5323	290.906	0.29746	174.588	0.18696	58.559	0.10783
521.104	1.28445	422.78	0.53299	291.19	0.29772	174.758	0.18684	58.614	0.1076
521.615	1.28613	423.19	0.53316	291.472	0.29792	174.93	0.18689	58.671	0.10771
522.129	1.28809	423.602	0.53359	291.758	0.29792	175.096	0.18735	58.733	0.10815
522.638	1.28957	424.013	0.5339	292.043	0.29809	175.27	0.18741	58.795	0.1084
523.145	1.29188	424.426	0.5343	292.328	0.29849	175.441	0.18722	58.854	0.10836
523.658	1.29422	424.842	0.53463	292.614	0.29838	175.613	0.18732	58.911	0.10824
524.17	1.29569	425.257	0.53416	292.898	0.29841	175.785	0.18726	58.964	0.10818
524.675	1.29775	425.67	0.53548	293.182	0.29874	175.954	0.1875	59.016	0.10826
525.181	1.29988	426.083	0.53579	293.467	0.29901	176.129	0.1876	59.072	0.10831
525.693	1.30214	426.499	0.53654	293.752	0.29888	176.297	0.18758	59.134	0.10843
526.206	1.30394	426.915	0.53637	294.034	0.29899	176.468	0.18794	59.194	0.10853
526.716	1.30632	427.327	0.53706	294.321	0.29951	176.638	0.188	59.253	0.10866
527.225	1.30831	427.735	0.53829	294.608	0.2996	176.807	0.1879	59.31	0.10869
527.735	1.31001	428.147	0.53837	294.893	0.29948	176.982	0.18818	59.364	0.10856
528.244	1.31266	428.56	0.53914	295.178	0.2997	177.15	0.18795	59.417	0.10845
528.753	1.31407	428.977	0.53885	295.462	0.30003	177.322	0.18817	59.473	0.10849
529.259	1.3164	429.393	0.53957	295.746	0.29997	177.488	0.18784	59.532	0.10877
529.771	1.31854	429.807	0.54002	296.031	0.30035	177.659	0.18792	59.593	0.10892
530.284	1.32106	430.218	0.54006	296.317	0.30039	177.835	0.18804	59.655	0.10899
530.793	1.32241	430.632	0.54091	296.603	0.30043	178.006	0.18814	59.713	0.10899
531.302	1.3247	431.049	0.54112	296.887	0.30033	178.181	0.18782	59.768	0.10907
531.814	1.32663	431.461	0.54145	297.169	0.30073	178.347	0.18807	59.821	0.10887
532.326	1.32888	431.871	0.54185	297.456	0.30083	178.519	0.1884	59.874	0.10887
532.831	1.33054	432.283	0.54211	297.742	0.30098	178.69	0.18822	59.933	0.10904
533.337	1.33307	432.695	0.54223	298.025	0.30108	178.859	0.18828	59.996	0.1092
533.849	1.33476	433.109	0.54285	298.31	0.30111	179.032	0.1883	60.057	0.10926
534.362	1.33671	433.525	0.54305	298.595	0.30142	179.2	0.18858	60.115	0.10923
534.872	1.33884	433.939	0.54354	298.881	0.3016	179.374	0.18885	60.17	0.10931
535.381	1.34111	434.352	0.54326	299.168	0.30172	179.544	0.18895	60.222	0.10918
535.892	1.34247	434.766	0.54418	299.452	0.30191	179.716	0.18862	60.275	0.10916
536.4	1.34475	435.182	0.54464	299.734	0.30229	179.888	0.18891	60.335	0.10925
536.908	1.34672	435.597	0.545	300.019	0.30234	180.057	0.18922	60.398	0.10947
537.416	1.34887	436.007	0.54511	300.306	0.30237	180.233	0.18949	60.459	0.10972
537.927	1.35119	436.416	0.54518	300.59	0.30259	180.401	0.18932	60.518	0.10966
538.44	1.35331	436.828	0.54584	300.876	0.30262	180.571	0.18934	60.574	0.10956
538.95	1.35541	437.244	0.5465	301.161	0.30253	180.74	0.18942	60.627	0.10949
539.458	1.35741	437.66	0.54615	301.444	0.30294	180.909	0.18957	60.68	0.10951
539.97	1.35988	438.074	0.5471	301.728	0.30314	181.083	0.18971	60.737	0.10961
540.482	1.36165	438.486	0.54697	302.012	0.30322	181.252	0.18975	60.798	0.10976
540.986	1.36414	438.9	0.54769	302.297	0.30325	181.425	0.18984	60.859	0.10999
541.493	1.36562	439.315	0.54834	302.584	0.30343	181.592	0.19021	60.916	0.11008
542.004	1.3683	439.732	0.54838	302.871	0.30387	181.764	0.18987	60.971	0.10998
542.517	1.37016	440.142	0.5489	303.157	0.30366	181.939	0.18991	61.025	0.10986
543.027	1.37292	440.552	0.55018	303.44	0.30415	182.108	0.18996	61.077	0.10973
543.537	1.37452	440.965	0.55017	303.723	0.3045	182.282	0.18967	61.133	0.10982
544.048	1.37683	441.377	0.55023	304.009	0.3047	182.45	0.18992	61.195	0.11013
544.556	1.37941	441.793	0.55066	304.295	0.30491	182.623	0.18972	61.257	0.11021
545.064	1.38116	442.208	0.55088	304.58	0.30485	182.795	0.18998	61.318	0.11029
545.572	1.38294	442.621	0.55177	304.866	0.30488	182.962	0.1898	61.376	0.11042
546.083	1.38531	443.034	0.55186	305.149	0.30494	183.134	0.18978	61.431	0.1103
546.596	1.38758	443.449	0.55217	305.431	0.30532	183.302	0.19006	61.484	0.11021
547.105	1.38942	443.866	0.55253	305.717	0.30567	183.477	0.19051	61.538	0.11017
547.613	1.39194	444.279	0.55368	306.003	0.30543	183.648	0.19047	61.597	0.11039
548.126	1.39435	444.688	0.55353	306.285	0.30572	183.82	0.19027	61.658	0.11068
548.636	1.39611	445.098	0.55394	306.573	0.30583	183.991	0.19041	61.719	0.11071
549.143	1.3981	445.511	0.5541	306.859	0.30638	184.16	0.19065	61.777	0.1107
549.649	1.40074	445.928	0.55467	307.143	0.3065	184.336	0.19079	61.831	0.11064
550.161	1.4026	446.343	0.55529	307.429	0.30643	184.503	0.19077	61.883	0.11065
550.674	1.40458	446.756	0.55467	307.713	0.30686	184.674	0.19079	61.936	0.11057
551.183	1.40676	447.168	0.55549	307.997	0.30689	184.843	0.1909	61.996	0.11067
551.693	1.40965	447.583	0.55646	308.282	0.30692	185.013	0.19114	62.059	0.11086
552.204	1.41136	448.001	0.55717	308.568	0.30698	185.188	0.19113	62.121	0.11114
552.712	1.41378	448.414	0.55712	308.853	0.30717	185.355	0.1912	62.179	0.11123
553.219	1.4161	448.823	0.55688	309.137	0.30726	185.528	0.19124	62.234	0.11116
553.728	1.41804	449.234	0.55855	309.42	0.30738	185.695	0.19143	62.286	0.11091
554.239	1.42032	449.646	0.55867	309.705	0.30751	185.865	0.19145	62.34	0.11106
554.751	1.4225	450.06	0.55857	309.991	0.3076	186.041	0.19135	62.398	0.11127
555.26	1.42457	450.475	0.5585	310.274	0.30766	186.212	0.19146	62.46	0.11132
555.77	1.42635	450.891	0.55908	310.559	0.30811	186.386	0.19151	62.522	0.11141
556.281	1.42879	451.303	0.55998	310.847	0.3081	186.553	0.19151	62.581	0.11139
556.79	1.4312	451.716	0.56041	311.134	0.30832	186.726	0.19132	62.635	0.11136
557.298	1.43351	452.132	0.55993	311.419	0.30858	186.897	0.19139	62.688	0.11117
557.805	1.43631	452.548	0.56077	311.703	0.30871	187.066	0.19134	62.742	0.11104
558.317	1.43784	452.959	0.56213	311.985	0.30902	187.238	0.19152	62.798	0.11117
558.829	1.43979	453.369	0.56209	312.27	0.30908	187.405	0.19172	62.86	0.1115
559.339	1.44255	453.78	0.56223	312.557	0.30934	187.579	0.1919	62.923	0.11172
559.849	1.44468	454.194	0.5622	312.842	0.30931	187.75	0.19188	62.982	0.11175
560.361	1.44633	454.611	0.56262	313.127	0.30918	187.922	0.19208	63.039	0.11174
560.868	1.44889	455.025	0.56315	313.411	0.30945	188.094	0.19187	63.092	0.11169
561.374	1.45162	455.438	0.5631	313.694	0.30972	188.263	0.19207	63.144	0.11157
561.883	1.45371	455.85	0.56338	313.98	0.31006	188.439	0.19242	63.2	0.11158
562.396	1.45597	456.266	0.56441	314.265	0.31	188.606	0.19242	63.261	0.11178
562.908	1.45844	456.683	0.56466	314.548	0.31011	188.777	0.19236	63.322	0.11199
563.416	1.46088	457.094	0.56498	314.835	0.31063	188.946	0.19254	63.381	0.11212
563.925	1.46242	457.504	0.5656	315.121	0.31066	189.116	0.1927	63.438	0.11206
564.436	1.46502	457.917	0.56605	315.406	0.31083	189.29	0.19288	63.492	0.11195
564.946	1.46779	458.329	0.567	315.691	0.31085	189.458	0.19274	63.545	0.11188
565.455	1.4694	458.744	0.56661	315.975	0.31131	189.631	0.19292	63.601	0.11198
565.961	1.47215	459.158	0.56672	316.259	0.3114	189.799	0.19291	63.66	0.11213
566.472	1.47494	459.572	0.56739	316.545	0.31134	189.97	0.19291	63.722	0.11239
566.985	1.47682	459.986	0.56865	316.83	0.31165	190.145	0.19304	63.783	0.11259
567.494	1.47898	460.399	0.56883	317.116	0.31167	190.314	0.19289	63.841	0.11265
568.004	1.48222	460.815	0.56869	317.4	0.31196	190.489	0.19291	63.896	0.11249
568.515	1.48362	461.228	0.56953	317.682	0.31227	190.656	0.19316	63.949	0.11229
569.023	1.48644	461.64	0.57096	317.968	0.3122	190.829	0.19328	64.002	0.11225
569.53	1.48865	462.052	0.57104	318.254	0.31215	191	0.1931	64.06	0.11254
570.039	1.49135	462.462	0.57134	318.537	0.31255	191.169	0.19284	64.123	0.11266
570.552	1.49332	462.877	0.57097	318.822	0.313	191.342	0.19318	64.185	0.11259
571.063	1.49572	463.293	0.57208	319.109	0.31322	191.509	0.19312	64.244	0.11264
571.572	1.49871	463.706	0.5728	319.394	0.3132	191.682	0.19325	64.298	0.11267
572.082	1.5014	464.119	0.5724	319.68	0.31342	191.853	0.19348	64.35	0.11258
572.592	1.50294	464.536	0.57232	319.965	0.31338	192.025	0.19361	64.403	0.11254
573.102	1.50635	464.951	0.57382	320.247	0.31372	192.197	0.19357	64.463	0.11269
573.61	1.50778	465.364	0.57419	320.535	0.3138	192.366	0.19391	64.525	0.11286
574.117	1.51073	465.774	0.57437	320.822	0.31416	192.541	0.19392	64.587	0.11306
574.628	1.51329	466.185	0.57417	321.104	0.31418	192.707	0.19383	64.646	0.11303
575.141	1.51584	466.598	0.57474	321.387	0.31395	192.879	0.194	64.701	0.1129
575.65	1.51789	467.012	0.57571	321.672	0.31429	193.049	0.19415	64.754	0.11283
576.159	1.52114	467.426	0.57545	321.957	0.31451	193.219	0.19403	64.807	0.11288
576.671	1.52352	467.841	0.57572	322.242	0.31462	193.394	0.19428	64.863	0.11288
577.18	1.52558	468.253	0.57605	322.526	0.31466	193.562	0.19427	64.925	0.11301
577.686	1.52784	468.667	0.57708	322.81	0.315	193.735	0.19425	64.986	0.11328
578.195	1.53085	469.083	0.57682	323.097	0.3153	193.901	0.19468	65.045	0.11332
578.709	1.53288	469.498	0.57701	323.384	0.3153	194.072	0.19472	65.101	0.11328
579.22	1.53514	469.909	0.57798	323.67	0.31533	194.247	0.19463	65.155	0.11315
579.728	1.53795	470.32	0.57842	323.954	0.31577	194.417	0.19456	65.207	0.11301
580.237	1.54042	470.732	0.57841	324.237	0.3159	194.592	0.19459	65.263	0.11321
580.747	1.54243	471.145	0.57899	324.522	0.31609	194.759	0.19468	65.325	0.11341
581.257	1.54572	471.561	0.57855	324.807	0.31591	194.932	0.19449	65.387	0.11348
581.766	1.54801	471.976	0.57977	325.092	0.31617	195.102	0.19482	65.446	0.11377
582.272	1.54978	472.389	0.58043	325.378	0.31614	195.272	0.19463	65.505	0.11379
582.784	1.55251	472.801	0.58043	325.662	0.31627	195.444	0.19476	65.558	0.11355
583.297	1.55544	473.217	0.5809	325.943	0.31688	195.611	0.19485	65.61	0.1135
583.806	1.55705	473.633	0.5817	326.231	0.31688	195.786	0.19489	65.665	0.11361
584.316	1.55997	474.046	0.58243	326.517	0.31673	195.957	0.19507	65.724	0.11376
584.826	1.56201	474.456	0.5824	326.799	0.3172	196.129	0.19497	65.785	0.114
585.335	1.56471	474.868	0.58206	327.084	0.31764	196.3	0.1948	65.847	0.11414
585.843	1.56696	475.281	0.5828	327.372	0.31764	196.468	0.19515	65.904	0.11395
586.351	1.56964	475.695	0.58349	327.657	0.31784	196.644	0.19522	65.958	0.11385
586.863	1.5719	476.11	0.58358	327.943	0.31804	196.811	0.1953	66.011	0.11386
587.374	1.57436	476.523	0.58317	328.227	0.3181	196.983	0.19514	66.065	0.11379
587.884	1.5766	476.936	0.584	328.509	0.31818	197.152	0.19526	66.124	0.11395
588.393	1.57953	477.351	0.58529	328.795	0.31855	197.321	0.19543	66.187	0.11411
588.903	1.58136	477.766	0.5853	329.081	0.31872	197.496	0.19544	66.249	0.11412
589.413	1.5842	478.179	0.58585	329.366	0.31866	197.664	0.19545	66.307	0.11427
589.922	1.58689	478.59	0.5864	329.65	0.31873	197.837	0.19548	66.362	0.11416
590.429	1.58904	479.003	0.58691	329.934	0.31906	198.005	0.19572	66.414	0.114
590.941	1.59123	479.415	0.58742	330.22	0.31928	198.176	0.19559	66.468	0.11419
591.453	1.59452	479.829	0.58715	330.505	0.3194	198.351	0.19559	66.527	0.1143
591.962	1.59638	480.243	0.58745	330.786	0.31956	198.52	0.19554	66.588	0.11434
592.471	1.59828	480.658	0.58871	331.072	0.31995	198.695	0.19557	66.65	0.11455
592.983	1.60128	481.07	0.58866	331.36	0.32019	198.862	0.19585	66.709	0.11463
593.492	1.60389	481.484	0.5893	331.646	0.32026	199.035	0.19604	66.763	0.11453
593.999	1.60606	481.9	0.58965	331.932	0.32063	199.206	0.19593	66.816	0.11437
594.507	1.60868	482.315	0.59051	332.216	0.32057	199.375	0.1958	66.87	0.11424
595.018	1.61144	482.726	0.59087	332.498	0.32081	199.547	0.19577	66.927	0.11432
595.529	1.61343	483.138	0.59135	332.784	0.32091	199.714	0.19595	66.989	0.11453
596.04	1.61647	483.55	0.59208	333.07	0.32121	199.888	0.19607	67.051	0.11462
596.549	1.61893	483.964	0.59179	333.354	0.32116	200.059	0.19618	67.11	0.11466
597.06	1.62087	484.379	0.59245	333.64	0.32108	200.23	0.1962	67.166	0.11486
597.568	1.62306	484.792	0.59247	333.923	0.32153	200.403	0.19605	67.22	0.11476
598.077	1.62609	485.204	0.59314	334.206	0.32175	200.572	0.19632	67.272	0.1145
598.585	1.62906	485.617	0.59359	334.493	0.32183	200.747	0.19629	67.328	0.11472
599.096	1.63073	486.033	0.59455	334.779	0.32198	200.914	0.19647	67.389	0.11494
599.609	1.63318	486.448	0.59432	335.061	0.32212	201.086	0.1967	67.45	0.11503
600.117	1.63665	486.86	0.595	335.346	0.3227	201.255	0.19683	67.509	0.11519
600.627	1.63884	487.271	0.59538	335.634	0.32273	201.425	0.19657	67.567	0.11503
601.138	1.64112	487.685	0.59653	335.921	0.32281	201.6	0.19695	67.621	0.11476
601.647	1.64342	488.096	0.59638	336.206	0.32316	201.768	0.19683	67.673	0.11483
602.154	1.64653	488.511	0.59637	336.488	0.32307	201.941	0.19686	67.729	0.11498
602.663	1.6486	488.928	0.59687	336.771	0.32334	202.108	0.19705	67.788	0.11505
603.175	1.65155	489.342	0.59761	337.056	0.32364	202.277	0.1973	67.85	0.11526
603.686	1.65383	489.753	0.59797	337.343	0.32373	202.452	0.19719	67.911	0.11544
604.195	1.65638	490.168	0.59838	337.63	0.32363	202.623	0.19706	67.969	0.11539
604.705	1.65932	490.582	0.5987	337.913	0.32367	202.798	0.19717	68.023	0.11537
605.215	1.66157	490.996	0.59943	338.196	0.32399	202.966	0.19742	68.076	0.11524
605.723	1.66412	491.407	0.59985	338.482	0.32435	203.138	0.1973	68.13	0.11532
606.232	1.66637	491.82	0.60002	338.767	0.32438	203.309	0.19724	68.188	0.11559
606.741	1.66978	492.233	0.60074	339.048	0.32465	203.478	0.19707	68.251	0.11567
607.253	1.6717	492.647	0.60098	339.335	0.32477	203.65	0.19738	68.312	0.11564
607.765	1.67411	493.06	0.60158	339.623	0.32504	203.817	0.19764	68.371	0.11581
608.273	1.67721	493.474	0.60152	339.909	0.32526	203.991	0.19775	68.426	0.11576
608.782	1.67977	493.886	0.60202	340.194	0.32535	204.162	0.19773	68.478	0.11563
609.294	1.68191	494.301	0.60214	340.477	0.32571	204.334	0.19765	68.532	0.11547
609.803	1.68448	494.716	0.60278	340.759	0.3254	204.505	0.19768	68.591	0.11556
610.31	1.68714	495.13	0.60355	341.045	0.3258	204.674	0.19777	68.654	0.11573
610.819	1.68957	495.541	0.60372	341.333	0.32601	204.85	0.19812	68.716	0.11596
611.331	1.69217	495.954	0.60408	341.617	0.32613	205.018	0.19821	68.774	0.11598
611.842	1.69472	496.366	0.60447	341.901	0.326	205.189	0.1981	68.829	0.11592
612.351	1.69732	496.78	0.60452	342.185	0.32621	205.358	0.19819	68.881	0.11589
612.861	1.70006	497.194	0.6055	342.469	0.32649	205.528	0.19815	68.935	0.11584
613.371	1.70262	497.609	0.60534	342.755	0.3263	205.703	0.19826	68.991	0.11576
613.878	1.70559	498.021	0.60614	343.04	0.32668	205.87	0.19862	69.052	0.11602
614.387	1.7078	498.435	0.60683	343.324	0.32711	206.043	0.19859	69.114	0.11621
614.896	1.71049	498.851	0.60684	343.609	0.32711	206.21	0.19879	69.172	0.11622
615.409	1.71347	499.265	0.60814	343.896	0.32758	206.382	0.19851	69.228	0.1162
615.922	1.71535	499.677	0.60829	344.183	0.32743	206.557	0.19859	69.283	0.11602
616.431	1.71818	500.089	0.60897	344.467	0.32756	206.726	0.19873	69.335	0.11595
616.939	1.72114	500.501	0.60919	344.749	0.32782	206.901	0.19868	69.391	0.11615
617.45	1.72379	500.914	0.60979	345.034	0.32797	207.068	0.19895	69.453	0.11631
617.959	1.72565	501.329	0.6101	345.32	0.32849	207.241	0.19884	69.514	0.11644
618.466	1.72913	501.743	0.61031	345.604	0.32836	207.413	0.19901	69.574	0.11662
618.974	1.73144	502.156	0.61083	345.89	0.3284	207.582	0.19876	69.633	0.11665
619.487	1.73399	502.569	0.61155	346.175	0.32831	207.753	0.19899	69.686	0.11653
619.997	1.73679	502.985	0.61219	346.457	0.32867	207.92	0.19929	69.738	0.11641
620.505	1.73919	503.4	0.61278	346.744	0.32906	208.094	0.19941	69.793	0.11651
621.017	1.74167	503.812	0.61337	347.029	0.32936	208.265	0.19937	69.851	0.11663
621.527	1.74459	504.223	0.61318	347.31	0.32961	208.437	0.19925	69.913	0.11677
622.035	1.74778	504.636	0.61431	347.597	0.32965	208.609	0.19927	69.975	0.11696
622.544	1.7494	505.05	0.61438	347.885	0.32981	208.778	0.19967	70.032	0.11692
623.053	1.7524	505.463	0.61484	348.171	0.33027	208.953	0.1998	70.086	0.11677
623.564	1.75481	505.877	0.61472	348.456	0.33031	209.12	0.19999	70.139	0.11656
624.077	1.7576	506.292	0.61548	348.74	0.33062	209.291	0.19971	70.192	0.11667
624.586	1.7596	506.703	0.61578	349.022	0.33077	209.46	0.2001	70.252	0.11678
625.094	1.76349	507.118	0.61639	349.307	0.3308	209.631	0.20018	70.315	0.11697
625.606	1.76535	507.533	0.61669	349.595	0.33108	209.806	0.2002	70.377	0.11706
626.114	1.76778	507.946	0.61719	349.88	0.33106	209.975	0.20022	70.436	0.11713
626.62	1.77065	508.358	0.61818	350.162	0.33104	210.147	0.19996	70.49	0.11701
627.129	1.77376	508.771	0.618	350.446	0.33135	210.313	0.20017	70.542	0.11693
627.642	1.77582	509.184	0.61831	350.732	0.33165	210.485	0.19995	70.596	0.11694
628.154	1.77851	509.6	0.61868	351.017	0.33154	210.659	0.19997	70.654	0.11701
628.663	1.78103	510.013	0.61891	351.301	0.33181	210.83	0.2002	70.716	0.11715
629.172	1.78396	510.424	0.61995	351.586	0.33216	211.004	0.2002	70.778	0.11726
629.684	1.78632	510.836	0.61954	351.872	0.33228	211.172	0.20021	70.837	0.11737
630.193	1.78888	511.252	0.62037	352.157	0.33228	211.345	0.20009	70.892	0.11724
630.7	1.79146	511.668	0.62139	352.444	0.33281	211.515	0.20003	70.944	0.11715
631.208	1.794	512.081	0.62175	352.729	0.33267	211.685	0.20024	70.998	0.11706
631.719	1.79669	512.492	0.62222	353.011	0.33275	211.856	0.20006	71.055	0.11727
632.231	1.79943	512.904	0.6222	353.296	0.33315	212.021	0.20037	71.117	0.11743
632.742	1.8019	513.317	0.62347	353.583	0.33339	212.196	0.20037	71.18	0.11764
633.25	1.8047	513.733	0.62349	353.866	0.33353	212.368	0.20045	71.239	0.11775
633.761	1.80785	514.146	0.62359	354.152	0.33344	212.541	0.2005	71.295	0.11782
634.269	1.80997	514.559	0.62391	354.437	0.3338	212.712	0.20056	71.349	0.11763
634.775	1.81285	514.973	0.62479	354.719	0.33385	212.881	0.20095	71.4	0.11743
635.285	1.81596	515.386	0.62576	355.006	0.33412	213.056	0.20076	71.456	0.11749
635.799	1.8186	515.801	0.62555	355.292	0.33448	213.223	0.20095	71.516	0.11781
636.311	1.82078	516.216	0.62585	355.573	0.33456	213.395	0.20074	71.576	0.11793
636.819	1.8243	516.627	0.62654	355.859	0.33492	213.565	0.20073	71.635	0.11794
637.328	1.8266	517.039	0.62749	356.147	0.33503	213.734	0.20099	71.693	0.11795
637.84	1.8296	517.453	0.62809	356.433	0.33514	213.909	0.20118	71.747	0.11774
638.349	1.83234	517.867	0.62765	356.718	0.33556	214.076	0.20131	71.801	0.11755
638.856	1.83496	518.281	0.62762	357.001	0.33531	214.249	0.20134	71.856	0.11781
639.363	1.83829	518.694	0.6289	357.284	0.33588	214.416	0.20144	71.916	0.11806
639.876	1.84086	519.107	0.62906	357.57	0.33588	214.588	0.20164	71.978	0.11822
640.388	1.8437	519.52	0.62996	357.856	0.33591	214.764	0.20141	72.04	0.1183
640.897	1.84552	519.936	0.62984	358.142	0.336	214.933	0.20138	72.097	0.11828
641.406	1.84896	520.351	0.63058	358.425	0.33598	215.106	0.20139	72.152	0.11808
641.918	1.85189	520.763	0.63157	358.708	0.33643	215.274	0.20166	72.205	0.11808
642.426	1.85415	521.174	0.63114	358.995	0.33661	215.447	0.20156	72.259	0.11805
642.931	1.8572	521.586	0.63221	359.28	0.33647	215.617	0.20148	72.317	0.11823
643.441	1.85991	522	0.63269	359.562	0.33703	215.787	0.20156	72.38	0.11836
643.954	1.86175	522.416	0.63296	359.848	0.33697	215.959	0.2017	72.441	0.1185
644.466	1.86513	522.829	0.63335	360.135	0.33728	216.126	0.20186	72.498	0.11848
644.975	1.86772	523.242	0.63335	360.42	0.33731	216.299	0.20202	72.553	0.11846
645.484	1.87012	523.655	0.63424	360.707	0.33761	216.47	0.20196	72.605	0.11817
645.996	1.87249	524.07	0.63525	360.991	0.33789	216.643	0.20194	72.659	0.11818
646.504	1.87627	524.484	0.63558	361.273	0.33787	216.815	0.20217	72.719	0.1185
647.01	1.87813	524.897	0.63563	361.558	0.33824	216.984	0.20212	72.781	0.11875
647.518	1.88098	525.308	0.63623	361.845	0.33835	217.16	0.20235	72.843	0.11877
648.031	1.88403	525.721	0.63758	362.13	0.33851	217.326	0.20239	72.903	0.11896
648.544	1.8868	526.134	0.63708	362.415	0.33874	217.497	0.20218	72.958	0.11892
649.054	1.88864	526.549	0.63732	362.697	0.33903	217.666	0.20213	73.01	0.11892
649.563	1.89194	526.962	0.63761	362.981	0.3391	217.837	0.20231	73.063	0.11878
650.074	1.89464	527.375	0.63849	363.268	0.33926	218.012	0.20251	73.12	0.11885
650.582	1.89726	527.787	0.63899	363.552	0.33942	218.181	0.20253	73.18	0.11923
651.088	1.89947	528.204	0.6391	363.836	0.33984	218.352	0.20263	73.242	0.11955
651.596	1.90268	528.619	0.63972	364.122	0.33993	218.519	0.20259	73.3	0.1195
652.109	1.90521	529.032	0.64022	364.409	0.34039	218.69	0.20259	73.356	0.11938
652.621	1.9081	529.442	0.64076	364.695	0.3404	218.865	0.20277	73.41	0.1194
653.13	1.91068	529.854	0.64126	364.98	0.34036	219.035	0.2026	73.463	0.11933
653.64	1.91317	530.267	0.64081	365.262	0.34076	219.21	0.2027	73.519	0.11936
654.152	1.91587	530.684	0.64187	365.547	0.34083	219.378	0.20279	73.581	0.1196
654.661	1.91904	531.099	0.64233	365.833	0.3413	219.551	0.20273	73.642	0.11965
655.166	1.92092	531.512	0.64252	366.118	0.3413	219.721	0.20285	73.703	0.11978
655.673	1.92344	531.923	0.64292	366.404	0.34124	219.89	0.20279	73.761	0.11956
656.187	1.92659	532.336	0.64291	366.687	0.34146	220.062	0.20302	73.814	0.11936
656.7	1.92975	532.752	0.64448	366.97	0.34169	220.229	0.2032	73.866	0.1192
657.209	1.9315	533.167	0.64536	367.257	0.34176	220.403	0.20329	73.921	0.11937
657.718	1.93464	533.578	0.64476	367.541	0.34184	220.574	0.20308	73.98	0.11936
658.23	1.93779	533.989	0.64613	367.823	0.34222	220.746	0.20329	74.042	0.11951
658.738	1.93983	534.403	0.64627	368.111	0.34254	220.918	0.20342	74.103	0.11953
659.245	1.94208	534.818	0.64707	368.398	0.3423	221.087	0.20369	74.161	0.11946
659.753	1.9458	535.233	0.64711	368.683	0.34281	221.262	0.20356	74.214	0.11927
660.264	1.94818	535.646	0.6471	368.969	0.34282	221.429	0.20367	74.267	0.11905
660.776	1.95078	536.058	0.64835	369.253	0.34319	221.6	0.20354	74.32	0.11902
661.286	1.95364	536.471	0.64875	369.535	0.34314	221.769	0.20366	74.379	0.11935
661.796	1.95704	536.887	0.6497	369.821	0.34342	221.94	0.20382	74.443	0.11969
662.307	1.95892	537.301	0.6494	370.107	0.34368	222.116	0.20382	74.504	0.11967
662.817	1.96245	537.713	0.65044	370.393	0.34355	222.283	0.20375	74.563	0.11963
663.323	1.96496	538.125	0.65115	370.677	0.34397	222.456	0.20374	74.618	0.1197
663.828	1.96735	538.537	0.65112	370.96	0.34417	222.623	0.20375	74.67	0.1196
664.342	1.96979	538.95	0.65173	371.245	0.3444	222.794	0.20395	74.724	0.11958
664.855	1.97333	539.367	0.65185	371.53	0.34423	222.969	0.20418	74.783	0.11968
665.364	1.97562	539.781	0.65255	371.814	0.34479	223.138	0.20416	74.845	0.11992
665.874	1.97883	540.193	0.65356	372.101	0.345	223.312	0.20401	74.906	0.12018
666.387	1.98115	540.604	0.65352	372.386	0.34521	223.48	0.2042	74.965	0.12019
666.895	1.98441	541.02	0.65395	372.671	0.34522	223.653	0.20414	75.019	0.11999
667.4	1.9866	541.435	0.65476	372.957	0.34549	223.824	0.20422	75.072	0.11993
667.908	1.98996	541.849	0.65573	373.241	0.34562	223.993	0.20427	75.126	0.11994
668.42	1.99225	542.259	0.6558	373.524	0.34583	224.166	0.20436	75.183	0.11997
668.933	1.99531	542.672	0.65648	373.81	0.34593	224.332	0.20451	75.245	0.12012
669.443	1.99788	543.084	0.65708	374.096	0.34634	224.506	0.20461	75.307	0.12031
669.953	2.00093	543.5	0.65692	374.381	0.34618	224.677	0.20458	75.366	0.12035
670.463	2.00295	543.915	0.65748	374.666	0.34637	224.849	0.20474	75.422	0.12029
670.972	2.00631	544.328	0.65768	374.95	0.34654	225.02	0.20499	75.476	0.12012
671.478	2.00909	544.74	0.65839	375.232	0.34673	225.189	0.20514	75.528	0.12015
671.984	2.01194	545.153	0.65966	375.519	0.34697	225.365	0.20515	75.584	0.12025
672.497	2.01388	545.569	0.66001	375.804	0.34696	225.533	0.20528	75.645	0.12041
673.011	2.01738	545.983	0.65969	376.085	0.34738	225.703	0.20502	75.706	0.12046
673.521	2.02005	546.394	0.6613	376.373	0.34753	225.872	0.20536	75.765	0.12051
674.03	2.02291	546.806	0.66148	376.66	0.3478	226.042	0.20528	75.823	0.12055
674.542	2.0254	547.219	0.66286	376.946	0.34798	226.217	0.20529	75.877	0.12029
675.051	2.02837	547.634	0.6618	377.23	0.34821	226.386	0.20512	75.929	0.12017
675.555	2.03146	548.051	0.66218	377.515	0.34834	226.559	0.20529	75.985	0.12026
676.064	2.03391	548.465	0.66278	377.798	0.34848	226.725	0.20533	76.045	0.12058
676.576	2.03679	548.875	0.66321	378.084	0.34856	226.897	0.2055	76.106	0.12079
677.088	2.03979	549.287	0.66373	378.369	0.34897	227.072	0.20563	76.167	0.1208
677.598	2.04204	549.703	0.66348	378.656	0.34895	227.241	0.20556	76.225	0.12082
678.108	2.04526	550.119	0.66484	378.938	0.34897	227.415	0.20529	76.279	0.12079
678.618	2.04779	550.53	0.66553	379.22	0.34937	227.583	0.20578	76.332	0.12078
679.128	2.05068	550.941	0.66535	379.507	0.34948	227.756	0.20558	76.386	0.12063
679.635	2.0531	551.354	0.66577	379.794	0.34966	227.927	0.20572	76.445	0.1207
680.141	2.05637	551.768	0.66642	380.076	0.34981	228.097	0.20553	76.507	0.12099
680.653	2.05885	552.184	0.6669	380.363	0.35024	228.27	0.20573	76.568	0.1211
681.166	2.06161	552.596	0.6674	380.648	0.35028	228.436	0.20583	76.626	0.12109
681.675	2.06407	553.01	0.66757	380.932	0.35049	228.609	0.20589	76.681	0.12089
682.186	2.06746	553.421	0.66797	381.219	0.35048	228.779	0.20599	76.733	0.12082
682.7	2.07	553.837	0.66894	381.504	0.35091	228.951	0.20611	76.787	0.12088
683.207	2.07243	554.251	0.66926	381.786	0.35124	229.123	0.20624	76.847	0.12104
683.711	2.07498	554.664	0.6696	382.072	0.35113	229.293	0.20625	76.909	0.12105
684.219	2.07807	555.075	0.67028	382.359	0.35132	229.468	0.20625	76.971	0.1212
684.731	2.08056	555.489	0.67045	382.644	0.35168	229.636	0.20626	77.03	0.12131
685.244	2.08397	555.901	0.671	382.928	0.35129	229.807	0.20621	77.085	0.1212
685.753	2.08626	556.317	0.67155	383.211	0.35203	229.976	0.20654	77.138	0.12102
686.263	2.08927	556.732	0.67181	383.493	0.35205	230.146	0.20671	77.191	0.12095
686.775	2.09232	557.146	0.67271	383.781	0.3523	230.322	0.20681	77.247	0.12113
687.284	2.09525	557.556	0.67326	384.066	0.35249	230.489	0.20679	77.308	0.12128
687.79	2.09761	557.97	0.67395	384.35	0.3526	230.661	0.20671	77.37	0.12137
688.296	2.10058	558.386	0.67392	384.635	0.35285	230.828	0.20692	77.429	0.12132
688.809	2.10391	558.8	0.67548	384.923	0.353	231.001	0.20713	77.484	0.12136
689.322	2.10649	559.211	0.6756	385.21	0.35351	231.175	0.20707	77.539	0.12128
689.831	2.1091	559.623	0.67591	385.492	0.35334	231.344	0.20669	77.591	0.12107
690.341	2.11223	560.035	0.67612	385.774	0.35362	231.518	0.20694	77.647	0.12112
690.854	2.11515	560.45	0.6763	386.06	0.35375	231.685	0.20715	77.709	0.12145
691.363	2.11756	560.865	0.67695	386.346	0.35376	231.858	0.20729	77.77	0.12166
691.867	2.12087	561.279	0.67775	386.631	0.35409	232.03	0.2075	77.83	0.12177
692.375	2.12371	561.692	0.67754	386.917	0.35409	232.199	0.20738	77.887	0.12177
692.886	2.12584	562.105	0.67938	387.201	0.35414	232.372	0.20732	77.941	0.12175
693.399	2.12932	562.52	0.67954	387.483	0.35465	232.539	0.20751	77.994	0.12166
--	--	562.934	0.67965	387.77	0.35458	232.712	0.20785	78.049	0.12172
--	--	563.346	0.68044	388.055	0.35454	232.882	0.20766	78.109	0.12181
--	--	563.758	0.68081	388.337	0.35506	233.055	0.20769	78.17	0.12214
--	--	564.171	0.68173	388.624	0.35536	233.226	0.2078	78.231	0.12238
--	--	564.584	0.68147	388.91	0.35553	233.395	0.20804	78.288	0.12235
--	--	565	0.68158	389.195	0.35564	233.57	0.20798	78.342	0.12217
--	--	565.415	0.68233	389.481	0.35595	233.738	0.20809	78.395	0.12199
--	--	565.827	0.68287	389.766	0.35591	233.909	0.20814	78.448	0.12207
--	--	566.238	0.6833	390.048	0.35635	234.078	0.20833	78.508	0.12221
--	--	566.653	0.68393	390.334	0.35663	234.249	0.20834	78.571	0.12232
--	--	567.069	0.68443	390.62	0.35647	234.424	0.20833	78.632	0.12227
--	--	567.482	0.68571	390.905	0.35675	234.592	0.20844	78.691	0.12237
--	--	567.892	0.68552	391.189	0.3568	234.765	0.20833	78.747	0.12232
--	--	568.305	0.68615	391.472	0.35696	234.932	0.20864	78.799	0.12212
--	--	568.717	0.68656	391.758	0.35734	235.104	0.20851	78.852	0.12214
--	--	569.134	0.68678	392.044	0.3573	235.278	0.20858	78.911	0.12232
--	--	569.549	0.6875	392.326	0.35782	235.447	0.20878	78.972	0.12253
--	--	569.962	0.68771	392.61	0.35773	235.62	0.20872	79.033	0.1225
--	--	570.372	0.68841	392.897	0.35793	235.789	0.20867	79.093	0.1225
--	--	570.786	0.68896	393.185	0.35837	235.962	0.20892	79.147	0.12239
--	--	571.202	0.6901	393.472	0.35879	236.133	0.20901	79.2	0.12223
--	--	571.616	0.69032	393.755	0.3589	236.303	0.20876	79.253	0.12201
--	--	572.027	0.69112	394.037	0.35878	236.474	0.20849	79.31	0.12211
--	--	572.44	0.69174	394.322	0.35912	236.641	0.20907	79.372	0.12248
--	--	572.851	0.69192	394.61	0.35934	236.815	0.20899	79.435	0.12274
--	--	573.267	0.69296	394.894	0.35955	236.985	0.2092	79.494	0.1227
--	--	573.682	0.69293	395.179	0.35956	237.158	0.20896	79.55	0.12268
--	--	574.096	0.69376	395.462	0.35981	237.33	0.20889	79.604	0.12261
--	--	574.507	0.69459	395.745	0.36003	237.499	0.20938	79.656	0.12255
--	--	574.921	0.69388	396.03	0.36016	237.674	0.20953	79.711	0.12261
--	--	575.337	0.69563	396.317	0.36003	237.842	0.20943	79.772	0.1228
--	--	575.752	0.69643	396.6	0.36072	238.013	0.20928	79.833	0.123
--	--	576.163	0.69622	396.886	0.3611	238.182	0.20944	79.893	0.12318
--	--	576.573	0.69746	397.173	0.36107	238.352	0.20958	79.95	0.12307
--	--	576.985	0.69704	397.459	0.36118	238.528	0.20969	80.004	0.12291
--	--	577.4	0.69809	397.744	0.36144	238.697	0.20954	80.057	0.12269
--	--	577.818	0.69842	398.027	0.36163	238.869	0.20953	80.112	0.1228
--	--	578.232	0.69823	398.31	0.36195	239.035	0.20983	80.172	0.12304
--	--	578.644	0.69886	398.595	0.36225	239.205	0.21001	80.234	0.12317
--	--	579.055	0.69919	398.882	0.3625	239.379	0.20994	80.296	0.12323
--	--	579.471	0.69999	399.168	0.3622	239.549	0.20995	80.354	0.12327
--	--	579.886	0.70038	399.451	0.36246	239.724	0.20982	80.408	0.12322
--	--	580.298	0.69986	399.734	0.36273	239.892	0.20989	80.461	0.12318
--	--	580.708	0.70152	400.02	0.36319	240.065	0.20995	80.515	0.12322
--	--	581.121	0.70146	400.306	0.36306	240.235	0.21001	80.575	0.12338
--	--	581.535	0.70182	400.588	0.36345	240.405	0.21015	80.637	0.12346
--	--	581.951	0.70188	400.875	0.36367	240.578	0.21033	80.697	0.12343
--	--	582.367	0.70191	401.162	0.36372	240.745	0.21061	80.755	0.12342
--	--	582.78	0.70303	401.447	0.36412	240.917	0.21034	80.809	0.12353
--	--	583.189	0.70373	401.732	0.36429	241.088	0.21094	80.861	0.12335
--	--	583.603	0.70404	402.017	0.36463	241.261	0.21069	80.914	0.12329
--	--	584.019	0.70459	402.299	0.36448	241.433	0.21074	80.974	0.12344
--	--	584.433	0.70544	402.584	0.36473	241.602	0.21074	81.037	0.12384
--	--	584.843	0.70575	402.87	0.36484	241.778	0.21093	81.099	0.124
--	--	585.254	0.70611	403.155	0.36512	241.945	0.21106	81.158	0.12387
--	--	585.668	0.70693	403.44	0.36506	242.116	0.21108	81.213	0.12369
--	--	586.085	0.70727	403.724	0.3653	242.283	0.21107	81.265	0.12367
--	--	586.5	0.70783	404.008	0.3656	242.453	0.21139	81.318	0.12369
--	--	586.913	0.7082	404.293	0.36559	242.629	0.21174	81.375	0.12369
--	--	587.324	0.70891	404.577	0.3657	242.798	0.21152	81.436	0.12374
--	--	587.737	0.7106	404.861	0.36607	242.972	0.21144	81.498	0.12401
--	--	588.153	0.71043	405.148	0.36661	243.139	0.21171	81.557	0.12413
--	--	588.567	0.71126	405.436	0.36645	243.31	0.2115	81.613	0.12408
--	--	588.979	0.71151	405.723	0.36671	243.485	0.2117	81.667	0.12377
--	--	589.391	0.71177	406.006	0.36688	243.654	0.21139	81.72	0.1237
--	--	589.804	0.71253	406.286	0.36736	243.827	0.21154	81.776	0.12378
--	--	590.217	0.71222	406.571	0.3672	243.993	0.21172	81.837	0.12414
--	--	590.633	0.71285	406.86	0.36774	244.167	0.2117	81.898	0.1242
--	--	591.048	0.71391	407.145	0.36792	244.339	0.21175	81.958	0.12422
--	--	591.459	0.71373	407.431	0.36784	244.509	0.21164	82.016	0.1242
--	--	591.872	0.71502	407.714	0.36778	244.681	0.21166	82.07	0.12408
--	--	592.288	0.71512	407.995	0.36846	244.847	0.21188	82.122	0.12397
--	--	592.704	0.71604	408.282	0.36855	245.021	0.21188	82.176	0.12402
--	--	593.114	0.717	408.568	0.36862	245.192	0.21201	82.235	0.12412
--	--	593.523	0.71655	408.851	0.36869	245.364	0.21187	82.296	0.12424
--	--	593.936	0.71738	409.137	0.36925	245.536	0.21202	82.357	0.12433
--	--	594.351	0.71746	409.423	0.36921	245.705	0.21215	82.416	0.12437
--	--	594.769	0.71818	409.708	0.36953	245.879	0.21217	82.471	0.12434
--	--	595.184	0.71852	409.994	0.36973	246.047	0.21228	82.523	0.12427
--	--	595.596	0.7192	410.279	0.36985	246.218	0.21239	82.577	0.12416
--	--	596.006	0.71954	410.561	0.37023	246.388	0.21244	82.637	0.12436
--	--	596.421	0.72039	410.846	0.37013	246.558	0.21261	82.7	0.12457
--	--	596.837	0.72106	411.133	0.37049	246.733	0.21254	82.761	0.12463
--	--	597.249	0.7217	411.418	0.37054	246.901	0.21266	82.82	0.12451
--	--	597.66	0.72214	411.702	0.37084	247.074	0.21271	82.875	0.12435
--	--	598.073	0.72333	411.985	0.37107	247.241	0.21292	82.927	0.12431
--	--	598.485	0.7233	412.27	0.37119	247.413	0.21281	82.98	0.12438
--	--	598.901	0.72397	412.556	0.37141	247.587	0.21309	83.039	0.12451
--	--	599.316	0.72452	412.839	0.37184	247.756	0.21312	83.1	0.12458
--	--	599.73	0.72536	413.124	0.37192	247.93	0.21269	83.162	0.12476
--	--	600.141	0.72568	413.41	0.37238	248.097	0.21321	83.221	0.125
--	--	600.553	0.72664	413.696	0.37256	248.27	0.21307	83.275	0.12491
--	--	600.969	0.72696	413.984	0.37271	248.441	0.21311	83.328	0.12475
--	--	601.384	0.7276	414.269	0.37285	248.611	0.21304	83.382	0.1247
--	--	601.795	0.72842	414.55	0.3731	248.783	0.21306	83.439	0.12495
--	--	602.205	0.72866	414.834	0.37337	248.951	0.21352	83.501	0.12521
--	--	602.618	0.72954	415.121	0.37341	249.125	0.21329	83.563	0.12531
--	--	603.035	0.72961	415.405	0.37375	249.296	0.21347	83.622	0.12529
--	--	603.451	0.73033	415.691	0.37379	249.467	0.21371	83.678	0.12533
--	--	603.865	0.7305	415.976	0.37369	249.636	0.21356	83.732	0.12521
--	--	604.276	0.73114	416.259	0.37408	249.805	0.21387	83.784	0.12503
--	--	604.688	0.73204	416.544	0.3745	249.982	0.2138	83.839	0.1252
--	--	605.103	0.73208	416.827	0.37433	250.151	0.21393	83.9	0.1254
--	--	605.518	0.73267	417.113	0.37448	250.324	0.21367	83.961	0.12553
--	--	605.929	0.73306	417.401	0.37497	250.492	0.21377	84.02	0.12559
--	--	606.342	0.73436	417.686	0.37518	250.66	0.21392	84.078	0.12555
--	--	606.755	0.73413	417.971	0.37507	250.834	0.2141	84.132	0.12548
--	--	607.168	0.73436	418.256	0.37529	251.004	0.21414	84.185	0.12527
--	--	607.584	0.73518	418.54	0.37547	251.178	0.21429	84.24	0.12525
--	--	608	0.73556	418.823	0.37558	251.344	0.21439	84.301	0.1254
--	--	608.411	0.73599	419.108	0.37581	251.516	0.21453	84.362	0.12562
--	--	608.822	0.73628	419.394	0.37594	251.691	0.21445	84.423	0.12563
--	--	609.238	0.73747	419.68	0.37613	251.86	0.21441	84.481	0.12548
--	--	609.655	0.73833	419.964	0.37619	252.034	0.2143	84.536	0.12539
--	--	610.068	0.73856	420.246	0.37652	252.201	0.21462	84.589	0.12538
--	--	610.476	0.7393	420.533	0.37664	252.375	0.21464	84.642	0.1255
--	--	610.887	0.74017	420.819	0.37675	252.545	0.21482	84.701	0.12556
--	--	611.302	0.74081	421.101	0.37723	252.713	0.2147	84.764	0.12576
--	--	611.719	0.74097	421.387	0.37746	252.883	0.21466	84.825	0.12583
--	--	612.134	0.74117	421.674	0.37762	253.051	0.21489	84.883	0.12603
--	--	612.547	0.7418	421.959	0.37782	253.227	0.21518	84.938	0.12595
--	--	612.957	0.7429	422.245	0.37796	253.399	0.21489	84.99	0.12566
--	--	613.371	0.74332	422.53	0.37826	253.571	0.21494	85.044	0.12563
--	--	613.787	0.74371	422.812	0.37841	253.742	0.21517	85.103	0.12591
--	--	614.2	0.74415	423.097	0.3786	253.911	0.21539	85.165	0.12614
--	--	614.611	0.74505	423.384	0.37875	254.086	0.21523	85.226	0.12617
--	--	615.024	0.74544	423.668	0.379	254.253	0.21538	85.286	0.12609
--	--	615.436	0.74584	423.953	0.37899	254.424	0.21544	85.341	0.12611
--	--	615.851	0.74628	424.238	0.37924	254.594	0.21577	85.394	0.12606
--	--	616.267	0.7466	424.522	0.3796	254.764	0.21548	85.447	0.12594
--	--	616.681	0.74743	424.807	0.37986	254.939	0.21564	85.503	0.12583
--	--	617.093	0.7475	425.092	0.38015	255.107	0.21564	85.564	0.12607
--	--	617.505	0.74767	425.376	0.38004	255.28	0.21598	85.626	0.12617
--	--	617.92	0.74908	425.662	0.38046	255.447	0.21573	85.684	0.12606
--	--	618.336	0.74967	425.948	0.38089	255.618	0.2158	85.74	0.12593
--	--	618.747	0.75023	426.234	0.38084	255.793	0.21595	85.794	0.12582
--	--	619.157	0.74966	426.518	0.38109	255.962	0.21615	85.847	0.1257
--	--	619.569	0.75123	426.802	0.38133	256.136	0.21604	85.903	0.12576
--	--	619.984	0.75185	427.087	0.38156	256.302	0.2162	85.965	0.12595
--	--	620.401	0.75187	427.372	0.38171	256.476	0.21626	86.026	0.12618
--	--	620.815	0.7528	427.656	0.38192	256.647	0.21653	86.087	0.12635
--	--	621.228	0.75275	427.943	0.38221	256.817	0.21629	86.144	0.12622
--	--	621.64	0.75426	428.227	0.38214	256.989	0.21633	86.198	0.12599
--	--	622.054	0.75472	428.508	0.38253	257.157	0.21664	86.25	0.126
--	--	622.47	0.75475	428.795	0.38281	257.331	0.21687	86.305	0.12616
--	--	622.881	0.75623	429.081	0.38274	257.502	0.21667	86.364	0.12632
--	--	623.293	0.75653	429.364	0.38339	257.674	0.2165	86.425	0.12641
--	--	623.705	0.7571	429.649	0.38352	257.845	0.21653	86.486	0.12654
--	--	624.119	0.75763	429.936	0.38367	258.014	0.21689	86.544	0.12655
--	--	624.535	0.75736	430.222	0.38386	258.188	0.2168	86.598	0.12663
--	--	624.95	0.75865	430.508	0.38382	258.355	0.21697	86.651	0.12638
--	--	625.363	0.75913	430.792	0.38433	258.527	0.21677	86.704	0.12635
--	--	625.774	0.75984	431.074	0.38444	258.697	0.21726	86.764	0.12666
--	--	626.188	0.76016	431.36	0.38454	258.866	0.21707	86.827	0.12692
--	--	626.605	0.76115	431.647	0.38463	259.042	0.21703	86.888	0.12702
--	--	627.019	0.76153	431.932	0.38495	259.21	0.21716	86.947	0.12699
--	--	627.429	0.76214	432.215	0.38505	259.383	0.21726	87.003	0.12697
--	--	627.839	0.76249	432.499	0.38514	259.551	0.21744	87.055	0.12693
--	--	628.25	0.76316	432.784	0.38555	259.723	0.2174	87.108	0.12688
--	--	628.668	0.76341	433.068	0.38576	259.897	0.21737	87.167	0.12695
--	--	629.084	0.7639	433.351	0.38568	260.065	0.21775	87.229	0.12702
--	--	629.498	0.76399	433.638	0.3861	260.237	0.21775	87.29	0.12722
--	--	629.91	0.7649	433.925	0.38643	260.404	0.21796	87.349	0.12721
--	--	630.323	0.76573	434.21	0.38654	260.579	0.21755	87.404	0.12718
--	--	630.738	0.7661	434.496	0.38688	260.752	0.21772	87.456	0.12717
--	--	631.152	0.76715	434.781	0.38694	260.921	0.21795	87.509	0.12721
--	--	631.562	0.76698	435.063	0.3873	261.092	0.21788	87.565	0.12725
--	--	631.974	0.76853	435.348	0.38734	261.259	0.21803	87.627	0.12743
--	--	632.387	0.76847	435.634	0.38755	261.433	0.21789	87.69	0.12763
--	--	632.802	0.76895	435.919	0.38783	261.603	0.21827	87.749	0.1277
--	--	633.217	0.7696	436.205	0.38793	261.776	0.21834	87.805	0.12757
--	--	633.631	0.76894	436.489	0.38809	261.948	0.21806	87.86	0.12725
--	--	634.043	0.77025	436.771	0.38812	262.118	0.21851	87.912	0.12714
--	--	634.456	0.77133	437.057	0.38841	262.292	0.21843	87.968	0.12731
--	--	634.871	0.7719	437.343	0.38866	262.459	0.21804	88.029	0.12748
--	--	635.287	0.77274	437.627	0.38889	262.631	0.21796	88.09	0.12752
--	--	635.698	0.77281	437.913	0.38942	262.801	0.21808	88.149	0.12751
--	--	636.11	0.77371	438.199	0.38933	262.971	0.21843	88.206	0.12752
--	--	636.52	0.77439	438.485	0.38932	263.143	0.21835	88.26	0.12743
--	--	636.934	0.77446	438.769	0.38978	263.31	0.2182	88.313	0.12728
--	--	637.352	0.77527	439.052	0.38995	263.484	0.2185	88.368	0.12727
--	--	637.767	0.77606	439.336	0.39026	263.653	0.21854	88.428	0.12759
--	--	638.179	0.77685	439.622	0.39035	263.827	0.21888	88.49	0.12784
--	--	638.591	0.77723	439.908	0.39052	264.001	0.21847	88.551	0.12784
--	--	639.006	0.77751	440.194	0.39056	264.169	0.21888	88.609	0.12783
--	--	639.421	0.77854	440.478	0.39078	264.342	0.21871	88.664	0.12773
--	--	639.834	0.77954	440.761	0.39102	264.509	0.21881	88.717	0.12757
--	--	640.243	0.77968	441.047	0.39119	264.683	0.2189	88.77	0.12751
--	--	640.655	0.78081	441.331	0.39155	264.853	0.21913	88.829	0.12768
--	--	641.069	0.78068	441.612	0.39163	265.023	0.21921	88.892	0.12791
--	--	641.487	0.78186	441.899	0.39184	265.195	0.21924	88.953	0.12791
--	--	641.901	0.78177	442.187	0.39237	265.362	0.21926	89.011	0.12784
--	--	642.314	0.78238	442.473	0.39249	265.536	0.2194	89.065	0.12787
--	--	642.726	0.7833	442.759	0.39236	265.707	0.21938	89.117	0.12783
--	--	643.14	0.78422	443.042	0.39308	265.879	0.21951	89.171	0.12779
--	--	643.555	0.78458	443.324	0.39301	266.051	0.21955	89.231	0.12781
--	--	643.969	0.78472	443.611	0.39304	266.219	0.21955	89.293	0.12788
--	--	644.379	0.78556	443.899	0.39332	266.394	0.21961	89.355	0.12803
--	--	644.792	0.78631	444.183	0.39358	266.562	0.21956	89.414	0.12822
--	--	645.203	0.78678	444.466	0.39358	266.733	0.21991	89.469	0.12805
--	--	645.618	0.78664	444.749	0.39375	266.903	0.21996	89.522	0.12779
--	--	646.034	0.78673	445.033	0.39421	267.073	0.22003	89.575	0.12775
--	--	646.448	0.78818	445.319	0.39415	267.247	0.21983	89.631	0.12799
--	--	646.86	0.78932	445.605	0.39432	267.415	0.21981	89.692	0.12817
--	--	647.274	0.78911	445.889	0.39493	267.589	0.21994	89.754	0.1283
--	--	647.688	0.7899	446.174	0.39515	267.756	0.22025	89.812	0.12829
--	--	648.103	0.79083	446.461	0.39519	267.928	0.22004	89.868	0.12836
--	--	648.514	0.79122	446.746	0.39538	268.103	0.22028	89.922	0.12835
--	--	648.924	0.79212	447.03	0.39547	268.272	0.21991	89.975	0.12819
--	--	649.336	0.7928	447.314	0.39587	268.445	0.22027	90.031	0.12827
--	--	649.753	0.79313	447.6	0.39596	268.612	0.22052	90.092	0.12862
--	--	650.169	0.79382	447.886	0.39617	268.785	0.22066	90.154	0.12879
--	--	650.582	0.79411	448.169	0.3962	268.957	0.22067	90.215	0.12873
--	--	650.995	0.79429	448.455	0.39644	269.127	0.2206	90.272	0.12854
--	--	651.409	0.79534	448.739	0.39651	269.298	0.22062	90.326	0.12846
--	--	651.823	0.79631	449.021	0.39691	269.465	0.22059	90.378	0.12835
--	--	652.237	0.79686	449.308	0.39705	269.64	0.22097	90.433	0.12836
--	--	652.648	0.7973	449.594	0.39715	269.81	0.22134	90.492	0.12848
--	--	653.06	0.79782	449.875	0.39752	269.982	0.22123	90.553	0.12863
--	--	653.474	0.7989	450.162	0.39772	270.153	0.22117	90.614	0.12874
--	--	653.886	0.79918	450.45	0.39812	270.323	0.22127	90.671	0.12861
--	--	654.301	0.79893	450.736	0.39808	270.498	0.22134	90.726	0.12849
--	--	654.716	0.79949	451.02	0.39821	270.663	0.22154	90.779	0.12846
--	--	655.129	0.80039	451.305	0.3986	270.835	0.2214	90.832	0.12834
--	--	655.543	0.80114	451.587	0.39891	271.006	0.22151	90.892	0.12844
--	--	655.959	0.80107	451.872	0.39884	271.177	0.2215	90.956	0.12857
--	--	656.373	0.80234	452.159	0.39896	271.351	0.22137	91.017	0.12872
--	--	656.785	0.80282	452.445	0.39931	271.519	0.22151	91.075	0.12879
--	--	657.195	0.80392	452.728	0.39929	271.692	0.22162	91.13	0.12875
--	--	657.607	0.80363	453.011	0.39954	271.859	0.22206	91.182	0.12846
--	--	658.02	0.80443	453.297	0.39995	272.031	0.22201	91.236	0.12848
--	--	658.437	0.80507	453.582	0.40025	272.205	0.22175	91.295	0.12881
--	--	658.851	0.80567	453.865	0.39996	272.374	0.22138	91.356	0.12903
--	--	659.265	0.80641	454.151	0.40052	272.548	0.22182	91.418	0.12909
--	--	659.677	0.80657	454.437	0.401	272.716	0.22181	91.477	0.12922
--	--	660.092	0.80771	454.722	0.40104	272.89	0.22165	91.531	0.12922
--	--	660.506	0.80829	455.009	0.40117	273.061	0.22169	91.584	0.12919
--	--	660.919	0.80872	455.293	0.40145	273.23	0.22167	91.638	0.12905
--	--	661.329	0.81014	455.575	0.40176	273.401	0.22174	91.695	0.12911
--	--	661.742	0.8105	455.862	0.4018	273.566	0.22242	91.756	0.12932
--	--	662.155	0.81085	456.149	0.40214	273.739	0.22228	91.819	0.12952
--	--	662.569	0.81162	456.431	0.40225	273.911	0.22238	91.878	0.12946
--	--	662.985	0.81105	456.717	0.4024	274.085	0.22259	91.934	0.12937
--	--	663.399	0.81294	457.001	0.40277	274.258	0.22238	91.988	0.12926
--	--	663.811	0.81319	457.284	0.4029	274.427	0.22246	92.04	0.12926
--	--	664.225	0.81392	457.57	0.40334	274.601	0.22268	92.096	0.12934
--	--	664.639	0.81458	457.856	0.40352	274.768	0.22291	92.158	0.12955
--	--	665.053	0.8151	458.138	0.40373	274.94	0.22289	92.218	0.12969
--	--	665.466	0.81603	458.423	0.40428	275.109	0.22269	92.277	0.12973
--	--	665.877	0.8165	458.711	0.40436	275.279	0.22278	92.334	0.12965
--	--	666.288	0.81657	458.998	0.40462	275.454	0.22293	92.388	0.12941
--	--	666.702	0.81766	459.283	0.40453	275.621	0.22304	92.44	0.12923
--	--	667.118	0.81705	459.566	0.40509	275.794	0.22318	92.496	0.1293
--	--	667.533	0.81887	459.849	0.40532	275.961	0.22303	92.556	0.12937
--	--	667.946	0.81873	460.135	0.40526	276.133	0.22328	92.617	0.12953
--	--	668.36	0.81972	460.421	0.40535	276.309	0.22308	92.679	0.12969
--	--	668.774	0.82073	460.707	0.40543	276.479	0.22303	92.736	0.1297
--	--	669.189	0.82077	460.99	0.40578	276.652	0.22328	92.791	0.12953
--	--	669.6	0.82197	461.273	0.40602	276.818	0.22319	92.844	0.12935
--	--	670.012	0.82215	461.56	0.40632	276.991	0.22352	92.898	0.12934
--	--	670.425	0.82348	461.844	0.4064	277.162	0.22324	92.957	0.12972
--	--	670.838	0.82339	462.126	0.40655	277.332	0.22288	93.02	0.1299
--	--	671.253	0.82402	462.414	0.40672	277.504	0.22317	93.081	0.1299
--	--	671.668	0.82468	462.701	0.40733	277.671	0.22359	93.138	0.12988
--	--	672.082	0.8253	462.985	0.40742	277.845	0.22354	93.193	0.12994
--	--	672.493	0.8257	463.271	0.40745	278.015	0.22378	93.245	0.12978
--	--	672.908	0.82633	463.555	0.40763	278.188	0.22388	93.299	0.12968
--	--	673.323	0.82719	463.837	0.40804	278.36	0.22391	93.359	0.12974
--	--	673.736	0.82825	464.122	0.40827	278.529	0.22406	93.421	0.13
--	--	674.147	0.82801	464.409	0.40826	278.704	0.22421	93.483	0.13011
--	--	674.558	0.82931	464.694	0.40864	278.871	0.22436	93.543	0.13018
--	--	674.97	0.82957	464.979	0.40851	279.042	0.22443	93.598	0.13004
--	--	675.387	0.82968	465.263	0.40896	279.211	0.22447	93.65	0.12996
--	--	675.803	0.8312	465.547	0.40919	279.383	0.22424	93.703	0.12993
--	--	676.216	0.83071	465.833	0.40933	279.557	0.2248	93.76	0.13
--	--	676.628	0.8318	466.117	0.4098	279.724	0.22441	93.82	0.13019
--	--	677.042	0.83295	466.401	0.40981	279.897	0.22454	93.882	0.13036
--	--	677.456	0.83326	466.686	0.41022	280.065	0.2247	93.94	0.13039
--	--	677.87	0.83383	466.974	0.41051	280.238	0.22454	93.997	0.13023
--	--	678.281	0.83417	467.261	0.41041	280.412	0.22474	94.051	0.13003
--	--	678.694	0.83539	467.545	0.41076	280.581	0.22478	94.104	0.12993
--	--	679.106	0.83609	467.827	0.41105	280.754	0.22472	94.16	0.13008
--	--	679.519	0.83548	468.112	0.41147	280.921	0.225	94.221	0.13033
--	--	679.935	0.83716	468.398	0.41137	281.095	0.22493	94.282	0.13042
--	--	680.35	0.83753	468.682	0.4115	281.266	0.22498	94.343	0.13056
--	--	680.762	0.83822	468.968	0.41173	281.436	0.22436	94.4	0.13066
--	--	681.175	0.8387	469.252	0.41193	281.608	0.22455	94.454	0.13046
--	--	681.589	0.83927	469.535	0.41238	281.774	0.22463	94.507	0.13027
--	--	682.004	0.84055	469.822	0.41255	281.948	0.22485	94.561	0.13035
--	--	682.417	0.84077	470.106	0.41246	282.119	0.22514	94.62	0.13058
--	--	682.828	0.841	470.388	0.4128	282.291	0.22475	94.682	0.13078
--	--	683.24	0.84174	470.675	0.41305	282.462	0.225	94.743	0.13076
--	--	683.654	0.84241	470.962	0.41343	282.631	0.22536	94.8	0.13063
--	--	684.071	0.84283	471.248	0.41372	282.806	0.22536	94.854	0.13063
--	--	684.485	0.84296	471.534	0.41366	282.974	0.22562	94.907	0.13059
--	--	684.898	0.84314	471.818	0.41391	283.146	0.22547	94.961	0.13047
--	--	685.31	0.84435	472.1	0.41424	283.315	0.22562	95.02	0.13062
--	--	685.725	0.84552	472.385	0.4146	283.486	0.2255	95.084	0.13081
--	--	686.139	0.84562	472.671	0.41456	283.66	0.22576	95.146	0.13098
--	--	686.552	0.84591	472.957	0.41442	283.827	0.22599	95.204	0.13092
--	--	686.963	0.84698	473.241	0.4151	284	0.22595	95.259	0.13078
--	--	687.376	0.84809	473.524	0.41501	284.166	0.22617	95.311	0.13061
--	--	687.788	0.8479	473.809	0.41537	284.339	0.22584	95.364	0.13068
--	--	688.202	0.84838	474.095	0.41539	284.514	0.22615	95.423	0.13078
--	--	688.618	0.84859	474.379	0.4157	284.684	0.22618	95.484	0.13085
--	--	689.033	0.84969	474.665	0.41603	284.857	0.2259	95.546	0.13098
--	--	689.445	0.85089	474.95	0.41629	285.024	0.22663	95.605	0.13106
--	--	689.859	0.85062	475.236	0.41659	285.198	0.22631	95.659	0.13096
--	--	690.274	0.85191	475.522	0.41642	285.368	0.22678	95.712	0.1307
--	--	690.687	0.85278	475.806	0.41668	285.538	0.22644	95.766	0.13061
--	--	691.098	0.85364	476.089	0.41713	285.711	0.22651	95.823	0.13076
--	--	691.509	0.85462	476.375	0.41753	285.877	0.2267	95.885	0.13096
--	--	691.921	0.8545	476.661	0.41758	286.051	0.227	95.947	0.13099
--	--	692.337	0.85575	476.944	0.41738	286.221	0.22694	96.006	0.13102
--	--	692.752	0.85546	477.23	0.41762	286.394	0.22673	96.062	0.13103
--	--	693.167	0.85601	477.515	0.4179	286.566	0.22683	96.116	0.13085
--	--	693.579	0.85727	477.798	0.41813	286.735	0.22721	96.168	0.13063
--	--	693.992	0.85719	478.084	0.41857	286.91	0.22725	96.224	0.13062
--	--	694.406	0.8589	478.369	0.41882	287.077	0.22763	96.285	0.13095
--	--	694.82	0.85865	478.65	0.41875	287.248	0.2273	96.346	0.13113
--	--	695.232	0.85934	478.937	0.41906	287.417	0.22752	96.405	0.13118
--	--	695.645	0.86079	479.225	0.41952	287.588	0.22769	96.462	0.13114
--	--	696.058	0.86069	479.511	0.41975	287.762	0.22764	96.516	0.13106
--	--	696.471	0.86133	479.796	0.41992	287.93	0.22782	96.569	0.13119
--	--	696.885	0.86123	480.079	0.42004	288.104	0.22785	96.625	0.13119
--	--	697.301	0.86189	480.362	0.42043	288.271	0.22769	96.685	0.13139
--	--	697.715	0.86322	480.648	0.42055	288.443	0.2279	96.746	0.13161
--	--	698.126	0.86337	480.934	0.42063	288.617	0.22783	96.807	0.13174
--	--	698.541	0.86368	481.22	0.42086	288.787	0.22788	96.866	0.13165
--	--	698.956	0.86434	481.503	0.42119	288.96	0.22795	96.921	0.13148
--	--	699.367	0.86562	481.786	0.42161	289.127	0.228	96.973	0.13142
--	--	699.78	0.86604	482.073	0.42139	289.3	0.22795	97.027	0.13152
--	--	700.192	0.86598	482.358	0.42156	289.471	0.22784	97.085	0.13167
--	--	700.605	0.8672	482.641	0.42194	289.642	0.22802	97.148	0.13173
--	--	701.022	0.86736	482.928	0.42225	289.815	0.22794	97.208	0.13178
--	--	701.436	0.86811	483.213	0.42248	289.981	0.22823	97.265	0.13183
--	--	701.849	0.86929	483.497	0.42278	290.154	0.22824	97.32	0.13183
--	--	702.261	0.86894	483.783	0.42257	290.324	0.22817	97.373	0.13159
--	--	702.676	0.87072	484.068	0.42262	290.497	0.22832	97.427	0.13142
--	--	703.091	0.87131	484.35	0.42311	290.669	0.22818	97.487	0.13167
--	--	703.503	0.87221	484.636	0.42335	290.838	0.2287	97.55	0.13175
--	--	703.915	0.87282	484.924	0.4236	291.013	0.22874	97.612	0.13182
--	--	704.328	0.87312	485.208	0.42345	291.18	0.22895	97.671	0.13187
--	--	704.74	0.87369	485.492	0.42357	291.351	0.22876	97.725	0.13186
--	--	705.154	0.87381	485.775	0.42378	291.52	0.22879	97.778	0.13179
--	--	705.569	0.87491	486.059	0.4242	291.69	0.2289	97.831	0.13175
--	--	705.983	0.8759	486.345	0.42435	291.865	0.22875	97.888	0.13183
--	--	706.395	0.87601	486.63	0.42477	292.034	0.22879	97.949	0.13211
--	--	706.809	0.87713	486.914	0.42497	292.207	0.2288	98.01	0.13239
--	--	707.224	0.87734	487.2	0.42502	292.373	0.229	98.069	0.13241
--	--	707.637	0.87868	487.487	0.42529	292.545	0.22916	98.125	0.13233
--	--	708.047	0.87917	487.774	0.42566	292.719	0.22902	98.179	0.13228
--	--	708.46	0.87994	488.057	0.42596	292.889	0.2289	98.232	0.13229
--	--	708.872	0.88051	488.34	0.42619	293.063	0.22905	98.288	0.13236
--	--	709.288	0.88082	488.625	0.42618	293.23	0.22885	98.349	0.13246
--	--	709.704	0.88121	488.911	0.42657	293.404	0.22902	98.411	0.13264
--	--	710.119	0.88193	489.196	0.42676	293.575	0.22895	98.471	0.13269
--	--	710.531	0.88241	489.482	0.42681	293.745	0.22906	98.528	0.13259
--	--	710.942	0.8835	489.765	0.42715	293.918	0.22921	98.582	0.1323
--	--	711.358	0.88409	490.048	0.42761	294.084	0.22934	98.634	0.1323
--	--	711.773	0.88483	490.334	0.42764	294.257	0.22907	98.689	0.13243
--	--	712.184	0.88514	490.62	0.42774	294.427	0.22923	98.748	0.13248
--	--	712.596	0.88679	490.902	0.42801	294.599	0.22932	98.809	0.13249
--	--	713.008	0.88673	491.19	0.42851	294.77	0.22946	98.871	0.13253
--	--	713.422	0.88707	491.477	0.42867	294.941	0.22955	98.929	0.1326
--	--	713.837	0.88753	491.76	0.42889	295.117	0.22985	98.983	0.13249
--	--	714.252	0.88797	492.045	0.42908	295.284	0.22959	99.035	0.1323
--	--	714.665	0.88871	492.33	0.42916	295.455	0.23005	99.089	0.13218
--	--	715.078	0.89024	492.613	0.42941	295.623	0.23022	99.148	0.1324
--	--	715.492	0.88999	492.899	0.42968	295.793	0.23057	99.212	0.13264
--	--	715.906	0.89125	493.185	0.42987	295.968	0.23059	99.273	0.13259
--	--	716.319	0.89129	493.47	0.42994	296.137	0.23049	99.332	0.13263
--	--	716.731	0.89201	493.754	0.42995	296.31	0.23051	99.387	0.13258
--	--	717.144	0.89253	494.037	0.43035	296.477	0.23064	99.439	0.13246
--	--	717.557	0.89295	494.322	0.43042	296.649	0.23072	99.493	0.13244
--	--	717.972	0.89365	494.608	0.43075	296.824	0.23087	99.552	0.13253
--	--	718.387	0.89422	494.892	0.43081	296.993	0.23081	99.612	0.13271
--	--	718.8	0.89461	495.176	0.43138	297.165	0.23098	99.673	0.13291
--	--	719.212	0.89528	495.463	0.43149	297.333	0.23084	99.732	0.13289
--	--	719.627	0.89644	495.749	0.43168	297.507	0.23097	99.787	0.13278
--	--	720.042	0.89703	496.036	0.43198	297.678	0.23111	99.841	0.13271
--	--	720.454	0.89762	496.32	0.43222	297.848	0.23077	99.894	0.1327
--	--	720.862	0.89849	496.601	0.43262	298.02	0.2308	99.951	0.13288
--	--	721.277	0.89876	496.887	0.4325	298.186	0.2309	100.013	0.13303
--	--	721.691	0.89957	497.173	0.43289	298.36	0.23074	100.075	0.13327
--	--	722.105	0.89974	497.458	0.43319	298.531	0.23117	100.134	0.1333
--	--	722.52	0.90048	497.744	0.43312	298.704	0.23119	100.19	0.13326
--	--	722.935	0.90129	498.027	0.4333	298.875	0.23129	100.244	0.13309
--	--	723.346	0.90175	498.31	0.43381	299.043	0.23134	100.296	0.13297
--	--	723.76	0.90279	498.595	0.43407	299.218	0.23125	100.352	0.13308
--	--	724.175	0.90359	498.881	0.43404	299.386	0.23101	100.414	0.13332
--	--	724.589	0.90464	499.164	0.43428	299.558	0.23136	100.474	0.13335
--	--	725	0.9051	499.451	0.43488	299.727	0.23149	100.533	0.13345
--	--	725.413	0.90572	499.738	0.43525	299.897	0.23175	100.59	0.13344
--	--	725.825	0.90668	500.023	0.43527	300.071	0.2315	100.644	0.13342
--	--	726.239	0.90696	500.308	0.43552	300.239	0.23158	100.696	0.13316
--	--	726.655	0.90758	500.592	0.43594	300.413	0.23154	100.752	0.13315
--	--	727.069	0.90898	500.876	0.43593	300.579	0.23203	100.812	0.13332
--	--	727.481	0.90878	501.161	0.43617	300.752	0.23188	100.874	0.13353
--	--	727.894	0.90944	501.447	0.43633	300.926	0.2318	100.936	0.13347
--	--	728.309	0.91094	501.733	0.43653	301.097	0.23181	100.993	0.13337
--	--	728.723	0.91128	502.016	0.43646	301.27	0.23176	101.047	0.13319
--	--	729.134	0.91202	502.298	0.43694	301.438	0.23197	101.1	0.13317
--	--	729.546	0.91233	502.584	0.43726	301.61	0.23218	101.154	0.1331
--	--	729.959	0.91342	502.871	0.43706	301.78	0.23233	101.212	0.13317
--	--	730.375	0.91382	503.154	0.43757	301.949	0.23233	101.275	0.13337
--	--	730.789	0.91425	503.439	0.43775	302.121	0.23216	101.337	0.13346
--	--	731.203	0.91498	503.725	0.43832	302.289	0.23219	101.395	0.13338
--	--	731.617	0.91507	504.01	0.43833	302.464	0.23203	101.45	0.13327
--	--	732.029	0.91645	504.297	0.43869	302.634	0.23252	101.502	0.1332
--	--	732.443	0.91693	504.581	0.43888	302.807	0.23246	101.555	0.13332
--	--	732.858	0.91751	504.863	0.43894	302.978	0.23214	101.615	0.13348
--	--	733.271	0.91803	505.15	0.43926	303.147	0.23254	101.678	0.13361
--	--	733.681	0.91897	505.438	0.43945	303.322	0.23259	101.74	0.13375
--	--	734.094	0.92007	505.721	0.43969	303.489	0.23254	101.799	0.13387
--	--	734.507	0.92025	506.004	0.43974	303.66	0.23286	101.853	0.13371
--	--	734.922	0.92053	506.288	0.43993	303.829	0.23284	101.906	0.1335
--	--	735.338	0.92121	506.572	0.44021	303.999	0.23259	101.959	0.13344
--	--	735.751	0.92232	506.858	0.44037	304.174	0.23261	102.016	0.13357
--	--	736.163	0.92356	507.143	0.4407	304.343	0.23262	102.077	0.1338
--	--	736.577	0.92395	507.427	0.44106	304.516	0.23272	102.138	0.13393
--	--	736.992	0.92407	507.713	0.44144	304.683	0.23336	102.197	0.13369
--	--	737.404	0.92559	508	0.44177	304.854	0.23321	102.253	0.13372
--	--	737.814	0.92663	508.287	0.44175	305.029	0.23293	102.306	0.13368
--	--	738.227	0.92663	508.571	0.44188	305.198	0.23282	102.359	0.1336
--	--	738.641	0.92717	508.853	0.44222	305.372	0.23292	102.415	0.13348
--	--	739.058	0.92771	509.137	0.44245	305.54	0.23306	102.477	0.13381
--	--	739.472	0.92847	509.424	0.44278	305.714	0.23316	102.539	0.13402
--	--	739.886	0.92874	509.708	0.44289	305.884	0.23328	102.599	0.13414
--	--	740.298	0.93006	509.995	0.44274	306.054	0.23331	102.657	0.13398
--	--	740.71	0.9309	510.279	0.44297	306.226	0.23354	102.71	0.13379
--	--	741.125	0.93148	510.56	0.44326	306.392	0.23351	102.763	0.13368
--	--	741.541	0.93177	510.846	0.44374	306.567	0.23376	102.817	0.13385
--	--	741.952	0.93284	511.132	0.44359	306.737	0.2339	102.876	0.13397
--	--	742.362	0.93396	511.416	0.44398	306.909	0.23375	102.937	0.13413
--	--	742.775	0.93393	511.702	0.44431	307.08	0.234	102.999	0.13424
--	--	743.19	0.93501	511.988	0.44433	307.25	0.23401	103.056	0.1341
--	--	743.606	0.93472	512.273	0.44499	307.424	0.23431	103.11	0.13408
--	--	744.021	0.93554	512.558	0.44487	307.591	0.2341	103.162	0.13416
--	--	744.433	0.93667	512.843	0.44519	307.763	0.2343	103.216	0.13414
--	--	744.845	0.93739	513.125	0.44543	307.932	0.23438	103.276	0.13425
--	--	745.261	0.93785	513.411	0.44547	308.103	0.23452	103.339	0.13439
--	--	745.674	0.93864	513.698	0.44569	308.277	0.2347	103.401	0.13448
--	--	746.086	0.93975	513.984	0.4457	308.446	0.23428	103.46	0.13468
--	--	746.497	0.94058	514.267	0.44619	308.618	0.23445	103.515	0.13454
--	--	746.91	0.9408	514.55	0.44632	308.784	0.23471	103.567	0.13423
--	--	747.325	0.94107	514.836	0.44653	308.958	0.23443	103.62	0.13425
--	--	747.739	0.94184	515.121	0.44695	309.133	0.23474	103.679	0.13464
--	--	748.154	0.94298	515.403	0.44697	309.303	0.23467	103.741	0.13482
--	--	748.568	0.94334	515.688	0.44757	309.477	0.23495	103.802	0.13476
--	--	748.98	0.94359	515.975	0.4476	309.643	0.23495	103.861	0.13465
--	--	749.393	0.94449	516.261	0.44824	309.816	0.23488	103.915	0.13463
--	--	749.808	0.94613	516.548	0.44816	309.986	0.23485	103.968	0.1348
--	--	750.223	0.94583	516.833	0.44829	310.157	0.23481	104.022	0.13473
--	--	750.632	0.94649	517.114	0.44866	310.328	0.23524	104.08	0.13466
--	--	751.043	0.94725	517.4	0.44883	310.495	0.23503	104.141	0.13489
--	--	--	--	517.686	0.44908	310.669	0.23529	104.203	0.13528
--	--	--	--	517.97	0.44957	310.84	0.23542	104.262	0.13523
--	--	--	--	518.256	0.4493	311.012	0.23533	104.318	0.13507
--	--	--	--	518.54	0.44943	311.184	0.23548	104.372	0.13472
--	--	--	--	518.823	0.44982	311.353	0.23557	104.424	0.13468
--	--	--	--	519.109	0.45021	311.528	0.23574	104.48	0.13487
--	--	--	--	519.395	0.45031	311.694	0.23572	104.541	0.135
--	--	--	--	519.678	0.45056	311.866	0.23532	104.602	0.13506
--	--	--	--	519.964	0.4511	312.035	0.23569	104.661	0.13506
--	--	--	--	520.251	0.45114	312.206	0.23588	104.719	0.135
--	--	--	--	520.537	0.45122	312.38	0.2361	104.772	0.13486
--	--	--	--	520.821	0.45179	312.548	0.23583	104.825	0.13486
--	--	--	--	521.104	0.45171	312.721	0.23579	104.88	0.13487
--	--	--	--	521.387	0.45211	312.888	0.23618	104.94	0.13486
--	--	--	--	521.673	0.45224	313.06	0.23615	105.001	0.13504
--	--	--	--	521.96	0.45205	313.235	0.23598	105.064	0.13529
--	--	--	--	522.246	0.45257	313.406	0.2359	105.122	0.13531
--	--	--	--	522.529	0.45266	313.579	0.23586	105.176	0.13511
--	--	--	--	522.812	0.45314	313.746	0.23625	105.229	0.13482
--	--	--	--	523.097	0.45324	313.919	0.23578	105.283	0.13496
--	--	--	--	523.383	0.45363	314.09	0.23598	105.341	0.13537
--	--	--	--	523.665	0.45387	314.26	0.2359	105.403	0.13549
--	--	--	--	523.951	0.45383	314.432	0.23599	105.465	0.13525
--	--	--	--	524.239	0.45471	314.599	0.23613	105.523	0.13524
--	--	--	--	524.525	0.45473	314.773	0.23601	105.578	0.1354
--	--	--	--	524.811	0.45517	314.943	0.23635	105.63	0.13538
--	--	--	--	525.095	0.4551	315.115	0.23644	105.683	0.13532
--	--	--	--	525.376	0.45542	315.286	0.23664	105.743	0.13528
--	--	--	--	525.661	0.45562	315.456	0.23655	105.805	0.13544
--	--	--	--	525.949	0.45581	315.631	0.23644	105.867	0.13566
--	--	--	--	526.233	0.45613	315.797	0.23686	105.927	0.13576
--	--	--	--	526.517	0.45647	315.969	0.23655	105.981	0.13551
--	--	--	--	526.802	0.45639	316.139	0.23694	106.034	0.13528
--	--	--	--	527.086	0.45659	316.309	0.23716	106.087	0.13515
--	--	--	--	527.371	0.45714	316.483	0.23732	106.144	0.13539
--	--	--	--	527.656	0.45717	316.651	0.23726	106.205	0.13564
--	--	--	--	527.941	0.45744	316.824	0.23702	106.266	0.1357
--	--	--	--	528.226	0.45783	316.991	0.23736	106.325	0.13565
--	--	--	--	528.511	0.4582	317.164	0.23746	106.38	0.13559
--	--	--	--	528.798	0.45835	317.338	0.23754	106.435	0.13548
--	--	--	--	529.083	0.4581	317.508	0.23753	106.488	0.13537
--	--	--	--	529.367	0.4591	317.682	0.2374	106.544	0.13541
--	--	--	--	529.651	0.45887	317.849	0.23788	106.605	0.13547
--	--	--	--	529.936	0.4591	318.022	0.23762	106.667	0.1356
--	--	--	--	530.221	0.45925	318.192	0.23766	106.727	0.13571
--	--	--	--	530.507	0.4594	318.361	0.23752	106.785	0.1358
--	--	--	--	530.791	0.45973	318.533	0.23776	106.838	0.13549
--	--	--	--	531.074	0.45977	318.702	0.23786	106.89	0.1352
--	--	--	--	531.361	0.46047	318.877	0.23772	106.944	0.13535
--	--	--	--	531.646	0.46065	319.048	0.23779	107.003	0.13567
--	--	--	--	531.927	0.46063	319.219	0.23794	107.064	0.13579
--	--	--	--	532.214	0.46111	319.39	0.23796	107.126	0.13564
--	--	--	--	532.502	0.46143	319.559	0.23841	107.184	0.13557
--	--	--	--	532.788	0.46195	319.733	0.2383	107.238	0.13564
--	--	--	--	533.073	0.46174	319.899	0.23859	107.291	0.13554
--	--	--	--	533.357	0.46228	320.071	0.23841	107.345	0.13542
--	--	--	--	533.638	0.46261	320.241	0.23847	107.404	0.13565
--	--	--	--	533.923	0.46241	320.411	0.23843	107.468	0.13583
--	--	--	--	534.21	0.46284	320.586	0.23848	107.529	0.13585
--	--	--	--	534.496	0.46314	320.754	0.23862	107.588	0.13593
--	--	--	--	534.779	0.46325	320.928	0.23847	107.643	0.13592
--	--	--	--	535.063	0.46357	321.094	0.23856	107.695	0.13574
--	--	--	--	535.349	0.46378	321.266	0.23892	107.748	0.13566
--	--	--	--	535.634	0.46408	321.442	0.23892	107.807	0.13583
--	--	--	--	535.918	0.46427	321.611	0.23884	107.868	0.13608
--	--	--	--	536.203	0.46438	321.785	0.23858	107.93	0.13617
--	--	--	--	536.489	0.46519	321.952	0.23885	107.989	0.13615
--	--	--	--	536.774	0.46516	322.126	0.23874	108.043	0.13588
--	--	--	--	537.06	0.46559	322.296	0.23874	108.096	0.13589
--	--	--	--	537.346	0.46565	322.466	0.23881	108.15	0.13589
--	--	--	--	537.628	0.46582	322.636	0.23884	108.208	0.13599
--	--	--	--	537.914	0.46619	322.803	0.23934	108.269	0.13604
--	--	--	--	538.201	0.46614	322.978	0.23916	108.331	0.13619
--	--	--	--	538.484	0.46676	323.148	0.23909	108.39	0.13634
--	--	--	--	538.768	0.4665	323.321	0.23928	108.446	0.13639
--	--	--	--	539.052	0.46685	323.493	0.23929	108.5	0.13613
--	--	--	--	539.335	0.46704	323.662	0.23952	108.552	0.13587
--	--	--	--	539.622	0.46751	323.837	0.23945	108.608	0.13606
--	--	--	--	539.908	0.46785	324.004	0.23962	108.669	0.1364
--	--	--	--	540.19	0.46778	324.175	0.23975	108.73	0.13647
--	--	--	--	540.475	0.46826	324.344	0.23982	108.789	0.13642
--	--	--	--	540.763	0.46867	324.514	0.23993	108.847	0.13636
--	--	--	--	541.05	0.46877	324.688	0.24005	108.901	0.13632
--	--	--	--	541.335	0.46896	324.857	0.24019	108.953	0.13619
--	--	--	--	541.619	0.46914	325.03	0.24026	109.008	0.13621
--	--	--	--	541.902	0.46986	325.198	0.2398	109.068	0.13649
--	--	--	--	542.185	0.46948	325.37	0.23975	109.129	0.13676
--	--	--	--	542.47	0.46972	325.545	0.23993	109.191	0.1366
--	--	--	--	542.759	0.47017	325.715	0.24	109.249	0.13648
--	--	--	--	543.044	0.47028	325.887	0.23977	109.304	0.13665
--	--	--	--	543.325	0.4705	326.054	0.23976	109.356	0.13653
--	--	--	--	543.611	0.47077	326.227	0.24009	109.411	0.13636
--	--	--	--	543.897	0.47123	326.398	0.24029	109.469	0.13653
--	--	--	--	544.178	0.47133	326.569	0.2403	109.532	0.13676
--	--	--	--	544.466	0.47156	326.741	0.24038	109.593	0.13697
--	--	--	--	544.752	0.47207	326.907	0.24037	109.651	0.13686
--	--	--	--	545.037	0.47239	327.081	0.24056	109.706	0.13672
--	--	--	--	545.323	0.47234	327.252	0.24072	109.758	0.13665
--	--	--	--	545.607	0.47269	327.424	0.24067	109.811	0.13686
--	--	--	--	545.89	0.47306	327.595	0.24086	109.871	0.13691
--	--	--	--	546.175	0.47311	327.766	0.24114	109.934	0.13691
--	--	--	--	546.462	0.47313	327.94	0.24124	109.995	0.13703
--	--	--	--	546.746	0.47366	328.105	0.2412	110.054	0.13722
--	--	--	--	547.031	0.47366	328.277	0.24119	110.109	0.13718
--	--	--	--	547.315	0.47377	328.448	0.24153	110.161	0.13698
--	--	--	--	547.598	0.47438	328.618	0.24145	110.215	0.13674
--	--	--	--	547.884	0.47423	328.793	0.24156	110.271	0.13693
--	--	--	--	548.169	0.47481	328.96	0.24163	110.332	0.1372
--	--	--	--	548.455	0.47505	329.134	0.24164	110.394	0.13733
--	--	--	--	548.74	0.47526	329.3	0.24199	110.452	0.13732
--	--	--	--	549.025	0.47581	329.472	0.24193	110.509	0.13718
--	--	--	--	549.31	0.4758	329.647	0.24182	110.563	0.13707
--	--	--	--	549.595	0.47599	329.817	0.24173	110.615	0.13704
--	--	--	--	549.879	0.47649	329.991	0.24181	110.672	0.13707
--	--	--	--	550.164	0.47675	330.158	0.24183	110.733	0.1373
--	--	--	--	550.45	0.47692	330.331	0.24148	110.795	0.13736
--	--	--	--	550.734	0.47691	330.502	0.2417	110.855	0.1373
--	--	--	--	551.021	0.47742	330.672	0.24187	110.913	0.13739
--	--	--	--	551.305	0.47745	330.843	0.24163	110.966	0.13749
--	--	--	--	551.587	0.47794	331.01	0.2419	111.018	0.13741
--	--	--	--	551.874	0.47813	331.184	0.24199	111.073	0.13717
--	--	--	--	552.159	0.47843	331.354	0.24246	111.132	0.13731
--	--	--	--	552.44	0.47883	331.527	0.24231	111.193	0.13778
--	--	--	--	552.724	0.47895	331.698	0.24234	111.255	0.13784
--	--	--	--	553.012	0.47916	331.868	0.24242	111.312	0.13762
--	--	--	--	553.3	0.47964	332.043	0.2424	111.366	0.13724
--	--	--	--	553.586	0.47981	332.21	0.24276	111.419	0.13728
--	--	--	--	553.87	0.47993	332.38	0.24266	111.472	0.1375
--	--	--	--	554.152	0.48036	332.55	0.2425	111.532	0.13741
--	--	--	--	554.437	0.48066	332.72	0.24276	111.595	0.13738
--	--	--	--	554.724	0.48055	332.895	0.24257	111.657	0.13739
--	--	--	--	555.009	0.48093	333.063	0.24278	111.716	0.13765
--	--	--	--	555.293	0.48118	333.237	0.24278	111.77	0.13748
--	--	--	--	555.575	0.48129	333.403	0.24296	111.822	0.13714
--	--	--	--	555.86	0.48169	333.576	0.24294	111.876	0.13704
--	--	--	--	556.146	0.48173	333.75	0.24295	111.935	0.13725
--	--	--	--	556.431	0.48215	333.92	0.24299	111.996	0.1374
--	--	--	--	556.717	0.48245	334.094	0.24278	112.058	0.13741
--	--	--	--	557.003	0.48286	334.261	0.24319	112.117	0.13753
--	--	--	--	557.286	0.48297	334.435	0.24319	112.171	0.13752
--	--	--	--	557.574	0.4832	334.605	0.24303	112.223	0.13732
--	--	--	--	557.858	0.48345	334.775	0.24312	112.277	0.13721
--	--	--	--	558.141	0.4837	334.946	0.243	112.336	0.1374
--	--	--	--	558.426	0.48402	335.113	0.24367	112.398	0.13752
--	--	--	--	558.712	0.48412	335.287	0.24364	112.46	0.13765
--	--	--	--	558.996	0.4844	335.458	0.24375	112.518	0.13769
--	--	--	--	559.282	0.48466	335.631	0.24338	112.574	0.1378
--	--	--	--	559.566	0.48467	335.802	0.24363	112.628	0.13787
--	--	--	--	559.848	0.48507	335.971	0.24401	112.68	0.13761
--	--	--	--	560.135	0.48531	336.145	0.24417	112.736	0.13753
--	--	--	--	560.42	0.48547	336.312	0.24424	112.798	0.13778
--	--	--	--	560.702	0.48583	336.484	0.24431	112.859	0.13803
--	--	--	--	560.989	0.48608	336.654	0.24405	112.917	0.1381
--	--	--	--	561.276	0.48646	336.824	0.24456	112.974	0.13789
--	--	--	--	561.562	0.48639	336.998	0.24435	113.028	0.1377
--	--	--	--	561.847	0.48695	337.166	0.24455	113.081	0.13771
--	--	--	--	562.131	0.48696	337.34	0.24449	113.136	0.13782
--	--	--	--	562.416	0.48735	337.506	0.24468	113.196	0.13791
--	--	--	--	562.7	0.48761	337.678	0.24459	113.258	0.13794
--	--	--	--	562.983	0.48788	337.853	0.24468	113.32	0.13824
--	--	--	--	563.269	0.48781	338.024	0.24482	113.378	0.13823
--	--	--	--	563.554	0.48806	338.198	0.24481	113.432	0.13805
--	--	--	--	563.839	0.48825	338.364	0.24478	113.484	0.13768
--	--	--	--	564.125	0.48861	338.537	0.24466	113.538	0.13773
--	--	--	--	564.409	0.48875	338.707	0.24474	113.597	0.13805
--	--	--	--	564.692	0.48914	338.877	0.24499	113.659	0.13818
--	--	--	--	564.978	0.48923	339.049	0.24475	113.72	0.13811
--	--	--	--	565.265	0.4894	339.215	0.24486	113.778	0.13811
--	--	--	--	565.549	0.48988	339.389	0.24521	113.833	0.1382
--	--	--	--	565.834	0.48983	339.56	0.24499	113.885	0.13803
--	--	--	--	566.119	0.49044	339.733	0.24501	113.939	0.13802
--	--	--	--	566.402	0.49072	339.904	0.24521	113.999	0.13799
--	--	--	--	566.689	0.49074	340.075	0.24521	114.062	0.13818
--	--	--	--	566.976	0.49074	340.25	0.24566	114.123	0.13833
--	--	--	--	567.259	0.49116	340.416	0.24526	114.182	0.13834
--	--	--	--	567.543	0.49141	340.587	0.2455	114.237	0.13833
--	--	--	--	567.826	0.49157	340.756	0.24527	114.29	0.13813
--	--	--	--	568.11	0.49181	340.926	0.24585	114.343	0.13808
--	--	--	--	568.397	0.49225	341.101	0.24548	114.4	0.1382
--	--	--	--	568.682	0.49233	341.269	0.24566	114.461	0.13831
[truncated: 11,087 more rows]
