# Supplementary material for: Fatigue-free artificial ionic skin toughened by self-healable elastic nanomesh
Source: Nat Commun. 2022 Jul 29;13:4411. doi: 10.1038/s41467-022-32140-3 (PMC9338060; doi:10.1038/s41467-022-32140-3)
Supplement: Supplementary file 7 — Source Data [file 41467_2022_32140_MOESM7_ESM.zip › Supplementary Figures/Source data Supplementary Fig. 11.xlsx]

## Sheet: Supplementary Fig. 11
2θ (°)	Intensity
5	262.5
5.02	537.5
5.04	475
5.06	362.5
5.08	375
5.1	300
5.12	387.5
5.14	337.5
5.16	250
5.18	325
5.2	350
5.22	312.5
5.24	375
5.26	387.5
5.28	500
5.3	425
5.32	287.5
5.34	337.5
5.36	350
5.38	425
5.4	337.5
5.42	487.5
5.44	400
5.46	337.5
5.48	412.5
5.5	312.5
5.52	312.5
5.54	400
5.56	375
5.58	337.5
5.6	312.5
5.62	350
5.64	262.5
5.66	337.5
5.68	450
5.7	525
5.72	425
5.74	287.5
5.76	412.5
5.78	337.5
5.8	437.5
5.82	425
5.84	337.5
5.86	450
5.88	162.5
5.9	275
5.92	325
5.94	362.5
5.96	387.5
5.98	412.5
6	350
6.02	237.5
6.04	362.5
6.06	287.5
6.08	375
6.1	250
6.12	400
6.14	250
6.16	387.5
6.18	287.5
6.2	275
6.22	362.5
6.24	212.5
6.26	337.5
6.28	425
6.3	312.5
6.32	212.5
6.34	325
6.36	300
6.38	362.5
6.4	400
6.42	250
6.44	262.5
6.46	237.5
6.48	212.5
6.5	300
6.52	287.5
6.54	262.5
6.56	325
6.58	300
6.6	225
6.62	412.5
6.64	250
6.66	250
6.68	325
6.7	312.5
6.72	237.5
6.74	262.5
6.76	375
6.78	300
6.8	300
6.82	350
6.84	450
6.86	325
6.88	362.5
6.9	362.5
6.92	400
6.94	275
6.96	337.5
6.98	387.5
7	275
7.02	250
7.04	312.5
7.06	300
7.08	125
7.1	237.5
7.12	250
7.14	300
7.16	325
7.18	287.5
7.2	275
7.22	262.5
7.24	287.5
7.26	275
7.28	325
7.3	275
7.32	337.5
7.34	287.5
7.36	312.5
7.38	325
7.4	237.5
7.42	325
7.44	250
7.46	350
7.48	212.5
7.5	225
7.52	275
7.54	187.5
7.56	350
7.58	250
7.6	162.5
7.62	275
7.64	175
7.66	287.5
7.68	300
7.7	237.5
7.72	250
7.74	250
7.76	350
7.78	212.5
7.8	337.5
7.82	325
7.84	212.5
7.86	412.5
7.88	212.5
7.9	275
7.92	262.5
7.94	237.5
7.96	312.5
7.98	325
8	162.5
8.02	287.5
8.04	225
8.06	375
8.08	312.5
8.1	375
8.12	187.5
8.14	312.5
8.16	375
8.18	400
8.2	275
8.22	237.5
8.24	250
8.26	275
8.28	212.5
8.3	337.5
8.32	262.5
8.34	400
8.36	212.5
8.38	262.5
8.4	262.5
8.42	162.5
8.44	275
8.46	287.5
8.48	400
8.5	400
8.52	162.5
8.54	162.5
8.56	337.5
8.58	187.5
8.6	387.5
8.62	225
8.64	287.5
8.66	262.5
8.68	137.5
8.7	250
8.72	262.5
8.74	225
8.76	350
8.78	312.5
8.8	262.5
8.82	225
8.84	225
8.86	262.5
8.88	300
8.9	225
8.92	325
8.94	262.5
8.96	312.5
8.98	250
9	187.5
9.02	287.5
9.04	212.5
9.06	250
9.08	275
9.1	275
9.12	300
9.14	262.5
9.16	250
9.18	300
9.2	300
9.22	237.5
9.24	250
9.26	262.5
9.28	162.5
9.3	225
9.32	300
9.34	200
9.36	225
9.38	237.5
9.4	237.5
9.42	200
9.44	337.5
9.46	275
9.48	200
9.5	162.5
9.52	287.5
9.54	325
9.56	287.5
9.58	212.5
9.6	137.5
9.62	200
9.64	262.5
9.66	325
9.68	125
9.7	212.5
9.72	250
9.74	237.5
9.76	187.5
9.78	325
9.8	275
9.82	275
9.84	300
9.86	412.5
9.88	225
9.9	275
9.92	212.5
9.94	325
9.96	325
9.98	212.5
10	200
10.02	275
10.04	187.5
10.06	212.5
10.08	275
10.1	275
10.12	237.5
10.14	225
10.16	312.5
10.18	187.5
10.2	250
10.22	287.5
10.24	225
10.26	300
10.28	262.5
10.3	262.5
10.32	237.5
10.34	275
10.36	262.5
10.38	187.5
10.4	250
10.42	312.5
10.44	200
10.46	275
10.48	225
10.5	212.5
10.52	250
10.54	237.5
10.56	337.5
10.58	262.5
10.6	287.5
10.62	212.5
10.64	262.5
10.66	237.5
10.68	200
10.7	262.5
10.72	400
10.74	250
10.76	212.5
10.78	237.5
10.8	337.5
10.82	237.5
10.84	237.5
10.86	300
10.88	375
10.9	350
10.92	162.5
10.94	187.5
10.96	262.5
10.98	287.5
11	287.5
11.02	225
11.04	262.5
11.06	200
11.08	162.5
11.1	250
11.12	287.5
11.14	300
11.16	312.5
11.18	250
11.2	262.5
11.22	262.5
11.24	175
11.26	275
11.28	262.5
11.3	250
11.32	250
11.34	312.5
11.36	175
11.38	250
11.4	312.5
11.42	275
11.44	237.5
11.46	112.5
11.48	200
11.5	237.5
11.52	325
11.54	262.5
11.56	387.5
11.58	312.5
11.6	262.5
11.62	250
11.64	200
11.66	200
11.68	187.5
11.7	312.5
11.72	375
11.74	337.5
11.76	262.5
11.78	237.5
11.8	250
11.82	212.5
11.84	250
11.86	175
11.88	287.5
11.9	187.5
11.92	287.5
11.94	200
11.96	400
11.98	312.5
12	312.5
12.02	212.5
12.04	425
12.06	250
12.08	287.5
12.1	287.5
12.12	312.5
12.14	200
12.16	187.5
12.18	237.5
12.2	387.5
12.22	300
12.24	325
12.26	237.5
12.28	225
12.3	187.5
12.32	275
12.34	350
12.36	187.5
12.38	162.5
12.4	225
12.42	362.5
12.44	212.5
12.46	187.5
12.48	300
12.5	212.5
12.52	250
12.54	175
12.56	200
12.58	200
12.6	250
12.62	387.5
12.64	212.5
12.66	237.5
12.68	200
12.7	362.5
12.72	187.5
12.74	150
12.76	287.5
12.78	487.5
12.8	312.5
12.82	212.5
12.84	212.5
12.86	237.5
12.88	212.5
12.9	300
12.92	212.5
12.94	200
12.96	262.5
12.98	312.5
13	262.5
13.02	262.5
13.04	225
13.06	237.5
13.08	287.5
13.1	287.5
13.12	337.5
13.14	237.5
13.16	337.5
13.18	250
13.2	112.5
13.22	162.5
13.24	312.5
13.26	200
13.28	262.5
13.3	237.5
13.32	275
13.34	250
13.36	362.5
13.38	212.5
13.4	325
13.42	262.5
13.44	237.5
13.46	400
13.48	225
13.5	162.5
13.52	250
13.54	212.5
13.56	300
13.58	300
13.6	212.5
13.62	350
13.64	162.5
13.66	137.5
13.68	237.5
13.7	112.5
13.72	225
13.74	187.5
13.76	275
13.78	287.5
13.8	262.5
13.82	287.5
13.84	275
13.86	325
13.88	287.5
13.9	312.5
13.92	287.5
13.94	175
13.96	225
13.98	362.5
14	212.5
14.02	212.5
14.04	287.5
14.06	275
14.08	250
14.1	262.5
14.12	262.5
14.14	162.5
14.16	262.5
14.18	262.5
14.2	262.5
14.22	262.5
14.24	300
14.26	300
14.28	287.5
14.3	200
14.32	287.5
14.34	212.5
14.36	312.5
14.38	225
14.4	287.5
14.42	275
14.44	262.5
14.46	275
14.48	200
14.5	237.5
14.52	275
14.54	175
14.56	275
14.58	300
14.6	262.5
14.62	412.5
14.64	262.5
14.66	250
14.68	275
14.7	337.5
14.72	300
14.74	200
14.76	262.5
14.78	212.5
14.8	250
14.82	275
14.84	312.5
14.86	300
14.88	262.5
14.9	387.5
14.92	237.5
14.94	250
14.96	162.5
14.98	262.5
15	262.5
15.02	350
15.04	200
15.06	287.5
15.08	187.5
15.1	175
15.12	262.5
15.14	225
15.16	187.5
15.18	225
15.2	325
15.22	200
15.24	237.5
15.26	312.5
15.28	275
15.3	237.5
15.32	300
15.34	237.5
15.36	150
15.38	250
15.4	350
15.42	300
15.44	437.5
15.46	300
15.48	275
15.5	325
15.52	162.5
15.54	225
15.56	262.5
15.58	212.5
15.6	200
15.62	337.5
15.64	337.5
15.66	312.5
15.68	287.5
15.7	250
15.72	287.5
15.74	362.5
15.76	262.5
15.78	250
15.8	337.5
15.82	175
15.84	412.5
15.86	287.5
15.88	400
15.9	400
15.92	237.5
15.94	200
15.96	312.5
15.98	212.5
16	187.5
16.02	212.5
16.04	262.5
16.06	250
16.08	300
16.1	237.5
16.12	362.5
16.14	300
16.16	350
16.18	237.5
16.2	325
16.22	312.5
16.24	300
16.26	275
16.28	375
16.3	225
16.32	225
16.34	237.5
16.36	300
16.38	212.5
16.4	325
16.42	250
16.44	250
16.46	337.5
16.48	237.5
16.5	275
16.52	325
16.54	162.5
16.56	362.5
16.58	287.5
16.6	362.5
16.62	187.5
16.64	212.5
16.66	250
16.68	237.5
16.7	387.5
16.72	300
16.74	350
16.76	225
16.78	212.5
16.8	300
16.82	300
16.84	325
16.86	150
16.88	312.5
16.9	300
16.92	325
16.94	375
16.96	400
16.98	362.5
17	225
17.02	287.5
17.04	275
17.06	337.5
17.08	350
17.1	250
17.12	250
17.14	312.5
17.16	200
17.18	287.5
17.2	225
17.22	262.5
17.24	250
17.26	250
17.28	225
17.3	250
17.32	362.5
17.34	212.5
17.36	287.5
17.38	375
17.4	300
17.42	262.5
17.44	450
17.46	312.5
17.48	375
17.5	362.5
17.52	325
17.54	375
17.56	262.5
17.58	362.5
17.6	250
17.62	200
17.64	237.5
17.66	237.5
17.68	375
17.7	250
17.72	250
17.74	450
17.76	262.5
17.78	262.5
17.8	475
17.82	337.5
17.84	200
17.86	225
17.88	237.5
17.9	287.5
17.92	300
17.94	300
17.96	337.5
17.98	287.5
18	312.5
18.02	362.5
18.04	262.5
18.06	275
18.08	262.5
18.1	375
18.12	250
18.14	262.5
18.16	337.5
18.18	375
18.2	300
18.22	325
18.24	437.5
18.26	287.5
18.28	425
18.3	412.5
18.32	387.5
18.34	275
18.36	500
18.38	287.5
18.4	212.5
18.42	325
18.44	250
18.46	400
18.48	325
18.5	387.5
18.52	225
18.54	312.5
18.56	237.5
18.58	337.5
18.6	275
18.62	487.5
18.64	387.5
18.66	225
18.68	287.5
18.7	437.5
18.72	400
18.74	350
18.76	437.5
18.78	300
18.8	262.5
18.82	350
18.84	325
18.86	337.5
18.88	375
18.9	450
18.92	400
18.94	262.5
18.96	400
18.98	312.5
19	262.5
19.02	387.5
19.04	325
19.06	487.5
19.08	362.5
19.1	437.5
19.12	312.5
19.14	300
19.16	412.5
19.18	312.5
19.2	325
19.22	425
19.24	237.5
19.26	462.5
19.28	375
19.3	487.5
19.32	387.5
19.34	475
19.36	350
19.38	387.5
19.4	325
19.42	337.5
19.44	450
19.46	362.5
19.48	312.5
19.5	462.5
19.52	462.5
19.54	487.5
19.56	337.5
19.58	400
19.6	362.5
19.62	400
19.64	287.5
19.66	362.5
19.68	387.5
19.7	287.5
19.72	400
19.74	425
19.76	350
19.78	387.5
19.8	375
19.82	462.5
19.84	437.5
19.86	387.5
19.88	437.5
19.9	425
19.92	275
19.94	375
19.96	350
19.98	512.5
20	425
20.02	462.5
20.04	425
20.06	462.5
20.08	362.5
20.1	425
20.12	525
20.14	462.5
20.16	337.5
20.18	425
20.2	450
20.22	450
20.24	275
20.26	387.5
20.28	350
20.3	500
20.32	537.5
20.34	450
20.36	450
20.38	412.5
20.4	412.5
20.42	462.5
20.44	450
20.46	362.5
20.48	487.5
20.5	300
20.52	412.5
20.54	437.5
20.56	487.5
20.58	437.5
20.6	512.5
20.62	487.5
20.64	400
20.66	387.5
20.68	450
20.7	287.5
20.72	400
20.74	362.5
20.76	525
20.78	525
20.8	437.5
20.82	525
20.84	500
20.86	387.5
20.88	362.5
20.9	437.5
20.92	425
20.94	562.5
20.96	587.5
20.98	450
21	412.5
21.02	450
21.04	350
21.06	400
21.08	475
21.1	512.5
21.12	475
21.14	350
21.16	412.5
21.18	575
21.2	525
21.22	425
21.24	450
21.26	450
21.28	475
21.3	450
21.32	537.5
21.34	512.5
21.36	475
21.38	550
21.4	587.5
21.42	337.5
21.44	437.5
21.46	437.5
21.48	287.5
21.5	462.5
21.52	475
21.54	487.5
21.56	412.5
21.58	375
21.6	475
21.62	450
21.64	375
21.66	437.5
21.68	362.5
21.7	612.5
21.72	650
21.74	412.5
21.76	475
21.78	487.5
21.8	512.5
21.82	487.5
21.84	500
21.86	600
21.88	387.5
21.9	525
21.92	425
21.94	412.5
21.96	500
21.98	400
22	512.5
22.02	537.5
22.04	362.5
22.06	562.5
22.08	450
22.1	525
22.12	500
22.14	400
22.16	387.5
22.18	512.5
22.2	262.5
22.22	487.5
22.24	387.5
22.26	537.5
22.28	412.5
22.3	512.5
22.32	475
22.34	412.5
22.36	362.5
22.38	437.5
22.4	425
22.42	475
22.44	350
22.46	712.5
22.48	512.5
22.5	562.5
22.52	512.5
22.54	337.5
22.56	400
22.58	537.5
22.6	487.5
22.62	437.5
22.64	487.5
22.66	462.5
22.68	450
22.7	387.5
22.72	550
22.74	700
22.76	500
22.78	475
22.8	400
22.82	400
22.84	450
22.86	487.5
22.88	475
22.9	437.5
22.92	475
22.94	450
22.96	625
22.98	500
23	462.5
23.02	537.5
23.04	262.5
23.06	550
23.08	537.5
23.1	487.5
23.12	350
23.14	275
23.16	537.5
23.18	662.5
23.2	400
23.22	375
23.24	437.5
23.26	450
23.28	587.5
23.3	612.5
23.32	475
23.34	425
23.36	575
23.38	512.5
23.4	512.5
23.42	637.5
23.44	425
23.46	625
23.48	412.5
23.5	512.5
23.52	537.5
23.54	550
23.56	425
23.58	450
23.6	625
23.62	400
23.64	525
23.66	450
23.68	512.5
23.7	512.5
23.72	462.5
23.74	425
23.76	700
23.78	475
23.8	450
23.82	450
23.84	575
23.86	512.5
23.88	525
23.9	500
23.92	437.5
23.94	550
23.96	400
23.98	612.5
24	450
24.02	512.5
24.04	425
24.06	425
24.08	487.5
24.1	562.5
24.12	500
24.14	425
24.16	387.5
24.18	475
24.2	412.5
24.22	337.5
24.24	400
24.26	487.5
24.28	375
24.3	587.5
24.32	375
24.34	375
24.36	537.5
24.38	412.5
24.4	487.5
24.42	500
24.44	425
24.46	412.5
24.48	462.5
24.5	500
24.52	412.5
24.54	612.5
24.56	525
24.58	487.5
24.6	487.5
24.62	525
24.64	500
24.66	387.5
24.68	537.5
24.7	575
24.72	612.5
24.74	437.5
24.76	525
24.78	450
24.8	475
24.82	537.5
24.84	400
24.86	387.5
24.88	500
24.9	487.5
24.92	437.5
24.94	437.5
24.96	600
24.98	575
25	525
25.02	362.5
25.04	487.5
25.06	400
25.08	412.5
25.1	462.5
25.12	487.5
25.14	375
25.16	587.5
25.18	550
25.2	425
25.22	475
25.24	475
25.26	562.5
25.28	575
25.3	400
25.32	550
25.34	625
25.36	462.5
25.38	512.5
25.4	550
25.42	525
25.44	437.5
25.46	537.5
25.48	400
25.5	450
25.52	512.5
25.54	412.5
25.56	512.5
25.58	550
25.6	412.5
25.62	437.5
25.64	650
25.66	550
25.68	375
25.7	475
25.72	537.5
25.74	500
25.76	412.5
25.78	462.5
25.8	500
25.82	475
25.84	462.5
25.86	400
25.88	550
25.9	537.5
25.92	450
25.94	500
25.96	512.5
25.98	437.5
26	587.5
26.02	487.5
26.04	550
26.06	637.5
26.08	437.5
26.1	475
26.12	500
26.14	512.5
26.16	412.5
26.18	587.5
26.2	487.5
26.22	312.5
26.24	525
26.26	500
26.28	437.5
26.3	437.5
26.32	550
26.34	437.5
26.36	412.5
26.38	587.5
26.4	400
26.42	512.5
26.44	387.5
26.46	575
26.48	437.5
26.5	412.5
26.52	562.5
26.54	387.5
26.56	600
26.58	625
26.6	750
26.62	437.5
26.64	450
26.66	487.5
26.68	537.5
26.7	537.5
26.72	562.5
26.74	587.5
26.76	400
26.78	425
26.8	512.5
26.82	450
26.84	625
26.86	537.5
26.88	612.5
26.9	512.5
26.92	625
26.94	412.5
26.96	525
26.98	487.5
27	525
27.02	387.5
27.04	462.5
27.06	500
27.08	537.5
27.1	562.5
27.12	512.5
27.14	437.5
27.16	525
27.18	475
27.2	387.5
27.22	575
27.24	612.5
27.26	425
27.28	525
27.3	600
27.32	562.5
27.34	612.5
27.36	475
27.38	425
27.4	500
27.42	425
27.44	337.5
27.46	512.5
27.48	550
27.5	437.5
27.52	575
27.54	450
27.56	375
27.58	462.5
27.6	400
27.62	475
27.64	400
27.66	500
27.68	500
27.7	375
27.72	512.5
27.74	375
27.76	437.5
27.78	362.5
27.8	387.5
27.82	525
27.84	462.5
27.86	525
27.88	525
27.9	350
27.92	600
27.94	550
27.96	362.5
27.98	475
28	450
28.02	612.5
28.04	525
28.06	512.5
28.08	387.5
28.1	437.5
28.12	475
28.14	312.5
28.16	375
28.18	450
28.2	262.5
28.22	500
28.24	512.5
28.26	525
28.28	512.5
28.3	450
28.32	575
28.34	575
28.36	525
28.38	687.5
28.4	475
28.42	412.5
28.44	500
28.46	500
28.48	612.5
28.5	537.5
28.52	400
28.54	437.5
28.56	500
28.58	575
28.6	400
28.62	475
28.64	437.5
28.66	437.5
28.68	400
28.7	400
28.72	387.5
28.74	350
28.76	562.5
28.78	387.5
28.8	537.5
28.82	537.5
28.84	350
28.86	587.5
28.88	450
28.9	437.5
28.92	550
28.94	512.5
28.96	462.5
28.98	537.5
29	450
29.02	462.5
29.04	425
29.06	362.5
29.08	462.5
29.1	350
29.12	562.5
29.14	525
29.16	375
29.18	375
29.2	450
29.22	550
29.24	600
29.26	587.5
29.28	412.5
29.3	600
29.32	425
29.34	362.5
29.36	575
29.38	450
29.4	562.5
29.42	387.5
29.44	562.5
29.46	487.5
29.48	475
29.5	412.5
29.52	562.5
29.54	512.5
29.56	425
29.58	462.5
29.6	425
29.62	625
29.64	525
29.66	412.5
29.68	350
29.7	662.5
29.72	425
29.74	387.5
29.76	537.5
29.78	612.5
29.8	487.5
29.82	525
29.84	512.5
29.86	500
29.88	437.5
29.9	550
29.92	425
29.94	375
29.96	375
29.98	487.5
30	437.5
30.02	500
30.04	350
30.06	362.5
30.08	412.5
30.1	462.5
30.12	637.5
30.14	500
30.16	450
30.18	462.5
30.2	362.5
30.22	300
30.24	400
30.26	487.5
30.28	412.5
30.3	525
30.32	512.5
30.34	500
30.36	512.5
30.38	537.5
30.4	437.5
30.42	500
30.44	625
30.46	412.5
30.48	450
30.5	400
30.52	475
30.54	462.5
30.56	487.5
30.58	425
30.6	400
30.62	437.5
30.64	412.5
30.66	537.5
30.68	487.5
30.7	512.5
30.72	437.5
30.74	475
30.76	375
30.78	425
30.8	525
30.82	425
30.84	462.5
30.86	300
30.88	525
30.9	512.5
30.92	475
30.94	600
30.96	487.5
30.98	425
31	512.5
31.02	537.5
31.04	487.5
31.06	575
31.08	425
31.1	525
31.12	525
31.14	537.5
31.16	662.5
31.18	475
31.2	512.5
31.22	400
31.24	512.5
31.26	412.5
31.28	337.5
31.3	562.5
31.32	450
31.34	437.5
31.36	525
31.38	462.5
31.4	362.5
31.42	550
31.44	562.5
31.46	512.5
31.48	425
31.5	387.5
31.52	425
31.54	362.5
31.56	350
31.58	450
31.6	387.5
31.62	487.5
31.64	312.5
31.66	512.5
31.68	387.5
31.7	525
31.72	312.5
31.74	450
31.76	500
31.78	462.5
31.8	475
31.82	462.5
31.84	525
31.86	387.5
31.88	425
31.9	387.5
31.92	350
31.94	537.5
31.96	462.5
31.98	437.5
32	362.5
32.02	412.5
32.04	487.5
32.06	500
32.08	600
32.1	325
32.12	537.5
32.14	500
32.16	450
32.18	412.5
32.2	387.5
32.22	487.5
32.24	425
32.26	512.5
32.28	487.5
32.3	362.5
32.32	525
32.34	450
32.36	462.5
32.38	375
32.4	450
32.42	500
32.44	450
32.46	350
32.48	287.5
32.5	400
32.52	462.5
32.54	362.5
32.56	487.5
32.58	487.5
32.6	387.5
32.62	412.5
32.64	625
32.66	512.5
32.68	400
32.7	537.5
32.72	500
32.74	500
32.76	450
32.78	425
32.8	475
32.82	462.5
32.84	412.5
32.86	350
32.88	525
32.9	362.5
32.92	362.5
32.94	475
32.96	425
32.98	525
33	500
33.02	550
33.04	350
33.06	450
33.08	525
33.1	675
33.12	300
33.14	487.5
33.16	575
33.18	337.5
33.2	350
33.22	350
33.24	412.5
33.26	437.5
33.28	400
33.3	350
33.32	462.5
33.34	362.5
33.36	550
33.38	412.5
33.4	375
33.42	325
33.44	500
33.46	450
33.48	562.5
33.5	562.5
33.52	425
33.54	475
33.56	425
33.58	362.5
33.6	387.5
33.62	425
33.64	425
33.66	425
33.68	462.5
33.7	412.5
33.72	487.5
33.74	337.5
33.76	475
33.78	325
33.8	300
33.82	512.5
33.84	437.5
33.86	437.5
33.88	487.5
33.9	437.5
33.92	450
33.94	475
33.96	612.5
33.98	450
34	375
34.02	525
34.04	537.5
34.06	500
34.08	562.5
34.1	437.5
34.12	525
34.14	512.5
34.16	400
34.18	387.5
34.2	387.5
34.22	437.5
34.24	537.5
34.26	450
34.28	400
34.3	575
34.32	562.5
34.34	575
34.36	550
34.38	475
34.4	350
34.42	525
34.44	400
34.46	325
34.48	400
34.5	387.5
34.52	512.5
34.54	312.5
34.56	537.5
34.58	512.5
34.6	400
34.62	425
34.64	400
34.66	437.5
34.68	512.5
34.7	475
34.72	412.5
34.74	387.5
34.76	500
34.78	450
34.8	462.5
34.82	325
34.84	450
34.86	287.5
34.88	500
34.9	537.5
34.92	437.5
34.94	637.5
34.96	487.5
34.98	475
35	375
35.02	475
35.04	375
35.06	437.5
35.08	337.5
35.1	337.5
35.12	412.5
35.14	362.5
35.16	412.5
35.18	425
35.2	325
35.22	325
35.24	450
35.26	462.5
35.28	362.5
35.3	437.5
35.32	487.5
35.34	537.5
35.36	450
35.38	287.5
35.4	487.5
35.42	312.5
35.44	437.5
35.46	450
35.48	400
35.5	375
35.52	412.5
35.54	425
35.56	462.5
35.58	437.5
35.6	525
35.62	650
35.64	375
35.66	462.5
35.68	500
35.7	325
35.72	550
35.74	362.5
35.76	550
35.78	475
35.8	525
35.82	412.5
35.84	425
35.86	475
35.88	487.5
35.9	487.5
35.92	375
35.94	362.5
35.96	512.5
35.98	425
36	350
36.02	487.5
36.04	425
36.06	375
36.08	475
36.1	450
36.12	362.5
36.14	375
36.16	450
36.18	450
36.2	562.5
36.22	575
36.24	512.5
36.26	537.5
36.28	450
36.3	337.5
36.32	450
36.34	437.5
36.36	425
36.38	550
36.4	375
36.42	375
36.44	400
36.46	400
36.48	437.5
36.5	437.5
36.52	387.5
36.54	425
36.56	437.5
36.58	575
36.6	475
36.62	412.5
36.64	487.5
36.66	412.5
36.68	575
36.7	475
36.72	500
36.74	375
36.76	387.5
36.78	400
36.8	487.5
36.82	387.5
36.84	450
36.86	425
36.88	450
36.9	487.5
36.92	362.5
36.94	475
36.96	562.5
36.98	387.5
37	312.5
37.02	475
37.04	425
37.06	400
37.08	562.5
37.1	350
37.12	487.5
37.14	362.5
37.16	462.5
37.18	500
37.2	325
37.22	562.5
37.24	437.5
37.26	612.5
37.28	425
37.3	587.5
37.32	600
37.34	375
37.36	475
37.38	350
37.4	625
37.42	412.5
37.44	437.5
37.46	462.5
37.48	487.5
37.5	412.5
37.52	575
37.54	450
37.56	425
37.58	575
37.6	550
37.62	350
37.64	437.5
37.66	337.5
37.68	350
37.7	475
37.72	437.5
37.74	500
37.76	437.5
37.78	400
37.8	300
37.82	425
37.84	575
37.86	500
37.88	375
37.9	400
37.92	462.5
37.94	425
37.96	337.5
37.98	487.5
38	412.5
38.02	525
38.04	362.5
38.06	412.5
38.08	475
38.1	425
38.12	437.5
38.14	437.5
38.16	562.5
38.18	425
38.2	325
38.22	500
38.24	437.5
38.26	387.5
38.28	325
38.3	325
38.32	425
38.34	475
38.36	437.5
38.38	525
38.4	512.5
38.42	462.5
38.44	412.5
38.46	412.5
38.48	475
38.5	462.5
38.52	600
38.54	362.5
38.56	312.5
38.58	350
38.6	487.5
38.62	400
38.64	550
38.66	387.5
38.68	612.5
38.7	425
38.72	450
38.74	425
38.76	512.5
38.78	512.5
38.8	350
38.82	487.5
38.84	462.5
38.86	525
38.88	500
38.9	250
38.92	412.5
38.94	525
38.96	450
38.98	425
39	475
39.02	500
39.04	437.5
39.06	400
39.08	412.5
39.1	375
39.12	525
39.14	462.5
39.16	500
39.18	500
39.2	387.5
39.22	312.5
39.24	362.5
39.26	300
39.28	387.5
39.3	325
39.32	425
39.34	525
39.36	412.5
39.38	400
39.4	437.5
39.42	525
39.44	425
39.46	487.5
39.48	475
39.5	412.5
39.52	362.5
39.54	400
39.56	562.5
39.58	512.5
39.6	462.5
39.62	462.5
39.64	375
39.66	362.5
39.68	525
39.7	462.5
39.72	487.5
39.74	600
39.76	437.5
39.78	375
39.8	475
39.82	462.5
39.84	400
39.86	437.5
39.88	450
39.9	350
39.92	375
39.94	475
39.96	512.5
39.98	425
40	412.5
40.02	475
40.04	425
40.06	362.5
40.08	375
40.1	337.5
40.12	387.5
40.14	350
40.16	400
40.18	350
40.2	337.5
40.22	525
40.24	550
40.26	550
40.28	437.5
40.3	387.5
40.32	437.5
40.34	500
40.36	375
40.38	337.5
40.4	487.5
40.42	462.5
40.44	425
40.46	487.5
40.48	512.5
40.5	550
40.52	387.5
40.54	475
40.56	487.5
40.58	287.5
40.6	300
40.62	400
40.64	412.5
40.66	450
40.68	337.5
40.7	462.5
40.72	525
40.74	400
40.76	475
40.78	375
40.8	412.5
40.82	387.5
40.84	350
40.86	325
40.88	412.5
40.9	375
40.92	462.5
40.94	450
40.96	312.5
40.98	425
41	475
41.02	387.5
41.04	662.5
41.06	512.5
41.08	375
41.1	487.5
41.12	400
41.14	300
41.16	525
41.18	300
41.2	437.5
41.22	400
41.24	375
41.26	425
41.28	537.5
41.3	475
41.32	525
41.34	512.5
41.36	500
41.38	537.5
41.4	250
41.42	387.5
41.44	462.5
41.46	550
41.48	312.5
41.5	412.5
41.52	387.5
41.54	375
41.56	337.5
41.58	375
41.6	362.5
41.62	325
41.64	487.5
41.66	287.5
41.68	400
41.7	325
41.72	300
41.74	387.5
41.76	475
41.78	537.5
41.8	375
41.82	437.5
41.84	387.5
41.86	275
41.88	350
41.9	312.5
41.92	387.5
41.94	425
41.96	275
41.98	375
42	325
42.02	412.5
42.04	325
42.06	350
42.08	437.5
42.1	475
42.12	512.5
42.14	312.5
42.16	337.5
42.18	337.5
42.2	312.5
42.22	287.5
42.24	450
42.26	325
42.28	425
42.3	450
42.32	412.5
42.34	287.5
42.36	425
42.38	412.5
42.4	312.5
42.42	412.5
42.44	387.5
42.46	425
42.48	500
42.5	450
42.52	437.5
42.54	325
42.56	237.5
42.58	387.5
42.6	362.5
42.62	337.5
42.64	300
42.66	337.5
42.68	425
42.7	287.5
42.72	287.5
42.74	450
42.76	350
42.78	475
42.8	400
42.82	250
42.84	400
42.86	312.5
42.88	450
42.9	350
42.92	312.5
42.94	437.5
42.96	487.5
42.98	375
43	337.5
43.02	362.5
43.04	350
43.06	425
43.08	337.5
43.1	487.5
43.12	337.5
43.14	525
43.16	350
43.18	312.5
43.2	475
43.22	375
43.24	412.5
43.26	400
43.28	387.5
43.3	475
43.32	425
43.34	312.5
43.36	400
43.38	387.5
43.4	437.5
43.42	462.5
43.44	337.5
43.46	450
43.48	362.5
43.5	337.5
43.52	300
43.54	287.5
43.56	425
43.58	237.5
43.6	362.5
43.62	325
43.64	350
43.66	287.5
43.68	412.5
43.7	337.5
43.72	362.5
43.74	337.5
43.76	412.5
43.78	350
43.8	425
43.82	437.5
43.84	375
43.86	400
43.88	212.5
43.9	350
43.92	412.5
43.94	412.5
43.96	250
43.98	325
44	325
44.02	400
44.04	425
44.06	375
44.08	325
44.1	400
44.12	300
44.14	225
44.16	337.5
44.18	312.5
44.2	275
44.22	350
44.24	325
44.26	337.5
44.28	325
44.3	375
44.32	312.5
44.34	225
44.36	350
44.38	187.5
44.4	312.5
44.42	325
44.44	325
44.46	237.5
44.48	412.5
44.5	325
44.52	387.5
44.54	237.5
44.56	387.5
44.58	275
44.6	237.5
44.62	362.5
44.64	275
44.66	225
44.68	350
44.7	412.5
44.72	350
44.74	325
44.76	312.5
44.78	550
44.8	275
44.82	237.5
44.84	400
44.86	387.5
44.88	312.5
44.9	337.5
44.92	362.5
44.94	287.5
44.96	262.5
[truncated: 752 more rows]
