# Supplementary material for: Fatigue-free artificial ionic skin toughened by self-healable elastic nanomesh
Source: Nat Commun. 2022 Jul 29;13:4411. doi: 10.1038/s41467-022-32140-3 (PMC9338060; doi:10.1038/s41467-022-32140-3)
Supplement: Supplementary file 7 — Source Data [file 41467_2022_32140_MOESM7_ESM.zip › Supplementary Figures/Source data Supplementary Fig. 13.xlsx]

## Sheet: Supplementary Fig. 13
	12h		24h					12h						24h
Ionic matrix (mg ml-1)	Cell viability (%)	Error bar	Cell viability (%)	Error bar				Ionic matrix (mg ml-1)						Ionic matrix (mg ml-1)
0	99.6014	6.90937	100	7.12376				0	91.6	98.3502	95.1615	104.007	108.889	0	97.4311	91.8225	97.0601	110.532	103.154
0.5	95.898	6.94838	90.3868	6.01822				0.5	100.929	86.7546	94.0524	93.2622	104.492	0.5	99.1437	84.7153	88.9682	85.5145	93.5921
1	101.392	9.81817	92.3277	9.12333				1	109.663	96.6727	111.313	87.3851	101.927	1	87.698	81.4043	91.1232	95.69	105.723
1.5	100.151	7.52745	90.2469	10.7965				1.5	101.469	91.727	93.8729	103.308	110.377	1.5	85.9712	82.9599	81.3758	93.1354	107.792
2	101.364	7.50788	93.8861	7.73266				2	106.185	91.7602	94.8729	105.53	108.471	2	96.161	89.3821	82.8885	98.8726	102.126
