# Supplementary material for: Fatigue-free artificial ionic skin toughened by self-healable elastic nanomesh
Source: Nat Commun. 2022 Jul 29;13:4411. doi: 10.1038/s41467-022-32140-3 (PMC9338060; doi:10.1038/s41467-022-32140-3)
Supplement: Supplementary file 7 — Source Data [file 41467_2022_32140_MOESM7_ESM.zip › Supplementary Figures/Source data Supplementary Fig. 14.xlsx]

## Sheet: Supplementary Fig. 14
Shear rate (s-1)	Stress (Pa)	Viscosity (Pa·s)
10.2	22.91	2.246
20.3	41.85	2.062
30.4	58.29	1.917
40.5	72.8	1.797
50.6	86.16	1.703
60.7	98.31	1.62
70.8	109.7	1.55
80.9	120.2	1.485
91	130	1.429
101.1	139.4	1.379
111.2	148.3	1.334
121.3	156.6	1.291
131.4	164.6	1.253
141.5	172.3	1.217
151.6	179.5	1.184
161.7	186.2	1.152
171.8	192.9	1.123
181.9	199.2	1.095
192	205.4	1.07
202.1	210.8	1.043
212.2	216.3	1.019
222.3	221.4	0.996
232.4	226.6	0.9751
242.5	231.4	0.9543
252.6	235.8	0.9333
262.7	240	0.9136
272.8	244.1	0.8946
282.9	247.8	0.876
293	252.2	0.8607
303.1	255.2	0.8419
313.2	258.5	0.8252
323.3	261.6	0.8093
333.4	264.8	0.7942
343.5	267.2	0.7779
353.6	269.4	0.7618
363.7	271.3	0.7458
373.8	273.2	0.7309
383.9	273.9	0.7134
394	275	0.6979
