# Supplementary material for: Fatigue-free artificial ionic skin toughened by self-healable elastic nanomesh
Source: Nat Commun. 2022 Jul 29;13:4411. doi: 10.1038/s41467-022-32140-3 (PMC9338060; doi:10.1038/s41467-022-32140-3)
Supplement: Supplementary file 7 — Source Data [file 41467_2022_32140_MOESM7_ESM.zip › Supplementary Figures/Source data Supplementary Fig. 17.xlsx]

## Sheet: Supplementary Fig. 17
Displacement (mm)	Force/width (N m-1)
0	0.35461
0	0.70922
0	0.70922
0.02	1.41844
0.04	1.77305
0.1	2.83688
0.1	3.19149
0.14	4.96454
0.16	5.67376
0.22	7.80142
0.22	8.51064
0.26	11.3475
0.3	12.0567
0.34	14.8936
0.34	15.6028
0.4	18.0851
0.42	18.7943
0.48	21.6312
0.5	22.3404
0.54	25.8865
0.54	26.5957
0.62	30.1418
0.62	30.8511
0.7	34.7518
0.72	35.461
0.78	39.7163
0.8	40.7801
0.86	44.3262
0.86	45.0355
0.92	50
0.92	50.7092
1	55.6738
1	56.383
1.06	60.9929
1.08	62.0567
1.14	66.6667
1.16	68.0851
1.2	73.4043
1.24	74.4681
1.28	79.7872
1.28	80.8511
1.36	86.8794
1.36	88.2979
1.44	94.6809
1.44	95.7447
1.48	101.773
1.52	102.837
1.56	109.929
1.6	111.348
1.64	117.731
1.66	118.794
1.72	125.887
1.74	127.305
1.8	132.979
1.82	134.043
1.86	140.78
1.86	142.199
1.94	148.227
1.94	149.645
2	155.674
2	156.738
2.08	163.121
2.1	165.248
2.14	171.986
2.18	173.404
2.22	179.787
2.22	181.206
2.3	187.943
2.32	189.362
2.38	195.035
2.38	196.454
2.42	202.128
2.46	203.546
2.5	209.574
2.5	210.993
2.56	216.312
2.58	217.731
2.64	223.759
2.64	225.177
2.7	230.851
2.7	232.624
2.76	239.007
2.78	240.426
2.84	246.454
2.84	247.872
2.92	253.901
2.92	255.319
2.96	260.993
2.98	262.766
3.04	268.44
3.04	269.504
3.12	276.241
3.12	277.66
3.16	283.333
3.2	285.106
3.26	291.844
3.26	293.617
3.32	299.291
3.34	300.355
3.4	305.319
3.42	306.738
3.46	312.057
3.46	313.121
3.52	317.731
3.54	318.794
3.6	323.759
3.62	324.823
3.68	329.787
3.7	331.206
3.74	335.816
3.74	336.879
3.8	341.489
3.82	343.262
3.88	347.872
3.9	348.936
3.96	353.901
3.96	354.965
4.02	359.574
4.02	360.638
4.08	365.248
4.1	366.312
4.16	370.922
4.16	371.986
4.24	376.596
4.24	377.305
4.28	381.206
4.3	381.915
4.36	385.816
4.36	386.525
4.44	389.716
4.44	390.426
4.48	393.617
4.52	394.326
4.56	397.163
4.58	397.872
4.64	400
4.64	400.355
4.68	402.128
4.72	402.482
4.76	404.255
4.76	404.61
4.82	406.383
4.84	406.738
4.9	408.511
4.92	408.865
4.96	410.638
4.96	410.993
5.02	412.766
5.04	413.475
5.1	414.894
5.1	415.603
5.18	417.021
5.2	417.376
5.24	418.085
5.24	418.085
5.3	418.794
5.32	418.794
5.38	419.858
5.4	420.213
5.46	421.277
5.46	421.631
5.52	422.695
5.52	423.05
5.58	424.823
5.6	425.177
5.66	426.596
5.66	426.95
5.7	428.723
5.74	428.723
5.78	430.496
5.8	430.851
5.86	432.979
5.88	433.688
5.94	435.106
5.94	435.461
6	437.589
6	437.943
6.06	440.071
6.08	440.426
6.14	442.553
6.14	442.908
6.22	444.681
6.22	445.39
6.26	446.809
6.28	447.163
6.34	448.936
6.36	449.291
6.42	451.418
6.42	451.773
6.46	453.901
6.5	454.61
6.54	457.092
6.56	457.801
6.62	460.993
6.62	461.702
6.7	465.248
6.7	465.957
6.74	468.794
6.78	469.504
6.84	473.05
6.84	474.113
6.9	477.305
6.92	478.014
6.98	481.206
6.98	481.915
7.02	485.461
7.06	486.17
7.1	489.362
7.12	490.426
7.18	493.617
7.18	494.326
7.26	497.518
7.26	498.227
7.3	501.773
7.34	503.191
7.38	506.738
7.4	507.801
7.46	510.993
7.46	511.702
7.54	515.248
7.54	516.312
7.6	520.213
7.6	520.922
7.66	524.468
7.68	525.887
7.74	529.433
7.74	530.142
7.82	533.688
7.82	534.752
7.88	538.652
7.88	539.362
7.94	543.617
7.96	544.326
8.02	548.582
8.02	549.291
8.06	553.546
8.1	554.61
8.14	558.865
8.16	559.574
8.22	563.83
8.22	564.894
8.3	568.794
8.3	569.858
8.34	574.468
8.38	575.532
8.42	579.787
8.44	580.851
8.5	584.752
8.5	585.816
8.54	589.716
8.58	590.426
8.62	594.326
8.66	595.035
8.7	598.582
8.7	599.291
8.78	602.482
8.78	603.191
8.82	606.383
8.86	607.092
8.94	610.993
8.94	611.702
8.98	614.539
9	615.248
9.06	618.794
9.08	619.504
9.14	623.05
9.16	623.759
9.22	627.305
9.22	628.369
9.28	631.915
9.28	632.624
9.34	636.17
9.36	637.234
9.42	641.135
9.44	641.844
9.48	646.454
9.52	647.163
9.56	651.418
9.56	652.128
9.62	656.028
9.64	657.092
9.7	660.993
9.72	662.057
9.76	666.312
9.76	667.376
9.84	671.986
9.84	673.05
9.9	677.66
9.92	678.723
9.98	682.979
10	684.043
10.04	688.298
10.08	689.362
10.12	693.262
10.14	694.326
10.18	698.227
10.2	699.291
10.26	702.837
10.28	703.901
10.32	707.801
10.36	708.511
10.4	712.411
10.4	713.475
10.46	717.731
10.48	718.44
10.54	722.695
10.56	723.404
10.6	727.305
10.64	728.723
10.68	732.269
10.68	733.333
10.76	736.879
10.76	737.589
10.82	741.135
10.84	742.199
10.88	745.39
10.88	746.099
10.96	749.291
10.96	750
11.04	753.191
11.04	754.255
11.12	757.447
11.12	758.156
11.16	760.638
11.2	761.348
11.24	763.475
11.26	763.83
11.32	765.248
11.32	765.603
11.4	765.957
11.4	766.312
11.44	766.667
11.48	766.667
11.52	768.085
11.54	768.44
11.6	769.858
11.6	770.567
11.64	771.986
11.68	772.34
11.72	774.468
11.72	774.823
11.8	776.95
11.8	777.66
11.88	779.787
11.88	780.142
11.92	781.56
11.96	781.915
12	781.915
12.02	781.915
12.08	782.269
12.08	782.269
12.16	781.56
12.16	781.56
12.2	780.496
12.24	780.142
12.28	778.369
12.3	778.369
12.36	777.66
12.38	777.66
12.44	778.014
12.46	778.369
12.52	778.723
12.52	779.078
12.56	779.433
12.58	779.787
12.64	781.206
12.64	781.56
12.68	782.624
12.72	782.979
12.76	784.752
12.8	785.461
12.82	786.879
12.84	787.234
12.92	789.007
12.92	789.362
12.96	791.135
13	791.844
13.04	794.326
13.04	794.681
13.12	797.518
13.14	798.227
13.2	801.773
13.22	802.128
13.28	804.965
13.3	805.674
13.36	808.511
13.38	809.22
13.42	812.057
13.42	812.766
13.5	814.894
13.5	815.603
13.58	818.44
13.58	818.794
13.62	821.631
13.66	822.34
13.7	825.177
13.74	825.887
13.78	828.723
13.8	829.433
13.86	831.915
13.88	832.269
13.94	835.106
13.96	835.816
14.02	838.652
14.02	839.007
14.08	842.199
14.08	842.908
14.14	846.099
14.16	847.163
14.22	850.355
14.24	851.064
14.3	854.255
14.3	854.965
14.36	858.511
14.36	859.929
14.42	862.766
14.44	863.475
14.5	867.376
14.52	868.085
14.56	871.986
14.56	872.695
14.64	876.596
14.64	877.305
14.7	881.206
14.72	881.915
14.78	885.816
14.8	886.525
14.84	890.426
14.88	891.135
14.92	895.035
14.96	896.099
15	899.291
15.02	900
15.08	903.191
15.08	904.255
15.12	907.092
15.16	907.801
15.2	910.993
15.22	911.702
15.28	914.184
15.3	915.248
15.36	917.731
15.36	918.085
15.44	918.44
15.46	918.794
15.5	919.149
15.5	919.504
15.56	920.567
15.58	920.922
15.64	922.34
15.66	923.05
15.72	924.823
15.74	925.177
15.78	927.305
15.82	928.014
15.86	929.787
15.86	930.496
15.94	932.269
15.94	932.624
16.02	934.397
16.02	934.752
16.1	936.17
16.1	936.525
16.16	937.589
16.16	937.589
16.24	938.298
16.24	938.652
16.3	939.362
16.32	939.716
16.4	940.78
16.4	941.135
16.44	942.553
16.48	942.553
16.52	943.972
16.56	944.326
16.6	946.099
16.62	946.099
16.68	947.872
16.7	948.582
16.76	950
16.78	950.355
16.84	952.482
16.86	953.191
16.9	955.319
16.9	955.674
16.96	957.092
16.98	957.801
17.04	959.574
17.06	960.284
17.1	962.057
17.14	962.411
17.18	964.184
17.22	964.539
17.26	965.603
17.28	965.957
17.34	966.312
17.36	966.312
17.38	965.603
17.42	964.894
17.46	962.411
17.5	961.702
17.54	958.156
17.56	957.092
17.62	953.191
17.64	952.482
17.7	949.291
17.72	948.582
17.76	946.809
17.8	946.454
17.84	945.39
17.88	945.39
17.92	944.681
17.94	944.681
18	944.681
18.02	944.681
18.08	945.39
18.08	945.39
18.16	945.745
18.18	945.745
18.22	946.099
18.22	946.099
18.3	946.809
18.32	947.163
18.38	948.582
18.38	948.936
18.46	950.355
18.46	951.064
18.5	952.837
18.54	953.191
18.6	955.319
18.6	955.674
18.66	958.156
18.68	958.865
18.74	960.993
18.74	961.348
18.82	964.184
18.82	964.539
18.88	967.376
18.88	968.085
18.94	970.922
18.96	971.631
19.04	974.823
19.04	975.532
19.12	978.014
19.12	978.369
19.16	979.787
19.2	979.787
19.24	980.142
19.26	980.142
19.32	979.078
19.34	979.078
19.4	977.66
19.42	977.305
19.48	976.596
19.5	976.596
19.54	976.596
19.58	976.596
19.62	977.305
19.64	977.66
19.7	978.723
19.72	979.078
19.78	980.142
19.8	980.496
19.86	981.206
19.86	981.56
19.9	981.915
19.92	982.269
19.98	982.624
19.98	982.624
20.04	982.979
20.06	982.624
20.1	981.56
20.1	981.206
20.18	978.369
20.18	977.305
20.26	973.05
20.26	971.986
20.34	968.794
20.34	968.44
20.38	965.603
20.42	964.894
20.48	962.411
20.48	962.057
20.54	961.348
20.56	960.993
20.62	960.993
20.62	960.993
20.66	961.348
20.7	961.702
20.76	962.766
20.76	963.121
20.82	964.539
20.84	964.894
20.92	966.667
20.92	966.667
20.98	968.085
21	968.44
21.04	968.794
21.04	969.149
21.12	969.858
21.12	970.213
21.2	970.922
21.2	970.922
21.28	971.986
21.28	972.34
21.32	973.05
21.36	973.404
21.42	974.113
21.42	974.468
21.48	974.468
21.5	974.468
21.58	974.823
21.58	974.823
21.64	974.113
21.66	973.759
21.7	972.695
21.74	972.34
21.78	971.277
21.8	970.922
21.86	969.504
21.88	969.149
21.94	967.376
21.96	967.021
22.02	964.894
22.04	964.184
	--
