# Supplementary material for: Fatigue-free artificial ionic skin toughened by self-healable elastic nanomesh
Source: Nat Commun. 2022 Jul 29;13:4411. doi: 10.1038/s41467-022-32140-3 (PMC9338060; doi:10.1038/s41467-022-32140-3)
Supplement: Supplementary file 7 — Source Data [file 41467_2022_32140_MOESM7_ESM.zip › Supplementary Figures/Source data Supplementary Fig. 19.xlsx]

## Sheet: Supplementary Fig. 19
1st		2nd		3rd		4th		5th		6th		7th		8th		9th		10th		11th		12th		13th		14th		15th
Strain (%)	True stress (MPa)	Strain (%)	True stress (MPa)	Strain (%)	True stress (MPa)	Strain (%)	True stress (MPa)	Strain (%)	True stress (MPa)	Strain (%)	True stress (MPa)	Strain (%)	True stress (MPa)	Strain (%)	True stress (MPa)	Strain (%)	True stress (MPa)	Strain (%)	True stress (MPa)	Strain (%)	True stress (MPa)	Strain (%)	True stress (MPa)	Strain (%)	True stress (MPa)	Strain (%)	True stress (MPa)	Strain (%)	True stress (MPa)
0.001	-0.00705	0.029	0.02211	-0.154	-0.02204	-0.154	-0.02644	-0.152	-0.02644	-0.152	-0.02499	-0.151	-0.02721	-0.151	-0.02644	14.171	-0.02858	-0.15	-0.02793	-0.149	-0.02721	-0.148	-0.02721	-0.147	-0.02721	-0.146	-0.03013	-0.146	-0.02793
0.009	-0.00402	0.086	-0.03318	-0.154	-0.02644	-0.154	-0.02132	-0.152	-0.02721	-0.152	-0.02424	-0.151	-0.02424	-0.151	-0.02721	14.232	-0.03195	-0.15	-0.025	-0.149	-0.02644	-0.148	-0.02573	-0.147	-0.02793	-0.146	-0.02941	-0.146	-0.03013
0.051	0.00303	0.161	-0.01917	-0.154	-0.02644	-0.154	-0.02572	-0.152	-0.02424	-0.152	-0.02644	-0.151	-0.02424	-0.151	-0.02793	14.289	-0.03619	-0.15	-0.02644	-0.149	-0.02941	-0.148	-0.03089	-0.147	-0.03013	-0.146	-0.02721	-0.146	-0.02941
0.119	0.01825	0.242	-0.014	-0.154	-0.02204	-0.154	-0.02132	-0.152	-0.02279	-0.152	-0.02573	-0.151	-0.02644	-0.151	-0.025	14.343	-0.03703	-0.15	-0.02721	-0.149	-0.02868	-0.148	-0.02644	-0.147	-0.02793	-0.146	-0.03013	-0.146	-0.03013
0.172	0.06482	0.304	-0.02955	-0.154	-0.02424	-0.154	-0.02644	-0.152	-0.02644	-0.152	-0.02424	-0.151	-0.025	-0.151	-0.025	14.396	-0.03286	-0.15	-0.02644	-0.149	-0.02868	-0.148	-0.03089	-0.147	-0.03162	-0.146	-0.02721	-0.146	-0.03013
0.233	-0.00199	0.354	-0.04284	-0.154	-0.02279	-0.154	-0.02424	-0.152	-0.02424	-0.152	-0.02499	-0.151	-0.02573	-0.151	-0.02424	14.449	-0.03201	-0.15	-0.02644	-0.149	-0.02793	-0.148	-0.02868	-0.147	-0.02721	-0.146	-0.03089	-0.146	-0.02868
0.299	0.0375	0.402	-0.02884	-0.154	-0.02644	-0.154	-0.02424	-0.152	-0.02499	-0.152	-0.02424	-0.151	-0.02424	-0.151	-0.02573	14.501	-0.03289	-0.15	-0.02868	-0.149	-0.03013	-0.148	-0.02793	-0.147	-0.02941	-0.146	-0.02868	-0.146	-0.02868
0.363	-0.00708	0.452	-0.02737	-0.154	-0.02424	-0.154	-0.02721	-0.152	-0.02573	-0.152	-0.02793	-0.151	-0.02352	-0.151	-0.02721	14.556	-0.03457	-0.15	-0.02424	-0.149	-0.03089	-0.148	-0.03013	-0.147	-0.02573	-0.146	-0.02645	-0.146	-0.02721
0.43	0.01322	0.509	-0.01775	-0.154	-0.02204	-0.154	-0.02424	-0.152	-0.02279	-0.152	-0.02424	-0.151	-0.02644	-0.151	-0.02721	14.617	-0.02783	-0.15	-0.02721	-0.149	-0.02793	-0.148	-0.02868	-0.147	-0.03162	-0.146	-0.03013	-0.146	-0.03013
0.495	0.01118	0.57	-0.0222	-0.154	-0.02352	-0.154	-0.02499	-0.152	-0.02499	-0.152	-0.02573	-0.151	-0.02573	-0.151	-0.02424	14.68	-0.02871	-0.15	-0.025	-0.149	-0.02868	-0.148	-0.02793	-0.147	-0.02868	-0.146	-0.02868	-0.146	-0.02941
0.557	0.00714	0.632	-0.01999	-0.154	-0.02279	-0.154	-0.02204	-0.152	-0.02424	-0.152	-0.02573	-0.151	-0.02573	-0.151	-0.025	14.741	-0.03039	-0.15	-0.02793	-0.149	-0.02644	-0.148	-0.03089	-0.147	-0.03013	-0.146	-0.02941	-0.146	-0.02941
0.615	0.0102	0.692	-0.02744	-0.154	-0.02572	-0.154	-0.02424	-0.152	-0.02573	-0.152	-0.02721	-0.151	-0.02352	-0.151	-0.02721	14.799	-0.03717	-0.15	-0.025	-0.149	-0.02793	-0.148	-0.02793	-0.147	-0.03089	-0.146	-0.02868	-0.146	-0.02645
0.669	0.0061	0.749	-0.02745	-0.154	-0.02279	-0.154	-0.02204	-0.152	-0.02573	-0.152	-0.02573	-0.151	-0.02721	-0.151	-0.025	14.854	-0.03637	-0.15	-0.02644	-0.149	-0.03089	-0.148	-0.03013	-0.147	-0.02793	-0.146	-0.02941	-0.146	-0.02868
0.724	0.01532	0.805	-0.02523	-0.154	-0.02279	-0.154	-0.02499	-0.152	-0.02424	-0.152	-0.02868	-0.151	-0.02424	-0.151	-0.02721	14.91	-0.03131	-0.15	-0.025	-0.149	-0.02793	-0.148	-0.02868	-0.147	-0.03013	-0.146	-0.02868	-0.146	-0.02941
0.783	0.03464	0.859	-0.02525	-0.154	-0.02279	-0.154	-0.02499	-0.152	-0.02499	-0.152	-0.02573	-0.151	-0.025	-0.151	-0.02352	14.963	-0.03216	-0.15	-0.02644	-0.149	-0.02644	-0.148	-0.02941	-0.147	-0.02721	-0.146	-0.03013	-0.146	-0.02721
0.848	0.0255	0.911	-0.02526	-0.154	-0.02868	-0.154	-0.02352	-0.152	-0.02279	-0.152	-0.02644	-0.151	-0.02279	-0.151	-0.02352	15.015	-0.03304	-0.15	-0.02793	-0.149	-0.03089	-0.148	-0.03013	-0.147	-0.02721	-0.146	-0.025	-0.146	-0.02868
0.913	0.02962	0.963	-0.029	-0.154	-0.02424	-0.154	-0.02424	-0.152	-0.02424	-0.152	-0.02644	-0.151	-0.025	-0.151	-0.02793	15.067	-0.0339	-0.15	-0.02424	-0.149	-0.02424	-0.148	-0.02793	-0.147	-0.03013	-0.146	-0.02941	-0.146	-0.02868
0.976	0.0327	1.017	-0.0238	-0.152	-0.02499	-0.154	-0.02059	-0.152	-0.02279	-0.152	-0.02352	-0.151	-0.025	-0.151	-0.02424	15.124	-0.03049	-0.15	-0.02573	-0.149	-0.02941	-0.148	-0.02941	-0.147	-0.02868	-0.146	-0.02793	-0.146	-0.02793
1.034	0.01636	1.076	-0.02454	-0.144	-0.02352	-0.154	-0.02424	-0.152	-0.02279	-0.152	-0.02644	-0.151	-0.02644	-0.151	-0.02573	15.185	-0.02796	-0.15	-0.02868	-0.149	-0.02793	-0.148	-0.02941	-0.147	-0.02721	-0.146	-0.03089	-0.146	-0.03089
1.09	0.02455	1.138	-0.01786	-0.118	-0.025	-0.154	-0.02572	-0.152	-0.02644	-0.152	-0.02204	-0.151	-0.02573	-0.151	-0.02424	15.246	-0.02969	-0.15	-0.02721	-0.149	-0.02573	-0.148	-0.03233	-0.147	-0.03089	-0.146	-0.02868	-0.146	-0.03013
1.144	0.02969	1.199	-0.0231	-0.037	-0.01472	-0.154	-0.02204	-0.152	-0.02132	-0.152	-0.02279	-0.151	-0.02204	-0.151	-0.02352	15.305	-0.03312	-0.15	-0.02868	-0.149	-0.02793	-0.148	-0.02721	-0.147	-0.02721	-0.146	-0.02868	-0.146	-0.03013
1.202	0.0399	1.259	-0.02535	0.026	0.0236	-0.154	-0.02424	-0.152	-0.02644	-0.152	-0.02721	-0.151	-0.02573	-0.151	-0.02644	15.364	-0.03314	-0.15	-0.02721	-0.149	-0.02721	-0.148	-0.03013	-0.147	-0.03089	-0.146	-0.03013	-0.146	-0.02941
1.265	0.0348	1.316	-0.02834	0.083	-0.03241	-0.154	-0.02424	-0.152	-0.02499	-0.152	-0.02352	-0.151	-0.025	-0.151	-0.025	15.421	-0.03316	-0.15	-0.02573	-0.149	-0.02868	-0.148	-0.03013	-0.147	-0.02793	-0.146	-0.03089	-0.146	-0.03013
1.331	0.03895	1.372	-0.02461	0.16	-0.01399	-0.154	-0.02352	-0.152	-0.02424	-0.152	-0.02573	-0.151	-0.02644	-0.151	-0.025	15.475	-0.03572	-0.15	-0.02721	-0.149	-0.02868	-0.148	-0.03089	-0.147	-0.02721	-0.146	-0.02941	-0.146	-0.02868
1.394	0.04512	1.424	-0.02837	0.244	-0.01034	-0.154	-0.02572	-0.152	-0.02279	-0.152	-0.02424	-0.151	-0.02352	-0.151	-0.02793	15.527	-0.03403	-0.15	-0.02721	-0.149	-0.02721	-0.148	-0.02793	-0.147	-0.03013	-0.146	-0.02645	-0.146	-0.02721
1.454	0.04101	1.477	-0.02391	0.309	-0.02363	-0.154	-0.02279	-0.152	-0.02424	-0.152	-0.02424	-0.151	-0.02132	-0.151	-0.02573	15.58	-0.03575	-0.15	-0.02941	-0.149	-0.02793	-0.148	-0.02941	-0.147	-0.03013	-0.146	-0.02868	-0.146	-0.02941
1.51	0.03388	1.529	-0.02616	0.36	-0.04285	-0.154	-0.02424	-0.152	-0.02352	-0.152	-0.02424	-0.151	-0.02793	-0.151	-0.02644	15.634	-0.03234	-0.15	-0.02721	-0.149	-0.02868	-0.148	-0.02644	-0.147	-0.02868	-0.146	-0.02941	-0.146	-0.02868
1.565	0.03183	1.583	-0.02617	0.407	-0.0303	-0.154	-0.02352	-0.152	-0.02424	-0.152	-0.02793	-0.151	-0.02352	-0.151	-0.025	15.691	-0.03236	-0.15	-0.02868	-0.149	-0.03162	-0.148	-0.03089	-0.147	-0.02941	-0.146	-0.02573	-0.146	-0.02793
1.622	0.05239	1.641	-0.02468	0.457	-0.02661	-0.154	-0.02352	-0.152	-0.02499	-0.152	-0.02499	-0.151	-0.02424	-0.151	-0.025	15.751	-0.03066	-0.15	-0.03013	-0.149	-0.02721	-0.148	-0.03013	-0.147	-0.02941	-0.146	-0.02721	-0.146	-0.03013
1.684	0.06273	1.701	-0.02245	0.513	-0.01851	-0.154	-0.02352	-0.152	-0.02424	-0.152	-0.02721	-0.151	-0.02424	-0.151	-0.02644	15.814	-0.02728	-0.15	-0.02573	-0.149	-0.03013	-0.148	-0.02868	-0.147	-0.02721	-0.146	-0.02645	-0.146	-0.02721
1.749	0.04836	1.763	-0.02323	0.572	-0.02147	-0.154	-0.02059	-0.152	-0.02424	-0.152	-0.02499	-0.151	-0.02352	-0.151	-0.025	15.875	-0.03413	-0.15	-0.03013	-0.149	-0.02793	-0.148	-0.025	-0.147	-0.02721	-0.146	-0.03013	-0.146	-0.02793
1.811	0.0494	1.822	-0.02549	0.633	-0.01777	-0.154	-0.02793	-0.152	-0.02573	-0.152	-0.02644	-0.151	-0.02573	-0.151	-0.02644	15.932	-0.03415	-0.15	-0.025	-0.149	-0.02644	-0.148	-0.02868	-0.147	-0.02793	-0.146	-0.02868	-0.146	-0.03013
1.871	0.05251	1.88	-0.02625	0.691	-0.02372	-0.154	-0.02204	-0.152	-0.02424	-0.152	-0.02499	-0.151	-0.02352	-0.151	-0.02132	15.987	-0.03756	-0.15	-0.02721	-0.149	-0.02793	-0.148	-0.02941	-0.147	-0.02721	-0.146	-0.03013	-0.146	-0.03234
1.928	0.04435	1.935	-0.02851	0.747	-0.02668	-0.154	-0.02424	-0.152	-0.02424	-0.152	-0.02424	-0.151	-0.02644	-0.151	-0.02424	16.041	-0.03246	-0.15	-0.02573	-0.149	-0.02573	-0.148	-0.02941	-0.147	-0.02868	-0.146	-0.02645	-0.146	-0.03013
1.983	0.05257	1.99	-0.02476	0.802	-0.02447	-0.154	-0.02499	-0.152	-0.02424	-0.152	-0.02573	-0.151	-0.02204	-0.151	-0.02424	16.095	-0.03335	-0.15	-0.02644	-0.149	-0.02793	-0.148	-0.02793	-0.147	-0.02793	-0.146	-0.03013	-0.146	-0.02941
2.039	0.05777	2.045	-0.02703	0.856	-0.02449	-0.154	-0.02279	-0.152	-0.02352	-0.152	-0.02499	-0.151	-0.02424	-0.151	-0.02352	16.148	-0.03678	-0.15	-0.02721	-0.149	-0.02573	-0.148	-0.02941	-0.147	-0.02573	-0.146	-0.02868	-0.146	-0.02941
2.099	0.07225	2.098	-0.0263	0.909	-0.0245	-0.154	-0.02499	-0.152	-0.02573	-0.152	-0.02721	-0.151	-0.02644	-0.151	-0.02573	16.201	-0.03338	-0.15	-0.02721	-0.149	-0.02868	-0.148	-0.03013	-0.147	-0.03013	-0.146	-0.02721	-0.146	-0.03013
2.163	0.0651	2.151	-0.02705	0.961	-0.02451	-0.154	-0.02352	-0.152	-0.02424	-0.152	-0.02424	-0.151	-0.02352	-0.151	-0.025	16.258	-0.03508	-0.15	-0.02573	-0.149	-0.02424	-0.148	-0.02793	-0.147	-0.02793	-0.146	-0.02793	-0.146	-0.03162
2.229	0.06407	2.208	-0.02256	1.014	-0.02675	-0.154	-0.02572	-0.152	-0.02352	-0.152	-0.02499	-0.151	-0.025	-0.151	-0.02644	16.32	-0.02399	-0.15	-0.02721	-0.149	-0.02941	-0.148	-0.03013	-0.147	-0.02721	-0.146	-0.02645	-0.146	-0.03089
2.292	0.07859	2.269	-0.02184	1.072	-0.02008	-0.154	-0.02424	-0.152	-0.02499	-0.152	-0.02644	-0.151	-0.02573	-0.151	-0.025	16.381	-0.03171	-0.15	-0.02793	-0.149	-0.02644	-0.148	-0.02644	-0.147	-0.02868	-0.146	-0.02941	-0.146	-0.03162
2.35	0.06623	2.33	-0.01958	1.134	-0.02009	-0.154	-0.02424	-0.152	-0.02644	-0.152	-0.02573	-0.151	-0.025	-0.151	-0.02352	16.439	-0.0343	-0.15	-0.025	-0.149	-0.02721	-0.148	-0.02941	-0.147	-0.03013	-0.146	-0.02721	-0.146	-0.02793
2.405	0.05279	2.389	-0.02864	1.195	-0.02457	-0.154	-0.02352	-0.152	-0.02424	-0.152	-0.02721	-0.151	-0.02352	-0.151	-0.02644	16.496	-0.03346	-0.15	-0.02644	-0.149	-0.02644	-0.148	-0.02644	-0.147	-0.02721	-0.146	-0.03089	-0.146	-0.03162
2.46	0.07251	2.447	-0.02261	1.254	-0.02682	-0.154	-0.02572	-0.152	-0.02499	-0.152	-0.02573	-0.151	-0.02279	-0.151	-0.02721	16.551	-0.03176	-0.15	-0.02644	-0.149	-0.02573	-0.148	-0.02941	-0.147	-0.02868	-0.146	-0.02868	-0.146	-0.02941
2.519	0.08085	2.504	-0.02641	1.312	-0.0261	-0.154	-0.02352	-0.152	-0.02424	-0.152	-0.02793	-0.151	-0.02644	-0.151	-0.02644	16.606	-0.0335	-0.15	-0.02721	-0.149	-0.03013	-0.148	-0.03162	-0.147	-0.02645	-0.146	-0.02868	-0.146	-0.02868
2.584	0.08712	2.558	-0.02946	1.368	-0.02314	-0.154	-0.02572	-0.152	-0.02279	-0.152	-0.02573	-0.151	-0.02573	-0.151	-0.02279	16.658	-0.03608	-0.15	-0.02721	-0.149	-0.02793	-0.148	-0.02721	-0.147	-0.02941	-0.146	-0.03234	-0.146	-0.02941
2.649	0.08096	2.609	-0.02644	1.422	-0.02988	-0.154	-0.02132	-0.152	-0.02721	-0.152	-0.02499	-0.151	-0.02424	-0.151	-0.02279	16.71	-0.03438	-0.15	-0.02721	-0.149	-0.03013	-0.148	-0.02868	-0.147	-0.02793	-0.146	-0.02868	-0.146	-0.03013
2.71	0.07789	2.661	-0.02492	1.475	-0.02093	-0.154	-0.02204	-0.152	-0.02499	-0.152	-0.02644	-0.151	-0.02868	-0.151	-0.02424	16.764	-0.02923	-0.15	-0.02868	-0.149	-0.02868	-0.148	-0.02793	-0.147	-0.02721	-0.146	-0.03089	-0.146	-0.03013
2.769	0.07793	2.716	-0.0242	1.529	-0.02318	-0.154	-0.02499	-0.152	-0.02499	-0.152	-0.02644	-0.151	-0.02573	-0.151	-0.02424	16.823	-0.03184	-0.15	-0.02721	-0.149	-0.02573	-0.148	-0.02644	-0.147	-0.02868	-0.146	-0.02941	-0.146	-0.03089
2.824	0.08008	2.774	-0.02495	1.584	-0.02393	-0.154	-0.02352	-0.152	-0.02132	-0.152	-0.02352	-0.151	-0.025	-0.151	-0.025	16.884	-0.02754	-0.15	-0.03013	-0.149	-0.02573	-0.148	-0.02868	-0.147	-0.02793	-0.146	-0.03013	-0.146	-0.03013
2.878	0.07592	2.834	-0.02121	1.642	-0.0217	-0.154	-0.02352	-0.152	-0.02499	-0.152	-0.02573	-0.151	-0.02573	-0.151	-0.02644	16.946	-0.03271	-0.15	-0.02573	-0.149	-0.02721	-0.148	-0.02644	-0.147	-0.02721	-0.146	-0.03013	-0.146	-0.03013
2.939	0.09156	2.895	-0.02576	1.704	-0.02245	-0.154	-0.02352	-0.152	-0.02352	-0.152	-0.02499	-0.151	-0.02352	-0.151	-0.02352	17.006	-0.03447	-0.15	-0.02644	-0.149	-0.02941	-0.148	-0.02868	-0.147	-0.02868	-0.146	-0.02868	-0.146	-0.03089
3.004	0.11039	2.955	-0.02806	1.767	-0.02323	-0.154	-0.02499	-0.152	-0.02573	-0.152	-0.02499	-0.151	-0.02424	-0.151	-0.02644	17.066	-0.0319	-0.15	-0.02721	-0.149	-0.02868	-0.148	-0.02793	-0.147	-0.02868	-0.146	-0.03234	-0.146	-0.03162
3.068	0.08856	3.013	-0.02654	1.826	-0.02399	-0.154	-0.02204	-0.152	-0.02499	-0.152	-0.02424	-0.151	-0.025	-0.151	-0.02644	17.122	-0.0345	-0.15	-0.02868	-0.149	-0.02868	-0.148	-0.02941	-0.147	-0.02868	-0.146	-0.02793	-0.146	-0.02868
3.13	0.07821	3.068	-0.02961	1.882	-0.02776	-0.154	-0.02424	-0.152	-0.02279	-0.152	-0.02573	-0.151	-0.025	-0.151	-0.02721	17.175	-0.0371	-0.15	-0.02644	-0.149	-0.03013	-0.148	-0.02868	-0.147	-0.03013	-0.146	-0.02868	-0.146	-0.02941
3.188	0.10014	3.122	-0.02962	1.936	-0.02626	-0.154	-0.02279	-0.152	-0.02573	-0.152	-0.02573	-0.151	-0.025	-0.151	-0.02573	17.229	-0.03712	-0.15	-0.02721	-0.149	-0.02868	-0.148	-0.02721	-0.147	-0.03013	-0.146	-0.03089	-0.146	-0.02868
3.244	0.09081	3.176	-0.02277	1.99	-0.02476	-0.154	-0.02352	-0.152	-0.02279	-0.152	-0.02352	-0.151	-0.025	-0.151	-0.02573	17.281	-0.03455	-0.15	-0.02793	-0.149	-0.02793	-0.148	-0.02941	-0.147	-0.03162	-0.146	-0.02941	-0.146	-0.02793
3.299	0.09086	3.228	-0.02584	2.044	-0.02252	-0.154	-0.02279	-0.152	-0.02424	-0.152	-0.02721	-0.151	-0.02424	-0.151	-0.02721	17.334	-0.03629	-0.15	-0.03013	-0.149	-0.03013	-0.148	-0.02644	-0.147	-0.02868	-0.146	-0.03162	-0.146	-0.02941
3.357	0.08777	3.282	-0.02433	2.096	-0.02856	-0.154	-0.02424	-0.152	-0.02424	-0.152	-0.02573	-0.151	-0.02644	-0.151	-0.02424	17.39	-0.03283	-0.15	-0.02644	-0.149	-0.02573	-0.148	-0.02793	-0.147	-0.0331	-0.146	-0.02424	-0.146	-0.02941
3.421	0.10975	3.34	-0.02131	2.149	-0.02705	-0.154	-0.02352	-0.152	-0.02424	-0.152	-0.02424	-0.151	-0.02279	-0.151	-0.02644	17.451	-0.02508	-0.15	-0.02573	-0.149	-0.02793	-0.148	-0.02941	-0.147	-0.02645	-0.146	-0.02868	-0.146	-0.02868
3.486	0.11302	3.403	-0.0175	2.206	-0.02559	-0.154	-0.02424	-0.152	-0.02499	-0.152	-0.02644	-0.151	-0.02793	-0.151	-0.02424	17.514	-0.02853	-0.15	-0.02573	-0.149	-0.02573	-0.148	-0.02793	-0.147	-0.03013	-0.146	-0.03013	-0.146	-0.03162
3.547	0.09945	3.466	-0.0198	2.268	-0.02109	-0.154	-0.02499	-0.152	-0.02573	-0.152	-0.02499	-0.151	-0.02132	-0.151	-0.03013	17.575	-0.03463	-0.15	-0.02424	-0.149	-0.02793	-0.148	-0.02868	-0.147	-0.02941	-0.146	-0.03013	-0.146	-0.02868
3.606	0.09534	3.523	-0.02974	2.329	-0.02259	-0.154	-0.02352	-0.152	-0.02424	-0.152	-0.02499	-0.151	-0.02573	-0.151	-0.02644	17.631	-0.03725	-0.15	-0.02941	-0.149	-0.03013	-0.148	-0.03089	-0.147	-0.02721	-0.146	-0.02793	-0.146	-0.03013
3.664	0.10899	3.579	-0.02975	2.388	-0.02486	-0.154	-0.02572	-0.152	-0.02352	-0.152	-0.02644	-0.151	-0.02204	-0.151	-0.02721	17.687	-0.03551	-0.15	-0.02424	-0.149	-0.02941	-0.148	-0.02644	-0.147	-0.02645	-0.146	-0.03162	-0.146	-0.02793
3.72	0.10802	3.635	-0.02824	2.446	-0.02713	-0.154	-0.02424	-0.152	-0.02499	-0.152	-0.02573	-0.151	-0.02424	-0.151	-0.02352	17.741	-0.03728	-0.15	-0.02573	-0.149	-0.02644	-0.148	-0.02721	-0.147	-0.02941	-0.146	-0.02645	-0.146	-0.03089
3.776	0.10282	3.689	-0.02443	2.504	-0.02489	-0.154	-0.02424	-0.152	-0.02352	-0.152	-0.02499	-0.151	-0.02573	-0.151	-0.02721	17.794	-0.03555	-0.15	-0.02644	-0.149	-0.02868	-0.148	-0.02868	-0.147	-0.02941	-0.146	-0.03013	-0.146	-0.03013
3.838	0.12387	3.74	-0.02597	2.558	-0.0249	-0.154	-0.02644	-0.152	-0.02573	-0.152	-0.02644	-0.151	-0.025	-0.151	-0.025	17.845	-0.03906	-0.15	-0.02721	-0.149	-0.02644	-0.148	-0.02941	-0.147	-0.02941	-0.146	-0.02793	-0.146	-0.02721
3.902	0.12606	3.791	-0.02445	2.609	-0.02717	-0.154	-0.02132	-0.152	-0.02204	-0.152	-0.02499	-0.151	-0.02644	-0.151	-0.02352	17.899	-0.03038	-0.15	-0.02941	-0.149	-0.02793	-0.148	-0.02868	-0.147	-0.02645	-0.146	-0.02793	-0.146	-0.03013
3.966	0.10301	3.846	-0.02676	2.661	-0.0257	-0.154	-0.02572	-0.152	-0.02499	-0.152	-0.02644	-0.151	-0.02424	-0.151	-0.02573	17.957	-0.03124	-0.15	-0.02573	-0.149	-0.02721	-0.148	-0.02941	-0.147	-0.02941	-0.146	-0.02721	-0.146	-0.03013
4.029	0.11149	3.907	-0.01988	2.716	-0.01965	-0.154	-0.02279	-0.152	-0.02279	-0.152	-0.02499	-0.151	-0.02279	-0.151	-0.025	18.019	-0.03041	-0.15	-0.02644	-0.149	-0.02793	-0.148	-0.02868	-0.147	-0.03013	-0.146	-0.02941	-0.146	-0.02868
4.086	0.11998	3.97	-0.0222	2.774	-0.02119	-0.154	-0.02279	-0.152	-0.02644	-0.152	-0.02941	-0.151	-0.02573	-0.151	-0.02868	18.08	-0.03563	-0.15	-0.02721	-0.149	-0.02868	-0.148	-0.03013	-0.147	-0.02793	-0.146	-0.02721	-0.146	-0.03089
4.14	0.11792	4.032	-0.02526	2.834	-0.02423	-0.154	-0.02352	-0.152	-0.02644	-0.152	-0.02644	-0.151	-0.02424	-0.151	-0.02644	18.138	-0.03394	-0.15	-0.02644	-0.149	-0.02941	-0.148	-0.02941	-0.147	-0.03233	-0.146	-0.03013	-0.146	-0.02721
4.195	0.11057	4.092	-0.02837	2.896	-0.02576	-0.154	-0.02132	-0.152	-0.02424	-0.152	-0.02352	-0.151	-0.02279	-0.151	-0.025	18.196	-0.03306	-0.15	-0.02793	-0.149	-0.02868	-0.148	-0.02941	-0.147	-0.02793	-0.146	-0.02941	-0.146	-0.03089
4.254	0.12649	4.149	-0.02529	2.955	-0.02577	-0.154	-0.02499	-0.152	-0.02499	-0.152	-0.02499	-0.151	-0.02573	-0.151	-0.02721	18.251	-0.03483	-0.15	-0.02424	-0.149	-0.02793	-0.148	-0.02868	-0.147	-0.03162	-0.146	-0.03013	-0.146	-0.02941
4.318	0.13605	4.202	-0.02915	3.013	-0.02654	-0.154	-0.02499	-0.152	-0.02352	-0.152	-0.02644	-0.151	-0.025	-0.151	-0.02573	18.304	-0.03831	-0.15	-0.02721	-0.149	-0.02793	-0.148	-0.02941	-0.147	-0.02868	-0.146	-0.02941	-0.146	-0.03013
4.383	0.13716	4.254	-0.0261	3.068	-0.0258	-0.154	-0.02424	-0.152	-0.02499	-0.152	-0.02424	-0.151	-0.02424	-0.151	-0.02573	18.357	-0.03572	-0.15	-0.02721	-0.149	-0.02868	-0.148	-0.03013	-0.147	-0.02868	-0.146	-0.03162	-0.146	-0.03162
4.445	0.1204	4.307	-0.02381	3.122	-0.02581	-0.154	-0.02352	-0.152	-0.02132	-0.152	-0.02352	-0.151	-0.02573	-0.151	-0.02279	18.41	-0.02964	-0.15	-0.02721	-0.149	-0.02721	-0.148	-0.03089	-0.147	-0.02868	-0.146	-0.02793	-0.146	-0.02793
4.504	0.1215	4.361	-0.02303	3.176	-0.02128	-0.154	-0.02352	-0.152	-0.02352	-0.152	-0.02573	-0.151	-0.02352	-0.151	-0.02424	18.466	-0.03228	-0.15	-0.02793	-0.149	-0.03013	-0.148	-0.02868	-0.147	-0.02721	-0.146	-0.02868	-0.146	-0.0331
4.56	0.13106	4.416	-0.02845	3.228	-0.02734	-0.154	-0.02499	-0.152	-0.02644	-0.152	-0.02573	-0.151	-0.025	-0.151	-0.02573	18.525	-0.02878	-0.15	-0.02644	-0.149	-0.02644	-0.148	-0.02793	-0.147	-0.03013	-0.146	-0.02868	-0.146	-0.03013
4.615	0.12267	4.474	-0.02306	3.281	-0.02358	-0.154	-0.02572	-0.152	-0.02352	-0.152	-0.02573	-0.151	-0.02721	-0.151	-0.02573	18.587	-0.03232	-0.15	-0.02721	-0.149	-0.03013	-0.148	-0.03162	-0.147	-0.02793	-0.146	-0.03013	-0.146	-0.02941
4.674	0.13651	4.536	-0.02463	3.339	-0.02509	-0.154	-0.02204	-0.152	-0.02279	-0.152	-0.02721	-0.151	-0.025	-0.151	-0.02721	18.649	-0.02881	-0.15	-0.02721	-0.149	-0.02793	-0.148	-0.03013	-0.147	-0.02941	-0.146	-0.02941	-0.146	-0.03089
4.739	0.15038	4.598	-0.02464	3.403	-0.01826	-0.154	-0.02499	-0.152	-0.02204	-0.152	-0.02573	-0.151	-0.025	-0.151	-0.02644	18.707	-0.03672	-0.15	-0.02644	-0.149	-0.02721	-0.148	-0.02644	-0.147	-0.0331	-0.146	-0.03234	-0.146	-0.02721
4.804	0.14516	4.658	-0.02852	3.465	-0.02512	-0.154	-0.02279	-0.152	-0.02499	-0.152	-0.02573	-0.151	-0.02204	-0.151	-0.02573	18.763	-0.03498	-0.15	-0.02868	-0.149	-0.03013	-0.148	-0.02793	-0.147	-0.02941	-0.146	-0.02941	-0.146	-0.03013
4.865	0.13358	4.713	-0.03239	3.523	-0.02742	-0.154	-0.02572	-0.152	-0.02499	-0.152	-0.02644	-0.151	-0.02573	-0.151	-0.02721	18.819	-0.02974	-0.15	-0.02721	-0.149	-0.02868	-0.148	-0.02868	-0.147	-0.03233	-0.146	-0.03089	-0.146	-0.03013
4.924	0.13048	4.768	-0.02623	3.579	-0.02743	-0.154	-0.02352	-0.152	-0.02499	-0.152	-0.02424	-0.151	-0.02352	-0.151	-0.02424	18.874	-0.03677	-0.15	-0.02868	-0.149	-0.02721	-0.148	-0.02721	-0.147	-0.02645	-0.146	-0.03089	-0.146	-0.03013
4.978	0.14327	4.821	-0.02545	3.634	-0.02594	-0.154	-0.02352	-0.152	-0.02352	-0.152	-0.02499	-0.151	-0.02644	-0.151	-0.025	18.928	-0.03064	-0.15	-0.02941	-0.149	-0.02941	-0.148	-0.03013	-0.147	-0.02868	-0.146	-0.02721	-0.146	-0.02721
5.033	0.14763	4.874	-0.02394	3.688	-0.02289	-0.154	-0.02424	-0.152	-0.02721	-0.152	-0.02868	-0.151	-0.02644	-0.151	-0.02644	18.98	-0.03505	-0.15	-0.03013	-0.149	-0.02721	-0.148	-0.02868	-0.147	-0.02793	-0.146	-0.02868	-0.146	-0.02793
5.093	0.1381	4.926	-0.02779	3.74	-0.02902	-0.154	-0.02132	-0.152	-0.02352	-0.152	-0.02499	-0.151	-0.02721	-0.151	-0.02424	19.033	-0.03419	-0.15	-0.02644	-0.149	-0.02868	-0.148	-0.02793	-0.147	-0.03013	-0.146	-0.02721	-0.146	-0.03089
5.157	0.16158	4.981	-0.02628	3.791	-0.0252	-0.154	-0.02499	-0.152	-0.02424	-0.152	-0.02793	-0.151	-0.02721	-0.151	-0.02793	19.091	-0.02891	-0.15	-0.03013	-0.149	-0.02868	-0.148	-0.02793	-0.147	-0.03013	-0.146	-0.03013	-0.146	-0.03013
5.222	0.14997	5.041	-0.02087	3.846	-0.02217	-0.154	-0.02279	-0.152	-0.02424	-0.152	-0.02352	-0.151	-0.025	-0.151	-0.02279	19.153	-0.02893	-0.15	-0.02793	-0.149	-0.02721	-0.148	-0.02793	-0.147	-0.02868	-0.146	-0.03013	-0.146	-0.02868
5.285	0.16177	5.104	-0.02011	3.907	-0.02064	-0.154	-0.02279	-0.152	-0.02352	-0.152	-0.02721	-0.151	-0.02424	-0.151	-0.02573	19.214	-0.02984	-0.15	-0.02793	-0.149	-0.02424	-0.148	-0.03162	-0.147	-0.02645	-0.146	-0.03013	-0.146	-0.03013
5.344	0.14376	5.163	-0.02477	3.97	-0.02144	-0.154	-0.02572	-0.152	-0.02573	-0.152	-0.02352	-0.151	-0.02721	-0.151	-0.02868	19.273	-0.03862	-0.15	-0.02352	-0.149	-0.02941	-0.148	-0.02868	-0.147	-0.02868	-0.146	-0.03162	-0.146	-0.02868
5.399	0.14704	5.221	-0.02787	4.032	-0.02755	-0.154	-0.02352	-0.152	-0.02573	-0.152	-0.02352	-0.151	-0.02424	-0.151	-0.02573	19.332	-0.03515	-0.15	-0.02868	-0.149	-0.02721	-0.148	-0.03089	-0.147	-0.02868	-0.146	-0.02645	-0.146	-0.02941
5.454	0.14496	5.278	-0.02635	4.091	-0.02606	-0.154	-0.02352	-0.152	-0.02279	-0.152	-0.02424	-0.151	-0.025	-0.151	-0.02721	19.389	-0.03253	-0.15	-0.025	-0.149	-0.02868	-0.148	-0.02868	-0.147	-0.02868	-0.146	-0.02793	-0.146	-0.02941
5.512	0.16108	5.334	-0.02557	4.149	-0.02838	-0.154	-0.02424	-0.152	-0.02352	-0.152	-0.02424	-0.151	-0.02424	-0.151	-0.02352	19.442	-0.04045	-0.15	-0.02793	-0.149	-0.02793	-0.148	-0.02868	-0.147	-0.03162	-0.146	-0.02721	-0.146	-0.02941
5.575	0.16862	5.387	-0.02715	4.202	-0.03069	-0.154	-0.02279	-0.152	-0.02499	-0.152	-0.02573	-0.151	-0.025	-0.151	-0.02644	19.493	-0.0352	-0.15	-0.02721	-0.149	-0.02941	-0.148	-0.03089	-0.147	-0.03013	-0.146	-0.02941	-0.146	-0.03013
5.641	0.17303	5.439	-0.02873	4.254	-0.02456	-0.154	-0.02279	-0.152	-0.02424	-0.152	-0.02279	-0.151	-0.02721	-0.151	-0.02573	19.544	-0.03607	-0.15	-0.02941	-0.149	-0.02868	-0.148	-0.02868	-0.147	-0.02868	-0.146	-0.02868	-0.146	-0.03089
5.704	0.16458	5.491	-0.02641	4.307	-0.02457	-0.154	-0.02352	-0.152	-0.02644	-0.152	-0.02573	-0.151	-0.02424	-0.151	-0.02573	19.598	-0.03081	-0.15	-0.02424	-0.149	-0.02793	-0.148	-0.03233	-0.147	-0.02868	-0.146	-0.02868	-0.146	-0.03089
5.764	0.14113	5.547	-0.02487	4.36	-0.02303	-0.154	-0.02279	-0.152	-0.02573	-0.152	-0.02424	-0.151	-0.02352	-0.151	-0.02573	19.656	-0.02995	-0.15	-0.02793	-0.149	-0.02793	-0.148	-0.02793	-0.147	-0.02868	-0.146	-0.03013	-0.146	-0.03162
5.821	0.16155	5.607	-0.01945	4.415	-0.0223	-0.154	-0.02424	-0.152	-0.02573	-0.152	-0.02352	-0.151	-0.02424	-0.151	-0.02644	19.716	-0.02906	-0.15	-0.02644	-0.149	-0.02644	-0.148	-0.03013	-0.147	-0.02793	-0.146	-0.03013	-0.146	-0.03013
5.875	0.1691	5.668	-0.02489	4.474	-0.02461	-0.154	-0.02644	-0.152	-0.02499	-0.152	-0.02721	-0.151	-0.02279	-0.151	-0.02644	19.778	-0.03172	-0.15	-0.02573	-0.149	-0.03089	-0.148	-0.02941	-0.147	-0.02868	-0.146	-0.02868	-0.146	-0.03089
5.931	0.16709	5.73	-0.02413	4.536	-0.02077	-0.154	-0.02424	-0.152	-0.02793	-0.152	-0.02793	-0.151	-0.03013	-0.151	-0.02573	19.839	-0.03	-0.15	-0.02721	-0.149	-0.02573	-0.148	-0.02793	-0.147	-0.02721	-0.146	-0.02721	-0.146	-0.03162
5.993	0.17145	5.789	-0.02648	4.598	-0.02539	-0.154	-0.02352	-0.152	-0.02352	-0.152	-0.02644	-0.151	-0.02352	-0.151	-0.02424	19.896	-0.03532	-0.15	-0.02721	-0.149	-0.02941	-0.148	-0.02941	-0.147	-0.02941	-0.146	-0.02941	-0.146	-0.03013
6.058	0.17902	5.846	-0.02803	4.658	-0.02541	-0.154	-0.02499	-0.152	-0.02279	-0.152	-0.02279	-0.151	-0.02721	-0.151	-0.025	19.952	-0.03533	-0.15	-0.02941	-0.149	-0.02868	-0.148	-0.02573	-0.147	-0.03162	-0.146	-0.03089	-0.146	-0.03089
6.12	0.18024	5.9	-0.02805	4.713	-0.02773	-0.154	-0.02424	-0.152	-0.02424	-0.152	-0.02279	-0.151	-0.02132	-0.151	-0.02573	20.006	-0.03978	-0.15	-0.02793	-0.149	-0.02868	-0.148	-0.02644	-0.147	-0.02868	-0.146	-0.02793	-0.146	-0.02868
6.181	0.17175	5.953	-0.02652	4.767	-0.0293	-0.154	-0.02204	-0.152	-0.02352	-0.152	-0.02424	-0.151	-0.02793	-0.151	-0.02721	20.059	-0.0318	-0.15	-0.02868	-0.149	-0.02793	-0.148	-0.02721	-0.147	-0.02868	-0.146	-0.02573	-0.146	-0.02941
6.238	0.17289	6.007	-0.02497	4.821	-0.02856	-0.154	-0.02499	-0.152	-0.02721	-0.152	-0.02644	-0.151	-0.02352	-0.151	-0.025	20.111	-0.03803	-0.15	-0.02644	-0.149	-0.03013	-0.148	-0.02941	-0.147	-0.02868	-0.146	-0.02868	-0.146	-0.03013
6.293	0.16332	6.06	-0.02499	4.874	-0.02625	-0.154	-0.02279	-0.152	-0.02721	-0.152	-0.02424	-0.151	-0.02352	-0.151	-0.02352	20.165	-0.03361	-0.15	-0.02573	-0.149	-0.02721	-0.148	-0.03013	-0.147	-0.03013	-0.146	-0.02941	-0.146	-0.02793
6.349	0.18063	6.115	-0.02576	4.926	-0.02779	-0.154	-0.02424	-0.152	-0.02644	-0.152	-0.02424	-0.151	-0.02721	-0.151	-0.025	20.223	-0.03097	-0.15	-0.02793	-0.149	-0.02941	-0.148	-0.02941	-0.147	-0.02868	-0.146	-0.0331	-0.146	-0.03089
6.41	0.18612	6.174	-0.02343	4.981	-0.02473	-0.154	-0.02424	-0.152	-0.02279	-0.152	-0.02573	-0.151	-0.025	-0.151	-0.025	20.286	-0.03099	-0.15	-0.025	-0.149	-0.02644	-0.148	-0.03162	-0.147	-0.03162	-0.146	-0.03013	-0.146	-0.02868
6.474	0.19268	6.237	-0.0211	5.041	-0.02782	-0.154	-0.02279	-0.152	-0.02424	-0.152	-0.02499	-0.151	-0.02644	-0.151	-0.025	20.348	-0.0328	-0.15	-0.03013	-0.149	-0.02941	-0.148	-0.02941	-0.147	-0.02793	-0.146	-0.03089	-0.146	-0.02793
6.539	0.19603	6.298	-0.02426	5.104	-0.02244	-0.154	-0.02279	-0.152	-0.02424	-0.152	-0.02721	-0.151	-0.025	-0.151	-0.02573	20.406	-0.03899	-0.15	-0.02793	-0.149	-0.02721	-0.148	-0.02868	-0.147	-0.03089	-0.146	-0.02941	-0.146	-0.03013
6.602	0.17026	6.355	-0.02975	5.164	-0.02553	-0.154	-0.02572	-0.152	-0.02573	-0.152	-0.02573	-0.151	-0.02573	-0.151	-0.02424	20.462	-0.0346	-0.15	-0.02868	-0.149	-0.02793	-0.148	-0.03013	-0.147	-0.03013	-0.146	-0.02721	-0.146	-0.02645
6.66	0.17898	6.411	-0.02664	5.221	-0.02711	-0.154	-0.02204	-0.152	-0.02132	-0.152	-0.02424	-0.151	-0.025	-0.151	-0.02573	20.518	-0.03371	-0.15	-0.02644	-0.149	-0.02941	-0.148	-0.02868	-0.147	-0.02868	-0.146	-0.03013	-0.146	-0.03234
6.715	0.18337	6.466	-0.02665	5.278	-0.02869	-0.154	-0.02499	-0.152	-0.02573	-0.152	-0.02644	-0.151	-0.02424	-0.151	-0.02573	20.572	-0.03372	-0.15	-0.02644	-0.149	-0.02644	-0.148	-0.02868	-0.147	-0.03013	-0.146	-0.03089	-0.146	-0.03089
6.77	0.19105	6.52	-0.02744	5.333	-0.02481	-0.154	-0.02572	-0.152	-0.02499	-0.152	-0.02499	-0.151	-0.02644	-0.151	-0.02204	20.623	-0.0364	-0.15	-0.02721	-0.149	-0.02793	-0.148	-0.03013	-0.147	-0.02793	-0.146	-0.02645	-0.146	-0.03013
6.829	0.19222	6.572	-0.02746	5.387	-0.02715	-0.154	-0.02352	-0.152	-0.02644	-0.152	-0.02644	-0.151	-0.02132	-0.151	-0.02644	20.676	-0.03289	-0.15	-0.02644	-0.149	-0.02721	-0.148	-0.02793	-0.147	-0.02868	-0.146	-0.03162	-0.146	-0.02941
6.894	0.19993	6.624	-0.02824	5.438	-0.02792	-0.154	-0.02499	-0.152	-0.02644	-0.152	-0.02424	-0.151	-0.025	-0.151	-0.02573	20.731	-0.03197	-0.15	-0.02644	-0.149	-0.02941	-0.148	-0.03162	-0.147	-0.02941	-0.146	-0.02868	-0.146	-0.02868
6.959	0.20546	6.681	-0.02278	5.49	-0.02794	-0.154	-0.02279	-0.152	-0.02352	-0.152	-0.02499	-0.151	-0.02644	-0.151	-0.02644	20.792	-0.03112	-0.15	-0.02721	-0.149	-0.02868	-0.148	-0.02941	-0.147	-0.02721	-0.146	-0.02793	-0.146	-0.02941
7.021	0.19692	6.743	-0.01966	5.546	-0.02486	-0.154	-0.02499	-0.152	-0.02352	-0.152	-0.02499	-0.151	-0.02721	-0.151	-0.02868	20.855	-0.02759	-0.15	-0.02793	-0.149	-0.02941	-0.148	-0.02941	-0.147	-0.03013	-0.146	-0.03162	-0.146	-0.03013
7.079	0.18729	6.805	-0.01967	5.606	-0.02331	-0.154	-0.02499	-0.152	-0.02279	-0.152	-0.02352	-0.151	-0.02424	-0.151	-0.02721	20.915	-0.03649	-0.15	-0.02793	-0.149	-0.02793	-0.148	-0.03013	-0.147	-0.02868	-0.146	-0.02941	-0.146	-0.02721
7.134	0.18627	6.864	-0.02989	5.668	-0.02256	-0.154	-0.02352	-0.152	-0.02424	-0.152	-0.02499	-0.151	-0.02573	-0.151	-0.02573	20.975	-0.03384	-0.15	-0.02721	-0.149	-0.02721	-0.148	-0.03013	-0.147	-0.02793	-0.146	-0.03013	-0.146	-0.02868
7.189	0.19829	6.922	-0.02755	5.729	-0.02334	-0.154	-0.02279	-0.152	-0.02573	-0.152	-0.02573	-0.151	-0.02424	-0.151	-0.02644	21.031	-0.03652	-0.15	-0.025	-0.149	-0.02793	-0.148	-0.02793	-0.147	-0.02941	-0.146	-0.03013	-0.146	-0.02793
7.249	0.20815	6.978	-0.02678	5.79	-0.02802	-0.154	-0.02424	-0.152	-0.02499	-0.152	-0.02573	-0.151	-0.02424	-0.151	-0.02424	21.085	-0.03834	-0.15	-0.02868	-0.149	-0.025	-0.148	-0.03162	-0.147	-0.02868	-0.146	-0.02941	-0.146	-0.03089
7.313	0.21045	7.032	-0.02835	5.848	-0.02803	-0.154	-0.02279	-0.152	-0.02499	-0.152	-0.02644	-0.151	-0.02424	-0.151	-0.02793	21.137	-0.0348	-0.15	-0.02644	-0.149	-0.02721	-0.148	-0.02793	-0.147	-0.02721	-0.146	-0.02941	-0.146	-0.03089
7.378	0.21058	7.085	-0.026	5.901	-0.02495	-0.154	-0.02352	-0.152	-0.02279	-0.152	-0.02644	-0.151	-0.02279	-0.151	-0.02644	21.19	-0.03481	-0.15	-0.02573	-0.149	-0.02868	-0.148	-0.02941	-0.147	-0.02721	-0.146	-0.02868	-0.146	-0.02941
7.44	0.21396	7.138	-0.0292	5.954	-0.02887	-0.154	-0.02424	-0.152	-0.02499	-0.152	-0.02644	-0.151	-0.02721	-0.151	-0.02644	21.244	-0.03211	-0.15	-0.02793	-0.149	-0.02573	-0.148	-0.02941	-0.147	-0.02941	-0.146	-0.03013	-0.146	-0.0331
7.498	0.20106	7.192	-0.02447	6.007	-0.0234	-0.154	-0.02721	-0.152	-0.02279	-0.152	-0.02352	-0.151	-0.02424	-0.151	-0.02721	21.3	-0.03573	-0.15	-0.025	-0.149	-0.02721	-0.148	-0.02793	-0.147	-0.02941	-0.146	-0.02868	-0.146	-0.02868
7.554	0.20116	7.249	-0.02604	6.059	-0.02655	-0.154	-0.02352	-0.152	-0.02352	-0.152	-0.02644	-0.151	-0.02352	-0.151	-0.02721	21.359	-0.03394	-0.15	-0.02793	-0.149	-0.03089	-0.148	-0.03089	-0.147	-0.02793	-0.146	-0.02645	-0.146	-0.02868
7.609	0.20014	7.31	-0.0245	6.114	-0.025	-0.154	-0.02721	-0.152	-0.02573	-0.152	-0.02644	-0.151	-0.02279	-0.151	-0.02644	21.421	-0.0286	-0.15	-0.025	-0.149	-0.02424	-0.148	-0.02941	-0.147	-0.03013	-0.146	-0.03013	-0.146	-0.03013
7.668	0.22747	7.372	-0.02293	6.174	-0.02109	-0.154	-0.02279	-0.152	-0.02424	-0.152	-0.02499	-0.151	-0.025	-0.151	-0.02352	21.483	-0.03398	-0.15	-0.03013	-0.149	-0.02793	-0.148	-0.03013	-0.147	-0.02941	-0.146	-0.02941	-0.146	-0.03013
7.732	0.21781	7.432	-0.02531	6.236	-0.02268	-0.154	-0.02279	-0.152	-0.02352	-0.152	-0.02721	-0.151	-0.02279	-0.151	-0.02868	21.541	-0.03759	-0.15	-0.02793	-0.149	-0.02644	-0.148	-0.03013	-0.147	-0.03013	-0.146	-0.02868	-0.146	-0.02941
7.797	0.21794	7.489	-0.02769	6.298	-0.02426	-0.154	-0.02499	-0.152	-0.02573	-0.152	-0.02352	-0.151	-0.02644	-0.151	-0.02573	21.597	-0.04031	-0.15	-0.02793	-0.149	-0.02424	-0.148	-0.02793	-0.147	-0.02868	-0.146	-0.02793	-0.146	-0.02941
7.858	0.21807	7.543	-0.02611	6.355	-0.03055	-0.152	-0.02059	-0.152	-0.02499	-0.152	-0.02644	-0.151	-0.02279	-0.151	-0.025	21.651	-0.03939	-0.15	-0.02941	-0.149	-0.02868	-0.148	-0.02941	-0.147	-0.02793	-0.146	-0.02868	-0.146	-0.03089
7.917	0.21818	7.597	-0.02772	6.411	-0.02583	-0.144	-0.02424	-0.152	-0.02499	-0.152	-0.02204	-0.151	-0.02721	-0.151	-0.02573	21.705	-0.03223	-0.15	-0.025	-0.149	-0.02868	-0.148	-0.02573	-0.147	-0.02941	-0.146	-0.02941	-0.146	-0.02868
7.974	0.21396	7.652	-0.02536	6.466	-0.02901	-0.118	-0.02353	-0.152	-0.02573	-0.152	-0.02573	-0.151	-0.02424	-0.151	-0.02573	21.758	-0.03766	-0.15	-0.02793	-0.149	-0.02644	-0.148	-0.02868	-0.147	-0.02868	-0.146	-0.02793	-0.146	-0.02793
8.029	0.20639	7.705	-0.02775	6.52	-0.02744	-0.035	-0.01472	-0.152	-0.02499	-0.152	-0.02352	-0.151	-0.02573	-0.151	-0.02644	21.81	-0.03319	-0.15	-0.02721	-0.149	-0.02793	-0.148	-0.02721	-0.147	-0.03089	-0.146	-0.03089	-0.146	-0.02941
8.085	0.22072	7.757	-0.02616	6.572	-0.02822	0.028	0.02139	-0.152	-0.02279	-0.152	-0.02573	-0.151	-0.02573	-0.151	-0.02573	21.865	-0.03321	-0.15	-0.02721	-0.149	-0.02941	-0.148	-0.02868	-0.147	-0.02941	-0.146	-0.03013	-0.146	-0.02868
8.147	0.2296	7.813	-0.0238	6.624	-0.02747	0.084	-0.03318	-0.152	-0.02424	-0.152	-0.02499	-0.151	-0.025	-0.151	-0.025	21.926	-0.02691	-0.15	-0.02941	-0.149	-0.02793	-0.148	-0.03089	-0.147	-0.02868	-0.146	-0.02645	-0.146	-0.03234
8.212	0.2363	7.875	-0.02064	6.681	-0.02355	0.16	-0.01548	-0.152	-0.02352	-0.152	-0.02499	-0.151	-0.02721	-0.151	-0.02424	21.989	-0.02605	-0.15	-0.02644	-0.149	-0.03089	-0.148	-0.02721	-0.147	-0.02793	-0.146	-0.02793	-0.146	-0.03013
8.276	0.2266	7.937	-0.02226	6.742	-0.02042	0.243	-0.01106	-0.152	-0.02721	-0.152	-0.02573	-0.151	-0.02352	-0.151	-0.02279	22.048	-0.03595	-0.15	-0.03162	-0.149	-0.02793	-0.148	-0.03089	-0.147	-0.02793	-0.146	-0.02868	-0.146	-0.03089
8.338	0.23544	7.995	-0.02622	6.804	-0.02281	0.307	-0.02657	-0.152	-0.02424	-0.152	-0.02573	-0.151	-0.02644	-0.151	-0.02644	22.105	-0.03508	-0.15	-0.02644	-0.149	-0.02793	-0.148	-0.02941	-0.147	-0.02868	-0.146	-0.02793	-0.146	-0.02941
8.396	0.21807	8.053	-0.02623	6.863	-0.03148	0.358	-0.03919	-0.152	-0.02573	-0.152	-0.02499	-0.151	-0.02424	-0.151	-0.025	22.161	-0.03868	-0.15	-0.02721	-0.149	-0.02941	-0.148	-0.02941	-0.147	-0.02793	-0.146	-0.02868	-0.146	-0.02868
8.45	0.21926	8.112	-0.02468	6.921	-0.02596	0.405	-0.0303	-0.152	-0.02424	-0.152	-0.02499	-0.151	-0.02424	-0.151	-0.02424	22.215	-0.03688	-0.15	-0.02644	-0.149	-0.02721	-0.148	-0.02941	-0.147	-0.02793	-0.146	-0.02721	-0.146	-0.02868
8.505	0.23472	8.168	-0.02865	6.978	-0.02992	0.454	-0.02737	-0.152	-0.02499	-0.152	-0.02573	-0.151	-0.02424	-0.151	-0.02721	22.268	-0.0342	-0.15	-0.02793	-0.149	-0.02868	-0.148	-0.02793	-0.147	-0.03089	-0.146	-0.02793	-0.146	-0.03013
8.566	0.24915	8.22	-0.0247	7.032	-0.02521	0.51	-0.01701	-0.152	-0.02499	-0.152	-0.02644	-0.151	-0.02279	-0.151	-0.02793	22.32	-0.03784	-0.15	-0.02721	-0.149	-0.02644	-0.148	-0.02644	-0.147	-0.02793	-0.146	-0.03013	-0.146	-0.03013
8.631	0.23722	8.271	-0.03028	7.085	-0.03231	0.57	-0.01998	-0.152	-0.02573	-0.152	-0.02424	-0.151	-0.02644	-0.151	-0.02573	22.373	-0.03605	-0.15	-0.02573	-0.149	-0.03233	-0.148	-0.02941	-0.147	-0.02868	-0.146	-0.02941	-0.146	-0.02721
8.696	0.23843	8.324	-0.02391	7.137	-0.02365	0.633	-0.01853	-0.152	-0.02279	-0.152	-0.02793	-0.151	-0.025	-0.151	-0.02573	22.43	-0.03242	-0.15	-0.02941	-0.149	-0.02573	-0.148	-0.02721	-0.147	-0.02721	-0.146	-0.02941	-0.146	-0.02868
8.757	0.23964	8.381	-0.02314	7.191	-0.02762	0.692	-0.02445	-0.152	-0.02279	-0.152	-0.02352	-0.151	-0.025	-0.151	-0.02279	22.492	-0.03066	-0.15	-0.02573	-0.149	-0.03089	-0.148	-0.02868	-0.147	-0.02793	-0.146	-0.02868	-0.146	-0.02868
8.815	0.23318	8.441	-0.01997	7.248	-0.02448	0.749	-0.02522	-0.152	-0.02132	-0.152	-0.02644	-0.151	-0.025	-0.151	-0.025	22.553	-0.03246	-0.15	-0.02941	-0.149	-0.02721	-0.148	-0.02644	-0.147	-0.02793	-0.146	-0.03089	-0.146	-0.02941
8.87	0.23444	8.502	-0.02076	7.309	-0.02213	0.805	-0.02597	-0.152	-0.02204	-0.152	-0.02424	-0.151	-0.02424	-0.151	-0.02279	22.613	-0.03612	-0.15	-0.02644	-0.149	-0.02868	-0.148	-0.02941	-0.147	-0.03013	-0.146	-0.02941	-0.146	-0.02941
8.924	0.22796	8.563	-0.02478	7.371	-0.02293	0.859	-0.02376	-0.152	-0.02059	-0.152	-0.02644	-0.151	-0.025	-0.151	-0.02793	22.673	-0.03161	-0.15	-0.02644	-0.149	-0.03089	-0.148	-0.02644	-0.147	-0.02645	-0.146	-0.03013	-0.146	-0.03013
8.984	0.25557	8.621	-0.02559	7.431	-0.02452	0.912	-0.0245	-0.152	-0.02573	-0.152	-0.02573	-0.151	-0.025	-0.151	-0.02644	22.73	-0.03704	-0.15	-0.02573	-0.149	-0.02721	-0.148	-0.02868	-0.147	-0.02868	-0.146	-0.02793	-0.146	-0.03013
9.048	0.26017	8.677	-0.02638	7.488	-0.03088	0.964	-0.02527	-0.152	-0.02499	-0.152	-0.02352	-0.151	-0.02424	-0.151	-0.025	22.784	-0.03888	-0.15	-0.02793	-0.149	-0.02941	-0.148	-0.02941	-0.147	-0.02868	-0.146	-0.02941	-0.146	-0.03089
9.113	0.24596	8.731	-0.02801	7.543	-0.02692	1.018	-0.02529	-0.152	-0.02499	-0.152	-0.02721	-0.151	-0.02644	-0.151	-0.02721	22.838	-0.03618	-0.15	-0.02424	-0.149	-0.02573	-0.148	-0.02941	-0.147	-0.02645	-0.146	-0.03162	-0.146	-0.03013
9.174	0.2494	8.785	-0.02323	7.598	-0.02693	1.076	-0.0253	-0.152	-0.02644	-0.152	-0.02499	-0.151	-0.025	-0.151	-0.02573	22.891	-0.03255	-0.15	-0.02644	-0.149	-0.02573	-0.148	-0.02941	-0.147	-0.03089	-0.146	-0.02941	-0.146	-0.02941
9.233	0.24623	8.838	-0.02564	7.652	-0.02376	1.137	-0.02232	-0.152	-0.02499	-0.152	-0.02424	-0.151	-0.025	-0.151	-0.02573	22.943	-0.03439	-0.15	-0.02721	-0.149	-0.02793	-0.148	-0.02793	-0.147	-0.02721	-0.146	-0.02868	-0.146	-0.03234
9.288	0.24527	8.891	-0.02486	7.705	-0.02537	1.197	-0.02533	-0.152	-0.02644	-0.152	-0.02499	-0.151	-0.02573	-0.151	-0.02868	22.998	-0.03533	-0.15	-0.02793	-0.149	-0.02868	-0.148	-0.02793	-0.147	-0.02793	-0.146	-0.03089	-0.146	-0.03089
9.342	0.24647	8.947	-0.02405	7.758	-0.02854	1.254	-0.02535	-0.152	-0.02573	-0.152	-0.02499	-0.151	-0.025	-0.151	-0.02573	23.058	-0.03259	-0.15	-0.02644	-0.149	-0.02352	-0.148	-0.02793	-0.147	-0.02941	-0.146	-0.02868	-0.146	-0.02721
9.402	0.25215	9.009	-0.01925	7.813	-0.0254	1.312	-0.02683	-0.152	-0.02352	-0.152	-0.02573	-0.151	-0.025	-0.151	-0.025	23.121	-0.02989	-0.15	-0.02868	-0.149	-0.02721	-0.148	-0.02644	-0.147	-0.02793	-0.146	-0.02941	-0.146	-0.02868
9.467	0.27888	9.072	-0.02329	7.875	-0.01987	1.368	-0.02314	-0.152	-0.02573	-0.152	-0.02573	-0.151	-0.025	-0.151	-0.02644	23.181	-0.03357	-0.15	-0.025	-0.149	-0.02868	-0.148	-0.02868	-0.147	-0.02941	-0.146	-0.03013	-0.146	-0.02793
9.533	0.25468	9.131	-0.02491	7.936	-0.02305	1.421	-0.02913	-0.152	-0.02644	-0.152	-0.02644	-0.151	-0.02644	-0.151	-0.02573	23.239	-0.0354	-0.15	-0.02868	-0.149	-0.03089	-0.148	-0.03089	-0.147	-0.02645	-0.146	-0.02645	-0.146	-0.02868
9.597	0.25483	9.187	-0.02813	7.995	-0.03102	1.474	-0.02614	-0.152	-0.02132	-0.152	-0.02721	-0.151	-0.02721	-0.151	-0.02279	23.295	-0.03632	-0.15	-0.02573	-0.149	-0.02793	-0.148	-0.03013	-0.147	-0.03089	-0.146	-0.03013	-0.146	-0.03089
9.655	0.26053	9.243	-0.02253	8.053	-0.02862	1.527	-0.02767	-0.152	-0.02424	-0.152	-0.02573	-0.151	-0.025	-0.151	-0.02721	23.35	-0.0345	-0.15	-0.02573	-0.149	-0.02721	-0.148	-0.02941	-0.147	-0.03013	-0.146	-0.02868	-0.146	-0.02941
9.71	0.25619	9.298	-0.02495	8.112	-0.02547	1.582	-0.02018	-0.152	-0.02279	-0.152	-0.02573	-0.151	-0.025	-0.151	-0.025	23.403	-0.03452	-0.15	-0.03089	-0.149	-0.02793	-0.148	-0.03162	-0.147	-0.02941	-0.146	-0.02868	-0.146	-0.02868
9.765	0.25075	9.351	-0.02817	8.168	-0.02387	1.639	-0.02468	-0.152	-0.02352	-0.152	-0.02573	-0.151	-0.02721	-0.151	-0.025	23.455	-0.03364	-0.15	-0.025	-0.149	-0.02721	-0.148	-0.02941	-0.147	-0.02868	-0.146	-0.02868	-0.146	-0.02721
9.822	0.26643	9.402	-0.02497	8.22	-0.03109	1.701	-0.02097	-0.152	-0.02279	-0.152	-0.02573	-0.151	-0.02644	-0.151	-0.02721	23.508	-0.03455	-0.15	-0.02868	-0.149	-0.0331	-0.148	-0.02941	-0.147	-0.02721	-0.146	-0.02721	-0.146	-0.03089
9.885	0.26991	9.456	-0.02499	8.271	-0.03028	1.763	-0.02471	-0.152	-0.02499	-0.152	-0.02721	-0.151	-0.02573	-0.151	-0.025	23.565	-0.03	-0.15	-0.02868	-0.149	-0.02868	-0.148	-0.02721	-0.147	-0.02793	-0.146	-0.03013	-0.146	-0.03013
9.95	0.28121	9.514	-0.01934	8.325	-0.02234	1.823	-0.02549	-0.152	-0.02499	-0.152	-0.02352	-0.151	-0.025	-0.151	-0.02644	23.628	-0.02912	-0.15	-0.025	-0.149	-0.03013	-0.148	-0.03013	-0.147	-0.02721	-0.146	-0.02868	-0.146	-0.02868
10.014	0.26804	9.577	-0.02097	8.381	-0.02392	1.881	-0.02473	-0.152	-0.02424	-0.152	-0.02573	-0.151	-0.02721	-0.151	-0.02573	23.689	-0.03096	-0.15	-0.02793	-0.149	-0.02644	-0.148	-0.02941	-0.147	-0.02645	-0.146	-0.03013	-0.146	-0.02868
10.073	0.26704	9.638	-0.02341	8.441	-0.01997	1.936	-0.02928	-0.152	-0.02499	-0.152	-0.02644	-0.151	-0.02424	-0.151	-0.02793	23.749	-0.04007	-0.15	-0.02644	-0.149	-0.02644	-0.148	-0.02868	-0.147	-0.03013	-0.146	-0.02573	-0.146	-0.03089
10.13	0.26942	9.697	-0.02584	8.502	-0.02395	1.99	-0.02476	-0.152	-0.02204	-0.152	-0.02644	-0.151	-0.02352	-0.151	-0.02573	23.806	-0.0392	-0.15	-0.02644	-0.149	-0.02793	-0.148	-0.02941	-0.147	-0.02793	-0.146	-0.02793	-0.146	-0.02868
10.185	0.26288	9.756	-0.02505	8.562	-0.02558	2.044	-0.02781	-0.152	-0.02499	-0.152	-0.02573	-0.151	-0.02644	-0.151	-0.02793	23.862	-0.03464	-0.15	-0.02644	-0.149	-0.02721	-0.148	-0.02644	-0.147	-0.02941	-0.146	-0.03089	-0.146	-0.03234
10.241	0.26526	9.811	-0.02749	8.621	-0.02799	2.096	-0.02556	-0.152	-0.02573	-0.152	-0.02424	-0.151	-0.02424	-0.151	-0.02424	23.916	-0.0365	-0.15	-0.02573	-0.149	-0.02793	-0.148	-0.02941	-0.147	-0.02868	-0.146	-0.03013	-0.146	-0.02941
10.304	0.28545	9.863	-0.03236	8.677	-0.02962	2.149	-0.02632	-0.152	-0.02132	-0.152	-0.02499	-0.151	-0.02424	-0.151	-0.025	23.968	-0.04014	-0.15	-0.02941	-0.149	-0.02721	-0.148	-0.02868	-0.147	-0.02868	-0.146	-0.02793	-0.146	-0.02941
10.369	0.29456	9.916	-0.02911	8.73	-0.02722	2.207	-0.02256	-0.152	-0.02573	-0.152	-0.02573	-0.151	-0.02352	-0.151	-0.02573	24.021	-0.03195	-0.15	-0.02573	-0.149	-0.025	-0.148	-0.02941	-0.147	-0.02868	-0.146	-0.02868	-0.146	-0.02721
10.431	0.26791	9.969	-0.02427	8.785	-0.02723	2.269	-0.02109	-0.152	-0.02499	-0.152	-0.02573	-0.151	-0.02424	-0.151	-0.02352	24.075	-0.03655	-0.15	-0.02868	-0.149	-0.02721	-0.148	-0.02793	-0.147	-0.02645	-0.146	-0.02793	-0.146	-0.02868
10.491	0.28149	10.024	-0.02349	8.838	-0.02324	2.331	-0.02636	-0.152	-0.02573	-0.152	-0.02573	-0.151	-0.02573	-0.151	-0.02644	24.133	-0.03107	-0.15	-0.02352	-0.149	-0.02793	-0.148	-0.03013	-0.147	-0.02868	-0.146	-0.02793	-0.146	-0.03013
10.549	0.27605	10.081	-0.02513	8.891	-0.02884	2.389	-0.02563	-0.152	-0.02573	-0.152	-0.02721	-0.151	-0.02424	-0.151	-0.02573	24.193	-0.03015	-0.15	-0.02793	-0.149	-0.02644	-0.148	-0.02793	-0.147	-0.03013	-0.146	-0.02793	-0.146	-0.02793
10.603	0.28733	10.143	-0.02108	8.947	-0.02326	2.448	-0.02792	-0.152	-0.02424	-0.152	-0.02424	-0.151	-0.025	-0.151	-0.025	24.256	-0.03475	-0.15	-0.02793	-0.149	-0.02941	-0.148	-0.02941	-0.147	-0.02721	-0.146	-0.02573	-0.146	-0.03089
10.659	0.27181	10.206	-0.02189	9.008	-0.02406	2.505	-0.02641	-0.152	-0.02499	-0.152	-0.02868	-0.151	-0.02644	-0.151	-0.02793	24.315	-0.03388	-0.15	-0.02793	-0.149	-0.02573	-0.148	-0.02868	-0.147	-0.03013	-0.146	-0.03089	-0.146	-0.03162
10.721	0.28318	10.267	-0.0211	9.071	-0.02167	2.559	-0.02716	-0.152	-0.02644	-0.152	-0.02499	-0.151	-0.02573	-0.151	-0.025	24.371	-0.03938	-0.15	-0.02721	-0.149	-0.02573	-0.148	-0.02941	-0.147	-0.02793	-0.146	-0.02721	-0.146	-0.02941
10.784	0.2878	10.322	-0.02762	9.131	-0.02812	2.61	-0.0287	-0.152	-0.02279	-0.152	-0.02721	-0.151	-0.02868	-0.151	-0.02793	24.426	-0.03849	-0.15	-0.02721	-0.149	-0.02941	-0.148	-0.03089	-0.147	-0.02868	-0.146	-0.02645	-0.146	-0.03013
10.849	0.29584	10.376	-0.0268	9.186	-0.02813	2.662	-0.02645	-0.152	-0.02424	-0.152	-0.02573	-0.151	-0.02573	-0.151	-0.02573	24.48	-0.0385	-0.15	-0.02644	-0.149	-0.02793	-0.148	-0.02721	-0.147	-0.02941	-0.146	-0.02793	-0.146	-0.02793
10.912	0.28813	10.43	-0.02437	9.243	-0.02815	2.717	-0.02193	-0.152	-0.02352	-0.152	-0.02644	-0.151	-0.02424	-0.151	-0.02573	24.535	-0.03394	-0.15	-0.03089	-0.149	-0.02721	-0.148	-0.02793	-0.147	-0.02868	-0.146	-0.02721	-0.146	-0.03013
10.97	0.27483	10.484	-0.02035	9.298	-0.02495	2.775	-0.02346	-0.152	-0.02352	-0.152	-0.02721	-0.151	-0.02721	-0.151	-0.02573	24.588	-0.0367	-0.15	-0.02721	-0.149	-0.02721	-0.148	-0.03089	-0.147	-0.03013	-0.146	-0.03234	-0.146	-0.02793
11.025	0.29515	10.536	-0.0236	9.351	-0.02655	2.835	-0.02423	-0.152	-0.02424	-0.152	-0.02573	-0.151	-0.025	-0.151	-0.02279	24.641	-0.0358	-0.15	-0.02721	-0.149	-0.02793	-0.148	-0.02941	-0.147	-0.02868	-0.146	-0.02793	-0.146	-0.02868
11.081	0.27957	10.59	-0.02685	9.402	-0.02981	2.896	-0.02271	-0.152	-0.02352	-0.152	-0.02644	-0.151	-0.02573	-0.151	-0.025	24.697	-0.03302	-0.15	-0.02793	-0.149	-0.02721	-0.148	-0.0331	-0.147	-0.02941	-0.146	-0.03013	-0.146	-0.03013
11.14	0.29436	10.649	-0.02038	9.455	-0.02579	2.955	-0.02653	-0.152	-0.02424	-0.152	-0.02424	-0.151	-0.02204	-0.151	-0.025	24.758	-0.03029	-0.15	-0.02721	-0.149	-0.02721	-0.148	-0.02941	-0.147	-0.02941	-0.146	-0.02941	-0.146	-0.02868
11.205	0.32153	10.711	-0.01795	9.514	-0.02338	3.013	-0.02501	-0.152	-0.02279	-0.152	-0.02721	-0.151	-0.02352	-0.151	-0.025	24.819	-0.03306	-0.15	-0.03013	-0.149	-0.02793	-0.148	-0.02941	-0.147	-0.02721	-0.146	-0.02645	-0.146	-0.02941
11.269	0.30817	10.772	-0.02445	9.576	-0.02097	3.068	-0.0273	-0.152	-0.02573	-0.152	-0.02721	-0.151	-0.02279	-0.151	-0.02573	24.879	-0.03126	-0.15	-0.02644	-0.149	-0.02793	-0.148	-0.02721	-0.147	-0.02868	-0.146	-0.02868	-0.146	-0.03089
11.331	0.28811	10.83	-0.02611	9.638	-0.02583	3.122	-0.02731	-0.152	-0.02352	-0.152	-0.02721	-0.151	-0.02424	-0.151	-0.02424	24.938	-0.0368	-0.15	-0.02644	-0.149	-0.02868	-0.148	-0.02868	-0.147	-0.02793	-0.146	-0.02721	-0.146	-0.02793
11.39	0.28716	10.886	-0.02447	9.697	-0.02663	3.176	-0.02733	-0.152	-0.02644	-0.152	-0.02499	-0.151	-0.02573	-0.151	-0.02573	24.997	-0.0322	-0.15	-0.02721	-0.149	-0.02644	-0.148	-0.02868	-0.147	-0.02941	-0.146	-0.02941	-0.146	-0.03013
11.445	0.31093	10.942	-0.02288	9.756	-0.02586	3.229	-0.02584	-0.152	-0.02424	-0.152	-0.02644	-0.151	-0.025	-0.151	-0.02644	25.053	-0.0405	-0.15	-0.02573	-0.149	-0.02793	-0.148	-0.02868	-0.147	-0.02793	-0.146	-0.02793	-0.146	-0.02868
11.499	0.29641	10.996	-0.02124	9.81	-0.02749	3.282	-0.02661	-0.152	-0.02352	-0.152	-0.02132	-0.151	-0.02279	-0.151	-0.02424	25.104	-0.0387	-0.15	-0.02793	-0.149	-0.02721	-0.148	-0.03233	-0.147	-0.02868	-0.146	-0.02793	-0.146	-0.03089
11.559	0.29884	11.048	-0.02535	9.863	-0.03156	3.34	-0.02281	-0.152	-0.02499	-0.152	-0.02499	-0.151	-0.02793	-0.151	-0.02644	25.154	-0.03595	-0.15	-0.02721	-0.149	-0.02721	-0.148	-0.02721	-0.147	-0.02793	-0.146	-0.03089	-0.146	-0.02941
11.624	0.31033	11.1	-0.02536	9.916	-0.02509	3.403	-0.02208	-0.152	-0.02573	-0.152	-0.02573	-0.151	-0.02644	-0.151	-0.025	25.208	-0.03597	-0.15	-0.03013	-0.149	-0.02793	-0.148	-0.03162	-0.147	-0.02645	-0.146	-0.02941	-0.146	-0.02941
11.688	0.31954	11.155	-0.02047	9.969	-0.02912	3.465	-0.0259	-0.152	-0.02279	-0.152	-0.02279	-0.151	-0.02279	-0.151	-0.02721	25.264	-0.03041	-0.15	-0.02793	-0.149	-0.02868	-0.148	-0.03233	-0.147	-0.02868	-0.146	-0.02645	-0.146	-0.02868
11.75	0.30274	11.213	-0.01553	10.024	-0.02349	3.523	-0.03049	-0.152	-0.02204	-0.152	-0.02644	-0.151	-0.02793	-0.151	-0.025	25.324	-0.03137	-0.15	-0.02721	-0.149	-0.02573	-0.148	-0.02721	-0.147	-0.03013	-0.146	-0.02941	-0.146	-0.02793
11.808	0.30068	11.273	-0.01473	10.081	-0.02187	3.579	-0.02975	-0.152	-0.02573	-0.152	-0.02352	-0.151	-0.02352	-0.151	-0.025	25.386	-0.02954	-0.15	-0.02644	-0.149	-0.02868	-0.148	-0.03162	-0.147	-0.03013	-0.146	-0.02793	-0.146	-0.03089
11.864	0.30533	11.335	-0.02377	10.142	-0.02431	3.635	-0.02516	-0.152	-0.02132	-0.152	-0.02644	-0.151	-0.02644	-0.151	-0.02573	25.447	-0.03419	-0.15	-0.02573	-0.149	-0.02868	-0.148	-0.02721	-0.147	-0.02793	-0.146	-0.02868	-0.146	-0.02941
11.919	0.31565	11.396	-0.01886	10.205	-0.02432	3.689	-0.02443	-0.152	-0.02573	-0.152	-0.02424	-0.151	-0.02424	-0.151	-0.02793	25.506	-0.03787	-0.15	-0.02868	-0.149	-0.02721	-0.148	-0.03089	-0.147	-0.02941	-0.146	-0.02941	-0.146	-0.02868
11.978	0.30903	11.455	-0.02133	10.266	-0.0276	3.741	-0.02519	-0.152	-0.02279	-0.152	-0.02352	-0.151	-0.02941	-0.151	-0.02868	25.561	-0.03422	-0.15	-0.02644	-0.149	-0.02941	-0.148	-0.03013	-0.147	-0.02645	-0.146	-0.025	-0.146	-0.02793
12.042	0.32395	11.511	-0.02381	10.322	-0.02678	3.792	-0.02903	-0.152	-0.02204	-0.152	-0.02573	-0.151	-0.02793	-0.151	-0.02644	25.615	-0.03791	-0.15	-0.02868	-0.149	-0.02941	-0.148	-0.03089	-0.147	-0.02941	-0.146	-0.02868	-0.146	-0.02941
12.107	0.32977	11.564	-0.02462	10.376	-0.03171	3.847	-0.02371	-0.152	-0.02424	-0.152	-0.02279	-0.151	-0.02059	-0.151	-0.02721	25.669	-0.03425	-0.15	-0.025	-0.149	-0.02721	-0.148	-0.02721	-0.147	-0.02645	-0.146	-0.02793	-0.146	-0.02941
12.169	0.31635	11.616	-0.02383	10.43	-0.02845	3.908	-0.02064	-0.152	-0.02279	-0.152	-0.02352	-0.151	-0.02941	-0.151	-0.02644	25.722	-0.03516	-0.15	-0.02868	-0.149	-0.02793	-0.148	-0.03013	-0.147	-0.02793	-0.146	-0.02941	-0.146	-0.02868
12.228	0.30744	11.669	-0.02056	10.483	-0.02603	3.97	-0.01989	-0.152	-0.02573	-0.152	-0.02499	-0.151	-0.02279	-0.151	-0.02279	25.774	-0.03518	-0.15	-0.02721	-0.149	-0.02573	-0.148	-0.02941	-0.147	-0.02868	-0.146	-0.02645	-0.146	-0.02941
12.285	0.31099	11.722	-0.02057	10.536	-0.03012	4.031	-0.02451	-0.152	-0.02204	-0.152	-0.02499	-0.151	-0.02721	-0.151	-0.02424	25.831	-0.03429	-0.15	-0.02721	-0.149	-0.02793	-0.148	-0.02868	-0.147	-0.02868	-0.146	-0.02645	-0.146	-0.02868
12.34	0.32141	11.781	-0.01727	10.589	-0.02605	4.091	-0.02911	-0.152	-0.02644	-0.152	-0.02499	-0.151	-0.025	-0.151	-0.02721	25.893	-0.02779	-0.15	-0.02573	-0.149	-0.025	-0.148	-0.02868	-0.147	-0.03162	-0.146	-0.02868	-0.146	-0.03162
12.396	0.3238	11.843	-0.0148	10.648	-0.02442	4.148	-0.02683	-0.152	-0.02132	-0.152	-0.02573	-0.151	-0.02644	-0.151	-0.02573	25.956	-0.03245	-0.15	-0.025	-0.149	-0.03089	-0.148	-0.03013	-0.147	-0.03013	-0.146	-0.02645	-0.146	-0.02645
12.458	0.31828	11.905	-0.01976	10.711	-0.01874	4.201	-0.03069	-0.152	-0.02352	-0.152	-0.02573	-0.151	-0.02279	-0.151	-0.02644	26.015	-0.03525	-0.15	-0.03013	-0.149	-0.02868	-0.148	-0.02793	-0.147	-0.02868	-0.146	-0.03089	-0.146	-0.02941
12.522	0.33557	11.963	-0.01895	10.772	-0.02365	4.253	-0.02916	-0.152	-0.02352	-0.152	-0.02499	-0.151	-0.02573	-0.151	-0.025	26.071	-0.04361	-0.15	-0.02644	-0.149	-0.02721	-0.148	-0.03089	-0.147	-0.02793	-0.146	-0.03089	-0.146	-0.02941
12.586	0.33576	12.02	-0.01978	10.829	-0.031	4.307	-0.02457	-0.152	-0.02279	-0.152	-0.02644	-0.151	-0.025	-0.151	-0.02279	26.127	-0.03528	-0.15	-0.02721	-0.149	-0.02793	-0.148	-0.03013	-0.147	-0.02868	-0.146	-0.02941	-0.146	-0.03089
12.649	0.33477	12.075	-0.01897	10.886	-0.02857	4.36	-0.02382	-0.152	-0.02573	-0.152	-0.02941	-0.151	-0.02424	-0.151	-0.02424	26.181	-0.03342	-0.15	-0.025	-0.149	-0.02868	-0.148	-0.02941	-0.147	-0.02868	-0.146	-0.02941	-0.146	-0.03013
12.707	0.32016	12.129	-0.0198	10.942	-0.02858	4.416	-0.02383	-0.152	-0.02352	-0.152	-0.02573	-0.151	-0.02352	-0.151	-0.02352	26.234	-0.03626	-0.15	-0.02721	-0.149	-0.02793	-0.148	-0.02941	-0.147	-0.02941	-0.146	-0.02868	-0.146	-0.02793
12.762	0.31914	12.182	-0.01734	10.996	-0.0286	4.474	-0.02385	-0.152	-0.02352	-0.152	-0.02644	-0.151	-0.02644	-0.151	-0.02573	26.285	-0.03999	-0.15	-0.02868	-0.149	-0.02941	-0.148	-0.02721	-0.147	-0.02941	-0.146	-0.02793	-0.146	-0.03013
12.817	0.32962	12.234	-0.01652	11.048	-0.0278	4.536	-0.02538	-0.152	-0.02499	-0.152	-0.02573	-0.151	-0.02424	-0.151	-0.02793	26.339	-0.03443	-0.15	-0.02573	-0.149	-0.02644	-0.148	-0.02941	-0.147	-0.03013	-0.146	-0.02793	-0.146	-0.03162
12.877	0.33774	12.289	-0.01321	11.1	-0.02942	4.599	-0.02309	-0.152	-0.02352	-0.152	-0.02424	-0.151	-0.02793	-0.151	-0.02573	26.398	-0.03069	-0.15	-0.02941	-0.149	-0.03013	-0.148	-0.03013	-0.147	-0.02721	-0.146	-0.02868	-0.146	-0.03234
12.94	0.34478	12.349	-0.01321	11.155	-0.02292	4.658	-0.02541	-0.152	-0.02424	-0.152	-0.02721	-0.151	-0.02644	-0.151	-0.025	26.461	-0.0307	-0.15	-0.02793	-0.149	-0.02721	-0.148	-0.02868	-0.147	-0.02868	-0.146	-0.03089	-0.146	-0.03013
13.005	0.34958	12.411	-0.00911	11.212	-0.02293	4.713	-0.03085	-0.152	-0.02499	-0.152	-0.02573	-0.151	-0.02573	-0.151	-0.02573	26.522	-0.03818	-0.15	-0.02793	-0.149	-0.02793	-0.148	-0.02793	-0.147	-0.02868	-0.146	-0.03162	-0.146	-0.03013
13.066	0.33489	12.471	-0.01323	11.273	-0.02621	4.767	-0.0293	-0.152	-0.02204	-0.152	-0.02721	-0.151	-0.02721	-0.151	-0.02721	26.582	-0.0382	-0.15	-0.02941	-0.149	-0.02793	-0.148	-0.02721	-0.147	-0.02793	-0.146	-0.02721	-0.146	-0.02941
13.124	0.32248	12.53	-0.01657	11.334	-0.02296	4.821	-0.02856	-0.152	-0.02499	-0.152	-0.02499	-0.151	-0.02573	-0.151	-0.02573	26.64	-0.03638	-0.15	-0.02721	-0.149	-0.02644	-0.148	-0.02721	-0.147	-0.02721	-0.146	-0.02793	-0.146	-0.03013
13.18	0.33865	12.587	-0.01573	11.396	-0.02624	4.874	-0.02471	-0.152	-0.02352	-0.152	-0.02793	-0.151	-0.02793	-0.151	-0.02279	26.694	-0.03544	-0.15	-0.02721	-0.149	-0.02868	-0.148	-0.02644	-0.147	-0.02868	-0.146	-0.02941	-0.146	-0.02793
13.235	0.34799	12.641	-0.0141	11.455	-0.02952	4.926	-0.02935	-0.152	-0.02352	-0.152	-0.02644	-0.151	-0.02793	-0.151	-0.02644	26.747	-0.04013	-0.15	-0.02573	-0.149	-0.02721	-0.148	-0.02941	-0.147	-0.02941	-0.146	-0.03013	-0.146	-0.03234
13.295	0.34473	12.694	-0.01492	11.51	-0.03039	4.981	-0.02705	-0.152	-0.02499	-0.152	-0.02352	-0.151	-0.02573	-0.151	-0.02279	26.799	-0.03642	-0.15	-0.02644	-0.149	-0.02868	-0.148	-0.02721	-0.147	-0.03013	-0.146	-0.02793	-0.146	-0.02868
13.361	0.34607	12.746	-0.01492	11.563	-0.02793	5.041	-0.02166	-0.152	-0.02499	-0.152	-0.02499	-0.151	-0.02573	-0.151	-0.025	26.852	-0.03737	-0.15	-0.02868	-0.149	-0.02573	-0.148	-0.03013	-0.147	-0.02721	-0.146	-0.02941	-0.146	-0.03013
13.425	0.35088	12.799	-0.01412	11.616	-0.02794	5.104	-0.02167	-0.152	-0.02573	-0.152	-0.02499	-0.151	-0.025	-0.151	-0.02352	26.907	-0.0383	-0.15	-0.02573	-0.149	-0.02868	-0.148	-0.02793	-0.147	-0.03013	-0.146	-0.03013	-0.146	-0.02868
13.486	0.35563	12.856	-0.00996	11.669	-0.02711	5.163	-0.02709	-0.152	-0.02352	-0.152	-0.02499	-0.151	-0.025	-0.151	-0.02352	26.965	-0.0346	-0.15	-0.02721	-0.149	-0.02644	-0.148	-0.02868	-0.147	-0.02868	-0.146	-0.03089	-0.146	-0.03013
13.545	0.34318	12.916	-0.00747	11.723	-0.02712	5.221	-0.02555	-0.152	-0.02644	-0.152	-0.02279	-0.151	-0.02204	-0.151	-0.025	27.026	-0.03084	-0.15	-0.02644	-0.149	-0.02793	-0.148	-0.02793	-0.147	-0.02868	-0.146	-0.02868	-0.146	-0.03089
13.6	0.33878	12.978	-0.00748	11.781	-0.02552	5.278	-0.02869	-0.152	-0.02499	-0.152	-0.02499	-0.151	-0.02279	-0.151	-0.025	27.09	-0.03274	-0.15	-0.02721	-0.149	-0.02793	-0.148	-0.02868	-0.147	-0.03013	-0.146	-0.02793	-0.146	-0.02645
13.654	0.34583	13.04	-0.00916	11.843	-0.02306	5.333	-0.02557	-0.152	-0.02499	-0.152	-0.02352	-0.151	-0.02644	-0.151	-0.02573	27.15	-0.03652	-0.15	-0.02793	-0.149	-0.02941	-0.148	-0.02868	-0.147	-0.02941	-0.146	-0.02793	-0.146	-0.02941
13.713	0.35866	13.097	-0.0133	11.905	-0.02223	5.386	-0.02638	-0.152	-0.02499	-0.152	-0.02424	-0.151	-0.02644	-0.151	-0.02644	27.206	-0.03839	-0.15	-0.02573	-0.149	-0.02868	-0.148	-0.02868	-0.147	-0.03013	-0.146	-0.03013	-0.146	-0.03013
13.778	0.37034	13.153	-0.01167	11.963	-0.02718	5.438	-0.02717	-0.152	-0.02352	-0.152	-0.02499	-0.151	-0.025	-0.151	-0.02573	27.26	-0.04219	-0.15	-0.02941	-0.149	-0.03013	-0.148	-0.02941	-0.147	-0.02645	-0.146	-0.03013	-0.146	-0.02868
13.843	0.3533	13.208	-0.01249	12.019	-0.03053	5.491	-0.02641	-0.152	-0.02352	-0.152	-0.02644	-0.151	-0.02573	-0.151	-0.02573	27.314	-0.03469	-0.15	-0.02721	-0.149	-0.02573	-0.148	-0.02721	-0.147	-0.03162	-0.146	-0.02941	-0.146	-0.02868
13.906	0.36504	13.264	-0.00668	12.075	-0.0264	5.547	-0.02719	-0.152	-0.02499	-0.152	-0.02573	-0.151	-0.025	-0.151	-0.02424	27.367	-0.03373	-0.15	-0.02868	-0.149	-0.02868	-0.148	-0.02793	-0.147	-0.02941	-0.146	-0.02868	-0.146	-0.02941
13.965	0.35601	13.319	-0.00668	12.129	-0.02889	5.606	-0.02411	-0.152	-0.02352	-0.152	-0.02352	-0.151	-0.02424	-0.151	-0.02644	27.419	-0.03845	-0.15	-0.03013	-0.149	-0.02868	-0.148	-0.02941	-0.147	-0.02868	-0.146	-0.02721	-0.146	-0.03013
14.02	0.34581	13.37	-0.0125	12.181	-0.02724	5.668	-0.02565	-0.152	-0.02424	-0.152	-0.02424	-0.151	-0.02644	-0.151	-0.02573	27.473	-0.03376	-0.15	-0.02644	-0.149	-0.03013	-0.148	-0.02644	-0.147	-0.03162	-0.146	-0.02868	-0.146	-0.02645
14.075	0.36326	13.423	-0.00669	12.233	-0.0281	5.729	-0.02567	-0.152	-0.02424	-0.152	-0.02352	-0.151	-0.025	-0.151	-0.02573	27.533	-0.03286	-0.15	-0.02793	-0.149	-0.02941	-0.148	-0.02721	-0.147	-0.02868	-0.146	-0.03013	-0.146	-0.03089
14.134	0.36577	13.482	-0.0025	12.289	-0.02645	5.789	-0.02648	-0.152	-0.02279	-0.152	-0.02573	-0.151	-0.02573	-0.151	-0.02644	27.595	-0.03006	-0.15	-0.025	-0.149	-0.02941	-0.148	-0.02793	-0.147	-0.02868	-0.146	-0.02941	-0.146	-0.03013
14.197	0.36251	13.543	-0.0025	12.349	-0.02317	5.847	-0.02803	-0.152	-0.02573	-0.152	-0.02644	-0.151	-0.02721	-0.151	-0.02644	27.655	-0.03571	-0.15	-0.02941	-0.149	-0.02793	-0.148	-0.02793	-0.147	-0.02721	-0.146	-0.03089	-0.146	-0.02868
14.263	0.36498	13.602	-0.00415	12.412	-0.024	5.9	-0.02962	-0.152	-0.02279	-0.152	-0.02352	-0.151	-0.02424	-0.151	-0.02424	27.712	-0.04234	-0.15	-0.02721	-0.149	-0.03013	-0.148	-0.02941	-0.147	-0.02645	-0.146	-0.02941	-0.146	-0.02941
14.325	0.3733	13.661	-0.00583	12.471	-0.02567	5.954	-0.02887	-0.152	-0.02424	-0.152	-0.02424	-0.151	-0.02424	-0.151	-0.02644	27.769	-0.0367	-0.15	-0.02793	-0.149	-0.02793	-0.148	-0.02868	-0.147	-0.02941	-0.146	-0.02868	-0.146	-0.02941
14.384	0.35957	13.719	-0.00502	12.53	-0.02817	6.007	-0.02731	-0.152	-0.02424	-0.152	-0.02499	-0.151	-0.02279	-0.151	-0.02793	27.825	-0.03575	-0.15	-0.02793	-0.149	-0.02793	-0.148	-0.02793	-0.147	-0.02793	-0.146	-0.02721	-0.146	-0.03089
14.441	0.36095	13.776	-0.00584	12.587	-0.02818	6.06	-0.02655	-0.152	-0.02279	-0.152	-0.02644	-0.151	-0.025	-0.151	-0.02721	27.879	-0.03485	-0.15	-0.02644	-0.149	-0.02793	-0.148	-0.02793	-0.147	-0.02793	-0.146	-0.025	-0.146	-0.0331
14.495	0.35186	13.83	-0.00502	12.642	-0.02902	6.115	-0.025	-0.152	-0.02499	-0.152	-0.02352	-0.151	-0.02644	-0.151	-0.02424	27.931	-0.0386	-0.15	-0.02721	-0.149	-0.02644	-0.148	-0.02941	-0.147	-0.03013	-0.146	-0.02941	-0.146	-0.02941
14.552	0.37632	13.88	-0.00333	12.694	-0.02821	6.174	-0.02109	-0.152	-0.02352	-0.152	-0.02644	-0.151	-0.025	-0.151	-0.02721	27.984	-0.0358	-0.15	-0.02644	-0.149	-0.03089	-0.148	-0.03013	-0.147	-0.02793	-0.146	-0.02721	-0.146	-0.02868
14.615	0.38354	13.932	-0.000819865	12.747	-0.02986	6.237	-0.02503	-0.152	-0.02424	-0.152	-0.02499	-0.151	-0.02573	-0.151	-0.02644	28.039	-0.03299	-0.15	-0.02644	-0.149	-0.02721	-0.148	-0.02793	-0.147	-0.03013	-0.146	-0.03013	-0.146	-0.02721
14.679	0.38021	13.988	0.00169	12.8	-0.0249	6.298	-0.02581	-0.152	-0.02499	-0.152	-0.02424	-0.151	-0.02424	-0.151	-0.025	28.098	-0.03393	-0.15	-0.02868	-0.149	-0.02721	-0.148	-0.02868	-0.147	-0.02941	-0.146	-0.02645	-0.146	-0.03162
14.742	0.36999	14.047	0.000874509	12.856	-0.02825	6.355	-0.03055	-0.152	-0.02499	-0.152	-0.02573	-0.151	-0.02573	-0.151	-0.02721	28.16	-0.03111	-0.15	-0.02793	-0.149	-0.03013	-0.148	-0.02941	-0.147	-0.02793	-0.146	-0.02793	-0.146	-0.03162
14.802	0.37367	14.109	0.00591	12.916	-0.01994	6.411	-0.029	-0.152	-0.02279	-0.152	-0.02573	-0.151	-0.02424	-0.151	-0.02573	28.221	-0.03683	-0.15	-0.02644	-0.149	-0.02868	-0.148	-0.03089	-0.147	-0.02868	-0.146	-0.02941	-0.146	-0.03013
14.859	0.38081	14.171	0.00422	12.978	-0.02244	6.466	-0.02585	-0.152	-0.02573	-0.152	-0.02279	-0.151	-0.025	-0.151	-0.02424	28.281	-0.03211	-0.15	-0.02868	-0.149	-0.02644	-0.148	-0.02793	-0.147	-0.02868	-0.146	-0.03162	-0.146	-0.02941
14.914	0.36124	14.231	0.00087592	13.039	-0.02331	6.52	-0.02667	-0.152	-0.02644	-0.152	-0.02573	-0.151	-0.02644	-0.151	-0.02573	28.339	-0.03399	-0.15	-0.02721	-0.149	-0.02573	-0.148	-0.02721	-0.147	-0.03089	-0.146	-0.02941	-0.146	-0.02941
14.971	0.38118	14.289	0	13.097	-0.02995	6.572	-0.02822	-0.152	-0.02424	-0.152	-0.02424	-0.151	-0.02352	-0.151	-0.025	28.393	-0.03688	-0.15	-0.025	-0.149	-0.02721	-0.148	-0.03013	-0.147	-0.03013	-0.146	-0.02793	-0.146	-0.02721
15.031	0.39538	14.341	-0.00335	13.152	-0.03083	6.624	-0.02747	-0.152	-0.02573	-0.152	-0.02499	-0.151	-0.02424	-0.151	-0.02644	28.447	-0.03402	-0.15	-0.03013	-0.149	-0.02941	-0.148	-0.03162	-0.147	-0.02573	-0.146	-0.02868	-0.146	-0.03013
15.095	0.39211	14.394	-0.00082319	13.207	-0.02667	6.681	-0.02278	-0.152	-0.02352	-0.152	-0.02644	-0.151	-0.02573	-0.151	-0.02721	28.5	-0.03594	-0.15	-0.02721	-0.149	-0.02868	-0.148	-0.02793	-0.147	-0.02868	-0.146	-0.03013	-0.146	-0.03013
15.16	0.37718	14.446	0.00423	13.262	-0.02835	6.743	-0.01885	-0.152	-0.02132	-0.152	-0.02499	-0.151	-0.02279	-0.151	-0.02573	28.552	-0.03596	-0.15	-0.02721	-0.149	-0.02868	-0.148	-0.02868	-0.147	-0.02793	-0.146	-0.02941	-0.146	-0.02721
15.222	0.38086	14.498	0	13.317	-0.0267	6.805	-0.02122	-0.152	-0.02204	-0.152	-0.02573	-0.151	-0.025	-0.151	-0.02793	28.606	-0.03694	-0.15	-0.02721	-0.149	-0.02868	-0.148	-0.02868	-0.147	-0.02793	-0.146	-0.03089	-0.146	-0.02868
15.28	0.39388	14.552	0.00505	13.369	-0.02921	6.864	-0.02912	-0.152	-0.02573	-0.152	-0.02573	-0.151	-0.02204	-0.151	-0.02573	28.664	-0.03031	-0.15	-0.02868	-0.149	-0.02941	-0.148	-0.02793	-0.147	-0.02868	-0.146	-0.03013	-0.146	-0.02941
15.336	0.3766	14.612	0.00929	13.423	-0.02922	6.922	-0.02677	-0.152	-0.02132	-0.152	-0.02352	-0.151	-0.02721	-0.151	-0.02793	28.727	-0.02557	-0.15	-0.02644	-0.149	-0.02941	-0.148	-0.03013	-0.147	-0.03013	-0.146	-0.02868	-0.146	-0.03162
15.391	0.37907	14.676	0.0127	13.482	-0.02171	6.978	-0.02756	-0.152	-0.02499	-0.152	-0.02721	-0.151	-0.02721	-0.151	-0.02721	28.789	-0.0294	-0.15	-0.02793	-0.149	-0.02793	-0.148	-0.02868	-0.147	-0.02868	-0.146	-0.02868	-0.146	-0.03013
15.45	0.39682	14.738	0.00594	13.543	-0.02005	7.032	-0.03075	-0.152	-0.02424	-0.152	-0.02352	-0.151	-0.02573	-0.151	-0.02424	28.847	-0.03511	-0.15	-0.02721	-0.149	-0.03089	-0.148	-0.02868	-0.147	-0.03013	-0.146	-0.02721	-0.146	-0.02941
15.515	0.40283	14.795	0.00506	13.602	-0.02676	7.085	-0.02918	-0.152	-0.02573	-0.152	-0.02644	-0.151	-0.02644	-0.151	-0.02573	28.903	-0.0389	-0.15	-0.02868	-0.149	-0.02793	-0.148	-0.02793	-0.147	-0.02868	-0.146	-0.03089	-0.146	-0.03089
15.58	0.39955	14.851	0.00595	13.661	-0.02678	7.137	-0.02524	-0.152	-0.02352	-0.152	-0.02644	-0.151	-0.025	-0.151	-0.025	28.959	-0.03607	-0.15	-0.025	-0.149	-0.02721	-0.148	-0.02868	-0.147	-0.02868	-0.146	-0.03013	-0.146	-0.02868
15.642	0.38576	14.907	0.01019	13.719	-0.0251	7.192	-0.02602	-0.152	-0.02573	-0.152	-0.02573	-0.151	-0.02644	-0.151	-0.02424	29.013	-0.03324	-0.15	-0.02793	-0.149	-0.02868	-0.148	-0.02941	-0.147	-0.02721	-0.146	-0.02793	-0.146	-0.02793
15.7	0.40348	14.96	0.01185	13.777	-0.02762	7.249	-0.02604	-0.152	-0.02499	-0.152	-0.02499	-0.151	-0.02644	-0.151	-0.02573	29.066	-0.03418	-0.15	-0.02793	-0.149	-0.02721	-0.148	-0.02721	-0.147	-0.03162	-0.146	-0.03162	-0.146	-0.02941
15.756	0.38378	15.012	0.00761	13.83	-0.03353	7.31	-0.02528	-0.152	-0.02573	-0.152	-0.02499	-0.151	-0.02352	-0.151	-0.02644	29.117	-0.03135	-0.15	-0.02721	-0.149	-0.02721	-0.148	-0.03162	-0.147	-0.03013	-0.146	-0.03013	-0.146	-0.02721
15.81	0.38167	15.064	0.01104	13.88	-0.03436	7.372	-0.0253	-0.152	-0.02499	-0.152	-0.02721	-0.151	-0.02573	-0.151	-0.025	29.173	-0.0352	-0.15	-0.02941	-0.149	-0.02644	-0.148	-0.02573	-0.147	-0.03089	-0.146	-0.02645	-0.146	-0.02941
15.87	0.40528	15.121	0.01275	13.932	-0.02515	7.431	-0.03005	-0.152	-0.02499	-0.152	-0.02204	-0.151	-0.02424	-0.151	-0.02424	29.234	-0.0295	-0.15	-0.02941	-0.149	-0.02793	-0.148	-0.02941	-0.147	-0.02868	-0.146	-0.02868	-0.146	-0.02868
15.935	0.42428	15.182	0.01613	13.988	-0.02516	7.488	-0.02769	-0.152	-0.02573	-0.152	-0.02644	-0.151	-0.025	-0.151	-0.02573	29.296	-0.03331	-0.15	-0.02868	-0.149	-0.02721	-0.148	-0.03013	-0.147	-0.02645	-0.146	-0.02868	-0.146	-0.03089
16	0.40338	15.244	0.01614	14.047	-0.02352	7.543	-0.02692	-0.152	-0.02352	-0.152	-0.02352	-0.151	-0.02424	-0.151	-0.025	29.356	-0.03238	-0.15	-0.02573	-0.149	-0.02644	-0.148	-0.02941	-0.147	-0.02941	-0.146	-0.03089	-0.146	-0.03234
16.062	0.39541	15.304	0.01698	14.107	-0.02436	7.598	-0.02772	-0.152	-0.02573	-0.152	-0.02424	-0.151	-0.02721	-0.151	-0.025	29.414	-0.0362	-0.15	-0.02721	-0.149	-0.02941	-0.148	-0.02941	-0.147	-0.03089	-0.146	-0.02941	-0.146	-0.02868
16.121	0.40028	15.364	0.01361	14.169	-0.0252	7.652	-0.02695	-0.152	-0.02352	-0.152	-0.02644	-0.151	-0.02644	-0.151	-0.02424	29.471	-0.0305	-0.15	-0.02793	-0.149	-0.02793	-0.148	-0.02793	-0.147	-0.02573	-0.146	-0.02941	-0.146	-0.03089
16.176	0.40635	15.421	0.01616	14.229	-0.02521	7.705	-0.02935	-0.152	-0.02499	-0.152	-0.02721	-0.151	-0.025	-0.151	-0.02573	29.525	-0.03721	-0.15	-0.025	-0.149	-0.02721	-0.148	-0.02793	-0.147	-0.03013	-0.146	-0.02721	-0.146	-0.02868
16.231	0.39951	15.474	0.01362	14.286	-0.02692	7.757	-0.02697	-0.152	-0.02279	-0.152	-0.02352	-0.151	-0.02644	-0.151	-0.025	29.577	-0.03624	-0.15	-0.02793	-0.149	-0.02793	-0.148	-0.02868	-0.147	-0.02793	-0.146	-0.02868	-0.146	-0.02941
16.289	0.39971	15.527	0.0128	14.34	-0.0261	7.813	-0.02617	-0.152	-0.02424	-0.152	-0.02721	-0.151	-0.02793	-0.151	-0.02644	29.63	-0.03147	-0.15	-0.02644	-0.149	-0.02868	-0.148	-0.02868	-0.147	-0.02721	-0.146	-0.02941	-0.146	-0.03089
16.353	0.42581	15.58	0.01535	14.393	-0.02777	7.875	-0.02381	-0.152	-0.02352	-0.152	-0.02573	-0.151	-0.025	-0.151	-0.025	29.683	-0.03246	-0.15	-0.02793	-0.149	-0.02721	-0.148	-0.03013	-0.147	-0.02793	-0.146	-0.02941	-0.146	-0.02941
16.417	0.42483	15.633	0.01957	14.447	-0.02612	7.937	-0.02382	-0.152	-0.02279	-0.152	-0.02644	-0.151	-0.02721	-0.151	-0.02721	29.74	-0.02962	-0.15	-0.02868	-0.149	-0.02941	-0.148	-0.02868	-0.147	-0.02645	-0.146	-0.02793	-0.146	-0.02868
16.479	0.40266	15.689	0.01958	14.498	-0.02697	7.996	-0.02622	-0.152	-0.02644	-0.152	-0.02573	-0.151	-0.02573	-0.151	-0.02721	29.8	-0.02677	-0.15	-0.02868	-0.149	-0.02644	-0.148	-0.02868	-0.147	-0.02941	-0.146	-0.02868	-0.146	-0.02941
16.538	0.40409	15.75	0.01959	14.553	-0.02699	8.054	-0.02705	-0.152	-0.02279	-0.152	-0.02499	-0.151	-0.02352	-0.151	-0.02573	29.863	-0.02964	-0.15	-0.02721	-0.149	-0.02721	-0.148	-0.03089	-0.147	-0.02721	-0.146	-0.02793	-0.146	-0.02721
16.596	0.41251	15.813	0.02388	14.614	-0.02193	8.112	-0.02785	-0.152	-0.02424	-0.152	-0.02793	-0.151	-0.02573	-0.151	-0.02573	29.923	-0.03441	-0.15	-0.02644	-0.149	-0.02793	-0.148	-0.03089	-0.147	-0.02941	-0.146	-0.02941	-0.146	-0.03089
16.651	0.41862	15.873	0.02217	14.677	-0.02025	8.168	-0.02948	-0.152	-0.02573	-0.152	-0.02424	-0.151	-0.02573	-0.151	-0.02424	29.98	-0.03442	-0.15	-0.02644	-0.149	-0.02644	-0.148	-0.02721	-0.147	-0.02868	-0.146	-0.02793	-0.146	-0.02941
16.707	0.4023	15.93	0.02307	14.739	-0.02533	8.22	-0.02866	-0.152	-0.02499	-0.152	-0.02573	-0.151	-0.02352	-0.151	-0.02573	30.036	-0.03735	-0.15	-0.02721	-0.149	-0.02793	-0.148	-0.02941	-0.147	-0.02721	-0.146	-0.02868	-0.146	-0.03089
16.769	0.42373	15.985	0.01708	14.797	-0.0304	8.271	-0.03028	-0.152	-0.02424	-0.152	-0.02424	-0.151	-0.025	-0.151	-0.02868	30.091	-0.03545	-0.15	-0.02793	-0.149	-0.02721	-0.148	-0.02868	-0.147	-0.02941	-0.146	-0.02941	-0.146	-0.02941
16.834	0.43697	16.039	0.02482	14.852	-0.02788	8.325	-0.02473	-0.152	-0.02424	-0.152	-0.02499	-0.151	-0.02573	-0.151	-0.02424	30.146	-0.0364	-0.15	-0.02793	-0.149	-0.02941	-0.148	-0.03013	-0.147	-0.02793	-0.146	-0.03089	-0.146	-0.03089
16.897	0.41712	16.093	0.02483	14.908	-0.0279	8.381	-0.02314	-0.152	-0.02132	-0.152	-0.02793	-0.151	-0.02424	-0.151	-0.025	30.199	-0.03067	-0.15	-0.02721	-0.149	-0.02793	-0.148	-0.02793	-0.147	-0.02868	-0.146	-0.02793	-0.146	-0.03013
16.959	0.40432	16.146	0.02568	14.961	-0.02624	8.441	-0.02475	-0.152	-0.02644	-0.152	-0.02644	-0.151	-0.02644	-0.151	-0.02573	30.251	-0.03643	-0.15	-0.02721	-0.149	-0.03089	-0.148	-0.02941	-0.147	-0.03013	-0.146	-0.02868	-0.146	-0.02793
17.016	0.42586	16.198	0.02485	15.012	-0.02709	8.502	-0.02556	-0.152	-0.02279	-0.152	-0.02499	-0.151	-0.02352	-0.151	-0.02424	30.305	-0.02974	-0.15	-0.03089	-0.149	-0.02793	-0.148	-0.02721	-0.147	-0.02645	-0.146	-0.02868	-0.146	-0.03013
17.07	0.41657	16.255	0.0291	15.064	-0.02711	8.563	-0.02875	-0.152	-0.02424	-0.152	-0.02644	-0.151	-0.02573	-0.151	-0.02573	30.366	-0.02688	-0.15	-0.02573	-0.149	-0.02644	-0.148	-0.02868	-0.147	-0.03233	-0.146	-0.03234	-0.146	-0.02941
17.126	0.42148	16.317	0.03426	15.121	-0.02374	8.621	-0.02719	-0.152	-0.02424	-0.152	-0.02868	-0.151	-0.02644	-0.151	-0.02279	30.428	-0.0269	-0.15	-0.02793	-0.149	-0.02793	-0.148	-0.03233	-0.147	-0.02868	-0.146	-0.02645	-0.146	-0.02868
17.187	0.42648	16.379	0.03343	15.182	-0.02121	8.676	-0.02638	-0.152	-0.02132	-0.152	-0.02721	-0.151	-0.02573	-0.151	-0.02573	30.488	-0.03362	-0.15	-0.025	-0.149	-0.02721	-0.148	-0.02721	-0.147	-0.02868	-0.146	-0.02793	-0.146	-0.02941
17.25	0.44447	16.437	0.02831	15.244	-0.02205	8.73	-0.0288	-0.152	-0.02644	-0.152	-0.02424	-0.151	-0.02424	-0.151	-0.025	30.547	-0.03169	-0.15	-0.02721	-0.149	-0.02941	-0.148	-0.02793	-0.147	-0.02941	-0.146	-0.03089	-0.146	-0.02941
17.315	0.44	16.493	0.02659	15.304	-0.02799	8.784	-0.02723	-0.152	-0.02279	-0.152	-0.02424	-0.151	-0.025	-0.151	-0.025	30.605	-0.03269	-0.15	-0.02644	-0.149	-0.02941	-0.148	-0.03013	-0.147	-0.02868	-0.146	-0.02721	-0.146	-0.02868
17.376	0.42238	16.55	0.03176	15.363	-0.02888	8.837	-0.02484	-0.152	-0.02424	-0.152	-0.02573	-0.151	-0.02941	-0.151	-0.025	30.66	-0.03078	-0.15	-0.02868	-0.149	-0.02644	-0.148	-0.03089	-0.147	-0.02941	-0.146	-0.02941	-0.146	-0.03089
17.434	0.41904	16.605	0.03435	15.419	-0.0238	8.891	-0.02884	-0.152	-0.02204	-0.152	-0.02424	-0.151	-0.02279	-0.151	-0.025	30.712	-0.03755	-0.15	-0.02793	-0.149	-0.02941	-0.148	-0.02868	-0.147	-0.02868	-0.146	-0.025	-0.146	-0.02941
17.49	0.43353	16.657	0.03267	15.473	-0.02636	8.947	-0.02645	-0.152	-0.02424	-0.152	-0.02573	-0.151	-0.02644	-0.151	-0.025	30.763	-0.03175	-0.15	-0.02721	-0.149	-0.02868	-0.148	-0.03089	-0.147	-0.02793	-0.146	-0.02721	-0.146	-0.03089
17.545	0.42299	16.709	0.03438	15.525	-0.0255	9.009	-0.02406	-0.152	-0.02424	-0.152	-0.02868	-0.151	-0.02352	-0.151	-0.02573	30.816	-0.03465	-0.15	-0.02352	-0.149	-0.02721	-0.148	-0.02793	-0.147	-0.02721	-0.146	-0.02793	-0.146	-0.03013
17.605	0.43395	16.763	0.03785	15.578	-0.02468	9.072	-0.02249	-0.152	-0.02424	-0.152	-0.02499	-0.151	-0.025	-0.151	-0.02352	30.871	-0.02699	-0.15	-0.02793	-0.149	-0.02721	-0.148	-0.03013	-0.147	-0.02645	-0.146	-0.02793	-0.146	-0.02941
17.671	0.44365	16.822	0.03613	15.632	-0.02552	9.131	-0.0289	-0.152	-0.02424	-0.152	-0.02573	-0.151	-0.02941	-0.151	-0.02721	30.931	-0.02796	-0.15	-0.02644	-0.149	-0.02644	-0.148	-0.02793	-0.147	-0.02941	-0.146	-0.02941	-0.146	-0.03013
17.735	0.44747	16.883	0.0439	15.688	-0.02298	9.187	-0.02975	-0.152	-0.02424	-0.152	-0.02352	-0.151	-0.02424	-0.151	-0.02573	30.992	-0.02701	-0.15	-0.025	-0.149	-0.02721	-0.148	-0.02868	-0.147	-0.02941	-0.146	-0.02793	-0.146	-0.03013
17.797	0.42513	16.944	0.03617	15.748	-0.02215	9.243	-0.02893	-0.152	-0.02424	-0.152	-0.02644	-0.151	-0.02644	-0.151	-0.02644	31.054	-0.03087	-0.15	-0.02721	-0.149	-0.02644	-0.148	-0.02644	-0.147	-0.02793	-0.146	-0.03089	-0.146	-0.03162
17.855	0.42891	17.004	0.04137	15.811	-0.02216	9.298	-0.02895	-0.152	-0.02644	-0.152	-0.02499	-0.151	-0.02424	-0.151	-0.02424	31.113	-0.02894	-0.15	-0.02644	-0.149	-0.02793	-0.148	-0.03013	-0.147	-0.03013	-0.146	-0.02868	-0.146	-0.03089
17.91	0.43625	17.063	0.03969	15.872	-0.02558	9.351	-0.02576	-0.152	-0.02132	-0.152	-0.02499	-0.151	-0.02644	-0.151	-0.02352	31.17	-0.03284	-0.15	-0.02721	-0.149	-0.02793	-0.148	-0.02941	-0.147	-0.02868	-0.146	-0.03013	-0.146	-0.03013
17.965	0.44834	17.119	0.04141	15.93	-0.02902	9.402	-0.03143	-0.152	-0.02573	-0.152	-0.02721	-0.151	-0.02573	-0.151	-0.025	31.224	-0.03769	-0.15	-0.02793	-0.149	-0.02793	-0.148	-0.02644	-0.147	-0.03089	-0.146	-0.02941	-0.146	-0.03089
18.025	0.44499	17.173	0.03884	15.985	-0.0256	9.456	-0.0274	-0.152	-0.02279	-0.152	-0.02721	-0.151	-0.02644	-0.151	-0.02424	31.277	-0.03286	-0.15	-0.02644	-0.149	-0.02721	-0.148	-0.02793	-0.147	-0.03013	-0.146	-0.03089	-0.146	-0.02941
18.089	0.44765	17.226	0.03886	16.039	-0.02905	9.514	-0.0258	-0.152	-0.02573	-0.152	-0.02644	-0.151	-0.02644	-0.151	-0.025	31.33	-0.03094	-0.15	-0.02644	-0.149	-0.02793	-0.148	-0.02793	-0.147	-0.02645	-0.146	-0.03013	-0.146	-0.03013
18.154	0.45146	17.278	0.04235	16.094	-0.02221	9.577	-0.0234	-0.152	-0.02352	-0.152	-0.02499	-0.151	-0.02644	-0.151	-0.02424	31.383	-0.029	-0.15	-0.02424	-0.149	-0.02573	-0.148	-0.03162	-0.147	-0.02868	-0.146	-0.03013	-0.146	-0.02941
18.217	0.46128	17.331	0.04237	16.146	-0.02307	9.638	-0.02098	-0.152	-0.02424	-0.152	-0.02424	-0.151	-0.02279	-0.151	-0.025	31.438	-0.0329	-0.15	-0.02721	-0.149	-0.02941	-0.148	-0.03013	-0.147	-0.02793	-0.146	-0.02793	-0.146	-0.03162
18.275	0.42802	17.387	0.04584	16.199	-0.02481	9.697	-0.03068	-0.152	-0.02352	-0.152	-0.02279	-0.151	-0.02573	-0.151	-0.02573	31.499	-0.02322	-0.15	-0.025	-0.149	-0.02721	-0.148	-0.02721	-0.147	-0.02793	-0.146	-0.02868	-0.146	-0.02941
18.331	0.44738	17.448	0.05193	16.256	-0.02225	9.755	-0.02586	-0.152	-0.02499	-0.152	-0.02424	-0.151	-0.02352	-0.151	-0.02279	31.562	-0.02809	-0.15	-0.02941	-0.149	-0.02644	-0.148	-0.02868	-0.147	-0.02721	-0.146	-0.02941	-0.146	-0.02941
18.386	0.44518	17.512	0.05196	16.318	-0.02054	9.81	-0.02992	-0.152	-0.02573	-0.152	-0.02573	-0.151	-0.02721	-0.151	-0.02279	31.623	-0.02714	-0.15	-0.02721	-0.149	-0.02868	-0.148	-0.02868	-0.147	-0.02793	-0.146	-0.02941	-0.144	-0.02941
18.444	0.4514	17.572	0.04676	16.379	-0.02055	9.863	-0.02994	-0.152	-0.02644	-0.152	-0.02793	-0.151	-0.02424	-0.151	-0.02424	31.68	-0.03783	-0.15	-0.03013	-0.149	-0.02941	-0.148	-0.02644	-0.147	-0.02721	-0.146	-0.02941	-0.136	-0.02942
18.507	0.45882	17.628	0.04593	16.437	-0.0257	9.916	-0.02995	-0.152	-0.02644	-0.152	-0.02279	-0.151	-0.02573	-0.151	-0.02573	31.735	-0.03007	-0.15	-0.02644	-0.149	-0.02793	-0.148	-0.03089	-0.147	-0.02721	-0.146	-0.02793	-0.109	-0.02794
18.572	0.47102	17.684	0.0494	16.493	-0.02744	9.969	-0.02348	-0.152	-0.02573	-0.152	-0.02499	-0.151	-0.025	-0.151	-0.02573	31.791	-0.02427	-0.15	-0.03013	-0.149	-0.03013	-0.148	-0.02941	-0.147	-0.02793	-0.146	-0.03013	-0.025	-0.01766
18.636	0.44729	17.739	0.05031	16.55	-0.02403	10.024	-0.02512	-0.152	-0.02424	-0.152	-0.02573	-0.151	-0.02424	-0.151	-0.02352	31.844	-0.03397	-0.15	-0.02644	-0.149	-0.02793	-0.148	-0.02941	-0.147	-0.02721	-0.146	-0.03089	0.038	0.01914
18.695	0.43797	17.792	0.04859	16.604	-0.02147	10.082	-0.02513	-0.152	-0.02352	-0.152	-0.02793	-0.151	-0.02573	-0.151	-0.02059	31.895	-0.03107	-0.15	-0.02941	-0.149	-0.03089	-0.148	-0.02868	-0.147	-0.02793	-0.146	-0.02793	0.095	-0.04053
18.752	0.45977	17.843	0.04946	16.656	-0.02406	10.142	-0.02514	-0.152	-0.02573	-0.152	-0.02644	-0.151	-0.02573	-0.151	-0.02424	31.948	-0.03203	-0.15	-0.02721	-0.149	-0.025	-0.148	-0.02793	-0.147	-0.03013	-0.146	-0.02793	0.17	-0.02211
18.806	0.45756	17.897	0.05213	16.708	-0.02233	10.205	-0.02676	-0.152	-0.02644	-0.152	-0.02499	-0.151	-0.02424	-0.151	-0.02352	32.006	-0.02722	-0.15	-0.02721	-0.149	-0.02941	-0.148	-0.02941	-0.147	-0.03013	-0.146	-0.02793	0.251	-0.01846
18.863	0.46262	17.956	0.05822	16.763	-0.02062	10.266	-0.02677	-0.152	-0.02499	-0.152	-0.02721	-0.151	-0.02721	-0.151	-0.02573	32.068	-0.02432	-0.15	-0.02573	-0.149	-0.02644	-0.148	-0.02868	-0.147	-0.02941	-0.146	-0.02868	0.314	-0.03619
18.925	0.46286	18.019	0.06261	16.821	-0.01462	10.322	-0.0325	-0.152	-0.02573	-0.152	-0.02424	-0.151	-0.02573	-0.151	-0.02573	32.13	-0.02528	-0.15	-0.02424	-0.149	-0.02721	-0.148	-0.02868	-0.147	-0.03013	-0.146	-0.02868	0.365	-0.04506
18.989	0.46908	18.079	0.06174	16.883	-0.01547	10.376	-0.03087	-0.152	-0.02573	-0.152	-0.02868	-0.151	-0.02644	-0.151	-0.025	32.19	-0.03114	-0.15	-0.02868	-0.149	-0.02793	-0.148	-0.02941	-0.147	-0.02941	-0.146	-0.02645	0.412	-0.03695
19.051	0.47292	18.138	0.0531	16.944	-0.01807	10.43	-0.02764	-0.152	-0.02424	-0.152	-0.02644	-0.151	-0.025	-0.151	-0.02644	32.249	-0.02435	-0.15	-0.02941	-0.149	-0.02793	-0.148	-0.03013	-0.147	-0.02868	-0.146	-0.02941	0.462	-0.0333
19.112	0.46477	18.196	0.0601	17.004	-0.02239	10.484	-0.02439	-0.152	-0.02573	-0.152	-0.02793	-0.151	-0.02793	-0.151	-0.02793	32.304	-0.02728	-0.15	-0.02721	-0.149	-0.02941	-0.148	-0.03162	-0.147	-0.02793	-0.146	-0.02793	0.519	-0.02146
19.169	0.45292	18.251	0.05576	17.063	-0.02156	10.536	-0.02604	-0.152	-0.02279	-0.152	-0.02424	-0.151	-0.02352	-0.151	-0.02424	32.356	-0.03118	-0.15	-0.03089	-0.149	-0.02793	-0.148	-0.025	-0.147	-0.02793	-0.146	-0.03013	0.579	-0.02741
19.224	0.46042	18.304	0.05663	17.118	-0.02415	10.59	-0.03014	-0.152	-0.02424	-0.152	-0.02499	-0.151	-0.02573	-0.151	-0.02793	32.408	-0.03119	-0.15	-0.02721	-0.149	-0.03013	-0.148	-0.02941	-0.147	-0.03013	-0.146	-0.03013	0.642	-0.02443
19.281	0.47509	18.356	0.06279	17.172	-0.02416	10.648	-0.02442	-0.152	-0.02352	-0.152	-0.02204	-0.151	-0.02352	-0.151	-0.02424	32.461	-0.02631	-0.15	-0.02793	-0.149	-0.02721	-0.148	-0.03162	-0.147	-0.02941	-0.146	-0.02793	0.701	-0.03188
19.342	0.48013	18.409	0.06282	17.226	-0.019	10.711	-0.02199	-0.152	-0.02644	-0.152	-0.02573	-0.151	-0.025	-0.151	-0.02721	32.516	-0.0244	-0.15	-0.02941	-0.149	-0.02721	-0.148	-0.02868	-0.147	-0.02793	-0.146	-0.03089	0.757	-0.02968
19.406	0.47197	18.465	0.06459	17.279	-0.01901	10.772	-0.0261	-0.152	-0.02279	-0.152	-0.02499	-0.151	-0.02352	-0.151	-0.02424	32.573	-0.02441	-0.15	-0.025	-0.149	-0.02793	-0.148	-0.03089	-0.147	-0.02868	-0.146	-0.02868	0.813	-0.03265
19.471	0.47459	18.524	0.06725	17.331	-0.02161	10.829	-0.0302	-0.152	-0.02352	-0.152	-0.02573	-0.151	-0.02721	-0.151	-0.02793	32.633	-0.02245	-0.15	-0.02868	-0.149	-0.02721	-0.148	-0.03089	-0.147	-0.02941	-0.146	-0.02941	0.866	-0.03044
19.534	0.47248	18.586	0.06814	17.387	-0.01728	10.886	-0.02937	-0.152	-0.02499	-0.152	-0.02721	-0.151	-0.02644	-0.151	-0.02424	32.695	-0.01853	-0.15	-0.02644	-0.149	-0.02793	-0.148	-0.03013	-0.147	-0.03013	-0.146	-0.02645	0.919	-0.03345
19.592	0.47026	18.648	0.06903	17.448	-0.01122	10.942	-0.02777	-0.152	-0.02352	-0.152	-0.02573	-0.151	-0.02424	-0.151	-0.02573	32.757	-0.02445	-0.15	-0.03013	-0.149	-0.02644	-0.148	-0.02868	-0.147	-0.02868	-0.146	-0.03013	0.97	-0.0342
19.648	0.46324	18.705	0.06383	17.511	-0.01212	10.996	-0.02615	-0.152	-0.02352	-0.152	-0.02573	-0.151	-0.02573	-0.151	-0.02793	32.814	-0.02345	-0.15	-0.02352	-0.149	-0.02868	-0.148	-0.03013	-0.147	-0.02793	-0.146	-0.02868	1.024	-0.02753
19.703	0.47433	18.762	0.06562	17.571	-0.01817	11.048	-0.02861	-0.152	-0.02499	-0.152	-0.02279	-0.151	-0.02279	-0.151	-0.025	32.869	-0.03033	-0.15	-0.02868	-0.149	-0.02644	-0.148	-0.02573	-0.147	-0.03013	-0.146	-0.03089	1.083	-0.02604
19.763	0.48064	18.816	0.06827	17.628	-0.01818	11.1	-0.02697	-0.152	-0.02204	-0.152	-0.02352	-0.151	-0.02352	-0.151	-0.02721	32.923	-0.02543	-0.15	-0.02644	-0.149	-0.02868	-0.148	-0.02941	-0.147	-0.02868	-0.146	-0.02793	1.145	-0.02606
19.828	0.47846	18.871	0.06916	17.684	-0.01908	11.155	-0.02944	-0.152	-0.02499	-0.152	-0.02793	-0.151	-0.02721	-0.151	-0.02721	32.976	-0.02742	-0.15	-0.02573	-0.149	-0.02644	-0.148	-0.02793	-0.147	-0.03013	-0.146	-0.03089	1.206	-0.02907
19.892	0.48478	18.925	0.07273	17.738	-0.01385	11.213	-0.0262	-0.152	-0.02424	-0.152	-0.02499	-0.151	-0.02424	-0.151	-0.02424	33.029	-0.02545	-0.15	-0.02721	-0.149	-0.03089	-0.148	-0.03013	-0.147	-0.02721	-0.146	-0.03089	1.265	-0.03056
19.951	0.48139	18.977	0.07099	17.792	-0.01734	11.273	-0.02376	-0.152	-0.02499	-0.152	-0.02644	-0.151	-0.02868	-0.151	-0.02868	33.082	-0.02451	-0.15	-0.02644	-0.149	-0.02644	-0.148	-0.02721	-0.147	-0.02721	-0.146	-0.02941	1.323	-0.03359
20.008	0.46827	19.03	0.07188	17.844	-0.01735	11.335	-0.02457	-0.152	-0.02573	-0.152	-0.02644	-0.151	-0.02644	-0.151	-0.025	33.139	-0.0196	-0.15	-0.02793	-0.149	-0.02721	-0.148	-0.03013	-0.147	-0.02793	-0.146	-0.02941	1.378	-0.02912
20.062	0.46604	19.087	0.07545	17.898	-0.01822	11.396	-0.02543	-0.152	-0.02499	-0.152	-0.02721	-0.151	-0.02793	-0.151	-0.02573	33.202	-0.01567	-0.15	-0.02868	-0.149	-0.02721	-0.148	-0.02868	-0.147	-0.02793	-0.146	-0.02868	1.431	-0.03508
20.116	0.4966	19.149	0.07989	17.956	-0.01216	11.455	-0.03202	-0.152	-0.02721	-0.152	-0.02573	-0.151	-0.02573	-0.151	-0.02424	33.264	-0.01861	-0.15	-0.02793	-0.149	-0.02793	-0.148	-0.02868	-0.147	-0.02941	-0.146	-0.02868	1.484	-0.03213
20.177	0.5005	19.21	0.07462	18.018	-0.01128	11.511	-0.03119	-0.152	-0.02132	-0.152	-0.02573	-0.151	-0.02644	-0.151	-0.025	33.322	-0.02455	-0.15	-0.02644	-0.149	-0.02868	-0.148	-0.03013	-0.147	-0.02793	-0.146	-0.02793	1.537	-0.03141
20.243	0.47528	19.27	0.07466	18.079	-0.01217	11.563	-0.0304	-0.152	-0.02352	-0.152	-0.02424	-0.151	-0.02644	-0.151	-0.02644	33.378	-0.02355	-0.15	-0.02573	-0.149	-0.02868	-0.148	-0.02941	-0.147	-0.02793	-0.146	-0.02793	1.592	-0.02918
20.309	0.49495	19.329	0.07647	18.137	-0.0165	11.616	-0.03042	-0.152	-0.02573	-0.152	-0.02279	-0.151	-0.02721	-0.151	-0.02573	33.435	-0.02163	-0.15	-0.02573	-0.149	-0.03013	-0.148	-0.02941	-0.147	-0.02868	-0.146	-0.02941	1.65	-0.0292
20.372	0.50131	19.387	0.07828	18.195	-0.01043	11.669	-0.02795	-0.152	-0.02352	-0.152	-0.02573	-0.151	-0.02644	-0.151	-0.02352	33.489	-0.01767	-0.15	-0.02793	-0.149	-0.02793	-0.148	-0.02868	-0.147	-0.02793	-0.146	-0.02721	1.711	-0.02621
20.431	0.48577	19.44	0.07654	18.25	-0.01391	11.723	-0.02797	-0.152	-0.02573	-0.152	-0.02644	-0.151	-0.02573	-0.151	-0.02573	33.541	-0.01865	-0.15	-0.02793	-0.149	-0.02573	-0.148	-0.03013	-0.147	-0.03162	-0.146	-0.03013	1.773	-0.02847
20.486	0.47498	19.491	0.07835	18.303	-0.01391	11.781	-0.02387	-0.152	-0.02279	-0.152	-0.02424	-0.151	-0.025	-0.151	-0.02573	33.593	-0.01967	-0.15	-0.02721	-0.149	-0.025	-0.148	-0.02868	-0.147	-0.02793	-0.146	-0.02793	1.832	-0.03073
20.541	0.47399	19.542	0.08016	18.356	-0.01653	11.843	-0.0206	-0.152	-0.02499	-0.152	-0.02644	-0.151	-0.025	-0.151	-0.02573	33.647	-0.01572	-0.15	-0.02721	-0.149	-0.02868	-0.148	-0.02868	-0.147	-0.03013	-0.146	-0.02793	1.889	-0.03451
20.6	0.50592	19.596	0.08455	18.408	-0.0096	11.905	-0.02636	-0.152	-0.02279	-0.152	-0.02644	-0.151	-0.02573	-0.151	-0.025	33.706	-0.01573	-0.15	-0.02721	-0.149	-0.02868	-0.148	-0.02941	-0.147	-0.03013	-0.146	-0.03089	1.944	-0.03228
20.664	0.51229	19.653	0.08815	18.464	-0.01221	11.963	-0.02803	-0.152	-0.02424	-0.152	-0.02499	-0.151	-0.02644	-0.151	-0.025	33.767	-0.01084	-0.15	-0.02721	-0.149	-0.02868	-0.148	-0.03233	-0.147	-0.03162	-0.146	-0.03234	1.997	-0.03303
20.729	0.48816	19.715	0.08378	18.523	-0.00784	12.019	-0.02886	-0.152	-0.02644	-0.152	-0.02644	-0.151	-0.02573	-0.151	-0.02573	33.828	-0.01476	-0.15	-0.02573	-0.149	-0.02868	-0.148	-0.02793	-0.147	-0.03233	-0.146	-0.03089	2.051	-0.03305
20.791	0.49693	19.777	0.0891	18.585	-0.00434	12.075	-0.02721	-0.152	-0.02573	-0.152	-0.02424	-0.151	-0.02279	-0.151	-0.02573	33.887	-0.02069	-0.15	-0.02644	-0.149	-0.02868	-0.148	-0.02793	-0.147	-0.03013	-0.146	-0.02941	2.104	-0.03233
20.849	0.49598	19.837	0.08564	18.646	-0.007	12.129	-0.02807	-0.152	-0.02721	-0.152	-0.02573	-0.151	-0.025	-0.151	-0.02424	33.947	-0.01477	-0.15	-0.02868	-0.149	-0.02868	-0.148	-0.02868	-0.147	-0.03013	-0.146	-0.03234	2.156	-0.03386
20.906	0.49374	19.896	0.08655	18.705	-0.00786	12.182	-0.03138	-0.152	-0.02424	-0.152	-0.02424	-0.151	-0.02793	-0.151	-0.02644	34.003	-0.01872	-0.15	-0.02868	-0.149	-0.02941	-0.148	-0.02793	-0.147	-0.02941	-0.146	-0.03013	2.214	-0.02785
20.961	0.48791	19.95	0.08659	18.762	-0.01135	12.233	-0.02892	-0.152	-0.02424	-0.152	-0.02424	-0.151	-0.02352	-0.151	-0.02573	34.056	-0.01678	-0.15	-0.02941	-0.149	-0.02941	-0.148	-0.03013	-0.147	-0.02941	-0.146	-0.02793	2.276	-0.02787
21.017	0.493	20.003	0.08484	18.817	-0.00963	12.289	-0.03308	-0.152	-0.02644	-0.152	-0.02499	-0.151	-0.02721	-0.151	-0.02721	34.11	-0.01383	-0.15	-0.02644	-0.149	-0.02868	-0.148	-0.02721	-0.147	-0.02868	-0.146	-0.02793	2.336	-0.03014
21.08	0.52019	20.057	0.08931	18.872	-0.00701	12.349	-0.0248	-0.152	-0.02424	-0.152	-0.02499	-0.151	-0.025	-0.151	-0.02279	34.161	-0.01874	-0.15	-0.025	-0.149	-0.03013	-0.148	-0.02868	-0.147	-0.03013	-0.146	-0.02941	2.395	-0.03394
21.144	0.51554	20.109	0.09021	18.926	-0.01049	12.411	-0.024	-0.152	-0.02279	-0.152	-0.02721	-0.151	-0.02868	-0.151	-0.02644	34.215	-0.0148	-0.15	-0.02721	-0.149	-0.02941	-0.148	-0.02941	-0.147	-0.02868	-0.146	-0.02793	2.454	-0.03396
21.208	0.49378	20.162	0.09204	18.978	-0.00787	12.471	-0.02815	-0.152	-0.02499	-0.152	-0.02644	-0.151	-0.02573	-0.151	-0.02573	34.272	-0.01185	-0.15	-0.025	-0.149	-0.02793	-0.148	-0.03089	-0.147	-0.02793	-0.146	-0.03013	2.511	-0.03472
21.27	0.50999	20.221	0.09295	19.03	-0.00611	12.53	-0.0298	-0.152	-0.02644	-0.152	-0.02352	-0.151	-0.02352	-0.151	-0.02721	34.333	-0.00689	-0.15	-0.02793	-0.149	-0.02868	-0.148	-0.02644	-0.147	-0.02793	-0.146	-0.02645	2.565	-0.03247
21.327	0.50529	20.284	0.10102	19.087	0.000913155	12.587	-0.02818	-0.152	-0.02424	-0.152	-0.02424	-0.151	-0.02573	-0.151	-0.02721	34.396	-0.00491	-0.15	-0.02868	-0.149	-0.02721	-0.148	-0.03013	-0.147	-0.03013	-0.146	-0.03089	2.617	-0.03549
21.381	0.49201	20.347	0.09397	19.149	0.0044	12.642	-0.02654	-0.152	-0.02279	-0.152	-0.02424	-0.151	-0.02352	-0.151	-0.02573	34.456	-0.01186	-0.15	-0.02941	-0.149	-0.03013	-0.148	-0.03089	-0.147	-0.02868	-0.146	-0.02941	2.67	-0.03251
21.437	0.51437	20.404	0.09488	19.21	0.00177	12.695	-0.02985	-0.152	-0.02279	-0.152	-0.02499	-0.151	-0.02721	-0.151	-0.02424	34.513	-0.01387	-0.15	-0.02941	-0.149	-0.02793	-0.148	-0.02793	-0.147	-0.02941	-0.146	-0.02868	2.726	-0.02951
21.498	0.51704	20.46	0.08874	19.27	-0.00349	12.747	-0.03072	-0.152	-0.02499	-0.152	-0.02424	-0.151	-0.02424	-0.151	-0.02573	34.568	-0.01387	-0.15	-0.02941	-0.149	-0.02941	-0.148	-0.02868	-0.147	-0.02868	-0.146	-0.03013	2.783	-0.02722
21.562	0.52348	20.516	0.09676	19.329	-0.00436	12.801	-0.02824	-0.152	-0.02352	-0.152	-0.02352	-0.151	-0.02793	-0.151	-0.02352	34.622	-0.01188	-0.15	-0.025	-0.149	-0.02721	-0.148	-0.03013	-0.147	-0.02793	-0.146	-0.02645	2.844	-0.02724
21.626	0.50412	20.57	0.09681	19.387	-0.00172	12.857	-0.02491	-0.152	-0.02352	-0.152	-0.02573	-0.151	-0.02644	-0.151	-0.02644	34.675	-0.01188	-0.15	-0.03013	-0.149	-0.02868	-0.148	-0.03013	-0.147	-0.02721	-0.146	-0.02868	2.905	-0.03105
21.687	0.51663	20.622	0.10038	19.44	-0.00263	12.917	-0.02411	-0.152	-0.02424	-0.152	-0.02424	-0.151	-0.02573	-0.151	-0.02573	34.726	-0.00989	-0.15	-0.02573	-0.149	-0.02793	-0.148	-0.03013	-0.147	-0.03013	-0.146	-0.03013	2.965	-0.03033
21.744	0.50461	20.673	0.09776	19.49	-0.000859861	12.98	-0.0233	-0.152	-0.02499	-0.152	-0.02573	-0.151	-0.02573	-0.151	-0.02424	34.78	-0.00892	-0.15	-0.02868	-0.149	-0.03089	-0.148	-0.02793	-0.147	-0.02868	-0.146	-0.02868	3.023	-0.03187
21.8	0.51095	20.729	0.10139	19.541	0.00264	13.041	-0.0283	-0.152	-0.02499	-0.152	-0.02499	-0.151	-0.02573	-0.151	-0.02793	34.84	-0.00394	-0.15	-0.02573	-0.149	-0.02721	-0.148	-0.02793	-0.147	-0.02941	-0.146	-0.02868	3.077	-0.03491
21.856	0.50629	20.79	0.10944	19.596	0.00528	13.098	-0.03082	-0.152	-0.02573	-0.152	-0.02573	-0.151	-0.02573	-0.151	-0.02424	34.903	-0.00595	-0.15	-0.02721	-0.149	-0.02868	-0.148	-0.02868	-0.147	-0.02868	-0.146	-0.03013	3.131	-0.03493
21.915	0.52996	20.853	0.10591	19.654	0.0062	13.153	-0.02833	-0.152	-0.02499	-0.152	-0.02499	-0.151	-0.02573	-0.151	-0.02644	34.964	-0.00298	-0.15	-0.02644	-0.149	-0.03089	-0.148	-0.02793	-0.147	-0.02793	-0.146	-0.02793	3.184	-0.03192
21.981	0.54133	20.913	0.10688	19.715	0.0062	13.207	-0.03335	-0.152	-0.02644	-0.152	-0.02499	-0.151	-0.02573	-0.151	-0.02644	35.022	-0.0129	-0.15	-0.02868	-0.149	-0.03013	-0.148	-0.02644	-0.147	-0.02868	-0.146	-0.02868	3.237	-0.03193
22.046	0.51447	20.973	0.10334	19.776	0.00178	13.262	-0.025	-0.152	-0.02499	-0.152	-0.02573	-0.151	-0.025	-0.151	-0.02573	35.08	-0.00596	-0.15	-0.02868	-0.149	-0.02793	-0.148	-0.03089	-0.147	-0.02941	-0.146	-0.02941	3.29	-0.03195
22.107	0.50854	21.03	0.10431	19.836	0.000918899	13.316	-0.03169	-0.152	-0.02352	-0.152	-0.02644	-0.151	-0.02793	-0.151	-0.025	35.134	-0.00894	-0.15	-0.02644	-0.149	-0.02644	-0.148	-0.02644	-0.147	-0.02721	-0.146	-0.02941	3.349	-0.02816
22.165	0.52357	21.082	0.10883	19.895	0.00178	13.368	-0.03089	-0.152	-0.02644	-0.152	-0.02721	-0.151	-0.02644	-0.151	-0.02424	35.187	-0.00596	-0.15	-0.02868	-0.149	-0.02941	-0.148	-0.03162	-0.147	-0.02793	-0.146	-0.02941	3.412	-0.02511
22.221	0.52012	21.135	0.10528	19.95	0.00265	13.422	-0.03004	-0.152	-0.02279	-0.152	-0.02424	-0.151	-0.02573	-0.151	-0.025	35.24	-0.00396	-0.15	-0.02793	-0.149	-0.02941	-0.148	-0.02793	-0.147	-0.02793	-0.146	-0.02868	3.473	-0.03048
22.275	0.51543	21.188	0.1116	20.003	0.00529	13.481	-0.0209	-0.152	-0.02644	-0.152	-0.02424	-0.151	-0.02573	-0.151	-0.02352	35.293	0	-0.15	-0.02941	-0.149	-0.02868	-0.148	-0.02868	-0.147	-0.03013	-0.146	-0.02941	3.53	-0.03278
22.334	0.53421	21.242	0.11072	20.057	0.00708	13.543	-0.02341	-0.152	-0.02424	-0.152	-0.02499	-0.151	-0.02424	-0.151	-0.025	35.349	-0.00195	-0.15	-0.02721	-0.149	-0.02941	-0.148	-0.02793	-0.147	-0.02721	-0.146	-0.02645	3.585	-0.03508
22.399	0.54562	21.298	0.11257	20.11	0.0053	13.602	-0.02426	-0.152	-0.02573	-0.152	-0.02424	-0.151	-0.02573	-0.151	-0.02721	35.408	0.00299	-0.15	-0.02573	-0.149	-0.025	-0.148	-0.02644	-0.147	-0.02793	-0.146	-0.03013	3.642	-0.03206
22.464	0.52863	21.356	0.10814	20.163	0.00444	13.66	-0.02759	-0.152	-0.02573	-0.152	-0.02499	-0.151	-0.025	-0.151	-0.02721	35.471	0.00201	-0.15	-0.02573	-0.149	-0.03013	-0.148	-0.03013	-0.147	-0.02793	-0.146	-0.02941	3.696	-0.03129
22.527	0.52271	21.418	0.11625	20.222	0.01153	13.719	-0.0293	-0.152	-0.02573	-0.152	-0.02279	-0.151	-0.02573	-0.151	-0.02573	35.532	-0.00397	-0.15	-0.02721	-0.149	-0.02721	-0.148	-0.02941	-0.147	-0.02868	-0.146	-0.03089	3.747	-0.03285
22.585	0.52416	21.48	0.11723	20.285	0.01598	13.777	-0.02597	-0.152	-0.02499	-0.152	-0.02499	-0.151	-0.02573	-0.151	-0.025	35.589	-0.00299	-0.15	-0.02644	-0.149	-0.02644	-0.148	-0.03089	-0.147	-0.03013	-0.146	-0.02941	3.799	-0.03287
22.641	0.53433	21.539	0.11728	20.347	0.01154	13.83	-0.03015	-0.152	-0.02352	-0.152	-0.02352	-0.151	-0.02573	-0.151	-0.02204	35.644	-0.000976107	-0.15	-0.02644	-0.149	-0.02644	-0.148	-0.02793	-0.147	-0.02645	-0.146	-0.02941	3.854	-0.03212
22.696	0.52092	21.594	0.11465	20.404	0.00445	13.881	-0.03103	-0.152	-0.02499	-0.152	-0.02721	-0.151	-0.02352	-0.151	-0.025	35.698	0	-0.15	-0.02644	-0.149	-0.02941	-0.148	-0.02793	-0.147	-0.02793	-0.146	-0.03013	3.916	-0.02832
22.753	0.5336	21.65	0.11471	20.46	0.00711	13.933	-0.03017	-0.152	-0.02424	-0.152	-0.02424	-0.151	-0.02352	-0.151	-0.025	35.753	0	-0.15	-0.02573	-0.149	-0.02941	-0.148	-0.02868	-0.147	-0.02793	-0.146	-0.03013	3.979	-0.02679
22.817	0.54998	21.703	0.11476	20.515	0.00977	13.988	-0.02516	-0.152	-0.02352	-0.152	-0.02424	-0.151	-0.02573	-0.151	-0.02644	35.808	0.00104	-0.15	-0.02721	-0.149	-0.02793	-0.148	-0.02868	-0.147	-0.02721	-0.146	-0.02793	4.04	-0.03294
22.882	0.55156	21.756	0.11657	20.569	0.01422	14.046	-0.02687	-0.152	-0.02573	-0.152	-0.02644	-0.151	-0.02644	-0.151	-0.02644	35.86	0.00404	-0.15	-0.02644	-0.149	-0.02721	-0.148	-0.02941	-0.147	-0.03013	-0.146	-0.0331	4.1	-0.03371
22.946	0.53817	21.808	0.12023	20.622	0.01244	14.107	-0.02605	-0.152	-0.02424	-0.152	-0.02424	-0.151	-0.025	-0.151	-0.02352	35.913	0.00502	-0.15	-0.02868	-0.149	-0.02868	-0.148	-0.03089	-0.147	-0.025	-0.146	-0.03089	4.156	-0.03143
23.005	0.52475	21.863	0.12118	20.673	0.01603	14.168	-0.02858	-0.152	-0.02499	-0.152	-0.02424	-0.151	-0.02573	-0.151	-0.02793	35.972	0.01004	-0.15	-0.02721	-0.149	-0.02941	-0.148	-0.02793	-0.147	-0.02868	-0.146	-0.02868	4.209	-0.03684
23.061	0.52993	21.924	0.12843	20.729	0.01604	14.228	-0.02943	-0.152	-0.02573	-0.152	-0.02204	-0.151	-0.02644	-0.151	-0.025	36.033	0.009	-0.15	-0.02868	-0.149	-0.02868	-0.148	-0.02868	-0.147	-0.02941	-0.146	-0.03013	4.261	-0.03225
23.116	0.5364	21.986	0.12579	20.79	0.02137	14.285	-0.02609	-0.152	-0.02204	-0.152	-0.02499	-0.151	-0.02573	-0.151	-0.02573	36.095	0.00503	-0.15	-0.02573	-0.149	-0.03089	-0.148	-0.03089	-0.147	-0.02941	-0.146	-0.02573	4.314	-0.03227
23.172	0.53787	22.046	0.12224	20.852	0.01692	14.34	-0.03368	-0.152	-0.02573	-0.152	-0.02499	-0.151	-0.02424	-0.151	-0.02721	36.155	0.00601	-0.15	-0.02644	-0.149	-0.02573	-0.148	-0.02793	-0.147	-0.0331	-0.146	-0.03234	4.367	-0.0338
23.235	0.55559	22.103	0.12229	20.913	0.01873	14.394	-0.0303	-0.152	-0.02352	-0.152	-0.02499	-0.151	-0.02573	-0.151	-0.02279	36.214	0.00503	-0.15	-0.02721	-0.149	-0.02941	-0.148	-0.03233	-0.147	-0.02868	-0.146	-0.02573	4.424	-0.02921
23.3	0.55465	22.159	0.12416	20.972	0.01781	14.447	-0.02696	-0.152	-0.02352	-0.152	-0.02644	-0.151	-0.02721	-0.151	-0.02644	36.271	0.00804	-0.15	-0.02941	-0.149	-0.02941	-0.148	-0.02721	-0.147	-0.02868	-0.146	-0.03089	4.483	-0.02767
23.362	0.53123	22.214	0.12514	21.029	0.02142	14.5	-0.02866	-0.152	-0.02721	-0.152	-0.02573	-0.151	-0.02644	-0.151	-0.025	36.323	0.00405	-0.15	-0.02573	-0.149	-0.03013	-0.148	-0.03089	-0.147	-0.02868	-0.146	-0.025	4.545	-0.02694
23.423	0.53773	22.267	0.1252	21.082	0.01608	14.555	-0.02699	-0.152	-0.02279	-0.152	-0.02573	-0.151	-0.02352	-0.151	-0.02573	36.374	0.00602	-0.15	-0.02644	-0.149	-0.03013	-0.148	-0.03013	-0.147	-0.02721	-0.146	-0.03234	4.608	-0.03081
23.48	0.5492	22.318	0.12525	21.135	0.01696	14.615	-0.027	-0.152	-0.02644	-0.152	-0.02573	-0.151	-0.02721	-0.151	-0.02721	36.425	0.01106	-0.15	-0.02573	-0.149	-0.02721	-0.148	-0.03162	-0.147	-0.02941	-0.146	-0.02868	4.666	-0.03545
23.535	0.55198	22.372	0.1307	21.188	0.02052	14.678	-0.02449	-0.152	-0.02424	-0.152	-0.02424	-0.151	-0.02279	-0.151	-0.02644	36.48	0.01407	-0.15	-0.02868	-0.149	-0.02868	-0.148	-0.02941	-0.147	-0.025	-0.146	-0.02868	4.721	-0.03547
23.591	0.53847	22.429	0.13347	21.242	0.02233	14.74	-0.0245	-0.152	-0.02721	-0.152	-0.02644	-0.151	-0.02424	-0.151	-0.02424	36.538	0.01512	-0.15	-0.02941	-0.149	-0.02644	-0.148	-0.03089	-0.147	-0.03013	-0.146	-0.02793	4.776	-0.03473
23.653	0.5525	22.489	0.13531	21.297	0.02594	14.797	-0.03298	-0.152	-0.02573	-0.152	-0.02424	-0.151	-0.02644	-0.151	-0.02424	36.599	0.01611	-0.15	-0.02573	-0.149	-0.02868	-0.148	-0.02941	-0.147	-0.02793	-0.146	-0.02941	4.829	-0.03163
23.717	0.5615	22.551	0.13632	21.355	0.0277	14.852	-0.0313	-0.152	-0.02499	-0.152	-0.02424	-0.151	-0.02424	-0.151	-0.025	36.66	0.01409	-0.15	-0.02721	-0.149	-0.02868	-0.148	-0.02941	-0.147	-0.03013	-0.146	-0.02941	4.882	-0.03165
23.782	0.5631	22.611	0.12915	21.417	0.02772	14.907	-0.0279	-0.152	-0.02424	-0.152	-0.02424	-0.151	-0.02644	-0.151	-0.02644	36.72	0.01514	-0.15	-0.02721	-0.149	-0.02721	-0.148	-0.02941	-0.147	-0.02941	-0.146	-0.02721	4.934	-0.03091
23.844	0.5496	22.671	0.13645	21.48	0.02954	14.961	-0.02708	-0.152	-0.02499	-0.152	-0.02279	-0.151	-0.025	-0.151	-0.02279	36.778	0.01614	-0.15	-0.02793	-0.149	-0.02868	-0.148	-0.02644	-0.147	-0.02868	-0.146	-0.02941	4.99	-0.03093
23.902	0.5386	22.728	0.13287	21.539	0.02506	15.013	-0.0271	-0.152	-0.02573	-0.152	-0.02644	-0.151	-0.02644	-0.151	-0.02644	36.833	0.01312	-0.15	-0.02941	-0.149	-0.02868	-0.148	-0.03162	-0.147	-0.03013	-0.146	-0.02721	5.051	-0.03018
23.957	0.55133	22.782	0.13385	21.595	0.02601	15.066	-0.02794	-0.152	-0.02499	-0.152	-0.02573	-0.151	-0.02424	-0.151	-0.02644	36.887	0.01214	-0.15	-0.02424	-0.149	-0.02721	-0.148	-0.02793	-0.147	-0.02941	-0.146	-0.02868	5.113	-0.02631
24.013	0.55786	22.836	0.13391	21.65	0.02421	15.122	-0.02541	-0.152	-0.02352	-0.152	-0.02352	-0.151	-0.02424	-0.151	-0.02573	36.941	0.01412	-0.15	-0.03013	-0.149	-0.02868	-0.148	-0.02868	-0.147	-0.02941	-0.146	-0.03234	5.172	-0.03174
24.072	0.5556	22.888	0.13575	21.703	0.02691	15.184	-0.02629	-0.152	-0.02204	-0.152	-0.02644	-0.151	-0.02644	-0.151	-0.02721	36.993	0.0182	-0.15	-0.02424	-0.149	-0.02644	-0.148	-0.02644	-0.147	-0.02645	-0.146	-0.02868	5.23	-0.03408
24.137	0.57722	22.941	0.14217	21.756	0.0341	15.246	-0.02631	-0.152	-0.02279	-0.152	-0.02279	-0.151	-0.025	-0.151	-0.02352	37.047	0.0182	-0.15	-0.02793	-0.149	-0.02793	-0.148	-0.02793	-0.147	-0.03013	-0.146	-0.03013	5.286	-0.02945
24.201	0.56999	22.996	0.13953	21.808	0.02962	15.305	-0.02886	-0.152	-0.02424	-0.152	-0.02352	-0.151	-0.02644	-0.151	-0.025	37.106	0.02426	-0.15	-0.02644	-0.149	-0.02941	-0.148	-0.02941	-0.147	-0.02645	-0.146	-0.02941	5.341	-0.03568
24.263	0.55776	23.055	0.14685	21.863	0.03413	15.363	-0.02801	-0.152	-0.02424	-0.152	-0.02499	-0.151	-0.02573	-0.151	-0.02352	37.169	0.02625	-0.15	-0.02793	-0.149	-0.03089	-0.148	-0.02793	-0.147	-0.03233	-0.146	-0.02941	5.394	-0.0326
24.322	0.55042	23.118	0.14693	21.924	0.03771	15.419	-0.02635	-0.152	-0.02499	-0.152	-0.02424	-0.151	-0.025	-0.151	-0.02424	37.232	0.02626	-0.15	-0.02644	-0.149	-0.02721	-0.148	-0.03013	-0.147	-0.03013	-0.146	-0.02645	5.446	-0.03339
24.376	0.5658	23.179	0.14788	21.986	0.03955	15.472	-0.03058	-0.152	-0.02352	-0.152	-0.02352	-0.151	-0.02721	-0.151	-0.02793	37.289	0.01824	-0.15	-0.02793	-0.149	-0.03013	-0.148	-0.025	-0.147	-0.02868	-0.146	-0.02868	5.499	-0.03184
24.43	0.56351	23.237	0.14162	22.046	0.03418	15.525	-0.02805	-0.152	-0.02573	-0.152	-0.02499	-0.151	-0.02352	-0.151	-0.025	37.345	0.01824	-0.15	-0.02793	-0.149	-0.02868	-0.148	-0.02793	-0.147	-0.02941	-0.146	-0.02868	5.554	-0.02876
24.489	0.56254	23.292	0.14347	22.102	0.02969	15.577	-0.02468	-0.152	-0.02204	-0.152	-0.02424	-0.151	-0.02644	-0.151	-0.02573	37.4	0.02431	-0.15	-0.025	-0.149	-0.02941	-0.148	-0.02793	-0.147	-0.03089	-0.146	-0.03013	5.615	-0.02797
24.554	0.57161	23.348	0.14537	22.159	0.03421	15.632	-0.0264	-0.152	-0.02499	-0.152	-0.02721	-0.151	-0.02644	-0.151	-0.02573	37.454	0.03039	-0.15	-0.02721	-0.149	-0.02644	-0.148	-0.02868	-0.147	-0.02941	-0.146	-0.02868	5.676	-0.02956
24.619	0.58578	23.401	0.14454	22.214	0.03511	15.688	-0.0247	-0.152	-0.02279	-0.152	-0.02644	-0.151	-0.02424	-0.151	-0.02573	37.505	0.0213	-0.15	-0.02868	-0.149	-0.03089	-0.148	-0.02941	-0.147	-0.02868	-0.146	-0.02645	5.738	-0.03191
24.683	0.57976	23.453	0.1446	22.267	0.03512	15.748	-0.02299	-0.152	-0.02424	-0.152	-0.02352	-0.151	-0.025	-0.151	-0.025	37.557	0.03041	-0.15	-0.02721	-0.149	-0.02868	-0.148	-0.02644	-0.147	-0.03013	-0.146	-0.03162	5.799	-0.03426
24.742	0.56238	23.505	0.14555	22.318	0.04055	15.811	-0.02216	-0.152	-0.02352	-0.152	-0.02573	-0.151	-0.02424	-0.151	-0.02644	37.612	0.02943	-0.15	-0.02573	-0.149	-0.02721	-0.148	-0.02868	-0.147	-0.02868	-0.146	-0.02941	5.855	-0.03274
24.797	0.55252	23.563	0.14835	22.371	0.03879	15.872	-0.02645	-0.152	-0.02499	-0.152	-0.02499	-0.151	-0.02573	-0.151	-0.025	37.674	0.03856	-0.15	-0.02868	-0.149	-0.02868	-0.148	-0.03013	-0.147	-0.02941	-0.146	-0.02868	5.909	-0.03587
24.851	0.57552	23.625	0.15482	22.428	0.04599	15.93	-0.03243	-0.152	-0.02352	-0.152	-0.02573	-0.151	-0.02573	-0.151	-0.02644	37.736	0.03554	-0.15	-0.02721	-0.149	-0.02721	-0.148	-0.02721	-0.147	-0.02645	-0.146	-0.03162	5.962	-0.03513
24.909	0.58714	23.687	0.15395	22.489	0.04693	15.985	-0.03161	-0.152	-0.02424	-0.152	-0.02204	-0.151	-0.02573	-0.151	-0.02424	37.796	0.03046	-0.15	-0.02721	-0.149	-0.02868	-0.148	-0.02941	-0.147	-0.02721	-0.146	-0.02793	6.015	-0.03279
24.973	0.57608	23.746	0.14946	22.55	0.04603	16.039	-0.03073	-0.152	-0.02424	-0.152	-0.02499	-0.151	-0.025	-0.151	-0.02279	37.855	0.03147	-0.15	-0.02644	-0.149	-0.02941	-0.148	-0.02793	-0.147	-0.02941	-0.146	-0.02793	6.068	-0.03435
25.038	0.58898	23.804	0.14953	22.611	0.04516	16.093	-0.02735	-0.152	-0.02279	-0.152	-0.02352	-0.151	-0.025	-0.151	-0.02204	37.912	0.03049	-0.15	-0.02721	-0.149	-0.02941	-0.148	-0.02941	-0.147	-0.03162	-0.146	-0.03013	6.123	-0.03202
25.1	0.5817	23.86	0.15328	22.671	0.04337	16.146	-0.0282	-0.152	-0.02499	-0.152	-0.02573	-0.151	-0.02573	-0.151	-0.025	37.966	0.03255	-0.15	-0.02721	-0.149	-0.02721	-0.148	-0.03013	-0.147	-0.02721	-0.146	-0.02868	6.183	-0.02894
25.159	0.57184	23.913	0.15239	22.728	0.04973	16.198	-0.02737	-0.152	-0.02499	-0.152	-0.02573	-0.151	-0.025	-0.151	-0.02644	38.018	0.03561	-0.15	-0.02644	-0.149	-0.02573	-0.148	-0.02868	-0.147	-0.02941	-0.146	-0.03162	6.246	-0.02972
25.216	0.56327	23.966	0.15703	22.782	0.04434	16.255	-0.02739	-0.152	-0.02499	-0.152	-0.02132	-0.151	-0.02573	-0.151	-0.02644	38.071	0.03456	-0.15	-0.02573	-0.149	-0.02941	-0.148	-0.02868	-0.147	-0.02941	-0.146	-0.03013	6.306	-0.03131
25.271	0.5838	24.019	0.15621	22.835	0.04707	16.317	-0.02484	-0.152	-0.02499	-0.152	-0.02644	-0.151	-0.02424	-0.151	-0.02721	38.125	0.03968	-0.15	-0.02868	-0.149	-0.03013	-0.148	-0.02868	-0.147	-0.02868	-0.146	-0.02721	6.363	-0.03368
25.327	0.5853	24.073	0.15901	22.888	0.0507	16.379	-0.02657	-0.152	-0.02499	-0.152	-0.02573	-0.151	-0.02279	-0.151	-0.02204	38.181	0.04175	-0.15	-0.025	-0.149	-0.02793	-0.148	-0.02941	-0.147	-0.0331	-0.146	-0.02941	6.419	-0.03446
25.39	0.58436	24.131	0.16183	22.941	0.04711	16.437	-0.02827	-0.152	-0.02499	-0.152	-0.02499	-0.151	-0.02573	-0.151	-0.02644	38.24	0.04583	-0.15	-0.02644	-0.149	-0.02941	-0.148	-0.03013	-0.147	-0.02793	-0.146	-0.02721	6.474	-0.03371
25.454	0.5859	24.191	0.16006	22.995	0.05255	16.493	-0.03001	-0.152	-0.02352	-0.152	-0.02721	-0.151	-0.025	-0.151	-0.025	38.302	0.04689	-0.15	-0.02868	-0.149	-0.02941	-0.148	-0.02793	-0.147	-0.03089	-0.146	-0.02793	6.528	-0.0345
25.519	0.59886	24.254	0.16199	23.055	0.05802	16.55	-0.02918	-0.152	-0.02644	-0.152	-0.02499	-0.151	-0.025	-0.151	-0.025	38.365	0.04485	-0.15	-0.02644	-0.149	-0.02868	-0.148	-0.02941	-0.147	-0.02868	-0.146	-0.02868	6.579	-0.03297
25.581	0.5903	24.313	0.15932	23.118	0.05987	16.605	-0.02831	-0.152	-0.02352	-0.152	-0.02352	-0.151	-0.02573	-0.151	-0.02644	38.423	0.04388	-0.15	-0.02868	-0.149	-0.02793	-0.148	-0.02868	-0.147	-0.02868	-0.146	-0.03013	6.632	-0.0377
25.637	0.57403	24.368	0.1585	23.179	0.05625	16.657	-0.03351	-0.152	-0.02793	-0.152	-0.02573	-0.151	-0.02573	-0.151	-0.02721	38.479	0.03978	-0.15	-0.02644	-0.149	-0.02793	-0.148	-0.03089	-0.147	-0.02941	-0.146	-0.03089	6.689	-0.03219
25.691	0.57559	24.424	0.16406	23.236	0.04994	16.709	-0.02922	-0.152	-0.02132	-0.152	-0.02793	-0.151	-0.02424	-0.151	-0.02644	38.533	0.04898	-0.15	-0.02793	-0.149	-0.02721	-0.148	-0.02868	-0.147	-0.02721	-0.146	-0.02721	6.751	-0.02827
25.747	0.59489	24.48	0.16228	23.292	0.05268	16.763	-0.02835	-0.152	-0.02424	-0.152	-0.02352	-0.151	-0.02573	-0.151	-0.025	38.586	0.04798	-0.15	-0.02868	-0.149	-0.02793	-0.148	-0.02941	-0.147	-0.02941	-0.146	-0.02868	6.812	-0.02988
25.808	0.60024	24.535	0.16695	23.347	0.05816	16.821	-0.02321	-0.152	-0.02132	-0.152	-0.02573	-0.151	-0.025	-0.151	-0.02424	38.639	0.05006	-0.15	-0.02644	-0.149	-0.02941	-0.148	-0.02941	-0.147	-0.02868	-0.146	-0.02941	6.871	-0.03543
25.872	0.60054	24.588	0.16702	23.401	0.05456	16.883	-0.02496	-0.152	-0.02352	-0.152	-0.02424	-0.151	-0.025	-0.151	-0.02352	38.691	0.04903	-0.15	-0.02941	-0.149	-0.02868	-0.148	-0.02644	-0.147	-0.03013	-0.146	-0.02645	6.929	-0.03386
25.936	0.59835	24.64	0.16159	23.453	0.05731	16.944	-0.02755	-0.152	-0.02644	-0.152	-0.02499	-0.151	-0.02793	-0.151	-0.02793	38.747	0.05622	-0.15	-0.02793	-0.149	-0.02721	-0.148	-0.03089	-0.147	-0.02941	-0.146	-0.03089	6.984	-0.03073
25.997	0.59864	24.695	0.16806	23.505	0.05912	17.004	-0.03015	-0.152	-0.02279	-0.152	-0.02499	-0.151	-0.02573	-0.151	-0.02424	38.809	0.05726	-0.15	-0.02721	-0.149	-0.02868	-0.148	-0.03089	-0.147	-0.02721	-0.146	-0.03013	7.037	-0.03389
26.054	0.57725	24.757	0.17551	23.562	0.06282	17.063	-0.0293	-0.152	-0.02644	-0.152	-0.02573	-0.151	-0.02424	-0.151	-0.025	38.871	0.05934	-0.15	-0.02573	-0.149	-0.02868	-0.148	-0.02868	-0.147	-0.02868	-0.146	-0.03162	7.09	-0.03704
26.11	0.58639	24.819	0.17374	23.624	0.06375	17.118	-0.03192	-0.152	-0.02644	-0.152	-0.02499	-0.151	-0.02573	-0.151	-0.025	38.93	0.05117	-0.15	-0.02721	-0.149	-0.03162	-0.148	-0.02644	-0.147	-0.02941	-0.146	-0.02721	7.143	-0.03156
26.166	0.60708	24.878	0.16927	23.687	0.06744	17.172	-0.0276	-0.152	-0.02352	-0.152	-0.02644	-0.151	-0.02204	-0.151	-0.025	38.987	0.05119	-0.15	-0.02793	-0.149	-0.02868	-0.148	-0.02868	-0.147	-0.02868	-0.146	-0.03089	7.198	-0.03316
26.226	0.6048	24.938	0.16935	23.746	0.06197	17.226	-0.03105	-0.152	-0.02573	-0.152	-0.02644	-0.151	-0.025	-0.151	-0.025	39.044	0.06043	-0.15	-0.02424	-0.149	-0.02793	-0.148	-0.02793	-0.147	-0.03089	-0.146	-0.03162	7.256	-0.03081
26.291	0.60254	24.996	0.17123	23.804	0.062	17.279	-0.03106	-0.152	-0.02644	-0.152	-0.02424	-0.151	-0.02352	-0.151	-0.02573	39.098	0.05943	-0.15	-0.02793	-0.149	-0.02868	-0.148	-0.03089	-0.147	-0.02868	-0.146	-0.02941	7.317	-0.03083
26.356	0.60675	25.051	0.1695	23.86	0.0666	17.332	-0.02937	-0.152	-0.02573	-0.152	-0.02721	-0.151	-0.02644	-0.151	-0.02573	39.15	0.05946	-0.15	-0.02644	-0.149	-0.02793	-0.148	-0.02721	-0.147	-0.02793	-0.146	-0.03013	7.381	-0.0324
26.418	0.59681	25.102	0.17137	23.913	0.06389	17.387	-0.02765	-0.152	-0.02424	-0.152	-0.02499	-0.151	-0.02644	-0.151	-0.02721	39.202	0.06257	-0.15	-0.02793	-0.149	-0.02868	-0.148	-0.02868	-0.147	-0.02941	-0.146	-0.03162	7.441	-0.02928
26.476	0.60857	25.153	0.1733	23.966	0.06666	17.448	-0.02422	-0.152	-0.02573	-0.152	-0.02424	-0.151	-0.02573	-0.151	-0.025	39.256	0.0595	-0.15	-0.02941	-0.149	-0.02868	-0.148	-0.03013	-0.147	-0.02941	-0.146	-0.02793	7.499	-0.03641
26.531	0.57944	25.206	0.17428	24.019	0.06762	17.512	-0.02423	-0.152	-0.02352	-0.152	-0.02644	-0.151	-0.02573	-0.151	-0.02721	39.311	0.06976	-0.15	-0.02793	-0.149	-0.02573	-0.148	-0.02793	-0.147	-0.03089	-0.146	-0.02941	7.554	-0.03327
26.585	0.60268	25.262	0.18084	24.073	0.06856	17.571	-0.02595	-0.152	-0.02204	-0.152	-0.02499	-0.151	-0.02573	-0.151	-0.02352	39.372	0.0647	-0.15	-0.02573	-0.149	-0.02868	-0.148	-0.02793	-0.147	-0.02793	-0.146	-0.02793	7.608	-0.03722
26.645	0.62348	25.321	0.17997	24.131	0.07222	17.628	-0.03205	-0.152	-0.02279	-0.152	-0.02132	-0.151	-0.025	-0.151	-0.02721	39.433	0.07603	-0.15	-0.02721	-0.149	-0.02721	-0.148	-0.02793	-0.147	-0.02868	-0.146	-0.02868	7.662	-0.03646
26.709	0.61863	25.383	0.18102	24.192	0.07774	17.684	-0.02946	-0.152	-0.02499	-0.152	-0.02499	-0.151	-0.02573	-0.151	-0.025	39.495	0.06783	-0.15	-0.02573	-0.149	-0.02573	-0.148	-0.02868	-0.147	-0.02793	-0.146	-0.02941	7.715	-0.03013
26.774	0.61643	25.444	0.18014	24.254	0.07503	17.739	-0.02774	-0.152	-0.02573	-0.152	-0.02279	-0.151	-0.025	-0.151	-0.025	39.556	0.0658	-0.15	-0.03013	-0.149	-0.02941	-0.148	-0.02941	-0.147	-0.03013	-0.146	-0.03162	7.767	-0.03572
26.837	0.60263	25.503	0.17842	24.313	0.07233	17.792	-0.0321	-0.152	-0.02499	-0.152	-0.02499	-0.151	-0.02721	-0.151	-0.02644	39.612	0.06583	-0.15	-0.02644	-0.149	-0.02793	-0.148	-0.02868	-0.147	-0.03013	-0.146	-0.02868	7.822	-0.03335
26.896	0.61444	25.558	0.18127	24.37	0.07421	17.843	-0.03121	-0.152	-0.02499	-0.152	-0.02424	-0.151	-0.02132	-0.151	-0.02424	39.666	0.06686	-0.15	-0.02793	-0.149	-0.02941	-0.148	-0.03233	-0.147	-0.03089	-0.146	-0.02941	7.884	-0.02857
26.951	0.59799	25.612	0.17761	24.424	0.0706	17.897	-0.02951	-0.152	-0.02573	-0.152	-0.02644	-0.151	-0.02644	-0.151	-0.02721	39.719	0.07204	-0.15	-0.02644	-0.149	-0.02793	-0.148	-0.02721	-0.147	-0.03162	-0.146	-0.02941	7.945	-0.03019
27.006	0.60854	25.666	0.1842	24.478	0.07887	17.956	-0.02693	-0.152	-0.02721	-0.152	-0.02644	-0.151	-0.02424	-0.151	-0.02352	39.772	0.06999	-0.15	-0.02721	-0.149	-0.02941	-0.148	-0.03013	-0.147	-0.02868	-0.146	-0.02941	8.003	-0.03341
27.065	0.62421	25.719	0.18614	24.533	0.07616	18.019	-0.02173	-0.152	-0.02424	-0.152	-0.02279	-0.151	-0.02573	-0.151	-0.02644	39.824	0.0721	-0.15	-0.03013	-0.149	-0.02573	-0.148	-0.02793	-0.147	-0.02793	-0.146	-0.03013	8.061	-0.03738
27.128	0.61298	25.772	0.17971	24.586	0.07434	18.079	-0.02867	-0.152	-0.02424	-0.152	-0.02573	-0.151	-0.02644	-0.151	-0.02644	39.88	0.07627	-0.15	-0.02721	-0.149	-0.02868	-0.148	-0.02868	-0.147	-0.02941	-0.146	-0.03013	8.12	-0.03185
27.193	0.621	25.828	0.18812	24.639	0.07897	18.138	-0.02957	-0.152	-0.02573	-0.152	-0.02721	-0.151	-0.02279	-0.151	-0.02424	39.94	0.0835	-0.15	-0.02793	-0.149	-0.02793	-0.148	-0.02793	-0.147	-0.03013	-0.146	-0.02941	8.177	-0.03425
27.256	0.61744	25.891	0.19195	24.695	0.07805	18.195	-0.03221	-0.152	-0.02499	-0.152	-0.02573	-0.151	-0.02793	-0.151	-0.025	40.003	0.08455	-0.15	-0.02573	-0.149	-0.02941	-0.148	-0.02941	-0.147	-0.02793	-0.146	-0.02793	8.229	-0.03666
27.316	0.62419	25.954	0.19205	24.757	0.08365	18.251	-0.03047	-0.152	-0.02793	-0.152	-0.02279	-0.151	-0.02424	-0.151	-0.02721	40.064	0.07739	-0.15	-0.02941	-0.149	-0.02721	-0.148	-0.02941	-0.147	-0.02868	-0.146	-0.03234	8.28	-0.03589
27.372	0.61416	26.014	0.18658	24.818	0.08369	18.304	-0.03048	-0.152	-0.02424	-0.152	-0.02499	-0.151	-0.02424	-0.151	-0.02424	40.12	0.07534	-0.15	-0.02868	-0.149	-0.02868	-0.148	-0.03089	-0.147	-0.02941	-0.146	-0.02868	8.334	-0.03269
27.427	0.60543	26.069	0.18291	24.878	0.07817	18.356	-0.02788	-0.152	-0.02499	-0.152	-0.02644	-0.151	-0.02573	-0.151	-0.02352	40.176	0.08263	-0.15	-0.02644	-0.149	-0.02573	-0.148	-0.02868	-0.147	-0.02793	-0.146	-0.02793	8.39	-0.03114
27.483	0.62375	26.125	0.18765	24.937	0.08743	18.409	-0.02528	-0.152	-0.02279	-0.152	-0.02352	-0.151	-0.02573	-0.151	-0.02352	40.231	0.08159	-0.15	-0.02721	-0.149	-0.02793	-0.148	-0.02644	-0.147	-0.03013	-0.146	-0.02941	8.45	-0.02955
27.546	0.6421	26.179	0.1933	24.996	0.08471	18.464	-0.02529	-0.152	-0.02424	-0.152	-0.02424	-0.151	-0.02721	-0.151	-0.025	40.285	0.0827	-0.15	-0.02721	-0.149	-0.02793	-0.148	-0.02868	-0.147	-0.03013	-0.146	-0.03013	8.51	-0.03035
27.61	0.63469	26.232	0.18781	25.051	0.08289	18.523	-0.02355	-0.152	-0.02204	-0.152	-0.02573	-0.151	-0.02279	-0.151	-0.02793	40.336	0.08165	-0.15	-0.03013	-0.149	-0.02721	-0.148	-0.025	-0.147	-0.03013	-0.146	-0.03162	8.57	-0.03516
27.672	0.6208	26.283	0.1916	25.102	0.08203	18.585	-0.02445	-0.152	-0.02352	-0.152	-0.02499	-0.151	-0.02644	-0.151	-0.02424	40.39	0.08687	-0.15	-0.02644	-0.149	-0.02868	-0.148	-0.02868	-0.147	-0.03013	-0.146	-0.02793	8.628	-0.03278
27.733	0.62236	26.338	0.18985	25.151	0.08758	18.647	-0.02619	-0.152	-0.02279	-0.152	-0.02573	-0.151	-0.02573	-0.151	-0.02793	40.447	0.09101	-0.15	-0.02793	-0.149	-0.02573	-0.148	-0.02868	-0.147	-0.03162	-0.146	-0.03089	8.683	-0.03843
27.79	0.62777	26.397	0.20201	25.205	0.09038	18.705	-0.03144	-0.152	-0.02352	-0.152	-0.02499	-0.151	-0.02644	-0.151	-0.025	40.51	0.09422	-0.15	-0.02793	-0.149	-0.02721	-0.148	-0.02941	-0.147	-0.02941	-0.146	-0.03013	8.737	-0.03683
27.844	0.61643	26.46	0.20307	25.261	0.08952	18.761	-0.0306	-0.152	-0.02279	-0.152	-0.02573	-0.151	-0.02573	-0.151	-0.02352	40.571	0.09628	-0.15	-0.02868	-0.149	-0.02644	-0.148	-0.02941	-0.147	-0.02573	-0.146	-0.03013	8.791	-0.03365
27.901	0.62966	26.52	0.19849	25.321	0.09323	18.816	-0.02974	-0.152	-0.02424	-0.152	-0.02644	-0.151	-0.02721	-0.151	-0.02573	40.63	0.0891	-0.15	-0.02573	-0.149	-0.02721	-0.148	-0.02721	-0.147	-0.02868	-0.146	-0.02721	8.844	-0.03285
27.962	0.65061	26.579	0.1967	25.383	0.09237	18.871	-0.02976	-0.152	-0.02204	-0.152	-0.02352	-0.151	-0.02424	-0.151	-0.02279	40.688	0.08806	-0.15	-0.02644	-0.149	-0.02941	-0.148	-0.03162	-0.147	-0.02941	-0.146	-0.03089	8.897	-0.03286
28.027	0.63931	26.638	0.1968	25.444	0.09332	18.925	-0.02625	-0.152	-0.02352	-0.152	-0.02352	-0.151	-0.02644	-0.151	-0.02793	40.744	0.09019	-0.15	-0.02721	-0.149	-0.02644	-0.148	-0.02424	-0.147	-0.03013	-0.146	-0.02721	8.955	-0.03048
28.092	0.62926	26.692	0.19781	25.503	0.09613	18.977	-0.02803	-0.152	-0.02352	-0.152	-0.02424	-0.151	-0.02352	-0.151	-0.02352	40.797	0.08921	-0.15	-0.02868	-0.149	-0.02644	-0.148	-0.03089	-0.147	-0.02793	-0.146	-0.02868	9.017	-0.02647
28.153	0.62956	26.744	0.19605	25.558	0.08877	19.03	-0.0298	-0.152	-0.02352	-0.152	-0.02644	-0.151	-0.02573	-0.151	-0.02793	40.85	0.09336	-0.15	-0.02644	-0.149	-0.02573	-0.148	-0.02644	-0.147	-0.02721	-0.146	-0.02793	9.081	-0.03133
28.212	0.62985	26.797	0.20172	25.612	0.09531	19.088	-0.02456	-0.152	-0.02644	-0.152	-0.02499	-0.151	-0.02573	-0.151	-0.02279	40.903	0.09448	-0.15	-0.02721	-0.149	-0.03089	-0.148	-0.03162	-0.147	-0.02793	-0.146	-0.03162	9.14	-0.03618
28.267	0.63146	26.851	0.2037	25.666	0.09626	19.15	-0.02544	-0.152	-0.02573	-0.152	-0.02721	-0.151	-0.02721	-0.151	-0.02793	40.958	0.09452	-0.15	-0.02644	-0.149	-0.02721	-0.148	-0.03089	-0.147	-0.02868	-0.146	-0.02645	9.196	-0.03777
28.322	0.62523	26.905	0.20003	25.719	0.0963	19.211	-0.02808	-0.152	-0.02499	-0.152	-0.02499	-0.151	-0.02644	-0.151	-0.02644	41.015	0.0997	-0.15	-0.02941	-0.149	-0.03013	-0.148	-0.02573	-0.147	-0.025	-0.146	-0.02868	9.252	-0.03779
28.381	0.64496	26.963	0.20388	25.772	0.09911	19.27	-0.02986	-0.152	-0.02573	-0.152	-0.02499	-0.151	-0.02573	-0.151	-0.025	41.076	0.09974	-0.15	-0.02573	-0.149	-0.02721	-0.148	-0.03162	-0.147	-0.03162	-0.146	-0.02868	9.307	-0.03381
28.447	0.66221	27.024	0.20862	25.828	0.10193	19.329	-0.02724	-0.152	-0.02424	-0.152	-0.02644	-0.151	-0.025	-0.151	-0.02793	41.138	0.10601	-0.15	-0.03013	-0.149	-0.02721	-0.148	-0.02721	-0.147	-0.02721	-0.146	-0.02645	9.359	-0.03541
28.512	0.63918	27.087	0.21153	25.89	0.10572	19.387	-0.02898	-0.152	-0.02644	-0.152	-0.02793	-0.151	-0.02573	-0.151	-0.02721	41.197	0.10091	-0.15	-0.02573	-0.149	-0.02573	-0.148	-0.02941	-0.147	-0.02941	-0.146	-0.03162	9.41	-0.03543
28.573	0.62645	27.147	0.20417	25.954	0.10481	19.44	-0.029	-0.152	-0.02499	-0.152	-0.02424	-0.151	-0.025	-0.151	-0.02793	41.253	0.10196	-0.15	-0.02721	-0.149	-0.03013	-0.148	-0.02941	-0.147	-0.02721	-0.146	-0.02793	9.464	-0.03386
28.631	0.63842	27.204	0.2033	26.013	0.10208	19.491	-0.03256	-0.152	-0.02424	-0.152	-0.02573	-0.151	-0.02573	-0.151	-0.02424	41.309	0.102	-0.15	-0.02793	-0.149	-0.02868	-0.148	-0.02721	-0.147	-0.02721	-0.146	-0.02868	9.523	-0.02901
28.686	0.64649	27.259	0.19869	26.069	0.09747	19.542	-0.02992	-0.152	-0.02499	-0.152	-0.02352	-0.151	-0.02352	-0.151	-0.02573	41.363	0.10828	-0.15	-0.03013	-0.149	-0.02721	-0.148	-0.02941	-0.147	-0.02941	-0.146	-0.02868	9.585	-0.02986
28.741	0.64032	27.312	0.20818	26.124	0.10217	19.596	-0.02288	-0.152	-0.02499	-0.152	-0.02424	-0.151	-0.02644	-0.151	-0.02644	41.417	0.1052	-0.15	-0.02573	-0.149	-0.02941	-0.148	-0.02868	-0.147	-0.02721	-0.146	-0.02721	9.646	-0.03392
28.801	0.64452	27.365	0.20733	26.179	0.10597	19.653	-0.02555	-0.152	-0.02499	-0.152	-0.02499	-0.151	-0.02424	-0.151	-0.02868	41.469	0.10734	-0.15	-0.02868	-0.149	-0.02424	-0.148	-0.02941	-0.147	-0.03013	-0.146	-0.02793	9.705	-0.03393
28.866	0.66826	27.418	0.21116	26.231	0.10226	19.714	-0.02469	-0.152	-0.02499	-0.152	-0.02424	-0.151	-0.02721	-0.151	-0.02573	41.522	0.10426	-0.15	-0.02644	-0.149	-0.02721	-0.148	-0.02868	-0.147	-0.02941	-0.146	-0.02793	9.764	-0.03233
28.931	0.65554	27.472	0.21217	26.283	0.10605	19.776	-0.02115	-0.152	-0.02424	-0.152	-0.02573	-0.151	-0.025	-0.151	-0.02573	41.579	0.10946	-0.15	-0.03013	-0.149	-0.02793	-0.148	-0.02793	-0.147	-0.02645	-0.146	-0.02645	9.819	-0.0364
28.993	0.64022	27.531	0.21794	26.337	0.10701	19.837	-0.02909	-0.152	-0.02644	-0.152	-0.02499	-0.151	-0.02793	-0.151	-0.025	41.641	0.11997	-0.15	-0.02573	-0.149	-0.02644	-0.148	-0.02868	-0.147	-0.02941	-0.146	-0.02941	9.871	-0.03479
29.052	0.65097	27.593	0.21989	26.396	0.11451	19.895	-0.02646	-0.152	-0.02424	-0.152	-0.02352	-0.151	-0.025	-0.151	-0.02573	41.702	0.1169	-0.15	-0.02793	-0.149	-0.02868	-0.148	-0.03013	-0.147	-0.02868	-0.146	-0.02868	9.923	-0.03802
29.107	0.6447	27.654	0.21626	26.459	0.11548	19.949	-0.03003	-0.152	-0.02499	-0.152	-0.02424	-0.151	-0.02644	-0.151	-0.02644	41.762	0.10546	-0.15	-0.02721	-0.149	-0.02573	-0.148	-0.02868	-0.147	-0.02721	-0.146	-0.03089	9.976	-0.03402
29.162	0.64498	27.711	0.21165	26.52	0.11372	20.003	-0.03535	-0.152	-0.02573	-0.152	-0.02644	-0.151	-0.02424	-0.151	-0.025	41.822	0.11074	-0.15	-0.02941	-0.149	-0.02793	-0.148	-0.02721	-0.147	-0.02793	-0.146	-0.02793	10.032	-0.03484
29.22	0.65309	27.768	0.21081	26.579	0.10721	20.056	-0.02385	-0.152	-0.02424	-0.152	-0.02573	-0.151	-0.025	-0.151	-0.02644	41.879	0.11493	-0.15	-0.02721	-0.149	-0.02721	-0.148	-0.02868	-0.147	-0.02721	-0.146	-0.02793	10.09	-0.03079
29.284	0.65734	27.823	0.21465	26.638	0.11473	20.109	-0.03007	-0.152	-0.02424	-0.152	-0.02573	-0.151	-0.02721	-0.151	-0.02644	41.934	0.11607	-0.15	-0.02424	-0.149	-0.02941	-0.148	-0.02721	-0.147	-0.03013	-0.146	-0.02868	10.152	-0.03164
29.348	0.67341	27.877	0.21474	26.693	0.11199	20.163	-0.02652	-0.152	-0.02352	-0.152	-0.02352	-0.151	-0.02352	-0.151	-0.02424	41.984	0.11713	-0.15	-0.02721	-0.149	-0.02721	-0.148	-0.02721	-0.147	-0.02721	-0.146	-0.02721	10.215	-0.03326
29.41	0.64885	27.929	0.21201	26.745	0.11295	20.221	-0.02567	-0.152	-0.02499	-0.152	-0.02644	-0.151	-0.025	-0.151	-0.02424	42.035	0.11615	-0.15	-0.02573	-0.149	-0.02868	-0.148	-0.02721	-0.147	-0.02941	-0.146	-0.02868	10.275	-0.03571
29.469	0.6413	27.981	0.22056	26.798	0.11397	20.284	-0.01859	-0.152	-0.02499	-0.152	-0.02279	-0.151	-0.025	-0.151	-0.02644	42.089	0.12137	-0.15	-0.02721	-0.149	-0.02941	-0.148	-0.02573	-0.147	-0.02941	-0.146	-0.02793	10.33	-0.03657
29.525	0.66383	28.037	0.22256	26.851	0.11584	20.347	-0.02216	-0.152	-0.02279	-0.152	-0.02721	-0.151	-0.025	-0.151	-0.02644	42.146	0.12251	-0.15	-0.02793	-0.149	-0.02941	-0.148	-0.02868	-0.147	-0.03089	-0.146	-0.02868	10.384	-0.03982
29.581	0.65234	28.096	0.22457	26.906	0.11498	20.404	-0.02923	-0.152	-0.02644	-0.152	-0.02499	-0.151	-0.025	-0.151	-0.02424	42.206	0.12672	-0.15	-0.02644	-0.149	-0.02721	-0.148	-0.02721	-0.147	-0.02868	-0.146	-0.03089	10.438	-0.03576
29.638	0.65656	28.158	0.2237	26.963	0.12343	20.46	-0.02659	-0.152	-0.02132	-0.152	-0.02352	-0.151	-0.02424	-0.151	-0.02573	42.268	0.12153	-0.15	-0.02868	-0.149	-0.02868	-0.148	-0.02644	-0.147	-0.02573	-0.146	-0.02941	10.492	-0.03334
29.7	0.66866	28.218	0.2238	27.024	0.12722	20.515	-0.02394	-0.152	-0.02424	-0.152	-0.02721	-0.151	-0.02721	-0.151	-0.02644	42.329	0.12267	-0.15	-0.02721	-0.149	-0.03089	-0.148	-0.02644	-0.147	-0.02941	-0.146	-0.02793	10.543	-0.03664
29.766	0.6808	28.277	0.22107	27.087	0.12264	20.569	-0.02574	-0.152	-0.02352	-0.152	-0.02424	-0.151	-0.02279	-0.151	-0.02279	42.387	0.1206	-0.15	-0.02793	-0.149	-0.02941	-0.148	-0.03089	-0.147	-0.02941	-0.146	-0.02868	10.597	-0.03421
29.829	0.66669	28.335	0.22684	27.148	0.1255	20.621	-0.02487	-0.152	-0.02279	-0.152	-0.02499	-0.151	-0.025	-0.151	-0.02352	42.442	0.12168	-0.15	-0.02573	-0.149	-0.02644	-0.148	-0.03233	-0.147	-0.02868	-0.146	-0.02941	10.657	-0.0326
29.891	0.64862	28.39	0.21941	27.204	0.11994	20.673	-0.02843	-0.152	-0.02573	-0.152	-0.02573	-0.151	-0.02644	-0.151	-0.02941	42.496	0.12488	-0.15	-0.02573	-0.149	-0.02721	-0.148	-0.02793	-0.147	-0.02721	-0.146	-0.03013	10.72	-0.02853
29.948	0.67259	28.444	0.2261	27.257	0.12372	20.73	-0.0231	-0.152	-0.02499	-0.152	-0.02352	-0.151	-0.02352	-0.151	-0.02352	42.55	0.12493	-0.15	-0.02573	-0.149	-0.02868	-0.148	-0.02941	-0.147	-0.02793	-0.146	-0.03013	10.78	-0.03182
30.002	0.65704	28.498	0.22527	27.311	0.12004	20.79	-0.02311	-0.152	-0.02499	-0.152	-0.02573	-0.151	-0.02573	-0.151	-0.02424	42.603	0.13022	-0.15	-0.02721	-0.149	-0.02793	-0.148	-0.02868	-0.147	-0.02793	-0.146	-0.02721	10.838	-0.03834
30.058	0.65997	28.551	0.22629	27.364	0.12852	20.853	-0.02225	-0.152	-0.02352	-0.152	-0.02499	-0.151	-0.02573	-0.151	-0.02279	42.655	0.12822	-0.15	-0.02793	-0.149	-0.02941	-0.148	-0.02868	-0.147	-0.03162	-0.146	-0.03089	10.894	-0.03756
30.117	0.6721	28.604	0.23113	27.417	0.1267	20.913	-0.0276	-0.152	-0.02424	-0.152	-0.02352	-0.151	-0.02573	-0.151	-0.02644	42.712	0.13245	-0.15	-0.02644	-0.149	-0.02868	-0.148	-0.03162	-0.147	-0.02645	-0.146	-0.02868	10.95	-0.03838
30.18	0.68167	28.662	0.23025	27.471	0.12582	20.972	-0.0267	-0.152	-0.02573	-0.152	-0.02424	-0.151	-0.025	-0.151	-0.025	42.774	0.13985	-0.15	-0.025	-0.149	-0.02644	-0.148	-0.02793	-0.147	-0.03089	-0.146	-0.02793	11.004	-0.03595
30.244	0.68064	28.725	0.23796	27.53	0.13903	21.029	-0.02496	-0.152	-0.02721	-0.152	-0.02279	-0.151	-0.02573	-0.151	-0.02279	42.837	0.13361	-0.15	-0.02868	-0.149	-0.03013	-0.148	-0.03013	-0.147	-0.02793	-0.146	-0.03013	11.055	-0.03516
30.306	0.66123	28.786	0.22955	27.593	0.13347	21.082	-0.0312	-0.152	-0.02499	-0.152	-0.02352	-0.151	-0.025	-0.151	-0.02644	42.896	0.13474	-0.15	-0.02793	-0.149	-0.02868	-0.148	-0.02644	-0.147	-0.03233	-0.146	-0.02793	11.108	-0.03518
30.364	0.66153	28.845	0.23342	27.653	0.13353	21.135	-0.02674	-0.152	-0.02573	-0.152	-0.02499	-0.151	-0.025	-0.151	-0.02644	42.953	0.13054	-0.15	-0.02868	-0.149	-0.02868	-0.148	-0.02793	-0.147	-0.02573	-0.146	-0.02793	11.163	-0.03275
30.421	0.66843	28.901	0.23068	27.71	0.12606	21.188	-0.02499	-0.152	-0.02352	-0.152	-0.02424	-0.151	-0.025	-0.151	-0.02644	43.009	0.13485	-0.15	-0.02793	-0.149	-0.02793	-0.148	-0.02941	-0.147	-0.02868	-0.146	-0.02645	11.221	-0.03195
30.476	0.67267	28.957	0.2327	27.767	0.13365	21.242	-0.01965	-0.152	-0.02424	-0.152	-0.02721	-0.151	-0.02793	-0.151	-0.025	43.063	0.13805	-0.15	-0.02644	-0.149	-0.02721	-0.148	-0.02793	-0.147	-0.02573	-0.146	-0.03089	11.282	-0.03197
30.537	0.67564	29.011	0.23088	27.823	0.13181	21.298	-0.0241	-0.152	-0.02499	-0.152	-0.02499	-0.151	-0.02352	-0.151	-0.02721	43.116	0.13598	-0.15	-0.02644	-0.149	-0.02868	-0.148	-0.03089	-0.147	-0.02941	-0.146	-0.03013	11.343	-0.03198
30.603	0.69705	29.063	0.23289	27.876	0.13376	21.356	-0.02054	-0.152	-0.02204	-0.152	-0.02424	-0.151	-0.02868	-0.151	-0.025	43.167	0.13707	-0.15	-0.02793	-0.149	-0.02721	-0.148	-0.02721	-0.147	-0.02941	-0.146	-0.03089	11.405	-0.03527
30.668	0.69739	29.115	0.23391	27.928	0.13382	21.418	-0.02412	-0.152	-0.02424	-0.152	-0.02644	-0.151	-0.02793	-0.151	-0.02721	43.221	0.13821	-0.15	-0.02868	-0.149	-0.02793	-0.148	-0.02868	-0.147	-0.02868	-0.146	-0.02941	11.463	-0.03695
30.73	0.66469	29.17	0.24448	27.981	0.13952	21.48	-0.02145	-0.152	-0.02644	-0.152	-0.02352	-0.151	-0.025	-0.151	-0.02424	43.281	0.14879	-0.15	-0.02868	-0.149	-0.02573	-0.148	-0.02941	-0.147	-0.02941	-0.146	-0.02941	11.518	-0.03857
30.788	0.66894	29.232	0.24175	28.037	0.14052	21.539	-0.02414	-0.152	-0.02644	-0.152	-0.02793	-0.151	-0.02644	-0.151	-0.02352	43.343	0.15099	-0.15	-0.025	-0.149	-0.02721	-0.148	-0.02793	-0.147	-0.03233	-0.146	-0.03089	11.571	-0.03698
30.843	0.67722	29.294	0.24378	28.096	0.1472	21.595	-0.03044	-0.152	-0.02499	-0.152	-0.02424	-0.151	-0.02279	-0.151	-0.02644	43.404	0.14259	-0.15	-0.02793	-0.149	-0.02721	-0.148	-0.03013	-0.147	-0.03013	-0.146	-0.03089	11.624	-0.03453
30.896	0.69206	29.354	0.23627	28.158	0.13874	21.65	-0.02328	-0.152	-0.01984	-0.152	-0.02721	-0.151	-0.02424	-0.151	-0.02644	43.464	0.14582	-0.15	-0.03013	-0.149	-0.03013	-0.148	-0.03013	-0.147	-0.02868	-0.146	-0.02941	11.677	-0.03454
30.954	0.68039	29.412	0.23637	28.219	0.14164	21.703	-0.02599	-0.152	-0.02279	-0.152	-0.02499	-0.151	-0.02573	-0.151	-0.02721	43.522	0.14375	-0.15	-0.02573	-0.149	-0.02644	-0.148	-0.02721	-0.147	-0.02941	-0.146	-0.03162	11.731	-0.03456
31.019	0.69797	29.468	0.23747	28.278	0.13984	21.756	-0.02419	-0.152	-0.02499	-0.152	-0.02352	-0.151	-0.02721	-0.151	-0.02279	43.576	0.14593	-0.15	-0.02941	-0.149	-0.02941	-0.148	-0.03013	-0.147	-0.02941	-0.146	-0.02721	11.789	-0.03211
31.083	0.69702	29.522	0.23943	28.336	0.14177	21.808	-0.0242	-0.152	-0.02424	-0.152	-0.02352	-0.151	-0.02644	-0.151	-0.02868	43.628	0.14494	-0.15	-0.02941	-0.149	-0.03013	-0.148	-0.02573	-0.147	-0.02941	-0.146	-0.02941	11.852	-0.03129
31.147	0.69338	29.575	0.2386	28.391	0.14565	21.863	-0.02421	-0.152	-0.02499	-0.152	-0.02573	-0.151	-0.02424	-0.151	-0.02279	43.681	0.14816	-0.15	-0.02644	-0.149	-0.02941	-0.148	-0.02941	-0.147	-0.02941	-0.146	-0.02868	11.913	-0.03377
31.205	0.68307	29.628	0.24062	28.444	0.13905	21.924	-0.01614	-0.152	-0.02573	-0.152	-0.02573	-0.151	-0.02573	-0.151	-0.02644	43.734	0.14926	-0.15	-0.02868	-0.149	-0.02868	-0.148	-0.02721	-0.147	-0.02721	-0.146	-0.03013	11.971	-0.03379
31.26	0.66478	29.681	0.24545	28.498	0.14766	21.986	-0.01704	-0.152	-0.02499	-0.152	-0.02499	-0.151	-0.02721	-0.151	-0.02424	43.789	0.15146	-0.15	-0.02793	-0.149	-0.02721	-0.148	-0.02868	-0.147	-0.02868	-0.146	-0.02941	12.028	-0.03875
31.316	0.69557	29.738	0.25034	28.55	0.14484	22.046	-0.02247	-0.152	-0.02424	-0.152	-0.02204	-0.151	-0.02352	-0.151	-0.02352	43.846	0.15364	-0.15	-0.02721	-0.149	-0.02868	-0.148	-0.02941	-0.147	-0.02721	-0.146	-0.02793	12.083	-0.03382
31.374	0.70116	29.799	0.24953	28.603	0.14681	22.103	-0.02249	-0.152	-0.02132	-0.152	-0.02352	-0.151	-0.02868	-0.151	-0.02573	43.907	0.15688	-0.15	-0.02573	-0.149	-0.02644	-0.148	-0.02868	-0.147	-0.02721	-0.146	-0.02941	12.137	-0.03965
31.437	0.68957	29.862	0.25538	28.662	0.15447	22.159	-0.02157	-0.152	-0.02499	-0.152	-0.02499	-0.151	-0.02793	-0.151	-0.02721	43.97	0.16014	-0.15	-0.03013	-0.149	-0.02573	-0.148	-0.02941	-0.147	-0.02941	-0.146	-0.02941	12.189	-0.03305
31.503	0.70454	29.922	0.24976	28.724	0.15547	22.214	-0.02158	-0.152	-0.02279	-0.152	-0.02573	-0.151	-0.02644	-0.151	-0.02644	44.03	0.15489	-0.15	-0.02644	-0.149	-0.03013	-0.148	-0.02793	-0.147	-0.02721	-0.146	-0.02793	12.241	-0.03387
31.566	0.6969	29.979	0.24314	28.786	0.15838	22.266	-0.0234	-0.152	-0.02721	-0.152	-0.02644	-0.151	-0.025	-0.151	-0.02644	44.087	0.15281	-0.15	-0.02793	-0.149	-0.02721	-0.148	-0.02721	-0.147	-0.02941	-0.146	-0.03089	12.297	-0.03226
31.626	0.67728	30.034	0.24805	28.845	0.14993	22.318	-0.0234	-0.152	-0.02352	-0.152	-0.02424	-0.151	-0.025	-0.151	-0.02573	44.142	0.15605	-0.15	-0.02573	-0.149	-0.03013	-0.148	-0.02868	-0.147	-0.02793	-0.146	-0.03013	12.358	-0.02813
31.683	0.68954	30.088	0.24815	28.901	0.14999	22.371	-0.02431	-0.152	-0.02573	-0.152	-0.02424	-0.151	-0.02573	-0.151	-0.02721	44.195	0.15611	-0.15	-0.02721	-0.149	-0.02644	-0.148	-0.02941	-0.147	-0.02941	-0.146	-0.03013	12.42	-0.03064
31.737	0.68714	30.143	0.25212	28.957	0.15482	22.428	-0.01984	-0.152	-0.02573	-0.152	-0.02573	-0.151	-0.025	-0.151	-0.02644	44.249	0.15725	-0.15	-0.025	-0.149	-0.02573	-0.148	-0.02941	-0.147	-0.02868	-0.146	-0.02721	12.479	-0.03313
31.794	0.7074	30.197	0.25029	29.011	0.15581	22.489	-0.01441	-0.152	-0.02352	-0.152	-0.02352	-0.151	-0.02573	-0.151	-0.02352	44.301	0.1594	-0.15	-0.02941	-0.149	-0.02721	-0.148	-0.03013	-0.147	-0.03013	-0.146	-0.03089	12.538	-0.03396
31.856	0.69975	30.249	0.25233	29.063	0.15402	22.551	-0.01894	-0.152	-0.02499	-0.152	-0.02499	-0.151	-0.02644	-0.151	-0.02721	44.356	0.16161	-0.15	-0.02721	-0.149	-0.02573	-0.148	-0.02721	-0.147	-0.02868	-0.146	-0.02868	12.595	-0.03398
31.921	0.70808	30.303	0.24856	29.115	0.15501	22.611	-0.01987	-0.152	-0.02279	-0.152	-0.02279	-0.151	-0.02352	-0.151	-0.025	44.415	0.16595	-0.15	-0.02868	-0.149	-0.02941	-0.148	-0.02721	-0.147	-0.02645	-0.146	-0.03013	12.649	-0.03318
31.983	0.70842	30.363	0.2573	29.17	0.15985	22.671	-0.01806	-0.152	-0.02573	-0.152	-0.02352	-0.151	-0.02352	-0.151	-0.025	44.478	0.16923	-0.15	-0.02868	-0.149	-0.02721	-0.148	-0.02793	-0.147	-0.02721	-0.146	-0.02721	12.701	-0.03898
32.044	0.70474	30.425	0.2603	29.231	0.15893	22.729	-0.0226	-0.152	-0.02644	-0.152	-0.02424	-0.151	-0.02573	-0.151	-0.02644	44.537	0.16181	-0.15	-0.02721	-0.149	-0.02721	-0.148	-0.02793	-0.147	-0.02868	-0.146	-0.02868	12.754	-0.03488
32.1	0.68773	30.486	0.25948	29.293	0.16378	22.783	-0.01897	-0.152	-0.02424	-0.152	-0.02352	-0.151	-0.02279	-0.151	-0.02352	44.595	0.16292	-0.15	-0.02941	-0.149	-0.02721	-0.148	-0.02941	-0.147	-0.02941	-0.146	-0.02793	12.808	-0.03489
32.155	0.69201	30.546	0.25866	29.353	0.15908	22.836	-0.02079	-0.152	-0.02279	-0.152	-0.02424	-0.151	-0.02793	-0.151	-0.02793	44.651	0.16622	-0.15	-0.02644	-0.149	-0.02644	-0.148	-0.02941	-0.147	-0.02941	-0.146	-0.02868	12.865	-0.03574
32.212	0.72036	30.604	0.2559	29.411	0.16108	22.888	-0.01538	-0.152	-0.02352	-0.152	-0.02424	-0.151	-0.02424	-0.151	-0.02132	44.707	0.16629	-0.15	-0.02644	-0.149	-0.02868	-0.148	-0.02721	-0.147	-0.03233	-0.146	-0.02941	12.925	-0.02991
32.273	0.71537	30.659	0.255	29.468	0.16214	22.941	-0.0181	-0.152	-0.02279	-0.152	-0.02573	-0.151	-0.02279	-0.151	-0.02573	44.761	0.16956	-0.15	-0.02941	-0.149	-0.02868	-0.148	-0.02721	-0.147	-0.02941	-0.146	-0.03013	12.989	-0.03079
32.338	0.70231	30.711	0.25611	29.522	0.15929	22.995	-0.01718	-0.152	-0.02499	-0.152	-0.02499	-0.151	-0.025	-0.151	-0.02279	44.813	0.16747	-0.15	-0.02793	-0.149	-0.02721	-0.148	-0.03013	-0.147	-0.03013	-0.146	-0.02941	13.05	-0.03162
32.403	0.72409	30.761	0.25621	29.575	0.16227	23.055	-0.01447	-0.152	-0.02499	-0.152	-0.02424	-0.151	-0.02721	-0.151	-0.025	44.865	0.16753	-0.15	-0.02721	-0.149	-0.02868	-0.148	-0.02793	-0.147	-0.02645	-0.146	-0.02941	13.107	-0.03831
32.465	0.70298	30.814	0.26014	29.628	0.16041	23.118	-0.01269	-0.152	-0.02352	-0.152	-0.02573	-0.151	-0.02573	-0.151	-0.02424	44.92	0.17399	-0.15	-0.02793	-0.149	-0.025	-0.148	-0.02941	-0.147	-0.03089	-0.146	-0.02941	13.162	-0.03833
32.522	0.70328	30.87	0.26313	29.682	0.17192	23.179	-0.0163	-0.152	-0.02573	-0.152	-0.02424	-0.151	-0.02644	-0.151	-0.02721	44.979	0.16982	-0.15	-0.025	-0.149	-0.02868	-0.148	-0.02644	-0.147	-0.03013	-0.146	-0.02793	13.216	-0.03502
32.578	0.70497	30.929	0.2671	29.738	0.16721	23.237	-0.01721	-0.152	-0.02499	-0.152	-0.02573	-0.151	-0.02573	-0.151	-0.02573	45.04	0.17629	-0.15	-0.03089	-0.149	-0.02941	-0.148	-0.03013	-0.147	-0.02868	-0.146	-0.02941	13.27	-0.03668
32.632	0.70927	30.99	0.26432	29.798	0.17114	23.292	-0.01632	-0.152	-0.02573	-0.152	-0.02793	-0.151	-0.025	-0.151	-0.025	45.102	0.18061	-0.15	-0.02352	-0.149	-0.02793	-0.148	-0.02793	-0.147	-0.03013	-0.146	-0.03013	13.324	-0.03505
32.691	0.72567	31.052	0.26735	29.861	0.17602	23.347	-0.01633	-0.152	-0.02352	-0.152	-0.02424	-0.151	-0.02424	-0.151	-0.02644	45.162	0.17532	-0.15	-0.02721	-0.149	-0.03013	-0.148	-0.03013	-0.147	-0.02793	-0.146	-0.02868	13.377	-0.0359
32.756	0.71798	31.112	0.26457	29.922	0.17131	23.401	-0.01545	-0.152	-0.02868	-0.152	-0.02424	-0.151	-0.02644	-0.151	-0.025	45.221	0.17539	-0.15	-0.02279	-0.149	-0.02644	-0.148	-0.02644	-0.147	-0.02868	-0.146	-0.02793	13.431	-0.03509
32.821	0.71291	31.168	0.26279	29.979	0.16851	23.453	-0.0118	-0.152	-0.02644	-0.152	-0.02573	-0.151	-0.02424	-0.151	-0.02573	45.275	0.17546	-0.15	-0.02793	-0.149	-0.03089	-0.148	-0.02941	-0.147	-0.03013	-0.146	-0.02868	13.49	-0.03006
32.883	0.72942	31.221	0.26479	30.034	0.16572	23.505	-0.0109	-0.152	-0.02499	-0.152	-0.02573	-0.151	-0.02573	-0.151	-0.02352	45.329	0.17343	-0.15	-0.02644	-0.149	-0.02644	-0.148	-0.02793	-0.147	-0.02868	-0.146	-0.02793	13.551	-0.03094
32.942	0.70691	31.275	0.26395	30.088	0.17153	23.562	-0.00907	-0.152	-0.02573	-0.152	-0.02793	-0.151	-0.02424	-0.151	-0.02721	45.382	0.18953	-0.15	-0.02279	-0.149	-0.03013	-0.148	-0.02868	-0.147	-0.02941	-0.146	-0.03013	13.61	-0.03428
32.997	0.69503	31.328	0.27086	30.142	0.1716	23.624	-0.00362	-0.152	-0.02424	-0.152	-0.02204	-0.151	-0.02573	-0.151	-0.02644	45.434	0.17781	-0.15	-0.02721	-0.149	-0.02793	-0.148	-0.03013	-0.147	-0.02793	-0.146	-0.02868	13.668	-0.03516
33.051	0.72089	31.381	0.26416	30.197	0.17548	23.687	-0.00819	-0.152	-0.02573	-0.152	-0.02793	-0.151	-0.02573	-0.151	-0.02573	45.488	0.18325	-0.15	-0.025	-0.149	-0.03013	-0.148	-0.02941	-0.147	-0.03013	-0.146	-0.02721	13.727	-0.03432
33.111	0.72796	31.436	0.26813	30.249	0.17555	23.746	-0.01455	-0.152	-0.02644	-0.152	-0.02424	-0.151	-0.02352	-0.151	-0.02573	45.546	0.18437	-0.15	-0.02721	-0.149	-0.02721	-0.148	-0.02868	-0.147	-0.02941	-0.146	-0.02793	13.784	-0.03268
33.175	0.74848	31.496	0.28181	30.303	0.17562	23.804	-0.01366	-0.152	-0.02573	-0.152	-0.02499	-0.151	-0.02424	-0.151	-0.02352	45.609	0.18878	-0.15	-0.02644	-0.149	-0.02941	-0.148	-0.02941	-0.147	-0.03162	-0.146	-0.02868	13.837	-0.03856
33.24	0.71112	31.561	0.27519	30.363	0.18052	23.86	-0.01004	-0.152	-0.02573	-0.152	-0.02424	-0.151	-0.025	-0.151	-0.02868	45.671	0.18886	-0.15	-0.025	-0.149	-0.02644	-0.148	-0.02721	-0.147	-0.02868	-0.146	-0.03013	13.887	-0.03857
33.302	0.72094	31.621	0.27241	30.425	0.18636	23.913	-0.01093	-0.152	-0.02424	-0.152	-0.02721	-0.151	-0.02352	-0.151	-0.02424	45.729	0.18355	-0.15	-0.02721	-0.149	-0.02644	-0.148	-0.02793	-0.147	-0.03013	-0.146	-0.03013	13.94	-0.03356
33.361	0.71986	31.678	0.26672	30.485	0.17781	23.966	-0.01185	-0.152	-0.02352	-0.152	-0.02573	-0.151	-0.025	-0.151	-0.02941	45.785	0.18362	-0.15	-0.02721	-0.149	-0.02721	-0.148	-0.02721	-0.147	-0.02868	-0.146	-0.02868	13.996	-0.03019
33.417	0.72287	31.734	0.27068	30.545	0.18077	24.019	-0.01279	-0.152	-0.02573	-0.152	-0.02352	-0.151	-0.02573	-0.151	-0.025	45.841	0.18691	-0.15	-0.02573	-0.149	-0.02793	-0.148	-0.02941	-0.147	-0.02868	-0.146	-0.03089	14.055	-0.03021
33.472	0.72449	31.789	0.27566	30.604	0.18179	24.074	-0.00547	-0.152	-0.02573	-0.152	-0.02499	-0.151	-0.02352	-0.151	-0.02573	45.894	0.18803	-0.15	-0.02721	-0.149	-0.03162	-0.148	-0.03013	-0.147	-0.02793	-0.146	-0.025	14.116	-0.03361
33.531	0.73026	31.841	0.27381	30.659	0.17898	24.131	-0.00548	-0.152	-0.02352	-0.152	-0.02573	-0.151	-0.02941	-0.151	-0.02793	45.947	0.19027	-0.15	-0.02941	-0.149	-0.02793	-0.148	-0.02941	-0.147	-0.03089	-0.146	-0.02868	14.177	-0.03445
33.594	0.74275	31.893	0.27588	30.711	0.17811	24.192	-0.00454	-0.152	-0.02721	-0.152	-0.02499	-0.151	-0.02352	-0.151	-0.02424	45.999	0.18816	-0.15	-0.02721	-0.149	-0.02868	-0.148	-0.02868	-0.147	-0.02868	-0.146	-0.02721	14.238	-0.03534
33.659	0.72963	31.946	0.27599	30.761	0.17818	24.254	-0.00548	-0.152	-0.02499	-0.152	-0.02499	-0.151	-0.025	-0.151	-0.02793	46.055	0.19902	-0.15	-0.02721	-0.149	-0.03013	-0.148	-0.02868	-0.147	-0.02941	-0.146	-0.02721	14.295	-0.03535
33.721	0.7313	32.003	0.2829	30.814	0.18691	24.313	-0.00733	-0.152	-0.02721	-0.152	-0.02352	-0.151	-0.02721	-0.151	-0.025	46.115	0.19693	-0.15	-0.02868	-0.149	-0.02424	-0.148	-0.02868	-0.147	-0.02868	-0.146	-0.02793	14.348	-0.03791
33.78	0.74104	32.065	0.28891	30.869	0.18793	24.369	-0.00734	-0.152	-0.02424	-0.152	-0.02352	-0.151	-0.02279	-0.151	-0.02424	46.178	0.20136	-0.15	-0.02868	-0.149	-0.02793	-0.148	-0.03013	-0.147	-0.02941	-0.146	-0.02868	14.402	-0.03705
33.837	0.72243	32.126	0.28513	30.928	0.19191	24.424	-0.00913	-0.152	-0.02573	-0.152	-0.02499	-0.151	-0.02644	-0.151	-0.02644	46.238	0.19492	-0.15	-0.02868	-0.149	-0.02644	-0.148	-0.02644	-0.147	-0.03013	-0.146	-0.02941	14.455	-0.03371
33.892	0.71734	32.186	0.28329	30.99	0.19005	24.478	-0.00639	-0.152	-0.02424	-0.152	-0.02204	-0.151	-0.02573	-0.151	-0.02424	46.296	0.18967	-0.15	-0.02721	-0.149	-0.02721	-0.148	-0.03089	-0.147	-0.02868	-0.146	-0.02941	14.507	-0.03542
33.948	0.73933	32.246	0.28342	31.051	0.1892	24.533	-0.00549	-0.152	-0.02499	-0.152	-0.02644	-0.151	-0.02644	-0.151	-0.02573	46.353	0.1962	-0.15	-0.02721	-0.149	-0.02644	-0.148	-0.02721	-0.147	-0.02868	-0.146	-0.03089	14.563	-0.03291
34.011	0.74912	32.302	0.28257	31.111	0.18734	24.586	-0.00275	-0.152	-0.02204	-0.152	-0.02573	-0.151	-0.02644	-0.151	-0.02424	46.407	0.1941	-0.15	-0.02721	-0.149	-0.02721	-0.148	-0.03013	-0.147	-0.03233	-0.146	-0.02721	14.623	-0.02953
34.076	0.76439	32.355	0.27782	31.167	0.18742	24.639	-0.00456	-0.152	-0.02499	-0.152	-0.02499	-0.151	-0.025	-0.151	-0.02793	46.46	0.1974	-0.15	-0.02644	-0.149	-0.02793	-0.148	-0.02868	-0.147	-0.02793	-0.146	-0.02868	14.686	-0.03378
34.139	0.73491	32.407	0.2828	31.221	0.18554	24.695	0.00185	-0.152	-0.02573	-0.152	-0.02721	-0.151	-0.02793	-0.151	-0.02644	46.513	0.19859	-0.15	-0.02941	-0.149	-0.02793	-0.148	-0.02721	-0.147	-0.02941	-0.146	-0.02941	14.747	-0.03463
34.2	0.73119	32.46	0.2878	31.275	0.19143	24.757	0.00275	-0.152	-0.02644	-0.152	-0.02279	-0.151	-0.02573	-0.151	-0.02644	46.567	0.2019	-0.15	-0.02721	-0.149	-0.02868	-0.148	-0.03013	-0.147	-0.03013	-0.146	-0.03013	14.804	-0.04059
34.257	0.74509	32.514	0.28597	31.329	0.19344	24.818	0.00461	-0.152	-0.02499	-0.152	-0.02424	-0.151	-0.02573	-0.151	-0.025	46.623	0.20409	-0.15	-0.02721	-0.149	-0.02941	-0.148	-0.02793	-0.147	-0.02721	-0.146	-0.02645	14.859	-0.03719
34.312	0.72772	32.571	0.29097	31.382	0.19062	24.878	-0.00365	-0.152	-0.02793	-0.152	-0.02573	-0.151	-0.02573	-0.151	-0.02573	46.682	0.20635	-0.15	-0.02644	-0.149	-0.02793	-0.148	-0.02721	-0.147	-0.02868	-0.146	-0.02793	14.915	-0.03639
34.368	0.72529	32.631	0.28914	31.437	0.1965	24.938	0.00186	-0.152	-0.02499	-0.152	-0.02721	-0.151	-0.025	-0.151	-0.025	46.744	0.20862	-0.15	-0.02793	-0.149	-0.02868	-0.148	-0.03233	-0.147	-0.02941	-0.146	-0.02941	14.968	-0.03556
34.428	0.76915	32.694	0.29028	31.497	0.2005	24.997	0.000958473	-0.152	-0.02573	-0.152	-0.02644	-0.151	-0.02644	-0.151	-0.025	46.804	0.20652	-0.15	-0.02793	-0.149	-0.02793	-0.148	-0.02868	-0.147	-0.02793	-0.146	-0.02941	15.02	-0.03896
34.492	0.75048	32.754	0.28941	31.561	0.20445	25.051	-0.00276	-0.152	-0.02644	-0.152	-0.02573	-0.151	-0.02352	-0.151	-0.02573	46.862	0.20555	-0.15	-0.02868	-0.149	-0.02573	-0.148	-0.02941	-0.147	-0.02721	-0.146	-0.02793	15.073	-0.03219
34.556	0.74401	32.812	0.28564	31.621	0.19779	25.102	-0.0018	-0.152	-0.02499	-0.152	-0.02499	-0.151	-0.025	-0.151	-0.02868	46.917	0.20562	-0.15	-0.02644	-0.149	-0.02721	-0.148	-0.02573	-0.147	-0.02573	-0.146	-0.02645	15.131	-0.0322
34.618	0.74844	32.867	0.28673	31.677	0.19201	25.152	0.000959662	-0.152	-0.02644	-0.152	-0.02644	-0.151	-0.025	-0.151	-0.02573	46.972	0.20457	-0.15	-0.02573	-0.149	-0.025	-0.148	-0.02644	-0.147	-0.02793	-0.146	-0.03013	15.193	-0.03222
34.675	0.74059	32.922	0.29371	31.733	0.19505	25.206	0.00648	-0.152	-0.02499	-0.152	-0.02424	-0.151	-0.02424	-0.151	-0.025	47.026	0.20902	-0.15	-0.02721	-0.149	-0.03013	-0.148	-0.02573	-0.147	-0.02793	-0.146	-0.03013	15.253	-0.02969
34.731	0.73957	32.975	0.2948	31.788	0.19995	25.261	0.00925	-0.152	-0.02499	-0.152	-0.02573	-0.151	-0.02793	-0.151	-0.02793	47.079	0.20909	-0.15	-0.02573	-0.149	-0.02868	-0.148	-0.02721	-0.147	-0.02941	-0.146	-0.02868	15.313	-0.03823
34.786	0.73987	33.027	0.29294	31.841	0.1971	25.321	0.00463	-0.152	-0.02279	-0.152	-0.02793	-0.151	-0.02573	-0.151	-0.025	47.132	0.20917	-0.15	-0.025	-0.149	-0.03013	-0.148	-0.03013	-0.147	-0.02868	-0.146	-0.02721	15.371	-0.03144
34.846	0.75653	33.08	0.29504	31.893	0.19819	25.382	0.00926	-0.152	-0.02499	-0.152	-0.02573	-0.151	-0.02573	-0.151	-0.02573	47.187	0.20925	-0.15	-0.02793	-0.149	-0.03013	-0.148	-0.02868	-0.147	-0.03233	-0.146	-0.02721	15.427	-0.03738
34.912	0.76508	33.138	0.29612	31.946	0.20213	25.443	0.0074	-0.152	-0.02424	-0.152	-0.02644	-0.151	-0.02644	-0.151	-0.02573	47.247	0.21908	-0.15	-0.02793	-0.149	-0.02793	-0.148	-0.02793	-0.147	-0.02868	-0.146	-0.03234	15.48	-0.03911
34.977	0.77088	33.199	0.30316	32.003	0.20906	25.503	0.0065	-0.152	-0.02573	-0.152	-0.02279	-0.151	-0.02424	-0.151	-0.025	47.308	0.21267	-0.15	-0.02644	-0.149	-0.02941	-0.148	-0.02868	-0.147	-0.02645	-0.146	-0.02868	15.533	-0.03741
35.038	0.73166	33.261	0.2974	32.065	0.21011	25.558	0.00831	-0.152	-0.02424	-0.152	-0.02499	-0.151	-0.02573	-0.151	-0.025	47.369	0.2149	-0.15	-0.02721	-0.149	-0.03013	-0.148	-0.02868	-0.147	-0.02573	-0.146	-0.02793	15.586	-0.03832
35.097	0.74976	33.32	0.29359	32.127	0.21312	25.612	0.00187	-0.152	-0.02721	-0.152	-0.02499	-0.151	-0.02573	-0.151	-0.02868	47.428	0.21171	-0.15	-0.02644	-0.149	-0.02868	-0.148	-0.03013	-0.147	-0.03013	-0.146	-0.03089	15.641	-0.03063
35.151	0.75549	33.376	0.29371	32.187	0.20347	25.666	0.01018	-0.152	-0.02424	-0.152	-0.02499	-0.151	-0.02424	-0.151	-0.02868	47.486	0.20967	-0.15	-0.02868	-0.149	-0.02721	-0.148	-0.02941	-0.147	-0.02573	-0.146	-0.03162	15.697	-0.03491
35.206	0.74894	33.432	0.29582	32.246	0.20748	25.719	0.00651	-0.152	-0.02644	-0.152	-0.02793	-0.151	-0.02644	-0.151	-0.02793	47.542	0.21515	-0.15	-0.02573	-0.149	-0.02793	-0.148	-0.02868	-0.147	-0.03233	-0.146	-0.02793	15.758	-0.03238
35.266	0.75888	33.487	0.30183	32.302	0.20756	25.772	0.01116	-0.152	-0.02644	-0.152	-0.02424	-0.151	-0.02573	-0.151	-0.02204	47.594	0.20983	-0.15	-0.02793	-0.149	-0.02793	-0.148	-0.02644	-0.147	-0.02941	-0.146	-0.02868	15.821	-0.03067
35.33	0.7866	33.539	0.29605	32.354	0.20473	25.828	0.00833	-0.152	-0.02279	-0.152	-0.02573	-0.151	-0.025	-0.151	-0.02279	47.646	0.2153	-0.15	-0.02941	-0.149	-0.02793	-0.148	-0.02721	-0.147	-0.02941	-0.146	-0.02573	15.881	-0.03584
35.395	0.75552	33.591	0.29814	32.407	0.20673	25.89	0.01395	-0.152	-0.02573	-0.152	-0.02499	-0.151	-0.02424	-0.151	-0.02644	47.698	0.21869	-0.15	-0.02644	-0.149	-0.02793	-0.148	-0.02941	-0.147	-0.02868	-0.146	-0.03013	15.938	-0.03415
35.458	0.7572	33.646	0.29924	32.46	0.2127	25.954	0.01764	-0.152	-0.02352	-0.152	-0.02424	-0.151	-0.02573	-0.151	-0.02424	47.754	0.22089	-0.15	-0.02721	-0.149	-0.02793	-0.148	-0.02941	-0.147	-0.02941	-0.146	-0.02645	15.993	-0.03929
35.516	0.75066	33.704	0.30628	32.514	0.21374	26.013	0.00834	-0.152	-0.02573	-0.152	-0.02573	-0.151	-0.02573	-0.151	-0.025	47.813	0.22864	-0.15	-0.02573	-0.149	-0.02941	-0.148	-0.02793	-0.147	-0.03013	-0.146	-0.03013	16.047	-0.03674
35.572	0.76747	33.765	0.30937	32.57	0.21773	26.069	0.01209	-0.152	-0.02424	-0.152	-0.02424	-0.151	-0.02352	-0.151	-0.025	47.875	0.22327	-0.15	-0.02573	-0.149	-0.03089	-0.148	-0.02721	-0.147	-0.02868	-0.146	-0.02573	16.101	-0.03504
35.627	0.76226	33.826	0.30656	32.63	0.21687	26.125	0.013	-0.152	-0.02424	-0.152	-0.02644	-0.151	-0.025	-0.151	-0.025	47.935	0.22445	-0.15	-0.02644	-0.149	-0.02644	-0.148	-0.03162	-0.147	-0.03089	-0.146	-0.02941	16.154	-0.03678
35.685	0.75026	33.886	0.30369	32.693	0.21893	26.18	0.01301	-0.152	-0.02424	-0.152	-0.02499	-0.151	-0.02721	-0.151	-0.02793	47.995	0.22126	-0.15	-0.02573	-0.149	-0.02941	-0.148	-0.02941	-0.147	-0.02793	-0.146	-0.02941	16.206	-0.03507
35.747	0.7808	33.945	0.30877	32.754	0.21903	26.233	0.01398	-0.152	-0.02352	-0.152	-0.02644	-0.151	-0.02424	-0.151	-0.025	48.052	0.22462	-0.15	-0.02868	-0.149	-0.02793	-0.148	-0.03013	-0.147	-0.03089	-0.146	-0.02721	16.264	-0.03508
35.813	0.7894	34.001	0.30299	32.812	0.21227	26.284	0.01677	-0.152	-0.02573	-0.152	-0.02424	-0.151	-0.02644	-0.151	-0.02573	48.106	0.22036	-0.15	-0.02793	-0.149	-0.02644	-0.148	-0.02868	-0.147	-0.02868	-0.146	-0.03089	16.326	-0.03081
35.876	0.76509	34.054	0.3051	32.867	0.21336	26.338	0.01957	-0.152	-0.02721	-0.152	-0.02644	-0.151	-0.02424	-0.151	-0.02573	48.16	0.2237	-0.15	-0.02793	-0.149	-0.02941	-0.148	-0.02793	-0.147	-0.02868	-0.146	-0.02793	16.387	-0.02914
35.936	0.75441	34.108	0.31016	32.921	0.21638	26.397	0.02237	-0.152	-0.02644	-0.152	-0.02573	-0.151	-0.025	-0.151	-0.02793	48.212	0.22272	-0.15	-0.02941	-0.149	-0.02868	-0.148	-0.02941	-0.147	-0.02645	-0.146	-0.02868	16.445	-0.0386
35.993	0.76432	34.16	0.31126	32.974	0.21839	26.459	0.02238	-0.152	-0.02424	-0.152	-0.02499	-0.151	-0.02644	-0.151	-0.02573	48.264	0.2304	-0.15	-0.02644	-0.149	-0.025	-0.148	-0.02721	-0.147	-0.02793	-0.146	-0.02793	16.501	-0.03516
36.048	0.76327	34.213	0.3104	33.027	0.21948	26.52	0.02239	-0.152	-0.02573	-0.152	-0.02424	-0.151	-0.02352	-0.151	-0.02352	48.32	0.23157	-0.15	-0.02644	-0.149	-0.02721	-0.148	-0.02868	-0.147	-0.02721	-0.146	-0.02941	16.557	-0.03691
36.104	0.76359	34.269	0.31152	33.08	0.21857	26.579	0.01772	-0.152	-0.02424	-0.152	-0.02644	-0.151	-0.02644	-0.151	-0.02573	48.381	0.23715	-0.15	-0.02793	-0.149	-0.02941	-0.148	-0.02941	-0.147	-0.02941	-0.146	-0.02868	16.611	-0.03776
36.167	0.79012	34.331	0.31958	33.137	0.22453	26.637	0.01682	-0.152	-0.02424	-0.152	-0.02424	-0.151	-0.02352	-0.151	-0.02279	48.444	0.23944	-0.15	-0.02424	-0.149	-0.02721	-0.148	-0.02868	-0.147	-0.03013	-0.146	-0.03382	16.664	-0.03778
36.231	0.78772	34.394	0.31677	33.199	0.22762	26.692	0.01683	-0.152	-0.02644	-0.152	-0.02644	-0.151	-0.02644	-0.151	-0.02644	48.505	0.23298	-0.15	-0.02573	-0.149	-0.02941	-0.148	-0.02941	-0.147	-0.02645	-0.146	-0.03013	16.716	-0.03696
36.293	0.77703	34.453	0.31291	33.261	0.22474	26.744	0.01866	-0.152	-0.02644	-0.152	-0.02644	-0.151	-0.02644	-0.151	-0.02721	48.561	0.22867	-0.15	-0.02644	-0.149	-0.02573	-0.148	-0.02573	-0.147	-0.03013	-0.146	-0.02721	16.771	-0.03182
36.354	0.76778	34.51	0.31008	33.319	0.22094	26.797	0.02146	-0.152	-0.02424	-0.152	-0.02352	-0.151	-0.025	-0.151	-0.02424	48.618	0.23204	-0.15	-0.02721	-0.149	-0.02721	-0.148	-0.03089	-0.147	-0.02868	-0.146	-0.02793	16.83	-0.03356
36.411	0.77636	34.566	0.31814	33.376	0.22103	26.851	0.02525	-0.152	-0.02352	-0.152	-0.02644	-0.151	-0.02644	-0.151	-0.02644	48.672	0.23653	-0.15	-0.025	-0.149	-0.02868	-0.148	-0.02793	-0.147	-0.02721	-0.146	-0.02645	16.892	-0.03358
36.466	0.76976	34.62	0.31433	33.432	0.229	26.906	0.02714	-0.152	-0.02424	-0.152	-0.02499	-0.151	-0.02424	-0.151	-0.02573	48.725	0.23661	-0.15	-0.02644	-0.149	-0.02644	-0.148	-0.03013	-0.147	-0.03162	-0.146	-0.03162	16.952	-0.03617
36.522	0.77834	34.673	0.3184	33.486	0.22811	26.963	0.02996	-0.152	-0.02424	-0.152	-0.02573	-0.151	-0.02424	-0.151	-0.02279	48.776	0.2345	-0.15	-0.02721	-0.149	-0.02721	-0.148	-0.02941	-0.147	-0.02573	-0.146	-0.02793	17.013	-0.03447
36.584	0.77177	34.724	0.31354	33.539	0.2282	27.024	0.02717	-0.152	-0.02279	-0.152	-0.02573	-0.151	-0.02573	-0.151	-0.02424	48.83	0.24115	-0.15	-0.02721	-0.149	-0.02721	-0.148	-0.02721	-0.147	-0.03162	-0.146	-0.03013	17.072	-0.03707
36.647	0.7984	34.778	0.31961	33.591	0.22829	27.087	0.0337	-0.152	-0.02424	-0.152	-0.02352	-0.151	-0.025	-0.151	-0.02352	48.888	0.24015	-0.15	-0.02793	-0.149	-0.02793	-0.148	-0.03089	-0.147	-0.02573	-0.146	-0.02868	17.127	-0.03709
36.712	0.79463	34.838	0.32079	33.646	0.22642	27.148	0.02622	-0.152	-0.02279	-0.152	-0.02499	-0.151	-0.02424	-0.151	-0.02793	48.95	0.24792	-0.15	-0.02941	-0.149	-0.02644	-0.148	-0.02721	-0.147	-0.03089	-0.146	-0.03089	17.181	-0.03969
36.774	0.78257	34.901	0.32592	33.704	0.23536	27.204	0.02434	-0.152	-0.02573	-0.152	-0.02941	-0.151	-0.02204	-0.151	-0.025	49.012	0.24366	-0.15	-0.02644	-0.149	-0.02868	-0.148	-0.02793	-0.147	-0.02793	-0.146	-0.02868	17.234	-0.03538
36.832	0.77182	34.961	0.32309	33.765	0.23746	27.259	0.02533	-0.152	-0.02793	-0.152	-0.02204	-0.151	-0.02573	-0.151	-0.02573	49.071	0.23938	-0.15	-0.02644	-0.149	-0.02721	-0.148	-0.03013	-0.147	-0.03089	-0.146	-0.02868	17.286	-0.03369
36.888	0.78593	35.019	0.31721	33.826	0.23654	27.312	0.03285	-0.152	-0.02424	-0.152	-0.02573	-0.151	-0.025	-0.151	-0.02352	49.13	0.24276	-0.15	-0.02793	-0.149	-0.02573	-0.148	-0.02644	-0.147	-0.02721	-0.146	-0.03089	17.339	-0.03629
36.943	0.78354	35.077	0.32136	33.886	0.23568	27.365	0.03188	-0.152	-0.02644	-0.152	-0.02573	-0.151	-0.02279	-0.151	-0.02644	49.185	0.24063	-0.15	-0.02793	-0.149	-0.03089	-0.148	-0.02868	-0.147	-0.03089	-0.146	-0.03013	17.395	-0.03543
37.002	0.77829	35.132	0.32149	33.944	0.23283	27.417	0.03568	-0.152	-0.02424	-0.152	-0.02644	-0.151	-0.02793	-0.151	-0.02424	49.237	0.24181	-0.15	-0.02721	-0.149	-0.02644	-0.148	-0.02721	-0.147	-0.02793	-0.146	-0.02721	17.457	-0.03026
37.066	0.78839	35.185	0.3246	34	0.23492	27.471	0.0338	-0.152	-0.02499	-0.152	-0.02424	-0.151	-0.02573	-0.151	-0.02721	49.29	0.24519	-0.15	-0.02941	-0.149	-0.02793	-0.148	-0.03013	-0.147	-0.02868	-0.146	-0.02941	17.52	-0.03203
37.131	0.81927	35.238	0.32375	34.054	0.23103	27.53	0.03853	-0.152	-0.02279	-0.152	-0.02499	-0.151	-0.02573	-0.151	-0.025	49.343	0.25079	-0.15	-0.02644	-0.149	-0.02793	-0.148	-0.02868	-0.147	-0.02941	-0.146	-0.02868	17.58	-0.03637
37.193	0.78353	35.291	0.32686	34.107	0.23511	27.592	0.04044	-0.152	-0.02499	-0.152	-0.02499	-0.151	-0.02424	-0.151	-0.02644	49.398	0.24979	-0.15	-0.02868	-0.149	-0.02793	-0.148	-0.02868	-0.147	-0.03013	-0.146	-0.02868	17.637	-0.04244
37.252	0.78387	35.346	0.327	34.16	0.23816	27.652	0.03575	-0.152	-0.02132	-0.152	-0.02644	-0.151	-0.025	-0.151	-0.02424	49.455	0.25098	-0.15	-0.02868	-0.149	-0.02793	-0.148	-0.02793	-0.147	-0.03089	-0.146	-0.02868	17.692	-0.03811
37.307	0.78562	35.405	0.3311	34.213	0.23722	27.71	0.03387	-0.152	-0.02424	-0.152	-0.02499	-0.151	-0.02573	-0.151	-0.02644	49.515	0.25551	-0.15	-0.02941	-0.149	-0.03013	-0.148	-0.02793	-0.147	-0.02941	-0.146	-0.02573	17.747	-0.03642
37.362	0.78729	35.468	0.33223	34.269	0.24428	27.767	0.03482	-0.152	-0.02499	-0.152	-0.02352	-0.151	-0.02573	-0.151	-0.02793	49.578	0.25561	-0.15	-0.02573	-0.149	-0.02573	-0.148	-0.02721	-0.147	-0.02721	-0.146	-0.02941	17.8	-0.03644
37.422	0.79316	35.529	0.33342	34.331	0.25032	27.823	0.03765	-0.152	-0.02721	-0.152	-0.02424	-0.151	-0.02424	-0.151	-0.02793	49.639	0.25129	-0.15	-0.02644	-0.149	-0.02941	-0.148	-0.03013	-0.147	-0.02721	-0.146	-0.03382	17.851	-0.03556
37.487	0.81996	35.587	0.32459	34.394	0.24547	27.876	0.04053	-0.152	-0.02499	-0.152	-0.02499	-0.151	-0.025	-0.151	-0.02573	49.696	0.24699	-0.15	-0.02941	-0.149	-0.02721	-0.148	-0.02793	-0.147	-0.0331	-0.146	-0.03162	17.905	-0.03733
37.551	0.80088	35.643	0.32869	34.454	0.24262	27.929	0.03486	-0.152	-0.02868	-0.152	-0.02499	-0.151	-0.02573	-0.151	-0.02644	49.751	0.24925	-0.15	-0.02644	-0.149	-0.02644	-0.148	-0.03162	-0.147	-0.02721	-0.146	-0.02941	17.965	-0.03124
37.613	0.79291	35.699	0.32681	34.51	0.23975	27.981	0.04057	-0.152	-0.02204	-0.152	-0.02424	-0.151	-0.025	-0.151	-0.025	49.805	0.256	-0.15	-0.02573	-0.149	-0.03013	-0.148	-0.02941	-0.147	-0.02573	-0.146	-0.02721	18.027	-0.03126
37.672	0.76678	35.753	0.33195	34.565	0.24082	28.037	0.04433	-0.152	-0.02721	-0.152	-0.02644	-0.151	-0.025	-0.151	-0.02644	49.859	0.25609	-0.15	-0.025	-0.149	-0.02721	-0.148	-0.03162	-0.147	-0.02868	-0.146	-0.02941	18.087	-0.03392
37.728	0.79075	35.806	0.33306	34.62	0.24388	28.096	0.04908	-0.152	-0.02424	-0.152	-0.02573	-0.151	-0.02721	-0.151	-0.02352	49.911	0.25397	-0.15	-0.02721	-0.149	-0.03089	-0.148	-0.02941	-0.147	-0.025	-0.146	-0.02868	18.146	-0.03741
37.784	0.81338	35.858	0.33423	34.673	0.24398	28.158	0.05096	-0.152	-0.02352	-0.152	-0.02499	-0.151	-0.025	-0.151	-0.02424	49.963	0.25406	-0.15	-0.02721	-0.149	-0.02868	-0.148	-0.02793	-0.147	-0.02868	-0.146	-0.03013	18.204	-0.03743
37.841	0.81653	35.912	0.33534	34.724	0.24711	28.218	0.04533	-0.152	-0.02573	-0.152	-0.02721	-0.151	-0.02721	-0.151	-0.02424	50.021	0.26517	-0.15	-0.02721	-0.149	-0.02793	-0.148	-0.02941	-0.147	-0.02793	-0.146	-0.02941	18.259	-0.0392
37.904	0.80855	35.97	0.34252	34.778	0.24721	28.278	0.04818	-0.152	-0.02424	-0.152	-0.02573	-0.151	-0.025	-0.151	-0.02644	50.083	0.26643	-0.15	-0.02721	-0.149	-0.02793	-0.148	-0.02941	-0.147	-0.02721	-0.146	-0.02941	18.311	-0.03831
37.968	0.78941	36.032	0.34268	34.838	0.25126	28.336	0.04727	-0.152	-0.02573	-0.152	-0.02721	-0.151	-0.02644	-0.151	-0.02721	50.145	0.25989	-0.15	-0.02721	-0.149	-0.02868	-0.148	-0.03013	-0.147	-0.03013	-0.146	-0.03089	18.363	-0.03572
38.031	0.80512	36.093	0.34081	34.901	0.25338	28.391	0.04729	-0.152	-0.02573	-0.152	-0.02499	-0.151	-0.02573	-0.151	-0.02793	50.202	0.25555	-0.15	-0.02793	-0.149	-0.02793	-0.148	-0.03013	-0.147	-0.02793	-0.146	-0.02868	18.417	-0.03402
38.089	0.80401	36.153	0.33593	34.961	0.24754	28.444	0.04638	-0.152	-0.02352	-0.152	-0.02279	-0.151	-0.025	-0.151	-0.02721	50.259	0.26451	-0.15	-0.03013	-0.149	-0.02793	-0.148	-0.02868	-0.147	-0.02645	-0.146	-0.02868	18.473	-0.03836
38.146	0.80434	36.212	0.33706	35.02	0.24862	28.498	0.0464	-0.152	-0.02499	-0.152	-0.02424	-0.151	-0.02352	-0.151	-0.02644	50.316	0.26352	-0.15	-0.025	-0.149	-0.02868	-0.148	-0.03162	-0.147	-0.02573	-0.146	-0.02793	18.532	-0.0323
38.201	0.82149	36.268	0.33824	35.077	0.2497	28.55	0.05396	-0.152	-0.02573	-0.152	-0.02279	-0.151	-0.02424	-0.151	-0.02279	50.371	0.26139	-0.15	-0.03013	-0.149	-0.02941	-0.148	-0.02868	-0.147	-0.02645	-0.146	-0.02645	18.594	-0.03407
38.258	0.8008	36.321	0.33733	35.132	0.25084	28.604	0.05114	-0.152	-0.02573	-0.152	-0.02793	-0.151	-0.02644	-0.151	-0.02721	50.424	0.26038	-0.15	-0.025	-0.149	-0.02868	-0.148	-0.02941	-0.147	-0.02868	-0.146	-0.02941	18.655	-0.03581
38.321	0.80818	36.372	0.3385	35.185	0.25094	28.662	0.054	-0.152	-0.02721	-0.152	-0.02424	-0.151	-0.02424	-0.151	-0.02424	50.476	0.26597	-0.15	-0.02644	-0.149	-0.02941	-0.148	-0.02941	-0.147	-0.02793	-0.146	-0.02793	18.713	-0.04021
38.386	0.80574	36.423	0.34059	35.238	0.25103	28.725	0.0607	-0.152	-0.02352	-0.152	-0.02424	-0.151	-0.02644	-0.151	-0.02721	50.531	0.27054	-0.15	-0.02868	-0.149	-0.02721	-0.148	-0.02868	-0.147	-0.03013	-0.146	-0.02793	18.768	-0.03937
38.449	0.82989	36.478	0.34276	35.291	0.25606	28.786	0.05503	-0.152	-0.02573	-0.152	-0.02352	-0.151	-0.025	-0.151	-0.025	50.588	0.27505	-0.15	-0.02644	-0.149	-0.02644	-0.148	-0.02721	-0.147	-0.02868	-0.146	-0.03013	18.824	-0.03586
38.511	0.81768	36.537	0.34795	35.347	0.25916	28.845	0.05505	-0.152	-0.02352	-0.152	-0.02573	-0.151	-0.02424	-0.151	-0.02573	50.649	0.27075	-0.15	-0.02721	-0.149	-0.02941	-0.148	-0.03013	-0.147	-0.02941	-0.146	-0.02941	18.879	-0.03415
38.568	0.80405	36.597	0.34712	35.406	0.26031	28.901	0.05318	-0.152	-0.02573	-0.152	-0.02721	-0.151	-0.02721	-0.151	-0.02573	50.71	0.2786	-0.15	-0.025	-0.149	-0.02573	-0.148	-0.02793	-0.147	-0.03013	-0.146	-0.02941	18.933	-0.03503
38.622	0.78192	36.658	0.34825	35.468	0.26341	28.956	0.05889	-0.152	-0.02279	-0.152	-0.02499	-0.151	-0.025	-0.151	-0.02721	50.77	0.27206	-0.15	-0.02793	-0.149	-0.02793	-0.148	-0.02793	-0.147	-0.03162	-0.146	-0.03013	18.985	-0.03853
38.679	0.81309	36.718	0.34841	35.529	0.2595	29.01	0.05704	-0.152	-0.02424	-0.152	-0.02644	-0.151	-0.025	-0.151	-0.025	50.829	0.27108	-0.15	-0.02868	-0.149	-0.02941	-0.148	-0.02941	-0.147	-0.02721	-0.146	-0.02941	19.037	-0.03946
38.739	0.82742	36.776	0.34855	35.586	0.25766	29.062	0.05991	-0.152	-0.02499	-0.152	-0.02352	-0.151	-0.02424	-0.151	-0.02721	50.884	0.26893	-0.15	-0.02721	-0.149	-0.02793	-0.148	-0.02868	-0.147	-0.02868	-0.146	-0.03162	19.096	-0.03245
38.803	0.82643	36.83	0.34266	35.642	0.25972	29.114	0.05803	-0.152	-0.02352	-0.152	-0.02499	-0.151	-0.025	-0.151	-0.025	50.937	0.26679	-0.15	-0.02868	-0.149	-0.02793	-0.148	-0.02941	-0.147	-0.02793	-0.146	-0.02868	19.158	-0.02983
38.866	0.82818	36.884	0.34279	35.697	0.25885	29.171	0.06281	-0.152	-0.02573	-0.152	-0.02644	-0.151	-0.02279	-0.151	-0.02793	50.991	0.27694	-0.15	-0.02721	-0.149	-0.02941	-0.148	-0.02941	-0.147	-0.02868	-0.146	-0.02793	19.219	-0.03425
38.928	0.82297	36.938	0.34595	35.751	0.26195	29.232	0.06949	-0.152	-0.02352	-0.152	-0.02644	-0.151	-0.02721	-0.151	-0.02279	51.042	0.2703	-0.15	-0.02868	-0.149	-0.02868	-0.148	-0.03013	-0.147	-0.02793	-0.146	-0.02941	19.279	-0.0404
38.985	0.81764	36.99	0.35416	35.805	0.26505	29.295	0.0676	-0.152	-0.02352	-0.152	-0.02352	-0.151	-0.02279	-0.151	-0.02573	51.096	0.27489	-0.15	-0.02644	-0.149	-0.03013	-0.148	-0.02793	-0.147	-0.02645	-0.146	-0.02868	19.338	-0.03864
39.041	0.80534	37.044	0.34621	35.858	0.26417	29.355	0.06385	-0.152	-0.02499	-0.152	-0.02573	-0.151	-0.025	-0.151	-0.02424	51.153	0.27942	-0.15	-0.02424	-0.149	-0.03013	-0.148	-0.02868	-0.147	-0.03162	-0.146	-0.03013	19.395	-0.0378
39.097	0.82113	37.103	0.35846	35.911	0.26428	29.413	0.0658	-0.152	-0.02573	-0.152	-0.02352	-0.151	-0.02279	-0.151	-0.025	51.215	0.28287	-0.15	-0.02941	-0.149	-0.02644	-0.148	-0.03013	-0.147	-0.02721	-0.146	-0.02793	19.448	-0.03868
39.156	0.82854	37.166	0.35764	35.97	0.26537	29.469	0.06484	-0.152	-0.02352	-0.152	-0.02499	-0.151	-0.02573	-0.151	-0.02793	51.278	0.28748	-0.15	-0.02721	-0.149	-0.02941	-0.148	-0.02644	-0.147	-0.02793	-0.146	-0.03013	19.499	-0.04047
39.222	0.82471	37.229	0.35675	36.032	0.27051	29.523	0.06679	-0.152	-0.02499	-0.152	-0.02424	-0.151	-0.02352	-0.151	-0.025	51.337	0.28092	-0.15	-0.02793	-0.149	-0.02721	-0.148	-0.02793	-0.147	-0.02573	-0.146	-0.03013	19.551	-0.03785
39.287	0.83775	37.287	0.34887	36.093	0.27063	29.576	0.06874	-0.152	-0.02424	-0.152	-0.02573	-0.151	-0.02721	-0.151	-0.02573	51.394	0.27768	-0.15	-0.02721	-0.149	-0.02941	-0.148	-0.02941	-0.147	-0.02868	-0.146	-0.02793	19.606	-0.03523
39.348	0.82968	37.342	0.35	36.152	0.26775	29.629	0.06877	-0.152	-0.02499	-0.152	-0.02424	-0.151	-0.02573	-0.151	-0.02644	51.45	0.28331	-0.15	-0.025	-0.149	-0.02941	-0.148	-0.02868	-0.147	-0.02941	-0.146	-0.03162	19.662	-0.03525
39.407	0.82013	37.398	0.3562	36.212	0.26689	29.682	0.07259	-0.152	-0.02644	-0.152	-0.02424	-0.151	-0.02573	-0.151	-0.025	51.504	0.27789	-0.15	-0.02868	-0.149	-0.02721	-0.148	-0.03089	-0.147	-0.02645	-0.146	-0.02941	19.723	-0.03263
39.463	0.81347	37.452	0.3543	36.268	0.26595	29.738	0.07648	-0.152	-0.02644	-0.152	-0.02499	-0.151	-0.025	-0.151	-0.025	51.557	0.28467	-0.15	-0.02721	-0.149	-0.02793	-0.148	-0.02868	-0.147	-0.02941	-0.146	-0.02941	19.785	-0.0335
39.517	0.80672	37.504	0.3514	36.321	0.26507	29.798	0.07745	-0.152	-0.02499	-0.152	-0.02352	-0.151	-0.02424	-0.151	-0.02352	51.608	0.28026	-0.15	-0.02721	-0.149	-0.02941	-0.148	-0.02793	-0.147	-0.02721	-0.146	-0.03162	19.845	-0.03616
39.576	0.85925	37.556	0.35562	36.371	0.2672	29.86	0.07942	-0.152	-0.02352	-0.152	-0.02424	-0.151	-0.025	-0.151	-0.02573	51.662	0.28821	-0.15	-0.02941	-0.149	-0.02868	-0.148	-0.02721	-0.147	-0.02793	-0.146	-0.02793	19.904	-0.03618
39.641	0.84412	37.611	0.35774	36.423	0.26926	29.921	0.07659	-0.152	-0.02424	-0.152	-0.02204	-0.151	-0.02573	-0.151	-0.025	51.723	0.29168	-0.15	-0.02793	-0.149	-0.02573	-0.148	-0.02721	-0.147	-0.02941	-0.146	-0.02941	19.958	-0.04327
39.705	0.83043	37.671	0.36404	36.478	0.28043	29.978	0.07276	-0.152	-0.02644	-0.152	-0.02352	-0.151	-0.02352	-0.151	-0.025	51.785	0.29179	-0.15	-0.02868	-0.149	-0.02868	-0.148	-0.02941	-0.147	-0.02868	-0.146	-0.02941	20.012	-0.04065
39.768	0.8251	37.733	0.36011	36.536	0.27354	30.034	0.07566	-0.152	-0.02499	-0.152	-0.02499	-0.151	-0.02573	-0.151	-0.02793	51.846	0.28965	-0.15	-0.02644	-0.149	-0.02793	-0.148	-0.02644	-0.147	-0.02793	-0.146	-0.02941	20.065	-0.03449
39.827	0.82829	37.794	0.36232	36.597	0.28068	30.088	0.07956	-0.152	-0.02352	-0.152	-0.02644	-0.151	-0.025	-0.151	-0.025	51.904	0.28416	-0.15	-0.02793	-0.149	-0.02644	-0.148	-0.02793	-0.147	-0.02868	-0.146	-0.03013	20.117	-0.03625
39.882	0.83001	37.854	0.36247	36.658	0.27879	30.143	0.0834	-0.152	-0.02279	-0.152	-0.02352	-0.151	-0.025	-0.151	-0.025	51.961	0.29323	-0.15	-0.025	-0.149	-0.02868	-0.148	-0.02868	-0.147	-0.02793	-0.146	-0.02793	20.171	-0.03717
39.938	0.8275	37.911	0.36163	36.718	0.27588	30.196	0.08249	-0.152	-0.02352	-0.152	-0.02721	-0.151	-0.02721	-0.151	-0.02644	52.016	0.28998	-0.15	-0.02868	-0.149	-0.02793	-0.148	-0.02941	-0.147	-0.02793	-0.146	-0.02868	20.23	-0.03542
39.996	0.85189	37.964	0.36177	36.776	0.27803	30.249	0.08153	-0.152	-0.02424	-0.152	-0.02424	-0.151	-0.025	-0.151	-0.02573	52.069	0.29234	-0.15	-0.02793	-0.149	-0.02721	-0.148	-0.02868	-0.147	-0.02868	-0.146	-0.03162	20.293	-0.03365
40.059	0.84949	38.016	0.36085	36.83	0.27308	30.303	0.08256	-0.152	-0.02424	-0.152	-0.02644	-0.151	-0.025	-0.151	-0.02573	52.122	0.29128	-0.15	-0.02721	-0.149	-0.02941	-0.148	-0.03013	-0.147	-0.02868	-0.146	-0.02941	20.355	-0.03811
40.125	0.83145	38.07	0.36205	36.884	0.27825	30.363	0.09029	-0.152	-0.02721	-0.152	-0.02499	-0.151	-0.025	-0.151	-0.025	52.176	0.297	-0.15	-0.02573	-0.149	-0.02721	-0.148	-0.02868	-0.147	-0.03162	-0.146	-0.03013	20.413	-0.03899
40.188	0.84317	38.124	0.36928	36.938	0.28138	30.425	0.09415	-0.152	-0.02204	-0.152	-0.02424	-0.151	-0.02352	-0.151	-0.02424	52.231	0.29491	-0.15	-0.02721	-0.149	-0.03013	-0.148	-0.03089	-0.147	-0.02793	-0.146	-0.03089	20.468	-0.0408
40.247	0.83789	38.18	0.36638	36.991	0.28352	30.485	0.08749	-0.152	-0.02499	-0.152	-0.02573	-0.151	-0.02573	-0.151	-0.02573	52.29	0.30175	-0.15	-0.02868	-0.149	-0.02793	-0.148	-0.02793	-0.147	-0.02793	-0.146	-0.03089	20.524	-0.04169
40.303	0.85097	38.239	0.36859	37.045	0.28265	30.545	0.08753	-0.152	-0.02424	-0.152	-0.02499	-0.151	-0.02424	-0.151	-0.02644	52.352	0.30523	-0.15	-0.02721	-0.149	-0.03013	-0.148	-0.03089	-0.147	-0.02868	-0.146	-0.02793	20.578	-0.03818
40.357	0.82146	38.3	0.37074	37.103	0.28277	30.603	0.09139	-0.152	-0.02352	-0.152	-0.02721	-0.151	-0.02644	-0.151	-0.02424	52.413	0.29863	-0.15	-0.03013	-0.149	-0.02721	-0.148	-0.02573	-0.147	-0.02645	-0.146	-0.02868	20.63	-0.03999
40.413	0.83888	38.362	0.36786	37.166	0.28691	30.658	0.08467	-0.152	-0.02499	-0.152	-0.02793	-0.151	-0.025	-0.151	-0.02424	52.471	0.29421	-0.15	-0.02573	-0.149	-0.02793	-0.148	-0.03013	-0.147	-0.03013	-0.146	-0.02868	20.681	-0.03642
40.475	0.8634	38.421	0.36297	37.228	0.29107	30.711	0.08859	-0.152	-0.02424	-0.152	-0.02424	-0.151	-0.02424	-0.151	-0.02279	52.527	0.29659	-0.15	-0.025	-0.149	-0.02868	-0.148	-0.03089	-0.147	-0.02721	-0.146	-0.02793	20.737	-0.03377
40.54	0.86804	38.477	0.36617	37.286	0.2811	30.761	0.09151	-0.152	-0.02499	-0.152	-0.02573	-0.151	-0.02573	-0.151	-0.02352	52.582	0.29779	-0.15	-0.02793	-0.149	-0.02868	-0.148	-0.02721	-0.147	-0.02941	-0.146	-0.02941	20.798	-0.03379
40.603	0.84142	38.531	0.36937	37.342	0.28524	30.814	0.0906	-0.152	-0.02644	-0.152	-0.02644	-0.151	-0.02424	-0.151	-0.025	52.636	0.2979	-0.15	-0.02573	-0.149	-0.02868	-0.148	-0.02793	-0.147	-0.02793	-0.146	-0.03013	20.861	-0.03201
40.664	0.84603	38.585	0.36951	37.397	0.28436	30.87	0.09736	-0.152	-0.02279	-0.152	-0.02204	-0.151	-0.02721	-0.151	-0.025	52.689	0.30254	-0.15	-0.02868	-0.149	-0.02868	-0.148	-0.02721	-0.147	-0.02868	-0.146	-0.02941	20.921	-0.0374
40.721	0.84212	38.637	0.37577	37.451	0.28652	30.929	0.09357	-0.152	-0.02573	-0.152	-0.02424	-0.151	-0.02279	-0.151	-0.02573	52.741	0.30037	-0.15	-0.02644	-0.149	-0.02793	-0.148	-0.02941	-0.147	-0.02868	-0.146	-0.03089	20.981	-0.03742
40.776	0.84671	38.689	0.37179	37.503	0.28762	30.991	0.10034	-0.152	-0.02424	-0.152	-0.02279	-0.151	-0.02279	-0.151	-0.02424	52.795	0.30495	-0.15	-0.02941	-0.149	-0.03013	-0.148	-0.02868	-0.147	-0.02721	-0.146	-0.02645	21.037	-0.03919
40.833	0.84279	38.745	0.37706	37.555	0.28673	31.052	0.09655	-0.152	-0.02573	-0.152	-0.02644	-0.151	-0.02204	-0.151	-0.02132	52.855	0.30961	-0.15	-0.02793	-0.149	-0.02793	-0.148	-0.02721	-0.147	-0.02941	-0.146	-0.03013	21.091	-0.04368
40.894	0.86022	38.806	0.38029	37.611	0.29292	31.112	0.09848	-0.152	-0.02644	-0.152	-0.02499	-0.151	-0.025	-0.151	-0.02573	52.917	0.31421	-0.15	-0.025	-0.149	-0.03013	-0.148	-0.02941	-0.147	-0.02868	-0.146	-0.02941	21.143	-0.03923
40.957	0.86636	38.868	0.38046	37.671	0.29404	31.168	0.09663	-0.152	-0.02279	-0.152	-0.02573	-0.151	-0.02644	-0.151	-0.025	52.977	0.30648	-0.15	-0.02721	-0.149	-0.02868	-0.148	-0.02721	-0.147	-0.02573	-0.146	-0.03013	21.195	-0.03925
41.022	0.84959	38.927	0.37449	37.733	0.29622	31.221	0.09957	-0.152	-0.02279	-0.152	-0.02424	-0.151	-0.02573	-0.151	-0.025	53.036	0.3088	-0.15	-0.02644	-0.149	-0.02793	-0.148	-0.02793	-0.147	-0.03013	-0.146	-0.02793	21.249	-0.03483
41.084	0.85571	38.985	0.37771	37.794	0.29227	31.275	0.09961	-0.152	-0.02204	-0.152	-0.02352	-0.151	-0.02424	-0.151	-0.02279	53.094	0.30782	-0.15	-0.025	-0.149	-0.03013	-0.148	-0.02941	-0.147	-0.02793	-0.146	-0.02868	21.305	-0.03485
41.143	0.86461	39.041	0.37786	37.854	0.2904	31.328	0.10639	-0.152	-0.02499	-0.152	-0.02644	-0.151	-0.02424	-0.151	-0.02644	53.15	0.31243	-0.15	-0.02721	-0.149	-0.02721	-0.148	-0.02644	-0.147	-0.02645	-0.146	-0.02793	21.364	-0.03575
41.198	0.84069	39.096	0.37801	37.911	0.29252	31.381	0.10353	-0.152	-0.02279	-0.152	-0.02499	-0.151	-0.025	-0.151	-0.02573	53.203	0.30238	-0.15	-0.02868	-0.149	-0.02941	-0.148	-0.02941	-0.147	-0.03089	-0.146	-0.03089	21.426	-0.02948
41.253	0.84102	39.149	0.37716	37.964	0.29162	31.436	0.10648	-0.152	-0.02573	-0.152	-0.02793	-0.151	-0.02204	-0.151	-0.02352	53.254	0.30924	-0.15	-0.02573	-0.149	-0.02868	-0.148	-0.02793	-0.147	-0.03089	-0.146	-0.03089	21.488	-0.03579
41.313	0.86138	39.201	0.37523	38.016	0.29683	31.496	0.11233	-0.152	-0.02352	-0.152	-0.02573	-0.151	-0.025	-0.151	-0.025	53.307	0.31391	-0.15	-0.02573	-0.149	-0.02721	-0.148	-0.02793	-0.147	-0.03013	-0.146	-0.03089	21.547	-0.04029
41.378	0.89175	39.254	0.38152	38.069	0.29999	31.56	0.11339	-0.152	-0.02573	-0.152	-0.02499	-0.151	-0.02204	-0.151	-0.02424	53.362	0.31286	-0.15	-0.02868	-0.149	-0.02721	-0.148	-0.02644	-0.147	-0.03013	-0.146	-0.02868	21.602	-0.03938
41.443	0.86506	39.31	0.38374	38.123	0.29807	31.621	0.11243	-0.152	-0.02279	-0.152	-0.02499	-0.151	-0.02573	-0.151	-0.025	53.421	0.31642	-0.15	-0.02868	-0.149	-0.02868	-0.148	-0.02941	-0.147	-0.02721	-0.146	-0.02793	21.657	-0.04301
41.504	0.8482	39.37	0.38598	38.179	0.30228	31.677	0.10377	-0.152	-0.02352	-0.152	-0.02499	-0.151	-0.02644	-0.151	-0.02644	53.482	0.31993	-0.15	-0.02793	-0.149	-0.02721	-0.148	-0.02941	-0.147	-0.02941	-0.146	-0.03089	21.711	-0.03496
41.563	0.85144	39.431	0.39124	38.237	0.3034	31.733	0.11063	-0.152	-0.02132	-0.152	-0.02644	-0.151	-0.02279	-0.151	-0.02279	53.543	0.32006	-0.15	-0.03013	-0.149	-0.02793	-0.148	-0.02793	-0.147	-0.02793	-0.146	-0.02868	21.764	-0.04036
41.618	0.85177	39.492	0.38424	38.3	0.30455	31.788	0.10872	-0.152	-0.02573	-0.152	-0.02424	-0.151	-0.02352	-0.151	-0.02573	53.603	0.3168	-0.15	-0.02721	-0.149	-0.02793	-0.148	-0.03089	-0.147	-0.03013	-0.146	-0.02868	21.816	-0.03768
41.673	0.86358	39.552	0.38648	38.362	0.30469	31.842	0.11167	-0.152	-0.02424	-0.152	-0.02424	-0.151	-0.02573	-0.151	-0.025	53.66	0.31913	-0.15	-0.02793	-0.149	-0.02941	-0.148	-0.02941	-0.147	-0.03162	-0.146	-0.02868	21.872	-0.03228
41.733	0.87393	39.61	0.38356	38.421	0.29871	31.894	0.11077	-0.152	-0.02499	-0.152	-0.02499	-0.151	-0.02644	-0.151	-0.025	53.714	0.31474	-0.15	-0.02793	-0.149	-0.02721	-0.148	-0.02941	-0.147	-0.03162	-0.146	-0.02721	21.934	-0.03323
41.798	0.8887	39.664	0.38371	38.477	0.29983	31.947	0.11271	-0.152	-0.02573	-0.152	-0.02573	-0.151	-0.02573	-0.151	-0.025	53.768	0.32053	-0.15	-0.025	-0.149	-0.03089	-0.148	-0.02644	-0.147	-0.03089	-0.146	-0.03162	21.995	-0.03412
41.862	0.87472	39.717	0.38694	38.531	0.30305	32.003	0.12054	-0.152	-0.02279	-0.152	-0.02573	-0.151	-0.025	-0.151	-0.02352	53.822	0.32175	-0.15	-0.02868	-0.149	-0.02793	-0.148	-0.02941	-0.147	-0.02793	-0.146	-0.02721	22.054	-0.03952
41.924	0.84932	39.769	0.39219	38.585	0.30317	32.065	0.1187	-0.152	-0.02499	-0.152	-0.02573	-0.151	-0.02644	-0.151	-0.02424	53.874	0.32075	-0.15	-0.02793	-0.149	-0.02721	-0.148	-0.02721	-0.147	-0.02941	-0.146	-0.02868	22.111	-0.03866
41.982	0.86546	39.822	0.38723	38.637	0.3053	32.127	0.12167	-0.152	-0.02279	-0.152	-0.02573	-0.151	-0.02573	-0.151	-0.02352	53.928	0.32086	-0.15	-0.02721	-0.149	-0.02793	-0.148	-0.03089	-0.147	-0.02868	-0.146	-0.03089	22.167	-0.03779
42.038	0.8773	39.877	0.39558	38.689	0.30235	32.187	0.12173	-0.152	-0.02352	-0.152	-0.02424	-0.151	-0.02352	-0.151	-0.025	53.987	0.32322	-0.15	-0.02644	-0.149	-0.02868	-0.148	-0.025	-0.147	-0.02645	-0.146	-0.02573	22.221	-0.0387
42.094	0.87044	39.938	0.39681	38.744	0.30759	32.246	0.12273	-0.152	-0.02573	-0.152	-0.02573	-0.151	-0.02573	-0.151	-0.025	54.05	0.33244	-0.15	-0.02573	-0.149	-0.02941	-0.148	-0.02868	-0.147	-0.02868	-0.146	-0.03013	22.274	-0.03602
42.151	0.86649	40.001	0.39699	38.806	0.31386	32.302	0.11695	-0.152	-0.02352	-0.152	-0.02352	-0.151	-0.025	-0.151	-0.02352	54.113	0.32125	-0.15	-0.02721	-0.149	-0.02941	-0.148	-0.02793	-0.147	-0.02941	-0.146	-0.02645	22.326	-0.03873
42.214	0.89131	40.061	0.39301	38.868	0.31193	32.354	0.11896	-0.152	-0.02424	-0.152	-0.02573	-0.151	-0.02644	-0.151	-0.025	54.17	0.32361	-0.15	-0.02573	-0.149	-0.03013	-0.148	-0.02941	-0.147	-0.02941	-0.146	-0.02793	22.38	-0.03785
42.278	0.8845	40.118	0.38906	38.927	0.30698	32.407	0.11901	-0.152	-0.02573	-0.152	-0.02573	-0.151	-0.02352	-0.151	-0.02424	54.226	0.31919	-0.15	-0.02721	-0.149	-0.025	-0.148	-0.02868	-0.147	-0.02941	-0.146	-0.02645	22.437	-0.03337
42.341	0.86765	40.174	0.39024	38.984	0.30711	32.46	0.12682	-0.152	-0.02279	-0.152	-0.02424	-0.151	-0.02573	-0.151	-0.025	54.282	0.32952	-0.15	-0.02644	-0.149	-0.02941	-0.148	-0.02868	-0.147	-0.03013	-0.146	-0.02721	22.498	-0.03156
42.4	0.86511	40.229	0.39145	39.041	0.31232	32.514	0.12883	-0.152	-0.02573	-0.152	-0.02721	-0.151	-0.02644	-0.151	-0.02424	54.335	0.32623	-0.15	-0.02793	-0.149	-0.02793	-0.148	-0.02868	-0.147	-0.03089	-0.146	-0.02868	22.559	-0.03428
42.457	0.86976	40.283	0.39469	39.096	0.31244	32.57	0.13085	-0.152	-0.02424	-0.152	-0.02424	-0.151	-0.02279	-0.151	-0.02204	54.387	0.32406	-0.15	-0.02644	-0.149	-0.03162	-0.148	-0.03089	-0.147	-0.02793	-0.146	-0.02868	22.619	-0.03971
42.513	0.88455	40.335	0.39068	39.149	0.31256	32.631	0.13091	-0.152	-0.02499	-0.152	-0.02499	-0.151	-0.02868	-0.151	-0.02793	54.439	0.32874	-0.15	-0.02793	-0.149	-0.02644	-0.148	-0.02721	-0.147	-0.02941	-0.146	-0.02941	22.68	-0.03973
42.569	0.86041	40.388	0.39809	39.201	0.31066	32.693	0.13194	-0.152	-0.02352	-0.152	-0.02644	-0.151	-0.02573	-0.151	-0.02644	54.495	0.3311	-0.15	-0.02644	-0.149	-0.02868	-0.148	-0.02868	-0.147	-0.02721	-0.146	-0.03013	22.736	-0.04069
42.631	0.89243	40.445	0.40029	39.254	0.31794	32.754	0.13201	-0.152	-0.02721	-0.152	-0.02424	-0.151	-0.02573	-0.151	-0.02352	54.556	0.33694	-0.15	-0.02793	-0.149	-0.02793	-0.148	-0.03089	-0.147	-0.02868	-0.146	-0.03013	22.79	-0.0407
42.696	0.90007	40.507	0.40152	39.31	0.31707	32.812	0.12716	-0.152	-0.02424	-0.152	-0.02424	-0.151	-0.02721	-0.151	-0.025	54.619	0.33478	-0.15	-0.02644	-0.149	-0.02644	-0.148	-0.02721	-0.147	-0.02868	-0.146	-0.03089	22.844	-0.038
42.759	0.87594	40.57	0.40482	39.37	0.32542	32.867	0.12821	-0.152	-0.02499	-0.152	-0.02279	-0.151	-0.02279	-0.151	-0.025	54.679	0.3315	-0.15	-0.02793	-0.149	-0.03089	-0.148	-0.03162	-0.147	-0.02941	-0.146	-0.03013	22.896	-0.03709
42.821	0.87348	40.629	0.39461	39.431	0.3194	32.922	0.13217	-0.152	-0.02573	-0.152	-0.02644	-0.151	-0.02644	-0.151	-0.02573	54.738	0.33279	-0.15	-0.02868	-0.149	-0.02793	-0.148	-0.025	-0.147	-0.02941	-0.146	-0.02868	22.949	-0.03893
42.878	0.86802	40.687	0.40204	39.492	0.32363	32.975	0.13616	-0.152	-0.02424	-0.152	-0.02644	-0.151	-0.02132	-0.151	-0.02573	54.794	0.33061	-0.15	-0.02573	-0.149	-0.02573	-0.148	-0.02793	-0.147	-0.03013	-0.146	-0.02941	23.004	-0.0344
42.933	0.9059	40.743	0.39803	39.552	0.31967	33.027	0.13717	-0.152	-0.02499	-0.152	-0.02573	-0.151	-0.02573	-0.151	-0.02644	54.847	0.33416	-0.15	-0.03089	-0.149	-0.02793	-0.148	-0.02868	-0.147	-0.02941	-0.146	-0.02868	23.065	-0.03354
42.988	0.87451	40.796	0.39924	39.61	0.31668	33.08	0.13527	-0.152	-0.02573	-0.152	-0.02573	-0.151	-0.02279	-0.151	-0.02573	54.899	0.33084	-0.15	-0.02793	-0.149	-0.02793	-0.148	-0.03013	-0.147	-0.03013	-0.146	-0.02868	23.127	-0.03444
43.048	0.89071	40.848	0.4025	39.664	0.31787	33.137	0.14318	-0.152	-0.02573	-0.152	-0.01984	-0.151	-0.025	-0.151	-0.02573	54.952	0.34009	-0.15	-0.02721	-0.149	-0.02644	-0.148	-0.02941	-0.147	-0.02721	-0.146	-0.03162	23.188	-0.03717
43.112	0.90703	40.901	0.40265	39.717	0.31799	33.199	0.14714	-0.152	-0.02573	-0.152	-0.02868	-0.151	-0.025	-0.151	-0.02644	55.006	0.33792	-0.15	-0.02868	-0.149	-0.02868	-0.148	-0.02573	-0.147	-0.03013	-0.146	-0.02868	23.245	-0.04263
43.177	0.9031	40.956	0.40801	39.77	0.3222	33.26	0.13839	-0.152	-0.02573	-0.152	-0.02424	-0.151	-0.02573	-0.151	-0.02352	55.063	0.34606	-0.15	-0.02721	-0.149	-0.02721	-0.148	-0.03089	-0.147	-0.03013	-0.146	-0.03089	23.301	-0.03993
43.239	0.87888	41.013	0.40921	39.822	0.3244	33.319	0.14139	-0.152	-0.02352	-0.152	-0.02499	-0.151	-0.02793	-0.151	-0.025	55.122	0.34277	-0.15	-0.02793	-0.149	-0.02793	-0.148	-0.02793	-0.147	-0.02645	-0.146	-0.02721	23.356	-0.03906
43.297	0.8764	41.074	0.4104	39.877	0.32144	33.376	0.13851	-0.152	-0.02499	-0.152	-0.02644	-0.151	-0.025	-0.151	-0.02644	55.184	0.34858	-0.15	-0.02721	-0.149	-0.02644	-0.148	-0.0331	-0.147	-0.025	-0.146	-0.03013	23.409	-0.04091
43.352	0.90279	41.136	0.40956	39.938	0.33084	33.432	0.14055	-0.152	-0.02499	-0.152	-0.02573	-0.151	-0.02573	-0.151	-0.02424	55.246	0.34074	-0.15	-0.02573	-0.149	-0.03013	-0.148	-0.02868	-0.147	-0.02941	-0.146	-0.03013	23.46	-0.03726
43.406	0.88283	41.194	0.40559	40.001	0.32891	33.486	0.14257	-0.152	-0.02352	-0.152	-0.02352	-0.151	-0.02204	-0.151	-0.02573	55.305	0.34086	-0.15	-0.02644	-0.149	-0.02793	-0.148	-0.03013	-0.147	-0.02868	-0.146	-0.02868	23.513	-0.04183
43.466	0.88461	41.251	0.40468	40.061	0.32905	33.539	0.13969	-0.152	-0.02424	-0.152	-0.02499	-0.151	-0.02721	-0.151	-0.02279	55.36	0.33869	-0.15	-0.02573	-0.149	-0.02868	-0.148	-0.02721	-0.147	-0.03013	-0.146	-0.02868	23.571	-0.03093
43.532	0.91554	41.305	0.40484	40.118	0.3189	33.591	0.13775	-0.152	-0.02352	-0.152	-0.02279	-0.151	-0.02352	-0.151	-0.02352	55.414	0.33768	-0.15	-0.02721	-0.149	-0.03013	-0.148	-0.03013	-0.147	-0.02793	-0.146	-0.02721	23.633	-0.03095
43.597	0.92172	41.359	0.40709	40.174	0.32212	33.646	0.15058	-0.152	-0.02279	-0.152	-0.02573	-0.151	-0.02793	-0.151	-0.02573	55.468	0.34236	-0.15	-0.02644	-0.149	-0.02644	-0.148	-0.02644	-0.147	-0.02941	-0.146	-0.02941	23.695	-0.03826
43.659	0.89601	41.414	0.41139	40.229	0.32635	33.704	0.15167	-0.152	-0.02352	-0.152	-0.02132	-0.151	-0.01984	-0.151	-0.02352	55.521	0.34479	-0.15	-0.02793	-0.149	-0.02868	-0.148	-0.03089	-0.147	-0.02941	-0.146	-0.02793	23.754	-0.03828
43.718	0.88333	41.467	0.41154	40.282	0.32547	33.765	0.15371	-0.152	-0.02279	-0.152	-0.02352	-0.151	-0.02573	-0.151	-0.02424	55.572	0.34376	-0.15	-0.02941	-0.149	-0.02721	-0.148	-0.02793	-0.147	-0.02793	-0.146	-0.02868	23.812	-0.0392
43.773	0.88216	41.52	0.40858	40.334	0.32969	33.826	0.15181	-0.152	-0.02573	-0.152	-0.02424	-0.151	-0.02352	-0.151	-0.025	55.628	0.34846	-0.15	-0.02721	-0.149	-0.02573	-0.148	-0.03162	-0.147	-0.03013	-0.146	-0.03089	23.868	-0.04011
43.828	0.90142	41.575	0.41084	40.387	0.33089	33.886	0.15085	-0.152	-0.02424	-0.152	-0.02352	-0.151	-0.02573	-0.151	-0.02721	55.689	0.35315	-0.15	-0.02793	-0.149	-0.02793	-0.148	-0.02868	-0.147	-0.02793	-0.146	-0.03162	23.921	-0.04197
43.888	0.89016	41.637	0.41311	40.444	0.33514	33.945	0.14995	-0.152	-0.02424	-0.152	-0.02499	-0.151	-0.025	-0.151	-0.02644	55.751	0.35792	-0.15	-0.03013	-0.149	-0.02573	-0.148	-0.02793	-0.147	-0.03013	-0.146	-0.02941	23.973	-0.04383
43.951	0.91964	41.699	0.41534	40.507	0.33529	34.001	0.15201	-0.152	-0.02424	-0.152	-0.02573	-0.151	-0.02424	-0.151	-0.025	55.81	0.34887	-0.15	-0.02721	-0.149	-0.02793	-0.148	-0.03013	-0.147	-0.03013	-0.146	-0.02868	24.026	-0.03836
44.014	0.9244	41.759	0.4145	40.568	0.33752	34.054	0.14911	-0.152	-0.02279	-0.152	-0.02499	-0.151	-0.02424	-0.151	-0.025	55.868	0.34442	-0.15	-0.03013	-0.149	-0.02793	-0.148	-0.02793	-0.147	-0.02941	-0.146	-0.02941	24.081	-0.03564
44.078	0.90441	41.819	0.41257	40.627	0.32937	34.108	0.1531	-0.152	-0.02499	-0.152	-0.02499	-0.151	-0.02573	-0.151	-0.02573	55.925	0.34681	-0.15	-0.02573	-0.149	-0.02868	-0.148	-0.03013	-0.147	-0.02868	-0.146	-0.02941	24.139	-0.03383
44.137	0.8859	41.878	0.41485	40.685	0.3347	34.16	0.15611	-0.152	-0.02424	-0.152	-0.02352	-0.151	-0.02573	-0.151	-0.02644	55.98	0.35269	-0.15	-0.02793	-0.149	-0.02868	-0.148	-0.02868	-0.147	-0.02941	-0.146	-0.02941	24.201	-0.03474
44.193	0.8833	41.933	0.41712	40.741	0.33483	34.213	0.15618	-0.152	-0.02573	-0.152	-0.02644	-0.151	-0.025	-0.151	-0.02424	56.033	0.35167	-0.15	-0.02721	-0.149	-0.02793	-0.148	-0.02941	-0.147	-0.02721	-0.146	-0.02793	24.263	-0.03386
44.248	0.91717	41.984	0.41203	40.795	0.33598	34.269	0.15824	-0.152	-0.02721	-0.152	-0.02644	-0.151	-0.02573	-0.151	-0.025	56.085	0.35178	-0.15	-0.02573	-0.149	-0.02721	-0.148	-0.02868	-0.147	-0.02793	-0.146	-0.03013	24.322	-0.03571
44.306	0.92334	42.035	0.41844	40.848	0.3361	34.331	0.16424	-0.152	-0.02424	-0.152	-0.02424	-0.151	-0.02644	-0.151	-0.02424	56.138	0.35767	-0.15	-0.03013	-0.149	-0.02941	-0.148	-0.02868	-0.147	-0.02721	-0.146	-0.02721	24.378	-0.04302
44.369	0.91936	42.088	0.41648	40.9	0.34041	34.394	0.16135	-0.152	-0.02573	-0.152	-0.02424	-0.151	-0.02573	-0.151	-0.02644	56.195	0.36006	-0.15	-0.02573	-0.149	-0.02644	-0.148	-0.02868	-0.147	-0.02941	-0.146	-0.02868	24.432	-0.04214
44.434	0.9096	42.145	0.42297	40.955	0.34156	34.454	0.15846	-0.152	-0.02424	-0.152	-0.02424	-0.151	-0.02424	-0.151	-0.02279	56.254	0.36138	-0.15	-0.03013	-0.149	-0.02721	-0.148	-0.02941	-0.147	-0.02868	-0.146	-0.02941	24.487	-0.03942
44.497	0.91581	42.205	0.42631	41.013	0.3417	34.511	0.15755	-0.152	-0.02573	-0.152	-0.02793	-0.151	-0.02721	-0.151	-0.025	56.315	0.36499	-0.15	-0.02573	-0.149	-0.02721	-0.148	-0.02721	-0.147	-0.02868	-0.146	-0.02793	24.541	-0.03852
44.556	0.89572	42.266	0.42333	41.074	0.34807	34.566	0.16059	-0.152	-0.02721	-0.152	-0.02279	-0.151	-0.02721	-0.151	-0.02644	56.375	0.35935	-0.15	-0.02573	-0.149	-0.02941	-0.148	-0.02793	-0.147	-0.02941	-0.146	-0.03013	24.594	-0.03579
44.613	0.89901	42.327	0.42456	41.136	0.34823	34.621	0.16556	-0.152	-0.02352	-0.152	-0.02279	-0.151	-0.02573	-0.151	-0.02424	56.435	0.36294	-0.15	-0.02941	-0.149	-0.02721	-0.148	-0.02868	-0.147	-0.02721	-0.146	-0.02941	24.647	-0.03761
44.668	0.92423	42.385	0.41845	41.195	0.34316	34.673	0.16265	-0.152	-0.02573	-0.152	-0.02644	-0.151	-0.02279	-0.151	-0.02573	56.493	0.36075	-0.15	-0.02941	-0.149	-0.03089	-0.148	-0.02721	-0.147	-0.02941	-0.146	-0.02868	24.704	-0.03582
44.724	0.91725	42.44	0.42175	41.252	0.33497	34.724	0.16472	-0.152	-0.02424	-0.152	-0.02499	-0.151	-0.025	-0.151	-0.02424	56.548	0.35861	-0.15	-0.02941	-0.149	-0.03013	-0.148	-0.02721	-0.147	-0.02793	-0.146	-0.02941	24.765	-0.034
44.787	0.9162	42.493	0.42293	41.306	0.34031	34.778	0.17073	-0.152	-0.02573	-0.152	-0.02424	-0.151	-0.025	-0.151	-0.025	56.602	0.361	-0.15	-0.02644	-0.149	-0.02868	-0.148	-0.02941	-0.147	-0.02793	-0.146	-0.02645	24.826	-0.03861
44.851	0.92834	42.548	0.42733	41.36	0.34044	34.838	0.16984	-0.152	-0.02573	-0.152	-0.02644	-0.151	-0.02279	-0.151	-0.02644	56.654	0.36458	-0.15	-0.02868	-0.149	-0.025	-0.148	-0.02644	-0.147	-0.02793	-0.146	-0.02868	24.887	-0.03863
44.913	0.91845	42.6	0.42222	41.415	0.3458	34.901	0.1749	-0.152	-0.02573	-0.152	-0.02424	-0.151	-0.025	-0.151	-0.02352	56.707	0.36243	-0.15	-0.02573	-0.149	-0.03162	-0.148	-0.02868	-0.147	-0.02868	-0.146	-0.03013	24.946	-0.04142
44.974	0.91883	42.653	0.42341	41.468	0.34491	34.961	0.16902	-0.152	-0.02424	-0.152	-0.02424	-0.151	-0.02721	-0.151	-0.02573	56.762	0.37528	-0.15	-0.02793	-0.149	-0.02793	-0.148	-0.02941	-0.147	-0.02721	-0.146	-0.02793	25.005	-0.03772
45.031	0.91336	42.711	0.42988	41.52	0.34605	35.02	0.16806	-0.152	-0.02424	-0.152	-0.02424	-0.151	-0.02424	-0.151	-0.02644	56.823	0.37309	-0.15	-0.02793	-0.149	-0.03013	-0.148	-0.03089	-0.147	-0.02941	-0.146	-0.03013	25.059	-0.03774
45.086	0.9034	42.773	0.43431	41.576	0.34931	35.077	0.17214	-0.152	-0.02204	-0.152	-0.02644	-0.151	-0.02644	-0.151	-0.02721	56.886	0.37204	-0.15	-0.02721	-0.149	-0.02721	-0.148	-0.02721	-0.147	-0.02941	-0.146	-0.03013	25.109	-0.04237
45.142	0.93021	42.836	0.43025	41.638	0.3547	35.132	0.17118	-0.152	-0.02279	-0.152	-0.02499	-0.151	-0.02793	-0.151	-0.02644	56.945	0.36646	-0.15	-0.02644	-0.149	-0.02793	-0.148	-0.02868	-0.147	-0.02941	-0.146	-0.03089	25.159	-0.04053
45.204	0.9438	42.895	0.43153	41.7	0.35274	35.185	0.1693	-0.152	-0.02279	-0.152	-0.02204	-0.151	-0.02204	-0.151	-0.02352	57.002	0.35846	-0.15	-0.02868	-0.149	-0.02941	-0.148	-0.02793	-0.147	-0.02721	-0.146	-0.02721	25.213	-0.03597
45.268	0.92949	42.951	0.42642	41.759	0.34664	35.238	0.17332	-0.152	-0.02499	-0.152	-0.02644	-0.151	-0.02644	-0.151	-0.02868	57.058	0.36672	-0.15	-0.02721	-0.149	-0.02793	-0.148	-0.02868	-0.147	-0.03013	-0.146	-0.02793	25.27	-0.03598
45.334	0.91966	43.007	0.42658	41.818	0.34991	35.291	0.17339	-0.152	-0.02499	-0.152	-0.02499	-0.151	-0.02424	-0.151	-0.02424	57.113	0.37145	-0.15	-0.02941	-0.149	-0.02644	-0.148	-0.03013	-0.147	-0.03013	-0.146	-0.03013	25.331	-0.03415
45.395	0.93622	43.061	0.43093	41.876	0.35529	35.347	0.17846	-0.152	-0.02573	-0.152	-0.02573	-0.151	-0.02868	-0.151	-0.02644	57.166	0.36924	-0.15	-0.02868	-0.149	-0.02644	-0.148	-0.02793	-0.147	-0.02868	-0.146	-0.02793	25.392	-0.03417
45.453	0.91304	43.113	0.42585	41.931	0.35019	35.406	0.18049	-0.152	-0.02573	-0.152	-0.02352	-0.151	-0.025	-0.151	-0.02573	57.217	0.37283	-0.15	-0.02721	-0.149	-0.02573	-0.148	-0.02868	-0.147	-0.03089	-0.146	-0.02793	25.453	-0.03786
45.509	0.91637	43.165	0.43124	41.983	0.35658	35.468	0.18362	-0.152	-0.02424	-0.152	-0.02573	-0.151	-0.02424	-0.151	-0.02793	57.271	0.36722	-0.15	-0.02941	-0.149	-0.03089	-0.148	-0.02721	-0.147	-0.02573	-0.146	-0.02793	25.511	-0.04064
45.563	0.92849	43.219	0.43566	42.033	0.3546	35.529	0.18169	-0.152	-0.02424	-0.152	-0.02721	-0.151	-0.025	-0.151	-0.02644	57.329	0.3789	-0.15	-0.02573	-0.149	-0.03013	-0.148	-0.02941	-0.147	-0.03013	-0.146	-0.02868	25.567	-0.04439
45.622	0.93472	43.278	0.439	42.087	0.35895	35.586	0.17676	-0.152	-0.02573	-0.152	-0.02721	-0.151	-0.02573	-0.151	-0.025	57.392	0.37905	-0.15	-0.02644	-0.149	-0.02868	-0.148	-0.02868	-0.147	-0.02721	-0.146	-0.03013	25.62	-0.04622
45.687	0.93667	43.341	0.44449	42.143	0.35698	35.642	0.17781	-0.152	-0.02352	-0.152	-0.02424	-0.151	-0.025	-0.151	-0.03013	57.453	0.37573	-0.15	-0.02793	-0.149	-0.02941	-0.148	-0.02868	-0.147	-0.02868	-0.146	-0.02721	25.675	-0.03792
45.752	0.94438	43.401	0.43512	42.204	0.35925	35.697	0.18289	-0.152	-0.02424	-0.152	-0.02424	-0.151	-0.025	-0.151	-0.02352	57.512	0.37353	-0.15	-0.02868	-0.149	-0.02868	-0.148	-0.02868	-0.147	-0.02868	-0.146	-0.03089	25.727	-0.03981
45.814	0.94038	43.461	0.43427	42.266	0.36255	35.751	0.18596	-0.152	-0.02279	-0.152	-0.02499	-0.151	-0.02644	-0.151	-0.02204	57.57	0.37487	-0.15	-0.02793	-0.149	-0.02793	-0.148	-0.02941	-0.147	-0.02941	-0.146	-0.03089	25.781	-0.03891
45.873	0.9393	43.519	0.43548	42.326	0.35956	35.806	0.18408	-0.152	-0.02352	-0.152	-0.02352	-0.151	-0.02424	-0.151	-0.025	57.626	0.37614	-0.15	-0.02644	-0.149	-0.03162	-0.148	-0.02644	-0.147	-0.02868	-0.146	-0.02941	25.837	-0.03615
45.928	0.89835	43.574	0.43564	42.385	0.36182	35.858	0.18311	-0.152	-0.02499	-0.152	-0.02499	-0.151	-0.02424	-0.151	-0.02721	57.68	0.37279	-0.15	-0.025	-0.149	-0.02868	-0.148	-0.02868	-0.147	-0.02941	-0.146	-0.02868	25.899	-0.03244
45.983	0.92964	43.626	0.4358	42.44	0.35356	35.912	0.1852	-0.152	-0.02573	-0.152	-0.02352	-0.151	-0.025	-0.151	-0.02644	57.733	0.37874	-0.15	-0.02868	-0.149	-0.025	-0.148	-0.02868	-0.147	-0.02941	-0.146	-0.02793	25.962	-0.03523
46.043	0.94185	43.679	0.4381	42.493	0.35574	35.97	0.1903	-0.152	-0.02573	-0.152	-0.02573	-0.151	-0.02573	-0.151	-0.02424	57.786	0.38235	-0.15	-0.02644	-0.149	-0.02793	-0.148	-0.02793	-0.147	-0.02941	-0.146	-0.03013	26.021	-0.03712
46.108	0.95853	43.732	0.44246	42.547	0.36538	36.032	0.19737	-0.152	-0.02721	-0.152	-0.02352	-0.151	-0.02352	-0.151	-0.025	57.84	0.38361	-0.15	-0.025	-0.149	-0.02941	-0.148	-0.03013	-0.147	-0.02941	-0.146	-0.02941	26.077	-0.0427
46.172	0.93528	43.787	0.44263	42.6	0.36552	36.093	0.19145	-0.152	-0.02499	-0.152	-0.02499	-0.151	-0.02941	-0.151	-0.02793	57.898	0.38724	-0.15	-0.02721	-0.149	-0.02644	-0.148	-0.02644	-0.147	-0.03013	-0.146	-0.02793	26.133	-0.03806
46.234	0.93124	43.844	0.44495	42.653	0.36565	36.153	0.18951	-0.152	-0.02573	-0.152	-0.02721	-0.151	-0.02424	-0.151	-0.025	57.958	0.38973	-0.15	-0.025	-0.149	-0.02573	-0.148	-0.02868	-0.147	-0.02941	-0.146	-0.02941	26.187	-0.04183
46.293	0.94056	43.905	0.44941	42.71	0.36682	36.212	0.19162	-0.152	-0.02279	-0.152	-0.02424	-0.151	-0.02279	-0.151	-0.02573	58.02	0.38989	-0.15	-0.02644	-0.149	-0.02941	-0.148	-0.03013	-0.147	-0.02868	-0.146	-0.02721	26.24	-0.04185
46.349	0.93053	43.968	0.44961	42.772	0.36596	36.268	0.19072	-0.152	-0.02499	-0.152	-0.02644	-0.151	-0.02721	-0.151	-0.02644	58.078	0.38192	-0.15	-0.02793	-0.149	-0.02793	-0.148	-0.02941	-0.147	-0.02941	-0.146	-0.02941	26.291	-0.04277
46.404	0.93532	44.029	0.44552	42.835	0.37132	36.321	0.19177	-0.152	-0.02424	-0.152	-0.02499	-0.151	-0.02279	-0.151	-0.02644	58.134	0.38205	-0.15	-0.02721	-0.149	-0.03162	-0.148	-0.02868	-0.147	-0.02793	-0.146	-0.02645	26.346	-0.03813
46.462	0.96383	44.086	0.44148	42.894	0.36415	36.371	0.19086	-0.152	-0.02499	-0.152	-0.02424	-0.151	-0.025	-0.151	-0.025	58.189	0.38795	-0.15	-0.02793	-0.149	-0.02793	-0.148	-0.02941	-0.147	-0.02868	-0.146	-0.02941	26.406	-0.03631
46.525	0.94939	44.141	0.44269	42.95	0.36429	36.423	0.19493	-0.152	-0.02499	-0.152	-0.02499	-0.151	-0.02424	-0.151	-0.02793	58.244	0.38809	-0.15	-0.025	-0.149	-0.02793	-0.148	-0.03162	-0.147	-0.02868	-0.146	-0.02721	26.468	-0.02979
46.589	0.96022	44.194	0.44603	43.007	0.36656	36.478	0.20207	-0.152	-0.02499	-0.152	-0.02499	-0.151	-0.02573	-0.151	-0.025	58.298	0.38594	-0.15	-0.02644	-0.149	-0.03013	-0.148	-0.02868	-0.147	-0.02793	-0.146	-0.02793	26.528	-0.03727
46.651	0.93689	44.248	0.44301	43.061	0.36773	36.536	0.20314	-0.152	-0.02499	-0.152	-0.02721	-0.151	-0.025	-0.151	-0.02573	58.351	0.3907	-0.15	-0.02721	-0.149	-0.02793	-0.148	-0.02868	-0.147	-0.02868	-0.146	-0.02793	26.587	-0.04196
46.71	0.94769	44.299	0.4485	43.114	0.36889	36.597	0.20022	-0.152	-0.02499	-0.152	-0.02352	-0.151	-0.02352	-0.151	-0.025	58.403	0.3827	-0.15	-0.02644	-0.149	-0.02868	-0.148	-0.03013	-0.147	-0.02793	-0.146	-0.02868	26.645	-0.0401
46.767	0.93318	44.354	0.44652	43.165	0.36696	36.658	0.20234	-0.152	-0.02204	-0.152	-0.02279	-0.151	-0.02424	-0.151	-0.02279	58.461	0.39211	-0.15	-0.02868	-0.149	-0.02793	-0.148	-0.02868	-0.147	-0.02721	-0.146	-0.02868	26.7	-0.04291
46.822	0.93208	44.414	0.45308	43.219	0.37232	36.718	0.19836	-0.152	-0.02644	-0.152	-0.02424	-0.151	-0.02424	-0.151	-0.025	58.523	0.39812	-0.15	-0.02721	-0.149	-0.02721	-0.148	-0.02868	-0.147	-0.03013	-0.146	-0.02941	26.752	-0.04293
46.878	0.94278	44.475	0.45438	43.278	0.3799	36.776	0.2035	-0.152	-0.02499	-0.152	-0.02424	-0.151	-0.02573	-0.151	-0.02279	58.584	0.39827	-0.15	-0.02868	-0.149	-0.02573	-0.148	-0.02793	-0.147	-0.02793	-0.146	-0.02868	26.805	-0.03735
46.941	0.97735	44.535	0.45665	43.341	0.38006	36.831	0.20155	-0.152	-0.02204	-0.152	-0.02352	-0.151	-0.025	-0.151	-0.02352	58.642	0.39142	-0.15	-0.02868	-0.149	-0.02941	-0.148	-0.02793	-0.147	-0.02941	-0.146	-0.02793	26.859	-0.04017
47.006	0.95996	44.592	0.45045	43.402	0.37706	36.885	0.20163	-0.152	-0.02499	-0.152	-0.02573	-0.151	-0.02573	-0.151	-0.02644	58.702	0.39043	-0.15	-0.02868	-0.149	-0.02721	-0.148	-0.03013	-0.147	-0.03013	-0.146	-0.02941	26.914	-0.0383
47.07	0.93511	44.649	0.45382	43.461	0.37192	36.938	0.20472	-0.152	-0.02132	-0.152	-0.02352	-0.151	-0.025	-0.151	-0.025	58.759	0.39407	-0.15	-0.02644	-0.149	-0.03089	-0.148	-0.02793	-0.147	-0.03013	-0.146	-0.02868	26.972	-0.03647
47.131	0.93996	44.705	0.45615	43.519	0.37634	36.991	0.20178	-0.152	-0.02644	-0.152	-0.02424	-0.151	-0.02204	-0.151	-0.02644	58.814	0.39535	-0.15	-0.025	-0.149	-0.02721	-0.148	-0.02721	-0.147	-0.03089	-0.146	-0.03013	27.033	-0.03364
47.189	0.95816	44.759	0.45208	43.573	0.37434	37.044	0.2039	-0.152	-0.02204	-0.152	-0.02499	-0.151	-0.02644	-0.151	-0.02424	58.866	0.39433	-0.15	-0.02868	-0.149	-0.03013	-0.148	-0.02941	-0.147	-0.02868	-0.146	-0.02941	27.096	-0.03744
47.243	0.94513	44.811	0.45433	43.625	0.37661	37.103	0.21003	-0.152	-0.02352	-0.152	-0.02573	-0.151	-0.02424	-0.151	-0.02644	58.918	0.39561	-0.15	-0.03089	-0.149	-0.02868	-0.148	-0.02721	-0.147	-0.02868	-0.146	-0.02793	27.156	-0.04026
47.299	0.96187	44.864	0.45665	43.678	0.37565	37.166	0.21316	-0.152	-0.02279	-0.152	-0.02499	-0.151	-0.02424	-0.151	-0.02204	58.972	0.40161	-0.15	-0.025	-0.149	-0.02941	-0.148	-0.03013	-0.147	-0.02868	-0.146	-0.02793	27.212	-0.04309
47.359	0.96673	44.919	0.45897	43.732	0.37793	37.228	0.21023	-0.152	-0.02424	-0.152	-0.02721	-0.151	-0.025	-0.151	-0.025	59.029	0.40412	-0.15	-0.02868	-0.149	-0.03013	-0.148	-0.02644	-0.147	-0.02721	-0.146	-0.02793	27.266	-0.0403
47.422	0.9686	44.977	0.46236	43.787	0.38021	37.286	0.2063	-0.152	-0.02499	-0.152	-0.02424	-0.151	-0.025	-0.151	-0.02573	59.089	0.40778	-0.15	-0.02721	-0.149	-0.02868	-0.148	-0.02868	-0.147	-0.03162	-0.146	-0.02941	27.32	-0.04031
47.487	0.95864	45.038	0.46464	43.844	0.38243	37.342	0.20533	-0.152	-0.02424	-0.152	-0.02573	-0.151	-0.02352	-0.151	-0.02352	59.149	0.40091	-0.15	-0.02868	-0.149	-0.03013	-0.148	-0.02793	-0.147	-0.02721	-0.146	-0.02793	27.373	-0.04125
47.549	0.95603	45.1	0.46379	43.905	0.3837	37.398	0.21253	-0.152	-0.02352	-0.152	-0.02573	-0.151	-0.02644	-0.151	-0.025	59.21	0.40221	-0.15	-0.02941	-0.149	-0.025	-0.148	-0.02721	-0.147	-0.03089	-0.146	-0.02868	27.426	-0.04126
47.606	0.95494	45.161	0.45758	43.968	0.38913	37.452	0.20854	-0.152	-0.02279	-0.152	-0.02573	-0.151	-0.02352	-0.151	-0.02424	59.269	0.40702	-0.15	-0.03013	-0.149	-0.02793	-0.148	-0.02793	-0.147	-0.02721	-0.146	-0.03162	27.48	-0.03662
47.662	0.95229	45.218	0.46097	44.029	0.38507	37.504	0.21165	-0.152	-0.02499	-0.152	-0.02352	-0.151	-0.02352	-0.151	-0.02424	59.324	0.39425	-0.15	-0.02793	-0.149	-0.02793	-0.148	-0.02868	-0.147	-0.02868	-0.146	-0.02941	27.54	-0.03567
47.717	0.94671	45.273	0.45794	44.086	0.381	37.556	0.2087	-0.152	-0.02424	-0.152	-0.02424	-0.151	-0.02424	-0.151	-0.02573	59.377	0.40615	-0.15	-0.025	-0.149	-0.02573	-0.148	-0.03013	-0.147	-0.02941	-0.146	-0.02793	27.602	-0.03379
47.777	0.96199	45.327	0.45915	44.141	0.38218	37.611	0.2169	-0.152	-0.02424	-0.152	-0.02424	-0.151	-0.02352	-0.151	-0.02424	59.431	0.4004	-0.15	-0.02793	-0.149	-0.02868	-0.148	-0.02941	-0.147	-0.03013	-0.146	-0.02645	27.662	-0.03949
47.843	0.99979	45.38	0.46364	44.194	0.38233	37.671	0.22206	-0.152	-0.02352	-0.152	-0.02499	-0.151	-0.025	-0.151	-0.025	59.484	0.40528	-0.15	-0.02721	-0.149	-0.02793	-0.148	-0.02644	-0.147	-0.02793	-0.146	-0.02721	27.719	-0.04516
47.908	0.97179	45.432	0.46269	44.247	0.3835	37.734	0.22522	-0.152	-0.02644	-0.152	-0.02573	-0.151	-0.02424	-0.151	-0.02573	59.537	0.40304	-0.15	-0.02573	-0.149	-0.02644	-0.148	-0.03013	-0.147	-0.02793	-0.146	-0.02793	27.776	-0.03856
47.969	0.95875	45.486	0.46719	44.299	0.38364	37.794	0.21823	-0.152	-0.02424	-0.152	-0.02499	-0.151	-0.02132	-0.151	-0.02279	59.595	0.40908	-0.15	-0.02721	-0.149	-0.02573	-0.148	-0.02793	-0.147	-0.02793	-0.146	-0.02868	27.831	-0.04139
48.028	0.96811	45.544	0.47059	44.353	0.38697	37.854	0.21627	-0.152	-0.02644	-0.152	-0.02644	-0.151	-0.025	-0.151	-0.02424	59.657	0.41865	-0.15	-0.02721	-0.149	-0.02941	-0.148	-0.02721	-0.147	-0.03089	-0.146	-0.03089	27.885	-0.04331
48.082	0.96846	45.607	0.47721	44.412	0.39246	37.911	0.21941	-0.152	-0.02499	-0.152	-0.02424	-0.151	-0.02352	-0.151	-0.02352	59.72	0.41522	-0.15	-0.02573	-0.149	-0.02644	-0.148	-0.02868	-0.147	-0.02868	-0.146	-0.02793	27.936	-0.03861
48.137	0.95536	45.669	0.46994	44.474	0.39902	37.964	0.21746	-0.152	-0.02279	-0.152	-0.02499	-0.151	-0.02424	-0.151	-0.02424	59.778	0.40832	-0.15	-0.02644	-0.149	-0.02941	-0.148	-0.02721	-0.147	-0.02793	-0.146	-0.02868	27.989	-0.03862
48.197	0.97525	45.727	0.46042	44.534	0.39066	38.016	0.21653	-0.152	-0.02424	-0.152	-0.02644	-0.151	-0.02424	-0.151	-0.02573	59.835	0.40494	-0.15	-0.02644	-0.149	-0.02868	-0.148	-0.02868	-0.147	-0.03162	-0.146	-0.03013	28.044	-0.03864
48.261	0.9951	45.783	0.46381	44.592	0.3951	38.069	0.22476	-0.152	-0.02279	-0.152	-0.02721	-0.151	-0.025	-0.151	-0.02204	59.891	0.40984	-0.15	-0.02868	-0.149	-0.02868	-0.148	-0.02868	-0.147	-0.02941	-0.146	-0.03013	28.105	-0.0368
48.325	0.97755	45.839	0.4672	44.649	0.38887	38.124	0.22586	-0.152	-0.02424	-0.152	-0.02793	-0.151	-0.02424	-0.151	-0.02721	59.945	0.4135	-0.15	-0.02721	-0.149	-0.02868	-0.148	-0.02793	-0.147	-0.03089	-0.146	-0.03013	28.166	-0.03964
48.389	0.96302	45.892	0.47066	44.705	0.39432	38.179	0.22493	-0.152	-0.02499	-0.152	-0.02499	-0.151	-0.02573	-0.151	-0.02352	59.997	0.41011	-0.15	-0.02721	-0.149	-0.02721	-0.148	-0.02868	-0.147	-0.02941	-0.146	-0.03162	28.227	-0.03966
48.447	0.96937	45.944	0.46649	44.759	0.39127	38.238	0.22808	-0.152	-0.02424	-0.152	-0.02573	-0.151	-0.02644	-0.151	-0.025	60.048	0.41377	-0.15	-0.02644	-0.149	-0.02793	-0.148	-0.02941	-0.147	-0.03013	-0.146	-0.02868	28.286	-0.04062
48.503	0.97122	45.997	0.47205	44.811	0.39035	38.3	0.23019	-0.152	-0.02424	-0.152	-0.02424	-0.151	-0.02352	-0.151	-0.02424	60.104	0.42213	-0.15	-0.02721	-0.149	-0.02868	-0.148	-0.02793	-0.147	-0.02868	-0.146	-0.03013	28.344	-0.04156
48.559	0.97607	46.052	0.47223	44.864	0.39265	38.362	0.23134	-0.152	-0.02279	-0.152	-0.02573	-0.151	-0.02352	-0.151	-0.025	60.163	0.42467	-0.15	-0.02793	-0.149	-0.02644	-0.148	-0.03162	-0.147	-0.02941	-0.146	-0.02793	28.399	-0.04441
48.617	0.96901	46.114	0.47994	44.919	0.39704	38.421	0.22428	-0.152	-0.02644	-0.152	-0.02721	-0.151	-0.02573	-0.151	-0.02644	60.226	0.42368	-0.15	-0.02644	-0.149	-0.02868	-0.148	-0.03013	-0.147	-0.03089	-0.146	-0.02868	28.453	-0.04541
48.68	0.98743	46.176	0.48015	44.977	0.39935	38.477	0.22542	-0.152	-0.02499	-0.152	-0.02204	-0.151	-0.025	-0.151	-0.02424	60.286	0.4203	-0.15	-0.025	-0.149	-0.02644	-0.148	-0.03089	-0.147	-0.02721	-0.146	-0.02868	28.506	-0.04161
48.745	0.99991	46.235	0.47499	45.038	0.40058	38.531	0.22752	-0.152	-0.02573	-0.152	-0.02424	-0.151	-0.02644	-0.151	-0.02573	60.346	0.41569	-0.15	-0.02721	-0.149	-0.02793	-0.148	-0.03013	-0.147	-0.02721	-0.146	-0.02721	28.558	-0.04163
48.807	0.98524	46.293	0.47195	45.099	0.39969	38.584	0.23171	-0.152	-0.02424	-0.152	-0.02424	-0.151	-0.02573	-0.151	-0.025	60.404	0.42415	-0.15	-0.02644	-0.149	-0.02721	-0.148	-0.03089	-0.147	-0.03089	-0.146	-0.02868	28.612	-0.04072
48.867	0.95555	46.35	0.48072	45.16	0.39881	38.637	0.23075	-0.152	-0.02644	-0.152	-0.02279	-0.151	-0.02573	-0.151	-0.025	60.457	0.41483	-0.15	-0.02721	-0.149	-0.03162	-0.148	-0.02868	-0.147	-0.02793	-0.146	-0.02721	28.671	-0.03506
48.924	0.98003	46.405	0.47555	45.218	0.39681	38.689	0.23084	-0.152	-0.02352	-0.152	-0.02352	-0.151	-0.025	-0.151	-0.02721	60.51	0.41966	-0.15	-0.02644	-0.149	-0.02644	-0.148	-0.025	-0.147	-0.03013	-0.146	-0.03162	28.734	-0.03508
48.979	0.97433	46.458	0.47249	45.273	0.39801	38.744	0.23605	-0.152	-0.02573	-0.152	-0.02499	-0.151	-0.02204	-0.151	-0.02424	60.562	0.4198	-0.15	-0.02941	-0.149	-0.02868	-0.148	-0.03013	-0.147	-0.02793	-0.146	-0.03089	28.795	-0.03411
49.035	0.98528	46.51	0.47589	45.327	0.39927	38.806	0.23922	-0.152	-0.02352	-0.152	-0.02279	-0.151	-0.02721	-0.151	-0.02424	60.615	0.42471	-0.15	-0.02573	-0.149	-0.02868	-0.148	-0.02941	-0.147	-0.02868	-0.146	-0.02793	28.853	-0.04364
49.098	0.98265	46.564	0.4793	45.379	0.39941	38.868	0.23933	-0.152	-0.02573	-0.152	-0.02573	-0.151	-0.02644	-0.151	-0.02573	60.671	0.42956	-0.15	-0.02793	-0.149	-0.02941	-0.148	-0.02941	-0.147	-0.02941	-0.146	-0.02793	28.909	-0.04366
49.162	1.01175	46.62	0.48271	45.432	0.40381	38.927	0.23536	-0.152	-0.02424	-0.152	-0.02279	-0.151	-0.02573	-0.151	-0.02352	60.729	0.42501	-0.15	-0.02573	-0.149	-0.03013	-0.148	-0.02941	-0.147	-0.02793	-0.146	-0.03013	28.965	-0.03892
49.224	0.97593	46.68	0.48615	45.485	0.40717	38.985	0.23646	-0.152	-0.02279	-0.152	-0.02499	-0.151	-0.025	-0.151	-0.02424	60.791	0.43582	-0.15	-0.02941	-0.149	-0.02941	-0.148	-0.02793	-0.147	-0.02868	-0.146	-0.02941	29.018	-0.0437
49.284	0.97336	46.743	0.48417	45.544	0.41161	39.041	0.23962	-0.152	-0.02499	-0.152	-0.02644	-0.151	-0.025	-0.151	-0.02204	60.853	0.42765	-0.15	-0.02721	-0.149	-0.02644	-0.148	-0.02941	-0.147	-0.02941	-0.146	-0.02941	29.07	-0.03895
49.341	0.99331	46.803	0.48655	45.607	0.41179	39.097	0.2377	-0.152	-0.02499	-0.152	-0.02573	-0.151	-0.02279	-0.151	-0.025	60.913	0.43021	-0.15	-0.02644	-0.149	-0.02941	-0.148	-0.02941	-0.147	-0.02721	-0.146	-0.02868	29.122	-0.04088
49.397	0.98767	46.861	0.47808	45.669	0.40768	39.149	0.23881	-0.152	-0.02573	-0.152	-0.02644	-0.151	-0.02644	-0.151	-0.02573	60.968	0.42086	-0.15	-0.02721	-0.149	-0.02644	-0.148	-0.02721	-0.147	-0.03233	-0.146	-0.02941	29.179	-0.03613
49.453	0.98351	46.917	0.48258	45.727	0.40891	39.201	0.2399	-0.152	-0.02352	-0.152	-0.02424	-0.151	-0.02573	-0.151	-0.02573	61.023	0.42339	-0.15	-0.02721	-0.149	-0.02868	-0.148	-0.02941	-0.147	-0.02868	-0.146	-0.02868	29.24	-0.03423
49.514	0.9975	46.971	0.47844	45.783	0.40374	39.255	0.24306	-0.152	-0.02499	-0.152	-0.02499	-0.151	-0.025	-0.151	-0.02793	61.077	0.4247	-0.15	-0.02941	-0.149	-0.025	-0.148	-0.02793	-0.147	-0.03013	-0.146	-0.02941	29.302	-0.03424
49.578	1.00097	47.024	0.48404	45.838	0.40494	39.311	0.24216	-0.152	-0.02721	-0.152	-0.02573	-0.151	-0.02721	-0.151	-0.02573	61.13	0.42963	-0.15	-0.02573	-0.149	-0.02721	-0.148	-0.02868	-0.147	-0.03013	-0.146	-0.02868	29.362	-0.03716
49.643	1.01353	47.077	0.48528	45.892	0.40616	39.37	0.24534	-0.152	-0.02279	-0.152	-0.02424	-0.151	-0.025	-0.151	-0.025	61.182	0.42737	-0.15	-0.02721	-0.149	-0.02793	-0.148	-0.02721	-0.147	-0.03089	-0.146	-0.03013	29.421	-0.04003
49.705	0.99424	47.13	0.48545	45.944	0.40308	39.432	0.24953	-0.152	-0.02644	-0.152	-0.02793	-0.151	-0.02644	-0.151	-0.025	61.237	0.42635	-0.15	-0.02793	-0.149	-0.02573	-0.148	-0.02793	-0.147	-0.02721	-0.146	-0.02941	29.477	-0.04005
49.763	0.97491	47.185	0.48782	45.996	0.41077	39.493	0.24455	-0.152	-0.02424	-0.152	-0.02352	-0.151	-0.02204	-0.151	-0.025	61.297	0.43953	-0.15	-0.02573	-0.149	-0.03013	-0.148	-0.02941	-0.147	-0.03013	-0.146	-0.03013	29.531	-0.04007
49.819	0.99649	47.246	0.49346	46.052	0.41415	39.553	0.24874	-0.152	-0.02424	-0.152	-0.02499	-0.151	-0.02644	-0.151	-0.02573	61.359	0.44208	-0.15	-0.02793	-0.149	-0.02868	-0.148	-0.03013	-0.147	-0.02793	-0.146	-0.02793	29.583	-0.04675
49.874	0.99685	47.307	0.49041	46.113	0.41972	39.61	0.24576	-0.152	-0.02499	-0.152	-0.02424	-0.151	-0.025	-0.151	-0.02644	61.418	0.43752	-0.15	-0.02424	-0.149	-0.02941	-0.148	-0.03013	-0.147	-0.03013	-0.146	-0.03013	29.635	-0.0401
49.933	0.99427	47.368	0.48843	46.176	0.42097	39.664	0.24378	-0.152	-0.02424	-0.152	-0.02499	-0.151	-0.02721	-0.151	-0.02424	61.476	0.42931	-0.15	-0.02941	-0.149	-0.02721	-0.148	-0.02868	-0.147	-0.02941	-0.146	-0.02793	29.69	-0.03627
49.998	1.00378	47.427	0.49407	46.235	0.41144	39.717	0.24595	-0.152	-0.02644	-0.152	-0.02499	-0.151	-0.02573	-0.151	-0.02352	61.533	0.43543	-0.15	-0.02793	-0.149	-0.02793	-0.148	-0.02644	-0.147	-0.02793	-0.146	-0.02721	29.746	-0.04013
50.063	1.02091	47.484	0.48881	46.294	0.41161	39.769	0.24812	-0.152	-0.02499	-0.152	-0.02352	-0.151	-0.025	-0.151	-0.02644	61.589	0.43441	-0.15	-0.02868	-0.149	-0.02941	-0.148	-0.02941	-0.147	-0.02868	-0.146	-0.02793	29.807	-0.03824
50.124	0.98941	47.54	0.489	46.35	0.41389	39.822	0.24922	-0.152	-0.02352	-0.152	-0.02644	-0.151	-0.02424	-0.151	-0.02352	61.643	0.43572	-0.15	-0.03013	-0.149	-0.02868	-0.148	-0.02721	-0.147	-0.02868	-0.146	-0.02645	29.869	-0.03919
50.183	0.98832	47.592	0.48917	46.405	0.41622	39.877	0.25032	-0.152	-0.02499	-0.152	-0.02352	-0.151	-0.02279	-0.151	-0.02573	61.695	0.4347	-0.15	-0.02793	-0.149	-0.02868	-0.148	-0.02868	-0.147	-0.03013	-0.146	-0.03089	29.929	-0.04019
50.239	0.9963	47.643	0.49153	46.458	0.41742	39.938	0.25667	-0.152	-0.02424	-0.152	-0.02352	-0.151	-0.02573	-0.151	-0.02352	61.747	0.43484	-0.15	-0.02868	-0.149	-0.02941	-0.148	-0.02793	-0.147	-0.02793	-0.146	-0.03089	29.986	-0.04116
50.294	1.00419	47.695	0.49171	46.511	0.41652	40.001	0.25988	-0.152	-0.02279	-0.152	-0.02352	-0.151	-0.025	-0.151	-0.02573	61.803	0.44213	-0.15	-0.02644	-0.149	-0.02793	-0.148	-0.02352	-0.147	-0.03089	-0.146	-0.02793	30.042	-0.04117
50.353	0.99854	47.752	0.4973	46.564	0.4199	40.061	0.25582	-0.152	-0.02352	-0.152	-0.02499	-0.151	-0.02352	-0.151	-0.025	61.862	0.44229	-0.15	-0.02868	-0.149	-0.02793	-0.148	-0.02868	-0.147	-0.02941	-0.146	-0.02793	30.097	-0.03832
50.418	1.00502	47.811	0.49861	46.62	0.42224	40.118	0.25593	-0.152	-0.02424	-0.152	-0.02352	-0.151	-0.02424	-0.151	-0.02424	61.922	0.452	-0.15	-0.02793	-0.149	-0.02941	-0.148	-0.02573	-0.147	-0.02721	-0.146	-0.02793	30.151	-0.04121
50.482	1.01159	47.872	0.4977	46.68	0.42458	40.173	0.25394	-0.152	-0.02279	-0.152	-0.02352	-0.151	-0.02721	-0.151	-0.02352	61.983	0.44738	-0.15	-0.025	-0.149	-0.02644	-0.148	-0.02793	-0.147	-0.03089	-0.146	-0.03234	30.205	-0.03929
50.544	1.00894	47.933	0.50009	46.742	0.428	40.228	0.25922	-0.152	-0.02644	-0.152	-0.02424	-0.151	-0.02424	-0.151	-0.02352	62.043	0.44877	-0.15	-0.02721	-0.149	-0.02868	-0.148	-0.02793	-0.147	-0.02721	-0.146	-0.02721	30.257	-0.04318
50.601	0.99712	47.993	0.49596	46.802	0.42382	40.282	0.25932	-0.152	-0.02352	-0.152	-0.02352	-0.151	-0.02793	-0.151	-0.02424	62.101	0.44893	-0.15	-0.02644	-0.149	-0.02941	-0.148	-0.03089	-0.147	-0.03013	-0.146	-0.02721	30.311	-0.0422
50.657	0.996	48.05	0.49504	46.86	0.41644	40.334	0.2574	-0.152	-0.02573	-0.152	-0.02721	-0.151	-0.02424	-0.151	-0.02352	62.156	0.4455	-0.15	-0.025	-0.149	-0.02868	-0.148	-0.02868	-0.147	-0.02868	-0.146	-0.02868	30.371	-0.03553
50.713	1.01156	48.104	0.49633	46.915	0.42091	40.387	0.25952	-0.152	-0.02573	-0.152	-0.02279	-0.151	-0.02424	-0.151	-0.025	62.21	0.43844	-0.15	-0.02573	-0.149	-0.02868	-0.148	-0.02793	-0.147	-0.02941	-0.146	-0.02793	30.433	-0.03554
50.772	1.01503	48.157	0.49866	46.97	0.42431	40.444	0.26272	-0.152	-0.02499	-0.152	-0.02499	-0.151	-0.025	-0.151	-0.02573	62.263	0.44339	-0.15	-0.02573	-0.149	-0.02941	-0.148	-0.02868	-0.147	-0.03013	-0.146	-0.02941	30.494	-0.03748
50.835	1.02002	48.21	0.50211	47.024	0.42341	40.506	0.2722	-0.152	-0.02424	-0.152	-0.02424	-0.151	-0.02424	-0.151	-0.02279	62.315	0.44594	-0.15	-0.02721	-0.149	-0.02793	-0.148	-0.03089	-0.147	-0.02941	-0.146	-0.02868	30.554	-0.04134
50.9	1.02205	48.262	0.49902	47.077	0.42462	40.568	0.26915	-0.152	-0.02279	-0.152	-0.02721	-0.151	-0.025	-0.151	-0.02424	62.37	0.44609	-0.15	-0.02793	-0.149	-0.02868	-0.148	-0.02573	-0.147	-0.02868	-0.146	-0.03162	30.611	-0.04424
50.962	1.0163	48.318	0.50468	47.13	0.42371	40.627	0.26306	-0.152	-0.02352	-0.152	-0.02352	-0.151	-0.02573	-0.151	-0.02352	62.429	0.45459	-0.15	-0.02644	-0.149	-0.02941	-0.148	-0.02793	-0.147	-0.02793	-0.146	-0.03013	30.667	-0.03943
51.021	1.00607	48.379	0.50923	47.185	0.42279	40.685	0.26114	-0.152	-0.02352	-0.152	-0.02352	-0.151	-0.02644	-0.151	-0.02352	62.491	0.45476	-0.15	-0.02793	-0.149	-0.03013	-0.148	-0.02793	-0.147	-0.02645	-0.146	-0.03013	30.718	-0.04233
51.078	1.00794	48.442	0.50617	47.245	0.4316	40.741	0.26327	-0.152	-0.02499	-0.152	-0.02573	-0.151	-0.025	-0.151	-0.02793	62.553	0.46094	-0.15	-0.02793	-0.149	-0.02644	-0.148	-0.02868	-0.147	-0.02868	-0.146	-0.03013	30.77	-0.04045
51.133	1.00681	48.503	0.50531	47.307	0.43616	40.795	0.26648	-0.152	-0.02424	-0.152	-0.02204	-0.151	-0.02644	-0.151	-0.02424	62.61	0.44675	-0.15	-0.02721	-0.149	-0.02868	-0.148	-0.02868	-0.147	-0.02941	-0.146	-0.03013	30.823	-0.03948
51.189	1.0255	48.56	0.49786	47.367	0.4309	40.848	0.26658	-0.152	-0.02279	-0.152	-0.02573	-0.151	-0.02424	-0.151	-0.025	62.667	0.45644	-0.15	-0.02573	-0.149	-0.02721	-0.148	-0.02941	-0.147	-0.03013	-0.146	-0.02793	30.878	-0.0376
51.252	1.02134	48.615	0.50133	47.426	0.43107	40.901	0.26668	-0.152	-0.02573	-0.152	-0.02573	-0.151	-0.02793	-0.151	-0.02721	62.722	0.45301	-0.15	-0.02424	-0.149	-0.02721	-0.148	-0.02941	-0.147	-0.03013	-0.146	-0.03089	30.937	-0.03662
51.317	1.02487	48.671	0.50479	47.484	0.4323	40.956	0.27307	-0.152	-0.02352	-0.152	-0.02499	-0.151	-0.025	-0.151	-0.02424	62.776	0.45439	-0.15	-0.02868	-0.149	-0.02868	-0.148	-0.02868	-0.147	-0.02793	-0.146	-0.02793	30.998	-0.03859
51.381	1.0253	48.723	0.50606	47.54	0.42815	41.013	0.27109	-0.152	-0.02573	-0.152	-0.02573	-0.151	-0.02721	-0.151	-0.02573	62.828	0.45453	-0.15	-0.02721	-0.149	-0.02941	-0.148	-0.02793	-0.147	-0.03089	-0.146	-0.02941	31.059	-0.0415
51.443	1.02722	48.775	0.50074	47.592	0.4283	41.075	0.27533	-0.152	-0.02573	-0.152	-0.02499	-0.151	-0.025	-0.151	-0.02352	62.88	0.45109	-0.15	-0.02721	-0.149	-0.02941	-0.148	-0.02793	-0.147	-0.02721	-0.146	-0.03013	31.12	-0.04347
51.5	1.00767	48.828	0.50749	47.643	0.43277	41.136	0.27653	-0.152	-0.02499	-0.152	-0.02573	-0.151	-0.02573	-0.151	-0.02644	62.936	0.45843	-0.15	-0.02721	-0.149	-0.03013	-0.148	-0.02721	-0.147	-0.03089	-0.146	-0.02868	31.176	-0.04443
51.554	1.00652	48.886	0.51209	47.695	0.43078	41.195	0.27245	-0.152	-0.02424	-0.152	-0.02424	-0.151	-0.02644	-0.151	-0.02573	62.997	0.46456	-0.15	-0.02644	-0.149	-0.02573	-0.148	-0.02941	-0.147	-0.02941	-0.146	-0.03013	31.229	-0.04155
51.609	1.01916	48.948	0.5189	47.752	0.44074	41.252	0.27256	-0.152	-0.02132	-0.152	-0.02499	-0.151	-0.025	-0.151	-0.02424	63.06	0.46597	-0.15	-0.02644	-0.149	-0.03162	-0.148	-0.02941	-0.147	-0.02645	-0.146	-0.03013	31.283	-0.04061
51.669	1.03644	49.01	0.51361	47.811	0.43652	41.306	0.27165	-0.152	-0.02499	-0.152	-0.02573	-0.151	-0.02721	-0.151	-0.02721	63.119	0.45771	-0.15	-0.02573	-0.149	-0.02793	-0.148	-0.02721	-0.147	-0.02941	-0.146	-0.02941	31.337	-0.03869
51.733	1.0261	49.069	0.51272	47.872	0.44001	41.36	0.27175	-0.152	-0.02279	-0.152	-0.02793	-0.151	-0.025	-0.151	-0.025	63.178	0.45911	-0.15	-0.02644	-0.149	-0.03013	-0.148	-0.02868	-0.147	-0.02868	-0.146	-0.03013	31.39	-0.04064
51.797	1.02502	49.129	0.51293	47.932	0.43801	41.415	0.27912	-0.152	-0.02204	-0.152	-0.02352	-0.151	-0.02793	-0.151	-0.02424	63.235	0.46164	-0.15	-0.02644	-0.149	-0.03013	-0.148	-0.02573	-0.147	-0.02941	-0.146	-0.02793	31.445	-0.04162
51.859	1.03774	49.184	0.50654	47.993	0.43599	41.468	0.27718	-0.152	-0.02499	-0.152	-0.02793	-0.151	-0.025	-0.151	-0.02352	63.289	0.46179	-0.15	-0.02644	-0.149	-0.02721	-0.148	-0.02941	-0.147	-0.02941	-0.146	-0.03162	31.507	-0.03483
51.916	1.02424	49.235	0.50887	48.05	0.43943	41.521	0.2762	-0.152	-0.02132	-0.152	-0.02424	-0.151	-0.025	-0.151	-0.02573	63.342	0.45597	-0.15	-0.02644	-0.149	-0.02941	-0.148	-0.02941	-0.147	-0.02793	-0.146	-0.02793	31.569	-0.0368
51.972	1.0154	49.288	0.51348	48.104	0.43197	41.577	0.28052	-0.152	-0.02424	-0.152	-0.02352	-0.151	-0.02868	-0.151	-0.025	63.395	0.46333	-0.15	-0.02721	-0.149	-0.02644	-0.148	-0.02941	-0.147	-0.03089	-0.146	-0.03013	31.63	-0.03972
52.028	1.03269	49.342	0.51366	48.157	0.43754	41.639	0.28581	-0.152	-0.02279	-0.152	-0.02424	-0.151	-0.02424	-0.151	-0.025	63.449	0.46224	-0.15	-0.02573	-0.149	-0.02868	-0.148	-0.02644	-0.147	-0.02868	-0.146	-0.03089	31.686	-0.04264
52.088	1.03159	49.396	0.52046	48.21	0.44102	41.701	0.28593	-0.152	-0.02352	-0.152	-0.02352	-0.151	-0.02204	-0.151	-0.02644	63.505	0.46483	-0.15	-0.02868	-0.149	-0.02721	-0.148	-0.02868	-0.147	-0.02941	-0.146	-0.02721	31.741	-0.04266
52.153	1.04737	49.453	0.51736	48.262	0.44226	41.76	0.2819	-0.152	-0.02573	-0.152	-0.02573	-0.151	-0.02573	-0.151	-0.02644	63.565	0.47104	-0.15	-0.02424	-0.149	-0.02721	-0.148	-0.02644	-0.147	-0.02868	-0.146	-0.03013	31.796	-0.03786
52.218	1.04169	49.513	0.52194	48.318	0.4457	41.819	0.28515	-0.152	-0.02352	-0.152	-0.02424	-0.151	-0.025	-0.151	-0.02352	63.627	0.47122	-0.15	-0.02941	-0.149	-0.03013	-0.148	-0.03089	-0.147	-0.02868	-0.146	-0.02941	31.849	-0.03979
52.279	1.02669	49.575	0.52438	48.379	0.45136	41.876	0.28526	-0.152	-0.02644	-0.152	-0.02573	-0.151	-0.025	-0.151	-0.02868	63.687	0.47257	-0.15	-0.02573	-0.149	-0.02793	-0.148	-0.02793	-0.147	-0.02941	-0.146	-0.03089	31.9	-0.04176
52.338	1.02557	49.637	0.5169	48.442	0.44935	41.931	0.28435	-0.152	-0.02132	-0.152	-0.02644	-0.151	-0.02059	-0.151	-0.02352	63.744	0.46308	-0.15	-0.02941	-0.149	-0.02941	-0.148	-0.02868	-0.147	-0.03013	-0.146	-0.02941	31.954	-0.03982
52.393	1.02443	49.694	0.51819	48.502	0.44625	41.983	0.28337	-0.152	-0.02644	-0.152	-0.02352	-0.151	-0.02352	-0.151	-0.02573	63.8	0.46324	-0.15	-0.02644	-0.149	-0.02721	-0.148	-0.02721	-0.147	-0.02793	-0.146	-0.02941	32.012	-0.03496
52.448	1.01708	49.749	0.51285	48.559	0.44094	42.033	0.28034	-0.152	-0.02424	-0.152	-0.02721	-0.151	-0.02424	-0.151	-0.025	63.854	0.467	-0.15	-0.02793	-0.149	-0.02868	-0.148	-0.02868	-0.147	-0.03013	-0.146	-0.03013	32.074	-0.03306
52.507	1.06216	49.803	0.51965	48.615	0.44987	42.087	0.28986	-0.152	-0.02644	-0.152	-0.02204	-0.151	-0.02352	-0.151	-0.02573	63.908	0.46959	-0.15	-0.02793	-0.149	-0.02868	-0.148	-0.03013	-0.147	-0.02721	-0.146	-0.03089	32.136	-0.03892
52.572	1.05648	49.857	0.51543	48.671	0.44569	42.143	0.29316	-0.152	-0.02499	-0.152	-0.02868	-0.151	-0.02573	-0.151	-0.02644	63.962	0.4746	-0.15	-0.025	-0.149	-0.02941	-0.148	-0.03013	-0.147	-0.02868	-0.146	-0.02868	32.196	-0.04186
52.636	1.0338	49.909	0.51784	48.723	0.44692	42.203	0.29431	-0.152	-0.02573	-0.152	-0.02573	-0.151	-0.02424	-0.151	-0.02644	64.014	0.4699	-0.15	-0.02868	-0.149	-0.02721	-0.148	-0.03013	-0.147	-0.02941	-0.146	-0.02868	32.255	-0.04283
52.7	1.03574	49.962	0.51912	48.775	0.4427	42.264	0.28918	-0.152	-0.02499	-0.152	-0.02573	-0.151	-0.02573	-0.151	-0.02573	64.07	0.4725	-0.15	-0.02793	-0.149	-0.03013	-0.148	-0.02644	-0.147	-0.02793	-0.146	-0.02941	32.31	-0.04093
52.758	1.0485	50.019	0.52817	48.828	0.45273	42.325	0.28931	-0.152	-0.02279	-0.152	-0.02573	-0.151	-0.02573	-0.151	-0.02644	64.131	0.48235	-0.15	-0.02793	-0.149	-0.02868	-0.148	-0.02793	-0.147	-0.02868	-0.146	-0.02941	32.362	-0.04578
52.813	1.03188	50.08	0.535	48.886	0.45726	42.384	0.28526	-0.152	-0.02352	-0.152	-0.02573	-0.151	-0.025	-0.151	-0.02424	64.192	0.48009	-0.15	-0.02868	-0.149	-0.02941	-0.148	-0.02793	-0.147	-0.02793	-0.146	-0.02793	32.414	-0.04096
52.869	1.03378	50.142	0.52968	48.947	0.46073	42.439	0.29058	-0.152	-0.02424	-0.152	-0.02793	-0.151	-0.02644	-0.151	-0.02644	64.25	0.47057	-0.15	-0.03089	-0.149	-0.02793	-0.148	-0.02868	-0.147	-0.02793	-0.146	-0.02721	32.468	-0.03705
52.926	1.0558	50.2	0.52434	49.009	0.45764	42.493	0.29069	-0.152	-0.02644	-0.152	-0.02424	-0.151	-0.025	-0.151	-0.025	64.308	0.47318	-0.15	-0.02868	-0.149	-0.02721	-0.148	-0.02941	-0.147	-0.02868	-0.146	-0.03089	32.522	-0.03807
52.989	1.05472	50.257	0.52346	49.068	0.45231	42.547	0.294	-0.152	-0.02352	-0.152	-0.02573	-0.151	-0.02573	-0.151	-0.02424	64.366	0.47453	-0.15	-0.02721	-0.149	-0.03089	-0.148	-0.02868	-0.147	-0.02721	-0.146	-0.02793	32.579	-0.03613
53.055	1.05357	50.313	0.52587	49.127	0.4492	42.6	0.29411	-0.152	-0.02499	-0.152	-0.02573	-0.151	-0.02424	-0.151	-0.02644	64.421	0.47832	-0.15	-0.02868	-0.149	-0.02868	-0.148	-0.02573	-0.147	-0.03089	-0.146	-0.02941	32.64	-0.03615
53.118	1.0417	50.368	0.52606	49.183	0.45266	42.653	0.29102	-0.152	-0.02573	-0.152	-0.02279	-0.151	-0.025	-0.151	-0.02573	64.474	0.47366	-0.15	-0.02644	-0.149	-0.02793	-0.148	-0.03162	-0.147	-0.02868	-0.146	-0.02868	32.703	-0.03515
53.178	1.05138	50.421	0.52179	49.235	0.44845	42.711	0.29639	-0.152	-0.02424	-0.152	-0.02499	-0.151	-0.02793	-0.151	-0.02424	64.525	0.47136	-0.15	-0.02793	-0.149	-0.02793	-0.148	-0.03013	-0.147	-0.02868	-0.146	-0.03089	32.763	-0.04401
53.234	1.05017	50.474	0.52529	49.288	0.45083	42.772	0.30391	-0.152	-0.02644	-0.152	-0.02573	-0.151	-0.02424	-0.151	-0.025	64.579	0.48241	-0.15	-0.02424	-0.149	-0.02868	-0.148	-0.02941	-0.147	-0.03013	-0.146	-0.03013	32.82	-0.04008
53.289	1.02581	50.528	0.52996	49.342	0.45866	42.835	0.30296	-0.152	-0.02499	-0.152	-0.02424	-0.151	-0.02644	-0.151	-0.02424	64.636	0.47776	-0.15	-0.02644	-0.149	-0.02868	-0.148	-0.02793	-0.147	-0.03089	-0.146	-0.03089	32.874	-0.04596
53.345	1.04163	50.586	0.53125	49.396	0.45445	42.895	0.29787	-0.152	-0.02424	-0.152	-0.02573	-0.151	-0.025	-0.151	-0.02573	64.695	0.48883	-0.15	-0.02644	-0.149	-0.02793	-0.148	-0.02644	-0.147	-0.02793	-0.146	-0.02941	32.928	-0.04011
53.408	1.06539	50.646	0.53478	49.453	0.46008	42.951	0.2927	-0.152	-0.02644	-0.152	-0.02424	-0.151	-0.025	-0.151	-0.02352	64.757	0.48657	-0.15	-0.02573	-0.149	-0.02868	-0.148	-0.03013	-0.147	-0.02793	-0.146	-0.02868	32.982	-0.04013
53.472	1.07352	50.707	0.53613	49.513	0.4647	43.007	0.29913	-0.152	-0.02279	-0.152	-0.02573	-0.151	-0.02573	-0.151	-0.025	64.817	0.49044	-0.15	-0.02793	-0.149	-0.02721	-0.148	-0.02573	-0.147	-0.02793	-0.146	-0.02941	33.035	-0.0441
53.534	1.04453	50.767	0.53188	49.575	0.46382	43.062	0.30029	-0.152	-0.02793	-0.152	-0.02499	-0.151	-0.02204	-0.151	-0.025	64.877	0.48573	-0.15	-0.02573	-0.149	-0.02793	-0.148	-0.02941	-0.147	-0.02941	-0.146	-0.02941	33.088	-0.0431
53.595	1.03869	50.826	0.52985	49.637	0.46509	43.113	0.3004	-0.152	-0.02499	-0.152	-0.02499	-0.151	-0.02424	-0.151	-0.02573	64.933	0.4859	-0.15	-0.02941	-0.149	-0.02721	-0.148	-0.02644	-0.147	-0.02573	-0.146	-0.03013	33.147	-0.03526
53.652	1.06547	50.882	0.53229	49.694	0.45866	43.165	0.30262	-0.152	-0.02279	-0.152	-0.02499	-0.151	-0.02352	-0.151	-0.025	64.987	0.47757	-0.15	-0.02644	-0.149	-0.02793	-0.148	-0.03013	-0.147	-0.02868	-0.146	-0.02721	33.209	-0.03432
53.707	1.03478	50.936	0.53024	49.749	0.45991	43.219	0.30378	-0.152	-0.02424	-0.152	-0.02424	-0.151	-0.025	-0.151	-0.02573	65.041	0.48867	-0.15	-0.02868	-0.149	-0.03013	-0.148	-0.02868	-0.147	-0.02721	-0.146	-0.03234	33.27	-0.03728
53.763	1.06319	50.99	0.53825	49.804	0.459	43.278	0.31552	-0.152	-0.02279	-0.152	-0.02424	-0.151	-0.02204	-0.151	-0.02424	65.094	0.48756	-0.15	-0.02644	-0.149	-0.02941	-0.148	-0.03013	-0.147	-0.02793	-0.146	-0.02793	33.328	-0.04612
53.825	1.06049	51.042	0.53619	49.857	0.468	43.341	0.31249	-0.152	-0.02424	-0.152	-0.02499	-0.151	-0.02573	-0.151	-0.02721	65.146	0.48771	-0.15	-0.02721	-0.149	-0.02793	-0.148	-0.02644	-0.147	-0.03162	-0.146	-0.03162	33.385	-0.04126
53.889	1.0811	51.094	0.53528	49.909	0.45817	43.401	0.30733	-0.152	-0.02279	-0.152	-0.02499	-0.151	-0.025	-0.151	-0.02424	65.202	0.49279	-0.15	-0.02424	-0.149	-0.02868	-0.148	-0.02793	-0.147	-0.02868	-0.146	-0.02941	33.44	-0.04127
53.954	1.04892	51.151	0.54324	49.962	0.45833	43.461	0.30854	-0.152	-0.02352	-0.152	-0.02573	-0.151	-0.02573	-0.151	-0.02352	65.264	0.50146	-0.15	-0.02941	-0.149	-0.02868	-0.148	-0.02868	-0.147	-0.03013	-0.146	-0.02793	33.494	-0.04323
54.016	1.06019	51.213	0.54129	50.019	0.46628	43.519	0.30866	-0.152	-0.02424	-0.152	-0.02721	-0.151	-0.02352	-0.151	-0.02352	65.327	0.498	-0.15	-0.02868	-0.149	-0.02644	-0.148	-0.02868	-0.147	-0.02793	-0.146	-0.0331	33.547	-0.0403
54.073	1.05906	51.277	0.54928	50.081	0.47201	43.574	0.30983	-0.152	-0.02352	-0.152	-0.02499	-0.151	-0.02644	-0.151	-0.02573	65.387	0.49334	-0.15	-0.03013	-0.149	-0.02941	-0.148	-0.02721	-0.147	-0.02868	-0.146	-0.02941	33.598	-0.04032
54.129	1.05325	51.336	0.53837	50.142	0.4722	43.626	0.31098	-0.152	-0.02721	-0.152	-0.02499	-0.151	-0.02644	-0.151	-0.02573	65.443	0.48859	-0.15	-0.02573	-0.149	-0.02721	-0.148	-0.03013	-0.147	-0.03089	-0.146	-0.02868	33.653	-0.04033
54.184	1.05829	51.392	0.53634	50.199	0.46576	43.679	0.31218	-0.152	-0.02352	-0.152	-0.02499	-0.151	-0.025	-0.151	-0.025	65.499	0.48391	-0.15	-0.02721	-0.149	-0.03013	-0.148	-0.02941	-0.147	-0.03162	-0.146	-0.02793	33.712	-0.0374
54.243	1.06337	51.448	0.53654	50.256	0.47033	43.733	0.31443	-0.152	-0.02793	-0.152	-0.02573	-0.151	-0.02573	-0.151	-0.025	65.554	0.49263	-0.15	-0.02941	-0.149	-0.02721	-0.148	-0.02941	-0.147	-0.03013	-0.146	-0.02868	33.773	-0.03843
54.308	1.08566	51.502	0.54232	50.313	0.46719	43.788	0.31029	-0.152	-0.02499	-0.152	-0.02573	-0.151	-0.02352	-0.151	-0.02279	65.607	0.49154	-0.15	-0.025	-0.149	-0.02941	-0.148	-0.02644	-0.147	-0.03089	-0.146	-0.02941	33.834	-0.03844
54.373	1.08298	51.554	0.54251	50.367	0.47176	43.845	0.31785	-0.152	-0.02499	-0.152	-0.02424	-0.151	-0.02644	-0.151	-0.025	65.659	0.49169	-0.15	-0.03013	-0.149	-0.02868	-0.148	-0.02793	-0.147	-0.03013	-0.146	-0.02721	33.894	-0.04336
54.434	1.04751	51.606	0.5427	50.421	0.46861	43.905	0.31798	-0.152	-0.02573	-0.152	-0.02721	-0.151	-0.025	-0.151	-0.025	65.713	0.49431	-0.15	-0.02573	-0.149	-0.02573	-0.148	-0.02868	-0.147	-0.02941	-0.146	-0.03234	33.953	-0.04042
54.493	1.06824	51.66	0.54733	50.473	0.47101	43.968	0.3213	-0.152	-0.02573	-0.152	-0.02573	-0.151	-0.025	-0.151	-0.02352	65.77	0.49814	-0.15	-0.02941	-0.149	-0.02868	-0.148	-0.02868	-0.147	-0.02868	-0.146	-0.02793	34.009	-0.04044
54.548	1.05918	51.72	0.55089	50.528	0.47118	44.029	0.31717	-0.152	-0.02424	-0.152	-0.02721	-0.151	-0.02573	-0.151	-0.02793	65.832	0.50199	-0.15	-0.02573	-0.149	-0.02721	-0.148	-0.025	-0.147	-0.02793	-0.146	-0.02941	34.062	-0.04541
54.603	1.069	51.782	0.55002	50.585	0.47244	44.086	0.31197	-0.152	-0.02721	-0.152	-0.02352	-0.151	-0.02424	-0.151	-0.02644	65.893	0.50217	-0.15	-0.02644	-0.149	-0.02721	-0.148	-0.02721	-0.147	-0.02941	-0.146	-0.03162	34.116	-0.03951
54.663	1.06157	51.844	0.54573	50.645	0.47928	44.14	0.32059	-0.152	-0.02204	-0.152	-0.02424	-0.151	-0.02424	-0.151	-0.02721	65.953	0.49256	-0.15	-0.02793	-0.149	-0.02868	-0.148	-0.02721	-0.147	-0.02793	-0.146	-0.02941	34.168	-0.04049
54.728	1.09799	51.902	0.54376	50.707	0.47839	44.194	0.31648	-0.152	-0.02424	-0.152	-0.02644	-0.151	-0.02721	-0.151	-0.02793	66.011	0.50006	-0.15	-0.02793	-0.149	-0.02721	-0.148	-0.02793	-0.147	-0.03013	-0.146	-0.02868	34.222	-0.0405
54.792	1.08122	51.959	0.54396	50.767	0.47858	44.247	0.31765	-0.152	-0.02279	-0.152	-0.02424	-0.151	-0.02424	-0.151	-0.02424	66.066	0.50269	-0.15	-0.02721	-0.149	-0.02868	-0.148	-0.03013	-0.147	-0.02868	-0.146	-0.03013	34.279	-0.03556
54.855	1.07074	52.014	0.5486	50.826	0.47544	44.299	0.32204	-0.152	-0.02499	-0.152	-0.02499	-0.151	-0.025	-0.151	-0.02424	66.119	0.49553	-0.15	-0.02941	-0.149	-0.02868	-0.148	-0.02941	-0.147	-0.03013	-0.146	-0.02645	34.34	-0.03558
54.913	1.05545	52.067	0.54435	50.882	0.47562	44.353	0.31897	-0.152	-0.02424	-0.152	-0.02204	-0.151	-0.025	-0.151	-0.02793	66.172	0.50182	-0.15	-0.025	-0.149	-0.03013	-0.148	-0.02573	-0.147	-0.03089	-0.146	-0.03089	34.403	-0.0356
54.969	1.07307	52.12	0.54672	50.935	0.47354	44.412	0.32757	-0.152	-0.02573	-0.152	-0.02279	-0.151	-0.02132	-0.151	-0.02644	66.225	0.50071	-0.15	-0.02868	-0.149	-0.02868	-0.148	-0.02868	-0.147	-0.02645	-0.146	-0.02793	34.462	-0.03961
55.025	1.07815	52.174	0.55028	50.989	0.47704	44.475	0.32986	-0.152	-0.02279	-0.152	-0.02793	-0.151	-0.02644	-0.151	-0.025	66.28	0.50948	-0.15	-0.02721	-0.149	-0.02573	-0.148	-0.02721	-0.147	-0.03013	-0.146	-0.02868	34.518	-0.04459
55.083	1.06446	52.229	0.54938	51.041	0.47945	44.535	0.32466	-0.152	-0.02059	-0.152	-0.02352	-0.151	-0.02424	-0.151	-0.025	66.337	0.50599	-0.15	-0.02868	-0.149	-0.02721	-0.148	-0.02868	-0.147	-0.02721	-0.146	-0.03089	34.574	-0.03866
55.145	1.08369	52.287	0.55631	51.094	0.48295	44.592	0.32375	-0.152	-0.02499	-0.152	-0.02279	-0.151	-0.02573	-0.151	-0.02279	66.397	0.50984	-0.15	-0.02793	-0.149	-0.02721	-0.148	-0.02793	-0.147	-0.03013	-0.146	-0.02721	34.627	-0.04063
55.209	1.09987	52.349	0.55763	51.151	0.48313	44.649	0.32388	-0.152	-0.02424	-0.152	-0.02424	-0.151	-0.025	-0.151	-0.025	66.46	0.51123	-0.15	-0.02941	-0.149	-0.02573	-0.148	-0.02721	-0.147	-0.02721	-0.146	-0.02721	34.68	-0.03967
55.272	1.08304	52.411	0.56239	51.214	0.48783	44.705	0.32614	-0.152	-0.02573	-0.152	-0.02424	-0.151	-0.02279	-0.151	-0.02279	66.52	0.50774	-0.15	-0.02868	-0.149	-0.02868	-0.148	-0.02941	-0.147	-0.03013	-0.146	-0.02573	34.731	-0.04167
55.331	1.06455	52.469	0.55251	51.277	0.48354	44.758	0.32836	-0.152	-0.02279	-0.152	-0.02573	-0.151	-0.025	-0.151	-0.02424	66.578	0.50057	-0.15	-0.02868	-0.149	-0.02644	-0.148	-0.02793	-0.147	-0.02721	-0.146	-0.03013	34.786	-0.04169
55.388	1.07914	52.525	0.55381	51.336	0.48039	44.811	0.32637	-0.152	-0.02352	-0.152	-0.02499	-0.151	-0.025	-0.151	-0.02352	66.632	0.50808	-0.15	-0.02721	-0.149	-0.02721	-0.148	-0.03013	-0.147	-0.03089	-0.146	-0.02645	34.846	-0.03474
55.443	1.08577	52.579	0.55511	51.392	0.47947	44.864	0.32755	-0.152	-0.02721	-0.152	-0.02644	-0.151	-0.02793	-0.151	-0.025	66.686	0.50457	-0.15	-0.02793	-0.149	-0.02793	-0.148	-0.02644	-0.147	-0.02645	-0.146	-0.02645	34.909	-0.03275
55.5	1.07992	52.633	0.5553	51.448	0.48408	44.919	0.33407	-0.152	-0.02499	-0.152	-0.02644	-0.151	-0.02644	-0.151	-0.02573	66.74	0.51089	-0.15	-0.02721	-0.149	-0.02644	-0.148	-0.02573	-0.147	-0.03013	-0.146	-0.02868	34.969	-0.03575
55.563	1.09449	52.687	0.55887	51.502	0.4876	44.977	0.3342	-0.152	-0.02644	-0.152	-0.02499	-0.151	-0.025	-0.151	-0.025	66.792	0.50609	-0.15	-0.03013	-0.149	-0.02868	-0.148	-0.02721	-0.147	-0.02941	-0.146	-0.02793	35.028	-0.03879
55.627	1.10909	52.739	0.55459	51.554	0.48442	45.038	0.3365	-0.152	-0.02204	-0.152	-0.02424	-0.151	-0.025	-0.151	-0.02644	66.845	0.51241	-0.15	-0.02721	-0.149	-0.02793	-0.148	-0.02721	-0.147	-0.03089	-0.146	-0.02868	35.085	-0.03979
55.691	1.0875	52.793	0.55816	51.606	0.48233	45.1	0.33665	-0.152	-0.02573	-0.152	-0.02424	-0.151	-0.02424	-0.151	-0.02352	66.904	0.51876	-0.15	-0.02573	-0.149	-0.02793	-0.148	-0.03013	-0.147	-0.03013	-0.146	-0.02721	35.139	-0.03981
55.753	1.0864	52.852	0.56292	51.66	0.49145	45.161	0.33463	-0.152	-0.02204	-0.152	-0.02279	-0.151	-0.02573	-0.151	-0.02721	66.965	0.51775	-0.15	-0.02644	-0.149	-0.02941	-0.148	-0.02721	-0.147	-0.02793	-0.146	-0.02573	35.192	-0.04281
55.809	1.07734	52.914	0.56652	51.72	0.48946	45.218	0.33476	-0.152	-0.02573	-0.152	-0.02424	-0.151	-0.02573	-0.151	-0.02573	67.026	0.51665	-0.15	-0.02573	-0.149	-0.02868	-0.148	-0.02793	-0.147	-0.02793	-0.146	-0.02941	35.244	-0.03885
55.863	1.09188	52.975	0.55882	51.783	0.50191	45.273	0.32952	-0.152	-0.02424	-0.152	-0.02424	-0.151	-0.02573	-0.151	-0.02352	67.084	0.51195	-0.15	-0.02721	-0.149	-0.03013	-0.148	-0.02941	-0.147	-0.02868	-0.146	-0.03089	35.298	-0.03985
55.919	1.08909	53.033	0.55566	51.843	0.48986	45.327	0.33611	-0.152	-0.02204	-0.152	-0.02499	-0.151	-0.02941	-0.151	-0.02573	67.141	0.51581	-0.15	-0.03013	-0.149	-0.02644	-0.148	-0.02941	-0.147	-0.02941	-0.146	-0.02941	35.354	-0.03786
55.979	1.08797	53.092	0.55925	51.901	0.49114	45.379	0.33729	-0.152	-0.02721	-0.152	-0.02279	-0.151	-0.02573	-0.151	-0.02424	67.198	0.5147	-0.15	-0.02644	-0.149	-0.02644	-0.148	-0.02793	-0.147	-0.02793	-0.146	-0.02793	35.414	-0.03586
56.043	1.1105	53.149	0.56401	51.958	0.48571	45.432	0.33846	-0.152	-0.02352	-0.152	-0.02573	-0.151	-0.02721	-0.151	-0.025	67.252	0.51864	-0.15	-0.02793	-0.149	-0.02941	-0.148	-0.02941	-0.147	-0.02868	-0.146	-0.03013	35.477	-0.03588
56.108	1.11723	53.202	0.55627	52.013	0.48924	45.486	0.33754	-0.152	-0.02644	-0.152	-0.02573	-0.151	-0.025	-0.151	-0.02573	67.304	0.51631	-0.15	-0.02721	-0.149	-0.02793	-0.148	-0.02941	-0.147	-0.02868	-0.146	-0.02868	35.538	-0.03492
56.169	1.08766	53.253	0.55756	52.066	0.49277	45.544	0.34305	-0.152	-0.02424	-0.152	-0.02499	-0.151	-0.02204	-0.151	-0.02424	67.356	0.51768	-0.15	-0.02644	-0.149	-0.02644	-0.148	-0.03089	-0.147	-0.02941	-0.146	-0.03089	35.595	-0.04194
56.227	1.06595	53.305	0.56113	52.119	0.49075	45.607	0.35388	-0.152	-0.02279	-0.152	-0.02352	-0.151	-0.025	-0.151	-0.025	67.412	0.52283	-0.15	-0.02868	-0.149	-0.02793	-0.148	-0.02941	-0.147	-0.02793	-0.146	-0.02279	35.651	-0.04196
56.282	1.08535	53.36	0.56817	52.174	0.49764	45.669	0.34118	-0.152	-0.02279	-0.152	-0.02499	-0.151	-0.02573	-0.151	-0.02721	67.469	0.523	-0.15	-0.02793	-0.149	-0.02793	-0.148	-0.02941	-0.147	-0.02721	-0.146	-0.02868	35.706	-0.03898
56.337	1.10148	53.419	0.56839	52.229	0.49892	45.727	0.34236	-0.152	-0.02204	-0.152	-0.02424	-0.151	-0.02573	-0.151	-0.02424	67.53	0.52191	-0.15	-0.02793	-0.149	-0.02793	-0.148	-0.02941	-0.147	-0.02793	-0.146	-0.02721	35.76	-0.03797
56.397	1.10665	53.48	0.56972	52.287	0.49684	45.783	0.34145	-0.152	-0.02352	-0.152	-0.02644	-0.151	-0.025	-0.151	-0.025	67.591	0.52708	-0.15	-0.02793	-0.149	-0.02573	-0.148	-0.03013	-0.147	-0.02793	-0.146	-0.03089	35.814	-0.03597
56.463	1.11348	53.541	0.56766	52.349	0.50157	45.839	0.34479	-0.152	-0.02499	-0.152	-0.02573	-0.151	-0.02644	-0.151	-0.025	67.652	0.52478	-0.15	-0.02573	-0.149	-0.02793	-0.148	-0.03233	-0.147	-0.02868	-0.146	-0.02721	35.866	-0.04002
56.528	1.10439	53.601	0.5645	52.411	0.49615	45.892	0.34709	-0.152	-0.02279	-0.152	-0.02424	-0.151	-0.02793	-0.151	-0.02644	67.71	0.52376	-0.15	-0.02868	-0.149	-0.02793	-0.148	-0.02644	-0.147	-0.02645	-0.146	-0.03013	35.919	-0.04304
56.59	1.09059	53.658	0.56588	52.469	0.49407	45.944	0.34826	-0.152	-0.02644	-0.152	-0.02499	-0.151	-0.02573	-0.151	-0.02573	67.765	0.52634	-0.15	-0.02644	-0.149	-0.02941	-0.148	-0.03013	-0.147	-0.03013	-0.146	-0.02941	35.978	-0.03301
56.648	1.09573	53.712	0.5649	52.525	0.49762	45.996	0.34411	-0.152	-0.02573	-0.152	-0.02499	-0.151	-0.02644	-0.151	-0.02644	67.819	0.5179	-0.15	-0.03013	-0.149	-0.02941	-0.148	-0.02644	-0.147	-0.02793	-0.146	-0.02868	36.04	-0.03303
56.703	1.10087	53.765	0.56628	52.579	0.4967	46.052	0.34852	-0.152	-0.02721	-0.152	-0.02573	-0.151	-0.02424	-0.151	-0.02868	67.872	0.52426	-0.15	-0.02721	-0.149	-0.02793	-0.148	-0.03013	-0.147	-0.02868	-0.146	-0.03013	36.101	-0.03507
56.758	1.10126	53.819	0.57208	52.633	0.50136	46.114	0.35511	-0.152	-0.02499	-0.152	-0.02499	-0.151	-0.025	-0.151	-0.02644	67.925	0.52443	-0.15	-0.02941	-0.149	-0.02721	-0.148	-0.02941	-0.147	-0.03162	-0.146	-0.02721	36.162	-0.03409
56.818	1.11127	53.872	0.57228	52.687	0.49705	46.176	0.35527	-0.152	-0.02204	-0.152	-0.02424	-0.151	-0.025	-0.151	-0.02644	67.978	0.5258	-0.15	-0.02868	-0.149	-0.02793	-0.148	-0.02868	-0.147	-0.02793	-0.146	-0.02941	36.221	-0.04111
56.881	1.10531	53.926	0.56798	52.739	0.49722	46.236	0.35218	-0.152	-0.02424	-0.152	-0.02644	-0.151	-0.02424	-0.151	-0.02644	68.036	0.5334	-0.15	-0.02721	-0.149	-0.02941	-0.148	-0.02941	-0.147	-0.02868	-0.146	-0.02424	36.277	-0.03714
56.946	1.12643	53.986	0.5829	52.793	0.49967	46.294	0.3491	-0.152	-0.02204	-0.152	-0.02499	-0.151	-0.02573	-0.151	-0.02644	68.098	0.5348	-0.15	-0.02721	-0.149	-0.03013	-0.148	-0.03013	-0.147	-0.02721	-0.146	-0.03013	36.329	-0.03916
57.009	1.11417	54.049	0.58432	52.852	0.50096	46.35	0.35358	-0.152	-0.02424	-0.152	-0.02279	-0.151	-0.02424	-0.151	-0.02644	68.161	0.53129	-0.15	-0.02793	-0.149	-0.02721	-0.148	-0.03013	-0.147	-0.02941	-0.146	-0.02868	36.378	-0.04115
57.068	1.09557	54.111	0.58115	52.915	0.50908	46.406	0.35372	-0.152	-0.02424	-0.152	-0.02424	-0.151	-0.025	-0.151	-0.02644	68.219	0.53027	-0.15	-0.02644	-0.149	-0.02793	-0.148	-0.02941	-0.147	-0.02793	-0.146	-0.02941	36.431	-0.03312
57.123	1.08799	54.169	0.56998	52.975	0.50136	46.459	0.35595	-0.152	-0.02204	-0.152	-0.02352	-0.151	-0.02424	-0.151	-0.02721	68.276	0.52552	-0.15	-0.02941	-0.149	-0.02868	-0.148	-0.02868	-0.147	-0.02721	-0.146	-0.02721	36.487	-0.03116
57.179	1.1011	54.225	0.57359	53.033	0.50383	46.511	0.34962	-0.152	-0.02424	-0.152	-0.02644	-0.151	-0.02424	-0.151	-0.02573	68.331	0.52812	-0.15	-0.02721	-0.149	-0.02721	-0.148	-0.02868	-0.147	-0.02941	-0.146	-0.03013	36.546	-0.03014
57.237	1.13163	54.28	0.57158	53.091	0.50402	46.565	0.35839	-0.152	-0.02204	-0.152	-0.02573	-0.151	-0.025	-0.151	-0.025	68.385	0.52958	-0.15	-0.02941	-0.149	-0.02793	-0.148	-0.02721	-0.147	-0.02793	-0.146	-0.03013	36.607	-0.03317
57.3	1.12897	54.333	0.57858	53.149	0.51209	46.621	0.35635	-0.152	-0.02279	-0.152	-0.02424	-0.151	-0.02424	-0.151	-0.02793	68.437	0.53217	-0.15	-0.02868	-0.149	-0.02793	-0.148	-0.02721	-0.147	-0.03013	-0.146	-0.03013	36.668	-0.03521
57.366	1.11991	54.384	0.57419	53.202	0.501	46.68	0.35973	-0.152	-0.02499	-0.152	-0.02279	-0.151	-0.02793	-0.151	-0.02573	68.489	0.53484	-0.15	-0.02644	-0.149	-0.02793	-0.148	-0.025	-0.147	-0.02868	-0.146	-0.03013	36.727	-0.03423
57.428	1.11237	54.437	0.57779	53.253	0.50903	46.742	0.36424	-0.152	-0.02499	-0.152	-0.02279	-0.151	-0.02279	-0.151	-0.02424	68.544	0.5338	-0.15	-0.02868	-0.149	-0.03013	-0.148	-0.03089	-0.147	-0.02941	-0.146	-0.025	36.785	-0.03524
57.487	1.11115	54.492	0.5814	53.305	0.5081	46.802	0.36221	-0.152	-0.02424	-0.152	-0.02499	-0.151	-0.03013	-0.151	-0.02721	68.605	0.54143	-0.15	-0.025	-0.149	-0.02793	-0.148	-0.02644	-0.147	-0.02941	-0.146	-0.03162	36.839	-0.03729
57.544	1.09567	54.553	0.58504	53.36	0.51167	46.86	0.35587	-0.152	-0.02499	-0.152	-0.02279	-0.151	-0.02279	-0.151	-0.02793	68.668	0.53662	-0.15	-0.02721	-0.149	-0.02941	-0.148	-0.03013	-0.147	-0.02941	-0.146	-0.02941	36.893	-0.03323
57.599	1.11992	54.615	0.58416	53.419	0.51076	46.915	0.36143	-0.152	-0.02352	-0.152	-0.02352	-0.151	-0.025	-0.151	-0.02644	68.728	0.53681	-0.15	-0.02868	-0.149	-0.02793	-0.148	-0.02793	-0.147	-0.03013	-0.146	-0.02793	36.946	-0.03428
57.656	1.11877	54.676	0.57868	53.481	0.50979	46.97	0.35832	-0.152	-0.02279	-0.152	-0.02279	-0.151	-0.02644	-0.151	-0.02424	68.786	0.5395	-0.15	-0.02644	-0.149	-0.02573	-0.148	-0.02868	-0.147	-0.02941	-0.146	-0.03089	36.999	-0.03429
57.719	1.13197	54.735	0.57438	53.541	0.51678	47.024	0.36494	-0.152	-0.02573	-0.152	-0.02573	-0.151	-0.025	-0.151	-0.02573	68.843	0.53345	-0.15	-0.02941	-0.149	-0.02573	-0.148	-0.02721	-0.147	-0.02868	-0.146	-0.02721	37.053	-0.03735
57.783	1.12445	54.792	0.5803	53.601	0.51247	47.077	0.36394	-0.152	-0.02499	-0.152	-0.02721	-0.151	-0.02721	-0.151	-0.02721	68.898	0.53613	-0.15	-0.02573	-0.149	-0.02793	-0.148	-0.02941	-0.147	-0.02941	-0.146	-0.02793	37.112	-0.02624
57.845	1.12811	54.845	0.5805	53.658	0.51266	47.13	0.36083	-0.152	-0.02424	-0.152	-0.02352	-0.151	-0.02279	-0.151	-0.02352	68.951	0.5363	-0.15	-0.02941	-0.149	-0.03013	-0.148	-0.02868	-0.147	-0.02868	-0.146	-0.02868	37.175	-0.02322
57.906	1.12533	54.898	0.58412	53.712	0.51174	47.185	0.36421	-0.152	-0.02279	-0.152	-0.02721	-0.151	-0.02573	-0.151	-0.02573	69.004	0.53769	-0.15	-0.02721	-0.149	-0.02644	-0.148	-0.02573	-0.147	-0.02721	-0.146	-0.02868	37.237	-0.03029
57.963	1.11773	54.951	0.58313	53.765	0.51414	47.245	0.37304	-0.152	-0.02721	-0.152	-0.02424	-0.151	-0.02279	-0.151	-0.025	69.057	0.54661	-0.15	-0.02793	-0.149	-0.02721	-0.148	-0.03013	-0.147	-0.03162	-0.146	-0.02793	37.294	-0.03333
58.017	1.10053	55.005	0.58675	53.819	0.52111	47.307	0.36995	-0.152	-0.02352	-0.152	-0.02352	-0.151	-0.025	-0.151	-0.02644	69.112	0.54176	-0.15	-0.02644	-0.149	-0.02793	-0.148	-0.02721	-0.147	-0.02645	-0.146	-0.02868	37.35	-0.03743
58.074	1.12495	55.062	0.58816	53.871	0.5145	47.367	0.36904	-0.152	-0.02132	-0.152	-0.02573	-0.151	-0.02573	-0.151	-0.02644	69.171	0.54446	-0.15	-0.02644	-0.149	-0.02644	-0.148	-0.03013	-0.147	-0.02941	-0.146	-0.02793	37.406	-0.02833
58.135	1.14777	55.121	0.58608	53.925	0.51695	47.426	0.367	-0.152	-0.02352	-0.152	-0.02573	-0.151	-0.02279	-0.151	-0.02573	69.233	0.54969	-0.15	-0.02793	-0.149	-0.02644	-0.148	-0.02941	-0.147	-0.02793	-0.146	-0.03013	37.46	-0.03138
58.199	1.12898	55.183	0.59546	53.984	0.52054	47.484	0.37153	-0.152	-0.02204	-0.152	-0.02424	-0.151	-0.02573	-0.151	-0.025	69.294	0.54616	-0.15	-0.02573	-0.149	-0.02721	-0.148	-0.02793	-0.147	-0.02793	-0.146	-0.02721	37.511	-0.03642
58.264	1.1263	55.245	0.58543	54.047	0.52528	47.54	0.36948	-0.152	-0.02644	-0.152	-0.02499	-0.151	-0.025	-0.151	-0.02644	69.352	0.54131	-0.15	-0.02644	-0.149	-0.03162	-0.148	-0.02721	-0.147	-0.02721	-0.146	-0.02868	37.563	-0.0314
58.326	1.13154	55.304	0.59019	54.109	0.52209	47.592	0.3718	-0.152	-0.02204	-0.152	-0.02499	-0.151	-0.02352	-0.151	-0.02279	69.408	0.54401	-0.15	-0.02644	-0.149	-0.03089	-0.148	-0.02941	-0.147	-0.03162	-0.146	-0.02868	37.62	-0.02734
58.384	1.10954	55.358	0.58012	54.168	0.52229	47.643	0.3708	-0.152	-0.02573	-0.152	-0.02573	-0.151	-0.02793	-0.151	-0.02573	69.462	0.55044	-0.15	-0.02644	-0.149	-0.02868	-0.148	-0.02721	-0.147	-0.02941	-0.146	-0.03013	37.68	-0.02128
58.439	1.12276	55.412	0.58829	54.223	0.51344	47.695	0.37532	-0.152	-0.02424	-0.152	-0.02424	-0.151	-0.02352	-0.151	-0.025	69.517	0.54558	-0.15	-0.025	-0.149	-0.02793	-0.148	-0.03013	-0.147	-0.02941	-0.146	-0.02941	37.743	-0.02332
58.495	1.12472	55.466	0.59081	54.28	0.52608	47.752	0.37546	-0.152	-0.02644	-0.152	-0.02499	-0.151	-0.02573	-0.151	-0.02573	69.571	0.55453	-0.15	-0.02941	-0.149	-0.03013	-0.148	-0.03013	-0.147	-0.02868	-0.146	-0.02645	37.803	-0.02942
58.554	1.14436	55.518	0.58869	54.333	0.51721	47.811	0.37994	-0.152	-0.02279	-0.152	-0.02499	-0.151	-0.02424	-0.151	-0.02573	69.623	0.5434	-0.15	-0.02793	-0.149	-0.02793	-0.148	-0.02721	-0.147	-0.03013	-0.146	-0.03013	37.862	-0.02739
58.619	1.13679	55.57	0.58889	54.384	0.52643	47.872	0.37903	-0.152	-0.02573	-0.152	-0.02352	-0.151	-0.02573	-0.151	-0.02424	69.677	0.54739	-0.15	-0.02644	-0.149	-0.02941	-0.148	-0.03233	-0.147	-0.02721	-0.146	-0.02941	37.918	-0.02844
58.683	1.14685	55.626	0.5903	54.437	0.51867	47.933	0.38025	-0.152	-0.02499	-0.152	-0.02499	-0.151	-0.025	-0.151	-0.02573	69.737	0.55754	-0.15	-0.02644	-0.149	-0.02793	-0.148	-0.02721	-0.147	-0.02868	-0.146	-0.03089	37.971	-0.02741
58.745	1.13934	55.687	0.60315	54.492	0.5268	47.993	0.37714	-0.152	-0.02573	-0.152	-0.02424	-0.151	-0.025	-0.151	-0.025	69.799	0.55902	-0.15	-0.02721	-0.149	-0.02868	-0.148	-0.02793	-0.147	-0.02573	-0.146	-0.03013	38.024	-0.02947
58.803	1.14134	55.749	0.59995	54.554	0.52818	48.05	0.37835	-0.152	-0.02279	-0.152	-0.02352	-0.151	-0.02868	-0.151	-0.02352	69.859	0.55043	-0.15	-0.02721	-0.149	-0.02868	-0.148	-0.02721	-0.147	-0.02645	-0.146	-0.03013	38.077	-0.02543
58.858	1.11924	55.808	0.59442	54.616	0.53063	48.104	0.37089	-0.152	-0.02424	-0.152	-0.02573	-0.151	-0.02352	-0.151	-0.02573	69.918	0.54687	-0.15	-0.02573	-0.149	-0.02793	-0.148	-0.02793	-0.147	-0.02721	-0.146	-0.03089	38.131	-0.02439
58.913	1.1164	55.865	0.5912	54.677	0.53544	48.157	0.37322	-0.152	-0.02424	-0.152	-0.02499	-0.151	-0.02644	-0.151	-0.02644	69.975	0.5508	-0.15	-0.02941	-0.149	-0.02721	-0.148	-0.03089	-0.147	-0.03013	-0.146	-0.03013	38.187	-0.02034
58.973	1.16181	55.922	0.59374	54.736	0.52539	48.21	0.38096	-0.152	-0.02279	-0.152	-0.02499	-0.151	-0.02424	-0.151	-0.025	70.031	0.55229	-0.15	-0.02793	-0.149	-0.02793	-0.148	-0.02721	-0.147	-0.02793	-0.146	-0.02941	38.246	-0.02136
59.038	1.15915	55.977	0.59619	54.792	0.52782	48.262	0.38216	-0.152	-0.02424	-0.152	-0.02573	-0.151	-0.02573	-0.151	-0.02573	70.085	0.55369	-0.15	-0.02573	-0.149	-0.02793	-0.148	-0.02941	-0.147	-0.02868	-0.146	-0.03013	38.309	-0.01932
59.103	1.14832	56.03	0.59527	54.846	0.52689	48.317	0.3823	-0.152	-0.02279	-0.152	-0.02352	-0.151	-0.02573	-0.151	-0.02573	70.136	0.55132	-0.15	-0.02721	-0.149	-0.03013	-0.148	-0.02644	-0.147	-0.02868	-0.146	-0.02793	38.371	-0.02444
59.166	1.12465	56.083	0.59203	54.898	0.52594	48.378	0.38687	-0.152	-0.02279	-0.152	-0.02644	-0.151	-0.02644	-0.151	-0.02279	70.189	0.55902	-0.15	-0.02573	-0.149	-0.02868	-0.148	-0.03162	-0.147	-0.02793	-0.146	-0.02793	38.429	-0.02855
59.224	1.13629	56.137	0.5968	54.951	0.53639	48.442	0.38483	-0.152	-0.02644	-0.152	-0.02204	-0.151	-0.025	-0.151	-0.02424	70.245	0.56172	-0.15	-0.02793	-0.149	-0.02793	-0.148	-0.02941	-0.147	-0.02868	-0.146	-0.02793	38.484	-0.02446
59.28	1.13994	56.193	0.60166	55.005	0.52972	48.502	0.38392	-0.152	-0.02573	-0.152	-0.02499	-0.151	-0.02793	-0.151	-0.025	70.304	0.56316	-0.15	-0.03013	-0.149	-0.02721	-0.148	-0.02868	-0.147	-0.02941	-0.146	-0.02573	38.538	-0.02651
59.335	1.13392	56.253	0.60646	55.06	0.53446	48.559	0.38186	-0.152	-0.02644	-0.152	-0.02424	-0.151	-0.02352	-0.151	-0.02573	70.365	0.56211	-0.15	-0.02721	-0.149	-0.02793	-0.148	-0.02941	-0.147	-0.03233	-0.146	-0.02721	38.592	-0.02142
59.393	1.13593	56.314	0.60325	55.12	0.53236	48.615	0.38635	-0.152	-0.02204	-0.152	-0.02573	-0.151	-0.025	-0.151	-0.02573	70.425	0.55855	-0.15	-0.02721	-0.149	-0.03013	-0.148	-0.02793	-0.147	-0.02793	-0.146	-0.03013	38.645	-0.02041
59.455	1.16701	56.375	0.60236	55.182	0.53948	48.671	0.38543	-0.152	-0.02644	-0.152	-0.02499	-0.151	-0.02424	-0.151	-0.02644	70.484	0.55999	-0.15	-0.02721	-0.149	-0.02644	-0.148	-0.02868	-0.147	-0.02793	-0.146	-0.02868	38.697	-0.02042
59.52	1.14807	56.434	0.60139	55.244	0.5374	48.723	0.38335	-0.152	-0.02499	-0.152	-0.02499	-0.151	-0.02721	-0.151	-0.02352	70.541	0.55893	-0.15	-0.025	-0.149	-0.02644	-0.148	-0.03013	-0.147	-0.02793	-0.146	-0.02868	38.753	-0.0153
59.582	1.14534	56.491	0.59816	55.302	0.53073	48.775	0.38677	-0.152	-0.02132	-0.152	-0.02499	-0.151	-0.02573	-0.151	-0.02644	70.595	0.55788	-0.15	-0.02868	-0.149	-0.02941	-0.148	-0.02644	-0.147	-0.02645	-0.146	-0.02868	38.815	-0.01633
59.641	1.14252	56.545	0.60414	55.358	0.53093	48.829	0.38805	-0.152	-0.02279	-0.152	-0.02573	-0.151	-0.02573	-0.151	-0.02644	70.649	0.56182	-0.15	-0.02721	-0.149	-0.02868	-0.148	-0.02721	-0.147	-0.02868	-0.146	-0.02941	38.877	-0.01432
59.698	1.15261	56.599	0.60435	55.412	0.53568	48.886	0.39584	-0.152	-0.02352	-0.152	-0.02499	-0.151	-0.025	-0.151	-0.02352	70.702	0.56323	-0.15	-0.02941	-0.149	-0.03089	-0.148	-0.02793	-0.147	-0.02645	-0.146	-0.03013	38.935	-0.01839
59.753	1.1369	56.652	0.60456	55.466	0.53929	48.948	0.40043	-0.152	-0.02279	-0.152	-0.02424	-0.151	-0.02573	-0.151	-0.02644	70.754	0.56465	-0.15	-0.02793	-0.149	-0.02793	-0.148	-0.02941	-0.147	-0.02868	-0.146	-0.03089	38.992	-0.02148
59.81	1.14698	56.704	0.60709	55.519	0.53722	49.009	0.39288	-0.152	-0.02424	-0.152	-0.02499	-0.151	-0.02424	-0.151	-0.02352	70.809	0.56483	-0.15	-0.025	-0.149	-0.02868	-0.148	-0.02721	-0.147	-0.02645	-0.146	-0.02941	39.049	-0.01635
59.873	1.17649	56.759	0.6073	55.571	0.53854	49.068	0.39303	-0.152	-0.02059	-0.152	-0.02499	-0.151	-0.025	-0.151	-0.02424	70.87	0.57009	-0.15	-0.02721	-0.149	-0.02721	-0.148	-0.02644	-0.147	-0.02868	-0.146	-0.02868	39.104	-0.01636
59.938	1.17214	56.82	0.61333	55.627	0.53873	49.127	0.38883	-0.152	-0.02499	-0.152	-0.02573	-0.151	-0.02424	-0.151	-0.02644	70.933	0.57155	-0.15	-0.025	-0.149	-0.02793	-0.148	-0.02868	-0.147	-0.02868	-0.146	-0.03013	39.157	-0.01944
60.001	1.14669	56.883	0.60891	55.688	0.54812	49.183	0.39119	-0.152	-0.02279	-0.152	-0.02424	-0.151	-0.02644	-0.151	-0.02644	70.995	0.56673	-0.15	-0.02941	-0.149	-0.03013	-0.148	-0.02941	-0.147	-0.02793	-0.146	-0.02941	39.208	-0.01843
60.063	1.14228	56.944	0.61029	55.75	0.54371	49.235	0.3924	-0.152	-0.02352	-0.152	-0.02644	-0.151	-0.02644	-0.151	-0.02644	71.052	0.56186	-0.15	-0.02721	-0.149	-0.02644	-0.148	-0.02941	-0.147	-0.02868	-0.146	-0.02868	39.262	-0.01843
60.12	1.15406	57.001	0.60357	55.808	0.53936	49.288	0.39146	-0.152	-0.02499	-0.152	-0.02573	-0.151	-0.02424	-0.151	-0.025	71.108	0.56711	-0.15	-0.03089	-0.149	-0.02868	-0.148	-0.03089	-0.147	-0.03013	-0.146	-0.03234	39.318	-0.00922
60.174	1.15119	57.057	0.60727	55.865	0.5361	49.342	0.39705	-0.152	-0.02424	-0.152	-0.02644	-0.151	-0.02573	-0.151	-0.02721	71.163	0.57107	-0.15	-0.02573	-0.149	-0.02573	-0.148	-0.02721	-0.147	-0.02721	-0.146	-0.02721	39.378	-0.0113
60.23	1.14833	57.111	0.61094	55.921	0.54319	49.396	0.39719	-0.152	-0.02424	-0.152	-0.02573	-0.151	-0.02644	-0.151	-0.02573	71.216	0.56747	-0.15	-0.02793	-0.149	-0.02721	-0.148	-0.03162	-0.147	-0.02941	-0.146	-0.02868	39.441	-0.01023
60.29	1.16341	57.164	0.60887	55.976	0.5445	49.453	0.40064	-0.152	-0.02352	-0.152	-0.02352	-0.151	-0.02352	-0.151	-0.02644	71.268	0.56635	-0.15	-0.02721	-0.149	-0.02868	-0.148	-0.02644	-0.147	-0.02793	-0.146	-0.02793	39.502	-0.01438
60.354	1.17677	57.216	0.6102	56.029	0.54469	49.512	0.40632	-0.152	-0.02352	-0.152	-0.02644	-0.151	-0.02573	-0.151	-0.02424	71.32	0.57036	-0.15	-0.03089	-0.149	-0.02793	-0.148	-0.03013	-0.147	-0.02645	-0.146	-0.02941	39.562	-0.01439
60.419	1.16435	57.269	0.61156	56.081	0.53916	49.575	0.40649	-0.152	-0.02424	-0.152	-0.02352	-0.151	-0.025	-0.151	-0.02644	71.377	0.57556	-0.15	-0.02573	-0.149	-0.02868	-0.148	-0.02868	-0.147	-0.02868	-0.146	-0.03013	39.618	-0.01334
60.481	1.14368	57.327	0.6141	56.135	0.54279	49.637	0.40445	-0.152	-0.02204	-0.152	-0.02424	-0.151	-0.025	-0.151	-0.025	71.439	0.58335	-0.15	-0.03162	-0.149	-0.02941	-0.148	-0.02941	-0.147	-0.02721	-0.146	-0.02793	39.671	-0.0144
60.538	1.15868	57.389	0.61434	56.191	0.55214	49.694	0.39361	-0.152	-0.02721	-0.152	-0.02573	-0.151	-0.02721	-0.151	-0.02644	71.501	0.58231	-0.15	-0.02793	-0.149	-0.02573	-0.148	-0.02868	-0.147	-0.02941	-0.146	-0.03013	39.725	-0.00824
60.594	1.1672	57.45	0.61226	56.251	0.54891	49.749	0.39375	-0.152	-0.02279	-0.152	-0.02573	-0.151	-0.02279	-0.151	-0.02644	71.561	0.57239	-0.15	-0.02721	-0.149	-0.02941	-0.148	-0.03013	-0.147	-0.02721	-0.146	-0.03013	39.777	-0.00717
60.648	1.15133	57.509	0.61249	56.312	0.55145	49.804	0.40273	-0.152	-0.02352	-0.152	-0.02499	-0.151	-0.025	-0.151	-0.02573	71.62	0.57514	-0.15	-0.02644	-0.149	-0.02793	-0.148	-0.02793	-0.147	-0.03089	-0.146	-0.03089	39.83	-0.00825
60.707	1.16644	57.566	0.61043	56.373	0.54362	49.857	0.40505	-0.152	-0.02499	-0.152	-0.02352	-0.151	-0.025	-0.151	-0.025	71.676	0.57782	-0.15	-0.02573	-0.149	-0.02721	-0.148	-0.02721	-0.147	-0.02868	-0.146	-0.02868	39.885	-0.00512
60.772	1.2026	57.623	0.61412	56.433	0.54955	49.909	0.4074	-0.152	-0.02279	-0.152	-0.02499	-0.151	-0.025	-0.151	-0.025	71.729	0.57421	-0.15	-0.02721	-0.149	-0.02941	-0.148	-0.03089	-0.147	-0.02868	-0.146	-0.02941	39.946	-0.00201
60.838	1.1852	57.677	0.61433	56.49	0.54748	49.962	0.39985	-0.152	-0.02499	-0.152	-0.02644	-0.151	-0.02279	-0.151	-0.02573	71.781	0.57817	-0.15	-0.02721	-0.149	-0.02573	-0.148	-0.02941	-0.147	-0.02868	-0.146	-0.02868	40.01	-0.0041
60.899	1.1548	57.729	0.61454	56.545	0.54767	50.019	0.41101	-0.152	-0.02352	-0.152	-0.02204	-0.151	-0.02424	-0.151	-0.025	71.835	0.58089	-0.15	-0.02868	-0.149	-0.02793	-0.148	-0.02941	-0.147	-0.03013	-0.146	-0.02721	40.07	-0.00826
60.958	1.15355	57.783	0.61938	56.599	0.55013	50.081	0.41564	-0.152	-0.02352	-0.152	-0.02721	-0.151	-0.02721	-0.151	-0.02573	71.889	0.57728	-0.15	-0.02868	-0.149	-0.02573	-0.148	-0.025	-0.147	-0.03013	-0.146	-0.02941	40.127	-0.00927
61.013	1.16697	57.838	0.61377	56.651	0.5561	50.142	0.40803	-0.152	-0.02352	-0.152	-0.02499	-0.151	-0.02352	-0.151	-0.02644	71.945	0.58631	-0.15	-0.02573	-0.149	-0.02721	-0.148	-0.02721	-0.147	-0.02868	-0.146	-0.02941	40.182	-0.00618
61.068	1.16578	57.895	0.62563	56.704	0.55516	50.2	0.41042	-0.152	-0.02352	-0.152	-0.02644	-0.151	-0.025	-0.151	-0.02424	72.005	0.58147	-0.15	-0.03013	-0.149	-0.02868	-0.148	-0.03013	-0.147	-0.02721	-0.146	-0.03234	40.237	-0.00513
61.128	1.17438	57.957	0.62239	56.76	0.55536	50.257	0.40172	-0.152	-0.02424	-0.152	-0.02644	-0.151	-0.02573	-0.151	-0.02644	72.067	0.58549	-0.15	-0.025	-0.149	-0.02644	-0.148	-0.02868	-0.147	-0.02941	-0.146	-0.03013	40.29	-0.00619
61.192	1.19109	58.019	0.62264	56.821	0.56249	50.313	0.4096	-0.152	-0.02573	-0.152	-0.02573	-0.151	-0.02279	-0.151	-0.02424	72.129	0.58188	-0.15	-0.02868	-0.149	-0.02868	-0.148	-0.02941	-0.147	-0.02721	-0.146	-0.03013	40.341	-0.00101
61.257	1.17691	58.078	0.62173	56.884	0.56385	50.368	0.40865	-0.152	-0.02352	-0.152	-0.02499	-0.151	-0.02573	-0.151	-0.02352	72.187	0.58084	-0.15	-0.02721	-0.149	-0.02573	-0.148	-0.02868	-0.147	-0.02793	-0.146	-0.02573	40.395	-0.00411
61.32	1.17737	58.133	0.61376	56.944	0.55601	50.421	0.40989	-0.152	-0.02059	-0.152	-0.02424	-0.151	-0.02644	-0.151	-0.02644	72.242	0.58103	-0.15	-0.02644	-0.149	-0.02868	-0.148	-0.02868	-0.147	-0.03013	-0.146	-0.03089	40.453	0.0031
61.378	1.15824	58.188	0.62217	57	0.55621	50.474	0.40894	-0.152	-0.02424	-0.152	-0.02424	-0.151	-0.02424	-0.151	-0.02573	72.295	0.5799	-0.15	-0.03013	-0.149	-0.02793	-0.148	-0.02644	-0.147	-0.02868	-0.146	-0.02793	40.516	0.0031
61.434	1.17172	58.242	0.62238	57.056	0.5552	50.528	0.41574	-0.152	-0.02352	-0.152	-0.02424	-0.151	-0.025	-0.151	-0.02573	72.349	0.58899	-0.15	-0.02573	-0.149	-0.02868	-0.148	-0.02941	-0.147	-0.02793	-0.146	-0.02868	40.577	0.00519
61.49	1.17533	58.296	0.62838	57.111	0.55892	50.586	0.41704	-0.152	-0.02279	-0.152	-0.02499	-0.151	-0.02424	-0.151	-0.02573	72.401	0.58917	-0.15	-0.02868	-0.149	-0.02941	-0.148	-0.02941	-0.147	-0.03233	-0.146	-0.03089	40.636	-0.00101
61.548	1.17744	58.349	0.62394	57.163	0.55792	50.646	0.42053	-0.152	-0.02424	-0.152	-0.02424	-0.151	-0.02573	-0.151	-0.025	72.453	0.5868	-0.15	-0.02721	-0.149	-0.02644	-0.148	-0.02868	-0.147	-0.02793	-0.146	-0.02941	40.694	-0.00101
61.61	1.19747	58.402	0.6265	57.215	0.55697	50.707	0.42178	-0.152	-0.02499	-0.152	-0.02424	-0.151	-0.02573	-0.151	-0.02721	72.509	0.59204	-0.15	-0.02941	-0.149	-0.02793	-0.148	-0.02941	-0.147	-0.02793	-0.146	-0.0331	40.749	0.0031
61.676	1.19305	58.46	0.62903	57.269	0.56523	50.767	0.4153	-0.152	-0.02573	-0.152	-0.02279	-0.151	-0.025	-0.151	-0.02204	72.57	0.59862	-0.15	-0.02644	-0.149	-0.02573	-0.148	-0.02868	-0.147	-0.02645	-0.146	-0.03162	40.803	0
61.739	1.19513	58.522	0.63863	57.327	0.56197	50.825	0.41879	-0.152	-0.02793	-0.152	-0.02573	-0.151	-0.02644	-0.151	-0.02868	72.632	0.5976	-0.15	-0.02868	-0.149	-0.02793	-0.148	-0.02573	-0.147	-0.02868	-0.146	-0.02941	40.855	0.00108
61.798	1.14816	58.583	0.63072	57.39	0.56453	50.881	0.41786	-0.152	-0.02644	-0.152	-0.02424	-0.151	-0.025	-0.151	-0.02352	72.69	0.58761	-0.15	-0.02793	-0.149	-0.02644	-0.148	-0.03233	-0.147	-0.02941	-0.146	-0.03013	40.908	0.00831
61.856	1.17308	58.641	0.63211	57.451	0.56241	50.935	0.41243	-0.152	-0.02573	-0.152	-0.02352	-0.151	-0.02279	-0.151	-0.02721	72.748	0.58654	-0.15	-0.02793	-0.149	-0.02793	-0.148	-0.02941	-0.147	-0.02941	-0.146	-0.02941	40.963	0.00933
61.91	1.18328	58.7	0.62648	57.511	0.55681	50.989	0.41924	-0.152	-0.02424	-0.152	-0.02279	-0.151	-0.025	-0.151	-0.02352	72.805	0.59306	-0.15	-0.02793	-0.149	-0.02793	-0.148	-0.03162	-0.147	-0.02793	-0.146	-0.03013	41.021	0.0073
61.966	1.18538	58.757	0.63491	57.568	0.5617	51.042	0.41716	-0.152	-0.02499	-0.152	-0.02352	-0.151	-0.02279	-0.151	-0.025	72.86	0.58943	-0.15	-0.02644	-0.149	-0.02793	-0.148	-0.03089	-0.147	-0.02868	-0.146	-0.02941	41.083	0.01252
62.029	1.19236	58.812	0.62927	57.624	0.56303	51.095	0.42287	-0.152	-0.02279	-0.152	-0.02352	-0.151	-0.02644	-0.151	-0.02279	72.914	0.596	-0.15	-0.02868	-0.149	-0.03013	-0.148	-0.02721	-0.147	-0.02941	-0.146	-0.03234	41.145	0.01354
62.093	1.20265	58.864	0.62713	57.678	0.56443	51.152	0.42413	-0.152	-0.02793	-0.152	-0.02499	-0.151	-0.02204	-0.151	-0.02279	72.966	0.5911	-0.15	-0.02644	-0.149	-0.02644	-0.148	-0.03089	-0.147	-0.02941	-0.146	-0.02941	41.203	0.00731
62.155	1.20311	58.916	0.63204	57.73	0.56227	51.214	0.43212	-0.152	-0.02352	-0.152	-0.02424	-0.151	-0.02793	-0.151	-0.02573	73.021	0.59129	-0.15	-0.02793	-0.149	-0.03162	-0.148	-0.02573	-0.147	-0.03013	-0.146	-0.03013	41.259	0.00935
62.216	1.17409	58.97	0.63106	57.783	0.5636	51.277	0.43007	-0.152	-0.02573	-0.152	-0.02644	-0.151	-0.02352	-0.151	-0.02352	73.077	0.60038	-0.15	-0.02793	-0.149	-0.02573	-0.148	-0.02721	-0.147	-0.03089	-0.146	-0.02645	41.314	0.00935
62.273	1.17941	59.027	0.63479	57.837	0.56848	51.336	0.42465	-0.152	-0.02424	-0.152	-0.02499	-0.151	-0.02721	-0.151	-0.025	73.137	0.60059	-0.15	-0.02721	-0.149	-0.03013	-0.148	-0.02644	-0.147	-0.02941	-0.146	-0.03089	41.368	0.01254
62.328	1.18965	59.086	0.63623	57.894	0.57096	51.392	0.42261	-0.152	-0.02352	-0.152	-0.02352	-0.151	-0.02573	-0.151	-0.02424	73.198	0.60211	-0.15	-0.02644	-0.149	-0.02644	-0.148	-0.02721	-0.147	-0.02721	-0.146	-0.02645	41.423	0.01255
62.384	1.18354	59.147	0.63412	57.955	0.57701	51.448	0.42052	-0.152	-0.02352	-0.152	-0.02644	-0.151	-0.02352	-0.151	-0.02573	73.26	0.60232	-0.15	-0.02793	-0.149	-0.02793	-0.148	-0.02868	-0.147	-0.02941	-0.146	-0.03013	41.475	0.01771
62.445	1.18558	59.207	0.63551	58.017	0.57375	51.502	0.42626	-0.152	-0.02059	-0.152	-0.02352	-0.151	-0.02573	-0.151	-0.02352	73.32	0.59871	-0.15	-0.02721	-0.149	-0.02868	-0.148	-0.02941	-0.147	-0.03089	-0.146	-0.02941	41.529	0.01357
62.509	1.21397	59.266	0.63811	58.075	0.56934	51.554	0.42192	-0.152	-0.02352	-0.152	-0.02721	-0.151	-0.02573	-0.151	-0.02644	73.377	0.59891	-0.15	-0.02868	-0.149	-0.02868	-0.148	-0.02941	-0.147	-0.02793	-0.146	-0.02941	41.585	0.01983
62.574	1.21115	59.321	0.63717	58.132	0.56719	51.606	0.4243	-0.152	-0.02793	-0.152	-0.02204	-0.151	-0.02644	-0.151	-0.02424	73.43	0.59395	-0.15	-0.02721	-0.149	-0.02644	-0.148	-0.02721	-0.147	-0.02868	-0.146	-0.03013	41.647	0.02506
62.636	1.19352	59.374	0.63266	58.187	0.56739	51.66	0.4345	-0.152	-0.02279	-0.152	-0.02644	-0.151	-0.025	-0.151	-0.02424	73.483	0.59927	-0.15	-0.03013	-0.149	-0.02721	-0.148	-0.02644	-0.147	-0.02868	-0.146	-0.02941	41.708	0.01984
62.694	1.18086	59.428	0.63759	58.241	0.57108	51.72	0.43693	-0.152	-0.02573	-0.152	-0.02424	-0.151	-0.02573	-0.151	-0.025	73.535	0.60072	-0.15	-0.02573	-0.149	-0.02721	-0.148	-0.02941	-0.147	-0.02941	-0.146	-0.03013	41.768	0.01774
62.75	1.17956	59.481	0.6366	58.296	0.57826	51.782	0.436	-0.152	-0.02499	-0.152	-0.02352	-0.151	-0.02424	-0.151	-0.02573	73.589	0.60474	-0.15	-0.03013	-0.149	-0.02868	-0.148	-0.02573	-0.147	-0.02721	-0.146	-0.02721	41.827	0.01673
62.805	1.20964	59.534	0.63802	58.349	0.57496	51.844	0.43838	-0.152	-0.02499	-0.152	-0.02424	-0.151	-0.02644	-0.151	-0.02573	73.645	0.60876	-0.15	-0.02721	-0.149	-0.02424	-0.148	-0.02721	-0.147	-0.03089	-0.146	-0.02941	41.885	0.02089
62.864	1.20344	59.591	0.64414	58.402	0.57166	51.902	0.42289	-0.152	-0.02573	-0.152	-0.02279	-0.151	-0.02644	-0.151	-0.02352	73.706	0.60898	-0.15	-0.02721	-0.149	-0.02868	-0.148	-0.02721	-0.147	-0.02721	-0.146	-0.02941	41.94	0.01777
62.929	1.21379	59.654	0.64671	58.459	0.5765	51.959	0.4331	-0.152	-0.02352	-0.152	-0.02352	-0.151	-0.025	-0.151	-0.02352	73.769	0.6092	-0.15	-0.03013	-0.149	-0.02793	-0.148	-0.02573	-0.147	-0.02793	-0.146	-0.02645	41.992	0.01675
62.993	1.21427	59.718	0.64582	58.521	0.58144	52.014	0.42991	-0.152	-0.02793	-0.152	-0.02499	-0.151	-0.025	-0.151	-0.025	73.828	0.60557	-0.15	-0.02721	-0.149	-0.02573	-0.148	-0.02868	-0.147	-0.02793	-0.146	-0.0331	42.043	0.02091
63.055	1.1983	59.777	0.63899	58.582	0.57816	52.068	0.43682	-0.152	-0.02059	-0.152	-0.02279	-0.151	-0.02644	-0.151	-0.02424	73.885	0.59935	-0.15	-0.02793	-0.149	-0.02868	-0.148	-0.02941	-0.147	-0.02941	-0.146	-0.02721	42.096	0.02719
63.113	1.19046	59.833	0.64159	58.64	0.57366	52.12	0.43356	-0.152	-0.02573	-0.152	-0.02499	-0.151	-0.02868	-0.151	-0.02868	73.941	0.60469	-0.15	-0.02868	-0.149	-0.02721	-0.148	-0.03013	-0.147	-0.03013	-0.146	-0.02793	42.153	0.02515
63.169	1.19248	59.889	0.64296	58.699	0.57623	52.174	0.43933	-0.152	-0.02424	-0.152	-0.02573	-0.151	-0.02793	-0.151	-0.02644	73.995	0.60615	-0.15	-0.02352	-0.149	-0.02868	-0.148	-0.02868	-0.147	-0.02793	-0.146	-0.02868	42.213	0.0356
63.224	1.20115	59.943	0.64556	58.756	0.57994	52.229	0.43949	-0.152	-0.02499	-0.152	-0.02352	-0.151	-0.025	-0.151	-0.02573	74.048	0.60634	-0.15	-0.02868	-0.149	-0.02721	-0.148	-0.02793	-0.147	-0.03089	-0.146	-0.02941	42.274	0.0262
63.284	1.21815	59.995	0.63865	58.811	0.5825	52.287	0.43856	-0.152	-0.02279	-0.152	-0.02499	-0.151	-0.02644	-0.151	-0.02644	74.098	0.60776	-0.15	-0.02424	-0.149	-0.02868	-0.148	-0.02721	-0.147	-0.02793	-0.146	-0.02793	42.334	0.02833
63.349	1.20703	60.047	0.64477	58.864	0.57797	52.349	0.44099	-0.152	-0.02499	-0.152	-0.02424	-0.151	-0.02352	-0.151	-0.02573	74.151	0.60795	-0.15	-0.02868	-0.149	-0.02793	-0.148	-0.02868	-0.147	-0.02721	-0.146	-0.02941	42.393	0.02936
63.414	1.22901	60.102	0.64737	58.915	0.58052	52.411	0.44002	-0.152	-0.02279	-0.152	-0.02424	-0.151	-0.02721	-0.151	-0.02424	74.209	0.61843	-0.15	-0.02573	-0.149	-0.02793	-0.148	-0.02868	-0.147	-0.02721	-0.146	-0.03013	42.447	0.02623
63.475	1.21957	60.161	0.64997	58.969	0.58422	52.469	0.43571	-0.152	-0.02204	-0.152	-0.02424	-0.151	-0.02721	-0.151	-0.02721	74.272	0.61865	-0.15	-0.02868	-0.149	-0.02793	-0.148	-0.02868	-0.147	-0.02868	-0.146	-0.03013	42.501	0.02939
63.534	1.19686	60.223	0.65608	59.027	0.58795	52.525	0.4415	-0.152	-0.02499	-0.152	-0.02499	-0.151	-0.02424	-0.151	-0.02352	74.334	0.61377	-0.15	-0.02644	-0.149	-0.02941	-0.148	-0.03089	-0.147	-0.02941	-0.146	-0.02793	42.555	0.03254
63.59	1.17574	60.284	0.64455	59.086	0.59053	52.579	0.43714	-0.152	-0.02573	-0.152	-0.02424	-0.151	-0.02424	-0.151	-0.02573	74.394	0.6037	-0.15	-0.02352	-0.149	-0.02793	-0.148	-0.02941	-0.147	-0.02868	-0.146	-0.02721	42.608	0.03782
63.646	1.20264	60.343	0.64835	59.147	0.58724	52.633	0.44293	-0.152	-0.02204	-0.152	-0.02204	-0.151	-0.025	-0.151	-0.02352	74.453	0.61544	-0.15	-0.02793	-0.149	-0.02573	-0.148	-0.02793	-0.147	-0.03013	-0.146	-0.02941	42.661	0.03366
63.704	1.22623	60.401	0.65327	59.207	0.58632	52.687	0.44418	-0.152	-0.02644	-0.152	-0.02499	-0.151	-0.02573	-0.151	-0.02573	74.509	0.61564	-0.15	-0.02793	-0.149	-0.02721	-0.148	-0.02793	-0.147	-0.02721	-0.146	-0.02793	42.718	0.03682
63.766	1.22336	60.456	0.64763	59.266	0.58417	52.739	0.44097	-0.152	-0.02573	-0.152	-0.02279	-0.151	-0.025	-0.151	-0.025	74.562	0.61709	-0.15	-0.02868	-0.149	-0.02721	-0.148	-0.02793	-0.147	-0.03089	-0.146	-0.02793	42.781	0.04526
63.831	1.21726	60.507	0.64784	59.322	0.58789	52.793	0.44903	-0.152	-0.02424	-0.152	-0.02644	-0.151	-0.02352	-0.151	-0.02573	74.614	0.60957	-0.15	-0.02721	-0.149	-0.02793	-0.148	-0.02644	-0.147	-0.02868	-0.146	-0.02645	42.844	0.03576
63.893	1.21438	60.56	0.65277	59.374	0.58334	52.853	0.44694	-0.152	-0.02644	-0.152	-0.02644	-0.151	-0.02573	-0.151	-0.02644	74.667	0.62525	-0.15	-0.02573	-0.149	-0.025	-0.148	-0.02868	-0.147	-0.03233	-0.146	-0.02868	42.902	0.03577
63.951	1.21148	60.614	0.65414	59.428	0.58828	52.915	0.45387	-0.152	-0.02279	-0.152	-0.02573	-0.151	-0.02279	-0.151	-0.02279	74.721	0.62024	-0.15	-0.02868	-0.149	-0.03233	-0.148	-0.02721	-0.147	-0.02721	-0.146	-0.02941	42.959	0.03476
64.008	1.21685	60.669	0.65675	59.482	0.58733	52.976	0.4473	-0.152	-0.02352	-0.152	-0.02644	-0.151	-0.025	-0.151	-0.025	74.779	0.62045	-0.15	-0.02868	-0.149	-0.02644	-0.148	-0.02793	-0.147	-0.03089	-0.146	-0.02941	43.015	0.04321
64.063	1.21564	60.727	0.65227	59.535	0.5863	53.034	0.44747	-0.152	-0.02424	-0.152	-0.02499	-0.151	-0.025	-0.151	-0.025	74.84	0.62972	-0.15	-0.02573	-0.149	-0.03162	-0.148	-0.03089	-0.147	-0.02721	-0.146	-0.02941	43.069	0.0411
64.12	1.20938	60.788	0.65724	59.593	0.6006	53.092	0.44426	-0.152	-0.02793	-0.152	-0.02499	-0.151	-0.025	-0.151	-0.02793	74.901	0.62348	-0.15	-0.02793	-0.149	-0.02941	-0.148	-0.02941	-0.147	-0.02868	-0.146	-0.02793	43.121	0.04216
64.183	1.23308	60.851	0.65989	59.655	0.59731	53.149	0.45228	-0.152	-0.02279	-0.152	-0.02573	-0.151	-0.02793	-0.151	-0.025	74.96	0.62241	-0.15	-0.02644	-0.149	-0.02868	-0.148	-0.02793	-0.147	-0.03233	-0.146	-0.02793	43.172	0.04429
64.247	1.23528	60.911	0.65419	59.718	0.59877	53.202	0.44684	-0.152	-0.02573	-0.152	-0.02499	-0.151	-0.02204	-0.151	-0.02352	75.017	0.61743	-0.15	-0.02793	-0.149	-0.02793	-0.148	-0.02941	-0.147	-0.02868	-0.146	-0.03089	43.228	0.04748
64.311	1.21586	60.967	0.65679	59.777	0.58719	53.253	0.44699	-0.152	-0.02573	-0.152	-0.02573	-0.151	-0.02644	-0.151	-0.02644	75.072	0.61889	-0.15	-0.02721	-0.149	-0.02793	-0.148	-0.02721	-0.147	-0.03089	-0.146	-0.02645	43.287	0.05174
64.373	1.24456	61.022	0.64515	59.832	0.5874	53.305	0.44936	-0.152	-0.02499	-0.152	-0.02352	-0.151	-0.025	-0.151	-0.02721	75.126	0.623	-0.15	-0.03013	-0.149	-0.02868	-0.148	-0.02868	-0.147	-0.03013	-0.146	-0.03013	43.35	0.05384
64.431	1.19174	61.075	0.65486	59.889	0.59236	53.36	0.4507	-0.152	-0.02352	-0.152	-0.02424	-0.151	-0.02573	-0.151	-0.02644	75.18	0.62061	-0.15	-0.02941	-0.149	-0.02868	-0.148	-0.02941	-0.147	-0.02868	-0.146	-0.02868	43.41	0.04862
64.485	1.21207	61.129	0.65979	59.943	0.59486	53.419	0.45652	-0.152	-0.02132	-0.152	-0.02279	-0.151	-0.02721	-0.151	-0.02644	75.232	0.62853	-0.15	-0.02868	-0.149	-0.02721	-0.148	-0.02721	-0.147	-0.025	-0.146	-0.03013	43.469	0.04756
64.541	1.22253	61.18	0.66	59.995	0.5939	53.479	0.4567	-0.152	-0.02721	-0.152	-0.02204	-0.151	-0.02352	-0.151	-0.02279	75.286	0.62746	-0.15	-0.02721	-0.149	-0.02644	-0.148	-0.03013	-0.147	-0.02868	-0.146	-0.03013	43.527	0.05183
64.601	1.24791	61.235	0.65667	60.047	0.5941	53.541	0.45911	-0.152	-0.02279	-0.152	-0.02499	-0.151	-0.02793	-0.151	-0.02721	75.343	0.62119	-0.15	-0.02721	-0.149	-0.02793	-0.148	-0.02721	-0.147	-0.02645	-0.146	-0.03013	43.581	0.0476
64.664	1.22672	61.295	0.66403	60.101	0.59898	53.601	0.4548	-0.152	-0.02352	-0.152	-0.02424	-0.151	-0.02132	-0.151	-0.02793	75.405	0.63689	-0.15	-0.02721	-0.149	-0.02721	-0.148	-0.02793	-0.147	-0.03089	-0.146	-0.02793	43.634	0.04973
64.728	1.23055	61.357	0.6679	60.16	0.60865	53.657	0.45378	-0.152	-0.02352	-0.152	-0.02352	-0.151	-0.02424	-0.151	-0.02204	75.466	0.62421	-0.15	-0.03013	-0.149	-0.02644	-0.148	-0.02721	-0.147	-0.02721	-0.146	-0.02941	43.687	0.05292
64.79	1.23763	61.416	0.66221	60.223	0.60535	53.711	0.45739	-0.152	-0.02352	-0.152	-0.02424	-0.151	-0.025	-0.151	-0.02573	75.525	0.62697	-0.15	-0.02868	-0.149	-0.02868	-0.148	-0.02868	-0.147	-0.03013	-0.146	-0.02721	43.74	0.05613
64.847	1.2181	61.474	0.65764	60.283	0.59612	53.765	0.4541	-0.152	-0.02352	-0.152	-0.02644	-0.151	-0.02573	-0.151	-0.02424	75.583	0.62204	-0.15	-0.02573	-0.149	-0.02573	-0.148	-0.02868	-0.147	-0.02793	-0.146	-0.02721	43.795	0.06144
64.903	1.22024	61.531	0.66624	60.343	0.59519	53.818	0.46112	-0.152	-0.02352	-0.152	-0.02424	-0.151	-0.02793	-0.151	-0.02793	75.64	0.63387	-0.15	-0.02721	-0.149	-0.02868	-0.148	-0.02941	-0.147	-0.02941	-0.146	-0.02793	43.853	0.06147
64.958	1.20555	61.587	0.66291	60.401	0.59779	53.871	0.4567	-0.152	-0.02424	-0.152	-0.02424	-0.151	-0.025	-0.151	-0.025	75.694	0.62631	-0.15	-0.02573	-0.149	-0.02644	-0.148	-0.03233	-0.147	-0.03013	-0.146	-0.03013	43.914	0.06363
65.018	1.25272	61.641	0.66429	60.455	0.60384	53.925	0.45803	-0.152	-0.02499	-0.152	-0.02424	-0.151	-0.02573	-0.151	-0.025	75.745	0.62388	-0.15	-0.02644	-0.149	-0.03162	-0.148	-0.03013	-0.147	-0.02868	-0.146	-0.02941	43.977	0.06257
65.084	1.25495	61.693	0.65737	60.507	0.59819	53.985	0.46723	-0.152	-0.02499	-0.152	-0.02424	-0.151	-0.02573	-0.151	-0.02424	75.797	0.63182	-0.15	-0.025	-0.149	-0.02941	-0.148	-0.02573	-0.147	-0.03013	-0.146	-0.02793	44.038	0.05837
65.149	1.22369	61.746	0.66589	60.56	0.6007	54.048	0.4754	-0.152	-0.02644	-0.152	-0.02644	-0.151	-0.025	-0.151	-0.02424	75.853	0.63725	-0.15	-0.02941	-0.149	-0.02721	-0.148	-0.02793	-0.147	-0.02793	-0.146	-0.02868	44.094	0.05944
65.211	1.25917	61.801	0.67092	60.613	0.60328	54.111	0.46991	-0.152	-0.02059	-0.152	-0.02644	-0.151	-0.02573	-0.151	-0.02793	75.91	0.64387	-0.15	-0.02424	-0.149	-0.02793	-0.148	-0.02721	-0.147	-0.03089	-0.146	-0.02793	44.148	0.05947
65.269	1.23122	61.86	0.66999	60.668	0.60465	54.169	0.46099	-0.152	-0.02573	-0.152	-0.02573	-0.151	-0.02424	-0.151	-0.02352	75.971	0.63768	-0.15	-0.02793	-0.149	-0.02573	-0.148	-0.02793	-0.147	-0.02941	-0.146	-0.03013	44.201	0.06481
65.324	1.2066	61.92	0.67142	60.727	0.60965	54.225	0.46005	-0.152	-0.02279	-0.152	-0.02279	-0.151	-0.02721	-0.151	-0.02721	76.032	0.63528	-0.15	-0.02573	-0.149	-0.03013	-0.148	-0.02868	-0.147	-0.03162	-0.146	-0.02793	44.254	0.06587
65.379	1.23541	61.98	0.66685	60.788	0.60864	54.28	0.46472	-0.152	-0.02279	-0.152	-0.02352	-0.151	-0.02424	-0.151	-0.02352	76.093	0.63677	-0.15	-0.03013	-0.149	-0.02644	-0.148	-0.02868	-0.147	-0.02941	-0.146	-0.02868	44.306	0.0638
65.438	1.24589	62.041	0.66834	60.851	0.60888	54.334	0.46148	-0.152	-0.02499	-0.152	-0.02573	-0.151	-0.02279	-0.151	-0.02721	76.151	0.63698	-0.15	-0.02573	-0.149	-0.02721	-0.148	-0.02868	-0.147	-0.03013	-0.146	-0.03089	44.361	0.0702
65.502	1.26478	62.099	0.66975	60.911	0.60679	54.385	0.46622	-0.152	-0.02573	-0.152	-0.02279	-0.151	-0.025	-0.151	-0.02424	76.205	0.62813	-0.15	-0.02941	-0.149	-0.03013	-0.148	-0.02721	-0.147	-0.02573	-0.146	-0.02721	44.422	0.07875
65.566	1.2452	62.154	0.66523	60.967	0.60345	54.437	0.46979	-0.152	-0.02352	-0.152	-0.02499	-0.151	-0.02644	-0.151	-0.02352	76.259	0.6361	-0.15	-0.02721	-0.149	-0.02793	-0.148	-0.02793	-0.147	-0.0331	-0.146	-0.02941	44.484	0.0745
65.629	1.24065	62.208	0.66546	61.021	0.60242	54.493	0.47337	-0.152	-0.02279	-0.152	-0.02424	-0.151	-0.025	-0.151	-0.02352	76.313	0.6363	-0.15	-0.02573	-0.149	-0.03013	-0.148	-0.03089	-0.147	-0.025	-0.146	-0.03013	44.544	0.07029
65.688	1.23608	62.261	0.67164	61.075	0.60857	54.554	0.47467	-0.152	-0.02424	-0.152	-0.02424	-0.151	-0.02573	-0.151	-0.02424	76.366	0.63911	-0.15	-0.03013	-0.149	-0.03013	-0.148	-0.02793	-0.147	-0.03013	-0.146	-0.02721	44.601	0.07031
65.744	1.24819	62.313	0.67186	61.129	0.61117	54.616	0.47715	-0.152	-0.02352	-0.152	-0.02499	-0.151	-0.02424	-0.151	-0.025	76.419	0.6393	-0.15	-0.02424	-0.149	-0.02868	-0.148	-0.02941	-0.147	-0.02868	-0.146	-0.03162	44.658	0.07459
65.799	1.22348	62.367	0.67327	61.18	0.61136	54.676	0.47163	-0.152	-0.02573	-0.152	-0.02279	-0.151	-0.02644	-0.151	-0.025	76.477	0.64467	-0.15	-0.02793	-0.149	-0.02868	-0.148	-0.02721	-0.147	-0.02941	-0.146	-0.02645	44.713	0.07143
65.857	1.24236	62.426	0.6831	61.234	0.60917	54.735	0.47069	-0.152	-0.02204	-0.152	-0.02499	-0.151	-0.02204	-0.151	-0.02721	76.54	0.65015	-0.15	-0.02793	-0.149	-0.02793	-0.148	-0.03013	-0.147	-0.02721	-0.146	-0.02868	44.767	0.07569
65.92	1.26961	62.489	0.68212	61.295	0.61536	54.792	0.4731	-0.152	-0.02721	-0.152	-0.02279	-0.151	-0.02721	-0.151	-0.02352	76.602	0.65682	-0.15	-0.02644	-0.149	-0.02941	-0.148	-0.02941	-0.147	-0.02941	-0.146	-0.02941	44.819	0.07787
65.986	1.25503	62.551	0.67645	61.356	0.61443	54.845	0.47103	-0.152	-0.02279	-0.152	-0.02499	-0.151	-0.02573	-0.151	-0.025	76.66	0.63882	-0.15	-0.02721	-0.149	-0.03013	-0.148	-0.02793	-0.147	-0.02793	-0.146	-0.02793	44.871	0.07574
66.049	1.24545	62.609	0.67069	61.416	0.61342	54.897	0.47	-0.152	-0.02644	-0.152	-0.02573	-0.151	-0.02644	-0.151	-0.02279	76.716	0.63648	-0.15	-0.02721	-0.149	-0.02868	-0.148	-0.02721	-0.147	-0.03013	-0.146	-0.02868	44.927	0.08648
66.109	1.24252	62.665	0.67332	61.474	0.61124	54.951	0.47819	-0.152	-0.02204	-0.152	-0.02204	-0.151	-0.025	-0.151	-0.025	76.772	0.64058	-0.15	-0.02721	-0.149	-0.03162	-0.148	-0.02793	-0.147	-0.02793	-0.146	-0.03013	44.986	0.08227
66.166	1.24467	62.72	0.67474	61.531	0.61146	55.005	0.47836	-0.152	-0.02424	-0.152	-0.02644	-0.151	-0.02424	-0.151	-0.025	76.826	0.64332	-0.15	-0.02644	-0.149	-0.02644	-0.148	-0.02868	-0.147	-0.02868	-0.146	-0.02941	45.046	0.08655
66.22	1.23831	62.774	0.67137	61.587	0.61531	55.06	0.48083	-0.152	-0.02499	-0.152	-0.02424	-0.151	-0.02573	-0.151	-0.02573	76.878	0.64224	-0.15	-0.02793	-0.149	-0.02941	-0.148	-0.02721	-0.147	-0.02793	-0.146	-0.02941	45.108	0.08763
66.276	1.23368	62.826	0.67877	61.641	0.61784	55.12	0.48213	-0.152	-0.02132	-0.152	-0.02721	-0.151	-0.02424	-0.151	-0.02424	76.93	0.64115	-0.15	-0.03013	-0.149	-0.02793	-0.148	-0.02644	-0.147	-0.02868	-0.146	-0.02941	45.168	0.08021
66.339	1.28125	62.878	0.67898	61.692	0.61207	55.182	0.48232	-0.152	-0.02721	-0.152	-0.02352	-0.151	-0.02644	-0.151	-0.02573	76.985	0.6478	-0.15	-0.02868	-0.149	-0.02793	-0.148	-0.03013	-0.147	-0.03013	-0.146	-0.02793	45.226	0.0877
66.403	1.28851	62.934	0.68641	61.746	0.62181	55.244	0.48252	-0.152	-0.02204	-0.152	-0.02499	-0.151	-0.02644	-0.151	-0.02573	77.045	0.65065	-0.15	-0.02868	-0.149	-0.03013	-0.148	-0.02868	-0.147	-0.03013	-0.146	-0.03013	45.28	0.08564
66.465	1.23508	62.996	0.68909	61.801	0.61969	55.302	0.47808	-0.152	-0.02352	-0.152	-0.02644	-0.151	-0.02644	-0.151	-0.02424	77.108	0.65089	-0.15	-0.02941	-0.149	-0.02793	-0.148	-0.02868	-0.147	-0.03013	-0.146	-0.03013	45.334	0.08351
66.525	1.24058	63.058	0.6845	61.86	0.62108	55.358	0.47825	-0.152	-0.02424	-0.152	-0.02499	-0.151	-0.02424	-0.151	-0.025	77.168	0.65247	-0.15	-0.02793	-0.149	-0.02868	-0.148	-0.02868	-0.147	-0.02941	-0.146	-0.02793	45.387	0.08996
66.583	1.25451	63.118	0.67998	61.92	0.62489	55.412	0.48073	-0.152	-0.02424	-0.152	-0.02499	-0.151	-0.025	-0.151	-0.02352	77.229	0.64479	-0.15	-0.02941	-0.149	-0.02868	-0.148	-0.03162	-0.147	-0.02793	-0.146	-0.02793	45.439	0.08678
66.638	1.25657	63.176	0.6778	61.981	0.62271	55.466	0.47747	-0.152	-0.02573	-0.152	-0.02644	-0.151	-0.02644	-0.151	-0.02793	77.287	0.64891	-0.15	-0.02644	-0.149	-0.02644	-0.148	-0.02721	-0.147	-0.02941	-0.146	-0.02868	45.494	0.09107
66.695	1.24524	63.233	0.67804	62.041	0.61937	55.519	0.48225	-0.152	-0.02424	-0.152	-0.02573	-0.151	-0.02573	-0.151	-0.025	77.34	0.64391	-0.15	-0.02868	-0.149	-0.02868	-0.148	-0.02793	-0.147	-0.02793	-0.146	-0.02793	45.553	0.09543
66.756	1.26425	63.287	0.68312	62.098	0.622	55.571	0.48241	-0.152	-0.02352	-0.152	-0.02573	-0.151	-0.02721	-0.151	-0.02793	77.391	0.64674	-0.15	-0.025	-0.149	-0.025	-0.148	-0.03013	-0.147	-0.02721	-0.146	-0.02793	45.616	0.1019
66.819	1.27824	63.34	0.68091	62.154	0.61506	55.626	0.48482	-0.152	-0.02499	-0.152	-0.02721	-0.151	-0.02352	-0.151	-0.02279	77.444	0.65348	-0.15	-0.02573	-0.149	-0.02868	-0.148	-0.02868	-0.147	-0.02941	-0.146	-0.02941	45.678	0.09978
66.884	1.26688	63.393	0.68591	62.207	0.62125	55.688	0.49652	-0.152	-0.02279	-0.152	-0.02499	-0.151	-0.02352	-0.151	-0.02352	77.497	0.65495	-0.15	-0.02721	-0.149	-0.02793	-0.148	-0.02868	-0.147	-0.02721	-0.146	-0.02868	45.736	0.09122
66.946	1.2691	63.447	0.68614	62.26	0.62379	55.75	0.48984	-0.152	-0.02424	-0.152	-0.02499	-0.151	-0.02573	-0.151	-0.02573	77.552	0.66035	-0.15	-0.02793	-0.149	-0.02793	-0.148	-0.02793	-0.147	-0.03013	-0.146	-0.02941	45.792	0.09342
67.004	1.23743	63.503	0.68763	62.313	0.62399	55.809	0.48883	-0.152	-0.02204	-0.152	-0.02424	-0.151	-0.02352	-0.151	-0.025	77.61	0.65801	-0.15	-0.02721	-0.149	-0.02721	-0.148	-0.02721	-0.147	-0.025	-0.146	-0.03162	45.847	0.09346
67.06	1.26822	63.563	0.69266	62.367	0.62544	55.866	0.48789	-0.152	-0.02644	-0.152	-0.02424	-0.151	-0.02424	-0.151	-0.02721	77.671	0.66608	-0.15	-0.02868	-0.149	-0.02941	-0.148	-0.02793	-0.147	-0.03089	-0.146	-0.02793	45.9	0.10105
67.115	1.24498	63.625	0.68688	62.426	0.63042	55.923	0.48807	-0.152	-0.02499	-0.152	-0.02424	-0.151	-0.025	-0.151	-0.02204	77.734	0.66103	-0.15	-0.02644	-0.149	-0.02721	-0.148	-0.02644	-0.147	-0.03013	-0.146	-0.03089	45.952	0.09787
67.174	1.26908	63.685	0.692	62.489	0.6355	55.979	0.49056	-0.152	-0.02573	-0.152	-0.02424	-0.151	-0.025	-0.151	-0.02573	77.794	0.65213	-0.15	-0.02644	-0.149	-0.02721	-0.148	-0.02644	-0.147	-0.02868	-0.146	-0.03013	46.004	0.10112
67.239	1.29666	63.742	0.6862	62.551	0.63091	56.032	0.48729	-0.152	-0.02204	-0.152	-0.02424	-0.151	-0.02573	-0.151	-0.02721	77.85	0.65626	-0.15	-0.02573	-0.149	-0.02793	-0.148	-0.02793	-0.147	-0.02793	-0.146	-0.03089	46.06	0.10221
67.304	1.28361	63.797	0.68761	62.609	0.62396	56.084	0.48513	-0.152	-0.02279	-0.152	-0.02573	-0.151	-0.02352	-0.151	-0.02424	77.905	0.65774	-0.15	-0.02868	-0.149	-0.03013	-0.148	-0.02868	-0.147	-0.02793	-0.146	-0.03162	46.122	0.11298
67.366	1.24012	63.851	0.68783	62.664	0.62534	56.137	0.48761	-0.152	-0.02499	-0.152	-0.02721	-0.151	-0.02644	-0.151	-0.02424	77.959	0.65794	-0.15	-0.02644	-0.149	-0.02644	-0.148	-0.02793	-0.147	-0.02721	-0.146	-0.02793	46.183	0.10875
67.425	1.26085	63.906	0.68806	62.72	0.63039	56.192	0.49348	-0.152	-0.02499	-0.152	-0.02721	-0.151	-0.025	-0.151	-0.02424	78.013	0.65814	-0.15	-0.02644	-0.149	-0.02793	-0.148	-0.02868	-0.147	-0.02793	-0.146	-0.02941	46.243	0.10451
67.479	1.26973	63.959	0.69316	62.774	0.62937	56.251	0.49599	-0.152	-0.02132	-0.152	-0.02499	-0.151	-0.02424	-0.151	-0.02573	78.065	0.65577	-0.15	-0.02644	-0.149	-0.02793	-0.148	-0.02868	-0.147	-0.02941	-0.146	-0.03089	46.302	0.10133
67.534	1.26167	64.011	0.68976	62.825	0.62957	56.312	0.50075	-0.152	-0.02573	-0.152	-0.02279	-0.151	-0.025	-0.151	-0.02868	78.119	0.66776	-0.15	-0.02573	-0.149	-0.02868	-0.148	-0.02941	-0.147	-0.02941	-0.146	-0.02793	46.358	0.1067
67.594	1.27734	64.067	0.69598	62.878	0.63218	56.372	0.4906	-0.152	-0.02721	-0.152	-0.02573	-0.151	-0.02424	-0.151	-0.02644	78.179	0.67054	-0.15	-0.02868	-0.149	-0.02868	-0.148	-0.02941	-0.147	-0.02868	-0.146	-0.03162	46.412	0.10463
67.659	1.28633	64.128	0.69994	62.934	0.63482	56.432	0.49769	-0.152	-0.02499	-0.152	-0.02352	-0.151	-0.025	-0.151	-0.02573	78.241	0.67214	-0.15	-0.02721	-0.149	-0.02793	-0.148	-0.02793	-0.147	-0.02721	-0.146	-0.03013	46.465	0.10573
67.723	1.28849	64.189	0.69894	62.996	0.63985	56.488	0.49561	-0.152	-0.02499	-0.152	-0.02644	-0.151	-0.02424	-0.151	-0.02721	78.3	0.66313	-0.15	-0.02573	-0.149	-0.02721	-0.148	-0.02793	-0.147	-0.03162	-0.146	-0.02941	46.518	0.109
67.786	1.2704	64.248	0.69556	63.058	0.64009	56.543	0.49459	-0.152	-0.02424	-0.152	-0.02352	-0.151	-0.02204	-0.151	-0.02573	78.358	0.66078	-0.15	-0.02941	-0.149	-0.03013	-0.148	-0.02721	-0.147	-0.02941	-0.146	-0.02941	46.572	0.11332
67.845	1.25383	64.307	0.69101	63.118	0.62951	56.597	0.49709	-0.152	-0.02279	-0.152	-0.02721	-0.151	-0.02573	-0.151	-0.02352	78.415	0.66228	-0.15	-0.02793	-0.149	-0.02868	-0.148	-0.02721	-0.147	-0.03089	-0.146	-0.02941	46.628	0.11337
67.901	1.27127	64.365	0.69125	63.176	0.62731	56.65	0.49838	-0.152	-0.02424	-0.152	-0.02499	-0.151	-0.02352	-0.151	-0.02352	78.47	0.66248	-0.15	-0.03089	-0.149	-0.02868	-0.148	-0.02941	-0.147	-0.02721	-0.146	-0.03013	46.689	0.1156
67.956	1.2801	64.421	0.6963	63.232	0.63715	56.704	0.49976	-0.152	-0.02204	-0.152	-0.02499	-0.151	-0.02644	-0.151	-0.02573	78.523	0.66396	-0.15	-0.02573	-0.149	-0.03089	-0.148	-0.02644	-0.147	-0.02868	-0.146	-0.02721	46.751	0.11564
68.014	1.27722	64.473	0.69407	63.287	0.63376	56.759	0.50219	-0.152	-0.02279	-0.152	-0.02644	-0.151	-0.02424	-0.151	-0.02644	78.576	0.66553	-0.15	-0.02793	-0.149	-0.02721	-0.148	-0.02793	-0.147	-0.02721	-0.146	-0.03013	46.811	0.11682
68.076	1.28101	64.524	0.6931	63.34	0.63516	56.82	0.50817	-0.152	-0.02424	-0.152	-0.02204	-0.151	-0.02424	-0.151	-0.02721	78.628	0.66572	-0.15	-0.02352	-0.149	-0.02868	-0.148	-0.02868	-0.147	-0.02868	-0.146	-0.02868	46.868	0.11792
68.141	1.31215	64.578	0.69578	63.393	0.63778	56.883	0.51071	-0.152	-0.02204	-0.152	-0.02499	-0.151	-0.02352	-0.151	-0.02721	78.684	0.67639	-0.15	-0.02868	-0.149	-0.02721	-0.148	-0.02721	-0.147	-0.03089	-0.146	-0.03089	46.924	0.1136
68.203	1.28198	64.634	0.69965	63.446	0.63799	56.944	0.50398	-0.152	-0.02424	-0.152	-0.02352	-0.151	-0.02573	-0.151	-0.02424	78.744	0.67404	-0.15	-0.02644	-0.149	-0.02721	-0.148	-0.02793	-0.147	-0.02941	-0.146	-0.03089	46.978	0.11907
68.262	1.25695	64.693	0.70472	63.503	0.64425	57.001	0.4995	-0.152	-0.02279	-0.152	-0.02279	-0.151	-0.02644	-0.151	-0.02573	78.804	0.67032	-0.15	-0.02573	-0.149	-0.02868	-0.148	-0.02573	-0.147	-0.02721	-0.146	-0.02793	47.033	0.11805
68.319	1.26758	64.754	0.70261	63.563	0.64331	57.057	0.50435	-0.152	-0.02573	-0.152	-0.02352	-0.151	-0.02644	-0.151	-0.02644	78.866	0.6679	-0.15	-0.025	-0.149	-0.02573	-0.148	-0.03013	-0.147	-0.03162	-0.146	-0.03089	47.086	0.11915
68.374	1.29015	64.815	0.7065	63.625	0.64953	57.112	0.50332	-0.152	-0.02644	-0.152	-0.02424	-0.151	-0.02424	-0.151	-0.025	78.927	0.66813	-0.15	-0.025	-0.149	-0.02793	-0.148	-0.02793	-0.147	-0.02645	-0.146	-0.02868	47.138	0.12138
68.431	1.28205	64.874	0.69822	63.684	0.64857	57.165	0.50349	-0.152	-0.02352	-0.152	-0.02499	-0.151	-0.02721	-0.151	-0.02573	78.983	0.66705	-0.15	-0.03013	-0.149	-0.02721	-0.148	-0.02644	-0.147	-0.02868	-0.146	-0.02868	47.193	0.12467
68.494	1.29107	64.931	0.69727	63.742	0.63673	57.216	0.50365	-0.152	-0.02424	-0.152	-0.02424	-0.151	-0.025	-0.151	-0.025	79.038	0.66588	-0.15	-0.02644	-0.149	-0.02793	-0.148	-0.02793	-0.147	-0.02941	-0.146	-0.03089	47.253	0.12905
68.558	1.28302	64.984	0.69868	63.797	0.64299	57.269	0.50736	-0.152	-0.02424	-0.152	-0.02352	-0.151	-0.02644	-0.151	-0.02573	79.091	0.67269	-0.15	-0.02793	-0.149	-0.02868	-0.148	-0.02793	-0.147	-0.03013	-0.146	-0.02868	47.315	0.12803
68.622	1.30738	65.038	0.70255	63.851	0.6432	57.327	0.51215	-0.152	-0.02424	-0.152	-0.02644	-0.151	-0.025	-0.151	-0.02644	79.144	0.67289	-0.15	-0.02573	-0.149	-0.02721	-0.148	-0.02793	-0.147	-0.02721	-0.146	-0.02721	47.375	0.12483
68.684	1.27543	65.091	0.70404	63.905	0.64583	57.39	0.51236	-0.152	-0.02352	-0.152	-0.02424	-0.151	-0.02352	-0.151	-0.02573	79.197	0.67575	-0.15	-0.02644	-0.149	-0.03013	-0.148	-0.03013	-0.147	-0.03089	-0.146	-0.02721	47.435	0.12594
68.741	1.28441	65.144	0.70181	63.959	0.64243	57.451	0.51142	-0.152	-0.02352	-0.152	-0.02644	-0.151	-0.02644	-0.151	-0.02644	79.251	0.67991	-0.15	-0.02721	-0.149	-0.02941	-0.148	-0.025	-0.147	-0.02573	-0.146	-0.02793	47.494	0.12712
68.795	1.27117	65.199	0.7045	64.011	0.64869	57.51	0.50693	-0.152	-0.02644	-0.152	-0.02499	-0.151	-0.02352	-0.151	-0.025	79.311	0.6828	-0.15	-0.02644	-0.149	-0.02793	-0.148	-0.02793	-0.147	-0.02941	-0.146	-0.02721	47.549	0.12717
68.85	1.30059	65.261	0.71079	64.067	0.64767	57.567	0.51407	-0.152	-0.02424	-0.152	-0.02424	-0.151	-0.025	-0.151	-0.02573	79.374	0.68433	-0.15	-0.02868	-0.149	-0.02868	-0.148	-0.02644	-0.147	-0.02721	-0.146	-0.02868	47.6	0.12396
68.91	1.29249	65.324	0.71598	64.128	0.65515	57.624	0.51312	-0.152	-0.02352	-0.152	-0.02573	-0.151	-0.02352	-0.151	-0.02573	79.435	0.68327	-0.15	-0.02573	-0.149	-0.02573	-0.148	-0.02868	-0.147	-0.03013	-0.146	-0.02941	47.651	0.1294
68.974	1.30154	65.385	0.71013	64.19	0.65664	57.678	0.50868	-0.152	-0.02424	-0.152	-0.02279	-0.151	-0.02352	-0.151	-0.02424	79.493	0.67816	-0.15	-0.02644	-0.149	-0.02868	-0.148	-0.02941	-0.147	-0.02868	-0.146	-0.02793	47.705	0.13276
69.039	1.32252	65.442	0.70181	64.249	0.64476	57.73	0.51233	-0.152	-0.02204	-0.152	-0.02721	-0.151	-0.02424	-0.151	-0.02721	79.549	0.67966	-0.15	-0.02644	-0.149	-0.02793	-0.148	-0.02721	-0.147	-0.02793	-0.146	-0.02868	47.761	0.13713
69.101	1.28715	65.498	0.70578	64.307	0.64499	57.783	0.51364	-0.152	-0.02644	-0.152	-0.02499	-0.151	-0.025	-0.151	-0.02352	79.604	0.67858	-0.15	-0.025	-0.149	-0.02868	-0.148	-0.03013	-0.147	-0.02868	-0.146	-0.03089	47.821	0.14371
69.158	1.25853	65.553	0.7084	64.365	0.65247	57.837	0.51495	-0.152	-0.02204	-0.152	-0.02279	-0.151	-0.02644	-0.151	-0.025	79.657	0.68007	-0.15	-0.02573	-0.149	-0.02941	-0.148	-0.02793	-0.147	-0.02721	-0.146	-0.02793	47.881	0.13504
69.214	1.29659	65.605	0.70623	64.42	0.64906	57.895	0.51983	-0.152	-0.02721	-0.152	-0.02499	-0.151	-0.02721	-0.151	-0.02352	79.709	0.68294	-0.15	-0.025	-0.149	-0.02868	-0.148	-0.02941	-0.147	-0.03089	-0.146	-0.02941	47.942	0.1351
69.269	1.30726	65.657	0.70646	64.473	0.642	57.956	0.51769	-0.152	-0.02573	-0.152	-0.02424	-0.151	-0.02573	-0.151	-0.02644	79.761	0.68184	-0.15	-0.02644	-0.149	-0.03013	-0.148	-0.02793	-0.147	-0.02793	-0.146	-0.02721	48.002	0.13844
69.329	1.2957	65.71	0.71272	64.524	0.64709	58.018	0.52486	-0.152	-0.02644	-0.152	-0.02573	-0.151	-0.02573	-0.151	-0.025	79.818	0.68732	-0.15	-0.02868	-0.149	-0.02941	-0.148	-0.02721	-0.147	-0.02941	-0.146	-0.02721	48.057	0.13414
69.394	1.31848	65.768	0.7179	64.577	0.65211	58.077	0.5146	-0.152	-0.02644	-0.152	-0.02644	-0.151	-0.02644	-0.151	-0.02644	79.88	0.69687	-0.15	-0.02573	-0.149	-0.02941	-0.148	-0.03089	-0.147	-0.03162	-0.146	-0.02793	48.111	0.13746
69.459	1.29333	65.83	0.71817	64.634	0.65599	58.133	0.51713	-0.152	-0.02279	-0.152	-0.02352	-0.151	-0.025	-0.151	-0.02424	79.942	0.69047	-0.15	-0.02573	-0.149	-0.02868	-0.148	-0.02793	-0.147	-0.02793	-0.146	-0.02721	48.165	0.13859
69.522	1.30922	65.891	0.72209	64.693	0.65622	58.188	0.51731	-0.152	-0.02279	-0.152	-0.02424	-0.151	-0.02721	-0.151	-0.025	80.002	0.68543	-0.15	-0.02424	-0.149	-0.02721	-0.148	-0.02793	-0.147	-0.02793	-0.146	-0.03013	48.217	0.13755
69.58	1.31134	65.95	0.71137	64.754	0.65765	58.242	0.51978	-0.152	-0.02424	-0.152	-0.02424	-0.151	-0.025	-0.151	-0.02424	80.06	0.6816	-0.15	-0.02721	-0.149	-0.02721	-0.148	-0.02793	-0.147	-0.02793	-0.146	-0.03089	48.27	0.14087
69.635	1.27066	66.01	0.71401	64.815	0.65789	58.296	0.51996	-0.152	-0.02352	-0.152	-0.02424	-0.151	-0.02573	-0.151	-0.025	80.116	0.68448	-0.15	-0.03013	-0.149	-0.02868	-0.148	-0.02941	-0.147	-0.02793	-0.146	-0.02868	48.326	0.1442
69.69	1.30706	66.064	0.71425	64.874	0.64965	58.349	0.52013	-0.152	-0.02352	-0.152	-0.02424	-0.151	-0.025	-0.151	-0.02644	80.17	0.68866	-0.15	-0.02721	-0.149	-0.025	-0.148	-0.02868	-0.147	-0.02941	-0.146	-0.03013	48.388	0.15194
69.749	1.30751	66.116	0.7108	64.93	0.65596	58.402	0.51915	-0.152	-0.02573	-0.152	-0.02352	-0.151	-0.02573	-0.151	-0.02279	80.223	0.68757	-0.15	-0.03089	-0.149	-0.02941	-0.148	-0.02573	-0.147	-0.02868	-0.146	-0.02721	48.451	0.15416
69.813	1.31146	66.169	0.71964	64.983	0.64765	58.459	0.52519	-0.152	-0.02352	-0.152	-0.02279	-0.151	-0.02279	-0.151	-0.02644	80.276	0.68777	-0.15	-0.02721	-0.149	-0.02721	-0.148	-0.02573	-0.147	-0.03013	-0.146	-0.02941	48.511	0.14547
69.878	1.31542	66.223	0.71987	65.037	0.65759	58.521	0.53005	-0.152	-0.02424	-0.152	-0.02424	-0.151	-0.025	-0.151	-0.02279	80.33	0.69464	-0.15	-0.02573	-0.149	-0.02644	-0.148	-0.02793	-0.147	-0.02868	-0.146	-0.03013	48.568	0.14337
69.941	1.32274	66.278	0.72131	65.091	0.66145	58.582	0.5244	-0.152	-0.02424	-0.152	-0.02279	-0.151	-0.02352	-0.151	-0.025	80.386	0.69485	-0.15	-0.02793	-0.149	-0.03162	-0.148	-0.02868	-0.147	-0.02721	-0.146	-0.02793	48.623	0.14449
69.999	1.28023	66.335	0.71908	65.144	0.66045	58.64	0.51643	-0.152	-0.02279	-0.152	-0.02352	-0.151	-0.02644	-0.151	-0.02573	80.447	0.69771	-0.15	-0.02644	-0.149	-0.02793	-0.148	-0.02644	-0.147	-0.02941	-0.146	-0.03089	48.678	0.15003
70.054	1.28757	66.395	0.72062	65.199	0.66067	58.699	0.52362	-0.152	-0.02573	-0.152	-0.02352	-0.151	-0.02573	-0.151	-0.02424	80.509	0.69533	-0.15	-0.02941	-0.149	-0.02941	-0.148	-0.02644	-0.147	-0.02868	-0.146	-0.02941	48.731	0.14896
70.11	1.30683	66.458	0.72576	65.261	0.66578	58.756	0.52731	-0.152	-0.02424	-0.152	-0.02573	-0.151	-0.02868	-0.151	-0.02644	80.569	0.69686	-0.15	-0.02793	-0.149	-0.02644	-0.148	-0.02721	-0.147	-0.03013	-0.146	-0.02868	48.783	0.15342
70.169	1.33136	66.519	0.71748	65.324	0.66968	58.812	0.52872	-0.152	-0.02499	-0.152	-0.02499	-0.151	-0.02204	-0.151	-0.025	80.626	0.69309	-0.15	-0.02793	-0.149	-0.03089	-0.148	-0.02573	-0.147	-0.02793	-0.146	-0.02941	48.837	0.15019
70.231	1.31985	66.576	0.72012	65.385	0.65777	58.864	0.52653	-0.152	-0.02204	-0.152	-0.02352	-0.151	-0.02721	-0.151	-0.025	80.681	0.6946	-0.15	-0.02793	-0.149	-0.02793	-0.148	-0.02793	-0.147	-0.02793	-0.146	-0.02941	48.895	0.15575
70.297	1.3152	66.631	0.71548	65.441	0.6592	58.916	0.52434	-0.152	-0.02573	-0.152	-0.02573	-0.151	-0.025	-0.151	-0.02279	80.736	0.69482	-0.15	-0.02644	-0.149	-0.02941	-0.148	-0.02868	-0.147	-0.02941	-0.146	-0.02793	48.956	0.16126
70.36	1.30705	66.684	0.72187	65.497	0.65696	58.969	0.53275	-0.152	-0.02204	-0.152	-0.02352	-0.151	-0.02573	-0.151	-0.02424	80.79	0.69771	-0.15	-0.02644	-0.149	-0.03013	-0.148	-0.02644	-0.147	-0.02868	-0.146	-0.03013	49.018	0.16025
70.419	1.33848	66.738	0.72698	65.552	0.66455	59.026	0.53524	-0.152	-0.02644	-0.152	-0.02644	-0.151	-0.025	-0.151	-0.02644	80.843	0.7019	-0.15	-0.02721	-0.149	-0.02941	-0.148	-0.02793	-0.147	-0.02941	-0.146	-0.02721	49.077	0.15703
70.476	1.29415	66.79	0.71985	65.605	0.66476	59.086	0.53428	-0.152	-0.02279	-0.152	-0.02499	-0.151	-0.02793	-0.151	-0.02644	80.895	0.69812	-0.15	-0.02721	-0.149	-0.02644	-0.148	-0.02868	-0.147	-0.03013	-0.146	-0.03162	49.136	0.15929
70.531	1.27737	66.843	0.72376	65.656	0.66737	59.147	0.53565	-0.152	-0.02499	-0.152	-0.02644	-0.151	-0.02279	-0.151	-0.02424	80.952	0.69703	-0.15	-0.02644	-0.149	-0.02941	-0.148	-0.02721	-0.147	-0.02941	-0.146	-0.02645	49.191	0.15606
70.587	1.33463	66.901	0.73017	65.71	0.66272	59.207	0.53585	-0.152	-0.02279	-0.152	-0.02573	-0.151	-0.02644	-0.151	-0.02644	81.013	0.70925	-0.15	-0.025	-0.149	-0.02573	-0.148	-0.02868	-0.147	-0.03162	-0.146	-0.03089	49.243	0.1572
70.65	1.32658	66.963	0.73292	65.768	0.67028	59.266	0.53137	-0.152	-0.02573	-0.152	-0.02424	-0.151	-0.02573	-0.151	-0.025	81.074	0.7028	-0.15	-0.02721	-0.149	-0.02941	-0.148	-0.02868	-0.147	-0.03089	-0.146	-0.02868	49.296	0.15726
70.714	1.32528	67.024	0.73071	65.829	0.67172	59.321	0.52919	-0.152	-0.02279	-0.152	-0.02499	-0.151	-0.02352	-0.151	-0.02793	81.133	0.69634	-0.15	-0.02868	-0.149	-0.02941	-0.148	-0.02573	-0.147	-0.02793	-0.146	-0.02941	49.349	0.16281
70.776	1.33442	67.082	0.72479	65.891	0.66831	59.374	0.53173	-0.152	-0.02424	-0.152	-0.02424	-0.151	-0.02573	-0.151	-0.025	81.192	0.69796	-0.15	-0.02868	-0.149	-0.02793	-0.148	-0.02941	-0.147	-0.02868	-0.146	-0.02868	49.404	0.16504
70.837	1.31937	67.139	0.72135	65.95	0.66734	59.428	0.53428	-0.152	-0.02499	-0.152	-0.02499	-0.151	-0.02573	-0.151	-0.02868	81.249	0.70348	-0.15	-0.025	-0.149	-0.02868	-0.148	-0.02793	-0.147	-0.02868	-0.146	-0.02721	49.461	0.16733
70.894	1.30598	67.196	0.73146	66.01	0.66758	59.481	0.54266	-0.152	-0.02279	-0.152	-0.02499	-0.151	-0.02573	-0.151	-0.02352	81.304	0.70369	-0.15	-0.02644	-0.149	-0.02644	-0.148	-0.02793	-0.147	-0.02721	-0.146	-0.02721	49.521	0.17069
70.949	1.3047	67.251	0.72304	66.065	0.66661	59.535	0.53696	-0.152	-0.02721	-0.152	-0.02499	-0.151	-0.02424	-0.151	-0.02424	81.355	0.69989	-0.15	-0.02941	-0.149	-0.02941	-0.148	-0.02721	-0.147	-0.02868	-0.146	-0.02721	49.584	0.17076
71.005	1.32754	67.303	0.73193	66.116	0.66681	59.593	0.5454	-0.152	-0.02352	-0.152	-0.02279	-0.151	-0.025	-0.151	-0.025	81.407	0.70142	-0.15	-0.02793	-0.149	-0.02868	-0.148	-0.02721	-0.147	-0.02721	-0.146	-0.02868	49.645	0.17083
71.066	1.34875	67.356	0.73465	66.169	0.67435	59.655	0.54326	-0.152	-0.02499	-0.152	-0.02352	-0.151	-0.02644	-0.151	-0.02644	81.461	0.703	-0.15	-0.02793	-0.149	-0.02868	-0.148	-0.02868	-0.147	-0.02868	-0.146	-0.03089	49.702	0.1632
71.13	1.34238	67.41	0.74099	66.223	0.67946	59.718	0.54583	-0.152	-0.02573	-0.152	-0.02352	-0.151	-0.02424	-0.151	-0.02573	81.517	0.70585	-0.15	-0.02793	-0.149	-0.02941	-0.148	-0.02868	-0.147	-0.02721	-0.146	-0.02941	49.757	0.16326
71.194	1.30997	67.468	0.73016	66.277	0.67601	59.777	0.5366	-0.152	-0.02352	-0.152	-0.02721	-0.151	-0.02868	-0.151	-0.02721	81.577	0.71015	-0.15	-0.02721	-0.149	-0.02644	-0.148	-0.02721	-0.147	-0.02941	-0.146	-0.02941	49.812	0.16772
71.257	1.32781	67.528	0.7403	66.334	0.67744	59.833	0.53796	-0.152	-0.02499	-0.152	-0.02499	-0.151	-0.02132	-0.151	-0.02424	81.638	0.7117	-0.15	-0.02793	-0.149	-0.03089	-0.148	-0.02941	-0.147	-0.02868	-0.146	-0.02941	49.864	0.17554
71.316	1.33515	67.589	0.73808	66.394	0.67894	59.889	0.54405	-0.152	-0.02279	-0.152	-0.02424	-0.151	-0.02573	-0.151	-0.02721	81.699	0.70255	-0.15	-0.03089	-0.149	-0.02644	-0.148	-0.02573	-0.147	-0.02941	-0.146	-0.03089	49.916	0.17227
71.372	1.30964	67.649	0.72974	66.457	0.6792	59.943	0.54186	-0.152	-0.02499	-0.152	-0.02424	-0.151	-0.02424	-0.151	-0.02352	81.759	0.70679	-0.15	-0.02573	-0.149	-0.02941	-0.148	-0.03013	-0.147	-0.02941	-0.146	-0.03013	49.969	0.17451
71.427	1.32213	67.707	0.7349	66.519	0.67819	59.995	0.54087	-0.152	-0.02424	-0.152	-0.02279	-0.151	-0.025	-0.151	-0.02424	81.814	0.69896	-0.15	-0.03013	-0.149	-0.02721	-0.148	-0.02868	-0.147	-0.02868	-0.146	-0.03089	50.028	0.17681
71.486	1.33477	67.762	0.73024	66.576	0.67475	60.047	0.54459	-0.152	-0.02573	-0.152	-0.02499	-0.151	-0.02868	-0.151	-0.02424	81.868	0.70457	-0.15	-0.02941	-0.149	-0.02721	-0.148	-0.02793	-0.147	-0.02793	-0.146	-0.02868	50.089	0.18242
71.55	1.35606	67.816	0.73047	66.631	0.67008	60.102	0.54714	-0.152	-0.02279	-0.152	-0.02424	-0.151	-0.02424	-0.151	-0.02352	81.921	0.7101	-0.15	-0.025	-0.149	-0.02573	-0.148	-0.02793	-0.147	-0.03013	-0.146	-0.02941	50.15	0.17803
71.615	1.33228	67.869	0.73932	66.685	0.67887	60.161	0.55325	-0.152	-0.02132	-0.152	-0.02352	-0.151	-0.025	-0.151	-0.02644	81.974	0.709	-0.15	-0.02721	-0.149	-0.02721	-0.148	-0.02644	-0.147	-0.02941	-0.146	-0.02721	50.208	0.17702
71.676	1.34495	67.922	0.73585	66.738	0.6742	60.224	0.55464	-0.152	-0.02352	-0.152	-0.02721	-0.151	-0.025	-0.151	-0.02644	82.027	0.71455	-0.15	-0.02573	-0.149	-0.02721	-0.148	-0.03013	-0.147	-0.02941	-0.146	-0.02868	50.265	0.17817
71.735	1.3211	67.975	0.73978	66.79	0.67809	60.284	0.55009	-0.152	-0.02352	-0.152	-0.02499	-0.151	-0.02352	-0.151	-0.02573	82.083	0.71477	-0.15	-0.02644	-0.149	-0.02941	-0.148	-0.02793	-0.147	-0.02721	-0.146	-0.03234	50.322	0.17607
71.791	1.31803	68.033	0.74004	66.843	0.67951	60.343	0.55029	-0.152	-0.02499	-0.152	-0.02424	-0.151	-0.02424	-0.151	-0.025	82.145	0.72305	-0.15	-0.02868	-0.149	-0.02644	-0.148	-0.02721	-0.147	-0.03013	-0.146	-0.02868	50.376	0.17722
71.845	1.31675	68.096	0.75023	66.902	0.68223	60.401	0.55408	-0.152	-0.02721	-0.152	-0.02204	-0.151	-0.02424	-0.151	-0.02721	82.209	0.72066	-0.15	-0.02644	-0.149	-0.02868	-0.148	-0.02868	-0.147	-0.02941	-0.146	-0.03162	50.429	0.17836
71.905	1.35015	68.159	0.73938	66.964	0.68737	60.455	0.54481	-0.152	-0.02352	-0.152	-0.02424	-0.151	-0.02573	-0.151	-0.02573	82.269	0.71286	-0.15	-0.02721	-0.149	-0.02941	-0.148	-0.02868	-0.147	-0.02868	-0.146	-0.02868	50.481	0.18066
71.97	1.37851	68.218	0.74085	67.024	0.68393	60.507	0.54852	-0.152	-0.02424	-0.152	-0.02499	-0.151	-0.02352	-0.151	-0.02573	82.325	0.71168	-0.15	-0.02793	-0.149	-0.02644	-0.148	-0.02868	-0.147	-0.02868	-0.146	-0.02793	50.536	0.18405
72.034	1.33212	68.274	0.73739	67.082	0.68175	60.56	0.54988	-0.152	-0.02424	-0.152	-0.02352	-0.151	-0.02721	-0.151	-0.02644	82.381	0.71461	-0.15	-0.02644	-0.149	-0.03013	-0.148	-0.02793	-0.147	-0.02721	-0.146	-0.02868	50.594	0.1886
72.097	1.31868	68.329	0.73521	67.139	0.67829	60.613	0.55715	-0.152	-0.02352	-0.152	-0.02424	-0.151	-0.02204	-0.151	-0.02573	82.435	0.71753	-0.15	-0.02868	-0.149	-0.03089	-0.148	-0.025	-0.147	-0.02793	-0.146	-0.02721	50.654	0.18419
72.155	1.3487	68.383	0.74037	67.195	0.68221	60.669	0.55855	-0.152	-0.02352	-0.152	-0.02573	-0.151	-0.02573	-0.151	-0.02793	82.488	0.71636	-0.15	-0.02644	-0.149	-0.02721	-0.148	-0.02868	-0.147	-0.02645	-0.146	-0.03162	50.716	0.19207
72.211	1.34563	68.435	0.73939	67.249	0.68614	60.727	0.55993	-0.152	-0.02424	-0.152	-0.02352	-0.151	-0.02352	-0.151	-0.02424	82.539	0.7112	-0.15	-0.02868	-0.149	-0.03233	-0.148	-0.02721	-0.147	-0.02941	-0.146	-0.02721	50.776	0.18326
72.266	1.31817	68.487	0.73961	67.301	0.68264	60.788	0.5613	-0.152	-0.02352	-0.152	-0.02499	-0.151	-0.02573	-0.151	-0.02721	82.593	0.71677	-0.15	-0.02868	-0.149	-0.02644	-0.148	-0.03162	-0.147	-0.02941	-0.146	-0.02793	50.834	0.18666
72.324	1.33778	68.542	0.74228	67.354	0.68528	60.851	0.56036	-0.152	-0.02424	-0.152	-0.02499	-0.151	-0.02352	-0.151	-0.02424	82.652	0.72644	-0.15	-0.02868	-0.149	-0.03089	-0.148	-0.02721	-0.147	-0.02793	-0.146	-0.02868	50.889	0.18897
72.387	1.36789	68.603	0.74877	67.409	0.69169	60.911	0.55584	-0.152	-0.02204	-0.152	-0.02499	-0.151	-0.02644	-0.151	-0.025	82.714	0.72934	-0.15	-0.02793	-0.149	-0.02793	-0.148	-0.02721	-0.147	-0.02793	-0.146	-0.02793	50.943	0.18679
72.452	1.36319	68.666	0.74905	67.466	0.68944	60.967	0.54888	-0.152	-0.02644	-0.152	-0.02352	-0.151	-0.02132	-0.151	-0.02721	82.776	0.72827	-0.15	-0.02793	-0.149	-0.02721	-0.148	-0.02793	-0.147	-0.02941	-0.146	-0.02645	50.997	0.19019
72.514	1.34449	68.726	0.74811	67.527	0.69344	61.021	0.55622	-0.152	-0.02352	-0.152	-0.02573	-0.151	-0.02573	-0.151	-0.025	82.836	0.71367	-0.15	-0.02721	-0.149	-0.02793	-0.148	-0.02793	-0.147	-0.02793	-0.146	-0.02793	51.049	0.18801
72.572	1.32402	68.784	0.74213	67.589	0.69492	61.075	0.55641	-0.152	-0.02573	-0.152	-0.02424	-0.151	-0.02573	-0.151	-0.02573	82.894	0.72469	-0.15	-0.02573	-0.149	-0.02573	-0.148	-0.02941	-0.147	-0.02868	-0.146	-0.02868	51.103	0.19141
72.629	1.35414	68.841	0.74238	67.649	0.69638	61.129	0.56133	-0.152	-0.02499	-0.152	-0.02352	-0.151	-0.02424	-0.151	-0.02644	82.949	0.72087	-0.15	-0.02721	-0.149	-0.02644	-0.148	-0.02868	-0.147	-0.02941	-0.146	-0.03162	51.16	0.19706
72.684	1.33715	68.895	0.7538	67.708	0.69043	61.181	0.56033	-0.152	-0.02279	-0.152	-0.02644	-0.151	-0.025	-0.151	-0.02573	83	0.71572	-0.15	-0.03013	-0.149	-0.02644	-0.148	-0.02868	-0.147	-0.02868	-0.146	-0.02793	51.222	0.20382
72.741	1.35148	68.949	0.74407	67.763	0.68945	61.235	0.5617	-0.152	-0.02352	-0.152	-0.02793	-0.151	-0.02941	-0.151	-0.02644	83.053	0.71858	-0.15	-0.025	-0.149	-0.02868	-0.148	-0.02868	-0.147	-0.03089	-0.146	-0.02941	51.284	0.19947
72.804	1.35721	69.003	0.74933	67.817	0.69464	61.295	0.57019	-0.152	-0.02573	-0.152	-0.02424	-0.151	-0.02352	-0.151	-0.02424	83.106	0.72687	-0.15	-0.02721	-0.149	-0.02941	-0.148	-0.03089	-0.147	-0.02793	-0.146	-0.02941	51.343	0.19621
72.869	1.40322	69.057	0.75079	67.871	0.68869	61.357	0.56685	-0.152	-0.02644	-0.152	-0.02352	-0.151	-0.02573	-0.151	-0.02573	83.161	0.72981	-0.15	-0.02793	-0.149	-0.02644	-0.148	-0.03013	-0.147	-0.02793	-0.146	-0.03013	51.4	0.19513
72.933	1.32852	69.112	0.75355	67.923	0.69381	61.416	0.56233	-0.152	-0.02573	-0.152	-0.02499	-0.151	-0.02424	-0.151	-0.02424	83.219	0.72732	-0.15	-0.02573	-0.149	-0.03089	-0.148	-0.02868	-0.147	-0.02721	-0.146	-0.03089	51.455	0.19636
72.994	1.34128	69.171	0.75754	67.976	0.6953	61.474	0.56491	-0.152	-0.02279	-0.152	-0.02573	-0.151	-0.02573	-0.151	-0.02721	83.279	0.73702	-0.15	-0.02793	-0.149	-0.02793	-0.148	-0.02793	-0.147	-0.02941	-0.146	-0.02941	51.509	0.19861
73.051	1.37145	69.232	0.75654	68.034	0.70048	61.531	0.56033	-0.152	-0.02573	-0.152	-0.02499	-0.151	-0.02573	-0.151	-0.02721	83.342	0.73457	-0.15	-0.025	-0.149	-0.02721	-0.148	-0.02941	-0.147	-0.03013	-0.146	-0.02941	51.562	0.20202
73.105	1.35089	69.293	0.75557	68.096	0.70074	61.587	0.56409	-0.152	-0.02424	-0.152	-0.02424	-0.151	-0.02424	-0.151	-0.02279	83.403	0.7267	-0.15	-0.02793	-0.149	-0.02941	-0.148	-0.02868	-0.147	-0.02645	-0.146	-0.03013	51.613	0.19874
73.161	1.35133	69.351	0.74958	68.159	0.69729	61.641	0.56428	-0.152	-0.02352	-0.152	-0.02573	-0.151	-0.025	-0.151	-0.02573	83.459	0.72156	-0.15	-0.02793	-0.149	-0.02793	-0.148	-0.02721	-0.147	-0.02941	-0.146	-0.02793	51.669	0.20107
73.222	1.36231	69.406	0.75234	68.218	0.69253	61.693	0.5633	-0.152	-0.02573	-0.152	-0.02499	-0.151	-0.02573	-0.151	-0.025	83.513	0.72714	-0.15	-0.02793	-0.149	-0.02868	-0.148	-0.02793	-0.147	-0.02941	-0.146	-0.02793	51.729	0.20566
73.286	1.38733	69.461	0.74885	68.273	0.69526	61.746	0.56821	-0.152	-0.02279	-0.152	-0.02573	-0.151	-0.02644	-0.151	-0.02424	83.567	0.72735	-0.15	-0.02868	-0.149	-0.03013	-0.148	-0.02793	-0.147	-0.02793	-0.146	-0.02645	51.791	0.20793
73.35	1.37553	69.515	0.75404	68.329	0.6992	61.801	0.57081	-0.152	-0.02424	-0.152	-0.02499	-0.151	-0.02644	-0.151	-0.02793	83.621	0.73296	-0.15	-0.02573	-0.149	-0.02573	-0.148	-0.02721	-0.147	-0.03013	-0.146	-0.02868	51.851	0.20801
73.412	1.34452	69.568	0.7568	68.383	0.69943	61.86	0.57218	-0.152	-0.02352	-0.152	-0.02279	-0.151	-0.02279	-0.151	-0.025	83.673	0.7305	-0.15	-0.02721	-0.149	-0.02793	-0.148	-0.03162	-0.147	-0.02793	-0.146	-0.02793	51.91	0.20474
73.469	1.35193	69.621	0.75582	68.435	0.69964	61.921	0.57481	-0.152	-0.02424	-0.152	-0.02573	-0.151	-0.025	-0.151	-0.02644	83.727	0.72799	-0.15	-0.02941	-0.149	-0.02793	-0.148	-0.02868	-0.147	-0.02941	-0.146	-0.02793	51.967	0.20599
73.524	1.35761	69.675	0.75606	68.486	0.69741	61.981	0.57145	-0.152	-0.02573	-0.152	-0.02499	-0.151	-0.02204	-0.151	-0.02644	83.785	0.74313	-0.15	-0.02793	-0.149	-0.02868	-0.148	-0.02941	-0.147	-0.03013	-0.146	-0.02941	52.021	0.20489
73.579	1.34753	69.735	0.76634	68.541	0.7038	62.041	0.57049	-0.152	-0.02499	-0.152	-0.02644	-0.151	-0.025	-0.151	-0.02721	83.848	0.74339	-0.15	-0.02721	-0.149	-0.03089	-0.148	-0.02941	-0.147	-0.02941	-0.146	-0.02793	52.074	0.20613
73.639	1.36033	69.797	0.76035	68.601	0.70777	62.099	0.57303	-0.152	-0.02424	-0.152	-0.02644	-0.151	-0.02573	-0.151	-0.02644	83.908	0.7355	-0.15	-0.02721	-0.149	-0.02868	-0.148	-0.02721	-0.147	-0.03013	-0.146	-0.02793	52.127	0.2062
73.705	1.40122	69.857	0.76062	68.665	0.70683	62.154	0.57089	-0.152	-0.02204	-0.152	-0.02573	-0.151	-0.025	-0.151	-0.02424	83.966	0.73301	-0.15	-0.02644	-0.149	-0.02868	-0.148	-0.03013	-0.147	-0.03013	-0.146	-0.02941	52.181	0.20963
73.77	1.38595	69.915	0.7621	68.725	0.70214	62.208	0.56867	-0.152	-0.02204	-0.152	-0.02352	-0.151	-0.02573	-0.151	-0.02721	84.023	0.73869	-0.15	-0.02644	-0.149	-0.03013	-0.148	-0.02573	-0.147	-0.02941	-0.146	-0.02868	52.237	0.21081
73.832	1.36357	69.972	0.75738	68.784	0.69486	62.26	0.5736	-0.152	-0.01984	-0.152	-0.02573	-0.151	-0.02424	-0.151	-0.025	84.079	0.74024	-0.15	-0.02644	-0.149	-0.02793	-0.148	-0.02868	-0.147	-0.03013	-0.146	-0.03089	52.296	0.21651
73.89	1.35521	70.029	0.76391	68.841	0.70506	62.313	0.5762	-0.152	-0.02424	-0.152	-0.02279	-0.151	-0.02424	-0.151	-0.02573	84.133	0.7364	-0.15	-0.02868	-0.149	-0.02721	-0.148	-0.02793	-0.147	-0.02793	-0.146	-0.02721	52.358	0.2166
73.945	1.3609	70.082	0.75909	68.896	0.70407	62.367	0.57997	-0.152	-0.02352	-0.152	-0.02721	-0.151	-0.02721	-0.151	-0.025	84.186	0.73522	-0.15	-0.02793	-0.149	-0.02793	-0.148	-0.03013	-0.147	-0.03162	-0.146	-0.02941	52.419	0.21669
74	1.37543	70.133	0.76185	68.949	0.70056	62.426	0.57901	-0.152	-0.02352	-0.152	-0.02352	-0.151	-0.02424	-0.151	-0.02424	84.238	0.73955	-0.15	-0.02941	-0.149	-0.02793	-0.148	-0.02868	-0.147	-0.02941	-0.146	-0.02721	52.477	0.21114
74.059	1.37589	70.186	0.7696	69.001	0.70824	62.489	0.58999	-0.152	-0.02573	-0.152	-0.02499	-0.151	-0.02721	-0.151	-0.02573	84.293	0.74245	-0.15	-0.02573	-0.149	-0.02941	-0.148	-0.02868	-0.147	-0.02941	-0.146	-0.02793	52.533	0.21568
74.124	1.37467	70.242	0.76732	69.055	0.70846	62.551	0.58304	-0.152	-0.02573	-0.152	-0.02499	-0.151	-0.02721	-0.151	-0.025	84.351	0.74949	-0.15	-0.02644	-0.149	-0.02793	-0.148	-0.03089	-0.147	-0.03089	-0.146	-0.02868	52.587	0.21802
74.188	1.40338	70.301	0.76889	69.111	0.70991	62.609	0.57608	-0.152	-0.02499	-0.152	-0.02499	-0.151	-0.02644	-0.151	-0.02644	84.412	0.75246	-0.15	-0.02573	-0.149	-0.02721	-0.148	-0.02721	-0.147	-0.02793	-0.146	-0.03013	52.641	0.217
74.251	1.37386	70.362	0.77293	69.169	0.70772	62.664	0.57386	-0.152	-0.02424	-0.152	-0.02424	-0.151	-0.02573	-0.151	-0.02721	84.473	0.75131	-0.15	-0.02868	-0.149	-0.02721	-0.148	-0.02793	-0.147	-0.02793	-0.146	-0.02645	52.695	0.21818
74.309	1.34264	70.423	0.76568	69.231	0.71415	62.72	0.58123	-0.152	-0.02644	-0.152	-0.02424	-0.151	-0.02573	-0.151	-0.02352	84.534	0.74481	-0.15	-0.02573	-0.149	-0.02793	-0.148	-0.02868	-0.147	-0.02793	-0.146	-0.02941	52.747	0.22162
74.365	1.3907	70.483	0.75966	69.292	0.71319	62.774	0.58025	-0.152	-0.02279	-0.152	-0.02424	-0.151	-0.02793	-0.151	-0.02644	84.592	0.74505	-0.15	-0.02793	-0.149	-0.02868	-0.148	-0.02721	-0.147	-0.02793	-0.146	-0.02721	52.801	0.21943
74.421	1.35761	70.54	0.76367	69.35	0.70848	62.825	0.57442	-0.152	-0.02573	-0.152	-0.02499	-0.151	-0.02352	-0.151	-0.025	84.648	0.73981	-0.15	-0.02573	-0.149	-0.02941	-0.148	-0.02644	-0.147	-0.03089	-0.146	-0.02868	52.86	0.2297
74.479	1.38632	70.594	0.76514	69.406	0.70742	62.878	0.57578	-0.152	-0.02204	-0.152	-0.02424	-0.151	-0.02573	-0.151	-0.02573	84.701	0.74002	-0.15	-0.02941	-0.149	-0.03013	-0.148	-0.02793	-0.147	-0.02941	-0.146	-0.02941	52.922	0.22862
74.542	1.37616	70.647	0.76669	69.46	0.71138	62.934	0.58684	-0.152	-0.02352	-0.152	-0.02499	-0.151	-0.025	-0.151	-0.025	84.754	0.74705	-0.15	-0.02644	-0.149	-0.02721	-0.148	-0.02721	-0.147	-0.03162	-0.146	-0.02645	52.982	0.22196
74.608	1.42965	70.701	0.7707	69.514	0.71291	62.996	0.59183	-0.152	-0.02573	-0.152	-0.02499	-0.151	-0.02352	-0.151	-0.02424	84.807	0.7486	-0.15	-0.02793	-0.149	-0.03013	-0.148	-0.03089	-0.147	-0.02868	-0.146	-0.03013	53.041	0.22317
74.671	1.37718	70.753	0.76962	69.568	0.71809	63.059	0.59089	-0.152	-0.02279	-0.152	-0.02721	-0.151	-0.02352	-0.151	-0.02721	84.86	0.74338	-0.15	-0.02793	-0.149	-0.02941	-0.148	-0.03089	-0.147	-0.02941	-0.146	-0.03089	53.1	0.23006
74.73	1.36176	70.808	0.7661	69.621	0.70709	63.118	0.58508	-0.152	-0.02499	-0.152	-0.02499	-0.151	-0.02279	-0.151	-0.02573	84.918	0.75587	-0.15	-0.02868	-0.149	-0.025	-0.148	-0.02941	-0.147	-0.03162	-0.146	-0.02941	53.158	0.2256
74.787	1.36576	70.868	0.78276	69.675	0.71602	63.176	0.58286	-0.152	-0.02352	-0.152	-0.02499	-0.151	-0.02424	-0.151	-0.025	84.979	0.75337	-0.15	-0.02644	-0.149	-0.02941	-0.148	-0.02793	-0.147	-0.02793	-0.146	-0.02941	53.211	0.22567
74.841	1.38208	70.931	0.77799	69.735	0.72002	63.233	0.58667	-0.152	-0.02499	-0.152	-0.02499	-0.151	-0.02721	-0.151	-0.02424	85.042	0.75638	-0.15	-0.02721	-0.149	-0.02941	-0.148	-0.02793	-0.147	-0.02721	-0.146	-0.02941	53.261	0.22126
74.897	1.39841	70.992	0.77449	69.797	0.72029	63.288	0.58569	-0.152	-0.02279	-0.152	-0.02793	-0.151	-0.02721	-0.151	-0.025	85.1	0.74845	-0.15	-0.025	-0.149	-0.02941	-0.148	-0.02868	-0.147	-0.02868	-0.146	-0.03089	53.313	0.2281
74.959	1.37414	71.05	0.76973	69.858	0.71932	63.34	0.58948	-0.152	-0.02352	-0.152	-0.02352	-0.151	-0.02424	-0.151	-0.02352	85.157	0.74458	-0.15	-0.02644	-0.149	-0.03162	-0.148	-0.02868	-0.147	-0.02793	-0.146	-0.02941	53.368	0.23269
75.023	1.41185	71.106	0.77121	69.916	0.71085	63.393	0.58849	-0.152	-0.02352	-0.152	-0.02573	-0.151	-0.02573	-0.151	-0.02721	85.213	0.75024	-0.15	-0.02793	-0.149	-0.02573	-0.148	-0.02868	-0.147	-0.03013	-0.146	-0.02868	53.427	0.23955
75.086	1.38585	71.162	0.77401	69.974	0.71484	63.446	0.59104	-0.152	-0.02424	-0.152	-0.02499	-0.151	-0.02279	-0.151	-0.02573	85.267	0.75046	-0.15	-0.02793	-0.149	-0.02941	-0.148	-0.02793	-0.147	-0.02793	-0.146	-0.02793	53.488	0.23742
75.147	1.40223	71.215	0.7755	70.03	0.7163	63.502	0.5961	-0.152	-0.02352	-0.152	-0.02573	-0.151	-0.025	-0.151	-0.02573	85.319	0.75342	-0.15	-0.02868	-0.149	-0.02573	-0.148	-0.02868	-0.147	-0.02941	-0.146	-0.03013	53.549	0.23635
75.204	1.37075	71.266	0.77573	70.083	0.7153	63.562	0.5975	-0.152	-0.02424	-0.152	-0.02352	-0.151	-0.02352	-0.151	-0.02573	85.37	0.75363	-0.15	-0.02793	-0.149	-0.03089	-0.148	-0.02868	-0.147	-0.03013	-0.146	-0.03162	53.61	0.2376
75.259	1.38722	71.319	0.77727	70.134	0.71674	63.624	0.60133	-0.152	-0.02352	-0.152	-0.02279	-0.151	-0.02573	-0.151	-0.02573	85.426	0.75386	-0.15	-0.02721	-0.149	-0.02644	-0.148	-0.02721	-0.147	-0.02868	-0.146	-0.02793	53.666	0.23202
75.316	1.39113	71.376	0.78131	70.186	0.71696	63.684	0.59315	-0.152	-0.02499	-0.152	-0.02352	-0.151	-0.02644	-0.151	-0.02721	85.486	0.76362	-0.15	-0.02868	-0.149	-0.03013	-0.148	-0.02868	-0.147	-0.03233	-0.146	-0.02868	53.72	0.2321
75.377	1.40939	71.437	0.78662	70.242	0.7247	63.741	0.59092	-0.152	-0.02352	-0.152	-0.02499	-0.151	-0.02644	-0.151	-0.025	85.549	0.76255	-0.15	-0.02721	-0.149	-0.02793	-0.148	-0.02793	-0.147	-0.02941	-0.146	-0.03013	53.774	0.2367
75.44	1.40276	71.499	0.78565	70.3	0.72626	63.797	0.59592	-0.152	-0.02352	-0.152	-0.02721	-0.151	-0.02352	-0.151	-0.02721	85.61	0.75735	-0.15	-0.02721	-0.149	-0.02721	-0.148	-0.02644	-0.147	-0.02941	-0.146	-0.02868	53.827	0.23455
75.505	1.40858	71.559	0.77706	70.36	0.72521	63.851	0.5925	-0.152	-0.02573	-0.152	-0.02573	-0.151	-0.02793	-0.151	-0.02573	85.668	0.75349	-0.15	-0.02644	-0.149	-0.02721	-0.148	-0.02941	-0.147	-0.02941	-0.146	-0.02868	53.88	0.24142
75.567	1.40202	71.619	0.77353	70.421	0.72677	63.905	0.59631	-0.152	-0.02573	-0.152	-0.02352	-0.151	-0.025	-0.151	-0.025	85.725	0.75781	-0.15	-0.02573	-0.149	-0.02644	-0.148	-0.02793	-0.147	-0.02793	-0.146	-0.02793	53.934	0.23582
75.626	1.36526	71.674	0.78011	70.48	0.72073	63.958	0.59776	-0.152	-0.02279	-0.152	-0.02499	-0.151	-0.025	-0.151	-0.025	85.78	0.75664	-0.15	-0.02424	-0.149	-0.02721	-0.148	-0.02793	-0.147	-0.03089	-0.146	-0.03013	53.994	0.24952
75.682	1.38515	71.727	0.77278	70.537	0.7222	64.011	0.59552	-0.152	-0.02424	-0.152	-0.02644	-0.151	-0.02352	-0.151	-0.02204	85.833	0.75825	-0.15	-0.02793	-0.149	-0.02721	-0.148	-0.02868	-0.147	-0.03089	-0.146	-0.03089	54.057	0.25078
75.737	1.40513	71.778	0.78314	70.591	0.72243	64.067	0.60052	-0.152	-0.02352	-0.152	-0.02644	-0.151	-0.025	-0.151	-0.02352	85.886	0.75847	-0.15	-0.02868	-0.149	-0.02721	-0.148	-0.02793	-0.147	-0.02941	-0.146	-0.02941	54.119	0.24063
75.797	1.40919	71.831	0.78717	70.645	0.72642	64.128	0.6068	-0.152	-0.02868	-0.152	-0.02573	-0.151	-0.025	-0.151	-0.025	85.94	0.76415	-0.15	-0.02424	-0.149	-0.02721	-0.148	-0.02941	-0.147	-0.02868	-0.146	-0.03013	54.177	0.23959
75.861	1.40795	71.886	0.78363	70.7	0.73042	64.19	0.60585	-0.152	-0.02499	-0.152	-0.02644	-0.151	-0.02644	-0.151	-0.025	85.995	0.76304	-0.15	-0.02793	-0.149	-0.02941	-0.148	-0.02721	-0.147	-0.02721	-0.146	-0.02793	54.232	0.24426
75.925	1.39956	71.942	0.78638	70.753	0.72819	64.249	0.59882	-0.152	-0.02499	-0.152	-0.02424	-0.151	-0.02424	-0.151	-0.02793	86.054	0.76739	-0.15	-0.02793	-0.149	-0.02793	-0.148	-0.02573	-0.147	-0.03013	-0.146	-0.02645	54.287	0.24546
75.987	1.40364	72.001	0.78665	70.808	0.72711	64.307	0.59541	-0.152	-0.02573	-0.152	-0.02424	-0.151	-0.02424	-0.151	-0.025	86.116	0.76898	-0.15	-0.02793	-0.149	-0.03162	-0.148	-0.02721	-0.147	-0.02793	-0.146	-0.03089	54.34	0.24784
76.045	1.39518	72.064	0.7895	70.868	0.73368	64.365	0.60043	-0.152	-0.02424	-0.152	-0.02279	-0.151	-0.025	-0.151	-0.02573	86.177	0.76236	-0.15	-0.02941	-0.149	-0.02868	-0.148	-0.02644	-0.147	-0.02868	-0.146	-0.02721	54.392	0.24563
76.1	1.42762	72.125	0.78596	70.932	0.73518	64.42	0.60181	-0.152	-0.02644	-0.152	-0.02424	-0.151	-0.02644	-0.151	-0.02644	86.235	0.7599	-0.15	-0.02644	-0.149	-0.02868	-0.148	-0.02868	-0.147	-0.03089	-0.146	-0.02941	54.444	0.248
76.155	1.36578	72.184	0.78623	70.993	0.73044	64.473	0.59601	-0.152	-0.02424	-0.152	-0.02352	-0.151	-0.02352	-0.151	-0.02793	86.29	0.76425	-0.15	-0.02793	-0.149	-0.02941	-0.148	-0.02941	-0.147	-0.02868	-0.146	-0.02941	54.502	0.24921
76.215	1.41613	72.239	0.78014	71.05	0.72691	64.524	0.59856	-0.152	-0.02573	-0.152	-0.02499	-0.151	-0.02644	-0.151	-0.02644	86.345	0.76448	-0.15	-0.02573	-0.149	-0.02793	-0.148	-0.02721	-0.147	-0.03089	-0.146	-0.03234	54.563	0.25385
76.28	1.42373	72.293	0.78549	71.106	0.72838	64.577	0.60365	-0.152	-0.02352	-0.152	-0.02644	-0.151	-0.02424	-0.151	-0.02573	86.399	0.76738	-0.15	-0.02941	-0.149	-0.02644	-0.148	-0.03089	-0.147	-0.02868	-0.146	-0.02941	54.625	0.25853
76.344	1.4296	72.347	0.78823	71.162	0.73494	64.633	0.60993	-0.152	-0.02352	-0.152	-0.02499	-0.151	-0.02644	-0.151	-0.02573	86.453	0.76492	-0.15	-0.02424	-0.149	-0.02941	-0.148	-0.03013	-0.147	-0.02941	-0.146	-0.02793	54.685	0.25064
76.407	1.41408	72.399	0.78721	71.215	0.73016	64.693	0.60889	-0.152	-0.02352	-0.152	-0.02424	-0.151	-0.02644	-0.151	-0.02573	86.505	0.77613	-0.15	-0.02721	-0.149	-0.02644	-0.148	-0.02644	-0.147	-0.02793	-0.146	-0.02793	54.744	0.2519
76.466	1.4021	72.452	0.78621	71.266	0.72783	64.754	0.61275	-0.152	-0.02352	-0.152	-0.02424	-0.151	-0.02352	-0.151	-0.02424	86.559	0.76804	-0.15	-0.025	-0.149	-0.02868	-0.148	-0.02793	-0.147	-0.02793	-0.146	-0.03013	54.8	0.25082
76.522	1.36863	72.507	0.79534	71.319	0.73307	64.815	0.61179	-0.152	-0.02279	-0.152	-0.02424	-0.151	-0.02279	-0.151	-0.02793	86.619	0.77383	-0.15	-0.02868	-0.149	-0.02941	-0.148	-0.02868	-0.147	-0.03089	-0.146	-0.03013	54.853	0.25091
76.577	1.40649	72.569	0.79181	71.375	0.73709	64.875	0.60838	-0.151	-0.025	-0.152	-0.02499	-0.151	-0.02424	-0.151	-0.02573	86.681	0.77687	-0.15	-0.02573	-0.149	-0.02721	-0.148	-0.02941	-0.147	-0.03013	-0.146	-0.02941	54.905	0.25558
76.634	1.43195	72.631	0.80352	71.436	0.74623	64.931	0.6074	-0.143	-0.02573	-0.152	-0.02499	-0.151	-0.02424	-0.151	-0.02644	86.74	0.77297	-0.15	-0.02721	-0.149	-0.02644	-0.148	-0.02793	-0.147	-0.02868	-0.146	-0.02793	54.959	0.2568
76.697	1.4057	72.69	0.79111	71.498	0.74518	64.984	0.60759	-0.118	-0.02573	-0.152	-0.02644	-0.151	-0.02721	-0.151	-0.02868	86.798	0.76634	-0.15	-0.02721	-0.149	-0.02721	-0.148	-0.02644	-0.147	-0.03013	-0.146	-0.03013	55.013	0.26031
76.762	1.42052	72.748	0.7888	71.558	0.73162	65.037	0.60652	-0.035	-0.01545	-0.152	-0.02573	-0.151	-0.02573	-0.151	-0.02424	86.856	0.76926	-0.15	-0.02793	-0.149	-0.03013	-0.148	-0.02793	-0.147	-0.02941	-0.146	-0.02868	55.069	0.26041
76.824	1.42102	72.804	0.79163	71.617	0.73311	65.09	0.61281	0.028	0.02139	-0.152	-0.02499	-0.151	-0.02644	-0.151	-0.02644	86.913	0.77369	-0.15	-0.03013	-0.149	-0.03013	-0.148	-0.02721	-0.147	-0.02941	-0.146	-0.02941	55.129	0.26162
76.883	1.42324	72.86	0.79315	71.674	0.73459	65.143	0.60446	0.085	-0.03169	-0.152	-0.02499	-0.151	-0.02352	-0.151	-0.025	86.965	0.76702	-0.15	-0.02721	-0.149	-0.02721	-0.148	-0.02941	-0.147	-0.02941	-0.146	-0.03089	55.192	0.26521
76.94	1.40052	72.913	0.79594	71.727	0.73737	65.199	0.61203	0.161	-0.01769	-0.152	-0.02204	-0.151	-0.02573	-0.151	-0.025	87.016	0.76723	-0.15	-0.02644	-0.149	-0.02721	-0.148	-0.02793	-0.147	-0.02868	-0.146	-0.02941	55.253	0.26302
76.995	1.39734	72.965	0.79106	71.779	0.7338	65.261	0.61955	0.243	-0.01179	-0.152	-0.02644	-0.151	-0.02352	-0.151	-0.02573	87.069	0.77705	-0.15	-0.02644	-0.149	-0.02573	-0.148	-0.02721	-0.147	-0.03089	-0.146	-0.02721	55.311	0.25968
77.051	1.42099	73.019	0.799	71.832	0.74037	65.324	0.62098	0.307	-0.03103	-0.152	-0.02499	-0.151	-0.02352	-0.151	-0.02424	87.125	0.77871	-0.15	-0.02793	-0.149	-0.02793	-0.148	-0.02941	-0.147	-0.03013	-0.146	-0.02721	55.366	0.25634
77.114	1.4412	73.076	0.80178	71.886	0.74184	65.385	0.61391	0.357	-0.0414	-0.152	-0.02424	-0.151	-0.02644	-0.151	-0.02279	87.184	0.78309	-0.15	-0.02644	-0.149	-0.02644	-0.148	-0.02868	-0.147	-0.03013	-0.146	-0.02868	55.42	0.25868
77.179	1.4346	73.135	0.80462	71.943	0.74209	65.441	0.60928	0.404	-0.03106	-0.152	-0.02644	-0.151	-0.025	-0.151	-0.02424	87.246	0.78335	-0.15	-0.02793	-0.149	-0.02644	-0.148	-0.02868	-0.147	-0.03013	-0.146	-0.02793	55.473	0.2622
77.242	1.41365	73.196	0.80107	72.002	0.74358	65.497	0.61313	0.454	-0.02588	-0.152	-0.02279	-0.151	-0.025	-0.151	-0.025	87.306	0.78216	-0.15	-0.02941	-0.149	-0.02941	-0.148	-0.03089	-0.147	-0.02941	-0.146	-0.02793	55.526	0.26921
77.304	1.42663	73.257	0.79879	72.065	0.7502	65.552	0.61572	0.51	-0.01775	-0.152	-0.02644	-0.151	-0.02721	-0.151	-0.02721	87.367	0.78242	-0.15	-0.02868	-0.149	-0.02644	-0.148	-0.02793	-0.147	-0.03013	-0.146	-0.02793	55.579	0.26469
77.361	1.39838	73.317	0.80038	72.126	0.74288	65.605	0.61592	0.572	-0.01998	-0.152	-0.02352	-0.151	-0.02644	-0.151	-0.02424	87.424	0.77717	-0.15	-0.02573	-0.149	-0.03013	-0.148	-0.02721	-0.147	-0.02941	-0.146	-0.02793	55.635	0.27054
77.416	1.41855	73.374	0.79293	72.184	0.74057	65.656	0.61857	0.635	-0.01555	-0.152	-0.02424	-0.151	-0.02721	-0.151	-0.02573	87.477	0.77461	-0.15	-0.03089	-0.149	-0.02793	-0.148	-0.02793	-0.147	-0.03013	-0.146	-0.02941	55.697	0.27296
77.472	1.42437	73.427	0.79575	72.239	0.737	65.71	0.61877	0.694	-0.03115	-0.152	-0.02424	-0.151	-0.025	-0.151	-0.02868	87.531	0.77897	-0.15	-0.02793	-0.149	-0.02721	-0.148	-0.02721	-0.147	-0.02868	-0.146	-0.02868	55.759	0.27531
77.532	1.44823	73.48	0.79855	72.292	0.74483	65.767	0.62749	0.751	-0.02668	-0.152	-0.02499	-0.151	-0.02573	-0.151	-0.02573	87.584	0.78197	-0.15	-0.02941	-0.149	-0.02644	-0.148	-0.02573	-0.147	-0.02941	-0.146	-0.02868	55.817	0.26854
77.596	1.43798	73.532	0.80262	72.346	0.75019	65.829	0.62773	0.807	-0.02747	-0.152	-0.02499	-0.151	-0.02644	-0.151	-0.02352	87.637	0.77941	-0.15	-0.02644	-0.149	-0.02868	-0.148	-0.02721	-0.147	-0.03162	-0.146	-0.02793	55.874	0.27327
77.66	1.42588	73.586	0.80162	72.399	0.74786	65.891	0.6243	0.861	-0.02525	-0.152	-0.02499	-0.151	-0.02573	-0.151	-0.02573	87.692	0.78656	-0.15	-0.02573	-0.149	-0.02793	-0.148	-0.02793	-0.147	-0.03013	-0.146	-0.02868	55.931	0.27449
77.722	1.44439	73.642	0.80698	72.452	0.74685	65.95	0.62333	0.913	-0.03121	-0.152	-0.02352	-0.151	-0.02573	-0.151	-0.02352	87.752	0.79096	-0.15	-0.03162	-0.149	-0.02868	-0.148	-0.02793	-0.147	-0.02941	-0.146	-0.02941	55.986	0.27115
77.779	1.4233	73.703	0.8111	72.507	0.74833	66.01	0.62475	0.964	-0.02601	-0.152	-0.02644	-0.151	-0.02793	-0.151	-0.02793	87.815	0.79672	-0.15	-0.025	-0.149	-0.02644	-0.148	-0.02868	-0.147	-0.02941	-0.146	-0.03089	56.039	0.27124
77.834	1.41475	73.767	0.81012	72.569	0.75497	66.065	0.62376	1.018	-0.02603	-0.152	-0.02352	-0.151	-0.025	-0.151	-0.02279	87.877	0.78869	-0.15	-0.02644	-0.149	-0.02793	-0.148	-0.02644	-0.147	-0.02941	-0.146	-0.02868	56.091	0.27365
77.889	1.40979	73.826	0.80656	72.63	0.75523	66.117	0.6191	1.077	-0.01934	-0.152	-0.02573	-0.151	-0.02721	-0.151	-0.02721	87.934	0.78343	-0.15	-0.02573	-0.149	-0.02573	-0.148	-0.02793	-0.147	-0.02941	-0.146	-0.02868	56.145	0.27255
77.949	1.44799	73.883	0.79916	72.689	0.74655	66.17	0.62049	1.139	-0.0216	-0.152	-0.02573	-0.151	-0.02279	-0.151	-0.02279	87.99	0.77814	-0.15	-0.02721	-0.149	-0.03089	-0.148	-0.03089	-0.147	-0.03162	-0.146	-0.03089	56.201	0.28073
78.016	1.45218	73.939	0.80961	72.747	0.74812	66.223	0.62683	1.2	-0.02457	-0.152	-0.02721	-0.151	-0.025	-0.151	-0.02721	88.046	0.78525	-0.15	-0.02573	-0.149	-0.02793	-0.148	-0.03013	-0.147	-0.03013	-0.146	-0.03013	56.261	0.28197
78.081	1.44015	73.993	0.80734	72.803	0.75218	66.278	0.62943	1.259	-0.02909	-0.152	-0.02721	-0.151	-0.02424	-0.151	-0.02644	88.098	0.78691	-0.15	-0.02573	-0.149	-0.02721	-0.148	-0.02868	-0.147	-0.02941	-0.146	-0.03013	56.322	0.2844
78.142	1.42258	74.046	0.805	72.859	0.75499	66.335	0.62964	1.318	-0.02834	-0.152	-0.02499	-0.151	-0.02721	-0.151	-0.02279	88.15	0.78433	-0.15	-0.02721	-0.149	-0.02721	-0.148	-0.02721	-0.147	-0.02868	-0.146	-0.02721	56.382	0.27873
78.2	1.44111	74.097	0.80398	72.911	0.75389	66.395	0.63601	1.373	-0.02538	-0.152	-0.02499	-0.151	-0.02424	-0.151	-0.02793	88.203	0.78871	-0.15	-0.03013	-0.149	-0.02644	-0.148	-0.02721	-0.147	-0.03013	-0.146	-0.02941	56.441	0.27996
78.256	1.42712	74.149	0.80806	72.964	0.75288	66.459	0.63506	1.426	-0.03211	-0.152	-0.02352	-0.151	-0.02059	-0.151	-0.02352	88.259	0.7986	-0.15	-0.025	-0.149	-0.02941	-0.148	-0.03089	-0.147	-0.0331	-0.146	-0.02941	56.498	0.28239
78.311	1.4203	74.206	0.81085	73.018	0.75818	66.519	0.63161	1.478	-0.02615	-0.152	-0.02352	-0.151	-0.02644	-0.151	-0.02644	88.321	0.79751	-0.15	-0.03089	-0.149	-0.02868	-0.148	-0.02721	-0.147	-0.02941	-0.146	-0.02721	56.552	0.27904
78.37	1.45142	74.269	0.82143	73.075	0.75718	66.576	0.62935	1.53	-0.0284	-0.152	-0.02499	-0.151	-0.02279	-0.151	-0.02721	88.383	0.80193	-0.15	-0.02573	-0.149	-0.02868	-0.148	-0.03013	-0.147	-0.03233	-0.146	-0.02793	56.606	0.28259
78.434	1.45381	74.332	0.81788	73.134	0.76508	66.63	0.62468	1.584	-0.02393	-0.152	-0.02424	-0.151	-0.02644	-0.151	-0.02424	88.443	0.78556	-0.15	-0.02941	-0.149	-0.02793	-0.148	-0.02721	-0.147	-0.03089	-0.146	-0.02941	56.659	0.28268
78.499	1.45434	74.392	0.80787	73.195	0.75895	66.684	0.63096	1.641	-0.0217	-0.152	-0.02499	-0.151	-0.02644	-0.151	-0.02793	88.502	0.79547	-0.15	-0.02644	-0.149	-0.02868	-0.148	-0.03013	-0.147	-0.02721	-0.146	-0.02793	56.712	0.28278
78.562	1.4404	74.451	0.812	73.257	0.75922	66.737	0.62876	1.701	-0.02172	-0.152	-0.02424	-0.151	-0.02573	-0.151	-0.02424	88.558	0.78884	-0.15	-0.02644	-0.149	-0.02868	-0.148	-0.02941	-0.147	-0.03013	-0.146	-0.03162	56.768	0.28867
78.62	1.43909	74.506	0.8084	73.316	0.75441	66.789	0.63632	1.763	-0.02246	-0.152	-0.02573	-0.151	-0.025	-0.151	-0.02644	88.61	0.79041	-0.15	-0.02793	-0.149	-0.03162	-0.148	-0.02644	-0.147	-0.02573	-0.146	-0.02941	56.829	0.29224
78.675	1.43402	74.559	0.81382	73.374	0.75466	66.842	0.63652	1.822	-0.02925	-0.152	-0.02644	-0.151	-0.02573	-0.151	-0.025	88.662	0.79063	-0.15	-0.02644	-0.149	-0.02721	-0.148	-0.03089	-0.147	-0.03162	-0.146	-0.02868	56.892	0.29349
78.73	1.43446	74.612	0.81021	73.427	0.75489	66.9	0.64042	1.879	-0.03001	-0.152	-0.02424	-0.151	-0.02721	-0.151	-0.02868	88.716	0.80054	-0.15	-0.02573	-0.149	-0.03013	-0.148	-0.02868	-0.147	-0.02793	-0.146	-0.03089	56.951	0.28554
78.789	1.44587	74.664	0.81558	73.481	0.75771	66.962	0.64066	1.934	-0.02626	-0.152	-0.02499	-0.151	-0.02644	-0.151	-0.02424	88.77	0.80077	-0.15	-0.02941	-0.149	-0.03013	-0.148	-0.02941	-0.147	-0.03162	-0.146	-0.02868	57.008	0.28098
78.852	1.47347	74.718	0.81584	73.533	0.75918	67.023	0.6409	1.988	-0.0293	-0.152	-0.02573	-0.151	-0.02721	-0.151	-0.03013	88.826	0.80662	-0.15	-0.02424	-0.149	-0.02868	-0.148	-0.02793	-0.147	-0.02941	-0.146	-0.03162	57.064	0.28688
78.917	1.46672	74.777	0.81997	73.586	0.76325	67.082	0.63247	2.042	-0.02554	-0.152	-0.02573	-0.151	-0.02573	-0.151	-0.02204	88.886	0.80552	-0.15	-0.02941	-0.149	-0.03089	-0.148	-0.02868	-0.147	-0.02868	-0.146	-0.02721	57.118	0.29165
78.98	1.43835	74.838	0.81765	73.643	0.76225	67.139	0.63645	2.095	-0.02856	-0.152	-0.02573	-0.151	-0.02941	-0.151	-0.02644	88.948	0.8085	-0.15	-0.02644	-0.149	-0.02868	-0.148	-0.02793	-0.147	-0.02941	-0.146	-0.02941	57.171	0.28941
79.04	1.45146	74.9	0.8218	73.703	0.76759	67.196	0.63418	2.148	-0.02934	-0.152	-0.02424	-0.151	-0.02424	-0.151	-0.02573	89.01	0.8046	-0.15	-0.02721	-0.149	-0.03162	-0.148	-0.03089	-0.147	-0.02868	-0.146	-0.02941	57.223	0.28951
79.097	1.43021	74.958	0.82467	73.766	0.7717	67.251	0.63928	2.205	-0.02182	-0.152	-0.02499	-0.151	-0.02352	-0.151	-0.02868	89.068	0.78816	-0.15	-0.02793	-0.149	-0.02868	-0.148	-0.02721	-0.147	-0.02645	-0.146	-0.03013	57.277	0.29074
79.151	1.44337	75.014	0.81594	73.826	0.76172	67.303	0.63708	2.268	-0.02032	-0.152	-0.02352	-0.151	-0.02573	-0.151	-0.02793	89.123	0.79392	-0.15	-0.02793	-0.149	-0.025	-0.148	-0.03089	-0.147	-0.03089	-0.146	-0.02793	57.335	0.30246
79.208	1.45103	75.069	0.81747	73.882	0.7633	67.355	0.63727	2.329	-0.02185	-0.152	-0.02204	-0.151	-0.02573	-0.151	-0.02424	89.178	0.79978	-0.15	-0.02573	-0.149	-0.02721	-0.148	-0.03013	-0.147	-0.02721	-0.146	-0.02721	57.398	0.3084
79.27	1.46961	75.123	0.81899	73.938	0.76096	67.41	0.64359	2.388	-0.0279	-0.152	-0.02279	-0.151	-0.02573	-0.151	-0.025	89.232	0.80001	-0.15	-0.03013	-0.149	-0.02721	-0.148	-0.02793	-0.147	-0.02868	-0.146	-0.03089	57.459	0.30149
79.334	1.4883	75.178	0.8167	73.992	0.76378	67.467	0.64878	2.447	-0.02639	-0.152	-0.02644	-0.151	-0.025	-0.151	-0.02573	89.284	0.80023	-0.15	-0.02793	-0.149	-0.02793	-0.148	-0.03013	-0.147	-0.02573	-0.146	-0.02941	57.518	0.297
79.397	1.44347	75.231	0.8247	74.044	0.76267	67.527	0.65022	2.505	-0.02715	-0.152	-0.02352	-0.151	-0.02424	-0.151	-0.02721	89.336	0.80181	-0.15	-0.025	-0.149	-0.02573	-0.148	-0.02644	-0.147	-0.02941	-0.146	-0.03013	57.576	0.29477
79.457	1.43853	75.284	0.81974	74.096	0.76549	67.589	0.64427	2.559	-0.02716	-0.152	-0.02424	-0.151	-0.02573	-0.151	-0.02644	89.392	0.80904	-0.15	-0.02793	-0.149	-0.02941	-0.148	-0.02793	-0.147	-0.02793	-0.146	-0.03013	57.632	0.29835
79.515	1.46073	75.341	0.82387	74.149	0.76447	67.649	0.64209	2.611	-0.0287	-0.152	-0.02204	-0.151	-0.02573	-0.151	-0.02573	89.454	0.81212	-0.15	-0.02721	-0.149	-0.02721	-0.148	-0.02793	-0.147	-0.02868	-0.146	-0.02868	57.684	0.29731
79.57	1.45941	75.403	0.83838	74.206	0.77625	67.707	0.64601	2.664	-0.02719	-0.152	-0.02499	-0.151	-0.02644	-0.151	-0.02573	89.516	0.81093	-0.15	-0.02793	-0.149	-0.02793	-0.148	-0.02868	-0.147	-0.02793	-0.146	-0.02941	57.737	0.29628
79.627	1.44166	75.464	0.82706	74.269	0.77778	67.763	0.64253	2.719	-0.02345	-0.152	-0.02279	-0.151	-0.02573	-0.151	-0.025	89.574	0.8	-0.15	-0.02721	-0.149	-0.02941	-0.148	-0.02721	-0.147	-0.02721	-0.146	-0.03089	57.79	0.30334
79.688	1.46759	75.523	0.82347	74.332	0.77422	67.817	0.64024	2.777	-0.02421	-0.152	-0.02204	-0.151	-0.02644	-0.151	-0.02721	89.631	0.80306	-0.15	-0.025	-0.149	-0.03089	-0.148	-0.025	-0.147	-0.03013	-0.146	-0.02721	57.846	0.30458
79.751	1.47542	75.582	0.81987	74.392	0.76553	67.871	0.64785	2.838	-0.0227	-0.152	-0.02499	-0.151	-0.02644	-0.151	-0.02793	89.687	0.81448	-0.15	-0.02793	-0.149	-0.02793	-0.148	-0.02793	-0.147	-0.02793	-0.146	-0.02868	57.904	0.31052
79.815	1.47408	75.639	0.82921	74.451	0.7709	67.923	0.64805	2.898	-0.02424	-0.152	-0.02352	-0.151	-0.02573	-0.151	-0.025	89.743	0.80635	-0.15	-0.02644	-0.149	-0.02868	-0.148	-0.02868	-0.147	-0.02868	-0.146	-0.02868	57.966	0.30951
79.877	1.45824	75.693	0.82298	74.506	0.76988	67.976	0.64949	2.958	-0.02653	-0.152	-0.02424	-0.151	-0.02644	-0.151	-0.02644	89.795	0.80657	-0.15	-0.03013	-0.149	-0.02793	-0.148	-0.02868	-0.147	-0.02793	-0.146	-0.02868	58.027	0.30614
79.936	1.44603	75.744	0.82189	74.559	0.76493	68.034	0.65469	3.016	-0.02728	-0.152	-0.02424	-0.151	-0.02573	-0.151	-0.025	89.848	0.80398	-0.15	-0.02424	-0.149	-0.02644	-0.148	-0.03089	-0.147	-0.03013	-0.146	-0.02793	58.085	0.30504
79.991	1.46283	75.796	0.82475	74.612	0.77161	68.096	0.66113	3.069	-0.02656	-0.152	-0.02499	-0.151	-0.02424	-0.151	-0.02644	89.902	0.81258	-0.15	-0.03162	-0.149	-0.03089	-0.148	-0.02793	-0.147	-0.02721	-0.146	-0.02868	58.141	0.30166
80.047	1.46149	75.85	0.82888	74.664	0.7731	68.159	0.6539	3.123	-0.03038	-0.152	-0.02499	-0.151	-0.025	-0.151	-0.02644	89.959	0.81702	-0.15	-0.02352	-0.149	-0.02644	-0.148	-0.02793	-0.147	-0.02941	-0.146	-0.02941	58.196	0.30761
80.106	1.45464	75.908	0.83303	74.718	0.77853	68.218	0.64669	3.177	-0.02812	-0.152	-0.02424	-0.151	-0.02352	-0.151	-0.02644	90.018	0.81873	-0.15	-0.02644	-0.149	-0.02868	-0.148	-0.02868	-0.147	-0.02721	-0.146	-0.02941	58.25	0.30885
80.171	1.488	75.969	0.8372	74.776	0.78264	68.274	0.6482	3.229	-0.02584	-0.152	-0.02644	-0.151	-0.02573	-0.151	-0.02721	90.079	0.81899	-0.15	-0.02941	-0.149	-0.02793	-0.148	-0.02793	-0.147	-0.02941	-0.146	-0.03013	58.305	0.30782
80.235	1.48308	76.03	0.83361	74.837	0.78032	68.329	0.64712	3.283	-0.02508	-0.152	-0.02499	-0.151	-0.025	-0.151	-0.02573	90.14	0.81643	-0.15	-0.02573	-0.149	-0.02793	-0.148	-0.02868	-0.147	-0.02941	-0.146	-0.03013	58.357	0.30906
80.297	1.44346	76.09	0.8339	74.899	0.77934	68.383	0.65477	3.341	-0.01977	-0.152	-0.02573	-0.151	-0.02279	-0.151	-0.02721	90.2	0.81386	-0.15	-0.02644	-0.149	-0.02793	-0.148	-0.02793	-0.147	-0.02868	-0.146	-0.02941	58.41	0.30916
80.355	1.46757	76.147	0.82639	74.958	0.77574	68.435	0.65126	3.404	-0.02054	-0.152	-0.02352	-0.151	-0.02721	-0.151	-0.02868	90.257	0.8141	-0.15	-0.02793	-0.149	-0.02793	-0.148	-0.02868	-0.147	-0.02868	-0.146	-0.02941	58.468	0.31748
80.411	1.47717	76.203	0.82792	75.015	0.77339	68.487	0.65518	3.467	-0.02512	-0.152	-0.02352	-0.151	-0.02573	-0.151	-0.02573	90.311	0.80731	-0.15	-0.02868	-0.149	-0.02868	-0.148	-0.02941	-0.147	-0.02868	-0.146	-0.02793	58.529	0.32224
80.466	1.45207	76.256	0.83212	75.069	0.77363	68.542	0.65539	3.525	-0.0305	-0.152	-0.02499	-0.151	-0.02644	-0.151	-0.025	90.364	0.81456	-0.15	-0.02721	-0.149	-0.02793	-0.148	-0.02721	-0.147	-0.02573	-0.146	-0.02941	58.59	0.31187
80.526	1.47085	76.31	0.83494	75.123	0.77773	68.602	0.66185	3.58	-0.0328	-0.152	-0.02573	-0.151	-0.02352	-0.151	-0.02573	90.416	0.82181	-0.15	-0.02721	-0.149	-0.02868	-0.148	-0.02793	-0.147	-0.02868	-0.146	-0.02868	58.648	0.31549
80.591	1.47864	76.362	0.83262	75.177	0.78312	68.666	0.65966	3.636	-0.02745	-0.152	-0.02279	-0.151	-0.02573	-0.151	-0.02644	90.47	0.81647	-0.15	-0.02721	-0.149	-0.02721	-0.148	-0.03013	-0.147	-0.02793	-0.146	-0.03089	58.706	0.31446
80.655	1.5102	76.416	0.83288	75.23	0.78207	68.726	0.65738	3.69	-0.02517	-0.152	-0.02499	-0.151	-0.02573	-0.151	-0.02868	90.526	0.82229	-0.15	-0.02644	-0.149	-0.02868	-0.148	-0.02644	-0.147	-0.02721	-0.146	-0.02645	58.765	0.31922
80.718	1.50527	76.474	0.83834	75.284	0.77971	68.784	0.65261	3.742	-0.03056	-0.152	-0.02424	-0.151	-0.02424	-0.151	-0.025	90.587	0.82676	-0.15	-0.02644	-0.149	-0.02868	-0.148	-0.03089	-0.147	-0.02645	-0.146	-0.03162	58.82	0.32048
80.777	1.39792	76.537	0.85159	75.342	0.78644	68.842	0.65656	3.793	-0.02749	-0.152	-0.02721	-0.151	-0.025	-0.151	-0.02868	90.65	0.82703	-0.15	-0.03013	-0.149	-0.02941	-0.148	-0.02793	-0.147	-0.02645	-0.146	-0.03013	58.871	0.31128
80.832	1.49157	76.6	0.84546	75.404	0.78932	68.896	0.66056	3.848	-0.02521	-0.152	-0.02499	-0.151	-0.025	-0.151	-0.02424	90.709	0.81887	-0.15	-0.02644	-0.149	-0.02644	-0.148	-0.03013	-0.147	-0.02868	-0.146	-0.03162	58.923	0.31489
80.887	1.48475	76.659	0.83403	75.464	0.7922	68.949	0.65698	3.909	-0.02143	-0.152	-0.02424	-0.151	-0.02644	-0.151	-0.02424	90.766	0.81491	-0.15	-0.02644	-0.149	-0.02941	-0.148	-0.02721	-0.147	-0.02868	-0.146	-0.02721	58.977	0.32201
80.945	1.46141	76.714	0.83429	75.523	0.77824	69.002	0.65967	3.971	-0.02065	-0.152	-0.02644	-0.151	-0.025	-0.151	-0.02424	90.821	0.81935	-0.15	-0.02721	-0.149	-0.02793	-0.148	-0.02868	-0.147	-0.02868	-0.146	-0.03013	59.035	0.32327
81.008	1.50219	76.771	0.84492	75.581	0.78364	69.055	0.65739	4.032	-0.0268	-0.152	-0.02573	-0.151	-0.02352	-0.151	-0.02644	90.875	0.82517	-0.15	-0.02644	-0.149	-0.02868	-0.148	-0.02793	-0.147	-0.02721	-0.146	-0.03013	59.094	0.32225
81.072	1.48627	76.825	0.84128	75.638	0.78777	69.111	0.66634	4.092	-0.02837	-0.152	-0.02499	-0.151	-0.02573	-0.151	-0.02573	90.928	0.82402	-0.15	-0.02868	-0.149	-0.02941	-0.148	-0.02644	-0.147	-0.02793	-0.146	-0.02941	59.154	0.32115
81.134	1.51791	76.877	0.83896	75.692	0.78542	69.169	0.66781	4.149	-0.02992	-0.152	-0.02721	-0.151	-0.02424	-0.151	-0.02573	90.979	0.82141	-0.15	-0.02721	-0.149	-0.02644	-0.148	-0.02793	-0.147	-0.02868	-0.146	-0.03089	59.215	0.3248
81.193	1.45063	76.928	0.8392	75.743	0.78565	69.23	0.67055	4.203	-0.02993	-0.152	-0.02499	-0.151	-0.025	-0.151	-0.02424	91.033	0.82164	-0.15	-0.02644	-0.149	-0.03013	-0.148	-0.02644	-0.147	-0.02645	-0.146	-0.02868	59.274	0.32139
81.249	1.45658	76.983	0.84466	75.796	0.78333	69.292	0.66957	4.254	-0.02995	-0.152	-0.02424	-0.151	-0.025	-0.151	-0.02644	91.093	0.82895	-0.15	-0.02644	-0.149	-0.02721	-0.148	-0.02721	-0.147	-0.02868	-0.146	-0.02793	59.329	0.32036
81.304	1.49188	77.043	0.84885	75.85	0.79782	69.35	0.65854	4.307	-0.02611	-0.152	-0.02573	-0.151	-0.02352	-0.151	-0.02352	91.156	0.83912	-0.15	-0.02644	-0.149	-0.02941	-0.148	-0.03013	-0.147	-0.02868	-0.146	-0.03234	59.383	0.32515
81.361	1.49414	77.105	0.85306	75.908	0.79421	69.406	0.66377	4.361	-0.02459	-0.152	-0.02644	-0.151	-0.02721	-0.151	-0.02868	91.217	0.83087	-0.15	-0.02721	-0.149	-0.02721	-0.148	-0.02868	-0.147	-0.03013	-0.146	-0.02941	59.437	0.32409
81.424	1.49466	77.166	0.84426	75.968	0.79313	69.46	0.66398	4.416	-0.02765	-0.152	-0.02573	-0.151	-0.02424	-0.151	-0.02352	91.277	0.82269	-0.15	-0.02868	-0.149	-0.02721	-0.148	-0.02721	-0.147	-0.02868	-0.146	-0.02721	59.49	0.32894
81.49	1.486	77.225	0.84454	76.03	0.79341	69.514	0.66419	4.475	-0.02385	-0.152	-0.02721	-0.151	-0.02573	-0.151	-0.02644	91.334	0.8244	-0.15	-0.02793	-0.149	-0.02793	-0.148	-0.02868	-0.147	-0.02868	-0.146	-0.03234	59.544	0.32905
81.553	1.49202	77.283	0.84609	76.089	0.78979	69.568	0.67189	4.537	-0.02232	-0.152	-0.02424	-0.151	-0.02573	-0.151	-0.02424	91.389	0.82601	-0.15	-0.02573	-0.149	-0.02868	-0.148	-0.02721	-0.147	-0.02721	-0.146	-0.02645	59.602	0.33269
81.615	1.49444	77.337	0.84114	76.148	0.7914	69.62	0.66461	4.6	-0.0277	-0.152	-0.02424	-0.151	-0.02573	-0.151	-0.02573	91.442	0.82762	-0.15	-0.02573	-0.149	-0.02721	-0.148	-0.02793	-0.147	-0.03089	-0.146	-0.03013	59.664	0.33514
81.672	1.47468	77.389	0.84139	76.203	0.78641	69.675	0.66857	4.659	-0.02466	-0.152	-0.02352	-0.151	-0.02573	-0.151	-0.02424	91.495	0.82647	-0.15	-0.02793	-0.149	-0.02941	-0.148	-0.02424	-0.147	-0.02573	-0.146	-0.02721	59.727	0.33295
81.726	1.47512	77.442	0.84294	76.256	0.78538	69.734	0.68005	4.714	-0.02773	-0.152	-0.02352	-0.151	-0.025	-0.151	-0.02868	91.548	0.83093	-0.15	-0.02941	-0.149	-0.02721	-0.148	-0.02793	-0.147	-0.02941	-0.146	-0.03013	59.785	0.32832
81.782	1.49209	77.495	0.8471	76.31	0.79078	69.797	0.6803	4.768	-0.03393	-0.152	-0.02573	-0.151	-0.02721	-0.151	-0.025	91.603	0.82832	-0.15	-0.02941	-0.149	-0.02868	-0.148	-0.02793	-0.147	-0.02793	-0.146	-0.02941	59.841	0.33196
81.842	1.4981	77.551	0.85393	76.363	0.79364	69.857	0.67053	4.822	-0.02701	-0.152	-0.02352	-0.151	-0.02573	-0.151	-0.02573	91.661	0.83987	-0.15	-0.02721	-0.149	-0.02793	-0.148	-0.02793	-0.147	-0.03013	-0.146	-0.02941	59.897	0.33446
81.906	1.49863	77.609	0.85156	76.416	0.78999	69.916	0.66324	4.875	-0.03013	-0.152	-0.02721	-0.151	-0.02868	-0.151	-0.02721	91.722	0.84014	-0.15	-0.02868	-0.149	-0.03089	-0.148	-0.02868	-0.147	-0.02941	-0.146	-0.02793	59.951	0.33695
81.971	1.49737	77.67	0.85578	76.474	0.79676	69.974	0.66974	4.927	-0.03014	-0.152	-0.02279	-0.151	-0.02573	-0.151	-0.02573	91.784	0.83618	-0.15	-0.02573	-0.149	-0.02868	-0.148	-0.02644	-0.147	-0.02941	-0.146	-0.02793	60.003	0.3323
82.032	1.5144	77.733	0.85872	76.537	0.80094	70.031	0.67121	4.982	-0.02628	-0.152	-0.02941	-0.151	-0.02721	-0.151	-0.02573	91.842	0.83358	-0.15	-0.02793	-0.149	-0.02721	-0.148	-0.02793	-0.147	-0.03089	-0.146	-0.02941	60.055	0.33479
82.09	1.46143	77.793	0.84852	76.599	0.7986	70.084	0.67271	5.042	-0.02243	-0.152	-0.02573	-0.151	-0.02352	-0.151	-0.02352	91.899	0.83107	-0.15	-0.02721	-0.149	-0.03162	-0.148	-0.02941	-0.147	-0.02793	-0.146	-0.03089	60.11	0.34081
82.145	1.48213	77.849	0.84751	76.658	0.79759	70.135	0.67291	5.105	-0.02244	-0.152	-0.02424	-0.151	-0.02721	-0.151	-0.025	91.953	0.82845	-0.15	-0.02941	-0.149	-0.02721	-0.148	-0.02868	-0.147	-0.03162	-0.146	-0.02573	60.17	0.34094
82.2	1.52132	77.903	0.84513	76.714	0.79259	70.188	0.67434	5.164	-0.02245	-0.152	-0.02644	-0.151	-0.025	-0.151	-0.02644	92.007	0.83715	-0.15	-0.02644	-0.149	-0.02868	-0.148	-0.02868	-0.147	-0.02941	-0.146	-0.03089	60.232	0.34814
82.26	1.52182	77.957	0.85059	76.77	0.802	70.244	0.67956	5.222	-0.02867	-0.152	-0.02499	-0.151	-0.025	-0.151	-0.02721	92.061	0.84162	-0.15	-0.02793	-0.149	-0.02941	-0.148	-0.02573	-0.147	-0.02793	-0.146	-0.02793	60.292	0.3412
82.326	1.48914	78.01	0.85613	76.824	0.79962	70.303	0.6798	5.279	-0.03024	-0.152	-0.02644	-0.151	-0.02424	-0.151	-0.02279	92.114	0.84186	-0.15	-0.02644	-0.149	-0.02868	-0.148	-0.02793	-0.147	-0.02941	-0.146	-0.03162	60.352	0.33779
82.391	1.521	78.062	0.85638	76.877	0.79723	70.363	0.68133	5.334	-0.02714	-0.152	-0.02279	-0.151	-0.025	-0.151	-0.02352	92.167	0.84209	-0.15	-0.02573	-0.149	-0.03089	-0.148	-0.02868	-0.147	-0.02721	-0.146	-0.02793	60.408	0.34145
82.452	1.49208	78.116	0.85792	76.928	0.80009	70.423	0.68533	5.387	-0.02872	-0.152	-0.02644	-0.151	-0.02352	-0.151	-0.02424	92.226	0.84659	-0.15	-0.03013	-0.149	-0.02941	-0.148	-0.02868	-0.147	-0.03089	-0.146	-0.02941	60.462	0.33681
82.511	1.4999	78.177	0.8648	76.983	0.80687	70.482	0.67675	5.439	-0.02792	-0.152	-0.02721	-0.151	-0.02941	-0.151	-0.02721	92.288	0.85396	-0.15	-0.02721	-0.149	-0.02941	-0.148	-0.02941	-0.147	-0.03013	-0.146	-0.02868	60.514	0.33929
82.566	1.48556	78.239	0.86775	77.042	0.81234	70.538	0.67951	5.492	-0.02561	-0.152	-0.02499	-0.151	-0.02721	-0.151	-0.025	92.349	0.84436	-0.15	-0.02868	-0.149	-0.02793	-0.148	-0.02793	-0.147	-0.02868	-0.146	-0.02721	60.567	0.34412
82.621	1.48974	78.298	0.85752	77.104	0.80742	70.592	0.67594	5.548	-0.02176	-0.152	-0.02793	-0.151	-0.02644	-0.151	-0.02868	92.407	0.84037	-0.15	-0.02721	-0.149	-0.03013	-0.148	-0.02644	-0.147	-0.02793	-0.146	-0.02868	60.621	0.34306
82.681	1.53459	78.356	0.84993	77.165	0.80245	70.645	0.68117	5.607	-0.02564	-0.152	-0.02499	-0.151	-0.02573	-0.151	-0.02424	92.465	0.83915	-0.15	-0.02644	-0.149	-0.02941	-0.148	-0.02793	-0.147	-0.02868	-0.146	-0.02645	60.676	0.34911
82.744	1.52214	78.412	0.85541	77.225	0.80797	70.699	0.68768	5.668	-0.02099	-0.152	-0.02573	-0.151	-0.02721	-0.151	-0.02644	92.522	0.84087	-0.15	-0.02721	-0.149	-0.02868	-0.148	-0.02868	-0.147	-0.02868	-0.146	-0.03013	60.735	0.34687
82.809	1.50426	78.468	0.85175	77.283	0.80299	70.751	0.67911	5.73	-0.02567	-0.152	-0.02573	-0.151	-0.02793	-0.151	-0.02721	92.576	0.84536	-0.15	-0.02644	-0.149	-0.02644	-0.148	-0.02644	-0.147	-0.03089	-0.146	-0.02721	60.797	0.35176
82.872	1.49914	78.522	0.8586	77.337	0.79675	70.806	0.68687	5.79	-0.02568	-0.152	-0.02499	-0.151	-0.02573	-0.151	-0.02424	92.628	0.84411	-0.15	-0.02721	-0.149	-0.02868	-0.148	-0.02644	-0.147	-0.02721	-0.146	-0.03089	60.859	0.35545
82.93	1.51442	78.574	0.85748	77.389	0.79953	70.866	0.68711	5.848	-0.02494	-0.152	-0.02573	-0.151	-0.02721	-0.151	-0.025	92.68	0.84581	-0.15	-0.02793	-0.149	-0.02721	-0.148	-0.02793	-0.147	-0.03162	-0.146	-0.02793	60.919	0.34842
82.985	1.48534	78.627	0.85645	77.442	0.80241	70.929	0.69492	5.902	-0.03353	-0.152	-0.02644	-0.151	-0.02352	-0.151	-0.025	92.735	0.84744	-0.15	-0.02868	-0.149	-0.02941	-0.148	-0.02868	-0.147	-0.02721	-0.146	-0.02573	60.975	0.35094
83.041	1.51534	78.683	0.86725	77.496	0.80787	70.991	0.69015	5.955	-0.02806	-0.152	-0.02499	-0.151	-0.02721	-0.151	-0.02424	92.793	0.85195	-0.15	-0.02868	-0.149	-0.02941	-0.148	-0.02868	-0.147	-0.02645	-0.146	-0.02721	61.029	0.34632
83.099	1.50665	78.742	0.86488	77.551	0.81203	71.049	0.68155	6.008	-0.02808	-0.152	-0.02499	-0.151	-0.02644	-0.151	-0.02644	92.853	0.85222	-0.15	-0.02721	-0.149	-0.02868	-0.148	-0.02868	-0.147	-0.03013	-0.146	-0.03234	61.084	0.35239
83.162	1.52743	78.803	0.86518	77.609	0.80972	71.105	0.683	6.061	-0.02575	-0.152	-0.02352	-0.151	-0.02424	-0.151	-0.02424	92.914	0.85249	-0.15	-0.02721	-0.149	-0.02868	-0.148	-0.02721	-0.147	-0.02721	-0.146	-0.02941	61.136	0.3525
83.228	1.51881	78.864	0.87079	77.671	0.81784	71.162	0.68707	6.115	-0.02422	-0.152	-0.02644	-0.151	-0.02941	-0.151	-0.02941	92.974	0.8471	-0.15	-0.02644	-0.149	-0.02721	-0.148	-0.02721	-0.147	-0.03089	-0.146	-0.02868	61.189	0.34901
83.291	1.52114	78.924	0.8631	77.733	0.81551	71.215	0.68473	6.174	-0.02578	-0.152	-0.02644	-0.151	-0.02644	-0.151	-0.025	93.031	0.85439	-0.15	-0.02644	-0.149	-0.02793	-0.148	-0.02644	-0.147	-0.02868	-0.146	-0.03089	61.243	0.35508
83.35	1.51609	78.981	0.8608	77.792	0.81056	71.266	0.68748	6.237	-0.02268	-0.152	-0.02352	-0.151	-0.02721	-0.151	-0.02721	93.086	0.84047	-0.15	-0.02793	-0.149	-0.02868	-0.148	-0.02793	-0.147	-0.03013	-0.146	-0.02793	61.303	0.35877
83.407	1.50353	79.035	0.8584	77.849	0.80817	71.319	0.68893	6.298	-0.02661	-0.152	-0.02573	-0.151	-0.025	-0.151	-0.02644	93.14	0.84783	-0.15	-0.02644	-0.149	-0.02721	-0.148	-0.02868	-0.147	-0.03089	-0.146	-0.02868	61.365	0.35891
83.462	1.49285	79.089	0.86132	77.903	0.81234	71.376	0.69549	6.356	-0.02817	-0.152	-0.02499	-0.151	-0.02424	-0.151	-0.02424	93.193	0.85372	-0.15	-0.02644	-0.149	-0.03162	-0.148	-0.02644	-0.147	-0.02793	-0.146	-0.02645	61.424	0.35669
83.518	1.50261	79.142	0.87077	77.957	0.81389	71.437	0.70332	6.412	-0.03135	-0.152	-0.02424	-0.151	-0.02793	-0.151	-0.02424	93.246	0.8483	-0.15	-0.02793	-0.149	-0.02868	-0.148	-0.02721	-0.147	-0.03162	-0.146	-0.03089	61.481	0.35326
83.581	1.5551	79.194	0.86578	78.01	0.81413	71.499	0.69847	6.468	-0.02585	-0.152	-0.02352	-0.151	-0.025	-0.151	-0.02352	93.3	0.85558	-0.15	-0.02644	-0.149	-0.03013	-0.148	-0.02868	-0.147	-0.02941	-0.146	-0.02941	61.538	0.35813
83.644	1.52407	79.249	0.87129	78.062	0.81572	71.559	0.68989	6.521	-0.02903	-0.152	-0.02644	-0.151	-0.02573	-0.151	-0.02424	93.358	0.86159	-0.15	-0.02793	-0.149	-0.03013	-0.148	-0.02573	-0.147	-0.03089	-0.146	-0.02941	61.594	0.35941
83.707	1.51165	79.309	0.87554	78.116	0.81069	71.618	0.69394	6.573	-0.02822	-0.152	-0.02499	-0.151	-0.02644	-0.151	-0.02279	93.422	0.86468	-0.15	-0.02793	-0.149	-0.02941	-0.148	-0.02721	-0.147	-0.03162	-0.146	-0.02645	61.648	0.35837
83.768	1.51215	79.372	0.87585	78.176	0.82282	71.674	0.69416	6.625	-0.02824	-0.152	-0.02573	-0.151	-0.02424	-0.151	-0.02424	93.484	0.85927	-0.15	-0.02424	-0.149	-0.02721	-0.148	-0.02868	-0.147	-0.03089	-0.146	-0.03089	61.7	0.36087
83.825	1.51262	79.433	0.87485	78.238	0.82439	71.727	0.69057	6.682	-0.02355	-0.152	-0.02499	-0.151	-0.02573	-0.151	-0.02424	93.542	0.85238	-0.15	-0.02721	-0.149	-0.02868	-0.148	-0.02793	-0.147	-0.03162	-0.146	-0.02793	61.754	0.35742
83.88	1.51489	79.491	0.86059	78.298	0.81945	71.779	0.69203	6.744	-0.02121	-0.152	-0.02279	-0.151	-0.02644	-0.151	-0.02573	93.598	0.85124	-0.15	-0.02573	-0.149	-0.02721	-0.148	-0.02868	-0.147	-0.03089	-0.146	-0.02868	61.809	0.36468
83.937	1.52094	79.547	0.86878	78.355	0.81706	71.832	0.69859	6.806	-0.02438	-0.152	-0.02424	-0.151	-0.02573	-0.151	-0.02424	93.654	0.85436	-0.15	-0.02644	-0.149	-0.02793	-0.148	-0.02721	-0.147	-0.02793	-0.146	-0.02868	61.868	0.366
83.998	1.55305	79.602	0.86775	78.412	0.81862	71.886	0.7026	6.865	-0.02675	-0.152	-0.02424	-0.151	-0.025	-0.151	-0.02573	93.707	0.8546	-0.15	-0.02793	-0.149	-0.02721	-0.148	-0.02644	-0.147	-0.02941	-0.146	-0.02941	61.929	0.36614
84.062	1.53494	79.655	0.87197	78.468	0.81888	71.943	0.70028	6.923	-0.03071	-0.152	-0.02644	-0.151	-0.02424	-0.151	-0.02424	93.759	0.8591	-0.15	-0.02793	-0.149	-0.02793	-0.148	-0.03162	-0.147	-0.02868	-0.146	-0.03162	61.99	0.36744
84.126	1.53365	79.706	0.86955	78.521	0.81912	72.002	0.70308	6.979	-0.0252	-0.152	-0.02644	-0.151	-0.02424	-0.151	-0.02573	93.812	0.85506	-0.15	-0.02573	-0.149	-0.02644	-0.148	-0.02868	-0.147	-0.02793	-0.146	-0.02868	62.05	0.36165
84.188	1.53042	79.759	0.87118	78.573	0.8154	72.064	0.70837	7.033	-0.03153	-0.152	-0.02644	-0.151	-0.02352	-0.151	-0.02721	93.867	0.86813	-0.15	-0.02644	-0.149	-0.02793	-0.148	-0.02941	-0.147	-0.02645	-0.146	-0.02793	62.107	0.36895
84.246	1.54581	79.816	0.88069	78.627	0.8249	72.125	0.69853	7.086	-0.02759	-0.152	-0.02499	-0.151	-0.025	-0.151	-0.02352	93.927	0.8684	-0.15	-0.02721	-0.149	-0.02644	-0.148	-0.02721	-0.147	-0.02941	-0.146	-0.03013	62.161	0.36548
84.302	1.50721	79.878	0.88366	78.682	0.82381	72.184	0.70126	7.139	-0.02837	-0.152	-0.02424	-0.151	-0.02279	-0.151	-0.02793	93.989	0.87007	-0.15	-0.02644	-0.149	-0.02793	-0.148	-0.02721	-0.147	-0.02941	-0.146	-0.02645	62.216	0.36438
84.357	1.51882	79.94	0.88	78.742	0.82672	72.24	0.69263	7.193	-0.02839	-0.152	-0.02424	-0.151	-0.025	-0.151	-0.02352	94.05	0.86179	-0.15	-0.02644	-0.149	-0.02793	-0.148	-0.02793	-0.147	-0.02941	-0.146	-0.0331	62.269	0.36808
84.417	1.54724	79.999	0.87097	78.803	0.83097	72.294	0.70683	7.25	-0.02448	-0.152	-0.02424	-0.151	-0.02573	-0.151	-0.025	94.109	0.86205	-0.15	-0.02868	-0.149	-0.02868	-0.148	-0.02573	-0.147	-0.02721	-0.146	-0.025	62.321	0.36584
84.481	1.55895	80.057	0.87263	78.864	0.82994	72.348	0.70193	7.31	-0.02605	-0.152	-0.02499	-0.151	-0.02424	-0.151	-0.025	94.167	0.86519	-0.15	-0.02644	-0.149	-0.02793	-0.148	-0.02721	-0.147	-0.03089	-0.146	-0.03382	62.376	0.37554
84.546	1.54457	80.114	0.8742	78.924	0.82232	72.401	0.70215	7.373	-0.0253	-0.152	-0.02352	-0.151	-0.02352	-0.151	-0.02721	94.221	0.85686	-0.15	-0.02868	-0.149	-0.02644	-0.148	-0.02644	-0.147	-0.02645	-0.146	-0.02941	62.435	0.38162
84.607	1.52088	80.169	0.87576	78.981	0.82259	72.453	0.70749	7.432	-0.02531	-0.152	-0.02573	-0.151	-0.02424	-0.151	-0.02644	94.272	0.86417	-0.15	-0.02721	-0.149	-0.025	-0.148	-0.03089	-0.147	-0.02868	-0.146	-0.03089	62.498	0.37943
84.666	1.51385	80.222	0.87343	79.036	0.82149	72.509	0.70389	7.489	-0.03007	-0.152	-0.02644	-0.151	-0.02644	-0.151	-0.02721	94.326	0.86872	-0.15	-0.02573	-0.149	-0.02793	-0.148	-0.03089	-0.147	-0.02941	-0.146	-0.02941	62.559	0.37474
84.721	1.52925	80.275	0.87766	79.089	0.82308	72.569	0.71814	7.544	-0.02931	-0.152	-0.02424	-0.151	-0.02352	-0.151	-0.025	94.38	0.87043	-0.15	-0.02573	-0.149	-0.02793	-0.148	-0.02941	-0.147	-0.02573	-0.146	-0.02868	62.617	0.36651
84.776	1.53346	80.329	0.87792	79.142	0.82728	72.631	0.71583	7.598	-0.02932	-0.152	-0.02573	-0.151	-0.02721	-0.151	-0.02424	94.435	0.86921	-0.15	-0.02793	-0.149	-0.02721	-0.148	-0.02573	-0.147	-0.03013	-0.146	-0.02941	62.673	0.37383
84.836	1.547	80.385	0.88477	79.194	0.82617	72.689	0.70462	7.653	-0.02774	-0.152	-0.02352	-0.151	-0.02352	-0.151	-0.02573	94.493	0.87093	-0.15	-0.02721	-0.149	-0.02868	-0.148	-0.03089	-0.147	-0.02941	-0.146	-0.02868	62.728	0.37395
84.901	1.56068	80.446	0.88645	79.249	0.83433	72.746	0.70736	7.706	-0.02696	-0.152	-0.02499	-0.151	-0.025	-0.151	-0.02573	94.555	0.8784	-0.15	-0.03089	-0.149	-0.02721	-0.148	-0.02644	-0.147	-0.02793	-0.146	-0.03089	62.781	0.37289
84.966	1.53127	80.507	0.88935	79.309	0.83332	72.803	0.70254	7.758	-0.03014	-0.152	-0.02644	-0.151	-0.02573	-0.151	-0.02644	94.617	0.87868	-0.15	-0.02573	-0.149	-0.02868	-0.148	-0.03013	-0.147	-0.03162	-0.146	-0.02941	62.833	0.37779
85.028	1.52996	80.567	0.88705	79.372	0.84021	72.858	0.71039	7.814	-0.02302	-0.152	-0.02573	-0.151	-0.025	-0.151	-0.025	94.676	0.86597	-0.15	-0.02793	-0.149	-0.03013	-0.148	-0.02573	-0.147	-0.02868	-0.146	-0.03089	62.886	0.37908
85.086	1.55847	80.624	0.88196	79.433	0.83258	72.911	0.70804	7.876	-0.02225	-0.152	-0.02644	-0.151	-0.02424	-0.151	-0.02721	94.732	0.86481	-0.15	-0.02793	-0.149	-0.02573	-0.148	-0.02941	-0.147	-0.03162	-0.146	-0.02721	62.943	0.38281
85.142	1.53467	80.68	0.87695	79.491	0.82358	72.964	0.70826	7.938	-0.02226	-0.152	-0.02424	-0.151	-0.02424	-0.151	-0.02573	94.786	0.86795	-0.15	-0.02644	-0.149	-0.02868	-0.148	-0.02793	-0.147	-0.02793	-0.146	-0.02941	63.005	0.38655
85.197	1.53319	80.734	0.8812	79.547	0.82519	73.018	0.7098	7.997	-0.0286	-0.152	-0.02424	-0.151	-0.02793	-0.151	-0.025	94.84	0.87249	-0.15	-0.02793	-0.149	-0.02868	-0.148	-0.03089	-0.147	-0.02941	-0.146	-0.02868	63.067	0.38435
85.255	1.54121	80.788	0.88276	79.602	0.83468	73.075	0.71641	8.055	-0.02945	-0.152	-0.02499	-0.151	-0.025	-0.151	-0.02644	94.893	0.87992	-0.15	-0.02573	-0.149	-0.02793	-0.148	-0.02868	-0.147	-0.02721	-0.146	-0.03234	63.126	0.38449
85.318	1.57359	80.841	0.88701	79.655	0.83492	73.134	0.71665	8.113	-0.02625	-0.152	-0.02204	-0.151	-0.02793	-0.151	-0.02424	94.946	0.87437	-0.15	-0.02793	-0.149	-0.02941	-0.148	-0.02573	-0.147	-0.02721	-0.146	-0.02868	63.184	0.375
85.382	1.56474	80.893	0.88596	79.706	0.82721	73.195	0.72075	8.168	-0.03026	-0.152	-0.02644	-0.151	-0.02424	-0.151	-0.02644	95	0.87321	-0.15	-0.025	-0.149	-0.02644	-0.148	-0.02793	-0.147	-0.02941	-0.146	-0.02941	63.24	0.38476
85.444	1.53901	80.949	0.88893	79.759	0.83142	73.256	0.71716	8.221	-0.03266	-0.152	-0.01984	-0.151	-0.02644	-0.151	-0.02204	95.061	0.88498	-0.15	-0.02868	-0.149	-0.02868	-0.148	-0.02644	-0.147	-0.02573	-0.146	-0.02793	63.294	0.38363
85.503	1.53389	81.01	0.89851	79.815	0.83964	73.316	0.7174	8.272	-0.03028	-0.152	-0.02424	-0.151	-0.025	-0.151	-0.02573	95.123	0.88236	-0.15	-0.02868	-0.149	-0.02793	-0.148	-0.03013	-0.147	-0.03013	-0.146	-0.02793	63.347	0.38619
85.56	1.54182	81.071	0.89482	79.877	0.84922	73.373	0.71251	8.326	-0.0263	-0.152	-0.02352	-0.151	-0.02644	-0.151	-0.02424	95.182	0.87833	-0.15	-0.025	-0.149	-0.02721	-0.148	-0.02868	-0.147	-0.02645	-0.146	-0.02941	63.4	0.38388
85.616	1.5573	81.13	0.88182	79.94	0.84287	73.427	0.71015	8.382	-0.02314	-0.152	-0.02573	-0.151	-0.02793	-0.151	-0.025	95.239	0.86997	-0.15	-0.02868	-0.149	-0.03013	-0.148	-0.02793	-0.147	-0.02868	-0.146	-0.02793	63.455	0.38762
85.673	1.54091	81.189	0.8901	79.999	0.83782	73.48	0.7117	8.442	-0.02475	-0.152	-0.02573	-0.151	-0.02279	-0.151	-0.025	95.296	0.87884	-0.15	-0.02793	-0.149	-0.02868	-0.148	-0.02721	-0.147	-0.03013	-0.146	-0.02721	63.512	0.39018
85.735	1.56955	81.246	0.88369	80.058	0.83015	73.532	0.71574	8.503	-0.02395	-0.152	-0.02573	-0.151	-0.02721	-0.151	-0.02573	95.352	0.8805	-0.15	-0.02793	-0.149	-0.02721	-0.148	-0.02644	-0.147	-0.02793	-0.146	-0.03089	63.572	0.39394
85.8	1.56448	81.301	0.88926	80.115	0.83972	73.586	0.72237	8.563	-0.02718	-0.152	-0.02352	-0.151	-0.02352	-0.151	-0.02573	95.405	0.87792	-0.15	-0.02868	-0.149	-0.02644	-0.148	-0.02644	-0.147	-0.02941	-0.146	-0.02793	63.633	0.39291
85.863	1.54812	81.354	0.88291	80.169	0.83202	73.642	0.71744	8.622	-0.02799	-0.152	-0.02499	-0.151	-0.02793	-0.151	-0.02644	95.457	0.87816	-0.15	-0.025	-0.149	-0.02721	-0.148	-0.02941	-0.147	-0.02868	-0.146	-0.03089	63.693	0.38944
85.925	1.54116	81.405	0.88716	80.222	0.83488	73.703	0.72919	8.677	-0.02878	-0.152	-0.02644	-0.151	-0.02424	-0.151	-0.02573	95.511	0.88412	-0.15	-0.02793	-0.149	-0.02793	-0.148	-0.025	-0.147	-0.02868	-0.146	-0.03013	63.75	0.38714
85.982	1.56232	81.459	0.89813	80.275	0.83781	73.767	0.72696	8.731	-0.02801	-0.152	-0.02352	-0.151	-0.02793	-0.151	-0.025	95.567	0.89012	-0.15	-0.02573	-0.149	-0.02644	-0.148	-0.02573	-0.147	-0.02941	-0.146	-0.02793	63.805	0.38845
86.036	1.54208	81.516	0.90372	80.329	0.84072	73.826	0.72079	8.785	-0.02723	-0.152	-0.02573	-0.151	-0.025	-0.151	-0.02573	95.625	0.88754	-0.15	-0.02573	-0.149	-0.02793	-0.148	-0.02644	-0.147	-0.03089	-0.146	-0.02793	63.859	0.39463
86.092	1.54438	81.575	0.90001	80.384	0.84627	73.883	0.71844	8.838	-0.02642	-0.152	-0.02573	-0.151	-0.02573	-0.151	-0.02279	95.686	0.88491	-0.15	-0.02793	-0.149	-0.02721	-0.148	-0.02941	-0.147	-0.02721	-0.146	-0.02941	63.914	0.39602
86.153	1.56941	81.637	0.89762	80.443	0.84785	73.939	0.71867	8.891	-0.03046	-0.152	-0.02499	-0.151	-0.02279	-0.151	-0.025	95.747	0.8881	-0.15	-0.02573	-0.149	-0.02868	-0.148	-0.02424	-0.147	-0.03089	-0.146	-0.02941	63.967	0.39489
86.217	1.59066	81.697	0.89661	80.505	0.84814	73.993	0.72532	8.947	-0.02807	-0.152	-0.02424	-0.151	-0.02424	-0.151	-0.02279	95.807	0.88114	-0.15	-0.02721	-0.149	-0.03013	-0.148	-0.02941	-0.147	-0.02941	-0.146	-0.03013	64.019	0.39265
86.281	1.57612	81.757	0.89821	80.564	0.84712	74.046	0.72295	9.009	-0.02647	-0.152	-0.02644	-0.151	-0.025	-0.151	-0.02721	95.865	0.87708	-0.15	-0.02644	-0.149	-0.02644	-0.148	-0.025	-0.147	-0.03162	-0.146	-0.02868	64.075	0.39397
86.342	1.53701	81.813	0.89178	80.622	0.84072	74.097	0.72316	9.073	-0.0257	-0.152	-0.02721	-0.151	-0.025	-0.151	-0.02424	95.92	0.88456	-0.15	-0.025	-0.149	-0.03013	-0.148	-0.02721	-0.147	-0.02868	-0.146	-0.03013	64.136	0.40616
86.4	1.55443	81.866	0.89343	80.677	0.84366	74.15	0.72597	9.132	-0.02732	-0.152	-0.02573	-0.151	-0.02573	-0.151	-0.02793	95.973	0.8848	-0.15	-0.02793	-0.149	-0.02941	-0.148	-0.02721	-0.147	-0.03233	-0.146	-0.02793	64.197	0.40269
86.455	1.56434	81.92	0.8923	80.732	0.8479	74.207	0.73131	9.188	-0.03054	-0.152	-0.02644	-0.151	-0.02644	-0.151	-0.02573	96.026	0.88504	-0.15	-0.02573	-0.149	-0.02793	-0.148	-0.02573	-0.147	-0.02868	-0.146	-0.02941	64.257	0.39803
86.51	1.56296	81.972	0.89927	80.786	0.84417	74.27	0.73542	9.244	-0.02893	-0.152	-0.02424	-0.151	-0.02352	-0.151	-0.02424	96.078	0.89101	-0.15	-0.02644	-0.149	-0.02868	-0.148	-0.02721	-0.147	-0.02793	-0.146	-0.03162	64.316	0.40061
86.57	1.55585	82.025	0.89552	80.841	0.8511	74.332	0.73058	9.3	-0.02816	-0.152	-0.02573	-0.151	-0.02644	-0.151	-0.02644	96.133	0.88985	-0.15	-0.02868	-0.149	-0.02721	-0.148	-0.02644	-0.147	-0.02793	-0.146	-0.02721	64.374	0.40194
86.636	1.59424	82.082	0.90121	80.893	0.84335	74.392	0.72313	9.352	-0.0298	-0.152	-0.02424	-0.151	-0.025	-0.151	-0.02352	96.193	0.90021	-0.15	-0.02793	-0.149	-0.02793	-0.148	-0.02868	-0.147	-0.02645	-0.146	-0.02941	64.429	0.39963
86.701	1.5948	82.143	0.90816	80.95	0.85292	74.451	0.72463	9.403	-0.0306	-0.152	-0.02352	-0.151	-0.02644	-0.151	-0.02644	96.256	0.89906	-0.15	-0.03013	-0.149	-0.02941	-0.148	-0.02644	-0.147	-0.02941	-0.146	-0.02793	64.48	0.39738
86.763	1.55562	82.206	0.91118	81.011	0.85321	74.507	0.73005	9.457	-0.02337	-0.152	-0.02424	-0.151	-0.02721	-0.151	-0.025	96.317	0.89934	-0.15	-0.02793	-0.149	-0.03013	-0.148	-0.02644	-0.147	-0.02868	-0.146	-0.03013	64.531	0.40114
86.822	1.5486	82.266	0.89942	81.072	0.85749	74.56	0.72509	9.515	-0.02659	-0.152	-0.02424	-0.151	-0.02424	-0.151	-0.02644	96.375	0.88803	-0.15	-0.02793	-0.149	-0.02868	-0.148	-0.02721	-0.147	-0.02868	-0.146	-0.02941	64.585	0.40608
86.877	1.5547	82.323	0.90101	81.131	0.84708	74.612	0.72664	9.577	-0.02097	-0.152	-0.02204	-0.151	-0.02573	-0.151	-0.02573	96.43	0.88394	-0.15	-0.025	-0.149	-0.02868	-0.148	-0.02721	-0.147	-0.02793	-0.146	-0.03089	64.641	0.40741
86.931	1.57214	82.379	0.89595	81.19	0.84736	74.664	0.72686	9.638	-0.02583	-0.152	-0.02644	-0.151	-0.02573	-0.151	-0.025	96.485	0.89863	-0.15	-0.02793	-0.149	-0.02721	-0.148	-0.02573	-0.147	-0.02721	-0.146	-0.03013	64.702	0.41001
86.991	1.56503	82.434	0.90829	81.247	0.85162	74.718	0.73219	9.698	-0.02746	-0.152	-0.02424	-0.151	-0.02424	-0.151	-0.025	96.539	0.89169	-0.15	-0.02721	-0.149	-0.03089	-0.148	-0.03013	-0.147	-0.02868	-0.146	-0.02793	64.763	0.40897
87.055	1.58638	82.486	0.8991	81.302	0.85327	74.776	0.74141	9.756	-0.02586	-0.152	-0.02499	-0.151	-0.025	-0.151	-0.02573	96.591	0.89626	-0.15	-0.02721	-0.149	-0.02868	-0.148	-0.02721	-0.147	-0.02645	-0.146	-0.02721	64.824	0.40549
87.119	1.58507	82.537	0.90478	81.354	0.84813	74.837	0.74167	9.812	-0.03235	-0.152	-0.02499	-0.151	-0.02279	-0.151	-0.02424	96.644	0.89358	-0.15	-0.02424	-0.149	-0.02793	-0.148	-0.02721	-0.147	-0.02721	-0.146	-0.03089	64.884	0.40318
87.182	1.57993	82.591	0.90908	81.405	0.85376	74.898	0.74067	9.864	-0.03073	-0.152	-0.02279	-0.151	-0.02644	-0.151	-0.02644	96.7	0.90254	-0.15	-0.02793	-0.149	-0.02793	-0.148	-0.02644	-0.147	-0.02721	-0.146	-0.02793	64.94	0.40087
87.241	1.56145	82.65	0.91611	81.459	0.85262	74.958	0.73966	9.917	-0.02995	-0.152	-0.02721	-0.151	-0.02279	-0.151	-0.02721	96.763	0.90573	-0.15	-0.02721	-0.149	-0.02644	-0.148	-0.02941	-0.147	-0.03233	-0.146	-0.02793	64.994	0.40709
87.296	1.55819	82.712	0.91371	81.516	0.86096	75.014	0.73083	9.97	-0.0267	-0.152	-0.02721	-0.151	-0.02644	-0.151	-0.02424	96.825	0.90167	-0.15	-0.02721	-0.149	-0.02868	-0.148	-0.03013	-0.147	-0.02721	-0.146	-0.02793	65.047	0.40968
87.351	1.58704	82.774	0.91674	81.575	0.85987	75.069	0.73493	10.025	-0.02512	-0.152	-0.02499	-0.151	-0.02573	-0.151	-0.02424	96.884	0.89325	-0.15	-0.02721	-0.149	-0.02644	-0.148	-0.03013	-0.147	-0.02868	-0.146	-0.02868	65.099	0.41099
87.409	1.58753	82.833	0.90353	81.636	0.85885	75.123	0.73389	10.082	-0.02756	-0.152	-0.02644	-0.151	-0.02279	-0.151	-0.02644	96.942	0.89352	-0.15	-0.02793	-0.149	-0.02941	-0.148	-0.03089	-0.147	-0.02941	-0.146	-0.03089	65.152	0.40994
87.472	1.58053	82.892	0.91189	81.697	0.85513	75.178	0.73925	10.143	-0.02431	-0.152	-0.02499	-0.151	-0.02573	-0.151	-0.02644	96.998	0.89663	-0.15	-0.02793	-0.149	-0.03089	-0.148	-0.02793	-0.147	-0.02793	-0.146	-0.02868	65.208	0.41618
87.538	1.59429	82.947	0.90409	81.756	0.85541	75.23	0.7356	10.207	-0.02759	-0.152	-0.02573	-0.151	-0.02424	-0.151	-0.025	97.052	0.89836	-0.15	-0.02793	-0.149	-0.02868	-0.148	-0.02793	-0.147	-0.03089	-0.146	-0.03013	65.27	0.42727
87.601	1.5967	82.999	0.90575	81.812	0.85698	75.284	0.73843	10.267	-0.02677	-0.152	-0.02204	-0.151	-0.025	-0.151	-0.025	97.105	0.89426	-0.15	-0.02644	-0.149	-0.02941	-0.148	-0.02573	-0.147	-0.02645	-0.146	-0.03013	65.333	0.42498
87.66	1.56122	83.051	0.90733	81.866	0.85189	75.342	0.74641	10.323	-0.0325	-0.152	-0.02499	-0.151	-0.025	-0.151	-0.02721	97.158	0.90464	-0.15	-0.02941	-0.149	-0.02644	-0.148	-0.025	-0.147	-0.02868	-0.146	-0.03013	65.392	0.41664
87.717	1.57308	83.104	0.91435	81.92	0.86019	75.404	0.74802	10.377	-0.03331	-0.152	-0.02573	-0.151	-0.025	-0.151	-0.02721	97.212	0.90779	-0.15	-0.02721	-0.149	-0.03162	-0.148	-0.02868	-0.147	-0.02868	-0.146	-0.02868	65.449	0.41432
87.772	1.58491	83.159	0.91059	81.972	0.86312	75.464	0.74567	10.431	-0.02764	-0.152	-0.02499	-0.151	-0.02721	-0.151	-0.02721	97.269	0.90806	-0.15	-0.02941	-0.149	-0.02721	-0.148	-0.02573	-0.147	-0.03089	-0.146	-0.02868	65.505	0.41692
87.828	1.58156	83.216	0.91895	82.025	0.85799	75.523	0.73683	10.485	-0.02926	-0.152	-0.02644	-0.151	-0.02352	-0.151	-0.02793	97.329	0.91269	-0.15	-0.02721	-0.149	-0.02793	-0.148	-0.03013	-0.147	-0.02868	-0.146	-0.03089	65.56	0.41706
87.891	1.59729	83.277	0.91926	82.081	0.85962	75.581	0.73968	10.537	-0.02684	-0.152	-0.02499	-0.151	-0.02573	-0.151	-0.025	97.39	0.90861	-0.15	-0.02941	-0.149	-0.02793	-0.148	-0.02793	-0.147	-0.02793	-0.146	-0.02941	65.613	0.41473
87.954	1.5997	83.34	0.91817	82.143	0.86658	75.639	0.74507	10.591	-0.02849	-0.152	-0.02424	-0.151	-0.02352	-0.151	-0.02644	97.45	0.90747	-0.15	-0.02868	-0.149	-0.02868	-0.148	-0.02573	-0.147	-0.02868	-0.146	-0.03013	65.664	0.41732
88.017	1.59454	83.4	0.91583	82.206	0.86688	75.692	0.74142	10.649	-0.0277	-0.152	-0.02424	-0.151	-0.02644	-0.151	-0.02573	97.507	0.90773	-0.15	-0.02644	-0.149	-0.03013	-0.148	-0.02793	-0.147	-0.02868	-0.146	-0.02941	65.718	0.42231
88.078	1.59505	83.457	0.90934	82.266	0.86183	75.743	0.74163	10.712	-0.02364	-0.152	-0.02279	-0.151	-0.025	-0.151	-0.025	97.562	0.90211	-0.15	-0.02941	-0.149	-0.02941	-0.148	-0.02573	-0.147	-0.02793	-0.146	-0.02793	65.777	0.42612
88.135	1.55948	83.512	0.91498	82.323	0.85668	75.796	0.74969	10.773	-0.02854	-0.152	-0.02644	-0.151	-0.02644	-0.151	-0.02573	97.617	0.9053	-0.15	-0.02644	-0.149	-0.02868	-0.148	-0.02941	-0.147	-0.02868	-0.146	-0.02941	65.839	0.42993
88.191	1.57705	83.566	0.9193	82.379	0.86103	75.851	0.74993	10.83	-0.031	-0.152	-0.02644	-0.151	-0.02279	-0.151	-0.025	97.671	0.90555	-0.15	-0.02721	-0.149	-0.02868	-0.148	-0.02573	-0.147	-0.02941	-0.146	-0.03162	65.899	0.42643
88.247	1.608	83.62	0.91957	82.433	0.86796	75.909	0.75271	10.887	-0.02937	-0.152	-0.02573	-0.151	-0.02279	-0.151	-0.02644	97.724	0.90873	-0.15	-0.02793	-0.149	-0.02868	-0.148	-0.02941	-0.147	-0.02721	-0.146	-0.02868	65.959	0.4156
88.309	1.60272	83.672	0.91719	82.486	0.86287	75.969	0.75043	10.942	-0.03023	-0.152	-0.02573	-0.151	-0.02573	-0.151	-0.02941	97.777	0.90454	-0.15	-0.02424	-0.149	-0.02941	-0.148	-0.02573	-0.147	-0.03013	-0.146	-0.03013	66.017	0.42188
88.373	1.5957	83.725	0.91604	82.537	0.86443	76.03	0.75196	10.996	-0.0294	-0.152	-0.02424	-0.151	-0.02644	-0.151	-0.02573	97.833	0.91065	-0.15	-0.02573	-0.149	-0.02868	-0.148	-0.02941	-0.147	-0.025	-0.146	-0.02941	66.073	0.41955
88.438	1.61149	83.783	0.92585	82.591	0.86606	76.09	0.74833	11.049	-0.03351	-0.152	-0.02644	-0.151	-0.025	-0.151	-0.02721	97.894	0.91675	-0.15	-0.02573	-0.149	-0.02868	-0.148	-0.02644	-0.147	-0.03233	-0.146	-0.03013	66.124	0.42087
88.499	1.59488	83.846	0.92476	82.65	0.87302	76.148	0.74723	11.101	-0.03028	-0.152	-0.02644	-0.151	-0.02573	-0.151	-0.02573	97.956	0.91998	-0.15	-0.02868	-0.149	-0.03013	-0.148	-0.02793	-0.147	-0.02793	-0.146	-0.02793	66.177	0.42714
88.556	1.57813	83.906	0.92647	82.712	0.87603	76.203	0.74881	11.156	-0.02208	-0.152	-0.02424	-0.151	-0.02352	-0.151	-0.02721	98.014	0.91006	-0.15	-0.03013	-0.149	-0.02868	-0.148	-0.02868	-0.147	-0.03162	-0.146	-0.02941	66.231	0.42728
88.612	1.58628	83.964	0.91459	82.773	0.86826	76.255	0.74641	11.214	-0.02784	-0.152	-0.02721	-0.151	-0.025	-0.151	-0.02644	98.073	0.91321	-0.15	-0.02793	-0.149	-0.02721	-0.148	-0.02721	-0.147	-0.02868	-0.146	-0.03089	66.285	0.43109
88.668	1.60962	84.021	0.92025	82.833	0.86721	76.309	0.74926	11.275	-0.02376	-0.152	-0.02499	-0.151	-0.02352	-0.151	-0.025	98.131	0.91497	-0.15	-0.03162	-0.149	-0.03089	-0.148	-0.02793	-0.147	-0.02573	-0.146	-0.03013	66.343	0.43004
88.728	1.59682	84.077	0.92053	82.892	0.87689	76.363	0.75211	11.336	-0.02623	-0.152	-0.02644	-0.151	-0.02644	-0.151	-0.02721	98.186	0.91522	-0.15	-0.02721	-0.149	-0.02868	-0.148	-0.02793	-0.147	-0.03089	-0.146	-0.02868	66.403	0.43259
88.792	1.61638	84.131	0.9208	82.947	0.86505	76.416	0.74709	11.397	-0.02624	-0.152	-0.02424	-0.151	-0.02424	-0.151	-0.02644	98.238	0.90814	-0.15	-0.02573	-0.149	-0.02941	-0.148	-0.02644	-0.147	-0.02793	-0.146	-0.03013	66.466	0.43651
88.856	1.60165	84.183	0.91833	82.999	0.87065	76.474	0.75902	11.457	-0.0279	-0.152	-0.02573	-0.151	-0.02573	-0.151	-0.02644	98.29	0.91276	-0.15	-0.02644	-0.149	-0.02868	-0.148	-0.02721	-0.147	-0.03162	-0.146	-0.02721	66.527	0.42804
88.918	1.6156	84.236	0.92407	83.05	0.8723	76.537	0.75929	11.512	-0.03119	-0.152	-0.02424	-0.151	-0.02868	-0.151	-0.02644	98.344	0.91446	-0.15	-0.02644	-0.149	-0.02793	-0.148	-0.02868	-0.147	-0.03089	-0.146	-0.03089	66.584	0.43187
88.976	1.59694	84.291	0.927	83.104	0.87659	76.6	0.76219	11.565	-0.03121	-0.152	-0.02499	-0.151	-0.02424	-0.151	-0.025	98.4	0.92204	-0.15	-0.02793	-0.149	-0.02793	-0.148	-0.02721	-0.147	-0.02941	-0.146	-0.02868	66.639	0.42833
89.031	1.57066	84.348	0.93137	83.159	0.87282	76.658	0.75464	11.617	-0.03122	-0.152	-0.02279	-0.151	-0.02424	-0.151	-0.025	98.459	0.91936	-0.15	-0.02721	-0.149	-0.02793	-0.148	-0.02721	-0.147	-0.03089	-0.146	-0.02793	66.692	0.43335
89.086	1.6036	84.41	0.92901	83.216	0.87572	76.714	0.74963	11.67	-0.02795	-0.152	-0.02793	-0.151	-0.02204	-0.151	-0.02424	98.52	0.9226	-0.15	-0.02941	-0.149	-0.03013	-0.148	-0.02868	-0.147	-0.02868	-0.146	-0.03013	66.745	0.43476
89.145	1.61567	84.471	0.92932	83.277	0.8841	76.77	0.75249	11.723	-0.03045	-0.152	-0.02499	-0.151	-0.025	-0.151	-0.02644	98.581	0.92143	-0.15	-0.02573	-0.149	-0.03013	-0.148	-0.02644	-0.147	-0.03162	-0.146	-0.02868	66.798	0.4361
89.21	1.63529	84.531	0.92688	83.34	0.88036	76.824	0.75535	11.782	-0.02552	-0.152	-0.02721	-0.151	-0.02573	-0.151	-0.02279	98.641	0.92316	-0.15	-0.02721	-0.149	-0.02868	-0.148	-0.02868	-0.147	-0.02868	-0.146	-0.02793	66.851	0.43752
89.275	1.60719	84.589	0.92584	83.4	0.8766	76.876	0.75557	11.844	-0.02715	-0.152	-0.02279	-0.151	-0.02424	-0.151	-0.02352	98.696	0.91463	-0.15	-0.02793	-0.149	-0.02721	-0.148	-0.02644	-0.147	-0.03013	-0.146	-0.02793	66.91	0.44136
89.339	1.61733	84.645	0.92612	83.457	0.87424	76.928	0.75707	11.906	-0.02554	-0.152	-0.02721	-0.151	-0.02868	-0.151	-0.02352	98.75	0.91344	-0.15	-0.02721	-0.149	-0.02868	-0.148	-0.02644	-0.147	-0.02941	-0.146	-0.02721	66.972	0.4464
89.397	1.59863	84.698	0.92497	83.511	0.86904	76.983	0.76256	11.964	-0.03298	-0.152	-0.02279	-0.151	-0.02352	-0.151	-0.02424	98.803	0.92391	-0.15	-0.02644	-0.149	-0.02868	-0.148	-0.02721	-0.147	-0.03089	-0.146	-0.02868	67.032	0.43799
89.453	1.5991	84.752	0.92666	83.566	0.87608	77.042	0.76409	12.02	-0.0338	-0.152	-0.02573	-0.151	-0.02424	-0.151	-0.02279	98.856	0.91682	-0.15	-0.02868	-0.149	-0.02868	-0.148	-0.02941	-0.147	-0.02941	-0.146	-0.02941	67.09	0.43198
89.507	1.59381	84.804	0.93368	83.619	0.87765	77.104	0.76954	12.076	-0.03054	-0.152	-0.02499	-0.151	-0.02352	-0.151	-0.02644	98.909	0.91706	-0.15	-0.02721	-0.149	-0.02721	-0.148	-0.02721	-0.147	-0.03162	-0.146	-0.03089	67.148	0.4395
89.565	1.62688	84.859	0.92852	83.671	0.88063	77.165	0.76072	12.131	-0.0297	-0.152	-0.02793	-0.151	-0.02573	-0.151	-0.02424	98.965	0.92321	-0.15	-0.02868	-0.149	-0.03013	-0.148	-0.02644	-0.147	-0.02868	-0.146	-0.03013	67.204	0.44334
89.627	1.62166	84.916	0.94105	83.724	0.88361	77.225	0.76097	12.183	-0.0289	-0.152	-0.02644	-0.151	-0.025	-0.151	-0.02721	99.027	0.93517	-0.15	-0.02793	-0.149	-0.02721	-0.148	-0.02644	-0.147	-0.02721	-0.146	-0.02793	67.258	0.4361
89.692	1.60498	84.979	0.94004	83.783	0.8839	77.283	0.76386	12.235	-0.03058	-0.152	-0.02573	-0.151	-0.02573	-0.151	-0.02644	99.09	0.93699	-0.15	-0.025	-0.149	-0.02644	-0.148	-0.02721	-0.147	-0.03089	-0.146	-0.02941	67.31	0.43623
89.754	1.62275	85.041	0.94718	83.845	0.89504	77.337	0.75754	12.29	-0.02811	-0.152	-0.02424	-0.151	-0.025	-0.151	-0.02793	99.15	0.92257	-0.15	-0.02941	-0.149	-0.02868	-0.148	-0.03013	-0.147	-0.02721	-0.146	-0.02868	67.362	0.43637
89.814	1.62513	85.1	0.92973	83.905	0.87769	77.389	0.76295	12.35	-0.02232	-0.152	-0.02644	-0.151	-0.02573	-0.151	-0.02721	99.207	0.91994	-0.15	-0.02868	-0.149	-0.02868	-0.148	-0.02721	-0.147	-0.02573	-0.146	-0.03089	67.417	0.44141
89.872	1.6065	85.156	0.92726	83.964	0.87665	77.442	0.76454	12.412	-0.02729	-0.152	-0.02573	-0.151	-0.02352	-0.151	-0.02721	99.262	0.92308	-0.15	-0.02644	-0.149	-0.03013	-0.148	-0.02793	-0.147	-0.02645	-0.146	-0.03013	67.475	0.45144
89.926	1.59733	85.211	0.93438	84.021	0.87957	77.495	0.77124	12.473	-0.02816	-0.152	-0.02499	-0.151	-0.02721	-0.151	-0.02868	99.317	0.92484	-0.15	-0.02868	-0.149	-0.02868	-0.148	-0.02793	-0.147	-0.02868	-0.146	-0.02721	67.536	0.44912
89.983	1.62283	85.265	0.93465	84.078	0.88532	77.55	0.76756	12.531	-0.03315	-0.152	-0.02644	-0.151	-0.02352	-0.151	-0.025	99.37	0.92798	-0.15	-0.02868	-0.149	-0.02868	-0.148	-0.02644	-0.147	-0.03013	-0.146	-0.02793	67.597	0.44687
90.046	1.64439	85.316	0.93766	84.132	0.88284	77.609	0.7731	12.588	-0.02818	-0.152	-0.02573	-0.151	-0.025	-0.151	-0.02573	99.422	0.92237	-0.15	-0.02868	-0.149	-0.02941	-0.148	-0.02793	-0.147	-0.03089	-0.146	-0.02793	67.657	0.44703
90.111	1.64118	85.369	0.92833	84.184	0.88176	77.671	0.77465	12.643	-0.03151	-0.152	-0.02573	-0.151	-0.02573	-0.151	-0.02644	99.476	0.93144	-0.15	-0.02941	-0.149	-0.02868	-0.148	-0.02721	-0.147	-0.02941	-0.146	-0.02868	67.715	0.45088
90.174	1.60518	85.423	0.93954	84.237	0.88202	77.733	0.77492	12.695	-0.03071	-0.152	-0.02279	-0.151	-0.02279	-0.151	-0.02573	99.535	0.94203	-0.15	-0.02573	-0.149	-0.02573	-0.148	-0.02793	-0.147	-0.03089	-0.146	-0.03013	67.77	0.44604
90.235	1.61722	85.484	0.94394	84.292	0.89041	77.793	0.77126	12.748	-0.03154	-0.152	-0.02424	-0.151	-0.02573	-0.151	-0.02573	99.597	0.93938	-0.15	-0.02793	-0.149	-0.02644	-0.148	-0.02644	-0.147	-0.02645	-0.146	-0.02573	67.824	0.44377
90.293	1.62736	85.547	0.94702	84.35	0.89202	77.849	0.76237	12.802	-0.02987	-0.152	-0.02573	-0.151	-0.02279	-0.151	-0.02644	99.657	0.93372	-0.15	-0.02941	-0.149	-0.02793	-0.148	-0.03089	-0.147	-0.02868	-0.146	-0.02868	67.878	0.45253
90.347	1.59512	85.607	0.94189	84.41	0.89638	77.903	0.76516	12.858	-0.02989	-0.152	-0.02499	-0.151	-0.02573	-0.151	-0.02573	99.716	0.92959	-0.15	-0.02793	-0.149	-0.02868	-0.148	-0.02644	-0.147	-0.02868	-0.146	-0.02721	67.93	0.45146
90.403	1.61865	85.666	0.93391	84.471	0.8926	77.957	0.7654	12.918	-0.02328	-0.152	-0.02499	-0.151	-0.02424	-0.151	-0.02644	99.774	0.93427	-0.15	-0.02793	-0.149	-0.02793	-0.148	-0.02941	-0.147	-0.02645	-0.146	-0.02868	67.984	0.45032
90.463	1.65188	85.723	0.93972	84.531	0.88475	78.01	0.77348	12.981	-0.02911	-0.152	-0.02573	-0.151	-0.02424	-0.151	-0.025	99.83	0.93012	-0.15	-0.02644	-0.149	-0.02868	-0.148	-0.02793	-0.147	-0.02793	-0.146	-0.02868	68.042	0.45176
90.527	1.63702	85.778	0.94276	84.588	0.89184	78.062	0.7737	13.041	-0.02912	-0.152	-0.02499	-0.151	-0.02424	-0.151	-0.02424	99.882	0.92449	-0.15	-0.02868	-0.149	-0.02721	-0.148	-0.02644	-0.147	-0.02721	-0.146	-0.02941	68.105	0.45935
90.591	1.61448	85.831	0.93751	84.644	0.88529	78.116	0.77659	13.099	-0.03498	-0.152	-0.02573	-0.151	-0.02424	-0.151	-0.02644	99.935	0.93358	-0.15	-0.02868	-0.149	-0.02793	-0.148	-0.02793	-0.147	-0.03013	-0.146	-0.03089	68.167	0.45825
90.653	1.6401	85.884	0.93913	84.697	0.88829	78.176	0.77821	13.154	-0.03084	-0.152	-0.02424	-0.151	-0.025	-0.151	-0.02721	99.989	0.93237	-0.15	-0.02721	-0.149	-0.03013	-0.148	-0.02721	-0.147	-0.02573	-0.146	-0.02793	68.225	0.45225
90.71	1.61737	85.938	0.94901	84.75	0.88855	78.238	0.78635	13.208	-0.02667	-0.152	-0.02424	-0.151	-0.02644	-0.151	-0.025	100.043	0.93263	-0.15	-0.02868	-0.149	-0.02793	-0.148	-0.02424	-0.147	-0.03382	-0.146	-0.02793	68.281	0.45362
90.766	1.61985	85.993	0.94795	84.803	0.89013	78.298	0.77473	13.264	-0.0275	-0.152	-0.02573	-0.151	-0.02352	-0.151	-0.025	100.1	0.93731	-0.15	-0.02644	-0.149	-0.02941	-0.148	-0.02573	-0.147	-0.03013	-0.146	-0.02721	68.337	0.45998
90.821	1.61832	86.051	0.94682	84.857	0.89722	78.355	0.77241	13.317	-0.0242	-0.152	-0.02279	-0.151	-0.02573	-0.151	-0.02573	100.161	0.94347	-0.15	-0.02644	-0.149	-0.02793	-0.148	-0.025	-0.147	-0.02645	-0.146	-0.02868	68.391	0.4527
90.881	1.64206	86.113	0.94991	84.915	0.89883	78.412	0.77394	13.369	-0.02752	-0.152	-0.02499	-0.151	-0.02352	-0.151	-0.02644	100.224	0.94377	-0.15	-0.02721	-0.149	-0.02721	-0.148	-0.02793	-0.147	-0.02941	-0.146	-0.03013	68.443	0.45777
90.947	1.67543	86.173	0.9461	84.977	0.90321	78.468	0.77812	13.423	-0.02422	-0.152	-0.02279	-0.151	-0.02573	-0.151	-0.02573	100.284	0.93963	-0.15	-0.02573	-0.149	-0.02868	-0.148	-0.02644	-0.147	-0.02645	-0.146	-0.02645	68.495	0.45791
91.012	1.63739	86.231	0.9464	85.04	0.90086	78.521	0.78101	13.483	-0.02755	-0.152	-0.02352	-0.151	-0.02352	-0.151	-0.02573	100.34	0.9325	-0.15	-0.02793	-0.149	-0.02793	-0.148	-0.02721	-0.147	-0.03089	-0.146	-0.02941	68.55	0.45557
91.073	1.61089	86.287	0.94257	85.099	0.89839	78.573	0.77336	13.543	-0.02675	-0.152	-0.02352	-0.151	-0.02352	-0.151	-0.02721	100.395	0.94015	-0.15	-0.02424	-0.149	-0.02793	-0.148	-0.02868	-0.147	-0.02941	-0.146	-0.02645	68.611	0.46817
91.132	1.63453	86.341	0.95107	85.156	0.89317	78.627	0.78147	13.602	-0.02758	-0.152	-0.02499	-0.151	-0.02424	-0.151	-0.02573	100.45	0.94185	-0.15	-0.02721	-0.149	-0.03013	-0.148	-0.02793	-0.147	-0.02868	-0.146	-0.02645	68.673	0.46341
91.188	1.61954	86.396	0.95135	85.211	0.8921	78.682	0.78171	13.661	-0.03097	-0.152	-0.02424	-0.151	-0.025	-0.151	-0.02721	100.504	0.94211	-0.15	-0.02644	-0.149	-0.02721	-0.148	-0.02941	-0.147	-0.02868	-0.146	-0.02941	68.733	0.46357
91.242	1.62189	86.45	0.95574	85.265	0.89645	78.741	0.78591	13.719	-0.0293	-0.152	-0.02352	-0.151	-0.02352	-0.151	-0.02424	100.555	0.93944	-0.15	-0.02721	-0.149	-0.02941	-0.148	-0.02941	-0.147	-0.02868	-0.146	-0.02868	68.792	0.45995
91.301	1.64367	86.502	0.945	85.317	0.90079	78.802	0.78618	13.776	-0.03182	-0.152	-0.02573	-0.151	-0.02424	-0.151	-0.02644	100.609	0.93969	-0.15	-0.02941	-0.149	-0.02644	-0.148	-0.02573	-0.147	-0.02868	-0.146	-0.025	68.848	0.46389
91.364	1.6675	86.556	0.95082	85.369	0.89695	78.864	0.78379	13.83	-0.03184	-0.152	-0.02644	-0.151	-0.02573	-0.151	-0.02644	100.668	0.95327	-0.15	-0.02721	-0.149	-0.02793	-0.148	-0.02721	-0.147	-0.02868	-0.146	-0.02868	68.903	0.46526
91.428	1.64287	86.617	0.95937	85.424	0.9054	78.924	0.78543	13.881	-0.03103	-0.152	-0.02573	-0.151	-0.02644	-0.151	-0.025	100.73	0.95058	-0.15	-0.02793	-0.149	-0.02793	-0.148	-0.02644	-0.147	-0.02793	-0.146	-0.02941	68.956	0.45916
91.491	1.6376	86.68	0.96518	85.484	0.91254	78.981	0.78036	13.934	-0.02766	-0.152	-0.02499	-0.151	-0.02721	-0.151	-0.02793	100.79	0.94345	-0.15	-0.02868	-0.149	-0.02644	-0.148	-0.03089	-0.147	-0.03089	-0.146	-0.02868	69.009	0.46182
91.55	1.64201	86.739	0.95447	85.547	0.91009	79.036	0.77931	13.989	-0.02685	-0.152	-0.02424	-0.151	-0.02132	-0.151	-0.02352	100.847	0.93637	-0.15	-0.02793	-0.149	-0.02868	-0.148	-0.02793	-0.147	-0.025	-0.146	-0.03089	69.063	0.46693
91.606	1.6444	86.798	0.95206	85.607	0.90495	79.089	0.78349	14.048	-0.02266	-0.152	-0.02424	-0.151	-0.025	-0.151	-0.02644	100.905	0.94698	-0.15	-0.02793	-0.149	-0.02941	-0.148	-0.03013	-0.147	-0.03089	-0.146	-0.02721	69.119	0.46463
91.662	1.62545	86.855	0.95092	85.666	0.89563	79.142	0.78372	14.109	-0.02688	-0.152	-0.02499	-0.151	-0.025	-0.151	-0.02644	100.961	0.94425	-0.15	-0.02573	-0.149	-0.02793	-0.148	-0.03013	-0.147	-0.02868	-0.146	-0.03013	69.179	0.47723
91.721	1.64728	86.911	0.9512	85.723	0.90142	79.194	0.7879	14.17	-0.0252	-0.152	-0.02279	-0.151	-0.025	-0.151	-0.02573	101.014	0.94306	-0.15	-0.02721	-0.149	-0.03013	-0.148	-0.02793	-0.147	-0.02793	-0.146	-0.02868	69.241	0.4687
91.784	1.65562	86.964	0.95425	85.778	0.90035	79.249	0.78944	14.231	-0.02773	-0.152	-0.02644	-0.151	-0.025	-0.151	-0.02644	101.066	0.93443	-0.15	-0.02721	-0.149	-0.02721	-0.148	-0.02793	-0.147	-0.02793	-0.146	-0.02868	69.301	0.47009
91.849	1.67554	87.015	0.94904	85.831	0.90061	79.309	0.79236	14.288	-0.02692	-0.152	-0.02644	-0.151	-0.025	-0.151	-0.02424	101.119	0.94654	-0.15	-0.02644	-0.149	-0.03089	-0.148	-0.02644	-0.147	-0.02645	-0.146	-0.02573	69.359	0.47025
91.912	1.64702	87.068	0.95756	85.884	0.90764	79.372	0.79789	14.341	-0.03198	-0.152	-0.02424	-0.151	-0.02352	-0.151	-0.02424	101.174	0.95124	-0.15	-0.02644	-0.149	-0.02793	-0.148	-0.02793	-0.147	-0.02941	-0.146	-0.03162	69.414	0.4704
91.971	1.62426	87.123	0.95784	85.938	0.90791	79.433	0.7942	14.395	-0.03286	-0.152	-0.02868	-0.151	-0.025	-0.151	-0.02644	101.233	0.96039	-0.15	-0.02644	-0.149	-0.02868	-0.148	-0.02793	-0.147	-0.02868	-0.146	-0.02793	69.468	0.46933
92.028	1.66356	87.183	0.96087	85.993	0.91094	79.491	0.78654	14.448	-0.02865	-0.152	-0.02352	-0.151	-0.02424	-0.151	-0.025	101.295	0.95625	-0.15	-0.02868	-0.149	-0.02868	-0.148	-0.02868	-0.147	-0.02721	-0.146	-0.02793	69.522	0.4707
92.083	1.63684	87.244	0.96672	86.051	0.91256	79.548	0.79213	14.5	-0.03203	-0.152	-0.02721	-0.151	-0.02721	-0.151	-0.02573	101.355	0.95209	-0.15	-0.02868	-0.149	-0.02941	-0.148	-0.02721	-0.147	-0.03013	-0.146	-0.02793	69.576	0.47711
92.139	1.65478	87.305	0.96149	86.113	0.91153	79.603	0.79099	14.555	-0.02615	-0.152	-0.02573	-0.151	-0.02573	-0.151	-0.02721	101.415	0.95238	-0.15	-0.02793	-0.149	-0.02721	-0.148	-0.02721	-0.147	-0.02868	-0.146	-0.02941	69.629	0.47474
92.201	1.66505	87.364	0.96871	86.174	0.91317	79.656	0.79123	14.616	-0.0253	-0.152	-0.02573	-0.151	-0.025	-0.151	-0.025	101.473	0.9541	-0.15	-0.02793	-0.149	-0.02868	-0.148	-0.02721	-0.147	-0.02941	-0.146	-0.02793	69.684	0.47115
92.265	1.68308	87.421	0.96072	86.232	0.90934	79.707	0.78887	14.679	-0.02531	-0.152	-0.02424	-0.151	-0.02573	-0.151	-0.02644	101.527	0.95143	-0.15	-0.02573	-0.149	-0.02793	-0.148	-0.02721	-0.147	-0.03013	-0.146	-0.03013	69.743	0.48379
92.327	1.64084	87.475	0.95137	86.288	0.90827	79.76	0.79306	14.74	-0.02703	-0.152	-0.02352	-0.151	-0.02204	-0.151	-0.02352	101.581	0.95316	-0.15	-0.02868	-0.149	-0.03013	-0.148	-0.02793	-0.147	-0.03089	-0.146	-0.03013	69.805	0.4815
92.388	1.63362	87.528	0.95991	86.342	0.90854	79.817	0.79987	14.797	-0.0304	-0.152	-0.02499	-0.151	-0.02424	-0.151	-0.02868	101.635	0.95786	-0.15	-0.02721	-0.149	-0.02793	-0.148	-0.02868	-0.147	-0.02868	-0.146	-0.02868	69.865	0.47792
92.445	1.66515	87.582	0.95878	86.397	0.91158	79.878	0.80549	14.852	-0.03299	-0.152	-0.02352	-0.151	-0.02424	-0.151	-0.02352	101.688	0.95812	-0.15	-0.02644	-0.149	-0.02793	-0.148	-0.02868	-0.147	-0.03013	-0.146	-0.03089	69.923	0.47306
92.5	1.64433	87.634	0.9646	86.45	0.91184	79.94	0.80441	14.908	-0.02961	-0.152	-0.02573	-0.151	-0.02644	-0.151	-0.02868	101.742	0.95245	-0.15	-0.02721	-0.149	-0.02721	-0.148	-0.02721	-0.147	-0.02721	-0.146	-0.02721	69.981	0.482
92.557	1.65446	87.689	0.9676	86.502	0.91343	79.999	0.79671	14.961	-0.02962	-0.152	-0.02352	-0.151	-0.02573	-0.151	-0.02793	101.8	0.96165	-0.15	-0.02793	-0.149	-0.02941	-0.148	-0.02793	-0.147	-0.02793	-0.146	-0.03089	70.038	0.47841
92.619	1.65499	87.75	0.97348	86.556	0.9137	80.056	0.79437	15.013	-0.03046	-0.152	-0.02573	-0.151	-0.02352	-0.151	-0.02352	101.862	0.9634	-0.15	-0.02573	-0.149	-0.03089	-0.148	-0.025	-0.147	-0.02721	-0.146	-0.02793	70.091	0.47481
92.682	1.68673	87.813	0.9766	86.617	0.925	80.113	0.79462	15.066	-0.03047	-0.152	-0.02644	-0.151	-0.02644	-0.151	-0.02721	101.925	0.9667	-0.15	-0.02868	-0.149	-0.03013	-0.148	-0.02644	-0.147	-0.02721	-0.146	-0.02645	70.142	0.47367
92.747	1.67753	87.875	0.96584	86.678	0.92531	80.167	0.79883	15.122	-0.02795	-0.152	-0.02499	-0.151	-0.02573	-0.151	-0.02352	101.983	0.96252	-0.15	-0.02644	-0.149	-0.03089	-0.148	-0.02941	-0.147	-0.02941	-0.146	-0.02721	70.195	0.48385
92.808	1.65471	87.932	0.96198	86.738	0.92148	80.221	0.79907	15.184	-0.02542	-0.152	-0.02499	-0.151	-0.02644	-0.151	-0.02644	102.039	0.94932	-0.15	-0.025	-0.149	-0.02941	-0.148	-0.02573	-0.147	-0.02793	-0.146	-0.02941	70.25	0.48652
92.867	1.63959	87.989	0.96363	86.797	0.91488	80.273	0.8019	15.246	-0.02715	-0.152	-0.02721	-0.151	-0.025	-0.151	-0.025	102.095	0.95857	-0.15	-0.02644	-0.149	-0.02573	-0.148	-0.02793	-0.147	-0.02793	-0.146	-0.02868	70.309	0.48793
92.923	1.67716	88.044	0.9667	86.855	0.90969	80.328	0.79817	15.305	-0.02886	-0.152	-0.02644	-0.151	-0.02204	-0.151	-0.02573	102.149	0.95585	-0.15	-0.02721	-0.149	-0.02941	-0.148	-0.02868	-0.147	-0.02868	-0.146	-0.02941	70.37	0.48558
92.978	1.662	88.096	0.96697	86.911	0.91409	80.384	0.80905	15.365	-0.02972	-0.152	-0.02424	-0.151	-0.02644	-0.151	-0.025	102.2	0.95754	-0.15	-0.02793	-0.149	-0.02941	-0.148	-0.02721	-0.147	-0.03013	-0.146	-0.02868	70.431	0.49082
93.037	1.66251	88.147	0.96308	86.963	0.90744	80.444	0.81071	15.422	-0.02974	-0.152	-0.02424	-0.151	-0.02424	-0.151	-0.02644	102.253	0.9608	-0.15	-0.02793	-0.149	-0.02793	-0.148	-0.02721	-0.147	-0.02868	-0.146	-0.02868	70.49	0.49099
93.102	1.69627	88.2	0.97166	87.014	0.91594	80.507	0.81229	15.475	-0.0323	-0.152	-0.02499	-0.151	-0.02644	-0.151	-0.02721	102.308	0.96252	-0.15	-0.02721	-0.149	-0.02793	-0.148	-0.02793	-0.147	-0.02793	-0.146	-0.02868	70.547	0.49115
93.167	1.67735	88.257	0.97195	87.067	0.9162	80.567	0.80857	15.527	-0.02892	-0.152	-0.02424	-0.151	-0.02644	-0.151	-0.02644	102.369	0.96581	-0.15	-0.02868	-0.149	-0.02721	-0.148	-0.02721	-0.147	-0.02793	-0.146	-0.02868	70.601	0.48247
93.228	1.65832	88.318	0.97922	87.123	0.92338	80.624	0.80216	15.58	-0.03233	-0.152	-0.02573	-0.151	-0.02424	-0.151	-0.02573	102.431	0.96757	-0.15	-0.02644	-0.149	-0.02793	-0.148	-0.02941	-0.147	-0.03013	-0.146	-0.02941	70.655	0.48892
93.287	1.65487	88.38	0.97812	87.182	0.92646	80.679	0.80509	15.634	-0.0264	-0.152	-0.02499	-0.151	-0.02644	-0.151	-0.02721	102.492	0.96193	-0.15	-0.02793	-0.149	-0.02868	-0.148	-0.02721	-0.147	-0.03162	-0.146	-0.02868	70.709	0.48908
93.342	1.671	88.441	0.96732	87.243	0.92676	80.734	0.80395	15.691	-0.02896	-0.152	-0.02573	-0.151	-0.02352	-0.151	-0.025	102.551	0.96367	-0.15	-0.02868	-0.149	-0.03013	-0.148	-0.02868	-0.147	-0.03162	-0.146	-0.03013	70.762	0.49052
93.397	1.66168	88.5	0.97321	87.305	0.92428	80.788	0.80688	15.751	-0.02472	-0.152	-0.02573	-0.151	-0.02644	-0.151	-0.02424	102.608	0.9655	-0.15	-0.02793	-0.149	-0.02941	-0.148	-0.02644	-0.147	-0.02721	-0.146	-0.02941	70.817	0.49193
93.456	1.66218	88.556	0.97069	87.364	0.92044	80.841	0.8111	15.813	-0.02556	-0.152	-0.02499	-0.151	-0.02204	-0.151	-0.02644	102.662	0.96721	-0.15	-0.02644	-0.149	-0.02793	-0.148	-0.02793	-0.147	-0.03233	-0.146	-0.02941	70.877	0.49839
93.522	1.68237	88.608	0.97096	87.421	0.92342	80.893	0.80336	15.873	-0.03069	-0.152	-0.02499	-0.151	-0.02573	-0.151	-0.02573	102.714	0.96892	-0.15	-0.02644	-0.149	-0.02941	-0.148	-0.03089	-0.147	-0.02793	-0.146	-0.02793	70.94	0.49982
93.586	1.69656	88.66	0.97123	87.474	0.92098	80.95	0.81159	15.93	-0.0333	-0.152	-0.02204	-0.151	-0.025	-0.151	-0.02573	102.767	0.96917	-0.15	-0.03013	-0.149	-0.02868	-0.148	-0.025	-0.147	-0.02721	-0.146	-0.02721	71	0.49498
93.649	1.67557	88.714	0.97569	87.527	0.92259	81.011	0.81725	15.984	-0.035	-0.152	-0.02573	-0.151	-0.02424	-0.151	-0.02573	102.82	0.97098	-0.15	-0.02793	-0.149	-0.03013	-0.148	-0.02868	-0.147	-0.02793	-0.146	-0.02941	71.058	0.49262
93.707	1.64279	88.768	0.9774	87.581	0.92843	81.072	0.81084	16.038	-0.0299	-0.152	-0.02499	-0.151	-0.02644	-0.151	-0.02424	102.876	0.96969	-0.15	-0.02644	-0.149	-0.02941	-0.148	-0.02644	-0.147	-0.02868	-0.146	-0.02941	71.113	0.49024
93.762	1.67069	88.825	0.98043	87.634	0.92869	81.131	0.8111	16.093	-0.0265	-0.152	-0.02499	-0.151	-0.02573	-0.151	-0.025	102.935	0.98049	-0.15	-0.03013	-0.149	-0.03013	-0.148	-0.02868	-0.147	-0.02941	-0.146	-0.03162	71.168	0.49417
93.818	1.68098	88.884	0.98216	87.689	0.93032	81.19	0.80737	16.146	-0.03076	-0.152	-0.02499	-0.151	-0.02573	-0.151	-0.02721	102.997	0.97923	-0.15	-0.02573	-0.149	-0.03013	-0.148	-0.02941	-0.147	-0.02941	-0.146	-0.03013	71.222	0.49433
93.875	1.67561	88.946	0.97968	87.75	0.93341	81.247	0.81025	16.199	-0.02994	-0.152	-0.02352	-0.151	-0.025	-0.151	-0.025	103.057	0.9766	-0.15	-0.02793	-0.149	-0.02941	-0.148	-0.02573	-0.147	-0.02645	-0.146	-0.02793	71.273	0.4907
93.938	1.68405	89.008	0.98138	87.813	0.93372	81.302	0.80917	16.256	-0.0291	-0.152	-0.02721	-0.151	-0.02573	-0.151	-0.025	103.115	0.96938	-0.15	-0.02573	-0.149	-0.02793	-0.148	-0.02868	-0.147	-0.02793	-0.146	-0.02793	71.326	0.49463
94.003	1.70225	89.066	0.9747	87.875	0.92989	81.354	0.8094	16.317	-0.02567	-0.152	-0.02279	-0.151	-0.025	-0.151	-0.02573	103.171	0.9711	-0.15	-0.02721	-0.149	-0.02941	-0.148	-0.02644	-0.147	-0.03013	-0.146	-0.02721	71.383	0.49734
94.066	1.68313	89.121	0.97224	87.932	0.92323	81.405	0.81233	16.379	-0.02312	-0.152	-0.02868	-0.151	-0.02573	-0.151	-0.02573	103.226	0.97137	-0.15	-0.02793	-0.149	-0.02644	-0.148	-0.03013	-0.147	-0.02793	-0.146	-0.02793	71.445	0.5013
94.124	1.68566	89.176	0.97808	87.988	0.92486	81.459	0.81927	16.437	-0.02827	-0.152	-0.02279	-0.151	-0.02424	-0.151	-0.02644	103.28	0.97465	-0.15	-0.02868	-0.149	-0.03013	-0.148	-0.02868	-0.147	-0.02941	-0.146	-0.02721	71.507	0.50527
94.181	1.66061	89.23	0.98396	88.043	0.93207	81.516	0.81683	16.494	-0.03085	-0.152	-0.02499	-0.151	-0.02573	-0.151	-0.02424	103.333	0.97042	-0.15	-0.02793	-0.149	-0.02941	-0.148	-0.02793	-0.147	-0.02645	-0.146	-0.02868	71.567	0.5004
94.236	1.69049	89.282	0.98142	88.096	0.93233	81.575	0.82243	16.55	-0.03176	-0.152	-0.02644	-0.151	-0.025	-0.151	-0.02573	103.386	0.97067	-0.15	-0.025	-0.149	-0.02573	-0.148	-0.02793	-0.147	-0.02941	-0.146	-0.02721	71.625	0.50183
94.293	1.69688	89.334	0.98307	88.147	0.92564	81.636	0.81868	16.605	-0.02919	-0.152	-0.02279	-0.151	-0.025	-0.151	-0.02352	103.441	0.97688	-0.15	-0.02644	-0.149	-0.02573	-0.148	-0.02644	-0.147	-0.02573	-0.146	-0.02941	71.682	0.50323
94.356	1.69154	89.391	0.98755	88.2	0.93005	81.697	0.82165	16.657	-0.03351	-0.152	-0.02644	-0.151	-0.02644	-0.151	-0.02644	103.502	0.98167	-0.15	-0.02721	-0.149	-0.02868	-0.148	-0.02644	-0.147	-0.03162	-0.146	-0.02645	71.734	0.50089
94.421	1.70002	89.452	0.99486	88.257	0.93593	81.756	0.8112	16.709	-0.02922	-0.152	-0.02499	-0.151	-0.02279	-0.151	-0.025	103.563	0.98352	-0.15	-0.025	-0.149	-0.02721	-0.148	-0.02793	-0.147	-0.02573	-0.146	-0.02868	71.787	0.50104
94.484	1.70647	89.513	0.99518	88.318	0.9459	81.812	0.81947	16.764	-0.03008	-0.152	-0.02424	-0.151	-0.02424	-0.151	-0.02352	103.622	0.98078	-0.15	-0.02793	-0.149	-0.02868	-0.148	-0.02721	-0.147	-0.02793	-0.146	-0.02793	71.84	0.4999
94.546	1.68537	89.572	0.98574	88.38	0.94756	81.866	0.8157	16.823	-0.02667	-0.152	-0.02499	-0.151	-0.02644	-0.151	-0.02644	103.682	0.97657	-0.15	-0.02644	-0.149	-0.02868	-0.148	-0.03013	-0.147	-0.02868	-0.146	-0.03234	71.894	0.5102
94.603	1.67012	89.629	0.98461	88.44	0.93268	81.919	0.82135	16.884	-0.02838	-0.152	-0.02352	-0.151	-0.02573	-0.151	-0.025	103.739	0.97988	-0.15	-0.02644	-0.149	-0.02941	-0.148	-0.02793	-0.147	-0.02793	-0.146	-0.02868	71.95	0.50781
94.657	1.67841	89.686	0.99191	88.5	0.93849	81.972	0.82289	16.945	-0.02755	-0.152	-0.02573	-0.151	-0.02721	-0.151	-0.02424	103.796	0.97859	-0.15	-0.02793	-0.149	-0.02644	-0.148	-0.02793	-0.147	-0.02941	-0.146	-0.02721	72.01	0.50799
94.713	1.70451	89.741	0.98937	88.556	0.93597	82.025	0.81641	17.005	-0.03447	-0.152	-0.02499	-0.151	-0.02644	-0.151	-0.025	103.849	0.98334	-0.15	-0.02721	-0.149	-0.02941	-0.148	-0.02793	-0.147	-0.02721	-0.146	-0.02868	72.073	0.51452
94.773	1.70107	89.794	0.98546	88.608	0.93207	82.082	0.82339	17.064	-0.03016	-0.152	-0.02644	-0.151	-0.025	-0.151	-0.02573	103.899	0.97312	-0.15	-0.02868	-0.149	-0.02793	-0.148	-0.02793	-0.147	-0.02645	-0.146	-0.02941	72.134	0.50206
94.837	1.69186	89.846	0.99135	88.66	0.93233	82.143	0.82902	17.12	-0.03192	-0.152	-0.02573	-0.151	-0.025	-0.151	-0.02721	103.952	0.98237	-0.15	-0.02424	-0.149	-0.02868	-0.148	-0.03013	-0.147	-0.02721	-0.146	-0.02868	72.192	0.50093
94.901	1.71013	89.9	0.98745	88.713	0.93675	82.206	0.82666	17.174	-0.03277	-0.152	-0.02573	-0.151	-0.02573	-0.151	-0.02424	104.007	0.9841	-0.15	-0.02721	-0.149	-0.02941	-0.148	-0.02721	-0.147	-0.02868	-0.146	-0.03013	72.248	0.50365
94.963	1.69489	89.958	0.99752	88.768	0.93983	82.266	0.82556	17.228	-0.03105	-0.152	-0.02644	-0.151	-0.02573	-0.151	-0.02573	104.066	0.99192	-0.15	-0.02941	-0.149	-0.02868	-0.148	-0.03013	-0.147	-0.02721	-0.146	-0.02868	72.302	0.50761
95.021	1.69141	90.017	0.99644	88.824	0.94147	82.323	0.81506	17.28	-0.03369	-0.152	-0.02424	-0.151	-0.025	-0.151	-0.02644	104.126	0.99378	-0.15	-0.02573	-0.149	-0.02793	-0.148	-0.02573	-0.147	-0.02868	-0.146	-0.03013	72.355	0.50776
95.076	1.68792	90.077	0.99113	88.883	0.94738	82.379	0.82342	17.333	-0.03023	-0.152	-0.02424	-0.151	-0.025	-0.151	-0.02424	104.187	0.98654	-0.15	-0.02721	-0.149	-0.03162	-0.148	-0.02941	-0.147	-0.02793	-0.146	-0.02793	72.407	0.50916
95.131	1.70817	90.138	1.00266	88.946	0.95186	82.434	0.8277	17.388	-0.03109	-0.152	-0.02424	-0.151	-0.025	-0.151	-0.02721	104.247	0.98683	-0.15	-0.02721	-0.149	-0.02793	-0.148	-0.02644	-0.147	-0.02941	-0.146	-0.03013	72.46	0.51318
95.191	1.70675	90.198	0.98336	89.008	0.94383	82.486	0.82251	17.449	-0.02851	-0.152	-0.02644	-0.151	-0.02573	-0.151	-0.02573	104.304	0.98553	-0.15	-0.02868	-0.149	-0.02941	-0.148	-0.02868	-0.147	-0.02721	-0.146	-0.02941	72.516	0.51204
95.256	1.71712	90.254	0.99768	89.066	0.94412	82.537	0.82414	17.512	-0.02594	-0.152	-0.02424	-0.151	-0.02424	-0.151	-0.02644	104.357	0.98128	-0.15	-0.02721	-0.149	-0.02644	-0.148	-0.02573	-0.147	-0.02721	-0.146	-0.03013	72.578	0.52117
95.322	1.71382	90.308	0.98537	89.121	0.9346	82.591	0.82438	17.572	-0.03029	-0.152	-0.02279	-0.151	-0.02721	-0.151	-0.02573	104.411	0.99066	-0.15	-0.02721	-0.149	-0.02868	-0.148	-0.02868	-0.147	-0.03089	-0.146	-0.03013	72.64	0.51879
95.384	1.70048	90.361	0.99964	89.175	0.94049	82.65	0.83402	17.629	-0.03379	-0.152	-0.02644	-0.151	-0.02279	-0.151	-0.025	104.464	0.99386	-0.15	-0.02793	-0.149	-0.02793	-0.148	-0.02868	-0.147	-0.02721	-0.146	-0.02868	72.698	0.51258
95.442	1.69313	90.414	0.98868	89.229	0.94494	82.712	0.83973	17.685	-0.03032	-0.152	-0.02279	-0.151	-0.02573	-0.151	-0.02793	104.517	0.99117	-0.15	-0.02793	-0.149	-0.02573	-0.148	-0.02644	-0.147	-0.02941	-0.146	-0.02721	72.756	0.51019
95.497	1.66788	90.467	0.99599	89.282	0.94375	82.774	0.84002	17.74	-0.03118	-0.152	-0.02573	-0.151	-0.02721	-0.151	-0.025	104.573	0.98987	-0.15	-0.02793	-0.149	-0.02941	-0.148	-0.02644	-0.147	-0.02721	-0.146	-0.02941	72.812	0.52055
95.552	1.69806	90.523	1.00049	89.334	0.94819	82.833	0.82407	17.793	-0.03384	-0.152	-0.02279	-0.151	-0.02721	-0.151	-0.02644	104.634	0.99321	-0.15	-0.02793	-0.149	-0.03089	-0.148	-0.02793	-0.147	-0.02573	-0.146	-0.02721	72.867	0.5169
95.611	1.73812	90.585	0.99942	89.39	0.9471	82.892	0.83243	17.844	-0.03211	-0.152	-0.03013	-0.151	-0.02721	-0.151	-0.02721	104.698	0.99656	-0.15	-0.02644	-0.149	-0.02941	-0.148	-0.02941	-0.147	-0.03013	-0.146	-0.02868	72.92	0.51963
95.675	1.7208	90.648	1.00818	89.452	0.95716	82.946	0.8273	17.898	-0.02862	-0.152	-0.02204	-0.151	-0.02352	-0.151	-0.025	104.759	0.99529	-0.15	-0.025	-0.149	-0.02573	-0.148	-0.02941	-0.147	-0.02573	-0.146	-0.02793	72.972	0.51597
95.74	1.69366	90.707	0.99725	89.513	0.95472	82.998	0.83157	17.957	-0.02604	-0.152	-0.02793	-0.151	-0.02793	-0.151	-0.025	104.816	0.98653	-0.15	-0.02644	-0.149	-0.02868	-0.148	-0.02868	-0.147	-0.02793	-0.146	-0.02868	73.026	0.52119
95.803	1.69227	90.763	0.9891	89.571	0.94383	83.051	0.83315	18.02	-0.02434	-0.152	-0.02279	-0.151	-0.02352	-0.151	-0.02424	104.872	0.99436	-0.15	-0.02644	-0.149	-0.02868	-0.148	-0.02941	-0.147	-0.03089	-0.146	-0.02941	73.082	0.52269
95.861	1.72449	90.819	0.99644	89.629	0.94548	83.104	0.83881	18.08	-0.02782	-0.152	-0.02573	-0.151	-0.02644	-0.151	-0.025	104.927	0.99463	-0.15	-0.02868	-0.149	-0.03013	-0.148	-0.02721	-0.147	-0.03089	-0.146	-0.02793	73.142	0.52669
95.917	1.68732	90.873	0.99811	89.686	0.94858	83.159	0.84311	18.139	-0.03129	-0.152	-0.02204	-0.151	-0.02644	-0.151	-0.02573	104.979	0.99036	-0.15	-0.02868	-0.149	-0.02793	-0.148	-0.02721	-0.147	-0.02793	-0.146	-0.02868	73.204	0.52812
95.972	1.71358	90.927	1.00121	89.741	0.94886	83.216	0.83529	18.196	-0.03395	-0.152	-0.02644	-0.151	-0.02352	-0.151	-0.02424	105.031	0.99061	-0.15	-0.02721	-0.149	-0.03013	-0.148	-0.02941	-0.147	-0.03013	-0.146	-0.02941	73.265	0.52573
96.03	1.7101	90.978	1.00148	89.794	0.94912	83.277	0.84233	18.252	-0.03047	-0.152	-0.02573	-0.151	-0.02573	-0.151	-0.02793	105.084	0.99687	-0.15	-0.02793	-0.149	-0.02721	-0.148	-0.02644	-0.147	-0.03089	-0.146	-0.03013	73.325	0.52849
96.093	1.73246	91.032	1.00176	89.846	0.95075	83.34	0.8399	18.305	-0.03133	-0.152	-0.02573	-0.151	-0.02573	-0.151	-0.025	105.141	1.00167	-0.15	-0.02793	-0.149	-0.02868	-0.148	-0.03013	-0.147	-0.02793	-0.146	-0.02941	73.382	0.52226
96.159	1.72506	91.091	1.00629	89.9	0.95803	83.4	0.83879	18.357	-0.02788	-0.152	-0.02499	-0.151	-0.02721	-0.151	-0.02644	105.203	1.0065	-0.15	-0.02721	-0.149	-0.02644	-0.148	-0.02793	-0.147	-0.03013	-0.146	-0.02793	73.435	0.52242
96.222	1.70778	91.154	1.01368	89.957	0.95276	83.457	0.82961	18.41	-0.02614	-0.152	-0.02721	-0.151	-0.02424	-0.151	-0.02279	105.265	0.99932	-0.15	-0.02868	-0.149	-0.02644	-0.148	-0.02941	-0.147	-0.02721	-0.146	-0.02793	73.487	0.52258
96.281	1.71628	91.215	1.00694	90.017	0.96001	83.512	0.83663	18.465	-0.02966	-0.152	-0.02279	-0.151	-0.02573	-0.151	-0.025	105.324	0.99804	-0.15	-0.02573	-0.149	-0.02793	-0.148	-0.02793	-0.147	-0.02721	-0.146	-0.02793	73.54	0.5279
96.338	1.70283	91.274	1.00159	90.077	0.96032	83.566	0.8382	18.524	-0.02355	-0.152	-0.02499	-0.151	-0.02352	-0.151	-0.02644	105.384	0.99537	-0.15	-0.02793	-0.149	-0.02868	-0.148	-0.02941	-0.147	-0.02793	-0.146	-0.02868	73.594	0.53056
96.393	1.69541	91.332	1.00189	90.138	0.95923	83.619	0.84117	18.586	-0.02617	-0.152	-0.02573	-0.151	-0.025	-0.151	-0.02644	105.44	1.00471	-0.15	-0.02573	-0.149	-0.02868	-0.148	-0.02868	-0.147	-0.03013	-0.146	-0.02941	73.651	0.53074
96.449	1.72967	91.387	1.00362	90.198	0.95954	83.671	0.83868	18.648	-0.02619	-0.152	-0.02721	-0.151	-0.02793	-0.151	-0.025	105.493	0.9959	-0.15	-0.02644	-0.149	-0.02644	-0.148	-0.02941	-0.147	-0.025	-0.146	-0.02941	73.713	0.53093
96.512	1.72622	91.441	1.00668	90.254	0.95425	83.724	0.84439	18.706	-0.03582	-0.152	-0.02721	-0.151	-0.02793	-0.151	-0.02644	105.545	1.00217	-0.15	-0.02721	-0.149	-0.02644	-0.148	-0.03013	-0.147	-0.02941	-0.146	-0.02941	73.775	0.5337
96.576	1.73673	91.494	1.00696	90.307	0.95032	83.782	0.84465	18.762	-0.03236	-0.152	-0.02644	-0.151	-0.02352	-0.151	-0.02573	105.598	1.00548	-0.15	-0.02573	-0.149	-0.02868	-0.148	-0.02941	-0.147	-0.02868	-0.146	-0.03013	73.834	0.53263
96.638	1.70543	91.547	1.00724	90.361	0.95899	83.845	0.85845	18.817	-0.02885	-0.152	-0.02644	-0.151	-0.02644	-0.151	-0.02573	105.652	1.00417	-0.15	-0.03013	-0.149	-0.02721	-0.148	-0.02573	-0.147	-0.02793	-0.146	-0.02573	73.891	0.52638
96.699	1.72981	91.602	1.01038	90.413	0.95779	83.905	0.84789	18.872	-0.03325	-0.152	-0.02424	-0.151	-0.02573	-0.151	-0.02573	105.709	1.00898	-0.15	-0.02721	-0.149	-0.03013	-0.148	-0.02868	-0.147	-0.03013	-0.146	-0.02721	73.947	0.53164
96.756	1.73031	91.66	1.01353	90.467	0.96229	83.963	0.83463	18.926	-0.02887	-0.152	-0.02573	-0.151	-0.02279	-0.151	-0.02644	105.768	1.00631	-0.15	-0.02868	-0.149	-0.02941	-0.148	-0.02721	-0.147	-0.02721	-0.146	-0.02721	74.001	0.53314
96.811	1.70693	91.72	1.01668	90.523	0.96821	84.021	0.84436	18.978	-0.02889	-0.152	-0.02279	-0.151	-0.02573	-0.151	-0.025	105.83	1.00958	-0.15	-0.02721	-0.149	-0.02793	-0.148	-0.02793	-0.147	-0.02793	-0.146	-0.03234	74.053	0.53071
96.867	1.72141	91.782	1.01556	90.584	0.97135	84.077	0.84601	19.031	-0.0298	-0.152	-0.02352	-0.151	-0.02424	-0.151	-0.02721	105.891	1.01294	-0.15	-0.02573	-0.149	-0.03089	-0.148	-0.02793	-0.147	-0.03013	-0.146	-0.02941	74.105	0.53471
96.928	1.73388	91.84	1.01301	90.647	0.97588	84.131	0.84487	19.089	-0.02629	-0.152	-0.02499	-0.151	-0.025	-0.151	-0.02644	105.949	0.99959	-0.15	-0.02721	-0.149	-0.02941	-0.148	-0.02644	-0.147	-0.03089	-0.146	-0.02721	74.158	0.53229
96.992	1.74237	91.896	1.01053	90.707	0.9621	84.183	0.84782	19.15	-0.02367	-0.152	-0.02644	-0.151	-0.02352	-0.151	-0.02573	106.005	1.00441	-0.15	-0.02424	-0.149	-0.02941	-0.148	-0.03013	-0.147	-0.02941	-0.146	-0.02868	74.217	0.54408
97.056	1.71905	91.951	1.01645	90.763	0.95818	84.236	0.84941	19.211	-0.02721	-0.152	-0.02352	-0.151	-0.025	-0.151	-0.02352	106.059	1.00773	-0.15	-0.02721	-0.149	-0.02941	-0.148	-0.02868	-0.147	-0.02721	-0.146	-0.02868	74.281	0.54553
97.119	1.73948	92.006	1.01389	90.819	0.96551	84.291	0.85106	19.271	-0.02986	-0.152	-0.02573	-0.151	-0.02352	-0.151	-0.025	106.113	1.008	-0.15	-0.02644	-0.149	-0.02793	-0.148	-0.02721	-0.147	-0.03013	-0.146	-0.02793	74.343	0.53929
97.177	1.73802	92.06	1.01279	90.874	0.96157	84.35	0.84994	19.33	-0.03338	-0.152	-0.02793	-0.151	-0.025	-0.151	-0.025	106.165	1.00667	-0.15	-0.02573	-0.149	-0.02721	-0.148	-0.02424	-0.147	-0.02721	-0.146	-0.02645	74.402	0.53947
97.233	1.71463	92.112	1.01307	90.927	0.96184	84.411	0.85703	19.387	-0.03076	-0.152	-0.02424	-0.151	-0.02644	-0.151	-0.02644	106.218	1.01148	-0.15	-0.02793	-0.149	-0.02721	-0.148	-0.02721	-0.147	-0.02793	-0.146	-0.02645	74.46	0.53321
97.288	1.71705	92.165	1.01473	90.978	0.96487	84.473	0.85732	19.441	-0.03341	-0.152	-0.02499	-0.151	-0.02279	-0.151	-0.025	106.275	1.01789	-0.15	-0.02793	-0.149	-0.02721	-0.148	-0.02721	-0.147	-0.03013	-0.146	-0.02793	74.515	0.53856
97.347	1.74551	92.224	1.02076	91.032	0.9708	84.533	0.85078	19.491	-0.03079	-0.152	-0.02499	-0.151	-0.02721	-0.151	-0.02424	106.336	1.01513	-0.15	-0.02868	-0.149	-0.03013	-0.148	-0.02644	-0.147	-0.02721	-0.146	-0.03013	74.567	0.53613
97.413	1.76608	92.286	1.02671	91.091	0.97815	84.591	0.85105	19.543	-0.02902	-0.152	-0.02573	-0.151	-0.02352	-0.151	-0.02424	106.397	1.01691	-0.15	-0.02868	-0.149	-0.02793	-0.148	-0.02644	-0.147	-0.02868	-0.146	-0.02721	74.618	0.53888
97.478	1.74667	92.347	1.01855	91.154	0.97703	84.645	0.84995	19.597	-0.02994	-0.152	-0.02279	-0.151	-0.02721	-0.151	-0.02573	106.455	1.0066	-0.15	-0.02644	-0.149	-0.02644	-0.148	-0.02644	-0.147	-0.02868	-0.146	-0.02941	74.67	0.5429
97.539	1.70531	92.405	1.00896	91.215	0.97173	84.699	0.85427	19.655	-0.02555	-0.152	-0.02424	-0.151	-0.02352	-0.151	-0.025	106.513	1.00688	-0.15	-0.02941	-0.149	-0.02941	-0.148	-0.03013	-0.147	-0.03013	-0.146	-0.02721	74.725	0.54818
97.597	1.73171	92.463	1.02627	91.274	0.96496	84.752	0.85452	19.716	-0.02556	-0.152	-0.02573	-0.151	-0.02644	-0.151	-0.02868	106.57	1.01628	-0.15	-0.02793	-0.149	-0.02573	-0.148	-0.02868	-0.147	-0.02941	-0.146	-0.02941	74.783	0.5497
97.652	1.73819	92.52	1.01808	91.331	0.96665	84.804	0.85611	19.777	-0.02998	-0.152	-0.02279	-0.151	-0.02424	-0.151	-0.02279	106.624	1.01654	-0.15	-0.02721	-0.149	-0.03013	-0.148	-0.03013	-0.147	-0.02868	-0.146	-0.02793	74.844	0.54989
97.707	1.73475	92.574	1.02262	91.386	0.96553	84.857	0.85775	19.838	-0.03	-0.152	-0.02868	-0.151	-0.02721	-0.151	-0.02721	106.677	1.01224	-0.15	-0.02721	-0.149	-0.02793	-0.148	-0.025	-0.147	-0.02941	-0.146	-0.02721	74.906	0.54623
97.767	1.7452	92.626	1.01437	91.44	0.97003	84.914	0.85937	19.896	-0.03175	-0.152	-0.02499	-0.151	-0.025	-0.151	-0.02793	106.729	1.01399	-0.15	-0.02573	-0.149	-0.03162	-0.148	-0.02868	-0.147	-0.02941	-0.146	-0.02941	74.966	0.54642
97.831	1.76384	92.678	1.02317	91.493	0.96892	84.977	0.86915	19.95	-0.03446	-0.152	-0.02573	-0.151	-0.02424	-0.151	-0.02352	106.783	1.01881	-0.15	-0.02721	-0.149	-0.02793	-0.148	-0.02424	-0.147	-0.02868	-0.146	-0.03013	75.023	0.54399
97.896	1.74033	92.733	1.0263	91.546	0.97056	85.039	0.85995	20.004	-0.0327	-0.152	-0.02868	-0.151	-0.02868	-0.151	-0.02644	106.841	1.0191	-0.15	-0.02793	-0.149	-0.02721	-0.148	-0.02941	-0.147	-0.02868	-0.146	-0.03013	75.077	0.55315
97.959	1.73696	92.79	1.02661	91.601	0.97507	85.098	0.85747	20.057	-0.02828	-0.152	-0.02424	-0.151	-0.02204	-0.151	-0.025	106.901	1.02862	-0.15	-0.02793	-0.149	-0.02721	-0.148	-0.02573	-0.147	-0.02941	-0.146	-0.03013	75.132	0.5482
98.018	1.73748	92.851	1.02693	91.659	0.97398	85.154	0.85504	20.11	-0.03181	-0.152	-0.02499	-0.151	-0.02644	-0.151	-0.02644	106.962	1.02585	-0.15	-0.02793	-0.149	-0.02721	-0.148	-0.02868	-0.147	-0.03013	-0.146	-0.02793	75.186	0.5471
98.074	1.7419	92.911	1.0244	91.72	0.97993	85.21	0.86207	20.164	-0.03182	-0.152	-0.02424	-0.151	-0.02644	-0.151	-0.02644	107.022	1.02763	-0.15	-0.02721	-0.149	-0.02793	-0.148	-0.02868	-0.147	-0.03013	-0.146	-0.02941	75.239	0.54979
98.128	1.73037	92.971	1.02331	91.781	0.97322	85.264	0.85824	20.222	-0.02654	-0.152	-0.02424	-0.151	-0.025	-0.151	-0.02644	107.082	1.0188	-0.15	-0.02941	-0.149	-0.02644	-0.148	-0.03089	-0.147	-0.02793	-0.146	-0.03089	75.292	0.54743
98.186	1.74093	93.03	1.02643	91.84	0.97914	85.316	0.86397	20.285	-0.0248	-0.152	-0.02279	-0.151	-0.02644	-0.151	-0.025	107.138	1.02056	-0.15	-0.02941	-0.149	-0.02868	-0.148	-0.02721	-0.147	-0.03089	-0.146	-0.02645	75.35	0.55275
98.248	1.77355	93.084	1.02391	91.896	0.97234	85.368	0.85872	20.348	-0.02482	-0.152	-0.02721	-0.151	-0.02721	-0.151	-0.02793	107.191	1.01476	-0.15	-0.02868	-0.149	-0.03089	-0.148	-0.02721	-0.147	-0.03089	-0.146	-0.03013	75.412	0.55942
98.313	1.78408	93.138	1.027	91.952	0.98394	85.423	0.86447	20.406	-0.03281	-0.152	-0.02279	-0.151	-0.02644	-0.151	-0.02721	107.244	1.02108	-0.15	-0.02644	-0.149	-0.02868	-0.148	-0.02793	-0.147	-0.03013	-0.146	-0.02868	75.473	0.55574
98.375	1.73459	93.192	1.02448	92.006	0.97575	85.484	0.86744	20.461	-0.0346	-0.152	-0.02499	-0.151	-0.02352	-0.151	-0.025	107.297	1.02443	-0.15	-0.02721	-0.149	-0.02573	-0.148	-0.02941	-0.147	-0.02868	-0.146	-0.03089	75.532	0.55206
98.435	1.72508	93.244	1.02902	92.06	0.9774	85.547	0.86774	20.517	-0.03017	-0.152	-0.02352	-0.151	-0.025	-0.151	-0.02424	107.351	1.0232	-0.15	-0.02721	-0.149	-0.02868	-0.148	-0.02721	-0.147	-0.02645	-0.146	-0.02868	75.59	0.55477
98.492	1.75563	93.297	1.03359	92.112	0.98617	85.607	0.86259	20.571	-0.0284	-0.152	-0.02424	-0.151	-0.02644	-0.151	-0.025	107.407	1.02805	-0.15	-0.02644	-0.149	-0.02721	-0.148	-0.02793	-0.147	-0.02941	-0.146	-0.02721	75.647	0.54981
98.547	1.75808	93.356	1.03103	92.165	0.97517	85.666	0.8601	20.623	-0.0364	-0.152	-0.02352	-0.151	-0.02573	-0.151	-0.02573	107.469	1.03144	-0.15	-0.02721	-0.149	-0.03013	-0.148	-0.02941	-0.147	-0.02721	-0.146	-0.02941	75.7	0.55258
98.603	1.73058	93.419	1.04278	92.223	0.98819	85.723	0.86313	20.675	-0.02843	-0.152	-0.02499	-0.151	-0.02793	-0.151	-0.02573	107.531	1.03325	-0.15	-0.02793	-0.149	-0.03013	-0.148	-0.02868	-0.147	-0.03013	-0.146	-0.02573	75.751	0.54887
98.667	1.75914	93.481	1.0317	92.285	0.99275	85.778	0.86202	20.73	-0.02931	-0.152	-0.02721	-0.151	-0.025	-0.151	-0.02721	107.591	1.0213	-0.15	-0.02793	-0.149	-0.02721	-0.148	-0.02793	-0.147	-0.03089	-0.146	-0.02868	75.804	0.55679
98.731	1.78586	93.54	1.02774	92.346	0.98596	85.831	0.86637	20.79	-0.02224	-0.152	-0.02424	-0.151	-0.025	-0.151	-0.02352	107.647	1.02307	-0.15	-0.02941	-0.149	-0.02868	-0.148	-0.03013	-0.147	-0.02793	-0.146	-0.02721	75.859	0.55823
98.795	1.75032	93.596	1.0309	92.405	0.98626	85.884	0.86931	20.853	-0.02225	-0.152	-0.02573	-0.151	-0.02721	-0.151	-0.02941	107.703	1.02643	-0.15	-0.02721	-0.149	-0.02941	-0.148	-0.02721	-0.147	-0.02793	-0.146	-0.02721	75.916	0.56229
98.856	1.74483	93.652	1.02973	92.463	0.97807	85.938	0.86687	20.914	-0.03295	-0.152	-0.02352	-0.151	-0.02573	-0.151	-0.02573	107.757	1.02829	-0.15	-0.02721	-0.149	-0.02868	-0.148	-0.0331	-0.147	-0.02793	-0.146	-0.02793	75.976	0.56122
98.913	1.74533	93.706	1.03578	92.52	0.98685	85.993	0.87392	20.974	-0.03475	-0.152	-0.02721	-0.151	-0.02721	-0.151	-0.025	107.81	1.02696	-0.15	-0.03013	-0.149	-0.02793	-0.148	-0.02573	-0.147	-0.02721	-0.146	-0.02793	76.038	0.56268
98.968	1.7478	93.758	1.03318	92.574	0.98429	86.052	0.87286	21.031	-0.03298	-0.152	-0.02499	-0.151	-0.02721	-0.151	-0.02644	107.861	1.02572	-0.15	-0.02721	-0.149	-0.02941	-0.148	-0.03162	-0.147	-0.03089	-0.146	-0.02868	76.098	0.56161
99.023	1.7623	93.81	1.03204	92.625	0.98314	86.113	0.87592	21.084	-0.03654	-0.152	-0.02204	-0.151	-0.025	-0.151	-0.02279	107.915	1.02907	-0.15	-0.02941	-0.149	-0.02941	-0.148	-0.02868	-0.147	-0.02941	-0.146	-0.02721	76.156	0.56044
99.083	1.75286	93.866	1.03663	92.678	0.98055	86.173	0.87343	21.135	-0.03032	-0.152	-0.02573	-0.151	-0.02573	-0.151	-0.02868	107.975	1.04154	-0.15	-0.02721	-0.149	-0.02868	-0.148	-0.02644	-0.147	-0.02868	-0.146	-0.02868	76.21	0.56061
99.147	1.7896	93.926	1.04123	92.733	0.99506	86.231	0.87504	21.189	-0.03122	-0.152	-0.02424	-0.151	-0.025	-0.151	-0.02352	108.038	1.04954	-0.15	-0.02793	-0.149	-0.02941	-0.148	-0.025	-0.147	-0.02868	-0.146	-0.02941	76.264	0.56214
99.212	1.78822	93.988	1.04296	92.79	0.99249	86.287	0.86709	21.243	-0.02676	-0.152	-0.02573	-0.151	-0.02573	-0.151	-0.02573	108.1	1.03608	-0.15	-0.02721	-0.149	-0.02644	-0.148	-0.02793	-0.147	-0.03089	-0.146	-0.02793	76.318	0.56358
99.273	1.73839	94.048	1.03044	92.851	0.98716	86.342	0.87556	21.298	-0.03036	-0.152	-0.02499	-0.151	-0.02644	-0.151	-0.02721	108.159	1.03487	-0.15	-0.02868	-0.149	-0.02941	-0.148	-0.02721	-0.147	-0.02941	-0.146	-0.02868	76.371	0.56637
99.331	1.749	94.107	1.03792	92.911	0.99173	86.396	0.87311	21.357	-0.02679	-0.152	-0.02424	-0.151	-0.02352	-0.151	-0.02644	108.216	1.03516	-0.15	-0.02424	-0.149	-0.02868	-0.148	-0.02868	-0.147	-0.02721	-0.146	-0.02941	76.425	0.5613
99.386	1.77166	94.164	1.03823	92.971	0.99058	86.45	0.87607	21.419	-0.02593	-0.152	-0.02204	-0.151	-0.02644	-0.151	-0.02573	108.271	1.03234	-0.15	-0.02793	-0.149	-0.03089	-0.148	-0.02573	-0.147	-0.02721	-0.146	-0.02721	76.483	0.57062
99.441	1.766	94.218	1.03421	93.029	0.98946	86.502	0.87775	21.481	-0.02681	-0.152	-0.02941	-0.151	-0.025	-0.151	-0.02573	108.323	1.03409	-0.15	-0.02573	-0.149	-0.02721	-0.148	-0.02941	-0.147	-0.02793	-0.146	-0.03089	76.546	0.57734
99.501	1.76653	94.27	1.03449	93.084	0.9841	86.557	0.87387	21.54	-0.02863	-0.152	-0.02499	-0.151	-0.02644	-0.151	-0.025	108.376	1.03895	-0.15	-0.02721	-0.149	-0.03013	-0.148	-0.02644	-0.147	-0.02573	-0.146	-0.02721	76.609	0.5723
99.567	1.78129	94.322	1.03758	93.138	0.98576	86.617	0.88929	21.595	-0.03314	-0.152	-0.02721	-0.151	-0.025	-0.151	-0.02573	108.43	1.03922	-0.15	-0.03013	-0.149	-0.02424	-0.148	-0.02941	-0.147	-0.03013	-0.146	-0.03162	76.667	0.56342
99.632	1.80001	94.376	1.03787	93.191	0.99029	86.679	0.87992	21.651	-0.03315	-0.152	-0.02352	-0.151	-0.02721	-0.151	-0.02868	108.485	1.04109	-0.15	-0.02644	-0.149	-0.02941	-0.148	-0.02868	-0.147	-0.02793	-0.146	-0.03013	76.722	0.56097
99.694	1.76021	94.433	1.04535	93.243	0.99197	86.739	0.88844	21.704	-0.02867	-0.152	-0.02721	-0.151	-0.02573	-0.151	-0.02573	108.543	1.04439	-0.15	-0.02644	-0.149	-0.025	-0.148	-0.02644	-0.147	-0.02941	-0.146	-0.02868	76.778	0.56377
99.752	1.74663	94.491	1.04427	93.298	0.98799	86.798	0.87914	21.756	-0.03048	-0.152	-0.02499	-0.151	-0.02644	-0.151	-0.02868	108.604	1.04929	-0.15	-0.02868	-0.149	-0.02868	-0.148	-0.02868	-0.147	-0.03089	-0.146	-0.02721	76.832	0.57175
99.807	1.7612	94.552	1.04459	93.357	1.00542	86.856	0.87941	21.809	-0.02957	-0.152	-0.02424	-0.151	-0.02644	-0.151	-0.02644	108.665	1.04039	-0.15	-0.02941	-0.149	-0.03013	-0.148	-0.02721	-0.147	-0.02868	-0.146	-0.02721	76.884	0.56801
99.862	1.77379	94.615	1.04633	93.42	1.00002	86.912	0.88243	21.864	-0.02782	-0.152	-0.02793	-0.151	-0.02573	-0.151	-0.02721	108.723	1.03768	-0.15	-0.02941	-0.149	-0.02941	-0.148	-0.03089	-0.147	-0.02868	-0.146	-0.03089	76.936	0.56818
99.922	1.77842	94.675	1.04236	93.482	1.00461	86.964	0.87577	21.925	-0.02691	-0.152	-0.02352	-0.151	-0.02424	-0.151	-0.02424	108.78	1.03946	-0.15	-0.02721	-0.149	-0.03013	-0.148	-0.02941	-0.147	-0.02793	-0.146	-0.02941	76.991	0.57617
99.986	1.79109	94.73	1.03547	93.541	0.99069	87.015	0.88429	21.987	-0.02246	-0.152	-0.02499	-0.151	-0.02721	-0.151	-0.025	108.834	1.03973	-0.15	-0.03013	-0.149	-0.02644	-0.148	-0.02644	-0.147	-0.02868	-0.146	-0.02868	77.051	0.57899
100.05	1.79574	94.784	1.04005	93.596	0.99378	87.068	0.87626	22.047	-0.02963	-0.152	-0.02424	-0.151	-0.02352	-0.151	-0.025	108.888	1.04611	-0.15	-0.02793	-0.149	-0.02868	-0.148	-0.02941	-0.147	-0.02793	-0.146	-0.03089	77.114	0.58568
100.113	1.78616	94.838	1.04464	93.652	0.9898	87.123	0.89027	22.104	-0.03146	-0.152	-0.02499	-0.151	-0.02279	-0.151	-0.02424	108.943	1.04178	-0.15	-0.02793	-0.149	-0.02644	-0.148	-0.02721	-0.147	-0.02645	-0.146	-0.03013	77.174	0.57549
100.171	1.74017	94.892	1.05212	93.705	1.0015	87.183	0.88371	22.16	-0.02789	-0.152	-0.02573	-0.151	-0.02721	-0.151	-0.025	108.995	1.04665	-0.15	-0.02941	-0.149	-0.02868	-0.148	-0.02721	-0.147	-0.03162	-0.146	-0.02793	77.234	0.57432
100.227	1.75278	94.943	1.0438	93.756	0.99319	87.243	0.89228	22.215	-0.03059	-0.152	-0.02352	-0.151	-0.025	-0.151	-0.02352	109.049	1.04692	-0.15	-0.02721	-0.149	-0.02793	-0.148	-0.02941	-0.147	-0.02868	-0.146	-0.03013	77.291	0.57587
100.282	1.78359	94.999	1.0513	93.808	0.99487	87.304	0.88841	22.267	-0.03061	-0.152	-0.02721	-0.151	-0.02868	-0.151	-0.025	109.108	1.05183	-0.15	-0.02721	-0.149	-0.02644	-0.148	-0.02573	-0.147	-0.02941	-0.146	-0.02793	77.345	0.57213
100.341	1.7882	95.059	1.05882	93.864	1.00378	87.364	0.88728	22.319	-0.03239	-0.152	-0.02424	-0.151	-0.02424	-0.151	-0.02644	109.17	1.05525	-0.15	-0.02793	-0.149	-0.02793	-0.148	-0.02941	-0.147	-0.03013	-0.146	-0.03013	77.397	0.58013
100.403	1.78677	95.121	1.05626	93.924	1.00409	87.42	0.88342	22.372	-0.02971	-0.152	-0.02424	-0.151	-0.02279	-0.151	-0.025	109.23	1.04481	-0.15	-0.03089	-0.149	-0.02941	-0.148	-0.02868	-0.147	-0.02941	-0.146	-0.03013	77.45	0.58287
100.469	1.78736	95.18	1.04647	93.986	1.01009	87.473	0.88088	22.429	-0.02614	-0.152	-0.02499	-0.151	-0.02644	-0.151	-0.02644	109.289	1.04049	-0.15	-0.02793	-0.149	-0.02721	-0.148	-0.02868	-0.147	-0.03013	-0.146	-0.02793	77.504	0.58305
100.532	1.79398	95.237	1.04827	94.046	1.00038	87.527	0.87978	22.49	-0.02256	-0.152	-0.02793	-0.151	-0.02573	-0.151	-0.02721	109.347	1.05002	-0.15	-0.02644	-0.149	-0.02721	-0.148	-0.02941	-0.147	-0.02941	-0.146	-0.02868	77.559	0.58066
100.591	1.78026	95.294	1.04568	94.106	1.00357	87.581	0.88831	22.551	-0.02164	-0.152	-0.02424	-0.151	-0.02352	-0.151	-0.02573	109.404	1.04719	-0.15	-0.02793	-0.149	-0.02868	-0.148	-0.02721	-0.147	-0.02941	-0.146	-0.02868	77.617	0.58476
100.649	1.77063	95.35	1.05028	94.164	1.00815	87.634	0.88721	22.612	-0.02889	-0.152	-0.02644	-0.151	-0.02424	-0.151	-0.02721	109.458	1.04746	-0.15	-0.02644	-0.149	-0.02941	-0.148	-0.02941	-0.147	-0.02941	-0.146	-0.03013	77.68	0.59153
100.703	1.78126	95.403	1.04626	94.218	1.00415	87.689	0.88882	22.673	-0.02708	-0.152	-0.02352	-0.151	-0.025	-0.151	-0.02279	109.51	1.04621	-0.15	-0.02793	-0.149	-0.03013	-0.148	-0.02644	-0.147	-0.02793	-0.146	-0.02793	77.742	0.58517
100.76	1.79394	95.455	1.04794	94.271	1.00589	87.749	0.89739	22.73	-0.03072	-0.152	-0.02499	-0.151	-0.02424	-0.151	-0.02644	109.562	1.04798	-0.15	-0.02793	-0.149	-0.02868	-0.148	-0.02941	-0.147	-0.03013	-0.146	-0.02941	77.801	0.57752
100.822	1.80267	95.509	1.05405	94.323	1.00327	87.813	0.89914	22.783	-0.03252	-0.152	-0.02499	-0.151	-0.02424	-0.151	-0.02644	109.616	1.05599	-0.15	-0.02941	-0.149	-0.02793	-0.148	-0.02721	-0.147	-0.02868	-0.146	-0.02868	77.857	0.57899
100.886	1.79916	95.565	1.05716	94.377	1.01073	87.874	0.89664	22.837	-0.02982	-0.152	-0.02352	-0.151	-0.02424	-0.151	-0.02424	109.674	1.05317	-0.15	-0.02644	-0.149	-0.02644	-0.148	-0.02793	-0.147	-0.03013	-0.146	-0.02941	77.911	0.58181
100.948	1.79562	95.624	1.06039	94.433	1.00673	87.932	0.88862	22.889	-0.02895	-0.152	-0.02499	-0.151	-0.025	-0.151	-0.02868	109.734	1.06121	-0.15	-0.02573	-0.149	-0.02793	-0.148	-0.02644	-0.147	-0.02941	-0.146	-0.02793	77.965	0.58457
101.009	1.79218	95.684	1.05931	94.492	1.01272	87.988	0.88751	22.942	-0.02896	-0.152	-0.02279	-0.151	-0.02573	-0.151	-0.025	109.795	1.05528	-0.15	-0.02793	-0.149	-0.02721	-0.148	-0.02941	-0.147	-0.02868	-0.146	-0.02793	78.018	0.58474
101.066	1.77431	95.745	1.06686	94.552	1.01593	88.043	0.89465	22.996	-0.02536	-0.152	-0.02644	-0.151	-0.02721	-0.151	-0.02573	109.856	1.05408	-0.15	-0.02721	-0.149	-0.02721	-0.148	-0.02941	-0.147	-0.02721	-0.146	-0.02573	78.07	0.58754
101.122	1.7789	95.805	1.05846	94.615	1.00907	88.096	0.89355	23.057	-0.02355	-0.152	-0.02499	-0.151	-0.02573	-0.151	-0.02573	109.914	1.05437	-0.15	-0.02793	-0.149	-0.02941	-0.148	-0.03013	-0.147	-0.02793	-0.146	-0.02793	78.125	0.58902
101.178	1.81395	95.863	1.06027	94.674	1.0108	88.147	0.89099	23.12	-0.02267	-0.152	-0.02352	-0.151	-0.02644	-0.151	-0.02573	109.968	1.0485	-0.15	-0.02793	-0.149	-0.02573	-0.148	-0.02941	-0.147	-0.02793	-0.146	-0.02868	78.185	0.59321
101.24	1.80233	95.917	1.05474	94.73	1.0039	88.201	0.89684	23.181	-0.02902	-0.152	-0.02424	-0.151	-0.025	-0.151	-0.02573	110.021	1.0534	-0.15	-0.02573	-0.149	-0.02721	-0.148	-0.02868	-0.147	-0.03162	-0.146	-0.02793	78.247	0.59342
101.303	1.80289	95.971	1.05221	94.784	1.00565	88.258	0.89711	23.238	-0.03447	-0.152	-0.02279	-0.151	-0.02279	-0.151	-0.02424	110.075	1.06294	-0.15	-0.02793	-0.149	-0.02868	-0.148	-0.02721	-0.147	-0.02868	-0.146	-0.03013	78.306	0.58831
101.368	1.79538	96.023	1.05964	94.838	1.01165	88.32	0.90707	23.294	-0.03086	-0.152	-0.02573	-0.151	-0.02721	-0.151	-0.02793	110.128	1.05696	-0.15	-0.02573	-0.149	-0.03013	-0.148	-0.02793	-0.147	-0.02721	-0.146	-0.02573	78.363	0.5885
101.429	1.81833	96.076	1.06143	94.892	1.00911	88.381	0.90321	23.349	-0.02995	-0.152	-0.02424	-0.151	-0.02573	-0.151	-0.02721	110.181	1.06347	-0.15	-0.02721	-0.149	-0.02868	-0.148	-0.02868	-0.147	-0.02868	-0.146	-0.02941	78.42	0.594
101.487	1.78821	96.131	1.06022	94.943	1.0122	88.44	0.89654	23.402	-0.02724	-0.152	-0.02868	-0.151	-0.02424	-0.151	-0.02793	110.241	1.06529	-0.15	-0.02868	-0.149	-0.02721	-0.148	-0.02868	-0.147	-0.02941	-0.146	-0.02868	78.475	0.59153
101.542	1.77451	96.19	1.0707	94.998	1.01536	88.5	0.90378	23.454	-0.02908	-0.152	-0.02424	-0.151	-0.02644	-0.151	-0.02868	110.304	1.07337	-0.15	-0.02721	-0.149	-0.02793	-0.148	-0.02793	-0.147	-0.03013	-0.146	-0.02868	78.528	0.59035
101.598	1.79743	96.253	1.06813	95.058	1.02287	88.556	0.89853	23.506	-0.0291	-0.152	-0.02352	-0.151	-0.02424	-0.151	-0.02644	110.366	1.06128	-0.15	-0.02644	-0.149	-0.02721	-0.148	-0.02941	-0.147	-0.02941	-0.146	-0.03162	78.58	0.58793
101.657	1.8265	96.314	1.06846	95.12	1.0232	88.608	0.8946	23.563	-0.02364	-0.152	-0.02499	-0.151	-0.02424	-0.151	-0.02644	110.424	1.05693	-0.15	-0.02721	-0.149	-0.02941	-0.148	-0.02868	-0.147	-0.02645	-0.146	-0.02721	78.633	0.5947
101.722	1.81075	96.372	1.06152	95.179	1.0192	88.66	0.90175	23.626	-0.02456	-0.152	-0.02644	-0.151	-0.02721	-0.151	-0.02721	110.48	1.05873	-0.15	-0.02573	-0.149	-0.02721	-0.148	-0.02793	-0.147	-0.02868	-0.146	-0.03234	78.69	0.59884
101.787	1.81944	96.428	1.05749	95.237	1.01372	88.714	0.90481	23.688	-0.02184	-0.152	-0.02499	-0.151	-0.02279	-0.151	-0.02721	110.536	1.06678	-0.15	-0.02868	-0.149	-0.02868	-0.148	-0.03089	-0.147	-0.02573	-0.146	-0.02793	78.749	0.60426
101.848	1.79754	96.483	1.06363	95.294	1.01833	88.768	0.90371	23.747	-0.03004	-0.152	-0.02573	-0.151	-0.02279	-0.151	-0.02868	110.589	1.05928	-0.15	-0.02721	-0.149	-0.02573	-0.148	-0.02573	-0.147	-0.02941	-0.146	-0.03162	78.811	0.60447
101.906	1.79193	96.537	1.06534	95.35	1.01288	88.824	0.9095	23.805	-0.02917	-0.152	-0.02573	-0.151	-0.02721	-0.151	-0.02644	110.641	1.06421	-0.15	-0.02644	-0.149	-0.02721	-0.148	-0.03013	-0.147	-0.02721	-0.146	-0.02868	78.872	0.5981
101.962	1.79044	96.588	1.06712	95.403	1.01316	88.883	0.91259	23.86	-0.03101	-0.152	-0.02279	-0.151	-0.025	-0.151	-0.02644	110.693	1.06606	-0.15	-0.02352	-0.149	-0.03013	-0.148	-0.02868	-0.147	-0.03013	-0.146	-0.02793	78.932	0.59699
102.017	1.80517	96.641	1.06449	95.455	1.00621	88.946	0.91145	23.914	-0.03193	-0.152	-0.02721	-0.151	-0.025	-0.151	-0.02573	110.748	1.07412	-0.15	-0.02721	-0.149	-0.02573	-0.148	-0.03013	-0.147	-0.03233	-0.146	-0.02868	78.989	0.59718
[truncated: 83,596 more rows]
