# Supplementary material for: Fatigue-free artificial ionic skin toughened by self-healable elastic nanomesh
Source: Nat Commun. 2022 Jul 29;13:4411. doi: 10.1038/s41467-022-32140-3 (PMC9338060; doi:10.1038/s41467-022-32140-3)
Supplement: Supplementary file 7 — Source Data [file 41467_2022_32140_MOESM7_ESM.zip › Supplementary Figures/Source data Supplementary Fig. 2.xlsx]

## Sheet: Supplementary Fig. 2
ppm	1H NMR spectrum
-4.09154	1242.83
-4.09123	1046.81
-4.09092	1071.31
-4.0906	1095.82
-4.09029	1184.02
-4.08998	1272.23
-4.08967	1360.44
-4.08935	1448.64
-4.08904	1527.05
-4.08873	1605.45
-4.08842	1683.86
-4.0881	1762.27
-4.08779	1909.28
-4.08748	2056.29
-4.08717	1811.27
-4.08685	1566.25
-4.08654	1420.77
-4.08623	1275.29
-4.08592	1521.84
-4.0856	1768.39
-4.08529	1784.62
-4.08498	1800.86
-4.08467	1817.09
-4.08435	1833.32
-4.08404	1648.64
-4.08373	1463.96
-4.08342	1514.49
-4.0831	1565.03
-4.08279	1417.1
-4.08248	1269.17
-4.08217	1238.85
-4.08185	1208.52
-4.08154	1446.96
-4.08123	1685.39
-4.08092	1923.82
-4.0806	2162.26
-4.08029	2420.29
-4.07998	2678.33
-4.07967	2544.33
-4.07935	2410.34
-4.07904	2157.51
-4.07873	1904.68
-4.07841	1769.46
-4.0781	1634.24
-4.07779	1780.79
-4.07748	1927.35
-4.07716	2073.9
-4.07685	2220.45
-4.07654	2084.92
-4.07623	1949.4
-4.07591	1813.87
-4.0756	1678.35
-4.07529	1601.63
-4.07498	1524.9
-4.07466	1448.18
-4.07435	1371.46
-4.07404	1498.11
-4.07373	1624.75
-4.07341	1751.39
-4.0731	1878.04
-4.07279	1828.27
-4.07248	1778.5
-4.07216	1728.73
-4.07185	1678.96
-4.07154	1709.43
-4.07123	1739.91
-4.07091	1770.38
-4.0706	1800.86
-4.07029	1809.28
-4.06998	1817.7
-4.06966	1943.73
-4.06935	2069.76
-4.06904	2210.5
-4.06873	2351.23
-4.06841	2256.74
-4.0681	2162.26
-4.06779	2043.27
-4.06748	1924.28
-4.06716	1922.91
-4.06685	1921.53
-4.06654	1946.18
-4.06623	1970.84
-4.06591	1995.49
-4.0656	2020.15
-4.06529	1968.85
-4.06498	1917.55
-4.06466	1866.24
-4.06435	1814.94
-4.06404	2087.07
-4.06373	2359.19
-4.06341	2239.28
-4.0631	2119.38
-4.06279	2004.37
-4.06247	1889.37
-4.06216	1774.36
-4.06185	1659.36
-4.06154	1725.51
-4.06122	1791.67
-4.06091	1857.82
-4.0606	1923.98
-4.06029	2063.64
-4.05997	2203.3
-4.05966	2107.74
-4.05935	2012.18
-4.05904	1982.78
-4.05872	1953.38
-4.05841	1923.98
-4.0581	1894.58
-4.05779	2002.38
-4.05747	2110.19
-4.05716	2218
-4.05685	2325.81
-4.05654	2143.57
-4.05622	1961.34
-4.05591	2014.33
-4.0556	2067.31
-4.05529	2139.9
-4.05497	2212.49
-4.05466	2285.07
-4.05435	2357.66
-4.05404	2263.63
-4.05372	2169.61
-4.05341	2286.3
-4.0531	2402.99
-4.05279	2384.92
-4.05247	1974.82
-4.05216	2020.45
-4.05185	2066.09
-4.05154	2023.82
-4.05122	1981.56
-4.05091	2056.9
-4.0506	2132.24
-4.05029	2018.92
-4.04997	1905.6
-4.04966	1792.28
-4.04935	1678.96
-4.04904	1746.95
-4.04872	1814.94
-4.04841	1882.94
-4.0481	1950.93
-4.04779	1972.37
-4.04747	1993.81
-4.04716	1897.64
-4.04685	1801.47
-4.04654	1595.96
-4.04622	1390.45
-4.04591	1576.97
-4.0456	1763.49
-4.04528	1844.65
-4.04497	1925.81
-4.04466	2006.98
-4.04435	2088.14
-4.04403	1902.84
-4.04372	1717.55
-4.04341	1924.28
-4.0431	2131.02
-4.04278	2058.43
-4.04247	1985.84
-4.04216	2030.87
-4.04185	2075.89
-4.04153	1946.18
-4.04122	1816.48
-4.04091	1804.38
-4.0406	1792.28
-4.04028	1824.29
-4.03997	1856.29
-4.03966	1653.08
-4.03935	1449.87
-4.03903	1483.1
-4.03872	1516.33
-4.03841	1549.56
-4.0381	1582.79
-4.03778	1682.17
-4.03747	1781.56
-4.03716	1763.34
-4.03685	1745.11
-4.03653	1920.91
-4.03622	2096.72
-4.03591	2037.3
-4.0356	1977.88
-4.03528	2070.38
-4.03497	2162.87
-4.03466	2020.15
-4.03435	1877.42
-4.03403	1939.9
-4.03372	2002.38
-4.03341	1947.25
-4.0331	1892.12
-4.03278	1888.45
-4.03247	1884.77
-4.03216	1881.1
-4.03185	1877.42
-4.03153	1895.95
-4.03122	1914.48
-4.03091	1933.01
-4.0306	1951.54
-4.03028	1925.97
-4.02997	1900.39
-4.02966	1874.82
-4.02934	1849.25
-4.02903	1709.74
-4.02872	1570.23
-4.02841	1665.94
-4.02809	1761.65
-4.02778	1717.7
-4.02747	1673.75
-4.02716	1747.41
-4.02684	1821.07
-4.02653	1765.63
-4.02622	1710.2
-4.02591	1654.76
-4.02559	1599.33
-4.02528	1727.66
-4.02497	1855.98
-4.02466	1984.31
-4.02434	2112.64
-4.02403	1918.77
-4.02372	1724.9
-4.02341	1531.03
-4.02309	1337.16
-4.02278	1515.72
-4.02247	1694.27
-4.02216	1872.83
-4.02184	2051.39
-4.02153	2025.97
-4.02122	2000.55
-4.02091	1975.12
-4.02059	1949.7
-4.02028	1924.28
-4.01997	1898.86
-4.01966	1873.44
-4.01934	1848.02
-4.01903	1894.88
-4.01872	1941.74
-4.01841	1988.6
-4.01809	2035.46
-4.01778	1984.31
-4.01747	1933.17
-4.01716	1882.02
-4.01684	1830.87
-4.01653	1778.5
-4.01622	1726.13
-4.01591	1673.75
-4.01559	1621.38
-4.01528	1652.31
-4.01497	1683.25
-4.01466	1714.18
-4.01434	1745.11
-4.01403	2057.82
-4.01372	2370.52
-4.01341	2448.01
-4.01309	2525.5
-4.01278	2299.16
-4.01247	2072.83
-4.01215	2223.82
-4.01184	2374.81
-4.01153	2425.19
-4.01122	2240.36
-4.0109	2040.82
-4.01059	2076.5
-4.01028	2156.28
-4.00997	2000.85
-4.00965	1757.21
-4.00934	1513.57
-4.00903	1581.1
-4.00872	1648.64
-4.0084	1716.17
-4.00809	1783.7
-4.00778	1807.13
-4.00747	1830.56
-4.00715	1618.78
-4.00684	1406.99
-4.00653	1662.57
-4.00622	1918.16
-4.0059	1928.72
-4.00559	1704.07
-4.00528	1374.06
-4.00497	1279.27
-4.00465	1414.8
-4.00434	1550.32
-4.00403	1651.55
-4.00372	1517.55
-4.0034	1486.47
-4.00309	1690.6
-4.00278	2080.94
-4.00247	2236.07
-4.00215	2273.59
-4.00184	2546.32
-4.00153	2641.11
-4.00122	2500.69
-4.0009	2272.06
-4.00059	2043.42
-4.00028	1809.89
-3.99997	1576.36
-3.99965	1734.85
-3.99934	1893.35
-3.99903	1899.93
-3.99872	1906.52
-3.9984	2030.71
-3.99809	2154.91
-3.99778	2061.03
-3.99747	1967.16
-3.99715	1873.29
-3.99684	1779.42
-3.99653	1763.03
-3.99621	1746.65
-3.9959	1730.26
-3.99559	1713.87
-3.99528	1834.7
-3.99496	1955.52
-3.99465	2076.35
-3.99434	2197.17
-3.99403	2085.23
-3.99371	1973.29
-3.9934	1861.34
-3.99309	1749.4
-3.99278	1904.53
-3.99246	2059.66
-3.99215	2097.17
-3.99184	2134.69
-3.99153	1872.37
-3.99121	1610.05
-3.9909	1607.44
-3.99059	1840.06
-3.99028	1915.86
-3.98996	1991.66
-3.98965	1964.56
-3.98934	1937.45
-3.98903	1952
-3.98871	1966.55
-3.9884	1981.1
-3.98809	1995.65
-3.98778	1944.04
-3.98746	1892.43
-3.98715	1987.84
-3.98684	1848.02
-3.98653	1715.86
-3.98621	1818.93
-3.9859	2142.5
-3.98559	2230.86
-3.98528	2152.61
-3.98496	2074.36
-3.98465	1952
-3.98434	2064.86
-3.98403	2050.31
-3.98371	1800.55
-3.9834	1668.39
-3.98309	1771.45
-3.98278	2148.93
-3.98246	2291.2
-3.98215	2345.26
-3.98184	2399.31
-3.98153	2320.45
-3.98121	2241.58
-3.9809	2162.72
-3.98059	2083.85
-3.98028	2034.39
-3.97996	1984.93
-3.97965	2155.98
-3.97934	2327.03
-3.97902	2353.52
-3.97871	2144.8
-3.9784	2068.38
-3.97809	1991.97
-3.97777	1856.75
-3.97746	1721.53
-3.97715	1689.22
-3.97684	1892.12
-3.97652	1974.97
-3.97621	2057.82
-3.9759	2155.37
-3.97559	2252.91
-3.97527	2296.56
-3.97496	2340.2
-3.97465	2148.63
-3.97434	1957.05
-3.97402	1872.06
-3.97371	1787.07
-3.9734	1937.3
-3.97309	2087.53
-3.97277	2201
-3.97246	2314.47
-3.97215	2442.65
-3.97184	2335.61
-3.97152	2262.87
-3.97121	2190.13
-3.9709	2102.69
-3.97059	2015.25
-3.97027	1920.46
-3.96996	1825.66
-3.96965	1730.87
-3.96934	1636.08
-3.96902	1671.76
-3.96871	1707.44
-3.9684	1743.12
-3.96809	1778.8
-3.96777	1897.79
-3.96746	2016.78
-3.96715	2135.76
-3.96684	2254.75
-3.96652	2305.75
-3.96621	2356.74
-3.9659	2172.52
-3.96559	1988.29
-3.96527	1906.98
-3.96496	1825.66
-3.96465	1744.35
-3.96434	1663.03
-3.96402	1738.53
-3.96371	1814.03
-3.9634	1889.52
-3.96308	1965.02
-3.96277	2069.92
-3.96246	2174.81
-3.96215	2279.71
-3.96183	2384.61
-3.96152	2456.89
-3.96121	2529.17
-3.9609	2601.45
-3.96058	2673.73
-3.96027	2491.19
-3.95996	2308.66
-3.95965	2361.33
-3.95933	2414.01
-3.95902	2338.67
-3.95871	2263.33
-3.9584	2423.2
-3.95808	2583.08
-3.95777	2640.04
-3.95746	2697.01
-3.95715	2753.98
-3.95683	2810.94
-3.95652	2583.69
-3.95621	2356.43
-3.9559	2364.4
-3.95558	2372.36
-3.95527	2248.01
-3.95496	2123.67
-3.95465	2234.54
-3.95433	2345.41
-3.95402	2079.56
-3.95371	1813.72
-3.9534	2096.72
-3.95308	2379.71
-3.95277	2478.94
-3.95246	2578.18
-3.95215	2559.8
-3.95183	2541.42
-3.95152	2318.76
-3.95121	2096.1
-3.9509	2108.66
-3.95058	2121.22
-3.95027	2270.98
-3.94996	2420.75
-3.94965	2335.3
-3.94933	2249.85
-3.94902	2201.77
-3.94871	2153.68
-3.9484	2223.21
-3.94808	2292.73
-3.94777	2104.98
-3.94746	1917.24
-3.94714	1729.49
-3.94683	1541.75
-3.94652	1691.52
-3.94621	1841.28
-3.94589	1991.05
-3.94558	2140.82
-3.94527	1910.81
-3.94496	1680.8
-3.94464	1686
-3.94433	1691.21
-3.94402	1840.98
-3.94371	1990.74
-3.94339	2258.12
-3.94308	2525.5
-3.94277	2486.6
-3.94246	2447.7
-3.94214	2408.81
-3.94183	2369.91
-3.94152	2420.14
-3.94121	2470.37
-3.94089	2520.6
-3.94058	2570.82
-3.94027	2557.35
-3.93996	2543.87
-3.93964	2412.79
-3.93933	2281.7
-3.93902	2170.22
-3.93871	2058.74
-3.93839	2064.86
-3.93808	2070.99
-3.93777	2415.24
-3.93746	2759.49
-3.93714	2711.71
-3.93683	2663.93
-3.93652	2419.53
-3.93621	2175.12
-3.93589	2165.93
-3.93558	2156.74
-3.93527	2387.67
-3.93496	2618.6
-3.93464	2457.5
-3.93433	2296.4
-3.93402	2248.63
-3.93371	2200.85
-3.93339	2153.07
-3.93308	2105.29
-3.93277	1959.5
-3.93246	1813.72
-3.93214	1903.15
-3.93183	1992.58
-3.93152	1975.89
-3.93121	1959.2
-3.93089	1942.51
-3.93058	1925.81
-3.93027	1953.23
-3.92995	1980.64
-3.92964	2008.05
-3.92933	2035.46
-3.92902	2087.99
-3.9287	2140.51
-3.92839	2193.04
-3.92808	2245.56
-3.92777	2126.58
-3.92745	2007.59
-3.92714	1859.2
-3.92683	1946.03
-3.92652	1996.72
-3.9262	1812.19
-3.92589	1612.96
-3.92558	1884.16
-3.92527	2263.17
-3.92495	2406.97
-3.92464	2477.26
-3.92433	2547.55
-3.92402	2442.65
-3.9237	2337.75
-3.92339	2468.07
-3.92308	2598.39
-3.92277	2459.19
-3.92245	2319.99
-3.92214	2180.79
-3.92183	2041.59
-3.92152	2258.43
-3.9212	2475.27
-3.92089	2456.89
-3.92058	2438.52
-3.92027	2444.64
-3.91995	2450.77
-3.91964	2456.89
-3.91933	2463.02
-3.91902	2339.28
-3.9187	2215.55
-3.91839	2091.81
-3.91808	1968.08
-3.91777	2233.93
-3.91745	2499.77
-3.91714	2530.4
-3.91683	2561.02
-3.91652	2543.87
-3.9162	2526.72
-3.91589	2391.96
-3.91558	2257.2
-3.91527	2070.99
-3.91495	1884.77
-3.91464	1933.78
-3.91433	1982.78
-3.91401	2036.69
-3.9137	2090.59
-3.91339	2144.49
-3.91308	2198.4
-3.91276	2171.45
-3.91245	2144.49
-3.91214	2117.54
-3.91183	2090.59
-3.91151	2096.94
-3.9112	2103.3
-3.91089	2153.76
-3.91058	1969
-3.91026	1644.58
-3.90995	1790.6
-3.90964	2019.92
-3.90933	2249.24
-3.90901	2375.65
-3.9087	2031.63
-3.90839	1819.92
-3.90808	1843.43
-3.90776	2055.6
-3.90745	2267.77
-3.90714	2377.03
-3.90683	2486.29
-3.90651	2113.48
-3.9062	1740.67
-3.90589	1652.08
-3.90558	2033.93
-3.90526	2099.7
-3.90495	2165.47
-3.90464	2260.65
-3.90433	2355.82
-3.90401	2356.66
-3.9037	2357.51
-3.90339	2358.35
-3.90308	2359.19
-3.90276	2421.29
-3.90245	2483.38
-3.90214	2545.48
-3.90183	2607.58
-3.90151	2627.94
-3.9012	2648.31
-3.90089	2551.07
-3.90058	2453.83
-3.90026	2158.12
-3.89995	1862.42
-3.89964	1958.74
-3.89933	2055.06
-3.89901	2178.34
-3.8987	2301.61
-3.89839	2189.67
-3.89808	2077.73
-3.89776	2044.19
-3.89745	2010.65
-3.89714	1918.31
-3.89682	2296.4
-3.89651	2814.46
-3.8962	2862.09
-3.89589	2527.49
-3.89557	2192.88
-3.89526	1892.58
-3.89495	2062.72
-3.89464	2100.54
-3.89432	1903.15
-3.89401	1961.8
-3.8937	2020.45
-3.89339	2093.81
-3.89307	2167.16
-3.89276	1674.52
-3.89245	1652.31
-3.89214	2046.64
-3.89182	2205.75
-3.89151	2127.34
-3.8912	2048.94
-3.89089	1838.22
-3.89057	1627.51
-3.89026	1615.25
-3.88995	1603
-3.88964	1958.28
-3.88932	2313.56
-3.88901	2461.79
-3.8887	2218
-3.88839	1802.69
-3.88807	1387.39
-3.88776	1459.67
-3.88745	1531.95
-3.88714	1486.62
-3.88682	1441.29
-3.88651	1214.96
-3.8862	988.621
-3.88589	1311.13
-3.88557	1633.63
-3.88526	1787.07
-3.88495	1940.52
-3.88464	1858.74
-3.88432	1776.97
-3.88401	2147.25
-3.8837	2517.53
-3.88339	2652.6
-3.88307	2787.67
-3.88276	2623.81
-3.88245	2459.95
-3.88214	2531.32
-3.88182	2602.68
-3.88151	2412.18
-3.8812	2221.67
-3.88088	2031.17
-3.88057	1840.67
-3.88026	1787.38
-3.87995	1734.09
-3.87963	2072.83
-3.87932	2411.56
-3.87901	2412.18
-3.8787	2412.79
-3.87838	2413.4
-3.87807	2414.01
-3.87776	2549.39
-3.87745	2684.76
-3.87713	2584.91
-3.87682	2485.07
-3.87651	2410.03
-3.8762	2335
-3.87588	2377.57
-3.87557	2420.14
-3.87526	2364.7
-3.87495	2309.27
-3.87463	2136.22
-3.87432	1963.18
-3.87401	2149.09
-3.8737	2335
-3.87338	2530.7
-3.87307	2334.38
-3.87276	2118.46
-3.87245	2294.57
-3.87213	2563.78
-3.87182	2440.97
-3.87151	2285.46
-3.8712	2129.95
-3.87088	2185.15
-3.87057	2240.36
-3.87026	2442.57
-3.86995	2644.79
-3.86963	2611.79
-3.86932	2578.79
-3.86901	2533.54
-3.8687	2488.28
-3.86838	2349.93
-3.86807	2211.57
-3.86776	2181.02
-3.86745	2542.49
-3.86713	2580.55
-3.86682	2383.39
-3.86651	2418.07
-3.8662	2452.76
-3.86588	2355.13
-3.86557	2257.51
-3.86526	2240.74
-3.86495	2223.97
-3.86463	2207.2
-3.86432	2190.43
-3.86401	2196.94
-3.86369	2203.45
-3.86338	2209.96
-3.86307	2216.47
-3.86276	2418.99
-3.86244	2621.51
-3.86213	2432.01
-3.86182	2242.5
-3.86151	2427.8
-3.86119	2613.09
-3.86088	2406.36
-3.86057	2199.62
-3.86026	2321.21
-3.85994	2442.8
-3.85963	2329.18
-3.85932	2215.55
-3.85901	2262.41
-3.85869	2309.27
-3.85838	2356.13
-3.85807	2402.99
-3.85776	2611.56
-3.85744	2820.13
-3.85713	2793.49
-3.85682	2766.84
-3.85651	2473.12
-3.85619	2179.41
-3.85588	2135.61
-3.85557	2091.81
-3.85526	2116.62
-3.85494	2376.65
-3.85463	2357.35
-3.85432	1946.03
-3.85401	1608.21
-3.85369	1662.42
-3.85338	1863.64
-3.85307	2064.86
-3.85276	1994.11
-3.85244	1923.36
-3.85213	1970.22
-3.85182	2017.08
-3.85151	2214.32
-3.85119	2411.56
-3.85088	2373.59
-3.85057	2335.61
-3.85026	2525.5
-3.84994	2715.39
-3.84963	2670.06
-3.84932	2624.73
-3.84901	2694.56
-3.84869	2764.39
-3.84838	2599
-3.84807	2433.61
-3.84775	2554.9
-3.84744	2676.18
-3.84713	2679.86
-3.84682	2683.53
-3.8465	2928.25
-3.84619	3172.96
-3.84588	3025.64
-3.84557	2878.32
-3.84525	2797.16
-3.84494	2716
-3.84463	2473.12
-3.84432	2465.47
-3.844	2912.32
-3.84369	2888.74
-3.84338	2316.31
-3.84307	2214.32
-3.84275	2207.89
-3.84244	1966.24
-3.84213	2003.91
-3.84182	2041.59
-3.8415	2316.16
-3.84119	2590.73
-3.84088	2630.09
-3.84057	2669.44
-3.84025	2603.44
-3.83994	2537.44
-3.83963	2471.44
-3.83932	2405.44
-3.839	2370.68
-3.83869	2335.91
-3.83838	2301.15
-3.83807	2266.39
-3.83775	2246.33
-3.83744	2226.27
-3.83713	2206.21
-3.83682	2186.15
-3.8365	2166.39
-3.83619	2146.64
-3.83588	2347.4
-3.83557	2548.16
-3.83525	2415.7
-3.83494	2048.02
-3.83463	1910.65
-3.83432	2243.73
-3.834	2623.35
-3.83369	2532.54
-3.83338	2353.52
-3.83307	2409.73
-3.83275	2769.75
-3.83244	2894.56
-3.83213	3068.36
-3.83182	2771.74
-3.8315	2684.76
-3.83119	3068.21
-3.83088	3054.74
-3.83056	2806.04
-3.83025	2630.85
-3.82994	2455.67
-3.82963	2500.99
-3.82931	2546.32
-3.829	2619.22
-3.82869	2692.11
-3.82838	2529.78
-3.82806	2367.46
-3.82775	2256.59
-3.82744	2145.72
-3.82713	2152.46
-3.82681	2159.19
-3.8265	2146.02
-3.82619	2132.86
-3.82588	2119.69
-3.82556	2106.52
-3.82525	2228.11
-3.82494	2349.7
-3.82463	2441.88
-3.82431	2534.07
-3.824	2628.1
-3.82369	2251.69
-3.82338	2139.9
-3.82306	2028.11
-3.82275	2131.94
-3.82244	2235.76
-3.82213	2339.59
-3.82181	2443.42
-3.8215	2477.72
-3.82119	2512.02
-3.82088	2546.32
-3.82056	2580.63
-3.82025	2401.76
-3.81994	2222.9
-3.81963	2436.06
-3.81931	2649.23
-3.819	2370.52
-3.81869	2091.81
-3.81838	1930.72
-3.81806	1769.62
-3.81775	1885.39
-3.81744	2001.16
-3.81713	1881.71
-3.81681	1762.27
-3.8165	1828.73
-3.81619	1895.19
-3.81588	1991.05
-3.81556	2086.91
-3.81525	1932.86
-3.81494	2249.24
-3.81462	2506.81
-3.81431	2764.39
-3.814	2565.01
-3.81369	1895.19
-3.81337	1445.89
-3.81306	1467.02
-3.81275	1774.82
-3.81244	1847.41
-3.81212	1861.19
-3.81181	1874.97
-3.8115	1950.32
-3.81119	2260.88
-3.81087	2453.83
-3.81056	2411.56
-3.81025	2342.35
-3.80994	2273.13
-3.80962	2542.04
-3.80931	2418.91
-3.809	2362.56
-3.80869	2541.42
-3.80837	2666.38
-3.80806	2399.31
-3.80775	2365.01
-3.80744	2330.71
-3.80712	2154.29
-3.80681	2369.91
-3.8065	2682.31
-3.80619	2759.49
-3.80587	2444.64
-3.80556	2129.79
-3.80525	2035.46
-3.80494	1941.13
-3.80462	1861.5
-3.80431	1781.87
-3.804	1743.89
-3.80369	1941.13
-3.80337	2123.67
-3.80306	2306.21
-3.80275	2331.93
-3.80244	2357.66
-3.80212	2368.69
-3.80181	2614.93
-3.8015	2461.33
-3.80119	2307.74
-3.80087	2404.06
-3.80056	2500.38
-3.80025	2537.9
-3.79994	2575.42
-3.79962	2510.03
-3.79931	2444.64
-3.799	2250
-3.79869	2290.59
-3.79837	2198.86
-3.79806	2107.13
-3.79775	2189.36
-3.79743	2271.6
-3.79712	2133.31
-3.79681	1995.03
-3.7965	2112.95
-3.79618	2466.08
-3.79587	2583.99
-3.79556	2466.69
-3.79525	2246.48
-3.79493	2026.27
-3.79462	2051.08
-3.79431	2311.11
-3.794	2464.55
-3.79368	2617.99
-3.79337	2536.22
-3.79306	2454.44
-3.79275	2370.22
-3.79243	2050.77
-3.79212	1848.94
-3.79181	1882.32
-3.7915	2307.74
-3.79118	2733.15
-3.79087	2771.43
-3.79056	2574.5
-3.79025	2328.56
-3.78993	2317.84
-3.78962	2380.63
-3.78931	2443.42
-3.789	2529.48
-3.78868	2380.32
-3.78837	2025.35
-3.78806	2062.41
-3.78775	2195.03
-3.78743	2327.64
-3.78712	2470.06
-3.78681	2612.48
-3.7865	2842.64
-3.78618	2837.59
-3.78587	2729.63
-3.78556	2621.67
-3.78525	2582.31
-3.78493	2542.95
-3.78462	2283.08
-3.78431	2023.21
-3.784	1770.08
-3.78368	1752.16
-3.78337	1979.26
-3.78306	2206.36
-3.78275	2460.41
-3.78243	2479.25
-3.78212	2512.79
-3.78181	2546.32
-3.78149	2554.13
-3.78118	2561.94
-3.78087	2687.36
-3.78056	2577.56
-3.78024	2651.53
-3.77993	2490.28
-3.77962	2564.24
-3.77931	2638.2
-3.77899	2630.7
-3.77868	2623.2
-3.77837	2630.4
-3.77806	2402.38
-3.77774	2193.96
-3.77743	1985.54
-3.77712	1997.64
-3.77681	2009.73
-3.77649	1872.52
-3.77618	1735.31
-3.77587	1833.32
-3.77556	1931.33
-3.77524	2048.94
-3.77493	2166.55
-3.77462	2293.95
-3.77431	2029.33
-3.77399	1909.28
-3.77368	2181.25
-3.77337	2208.2
-3.77306	2235.15
-3.77274	2222.9
-3.77243	2210.65
-3.77212	2198.4
-3.77181	2186.15
-3.77149	2024.13
-3.77118	1862.11
-3.77087	1700.09
-3.77056	1538.07
-3.77024	1625.97
-3.76993	1713.87
-3.76962	1801.77
-3.76931	1889.67
-3.76899	2179.71
-3.76868	2469.75
-3.76837	2455.97
-3.76806	2050.16
-3.76774	1967.77
-3.76743	2277.42
-3.76712	2474.35
-3.76681	2436.06
-3.76649	2451.53
-3.76618	2467
-3.76587	2467.76
-3.76556	2468.53
-3.76524	2381.09
-3.76493	2293.65
-3.76462	2206.21
-3.7643	2118.77
-3.76399	2250.62
-3.76368	2382.47
-3.76337	2514.32
-3.76305	2646.17
-3.76274	2567.3
-3.76243	2488.44
-3.76212	2409.57
-3.7618	2330.71
-3.76149	2232.78
-3.76118	2134.85
-3.76087	2272.13
-3.76055	2409.42
-3.76024	2742.72
-3.75993	3076.02
-3.75962	3017.29
-3.7593	2958.57
-3.75899	2866.76
-3.75868	2774.96
-3.75837	2683.15
-3.75805	2591.35
-3.75774	2323.13
-3.75743	2054.91
-3.75712	2164.02
-3.7568	2273.13
-3.75649	2391.27
-3.75618	2274.2
-3.75587	2132.63
-3.75555	2226.27
-3.75524	2422.82
-3.75493	2227.34
-3.75462	2031.86
-3.7543	1836.38
-3.75399	1831.41
-3.75368	1826.43
-3.75337	1821.45
-3.75305	1816.48
-3.75274	2002.61
-3.75243	2188.75
-3.75212	2129.87
-3.7518	1835.77
-3.75149	1865.63
-3.75118	2130.71
-3.75087	2469.3
-3.75055	2415.85
-3.75024	2161.49
-3.74993	1907.13
-3.74962	2020.3
-3.7493	2133.47
-3.74899	2029.18
-3.74868	1924.9
-3.74836	2055.83
-3.74805	2186.76
-3.74774	2082.47
-3.74743	1978.19
-3.74711	2094.42
-3.7468	2210.65
-3.74649	2108.35
-3.74618	1770.84
-3.74586	1967.47
-3.74555	2399.31
-3.74524	2600.84
-3.74493	2567.15
-3.74461	2327.64
-3.7443	2323.36
-3.74399	2138.98
-3.74368	2189.82
-3.74336	2343.57
-3.74305	2105.29
-3.74274	2219.84
-3.74243	2334.38
-3.74211	2424.43
-3.7418	2514.47
-3.74149	2378.41
-3.74118	2242.35
-3.74086	1871.07
-3.74055	1499.79
-3.74024	1412.73
-3.73993	1325.67
-3.73961	1473.83
-3.7393	1621.99
-3.73899	1879.18
-3.73868	2136.38
-3.73836	2393.57
-3.73805	2650.76
-3.73774	2344.41
-3.73743	2038.06
-3.73711	1966.93
-3.7368	1895.8
-3.73649	1904.3
-3.73618	1912.8
-3.73586	2156.51
-3.73555	2400.23
-3.73524	2379.33
-3.73493	2358.42
-3.73461	2313.02
-3.7343	2267.62
-3.73399	2394.95
-3.73368	2130.25
-3.73336	1865.56
-3.73305	1992.89
-3.73274	2022.21
-3.73243	2051.54
-3.73211	2105.37
-3.7318	2159.19
-3.73149	2202.07
-3.73117	2244.95
-3.73086	2287.83
-3.73055	2330.71
-3.73024	2280.48
-3.72992	2230.25
-3.72961	1944.8
-3.7293	1659.36
-3.72899	1714.49
-3.72867	1769.62
-3.72836	1824.74
-3.72805	1879.87
-3.72774	1988.91
-3.72742	2097.94
-3.72711	2177.57
-3.7268	2257.2
-3.72649	2414.78
-3.72617	2101.92
-3.72586	1774.36
-3.72555	1917.24
-3.72524	2314.93
-3.72492	2477.41
-3.72461	2566.38
-3.7243	2655.36
-3.72399	2540.96
-3.72367	2426.57
-3.72336	2341.58
-3.72305	2256.59
-3.72274	1951.08
-3.72242	2116.01
-3.72211	2251.54
-3.7218	2387.06
-3.72149	2188.6
-3.72117	1990.13
-3.72086	2183.7
-3.72055	2377.26
-3.72024	2433.61
-3.71992	2489.97
-3.71961	2311.11
-3.7193	2132.24
-3.71899	2378.49
-3.71867	2624.73
-3.71836	2635.75
-3.71805	2646.78
-3.71774	2643.11
-3.71742	2639.43
-3.71711	2621.05
-3.7168	2602.68
-3.71649	2519.83
-3.71617	2201.77
-3.71586	1957.21
-3.71555	2183.08
-3.71523	2404.06
-3.71492	2154.6
-3.71461	1934.54
-3.7143	2184.92
-3.71398	2286.45
-3.71367	2387.98
-3.71336	2283.69
-3.71305	2179.41
-3.71273	2207.43
-3.71242	2235.46
-3.71211	2263.48
-3.7118	2291.5
-3.71148	2273.43
-3.71117	2255.36
-3.71086	2516.61
-3.71055	2307.43
-3.71023	2029.64
-3.70992	1987.07
-3.70961	2018
-3.7093	2048.94
-3.70898	2048.63
-3.70867	2048.32
-3.70836	2048.02
-3.70805	2047.71
-3.70773	2165.01
-3.70742	2282.32
-3.70711	2399.62
-3.7068	2516.92
-3.70648	2449.23
-3.70617	2381.55
-3.70586	2549.08
-3.70555	2716.61
-3.70523	2521.52
-3.70492	2326.42
-3.70461	2160.73
-3.7043	1995.03
-3.70398	1714.18
-3.70367	1903.76
-3.70336	2343.26
-3.70305	2312.33
-3.70273	2345.1
-3.70242	2613.09
-3.70211	2689.96
-3.7018	2766.84
-3.70148	2955.35
-3.70117	2673.43
-3.70086	2420.9
-3.70055	2168.38
-3.70023	2190.28
-3.69992	2212.18
-3.69961	2234.08
-3.6993	2255.98
-3.69898	2188.44
-3.69867	2120.91
-3.69836	2283.69
-3.69804	2681.7
-3.69773	2981.69
-3.69742	2811.25
-3.69711	2395.79
-3.69679	2215.55
-3.69648	2253.99
-3.69617	2292.42
-3.69586	2345.56
-3.69554	2398.7
-3.69523	2339.13
-3.69492	2279.56
-3.69461	2219.99
-3.69429	2160.42
-3.69398	2177.42
-3.69367	2194.42
-3.69336	2182.01
-3.69304	2169.61
-3.69273	2304.21
-3.69242	1968.39
-3.69211	2000.09
-3.69179	2267
-3.69148	2128.72
-3.69117	1990.44
-3.69086	1866.86
-3.69054	1743.28
-3.69023	1903.92
-3.68992	2064.56
-3.68961	1896.87
-3.68929	1729.19
-3.68898	1552.32
-3.68867	1767.47
-3.68836	2100.24
-3.68804	2433
-3.68773	2662.86
-3.68742	2657.5
-3.68711	2510.03
-3.68679	2362.56
-3.68648	2152.61
-3.68617	1942.66
-3.68586	1928.72
-3.68554	1914.79
-3.68523	2023.36
-3.68492	2131.94
-3.68461	2044.5
-3.68429	1957.05
-3.68398	2023.98
-3.68367	2090.9
-3.68336	2206.82
-3.68304	2557.96
-3.68273	2593.03
-3.68242	2392.88
-3.6821	2084.92
-3.68179	2169
-3.68148	2360.26
-3.68117	2002.69
-3.68085	1850.93
-3.68054	2091.2
-3.68023	2395.18
-3.67992	2307.12
-3.6796	2047.56
-3.67929	2180.02
-3.67898	2216.93
-3.67867	2253.83
-3.67835	2315.24
-3.67804	2376.65
-3.67773	2156.28
-3.67742	1935.92
-3.6771	2225.2
-3.67679	2514.47
-3.67648	2587.52
-3.67617	2660.56
-3.67585	2684.61
-3.67554	2473.43
-3.67523	2308.81
-3.67492	2379.4
-3.6746	2302.99
-3.67429	2226.57
-3.67398	1991.51
-3.67367	1756.45
-3.67335	1717.4
-3.67304	1678.35
-3.67273	1774.06
-3.67242	1869.77
-3.6721	1965.48
-3.67179	2061.19
-3.67148	2101.16
-3.67117	2141.12
-3.67085	2195.79
-3.67054	2250.46
-3.67023	2094.42
-3.66992	2173.59
-3.6696	2223.36
-3.66929	2273.13
-3.66898	2491.35
-3.66867	2474.35
-3.66835	2173.13
-3.66804	2263.94
-3.66773	2266.54
-3.66742	2269.15
-3.6671	2296.25
-3.66679	2323.36
-3.66648	2393.95
-3.66617	2464.55
-3.66585	2549.85
-3.66554	2635.14
-3.66523	2475.42
-3.66491	2550.92
-3.6646	2533.31
-3.66429	2123.67
-3.66398	2060.73
-3.66366	2233.01
-3.66335	2184.77
-3.66304	1901.31
-3.66273	2112.79
-3.66241	2324.28
-3.6621	2310.34
-3.66179	2296.4
-3.66148	2492.42
-3.66116	2453.22
-3.66085	2296.4
-3.66054	2374.81
-3.66023	2389.51
-3.65991	2404.21
-3.6596	2433.61
-3.65929	2463.02
-3.65898	2433.61
-3.65866	2404.21
-3.65835	2374.81
-3.65804	2345.41
-3.65773	2345.41
-3.65741	2345.41
-3.6571	2345.41
-3.65679	2345.41
-3.65648	2441.58
-3.65616	2537.75
-3.65585	2609.42
-3.65554	2681.08
-3.65523	2698.85
-3.65491	2324.58
-3.6546	2033.62
-3.65429	2291.5
-3.65398	2485.68
-3.65366	2287.83
-3.65335	2447.7
-3.65304	2607.58
-3.65273	2581.24
-3.65241	2319.68
-3.6521	1969.92
-3.65179	2012.18
-3.65148	2105.9
-3.65116	2199.62
-3.65085	2317.84
-3.65054	2436.06
-3.65023	2424.43
-3.64991	2412.79
-3.6496	2401.15
-3.64929	2389.51
-3.64897	2633.3
-3.64866	2877.1
-3.64835	2768.06
-3.64804	2659.03
-3.64772	2520.6
-3.64741	2382.16
-3.6471	2243.73
-3.64679	2105.29
-3.64647	2287.83
-3.64616	2470.37
-3.64585	2300.08
-3.64554	2129.79
-3.64522	2010.96
-3.64491	1892.12
-3.6446	2047.71
-3.64429	2203.3
-3.64397	2153.68
-3.64366	2104.07
-3.64335	2172.06
-3.64304	2240.05
-3.64272	2026.27
-3.64241	1812.49
-3.6421	1941.74
-3.64179	1835.77
-3.64147	1770
-3.64116	1939.44
-3.64085	2108.89
-3.64054	2043.12
-3.64022	2004.3
-3.63991	2200.69
-3.6396	2514.7
-3.63929	2358.27
-3.63897	2437.06
-3.63866	2515.85
-3.63835	2565.24
-3.63804	2614.62
-3.63772	2134.77
-3.63741	1654.92
-3.6371	1557.29
-3.63679	1459.67
-3.63647	1393.28
-3.63616	1797.33
-3.63585	2265.09
-3.63554	2497.63
-3.63522	2485.15
-3.63491	2472.66
-3.6346	2563.09
-3.63429	2653.52
-3.63397	2685.75
-3.63366	2717.99
-3.63335	2632.62
-3.63303	2547.24
-3.63272	2344.26
-3.63241	2141.28
-3.6321	2291.12
-3.63178	2440.97
-3.63147	2461.95
-3.63116	2482.92
-3.63085	2459.8
-3.63053	2671.89
-3.63022	2859.49
-3.62991	2576.64
-3.6296	2440.81
-3.62928	2540.2
-3.62897	2479.71
-3.62866	2419.22
-3.62835	2373.43
-3.62803	2327.64
-3.62772	2201
-3.62741	2074.36
-3.6271	1947.71
-3.62678	1821.07
-3.62647	2106.06
-3.62616	2391.04
-3.62585	2480.02
-3.62553	2568.99
-3.62522	2836.82
-3.62491	3104.66
-3.6246	3142.18
-3.62428	2709.26
-3.62397	2336.37
-3.62366	2198.7
-3.62335	2173.74
-3.62303	2148.78
-3.62272	2123.82
-3.62241	2098.86
-3.6221	1956.29
-3.62178	1813.72
-3.62147	1665.41
-3.62116	1517.09
-3.62085	1643.2
-3.62053	1769.31
-3.62022	1912.57
-3.61991	2055.83
-3.6196	2199.09
-3.61928	2342.35
-3.61897	2494.18
-3.61866	2646.01
-3.61835	2366.62
-3.61803	2087.22
-3.61772	2038.14
-3.61741	1989.06
-3.6171	1939.98
-3.61678	1890.9
-3.61647	1732.79
-3.61616	1574.67
-3.61584	1690.98
-3.61553	1807.29
-3.61522	2112.26
-3.61491	2417.23
-3.61459	2212.56
-3.61428	2007.9
-3.61397	2089.9
-3.61366	2171.91
-3.61334	2337.22
-3.61303	2032.09
-3.61272	1790.67
-3.61241	1784.47
-3.61209	1616.56
-3.61178	1448.64
-3.61147	1428.73
-3.61116	1408.83
-3.61084	1403.62
-3.61053	1398.41
-3.61022	1407.91
-3.60991	1652.62
-3.60959	1686.62
-3.60928	1485.39
-3.60897	1530.42
-3.60866	1967.47
-3.60834	2301.61
-3.60803	2400.54
-3.60772	2428.41
-3.60741	2456.28
-3.60709	2351.84
-3.60678	2247.4
-3.60647	2016.17
-3.60616	1784.93
-3.60584	1803.61
-3.60553	1822.29
-3.60522	1814.03
-3.60491	2040.97
-3.60459	2356.13
-3.60428	2279.25
-3.60397	2214.02
-3.60366	2148.78
-3.60334	2073.74
-3.60303	2390.74
-3.60272	2636.67
-3.60241	2882.61
-3.60209	3035.44
-3.60178	3188.27
-3.60147	3104.73
-3.60116	3021.2
-3.60084	2937.66
-3.60053	2854.13
-3.60022	2709.34
-3.5999	2564.55
-3.59959	2640.27
-3.59928	2323.97
-3.59897	2228.8
-3.59865	2133.62
-3.59834	2013.94
-3.59803	1894.27
-3.59772	1951.01
-3.5974	2007.74
-3.59709	2079.18
-3.59678	2150.62
-3.59647	2032.17
-3.59615	2148.93
-3.59584	2290.2
-3.59553	2196.25
-3.59522	1994.5
-3.5949	2184.77
-3.59459	2595.56
-3.59428	2614.32
-3.59397	2418.68
-3.59365	2223.05
-3.59334	2394.95
-3.59303	2566.84
-3.59272	2312.41
-3.5924	2057.97
-3.59209	2195.56
-3.59178	2333.16
-3.59147	2299.31
-3.59115	2265.47
-3.59084	2231.63
-3.59053	2197.78
-3.59022	2139.44
-3.5899	2081.1
-3.58959	2257.97
-3.58928	2434.84
-3.58897	2549.23
-3.58865	2663.63
-3.58834	2542.8
-3.58803	2421.98
-3.58772	2411.41
-3.5874	2400.84
-3.58709	2179.56
-3.58678	1958.28
-3.58647	1889.52
-3.58615	2212.79
-3.58584	2433.16
-3.58553	2653.52
-3.58522	2746.47
-3.5849	2839.43
-3.58459	2961.78
-3.58428	2848.92
-3.58397	2574.35
-3.58365	2534.99
-3.58334	2427.03
-3.58303	2554.29
-3.58271	2843.25
-3.5824	2740.19
-3.58209	2504.82
-3.58178	2504.67
-3.58146	2334
-3.58115	2163.33
-3.58084	1889.75
-3.58053	1616.17
-3.58021	1570.46
-3.5799	1524.75
-3.57959	1871.07
-3.57928	2217.39
-3.57896	2348.09
-3.57865	2478.79
-3.57834	2374.27
-3.57803	2269.76
-3.57771	2601.38
-3.5774	2932.99
-3.57709	2872.58
-3.57678	2812.17
-3.57646	2854.66
-3.57615	2897.16
-3.57584	2939.65
-3.57553	2982.15
-3.57521	2902.14
-3.5749	2822.12
-3.57459	2742.11
-3.57428	2662.09
-3.57396	2694.79
-3.57365	2727.48
-3.57334	2760.18
-3.57303	2792.87
-3.57271	2619.75
-3.5724	2446.63
-3.57209	2484.23
-3.57178	2521.82
-3.57146	2670.21
-3.57115	2426.57
-3.57084	1972.22
-3.57053	1909.89
-3.57021	1791.21
-3.5699	2064.56
-3.56959	2651.53
-3.56928	3003.28
-3.56896	2985.06
-3.56865	2731.62
-3.56834	2713.39
-3.56803	2695.17
-3.56771	2865.61
-3.5674	3036.05
-3.56709	2971.28
-3.56677	2906.5
-3.56646	2660.1
-3.56615	2413.71
-3.56584	2417.23
-3.56552	2420.75
-3.56521	2458.58
-3.5649	2731.62
-3.56459	2754.74
-3.56427	2777.87
-3.56396	2695.63
-3.56365	2613.4
-3.56334	2428.26
-3.56302	2243.11
-3.56271	2165.78
-3.5624	2323.66
-3.56209	2452.14
-3.56177	2580.63
-3.56146	2664.7
-3.56115	2513.55
-3.56084	2377.11
-3.56052	2240.66
-3.56021	2165.47
-3.5599	2090.28
-3.55959	2279.71
-3.55927	2233.93
-3.55896	2257.97
-3.55865	2517.23
-3.55834	2408.96
-3.55802	2300.69
-3.55771	2067.47
-3.5574	2069.46
-3.55709	2159.65
-3.55677	2249.85
-3.55646	2560.26
-3.55615	2635.45
-3.55584	2593.03
-3.55552	2550.61
-3.55521	2434.69
-3.5549	2083.55
-3.55459	1850.01
-3.55427	1851.7
-3.55396	1820.3
-3.55365	1788.91
-3.55334	1742.82
-3.55302	1931.94
-3.55271	2312.18
-3.5524	2457.2
-3.55209	2347.4
-3.55177	2002.38
-3.55146	2031.44
-3.55115	2295.72
-3.55084	2633.5
-3.55052	2971.28
-3.55021	3098.34
-3.5499	2990.19
-3.54958	2911.44
-3.54927	2597.47
-3.54896	2415.81
-3.54865	2234.15
-3.54833	2121.1
-3.54802	2556.89
-3.54771	2625.15
-3.5474	2693.41
-3.54708	2928.28
-3.54677	2927.94
-3.54646	2638.47
-3.54615	2349.01
-3.54583	2280.06
-3.54552	2211.11
-3.54521	2291.62
-3.5449	2372.13
-3.54458	2320.33
-3.54427	2268.53
-3.54396	2466.65
-3.54365	2429.56
-3.54333	2524.77
-3.54302	2619.98
-3.54271	2541.23
-3.5424	2462.48
-3.54208	2383.73
-3.54177	2304.98
-3.54146	2353.07
-3.54115	2401.15
-3.54083	2214.02
-3.54052	2026.88
-3.54021	2136.22
-3.5399	2245.56
-3.53958	2104.98
-3.53927	2199.62
-3.53896	2295.49
-3.53865	2391.35
-3.53833	2281.4
-3.53802	2171.45
-3.53771	1914.48
-3.5374	1892.74
-3.53708	1973.9
-3.53677	2055.06
-3.53646	2260.57
-3.53615	2466.08
-3.53583	2568.68
-3.53552	2671.28
-3.53521	2477.41
-3.5349	2518.76
-3.53458	2560.11
-3.53427	2366.23
-3.53396	2185.23
-3.53364	2004.22
-3.53333	2176.04
-3.53302	2347.86
-3.53271	2419.22
-3.53239	2098.55
-3.53208	2160.11
-3.53177	1986.46
-3.53146	1749.9
-3.53114	1983.78
-3.53083	2266.66
-3.53052	2314.32
-3.53021	2494.3
-3.52989	2674.27
-3.52958	2643.53
-3.52927	2612.78
-3.52896	2698.43
-3.52864	2784.07
-3.52833	2869.71
-3.52802	2955.35
-3.52771	2930.73
-3.52739	2906.12
-3.52708	2881.5
-3.52677	2856.88
-3.52646	2734.26
-3.52614	2611.64
-3.52583	2489.01
-3.52552	2366.39
-3.52521	2351.57
-3.52489	2336.76
-3.52458	2204.33
-3.52427	2071.91
-3.52396	2181.44
-3.52364	2290.97
-3.52333	2596.51
-3.52302	2902.06
-3.52271	2859.68
-3.52239	2817.3
-3.52208	2529.9
-3.52177	2242.5
-3.52146	1908.05
-3.52114	2044.04
-3.52083	2346.63
-3.52052	2649.23
-3.52021	2474.04
-3.51989	2298.85
-3.51958	2319.68
-3.51927	2340.51
-3.51896	2459.34
-3.51864	2578.18
-3.51833	2697.01
-3.51802	2815.84
-3.51771	2924.88
-3.51739	3033.91
-3.51708	2868.52
-3.51677	2703.13
-3.51645	2717.22
-3.51614	2731.31
-3.51583	2745.4
-3.51552	2759.49
-3.5152	2489.36
-3.51489	2219.22
-3.51458	2022.6
-3.51427	2296.4
-3.51395	2462.4
-3.51364	2393.19
-3.51333	2485.68
-3.51302	2578.18
-3.5127	2545.71
-3.51239	2513.25
-3.51208	2392.57
-3.51177	2271.9
-3.51145	2027.5
-3.51114	2253.53
-3.51083	2621.67
-3.51052	2754.59
-3.5102	2404.83
-3.50989	2055.06
-3.50958	2063.02
-3.50927	2541.42
-3.50895	2712.32
-3.50864	2412.79
-3.50833	2260.26
-3.50802	2342.96
-3.5077	2560.41
-3.50739	2542.65
-3.50708	2211.26
-3.50677	2350.31
-3.50645	2423.97
-3.50614	2497.63
-3.50583	2355.67
-3.50552	2213.71
-3.5052	2057.05
-3.50489	2370.83
-3.50458	2684.61
-3.50427	2527.95
-3.50395	2590.58
-3.50364	2653.21
-3.50333	2671.74
-3.50302	2690.27
-3.5027	2760.25
-3.50239	2595.02
-3.50208	2493.49
-3.50177	2862.4
-3.50145	2806.5
-3.50114	2750.61
-3.50083	2724.11
-3.50051	2697.62
-3.5002	2502.07
-3.49989	2306.51
-3.49958	2385.38
-3.49926	2464.24
-3.49895	2570.06
-3.49864	2675.88
-3.49833	2497.47
-3.49801	2083.85
-3.4977	2108.81
-3.49739	2368.99
-3.49708	2202.84
-3.49676	2271.9
-3.49645	2353.07
-3.49614	1963.79
-3.49583	1589.22
-3.49551	1685.08
-3.4952	1727.04
-3.49489	1769
-3.49458	1678.65
-3.49426	1823.52
-3.49395	2214.02
-3.49364	2134.08
-3.49333	1877.73
-3.49301	1856.6
-3.4927	1774.21
-3.49239	2162.26
-3.49208	2550.3
-3.49176	2703.13
-3.49145	2719.21
-3.49114	2735.29
-3.49083	2619.06
-3.49051	2502.83
-3.4902	2651.22
-3.48989	2799.61
-3.48958	2673.58
-3.48926	2547.55
-3.48895	2570.37
-3.48864	2593.18
-3.48833	2733.61
-3.48801	2874.03
-3.4877	2595.48
-3.48739	2316.93
-3.48708	2391.2
-3.48676	2465.47
-3.48645	2435.91
-3.48614	2406.36
-3.48583	2376.8
-3.48551	2347.25
-3.4852	2310.34
-3.48489	2273.43
-3.48458	2153.22
-3.48426	2503.45
-3.48395	2740.96
-3.48364	2743.26
-3.48332	2789.66
-3.48301	2836.06
-3.4827	2813.85
-3.48239	2791.65
-3.48207	2651.83
-3.48176	2512.02
-3.48145	2449.08
-3.48114	2386.14
-3.48082	2597.62
-3.48051	2809.1
-3.4802	2481.55
-3.47989	2153.99
-3.47957	1993.04
-3.47926	2302.53
-3.47895	2545.86
-3.47864	2789.2
-3.47832	2630.7
-3.47801	2472.21
-3.4777	2352.91
-3.47739	2233.62
-3.47707	2310.34
-3.47676	2387.06
-3.47645	2290.74
-3.47614	2194.42
-3.47582	2372.51
-3.47551	2550.61
-3.4752	2657.65
-3.47489	2764.7
-3.47457	2871.74
-3.47426	2978.78
-3.47395	2745.25
-3.47364	2511.71
-3.47332	2209.58
-3.47301	2377.87
-3.4727	2440.81
-3.47239	2503.75
-3.47207	2478.48
-3.47176	2453.22
-3.47145	2436.22
-3.47114	2419.22
-3.47082	2206.21
-3.47051	1993.19
-3.4702	2135.46
-3.46989	2277.72
-3.46957	2145.57
-3.46926	2013.41
-3.46895	2182.62
-3.46864	2351.84
-3.46832	2521.06
-3.46801	2690.27
-3.4677	2594.87
-3.46738	2499.46
-3.46707	2404.06
[truncated: 63,537 more rows]
