# Supplementary material for: Fatigue-free artificial ionic skin toughened by self-healable elastic nanomesh
Source: Nat Commun. 2022 Jul 29;13:4411. doi: 10.1038/s41467-022-32140-3 (PMC9338060; doi:10.1038/s41467-022-32140-3)
Supplement: Supplementary file 7 — Source Data [file 41467_2022_32140_MOESM7_ESM.zip › Supplementary Figures/Source data Supplementary Fig. 20.xlsx]

## Sheet: Supplementary Fig. 20
Strain rate: 3.33% s-1		Strain rate: 1.67% s-1		Strain rate: 0.83% s-1		Strain rate: 0.42% s-1
0.051	0.00289	Strain (%)	True stress (MPa)	Strain (%)	True stress (MPa)	Strain (%)	True stress (MPa)
0.119	0.01741	0	0.00812	0.000829327	-0.000948009	0.000895778	-0.00903
0.172	0.03271	0.00242	0.0058	0.000829327	-0.00485	0.000895778	-0.00455
0.233	0.03271	0.02546	0.01853	0.00249	-0.00194	0.000895778	-0.00682
0.299	0.03578	0.11033	0.06133	0.00581	-0.00289	0	0
0.363	0.03578	0.23642	0.10077	0.0141	0.00289	0.000895778	-0.00792
0.43	0.01261	0.34068	0.0406	0.03732	0.00969	0.000895778	-0.00903
0.495	0.01066	0.41464	-0.03589	0.06718	0.01548	0.00358	-0.00227
0.557	0.00681	0.47526	-0.00696	0.09952	0.0068	0.00717	0.00448
0.615	0.00973	0.5383	0.01747	0.11694	-0.00775	0.01344	0
0.669	0.00582	0.60377	0.03835	0.12108	-0.01935	0.02598	-0.00566
0.724	0.01461	0.67166	0.03255	0.1244	0.000949422	0.05016	0.00897
0.783	0.03304	0.74683	0.04537	0.12855	0	0.07077	0.00675
0.848	0.02432	0.82806	0.0501	0.13518	0	0.08958	-0.00116
0.913	0.02826	0.90929	0.04429	0.14845	0.00775	0.09854	-0.00683
0.976	0.03119	0.98688	0.03969	0.16255	0.01065	0.09943	-0.01469
1.034	0.01561	1.06084	0.04199	0.17665	0.00871	0.09943	-0.00683
1.09	0.02342	1.13116	0.05022	0.18743	-0.00385	0.09943	0.00559
1.144	0.02832	1.19905	0.03619	0.19738	0.0029	0.10033	0
1.202	0.03806	1.26816	0.04677	0.20733	0.00195	0.10122	0
1.265	0.0332	1.34575	0.06545	0.21894	0.0058	0.10301	0.00111
1.331	0.03716	1.42698	0.08074	0.23055	0.00871	0.1066	-0.00116
1.394	0.04304	1.507	0.05854	0.24299	0.00486	0.11287	0.00338
1.454	0.03912	1.58459	0.05156	0.25543	0.00681	0.12183	0.00338
1.51	0.03232	1.65855	0.07035	0.26787	0.01162	0.13526	0.00449
1.565	0.03036	1.72644	0.05864	0.28031	0.00486	0.14512	0.00338
1.622	0.04997	1.79555	0.06454	0.29192	0.00972	0.15139	-0.00683
1.684	0.05984	1.86587	0.07162	0.3027	0.00777	0.15587	-0.00456
1.749	0.04613	1.94225	0.08108	0.31431	0.00682	0.15945	0.00338
1.811	0.04712	2.0259	0.09054	0.32593	0.00972	0.16303	0.00222
1.871	0.05009	2.10592	0.07644	0.33754	0.00487	0.16661	0
1.928	0.04231	2.18109	0.0836	0.34832	0.01358	0.17289	-0.00116
1.983	0.05015	2.25383	0.07775	0.36076	0.01649	0.18095	0.00449
2.039	0.05511	2.32415	0.08017	0.37154	0.00777	0.18811	0.00898
2.099	0.06892	2.39326	0.08375	0.38315	0.01163	0.19618	0.00338
2.163	0.0621	2.46236	0.08963	0.3931	0.01068	0.20245	0.00111
2.229	0.06112	2.53874	0.09561	0.40388	0.0165	0.20872	-0.00456
2.292	0.07497	2.62119	0.10983	0.41466	0.01454	0.21409	0.00449
2.35	0.06318	2.70242	0.09457	0.42627	0.00873	0.21947	0.00787
2.405	0.05036	2.78122	0.10881	0.43788	0.0165	0.22484	0.00676
2.46	0.06917	2.85639	0.10295	0.45032	0.01752	0.23111	0.00338
2.519	0.07713	2.9255	0.09236	0.46111	0.01455	0.23738	0.00222
2.584	0.0831	2.99218	0.09951	0.47272	0.00974	0.24365	0.00449
2.649	0.07723	3.06128	0.11144	0.4835	0.01165	0.24992	0.00677
2.71	0.0743	3.13524	0.11391	0.49345	0.0136	0.2553	0.00449
2.769	0.07434	3.21526	0.11036	0.50506	0.01848	0.26157	0.0056
2.824	0.07639	3.29527	0.12349	0.51667	0.01849	0.26694	0
2.878	0.07242	3.3765	0.12357	0.52911	0.01754	0.27232	0.00338
2.939	0.08734	3.45046	0.1094	0.54072	0.01166	0.27859	0.01239
3.004	0.1053	3.52078	0.11063	0.5515	0.01754	0.28396	0.00788
3.068	0.08448	3.58988	0.12378	0.56228	0.01362	0.29023	0.00677
3.13	0.0746	3.65899	0.12982	0.57306	0.01754	0.29561	0.00339
3.188	0.09552	3.73295	0.12516	0.58302	0.02141	0.30277	0.0045
3.244	0.08662	3.81539	0.14071	0.5938	0.01362	0.30815	0.01578
3.299	0.08667	3.89783	0.13846	0.60541	0.01755	0.31442	0.0045
3.357	0.08373	3.97421	0.12657	0.61702	0.02338	0.31979	0.0045
3.421	0.1047	4.04817	0.12665	0.6278	0.02529	0.32606	0.00222
3.486	0.10782	4.1197	0.13389	0.63941	0.01851	0.33233	0.00899
3.547	0.09487	4.18759	0.13878	0.65019	0.01267	0.33771	0.01128
3.606	0.09095	4.2567	0.14003	0.66097	0.02048	0.34398	0.00677
3.664	0.10397	4.33308	0.14728	0.67093	0.02435	0.34935	0.00339
3.72	0.10305	4.41431	0.15698	0.68254	0.02048	0.35562	0.01018
3.776	0.09808	4.49554	0.14865	0.69332	0.01459	0.36189	0.01018
3.838	0.11816	4.57435	0.14397	0.70493	0.01948	0.36727	0.009
3.902	0.12025	4.64709	0.15243	0.71737	0.02436	0.37354	0.009
3.966	0.09826	4.71741	0.15375	0.72898	0.02633	0.37981	0.00678
4.029	0.10635	4.7853	0.15384	0.73976	0.02145	0.38608	0.00561
4.086	0.11445	4.85683	0.15392	0.75137	0.02533	0.39235	0.00789
4.14	0.11249	4.932	0.16726	0.76215	0.01561	0.39773	0.0124
4.195	0.10548	5.01202	0.17215	0.77459	0.0273	0.40489	0.01468
4.254	0.12066	5.09446	0.16984	0.78703	0.0273	0.41027	0.01018
4.318	0.12978	5.17084	0.15793	0.79947	0.02051	0.41654	0.009
4.383	0.13084	5.2448	0.16643	0.81191	0.02636	0.42191	0.00222
4.445	0.11485	5.31633	0.17256	0.82269	0.02535	0.42818	0.01241
4.504	0.1159	5.38422	0.15938	0.8343	0.01951	0.43356	0.01358
4.56	0.12503	5.45454	0.17156	0.84591	0.03026	0.43983	0.0045
4.615	0.11702	5.52971	0.18734	0.85669	0.02244	0.4452	0.009
4.674	0.13022	5.61094	0.19108	0.86748	0.02931	0.45147	0.01241
4.739	0.14345	5.68974	0.18159	0.87909	0.03128	0.45685	0.01241
4.804	0.13847	5.76734	0.17318	0.8907	0.02346	0.46312	0.00789
4.865	0.12743	5.84129	0.19269	0.90231	0.0283	0.46849	0.01241
4.924	0.12447	5.91161	0.17464	0.91309	0.0283	0.47476	0.01358
4.978	0.13667	5.9795	0.18438	0.92387	0.02735	0.48103	0.01358
5.033	0.14083	6.04982	0.18811	0.93465	0.02639	0.48641	0.01358
5.093	0.13173	6.1262	0.19676	0.94626	0.0264	0.49268	0.0113
5.157	0.15413	6.20743	0.20053	0.95787	0.03322	0.49895	0.0113
5.222	0.14306	6.28745	0.19091	0.97031	0.03131	0.50522	0.01131
5.285	0.15432	6.36747	0.21052	0.98192	0.02833	0.51149	0.01359
5.344	0.13714	6.44021	0.2009	0.99436	0.02833	0.51686	0.01242
5.399	0.14026	6.51174	0.18515	1.00514	0.02541	0.52313	0.0147
5.454	0.13828	6.58085	0.20596	1.01593	0.03229	0.52941	0.01242
5.512	0.15366	6.64996	0.20854	1.02671	0.02936	0.53478	0.01242
5.575	0.16085	6.72391	0.21231	1.03749	0.03522	0.54105	0.0079
5.641	0.16506	6.80514	0.20999	1.04827	0.03427	0.54732	0.01699
5.704	0.157	6.88637	0.21623	1.05988	0.02937	0.5527	0.0181
5.764	0.13463	6.96518	0.22004	1.07149	0.03135	0.55897	0.0102
5.821	0.15411	7.03913	0.21403	1.08227	0.03524	0.56524	0.0102
5.875	0.16131	7.10945	0.20681	1.09305	0.03525	0.57151	0.01471
5.931	0.15939	7.17735	0.21672	1.10466	0.03232	0.57778	0.0215
5.993	0.16355	7.24645	0.22178	1.11462	0.02544	0.58405	0.01928
6.058	0.17077	7.32404	0.22191	1.1254	0.03723	0.59121	0.0102
6.12	0.17194	7.40649	0.23549	1.13701	0.0343	0.59659	0.0136
6.181	0.16384	7.4865	0.23563	1.14779	0.03234	0.60196	0.01471
6.238	0.16493	7.5641	0.22722	1.1594	0.03234	0.60823	0.01583
6.293	0.1558	7.63684	0.22119	1.17101	0.03037	0.6145	0.017
6.349	0.17231	7.70716	0.2201	1.18345	0.03625	0.62077	0.0136
6.41	0.17755	7.77627	0.23496	1.19423	0.03822	0.62704	0.017
6.474	0.18381	7.84658	0.23629	1.20418	0.03919	0.63332	0.01812
6.539	0.187	7.92175	0.23403	1.21496	0.03333	0.63959	0.01812
6.602	0.16242	8.00298	0.24646	1.22575	0.03237	0.64586	0.01812
6.66	0.17074	8.08421	0.25648	1.23653	0.04215	0.65123	0.01584
6.715	0.17492	8.16059	0.22706	1.24814	0.04023	0.6575	0.01701
6.77	0.18224	8.23334	0.24077	1.26058	0.02842	0.66288	0.01584
6.829	0.18336	8.30365	0.2409	1.27302	0.04024	0.66915	0.01473
6.894	0.19072	8.37276	0.25086	1.28463	0.03629	0.67542	0.02041
6.959	0.19599	8.44308	0.23988	1.29541	0.03533	0.68169	0.01584
7.021	0.18785	8.51825	0.25243	1.30619	0.03924	0.68796	0.01584
7.079	0.17867	8.60069	0.26742	1.3178	0.03924	0.69423	0.01584
7.134	0.17769	8.68192	0.25894	1.32941	0.04321	0.7005	0.02272
7.189	0.18915	8.75951	0.24668	1.34185	0.03631	0.70587	0.02153
7.249	0.19856	8.83468	0.24804	1.35346	0.04028	0.71214	0.01245
7.313	0.20076	8.905	0.26312	1.36507	0.04323	0.71841	0.01585
7.378	0.20088	8.97168	0.25575	1.37668	0.03633	0.72379	0.02272
7.44	0.2041	9.04079	0.25716	1.38829	0.03927	0.73006	0.02154
7.498	0.1918	9.11596	0.27099	1.39907	0.03735	0.73543	0.02273
7.554	0.1919	9.19476	0.27732	1.41069	0.03929	0.74081	0.01133
7.609	0.19092	9.27599	0.27377	1.4223	0.04519	0.74708	0.02043
7.668	0.21699	9.3548	0.26775	1.43391	0.0393	0.75335	0.02953
7.732	0.20778	9.42996	0.26662	1.44552	0.03834	0.75962	0.01586
7.797	0.2079	9.50028	0.26302	1.45796	0.04328	0.76499	0.01814
7.858	0.20802	9.56939	0.26691	1.46874	0.0413	0.77127	0.01703
7.917	0.20813	9.6385	0.26833	1.47869	0.04522	0.77754	0.02274
7.974	0.2041	9.71366	0.28972	1.48947	0.04035	0.78381	0.02274
8.029	0.19689	9.79489	0.29486	1.50025	0.04228	0.78918	0.01815
8.085	0.21056	9.87734	0.28381	1.51269	0.04523	0.79545	0.02044
8.147	0.21902	9.95493	0.28275	1.5243	0.04524	0.80172	0.01932
8.212	0.22542	10.0289	0.29041	1.53508	0.04723	0.80799	0.01475
8.276	0.21616	10.0992	0.27924	1.54669	0.04134	0.81426	0.01815
8.338	0.2246	10.1671	0.2819	1.55748	0.05019	0.81964	0.01933
8.396	0.20803	10.2362	0.28957	1.56826	0.04526	0.82591	0.02615
8.45	0.20916	10.3126	0.30354	1.57904	0.04039	0.83128	0.02156
8.505	0.22391	10.395	0.30121	1.59065	0.04726	0.83755	0.00904
8.566	0.23768	10.475	0.28763	1.60143	0.0463	0.84293	0.02616
8.631	0.22629	10.5539	0.3041	1.61304	0.04432	0.8492	0.03068
8.696	0.22745	10.6278	0.30557	1.62465	0.04041	0.85547	0.02157
8.757	0.2286	10.6969	0.28935	1.63709	0.05023	0.86174	0.02045
8.815	0.22244	10.7648	0.30206	1.64787	0.04831	0.86801	0.01587
8.87	0.22364	10.8363	0.30983	1.65865	0.0414	0.87338	0.03298
8.924	0.21746	10.9103	0.31756	1.66861	0.04043	0.87965	0.025
8.984	0.2438	10.9903	0.30888	1.68022	0.04832	0.88592	0.01817
9.048	0.24818	11.0715	0.30907	1.691	0.0493	0.8922	0.02158
9.113	0.23462	11.1503	0.31813	1.70344	0.04732	0.89847	0.02277
9.174	0.23791	11.2243	0.30565	1.71505	0.04341	0.90384	0.02958
9.233	0.23488	11.2958	0.30079	1.72666	0.05324	0.91011	0.025
9.288	0.23397	11.3661	0.3161	1.73744	0.04734	0.91638	0.02158
9.342	0.23512	11.434	0.32384	1.74739	0.04638	0.92176	0.02389
9.402	0.24054	11.5092	0.31009	1.75817	0.05526	0.92713	0.01588
9.467	0.26604	11.5916	0.33693	1.76895	0.04934	0.9334	0.02159
9.533	0.24295	11.6705	0.33077	1.77974	0.04639	0.93788	0.02619
9.597	0.24309	11.7468	0.32336	1.79135	0.05032	0.94415	0.02278
9.655	0.24852	11.822	0.31975	1.80213	0.04839	0.95042	0.02731
9.71	0.24439	11.8923	0.32371	1.81374	0.05432	0.95669	0.01706
9.765	0.2392	11.9602	0.32769	1.82535	0.05034	0.96207	0.02278
9.822	0.25416	12.0305	0.33422	1.83696	0.04643	0.96834	0.04779
9.885	0.25747	12.1057	0.33061	1.84857	0.05434	0.97461	0.0216
9.95	0.26826	12.1857	0.34093	1.86018	0.05435	0.98088	0.01819
10.014	0.25569	12.2657	0.34752	1.87262	0.05732	0.98715	0.02844
10.073	0.25474	12.3458	0.34009	1.88506	0.05733	0.99252	0.03414
10.13	0.25701	12.4209	0.32625	1.89667	0.04447	0.99879	0.03303
10.185	0.25077	12.4925	0.33538	1.90911	0.05535	1.00417	0.02732
10.241	0.25304	12.5616	0.34445	1.91989	0.05536	1.01044	0.02503
10.304	0.2723	12.6295	0.34206	1.93067	0.05634	1.01581	0.02049
10.369	0.28099	12.7034	0.3474	1.94228	0.05041	1.02208	0.02845
10.431	0.25557	12.7846	0.36676	1.95306	0.04945	1.02746	0.02845
10.491	0.26853	12.8659	0.35673	1.96468	0.05539	1.03373	0.02049
10.549	0.26333	12.9435	0.34669	1.97629	0.05836	1.0391	0.02621
10.603	0.27409	13.0174	0.34688	1.9879	0.05638	1.04537	0.02845
10.659	0.25929	13.089	0.35481	1.99868	0.05444	1.05164	0.02392
10.721	0.27014	13.1569	0.35625	2.01029	0.05149	1.05791	0.03187
10.784	0.27454	13.226	0.34616	2.02107	0.05936	1.06329	0.02964
10.849	0.28221	13.3035	0.36818	2.03185	0.05543	1.06956	0.02734
10.912	0.27486	13.386	0.38252	2.04346	0.05641	1.07583	0.02964
10.97	0.26217	13.466	0.3558	2.05507	0.06235	1.0821	0.02735
11.025	0.28155	13.5436	0.36113	2.06668	0.05249	1.08747	0.03306
11.081	0.26669	13.6176	0.36778	2.07912	0.05843	1.09464	0.03188
11.14	0.2808	13.6867	0.35765	2.09073	0.0614	1.10002	0.02623
11.205	0.30672	13.7558	0.36555	2.10151	0.05645	1.10629	0.02623
11.269	0.29398	13.8273	0.37346	2.1123	0.05549	1.11256	0.02965
11.331	0.27484	13.9025	0.37887	2.12308	0.05647	1.11793	0.0365
11.39	0.27393	13.9837	0.38295	2.13469	0.06046	1.1242	0.02966
11.445	0.29661	14.0637	0.37152	2.1463	0.05454	1.13047	0.02506
11.499	0.28275	14.1413	0.38207	2.15791	0.05552	1.13585	0.03078
11.559	0.28507	14.2128	0.381	2.16952	0.07237	1.14212	0.02966
11.624	0.29603	14.2832	0.37472	2.1803	0.0585	1.14839	0.0342
11.688	0.30482	14.3523	0.3788	2.19108	0.04862	1.15555	0.03079
11.75	0.28879	14.4214	0.38419	2.20103	0.06646	1.16182	0.03079
11.808	0.28683	14.4977	0.39605	2.21181	0.06149	1.16809	0.03191
11.864	0.29126	14.579	0.39367	2.2226	0.06447	1.17437	0.02967
11.919	0.30111	14.6602	0.38353	2.23421	0.05756	1.17974	0.03191
11.978	0.2948	14.739	0.38899	2.24582	0.06649	1.18601	0.03192
12.042	0.30903	14.8154	0.39175	2.2566	0.05855	1.19228	0.02738
12.107	0.31457	14.8857	0.38678	2.26821	0.05656	1.19855	0.02968
12.169	0.30178	14.9524	0.38308	2.27899	0.06251	1.20482	0.02968
12.228	0.29327	15.0227	0.39886	2.28977	0.06653	1.2102	0.03542
12.285	0.29666	15.0955	0.40432	2.30055	0.06751	1.21647	0.03311
12.34	0.3066	15.1743	0.39675	2.31216	0.05859	1.22274	0.02969
12.396	0.30888	15.2555	0.40733	2.32377	0.05957	1.22811	0.02969
12.458	0.30361	15.3343	0.41281	2.33538	0.06158	1.23438	0.03193
12.522	0.32011	15.4083	0.39346	2.34782	0.06256	1.24065	0.03543
12.586	0.32029	15.4798	0.39892	2.35944	0.05862	1.24603	0.03194
12.649	0.31934	15.5489	0.4082	2.37022	0.06659	1.2523	0.0251
12.707	0.30541	15.618	0.40451	2.381	0.0666	1.25857	0.0251
12.762	0.30444	15.6932	0.40999	2.39178	0.07456	1.26394	0.0411
12.817	0.31443	15.7756	0.41671	2.40339	0.05963	1.27021	0.03425
12.877	0.32218	15.8568	0.43135	2.415	0.06863	1.27648	0.03656
12.94	0.3289	15.9344	0.42903	2.42744	0.06663	1.28275	0.02167
13.005	0.33347	16.0084	0.39918	2.43905	0.06664	1.28813	0.03545
13.066	0.31946	16.0799	0.39939	2.45066	0.06368	1.2944	0.03657
13.124	0.30762	16.1466	0.43098	2.46227	0.06764	1.30067	0.03545
13.18	0.32305	16.2157	0.42991	2.47388	0.06466	1.30604	0.03888
13.235	0.33195	16.2921	0.42622	2.48466	0.07166	1.31232	0.03084
13.295	0.32885	16.3745	0.42777	2.49627	0.06967	1.31769	0.03426
13.361	0.33012	16.4546	0.43065	2.50788	0.06073	1.32396	0.04001
13.425	0.33471	16.5321	0.4256	2.5195	0.06573	1.33023	0.03427
13.486	0.33925	16.6073	0.43113	2.53111	0.0717	1.3365	0.03547
13.545	0.32737	16.6764	0.43135	2.54272	0.06575	1.34188	0.02742
13.6	0.32318	16.7443	0.42625	2.55433	0.06874	1.34815	0.03197
13.654	0.32989	16.8158	0.42914	2.56511	0.07368	1.35442	0.03428
13.713	0.34213	16.891	0.44385	2.57589	0.07369	1.36069	0.04115
13.778	0.35328	16.971	0.45597	2.58667	0.06676	1.36785	0.03316
13.843	0.33702	17.0535	0.44704	2.59828	0.07073	1.37412	0.02974
13.906	0.34822	17.1311	0.43012	2.61072	0.07872	1.38039	0.03548
13.965	0.3396	17.205	0.43824	2.62316	0.07075	1.38577	0.04003
14.02	0.32988	17.2766	0.44373	2.63394	0.06582	1.39204	0.04004
14.075	0.34652	17.3456	0.43869	2.64555	0.06681	1.39741	0.03774
14.134	0.34892	17.4136	0.44158	2.6555	0.07675	1.40368	0.02632
14.197	0.34581	17.4899	0.45638	2.66546	0.08176	1.40816	0.03892
14.263	0.34817	17.5699	0.46984	2.67624	0.06384	1.41443	0.04347
14.325	0.35611	17.6487	0.44493	2.68785	0.06982	1.4207	0.03662
14.384	0.34301	17.7264	0.45052	2.69946	0.0738	1.42697	0.03662
14.441	0.34432	17.8003	0.45206	2.71107	0.07881	1.43325	0.0355
14.495	0.33565	17.8718	0.45894	2.72185	0.07186	1.43862	0.04006
14.552	0.35898	17.9397	0.44586	2.73346	0.06888	1.44489	0.03894
14.615	0.36587	18.01	0.45671	2.74424	0.07384	1.45027	0.03551
14.679	0.3627	18.0852	0.47295	2.75502	0.07287	1.45654	0.03894
14.742	0.35295	18.1652	0.47453	2.76663	0.07789	1.46281	0.03551
14.802	0.35645	18.2465	0.46285	2.77742	0.07387	1.46818	0.03776
14.859	0.36327	18.3265	0.46044	2.78986	0.0729	1.47445	0.03777
14.914	0.3446	18.4004	0.46597	2.80147	0.07688	1.48072	0.04008
14.971	0.36362	18.472	0.45294	2.81308	0.07194	1.4861	0.0412
15.031	0.37717	18.5399	0.47711	2.82303	0.07194	1.49237	0.03665
15.095	0.37405	18.609	0.46667	2.83381	0.07691	1.49774	0.03433
15.16	0.3598	18.6829	0.47498	2.84459	0.07294	1.50401	0.04464
15.222	0.36332	18.7654	0.48058	2.85537	0.07895	1.50939	0.04352
15.28	0.37573	18.8478	0.47685	2.86615	0.07198	1.51566	0.03897
15.336	0.35925	18.9242	0.47442	2.87776	0.07799	1.52193	0.03554
15.391	0.36161	18.9993	0.47868	2.88855	0.083	1.5273	0.03204
15.45	0.37854	19.0697	0.46689	2.90099	0.07299	1.53357	0.04353
15.515	0.38427	19.1364	0.47783	2.9126	0.07802	1.53895	0.0401
15.58	0.38114	19.2067	0.4901	2.92338	0.07203	1.54522	0.0378
15.642	0.36799	19.283	0.49308	2.93416	0.07804	1.55059	0.03898
15.7	0.38489	19.3655	0.49738	2.94577	0.08104	1.55686	0.03555
15.756	0.3661	19.4455	0.49225	2.95821	0.07904	1.56313	0.04354
15.81	0.36408	19.5231	0.48318	2.96982	0.07305	1.5694	0.03899
15.87	0.38661	19.5971	0.48212	2.98226	0.07808	1.57567	0.03556
15.935	0.40474	19.6674	0.4743	2.99387	0.07705	1.58194	0.04012
16	0.38479	19.7365	0.49599	3.00631	0.0961	1.58822	0.039
16.062	0.37719	19.8068	0.50298	3.01792	0.07009	1.59359	0.04356
16.121	0.38184	19.8832	0.50325	3.0287	0.07708	1.59986	0.04125
16.176	0.38763	19.9632	0.49547	3.04031	0.08713	1.60523	0.04126
16.231	0.3811	20.0432	0.5132	3.05109	0.07312	1.61061	0.04588
16.289	0.38129	20.1196	0.49734	3.06353	0.08617	1.61688	0.03557
16.353	0.4062	20.1924	0.48951	3.07514	0.08417	1.62315	0.0447
16.417	0.40526	20.2627	0.50461	3.08675	0.07615	1.62853	0.04933
16.479	0.38411	20.333	0.51163	3.09754	0.08419	1.6348	0.03783
16.538	0.38547	20.4021	0.49972	3.10749	0.07918	1.64107	0.04246
16.596	0.39351	20.4773	0.51215	3.11827	0.08819	1.64644	0.03208
16.651	0.39933	20.5585	0.51377	3.12905	0.0852	1.65271	0.04815
16.707	0.38376	20.6397	0.51678	3.14066	0.07718	1.65898	0.04935
16.769	0.40421	20.7185	0.51028	3.15227	0.08124	1.66615	0.03903
16.834	0.41684	20.7949	0.50923	3.16388	0.09027	1.67242	0.04016
16.897	0.3979	20.8652	0.5244	3.17632	0.08727	1.67779	0.04016
16.959	0.38569	20.9331	0.50972	3.18793	0.07827	1.68406	0.04248
17.016	0.40624	21.001	0.5113	3.19871	0.07226	1.69033	0.04704
17.07	0.39738	21.075	0.53056	3.2095	0.09431	1.69571	0.04017
17.126	0.40206	21.1538	0.53085	3.22028	0.08529	1.70198	0.04361
17.187	0.40683	21.235	0.53524	3.23189	0.08732	1.70735	0.03786
17.25	0.42399	21.315	0.52057	3.2435	0.0793	1.71273	0.04593
17.315	0.41973	21.389	0.51136	3.25511	0.08035	1.719	0.04819
17.376	0.40292	21.4605	0.51835	3.26589	0.08534	1.72527	0.04131
17.434	0.39973	21.5296	0.52269	3.2775	0.08638	1.73154	0.04594
17.49	0.41355	21.5987	0.52844	3.28745	0.08837	1.73871	0.04476
17.545	0.4035	21.6727	0.53962	3.2974	0.08942	1.74498	0.04476
17.605	0.41396	21.7551	0.55085	3.30819	0.0874	1.75125	0.0494
17.671	0.42322	21.8363	0.53616	3.3198	0.08342	1.75662	0.04476
17.735	0.42685	21.9139	0.51868	3.33141	0.09345	1.76289	0.04251
17.797	0.40554	21.9891	0.53531	3.34302	0.08645	1.76916	0.04252
17.855	0.40915	22.0594	0.53967	3.3538	0.08843	1.77454	0.04821
17.91	0.41615	22.1273	0.53725	3.36458	0.08144	1.78081	0.05517
17.965	0.42769	22.1964	0.54019	3.37453	0.08544	1.78708	0.04709
18.025	0.42449	22.2728	0.55143	3.38531	0.09252	1.79335	0.03909
18.089	0.42702	22.354	0.56405	3.39692	0.08749	1.79872	0.04823
18.154	0.43067	22.434	0.54249	3.40853	0.08954	1.80499	0.04597
18.217	0.44003	22.5129	0.54548	3.42014	0.0845	1.81126	0.05175
18.275	0.4083	22.5856	0.55129	3.43175	0.08956	1.81753	0.04367
18.331	0.42677	22.6559	0.53645	3.44419	0.09259	1.82291	0.04598
18.386	0.42467	22.725	0.54494	3.45581	0.0926	1.82918	0.05056
18.444	0.43061	22.7953	0.55755	3.46742	0.09261	1.83545	0.04825
18.507	0.43768	22.8705	0.56885	3.4782	0.08659	1.84172	0.04945
18.572	0.44932	22.9517	0.55404	3.48981	0.09264	1.84709	0.04712
18.636	0.42669	23.033	0.56125	3.50225	0.09665	1.85426	0.04481
18.695	0.41779	23.1106	0.56432	3.51469	0.08361	1.86053	0.046
18.752	0.43859	23.1857	0.55215	3.52713	0.09569	1.86591	0.04369
18.806	0.43648	23.256	0.55663	3.53791	0.08561	1.87218	0.05058
18.863	0.4413	23.3252	0.55825	3.54952	0.09572	1.87845	0.05179
18.925	0.44154	23.393	0.56813	3.5603	0.09068	1.88382	0.04257
18.989	0.44747	23.4682	0.57257	3.57191	0.09169	1.8892	0.0437
19.051	0.45113	23.5495	0.57844	3.58269	0.09575	1.89547	0.04483
19.112	0.44336	23.6283	0.57185	3.5943	0.0867	1.90084	0.05293
19.169	0.43205	23.7046	0.5735	3.60591	0.08869	1.90711	0.0506
19.224	0.43921	23.7798	0.55443	3.61669	0.10184	1.91338	0.04258
19.281	0.4532	23.8513	0.56443	3.62831	0.08871	1.91876	0.04716
19.342	0.45801	23.9204	0.57436	3.63909	0.10187	1.92503	0.04716
19.406	0.45023	23.9908	0.5913	3.64987	0.08171	1.93219	0.05061
19.471	0.45273	24.0659	0.57772	3.66065	0.1009	1.93757	0.05062
19.534	0.45071	24.1459	0.58363	3.67309	0.09887	1.94384	0.0426
19.592	0.4486	24.226	0.59498	3.6847	0.0979	1.95011	0.05183
19.648	0.4419	24.306	0.58282	3.69714	0.09182	1.95548	0.05063
19.703	0.45248	24.3812	0.57346	3.70958	0.09084	1.96265	0.05183
19.763	0.45849	24.4527	0.58901	3.72036	0.09794	1.96892	0.04952
19.828	0.45642	24.5206	0.58232	3.73114	0.09488	1.9743	0.04606
19.892	0.46245	24.5909	0.57701	3.74109	0.09593	1.97967	0.0541
19.951	0.45921	24.6649	0.59821	3.75188	0.0949	1.98504	0.04833
20.008	0.4467	24.7461	0.61105	3.76266	0.10102	1.99042	0.05065
20.062	0.44457	24.8285	0.60723	3.77427	0.09393	1.99669	0.05411
20.116	0.47372	24.9061	0.58106	3.78505	0.09191	2.00296	0.04954
20.177	0.47744	24.9789	0.57581	3.79666	0.10909	2.00923	0.04608
20.243	0.45339	25.048	0.59835	3.80827	0.09194	2.0155	0.04489
20.309	0.47215	25.1147	0.59169	3.81905	0.09701	2.02088	0.053
20.372	0.47822	25.1837	0.59753	3.829	0.09399	2.02715	0.05413
20.431	0.46339	25.2614	0.6104	3.83978	0.10612	2.03342	0.04722
20.486	0.4531	25.3438	0.62894	3.85139	0.09808	2.03879	0.04722
20.541	0.45216	25.425	0.60551	3.863	0.09706	2.04506	0.05188
20.6	0.48261	25.5026	0.59883	3.87462	0.08897	2.05133	0.05533
20.664	0.48869	25.5766	0.59212	3.8854	0.09912	2.0585	0.05415
20.729	0.46567	25.6469	0.6008	3.89701	0.10922	2.06387	0.04492
20.791	0.47404	25.7148	0.59549	3.90779	0.09815	2.06925	0.05069
20.849	0.47313	25.7851	0.60983	3.91857	0.09007	2.07552	0.05535
20.906	0.47099	25.8603	0.6255	3.92935	0.10524	2.08089	0.05303
20.961	0.46543	25.9415	0.62447	3.94096	0.10017	2.08627	0.05304
21.017	0.47029	26.0239	0.6164	3.95174	0.10526	2.09254	0.0507
21.08	0.49623	26.0991	0.59705	3.96335	0.10125	2.09881	0.05304
21.144	0.49179	26.1718	0.61564	3.97496	0.10226	2.10508	0.0565
21.208	0.47103	26.2422	0.62154	3.9874	0.09719	2.11045	0.05418
21.27	0.48649	26.3125	0.61055	3.99901	0.09925	2.11672	0.05537
21.327	0.48201	26.3816	0.62074	4.0098	0.1033	2.12299	0.05072
21.381	0.46934	26.458	0.62245	4.01975	0.10838	2.12927	0.05419
21.437	0.49068	26.5404	0.64812	4.03219	0.09928	2.13464	0.05765
21.498	0.49322	26.6204	0.62313	4.0438	0.10334	2.14091	0.04961
21.562	0.49936	26.6992	0.6263	4.05624	0.10031	2.14718	0.05307
21.626	0.4809	26.7744	0.63086	4.06785	0.10237	2.15345	0.05074
21.687	0.49283	26.8447	0.62122	4.08029	0.10641	2.15972	0.04842
21.744	0.48136	26.9114	0.61019	4.0919	0.1014	2.1651	0.0554
21.8	0.48741	26.9817	0.63881	4.10268	0.10341	2.17137	0.05767
21.856	0.48296	27.0569	0.63768	4.11429	0.09938	2.17674	0.05309
21.915	0.50554	27.1357	0.64934	4.1259	0.10144	2.18301	0.05075
21.981	0.51639	27.2169	0.63698	4.13834	0.11362	2.18839	0.05309
22.046	0.49077	27.2945	0.64155	4.14995	0.10346	2.19376	0.06001
22.107	0.48511	27.3685	0.63191	4.16239	0.10248	2.20003	0.05656
22.165	0.49945	27.4388	0.62232	4.17317	0.10454	2.20541	0.05656
22.221	0.49616	27.5091	0.63962	4.18395	0.10958	2.21168	0.05424
22.275	0.49169	27.5782	0.64416	4.19391	0.10655	2.21795	0.05077
22.334	0.5096	27.6522	0.64875	4.20469	0.10048	2.22332	0.06116
22.399	0.52048	27.7346	0.64911	4.21547	0.10254	2.22959	0.05425
22.464	0.50428	27.8171	0.65232	4.22708	0.11577	2.23586	0.05312
22.527	0.49863	27.8934	0.6484	4.23952	0.10865	2.24124	0.05545
22.585	0.50002	27.9686	0.62742	4.25113	0.10662	2.2484	0.04967
22.641	0.50971	28.0389	0.65043	4.26191	0.1026	2.25378	0.05427
22.696	0.49692	28.1068	0.65499	4.27269	0.10869	2.26005	0.052
22.753	0.50902	28.1759	0.6525	4.28347	0.11381	2.26542	0.05892
22.817	0.52464	28.2523	0.65711	4.29425	0.10972	2.27259	0.05428
22.882	0.52615	28.3347	0.67884	4.30504	0.10669	2.27796	0.04848
22.946	0.51338	28.4148	0.66776	4.31748	0.10571	2.28334	0.05661
23.005	0.50057	28.4924	0.66097	4.32909	0.10777	2.29051	0.06121
23.061	0.50552	28.5663	0.64277	4.3407	0.10978	2.29588	0.06121
23.116	0.51168	28.6354	0.65731	4.35148	0.10779	2.30215	0.05316
23.172	0.51309	28.7045	0.66767	4.36309	0.11085	2.30932	0.0497
23.235	0.52999	28.7761	0.65941	4.37387	0.10982	2.31559	0.06355
23.3	0.5291	28.8512	0.6712	4.38465	0.10579	2.32186	0.06356
23.362	0.50675	28.9312	0.67865	4.39543	0.11494	2.32813	0.05664
23.423	0.51296	29.0137	0.68052	4.40621	0.11601	2.3335	0.05551
23.48	0.5239	29.0913	0.66649	4.41782	0.11092	2.34067	0.05432
23.535	0.52655	29.1652	0.65682	4.42944	0.10889	2.34604	0.06357
23.591	0.51366	29.2356	0.66713	4.44105	0.10486	2.35231	0.06244
23.653	0.52705	29.3047	0.67604	4.45183	0.11607	2.35858	0.05898
23.717	0.53563	29.3738	0.66345	4.46261	0.11709	2.36396	0.05433
23.782	0.53715	29.4477	0.67957	4.47339	0.11299	2.37023	0.0532
23.844	0.52428	29.529	0.70007	4.48334	0.10796	2.3765	0.06013
23.902	0.51378	29.6078	0.68462	4.49412	0.11102	2.38277	0.06246
23.957	0.52593	29.6841	0.66912	4.50573	0.11508	2.38904	0.059
24.013	0.53216	29.7593	0.67809	4.51734	0.1151	2.39442	0.06014
24.072	0.53	29.832	0.68705	4.52895	0.11413	2.39979	0.05435
24.137	0.55063	29.9	0.67158	4.54056	0.11308	2.40516	0.05668
24.201	0.54374	29.9703	0.68485	4.55135	0.11209	2.41144	0.06596
24.263	0.53206	30.0466	0.70389	4.56296	0.11722	2.4186	0.06476
24.322	0.52506	30.1255	0.70142	4.5754	0.11112	2.42487	0.05903
24.376	0.53973	30.2055	0.69747	4.58784	0.11825	2.43114	0.05437
24.43	0.53755	30.2855	0.67903	4.60028	0.11727	2.43741	0.06017
24.489	0.53662	30.3594	0.70102	4.61272	0.10707	2.44368	0.06712
24.554	0.54528	30.431	0.68977	4.62433	0.1183	2.44906	0.06018
24.619	0.55879	30.5001	0.68867	4.63594	0.11832	2.45443	0.05785
24.683	0.55305	30.5692	0.68605	4.64672	0.11833	2.4607	0.06132
24.742	0.53648	30.6431	0.70959	4.6575	0.11528	2.46608	0.06252
24.797	0.52707	30.7244	0.71288	4.66828	0.11124	2.47145	0.06714
24.851	0.549	30.8056	0.70166	4.67989	0.12143	2.47772	0.0544
24.909	0.56009	30.8832	0.69041	4.6915	0.1235	2.48399	0.0556
24.973	0.54954	30.9584	0.70528	4.70311	0.11946	2.49026	0.05907
25.038	0.56185	31.0287	0.69977	4.71389	0.1133	2.49653	0.05907
25.1	0.5549	31.0966	0.69137	4.7255	0.11332	2.5028	0.06603
25.159	0.5455	31.1657	0.72217	4.73546	0.12457	2.50908	0.05908
25.216	0.53732	31.2433	0.72111	4.74541	0.12153	2.51445	0.06136
25.271	0.55691	31.3245	0.71855	4.75702	0.11236	2.52072	0.05909
25.327	0.55834	31.4045	0.7233	4.76946	0.12156	2.52699	0.0579
25.39	0.55744	31.4821	0.70042	4.78107	0.12157	2.53326	0.06256
25.454	0.5589	31.5573	0.71679	4.79268	0.12572	2.53953	0.06137
25.519	0.57127	31.6276	0.71276	4.80429	0.11855	2.54491	0.06138
25.581	0.5631	31.6967	0.71887	4.8159	0.11243	2.55118	0.06138
25.637	0.54758	31.767	0.72064	4.82668	0.11657	2.55745	0.05678
25.691	0.54907	31.8422	0.72394	4.83746	0.12271	2.56282	0.07068
25.747	0.56749	31.9222	0.72289	4.84907	0.12167	2.56909	0.06373
25.808	0.57259	32.0034	0.74077	4.85986	0.12274	2.57447	0.06026
25.872	0.57288	32.0786	0.728	4.87147	0.11969	2.58074	0.06373
25.936	0.57078	32.1514	0.70643	4.88391	0.12071	2.58701	0.06609
25.997	0.57106	32.2229	0.71991	4.89552	0.11867	2.59238	0.0707
26.054	0.55066	32.292	0.73197	4.9063	0.11974	2.59865	0.06375
26.11	0.55938	32.3611	0.72783	4.91708	0.12589	2.60492	0.06142
26.166	0.57911	32.4375	0.7297	4.9262	0.12077	2.61119	0.0661
26.226	0.57694	32.5187	0.7447	4.93781	0.11672	2.61746	0.06376
26.291	0.57478	32.5987	0.73191	4.94859	0.12387	2.62373	0.06725
26.356	0.5788	32.6763	0.74259	4.95938	0.12288	2.62911	0.06377
26.418	0.56931	32.7539	0.72528	4.97181	0.13004	2.63538	0.06377
26.476	0.58054	32.8242	0.74179	4.98343	0.11879	2.64165	0.0684
26.531	0.55274	32.8921	0.73628	4.99421	0.11366	2.64703	0.06145
26.585	0.57492	32.9624	0.73364	5.00499	0.12495	2.6524	0.06613
26.645	0.59475	33.0364	0.74577	5.01577	0.12497	2.65777	0.06614
26.709	0.59013	33.1152	0.74319	5.02655	0.12498	2.66404	0.06146
26.774	0.58803	33.1952	0.7613	5.03816	0.12093	2.66942	0.06146
26.837	0.57487	33.274	0.7543	5.04977	0.12401	2.67569	0.06494
26.896	0.58614	33.348	0.73701	5.06138	0.12709	2.68196	0.07077
26.951	0.57044	33.4183	0.73879	5.07382	0.12919	2.68734	0.07311
27.006	0.5805	33.4874	0.75824	5.0846	0.13021	2.69361	0.06495
27.065	0.59545	33.5565	0.73945	5.09538	0.12201	2.69988	0.0592
27.128	0.58474	33.6329	0.75605	5.10617	0.12308	2.70525	0.06965
27.193	0.59239	33.7153	0.78158	5.11861	0.12511	2.71152	0.07199
27.256	0.589	33.7966	0.7583	5.13105	0.12927	2.71779	0.06846
27.316	0.59543	33.873	0.7528	5.14349	0.13236	2.72406	0.06036
27.372	0.58586	33.9481	0.75607	5.1551	0.12824	2.72944	0.06847
27.427	0.57754	34.0196	0.75794	5.16671	0.1211	2.73571	0.06733
27.483	0.59501	34.0863	0.75229	5.17749	0.12112	2.74108	0.06734
27.546	0.61252	34.1566	0.75563	5.18827	0.12828	2.74735	0.06734
27.61	0.60545	34.233	0.77376	5.19905	0.13345	2.75362	0.06271
27.672	0.5922	34.3143	0.7846	5.20983	0.12524	2.759	0.06621
27.733	0.59369	34.3943	0.7731	5.22227	0.12425	2.76527	0.065
27.79	0.59885	34.4731	0.74527	5.23305	0.12942	2.77064	0.0685
27.844	0.58803	34.547	0.78577	5.24549	0.12837	2.77691	0.07084
27.901	0.60065	34.6149	0.75786	5.2571	0.13561	2.78318	0.06502
27.962	0.62064	34.684	0.75373	5.26788	0.12533	2.78945	0.06623
28.027	0.60986	34.7556	0.78528	5.27867	0.12226	2.79483	0.07086
28.092	0.60027	34.8295	0.77527	5.29028	0.13258	2.8011	0.06972
28.153	0.60055	34.9108	0.78014	5.30189	0.13159	2.80737	0.07206
28.212	0.60083	34.9932	0.79102	5.3135	0.13055	2.81364	0.0639
28.267	0.60237	35.0708	0.75414	5.32594	0.12748	2.81991	0.06739
28.322	0.59642	35.1447	0.76937	5.33838	0.12442	2.82618	0.07208
28.381	0.61524	35.2151	0.78166	5.34999	0.12959	2.83156	0.06974
28.447	0.6317	35.2842	0.76704	5.36077	0.12854	2.83783	0.07437
28.512	0.60973	35.3533	0.79284	5.37155	0.13477	2.8441	0.06627
28.573	0.59759	35.4284	0.79022	5.38067	0.13272	2.84947	0.06392
28.631	0.60901	35.5097	0.78313	5.39145	0.12657	2.85574	0.07324
28.686	0.61671	35.5885	0.80593	5.40306	0.13068	2.86112	0.07673
28.741	0.61082	35.6661	0.78692	5.41385	0.13585	2.86739	0.06977
28.801	0.61483	35.7412	0.77833	5.42629	0.13688	2.87366	0.06743
28.866	0.63747	35.8116	0.78464	5.43707	0.13381	2.87993	0.0663
28.931	0.62534	35.8807	0.788	5.44868	0.12666	2.8853	0.07789
28.993	0.61073	35.9498	0.79733	5.45946	0.13284	2.89157	0.07093
29.052	0.62098	36.0249	0.80523	5.47024	0.13902	2.89784	0.06631
29.107	0.615	36.105	0.79959	5.48102	0.13595	2.90501	0.0698
29.162	0.61526	36.185	0.79852	5.49263	0.13289	2.91038	0.06396
29.22	0.623	36.265	0.8139	5.50424	0.12982	2.91665	0.07329
29.284	0.62705	36.3389	0.78728	5.51585	0.13393	2.92292	0.06981
29.348	0.64238	36.4105	0.79066	5.52746	0.13911	2.9292	0.07096
29.41	0.61896	36.4796	0.80601	5.53825	0.13088	2.93547	0.07096
29.469	0.61176	36.5487	0.80636	5.54903	0.1278	2.94084	0.06634
29.525	0.63325	36.6227	0.80074	5.55898	0.13299	2.94711	0.07217
29.581	0.62229	36.7039	0.82824	5.56976	0.13401	2.95338	0.07218
29.638	0.62632	36.7851	0.8106	5.58054	0.13403	2.95876	0.07917
29.7	0.63786	36.8627	0.80797	5.59132	0.13096	2.96503	0.07219
29.766	0.64943	36.9379	0.80539	5.60376	0.13822	2.9713	0.06985
29.829	0.63597	37.0082	0.80122	5.61537	0.13616	2.97757	0.07797
29.891	0.61874	37.0773	0.82263	5.62698	0.13	2.98294	0.07334
29.948	0.6416	37.1464	0.80192	5.63776	0.1331	2.98921	0.071
30.002	0.62677	37.2228	0.83252	5.64855	0.13722	2.99548	0.07101
30.058	0.62957	37.3052	0.83895	5.66016	0.14033	3.00175	0.06987
30.117	0.64114	37.3852	0.8182	5.6726	0.13316	3.00802	0.07685
30.18	0.65027	37.464	0.8065	5.68504	0.13419	3.01429	0.07686
30.244	0.64929	37.538	0.81899	5.69748	0.13938	3.01967	0.06988
30.306	0.63077	37.6071	0.82083	5.70909	0.13732	3.02594	0.07223
30.364	0.63105	37.6762	0.81517	5.7207	0.13424	3.03221	0.07104
30.421	0.63763	37.7465	0.82462	5.73231	0.13532	3.03758	0.07453
30.476	0.64168	37.8217	0.82955	5.74392	0.13843	3.04385	0.07802
30.537	0.64451	37.9029	0.84361	5.7547	0.13947	3.04923	0.06871
30.603	0.66493	37.9817	0.83799	5.76631	0.1405	3.0555	0.07689
30.668	0.66527	38.0581	0.82475	5.77792	0.1395	3.06177	0.06757
30.73	0.63407	38.1321	0.819	5.78953	0.13851	3.06715	0.07106
30.788	0.63812	38.2024	0.84221	5.80114	0.13644	3.07342	0.07805
30.843	0.64602	38.2715	0.82884	5.81192	0.14368	3.07969	0.07342
30.896	0.66017	38.3418	0.83534	5.8227	0.13856	3.08596	0.07228
30.954	0.64905	38.4182	0.84634	5.83349	0.1427	3.09223	0.06759
31.019	0.66582	38.4994	0.8559	5.84427	0.14062	3.0985	0.07929
31.083	0.66491	38.5794	0.832	5.85588	0.13754	3.10477	0.08278
31.147	0.66144	38.6583	0.83084	5.86749	0.14275	3.11014	0.06995
31.205	0.6516	38.7334	0.84345	5.8791	0.14176	3.11731	0.0711
31.26	0.63415	38.8037	0.83317	5.89071	0.14797	3.12268	0.07111
31.316	0.66353	38.8716	0.82896	5.90149	0.13868	3.12806	0.08046
31.374	0.66886	38.9419	0.85986	5.91227	0.1356	3.13433	0.08281
31.437	0.6578	39.0159	0.8526	5.92388	0.14493	3.1397	0.06998
31.503	0.67208	39.0947	0.84535	5.93549	0.14906	3.14597	0.07582
31.566	0.66479	39.1735	0.85651	5.9471	0.14078	3.15135	0.07811
31.626	0.64608	39.2523	0.86153	5.95788	0.13567	3.15762	0.07583
31.683	0.65778	39.3251	0.84814	5.97032	0.1367	3.16389	0.08163
31.737	0.65549	39.3966	0.83936	5.98111	0.14705	3.16926	0.07349
31.794	0.67481	39.4669	0.84731	5.99189	0.14814	3.17553	0.07464
31.856	0.66751	39.5372	0.86915	6.00184	0.13884	3.1818	0.0735
31.921	0.67546	39.6124	0.86496	6.01262	0.144	3.18718	0.07585
31.983	0.67578	39.6948	0.86699	6.02423	0.143	3.19345	0.08401
32.044	0.67227	39.7773	0.86585	6.03501	0.15131	3.19972	0.07701
32.1	0.65605	39.8549	0.86165	6.04662	0.14925	3.20509	0.07701
32.155	0.66013	39.9288	0.84975	6.05823	0.14204	3.21137	0.07352
32.212	0.68717	39.9992	0.86393	6.06901	0.14409	3.21764	0.07588
32.273	0.68241	40.067	0.85508	6.0798	0.14411	3.22391	0.08518
32.338	0.66995	40.1362	0.87399	6.08975	0.14621	3.22928	0.07589
32.403	0.69073	40.2125	0.8744	6.10053	0.14934	3.23555	0.0724
32.465	0.67059	40.295	0.88248	6.11214	0.14625	3.24093	0.07704
32.522	0.67088	40.375	0.86444	6.12292	0.14627	3.2463	0.07705
32.578	0.67249	40.4538	0.88183	6.13453	0.1442	3.25257	0.08756
32.632	0.67659	40.5265	0.85912	6.14697	0.14529	3.25884	0.07821
32.691	0.69223	40.5956	0.85175	6.15858	0.15152	3.26511	0.07471
32.756	0.6849	40.6647	0.8876	6.17019	0.14533	3.27138	0.07822
32.821	0.68007	40.7363	0.87101	6.18097	0.13912	3.27765	0.08059
32.883	0.69582	40.8102	0.87764	6.19258	0.14015	3.28392	0.08409
32.942	0.67434	40.8903	0.8981	6.20502	0.15058	3.2893	0.07708
32.997	0.66301	40.9715	0.8908	6.21746	0.15373	3.29557	0.07474
33.051	0.68768	41.0491	0.86493	6.22907	0.14333	3.30184	0.08061
33.111	0.69443	41.1218	0.87308	6.24151	0.14233	3.30721	0.07825
33.175	0.714	41.1934	0.88434	6.25313	0.15168	3.31259	0.08062
33.24	0.67836	41.2637	0.88161	6.26474	0.14752	3.31886	0.07948
33.302	0.68772	41.3316	0.88198	6.27552	0.14963	3.32423	0.07476
33.361	0.68669	41.4079	0.88551	6.2863	0.14654	3.3305	0.07949
33.417	0.68957	41.488	0.91697	6.29708	0.14865	3.33588	0.07827
33.472	0.69111	41.568	0.89721	6.30869	0.14969	3.34215	0.083
33.531	0.69662	41.6444	0.87589	6.3203	0.14971	3.34842	0.08415
33.594	0.70853	41.7195	0.89491	6.33191	0.1487	3.35379	0.07478
33.659	0.69601	41.7923	0.89378	6.34269	0.14872	3.36006	0.07829
33.721	0.69761	41.8602	0.88637	6.3543	0.15083	3.36544	0.08066
33.78	0.7069	41.9305	0.88676	6.36425	0.14666	3.37171	0.08302
33.837	0.68914	42.0069	0.90276	6.37587	0.15604	3.37708	0.08067
33.892	0.68429	42.0857	0.925	6.38748	0.1488	3.38246	0.06895
33.948	0.70527	42.1669	0.92385	6.39992	0.16027	3.38963	0.08183
34.011	0.7146	42.2457	0.8978	6.41236	0.15093	3.3959	0.08419
34.076	0.72918	42.3209	0.89354	6.42397	0.14467	3.40217	0.08069
34.139	0.70105	42.3912	0.89553	6.43475	0.1499	3.40844	0.07833
34.2	0.6975	42.4603	0.87875	6.44553	0.15616	3.41381	0.07834
34.257	0.71077	42.5294	0.90718	6.45548	0.14579	3.42008	0.08186
34.312	0.6942	42.6034	0.92163	6.46709	0.14893	3.42546	0.08657
34.368	0.69188	42.6846	0.92992	6.47787	0.15729	3.43173	0.08308
34.428	0.73372	42.7658	0.90849	6.48948	0.15936	3.4371	0.08072
34.492	0.7159	42.8434	0.91209	6.50026	0.15523	3.44337	0.07836
34.556	0.70974	42.9174	0.90311	6.51188	0.14793	3.44964	0.08188
34.618	0.71396	42.9877	0.90972	6.52349	0.15528	3.45591	0.08425
34.675	0.70647	43.0556	0.90071	6.53427	0.15318	3.46218	0.0831
34.731	0.70549	43.1247	0.91834	6.54422	0.15116	3.46845	0.08776
34.786	0.70578	43.2035	0.9345	6.555	0.15743	3.47562	0.07961
34.846	0.72167	43.2847	0.93496	6.56661	0.15119	3.48189	0.08076
34.912	0.72983	43.366	0.93379	6.57739	0.15326	3.48816	0.08542
34.977	0.73536	43.4423	0.91696	6.589	0.15749	3.49354	0.08428
35.038	0.69795	43.5163	0.9237	6.60061	0.15541	3.49981	0.08429
35.097	0.71521	43.5866	0.90834	6.61222	0.15543	3.50608	0.07964
35.151	0.72068	43.6557	0.91814	6.623	0.16482	3.51235	0.08315
35.206	0.71444	43.726	0.93113	6.63379	0.15233	3.51951	0.09132
35.266	0.72392	43.8012	0.93309	6.64457	0.15132	3.52489	0.08896
35.33	0.75036	43.8824	0.93672	6.65535	0.1555	3.53116	0.08196
35.395	0.72071	43.9624	0.94036	6.66696	0.16075	3.53653	0.07729
35.458	0.72232	44.0388	0.93606	6.67774	0.16077	3.5428	0.08432
35.516	0.71608	44.1116	0.9254	6.69018	0.1514	3.54818	0.09134
35.572	0.73212	44.1819	0.9337	6.70262	0.15661	3.55445	0.07968
35.627	0.72715	44.2522	0.94201	6.71423	0.16186	3.56072	0.08198
35.685	0.71569	44.3201	0.93293	6.72501	0.15665	3.56609	0.08435
35.747	0.74483	44.3965	0.93964	6.73579	0.15877	3.57236	0.08786
35.813	0.75304	44.4789	0.96377	6.7474	0.15355	3.57863	0.0926
35.876	0.72984	44.5602	0.95479	6.75901	0.15881	3.5858	0.082
35.936	0.71966	44.6377	0.92679	6.77145	0.15986	3.59207	0.08552
35.993	0.72911	44.7129	0.93194	6.78306	0.15573	3.59745	0.08437
36.048	0.72811	44.7832	0.92442	6.7955	0.16201	3.60372	0.08087
36.104	0.72841	44.8511	0.95646	6.80712	0.1516	3.60999	0.08789
36.167	0.75372	44.9215	0.93787	6.8179	0.15681	3.61447	0.08675
36.231	0.75143	44.9966	0.94149	6.82868	0.16207	3.62074	0.08791
36.293	0.74124	45.0754	0.96569	6.84029	0.15896	3.62611	0.08089
36.354	0.73241	45.1554	0.95985	6.8519	0.16421	3.63238	0.08205
36.411	0.74059	45.2343	0.94604	6.86351	0.16213	3.63776	0.09028
36.466	0.73429	45.3082	0.94325	6.87595	0.16005	3.64403	0.09029
36.522	0.74248	45.3785	0.94998	6.88673	0.16217	3.6503	0.08557
36.584	0.73621	45.4476	0.96941	6.89668	0.16321	3.65567	0.08794
36.647	0.76161	45.5167	0.94765	6.90746	0.16118	3.66194	0.08328
36.712	0.75802	45.5919	0.96073	6.91825	0.16012	3.66821	0.0962
36.774	0.74652	45.6743	0.98825	6.92986	0.16225	3.67448	0.0868
36.832	0.73626	45.7568	0.96808	6.9423	0.1665	3.68165	0.08445
36.888	0.74972	45.8332	0.95257	6.95391	0.1644	3.68702	0.0833
36.943	0.74744	45.9083	0.94501	6.96552	0.15918	3.69329	0.09501
37.002	0.74243	45.9787	0.9534	6.97713	0.1592	3.69956	0.09502
37.066	0.75207	46.0466	0.96178	6.98791	0.16658	3.70584	0.08799
37.131	0.78153	46.1157	0.95895	6.99869	0.16237	3.71121	0.08799
37.193	0.74744	46.192	0.98654	7.00947	0.15926	3.71658	0.08915
37.252	0.74776	46.2721	0.96786	7.02025	0.1603	3.72285	0.08449
37.307	0.74943	46.3521	0.97633	7.03186	0.16346	3.72823	0.09275
37.362	0.75102	46.4309	0.96399	7.04347	0.16034	3.7345	0.09275
37.422	0.75662	46.506	0.98045	7.05508	0.1635	3.74077	0.08802
37.487	0.78218	46.5752	0.96482	7.06669	0.1625	3.74615	0.08802
37.551	0.76398	46.6443	0.95562	7.07748	0.16778	3.75242	0.08688
37.613	0.75638	46.7158	0.98002	7.08826	0.16356	3.75869	0.09155
37.672	0.73145	46.7897	0.99485	7.09904	0.15838	3.76496	0.09509
37.728	0.75432	46.871	1.00013	7.10982	0.16887	3.77123	0.08338
37.784	0.77591	46.9522	0.97179	7.12143	0.16889	3.7766	0.08805
37.841	0.77891	47.031	0.98029	7.13221	0.17102	3.78377	0.08806
37.904	0.7713	47.1037	0.97904	7.14465	0.16264	3.78914	0.09632
37.968	0.75304	47.1741	0.98112	7.15543	0.1574	3.79452	0.09512
38.031	0.76803	47.2432	0.97024	7.16704	0.16897	3.80079	0.08456
38.089	0.76697	47.3123	0.9771	7.177	0.17007	3.80616	0.0822
38.146	0.76729	47.3875	1.0032	7.18778	0.17112	3.81243	0.09045
38.201	0.78364	47.4687	0.98923	7.19773	0.16062	3.81781	0.09514
38.258	0.76391	47.5475	1.00741	7.20934	0.1575	3.82408	0.09161
38.321	0.77094	47.6251	0.98533	7.22095	0.17536	3.82945	0.08343
38.386	0.76862	47.7002	0.98419	7.23256	0.17647	3.83483	0.09285
38.449	0.79166	47.7706	0.98134	7.24417	0.16596	3.8411	0.09516
38.511	0.78001	47.8385	1.00274	7.25495	0.16708	3.84737	0.09286
38.568	0.76701	47.91	0.99023	7.26656	0.16916	3.85364	0.09518
38.622	0.74589	47.9864	1.01169	7.27734	0.17759	3.85991	0.09288
38.679	0.77563	48.0652	1.00565	7.28978	0.17446	3.86528	0.09404
38.739	0.7893	48.1464	1.00288	7.30222	0.1682	3.87155	0.09404
38.803	0.78836	48.2264	1.01471	7.31466	0.17137	3.87782	0.0893
38.866	0.79003	48.3004	0.99093	7.3271	0.16721	3.88409	0.09873
38.928	0.78505	48.3707	0.98641	7.33871	0.17038	3.88947	0.08816
38.985	0.77998	48.441	1.00631	7.3495	0.17773	3.89574	0.08464
39.041	0.76824	48.5101	1.00988	7.36028	0.1683	3.90111	0.09292
39.097	0.78331	48.5841	1.00547	7.37189	0.16516	3.90649	0.09292
39.156	0.79037	48.6665	1.0238	7.3835	0.16731	3.91276	0.09645
39.222	0.78671	48.7465	1.02754	7.39428	0.17152	3.91813	0.08934
39.287	0.79916	48.8229	1.00689	7.40589	0.17784	3.92441	0.08935
39.348	0.79146	48.8969	0.9976	7.4175	0.16944	3.93068	0.09526
39.407	0.78234	48.9684	1.0029	7.42911	0.1674	3.93605	0.09878
39.463	0.776	49.0351	1.01955	7.43989	0.16214	3.94232	0.09411
39.517	0.76955	49.1042	1.01182	7.45067	0.1695	3.94859	0.08585
39.576	0.81966	49.1806	1.01227	7.46145	0.18323	3.95486	0.08938
39.641	0.80523	49.263	1.03554	7.47306	0.17167	3.96113	0.09413
39.705	0.79217	49.3443	1.02956	7.48468	0.16537	3.96651	0.08939
39.768	0.78708	49.4231	1.00238	7.49712	0.17275	3.97278	0.0953
39.827	0.79013	49.4982	1.02073	7.50873	0.17701	3.97994	0.09415
39.882	0.79177	49.5673	1.00642	7.52034	0.17388	3.98621	0.08588
39.938	0.78937	49.6352	1.01987	7.53195	0.16862	3.99159	0.09532
39.996	0.81264	49.7055	1.02196	7.54273	0.17283	3.99786	0.09417
40.059	0.81036	49.7807	1.04029	7.55351	0.1771	4.00413	0.09654
40.125	0.79315	49.8619	1.05712	7.56429	0.17815	4.0104	0.09418
40.188	0.80433	49.942	1.02988	7.5759	0.17714	4.01577	0.08591
40.247	0.79929	50.0183	1.01725	7.58751	0.1782	4.02204	0.09181
40.303	0.81177	50.0911	1.02747	7.59912	0.17191	4.02742	0.0942
40.357	0.78361	50.1614	1.04428	7.6099	0.17405	4.03369	0.09773
40.413	0.80023	50.2317	1.01852	7.62151	0.17723	4.04086	0.09183
40.475	0.82362	50.302	1.02553	7.63064	0.18042	4.04713	0.08478
40.54	0.82805	50.3772	1.0456	7.64142	0.17514	4.0534	0.09775
40.603	0.80265	50.4584	1.05591	7.6522	0.17097	4.05967	0.09891
40.664	0.80706	50.5397	1.0433	7.66381	0.17519	4.06504	0.09776
40.721	0.80333	50.6173	1.03234	7.67459	0.18153	4.07221	0.09309
40.776	0.8077	50.6924	1.04091	7.6862	0.18259	4.07758	0.08949
40.833	0.80397	50.7615	1.03811	7.69781	0.17209	4.08385	0.09894
40.894	0.82059	50.8294	1.01877	7.70859	0.16792	4.09012	0.09779
40.957	0.82645	50.8997	1.04055	7.71938	0.17633	4.09639	0.09542
41.022	0.81045	50.9749	1.064	7.73016	0.18268	4.10177	0.09427
41.084	0.81629	51.0549	1.06288	7.74177	0.18484	4.10804	0.09312
41.143	0.82478	51.1362	1.04198	7.75338	0.17324	4.11341	0.09781
41.198	0.80196	51.215	1.05393	7.76499	0.17118	4.11968	0.10019
41.253	0.80228	51.2877	1.03959	7.77743	0.17541	4.12506	0.09898
41.313	0.8217	51.358	1.05158	7.78904	0.18279	4.13133	0.09899
41.378	0.85067	51.4271	1.0503	7.79982	0.17861	4.1367	0.09547
41.443	0.8252	51.4962	1.05403	7.80977	0.17443	4.14297	0.099
41.504	0.80913	51.5726	1.06438	7.82055	0.17969	4.15014	0.10023
41.563	0.81221	51.6551	1.06165	7.83299	0.18611	4.15552	0.09786
41.618	0.81253	51.7363	1.07032	7.8446	0.18084	4.16089	0.09786
41.673	0.82379	51.8127	1.06586	7.85704	0.18403	4.16716	0.08958
41.733	0.83367	51.8878	1.0531	7.86865	0.18295	4.17433	0.09672
41.798	0.84776	51.9582	1.03867	7.88026	0.17773	4.1797	0.1061
41.862	0.83442	52.026	1.06887	7.89188	0.17667	4.18597	0.09673
41.924	0.81019	52.0964	1.0676	7.90266	0.18198	4.19135	0.09436
41.982	0.82559	52.1715	1.07301	7.9151	0.18415	4.19762	0.08845
42.038	0.83688	52.2528	1.07686	7.92588	0.18417	4.20299	0.09907
42.094	0.83034	52.3328	1.06744	7.93749	0.17359	4.20926	0.10261
42.151	0.82657	52.4116	1.07947	7.94993	0.18312	4.21464	0.09792
42.214	0.85025	52.4856	1.06007	7.96154	0.18742	4.22091	0.09324
42.278	0.84375	52.5547	1.0456	7.97315	0.17999	4.22718	0.09556
42.341	0.82768	52.625	1.07086	7.98393	0.17794	4.23434	0.0991
42.4	0.82526	52.6953	1.09116	7.99388	0.17583	4.24061	0.10501
42.457	0.82969	52.7717	1.06344	8.00549	0.18219	4.24689	0.09087
42.513	0.8438	52.8517	1.09214	8.0171	0.18753	4.25226	0.0968
42.569	0.82077	52.9329	1.09265	8.02871	0.18438	4.25853	0.09912
42.631	0.85131	53.0105	1.0782	8.04032	0.18226	4.2648	0.09681
42.696	0.8586	53.0845	1.06707	8.05276	0.18126	4.27018	0.10267
42.759	0.83558	53.156	1.07087	8.06438	0.1855	4.27645	0.09683
42.821	0.83324	53.2239	1.07952	8.07516	0.18661	4.28182	0.10153
42.878	0.82803	53.2918	1.08168	8.08594	0.17704	4.28809	0.09446
42.933	0.86416	53.3657	1.08377	8.09589	0.18237	4.29436	0.098
42.988	0.83422	53.447	1.10422	8.10667	0.18454	4.29974	0.10508
43.048	0.84968	53.5258	1.0981	8.11828	0.17924	4.30511	0.10039
43.112	0.86524	53.6034	1.08024	8.12906	0.1888	4.31138	0.09918
43.177	0.86149	53.6785	1.08234	8.13984	0.18882	4.31765	0.09565
43.239	0.83839	53.7489	1.0895	8.15228	0.18353	4.32303	0.10041
43.297	0.83602	53.8192	1.08658	8.16306	0.1857	4.3293	0.11104
43.352	0.8612	53.8895	1.07701	8.17468	0.1815	4.33467	0.10158
43.406	0.84216	53.9659	1.09413	8.18463	0.18359	4.34094	0.09212
43.466	0.84386	54.0459	1.11475	8.19624	0.19004	4.34721	0.09922
43.532	0.87336	54.1259	1.09513	8.20785	0.18688	4.35259	0.10398
43.597	0.87926	54.2047	1.09736	8.21946	0.18262	4.35886	0.10399
43.659	0.85473	54.2787	1.08943	8.23107	0.18583	4.36513	0.09924
43.718	0.84263	54.3502	1.09827	8.24185	0.18586	4.3714	0.10046
43.773	0.84152	54.4193	1.09696	8.25346	0.19016	4.37677	0.10517
43.828	0.8599	54.4884	1.09074	8.26341	0.18057	4.38304	0.10047
43.888	0.84915	54.5636	1.11303	8.27337	0.18702	4.38842	0.10402
43.951	0.87728	54.6436	1.12184	8.28498	0.19444	4.39469	0.09695
44.014	0.88181	54.726	1.11735	8.29576	0.1998	4.40006	0.10165
44.078	0.86275	54.8024	1.09606	8.30654	0.17747	4.40633	0.10636
44.137	0.84509	54.8776	1.10485	8.31815	0.18068	4.4126	0.10051
44.193	0.84261	54.9479	1.11546	8.32976	0.19351	4.41887	0.10521
44.248	0.87491	55.0158	1.10746	8.34054	0.1882	4.42425	0.10878
44.306	0.8808	55.0861	1.10113	8.35215	0.19036	4.43052	0.09815
44.369	0.87701	55.1625	1.13358	8.36293	0.18824	4.43679	0.09815
44.434	0.8677	55.245	1.13411	8.37454	0.1925	4.44306	0.09932
44.497	0.87362	55.3262	1.11785	8.38698	0.19682	4.44844	0.11002
44.556	0.85445	55.4038	1.11835	8.39942	0.18727	4.45471	0.10525
44.613	0.8576	55.4765	1.1154	8.41186	0.19049	4.46098	0.0958
44.668	0.88165	55.548	1.11585	8.4243	0.19474	4.46725	0.09934
44.724	0.87499	55.6159	1.11123	8.43591	0.19158	4.47262	0.10289
44.787	0.87399	55.6863	1.13529	8.44752	0.18412	4.47889	0.10884
44.851	0.88557	55.7614	1.13073	8.45831	0.18844	4.48427	0.10058
44.913	0.87613	55.8414	1.12948	8.46992	0.19908	4.48964	0.10059
44.974	0.8765	55.9215	1.12668	8.48153	0.19702	4.49591	0.10886
45.031	0.87128	55.9978	1.13895	8.49314	0.18637	4.50129	0.10414
45.086	0.86178	56.0706	1.11749	8.50475	0.18424	4.50845	0.10177
45.142	0.88735	56.1409	1.11959	8.51553	0.19709	4.51383	0.10294
45.204	0.90032	56.2112	1.12512	8.52714	0.19816	4.5192	0.10889
45.268	0.88667	56.2803	1.12722	8.53792	0.1886	4.52547	0.1172
45.334	0.8773	56.3555	1.14125	8.54787	0.18648	4.53174	0.10774
45.395	0.89309	56.4379	1.13671	8.55865	0.19719	4.53801	0.10535
45.453	0.87098	56.5192	1.13889	8.56944	0.19081	4.54428	0.10297
45.509	0.87416	56.5968	1.1428	8.58188	0.19084	4.55055	0.09711
45.563	0.88572	56.6719	1.13478	8.59349	0.19935	4.55593	0.10298
45.622	0.89166	56.7422	1.12848	8.6051	0.19617	4.5622	0.10894
45.687	0.89351	56.8101	1.12892	8.61671	0.18772	4.56847	0.10894
45.752	0.90087	56.8792	1.1497	8.62832	0.19198	4.57474	0.103
45.814	0.89705	56.9544	1.14168	8.6391	0.19736	4.58101	0.10185
45.873	0.89603	57.0344	1.15247	8.64988	0.20058	4.58639	0.10424
45.928	0.85697	57.1144	1.15121	8.66066	0.19205	4.59266	0.11252
45.983	0.88681	57.1945	1.15517	8.67227	0.19424	4.59893	0.11252
46.043	0.89846	57.2684	1.14369	8.68388	0.18891	4.6043	0.11021
46.108	0.91437	57.3387	1.13569	8.69549	0.19853	4.61057	0.10188
46.172	0.89219	57.4079	1.15311	8.70627	0.20279	4.61684	0.1066
46.234	0.88834	57.4782	1.14337	8.71706	0.19322	4.62311	0.11139
46.293	0.89723	57.5521	1.14217	8.72701	0.18795	4.62938	0.10545
46.349	0.88766	57.6346	1.17847	8.73779	0.19862	4.63655	0.10902
46.404	0.89223	57.7158	1.17221	8.7494	0.19969	4.64282	0.10903
46.462	0.91943	57.7934	1.14026	8.76101	0.19972	4.64819	0.10431
46.525	0.90565	57.8674	1.14418	8.77262	0.19974	4.65446	0.11259
46.589	0.91598	57.9377	1.16855	8.7834	0.20087	4.66073	0.10665
46.651	0.89373	58.0056	1.15697	8.79418	0.19874	4.66701	0.10789
46.71	0.90403	58.0747	1.14551	8.80496	0.19452	4.67238	0.10906
46.767	0.89019	58.151	1.18019	8.81575	0.20304	4.67865	0.1055
46.822	0.88914	58.2323	1.18241	8.82653	0.19776	4.68403	0.10667
46.878	0.89935	58.3135	1.16922	8.83814	0.19562	4.6894	0.10668
46.941	0.93232	58.3923	1.1561	8.84892	0.20101	4.69657	0.11148
47.006	0.91573	58.4663	1.15481	8.86136	0.19784	4.70284	0.1091
47.07	0.89203	58.5354	1.1673	8.87297	0.19891	4.70911	0.0996
47.131	0.89666	58.6045	1.16598	8.88458	0.20749	4.71538	0.11505
47.189	0.91402	58.6748	1.17157	8.89619	0.20001	4.72165	0.10912
47.243	0.90158	58.75	1.18235	8.90697	0.19362	4.72702	0.11623
47.299	0.91756	58.83	1.18119	8.91858	0.20116	4.73329	0.10201
47.359	0.9222	58.9124	1.17659	8.93102	0.21187	4.73956	0.10914
47.422	0.92398	58.99	1.17362	8.94429	0.20332	4.74583	0.1127
47.487	0.91448	59.0628	1.17241	8.9559	0.19372	4.7521	0.11393
47.549	0.91198	59.1343	1.17287	8.96834	0.20017	4.75748	0.11749
47.606	0.91094	59.2034	1.18018	8.97912	0.20666	4.76285	0.10676
47.662	0.90842	59.2713	1.16862	8.9899	0.20342	4.76912	0.10917
47.717	0.9031	59.3477	1.21217	9.00069	0.20455	4.7745	0.11984
47.777	0.91767	59.4289	1.19544	9.0123	0.19921	4.78077	0.10802
47.843	0.95373	59.5077	1.17015	9.02391	0.2046	4.78614	0.10919
47.908	0.92702	59.5841	1.18444	9.03552	0.20247	4.79241	0.11631
47.969	0.91458	59.658	1.19874	9.04713	0.20681	4.79868	0.10325
48.028	0.92351	59.7296	1.1664	9.05791	0.20147	4.80496	0.11872
48.082	0.92384	59.7987	1.17372	9.06869	0.20255	4.81123	0.10922
48.137	0.91134	59.869	1.1915	9.07947	0.20688	4.8166	0.11401
48.197	0.93032	59.9454	1.192	9.09108	0.20475	4.82287	0.11279
48.261	0.94926	60.0254	1.20636	9.10186	0.20478	4.82914	0.10567
48.325	0.93252	60.1054	1.18786	9.1143	0.20696	4.83541	0.11403
48.389	0.91866	60.1854	1.19178	9.12674	0.20267	4.84079	0.11404
48.447	0.92471	60.2606	1.20443	9.13835	0.20054	4.84706	0.11521
48.503	0.92647	60.3309	1.18235	9.14996	0.20272	4.85333	0.10811
48.559	0.9311	60.4	1.19669	9.15992	0.21029	4.8587	0.10332
48.617	0.92437	60.4691	1.20411	9.16987	0.20382	4.86497	0.11407
48.68	0.94194	60.5431	1.21151	9.18065	0.19531	4.87035	0.11996
48.745	0.95385	60.6243	1.21553	9.19143	0.20497	4.87572	0.11169
48.807	0.93985	60.7056	1.20738	9.20304	0.20821	4.88199	0.11053
48.867	0.91153	60.7831	1.201	9.21382	0.20392	4.88737	0.10335
48.924	0.93488	60.8571	1.19278	9.22626	0.20611	4.89364	0.11288
48.979	0.92944	60.9286	1.19325	9.23704	0.20186	4.89991	0.12836
49.035	0.93989	60.9965	1.19191	9.24865	0.20616	4.90618	0.10933
49.098	0.93738	61.0656	1.21499	9.25861	0.20618	4.91155	0.10817
49.162	0.96514	61.142	1.2207	9.27022	0.20942	4.91782	0.12716
49.224	0.93097	61.2244	1.22125	9.281	0.20734	4.92499	0.09749
49.284	0.92852	61.3045	1.22701	9.29261	0.20304	4.93126	0.12243
49.341	0.94755	61.3821	1.20495	9.30422	0.20739	4.93663	0.10937
49.397	0.94217	61.456	1.20365	9.31583	0.20952	4.94291	0.1213
49.453	0.9382	61.5263	1.21112	9.32661	0.20633	4.94918	0.10464
49.514	0.95155	61.5954	1.21328	9.33822	0.2107	4.95455	0.10698
49.578	0.95486	61.6658	1.21728	9.34817	0.20854	4.96082	0.12364
49.643	0.96684	61.7409	1.21778	9.35895	0.20318	4.9662	0.1094
49.705	0.94843	61.821	1.24446	9.36974	0.20859	4.97157	0.12009
49.763	0.93	61.901	1.23274	9.38135	0.20967	4.97784	0.10584
49.819	0.95058	61.9786	1.21754	9.39296	0.21293	4.98322	0.11182
49.874	0.95093	62.0513	1.1988	9.4054	0.20867	4.98949	0.12609
49.933	0.94846	62.1216	1.21506	9.41701	0.20115	4.99576	0.10944
49.998	0.95754	62.1919	1.22944	9.42862	0.20978	5.00203	0.12137
50.063	0.97388	62.2598	1.22466	9.4394	0.2098	5.0074	0.10471
50.124	0.94383	62.3374	1.23919	9.45018	0.21095	5.01367	0.12851
50.183	0.94278	62.4186	1.26074	9.46179	0.20774	5.02084	0.11303
50.239	0.9504	62.4999	1.23151	9.47423	0.21101	5.02621	0.11783
50.294	0.95793	62.5775	1.22335	9.48667	0.21426	5.03248	0.11544
50.353	0.95254	62.6527	1.23608	9.49828	0.21428	5.03786	0.11784
50.418	0.95872	62.723	1.22775	9.51072	0.20569	5.04502	0.11306
50.482	0.96498	62.7897	1.2282	9.52233	0.20677	5.0504	0.1095
50.544	0.96246	62.86	1.21642	9.53311	0.21002	5.05577	0.12144
50.601	0.95118	62.9351	1.25556	9.54389	0.21439	5.06115	0.11074
50.657	0.95012	63.0139	1.27008	9.5555	0.21119	5.06742	0.11548
50.713	0.96496	63.094	1.22678	9.56712	0.21009	5.07279	0.11309
50.772	0.96826	63.1728	1.23429	9.57956	0.21981	5.07906	0.11789
50.835	0.97303	63.2467	1.2418	9.59117	0.21339	5.08533	0.1238
50.9	0.97496	63.317	1.23353	9.60278	0.20912	5.09071	0.11551
50.962	0.96948	63.3873	1.234	9.61356	0.21455	5.09698	0.11195
51.021	0.95972	63.4565	1.24858	9.62434	0.22103	5.10235	0.10956
51.078	0.9615	63.5316	1.26492	9.63429	0.21025	5.10773	0.12624
51.133	0.96043	63.6141	1.25665	9.6459	0.20704	5.114	0.11794
51.189	0.97825	63.6965	1.26075	9.65751	0.22	5.12027	0.12028
51.252	0.97428	63.7729	1.23831	9.66912	0.2168	5.12654	0.11795
51.317	0.97765	63.8469	1.24583	9.68073	0.21359	5.13281	0.11316
51.381	0.97807	63.9184	1.24101	9.69151	0.2115	5.13908	0.12031
51.443	0.9799	63.9851	1.24146	9.70313	0.21476	5.14535	0.12031
51.5	0.96125	64.0554	1.26493	9.71308	0.21907	5.15162	0.10845
51.554	0.96015	64.1318	1.27432	9.72386	0.21587	5.15789	0.12514
51.609	0.97221	64.213	1.28374	9.73547	0.21372	5.16327	0.11917
51.669	0.98869	64.293	1.25769	9.74708	0.21269	5.16954	0.11678
51.733	0.97883	64.3706	1.26535	9.75786	0.217	5.17491	0.12035
51.797	0.97779	64.4446	1.25342	9.7703	0.22138	5.18118	0.10367
51.859	0.98993	64.5137	1.25032	9.78108	0.22141	5.18745	0.12277
51.916	0.97706	64.584	1.25966	9.79269	0.21385	5.19372	0.12876
51.972	0.96862	64.6543	1.26728	9.80347	0.21929	5.20089	0.12163
52.028	0.98511	64.7295	1.2678	9.81425	0.21502	5.20716	0.11922
52.088	0.98407	64.8095	1.27715	9.82504	0.21828	5.21343	0.12397
52.153	0.99911	64.8931	1.28845	9.83582	0.21936	5.2197	0.12041
52.218	0.9937	64.9707	1.27826	9.84743	0.22156	5.22508	0.1121
52.279	0.97939	65.0435	1.23616	9.85904	0.22048	5.23135	0.11925
52.338	0.97832	65.115	1.27391	9.87065	0.21191	5.23762	0.12283
52.393	0.97724	65.1841	1.26198	9.88143	0.22053	5.24389	0.11095
52.448	0.97022	65.252	1.27485	9.89138	0.22492	5.25016	0.11213
52.507	1.01322	65.3284	1.28254	9.90216	0.21198	5.25553	0.11928
52.572	1.0078	65.4084	1.28484	9.91294	0.21737	5.2618	0.12528
52.636	0.98618	65.4872	1.29789	9.92373	0.21739	5.26807	0.12404
52.7	0.98803	65.5636	1.26815	9.93534	0.21742	5.27345	0.11333
52.758	1.00019	65.64	1.28285	9.94612	0.22611	5.27972	0.11457
52.813	0.98434	65.7103	1.27984	9.95856	0.21859	5.28599	0.11932
52.869	0.98615	65.7782	1.2838	9.96934	0.21538	5.29136	0.12407
52.926	1.00716	65.8497	1.28254	9.98095	0.21864	5.29763	0.12051
52.989	1.00613	65.9249	1.28839	9.99173	0.22297	5.3039	0.11694
53.055	1.00504	66.0037	1.30323	10.005	0.22413	5.30928	0.11818
53.118	0.99371	66.0849	1.29311	10.0166	0.22197	5.31555	0.11221
53.178	1.00294	66.1649	1.2847	10.029	0.222	5.32182	0.0955
53.234	1.00179	66.2389	1.29231	10.0415	0.22309	5.32809	0.15165
53.289	0.97855	66.3104	1.28929	10.0531	0.21881	5.33436	0.16597
53.345	0.99365	66.3795	1.28255	10.0647	0.22315	5.33973	0.0812
53.408	1.01631	66.4486	1.28127	10.0755	0.2243	5.34601	0.13254
53.472	1.02406	66.5226	1.30684	10.0871	0.21996	5.35138	0.117
53.534	0.99641	66.6038	1.32352	10.0979	0.22105	5.35765	0.10627
53.595	0.99084	66.6851	1.30973	10.1095	0.22107	5.36303	0.12541
53.652	1.01639	66.7626	1.27805	10.1211	0.22766	5.3693	0.13498
53.707	0.98711	66.8366	1.29467	10.1327	0.22769	5.37557	0.11586
53.763	1.01421	66.9069	1.30776	10.1443	0.22334	5.38094	0.12778
53.825	1.01163	66.9748	1.29025	10.1551	0.21469	5.38721	0.12902
53.889	1.0313	67.0451	1.29434	10.1651	0.22014	5.39348	0.11113
53.954	1.0006	67.1227	1.32002	10.1758	0.22992	5.39886	0.12064
54.016	1.01135	67.204	1.32775	10.1866	0.22237	5.40513	0.13262
54.073	1.01027	67.284	1.305	10.1982	0.21804	5.4114	0.12782
54.129	1.00473	67.3616	1.29467	10.2107	0.22463	5.41767	0.11708
54.184	1.00953	67.4355	1.31683	10.2223	0.22679	5.42394	0.13148
54.243	1.01438	67.5058	1.3083	10.2339	0.22468	5.43021	0.1195
54.308	1.03565	67.575	1.30152	10.2455	0.2214	5.43648	0.12068
54.373	1.03309	67.6453	1.30927	10.2563	0.22474	5.44185	0.13027
54.434	0.99925	67.7204	1.31882	10.2671	0.22363	5.44812	0.12428
54.493	1.01902	67.8004	1.34274	10.2779	0.22259	5.4535	0.12311
54.548	1.01038	67.8817	1.33076	10.2895	0.22913	5.45977	0.11837
54.603	1.01975	67.9581	1.31683	10.3011	0.2281	5.46514	0.12313
54.663	1.01267	68.0308	1.31557	10.3127	0.22374	5.47141	0.11239
54.728	1.0474	68.1023	1.30881	10.3251	0.22704	5.47768	0.14947
54.792	1.03141	68.1714	1.32197	10.3359	0.2238	5.48396	0.104
54.855	1.02141	68.2418	1.32964	10.3459	0.22495	5.48933	0.13274
54.913	1.00683	68.3169	1.32653	10.3566	0.22498	5.4956	0.11125
54.969	1.02364	68.3982	1.33439	10.3674	0.22387	5.50187	0.12794
55.025	1.02848	68.4782	1.33859	10.3782	0.22503	5.50814	0.12795
55.083	1.01542	68.557	1.32466	10.3898	0.22506	5.51441	0.11244
55.145	1.03376	68.6334	1.32331	10.4006	0.23266	5.51979	0.12797
55.209	1.0492	68.7037	1.3166	10.4122	0.23595	5.52606	0.11604
55.272	1.03315	68.7704	1.32615	10.423	0.22401	5.53233	0.14239
55.331	1.0155	68.8407	1.34115	10.4338	0.22623	5.5377	0.12081
55.388	1.02942	68.9146	1.3398	10.4445	0.23277	5.54397	0.13282
55.443	1.03575	68.9934	1.32949	10.4561	0.22954	5.54935	0.12208
55.5	1.03016	69.0747	1.35911	10.4678	0.23064	5.55472	0.11725
55.563	1.04407	69.1535	1.33603	10.4794	0.2296	5.5601	0.14002
55.627	1.05799	69.2274	1.32388	10.491	0.23182	5.56637	0.1185
55.691	1.0374	69.2977	1.33526	10.5026	0.22859	5.57264	0.13403
55.753	1.03635	69.3669	1.33388	10.5142	0.22969	5.57801	0.12445
55.809	1.0277	69.436	1.34535	10.525	0.23297	5.58428	0.13405
55.863	1.04157	69.5111	1.33854	10.5358	0.22755	5.59055	0.12213
55.919	1.03892	69.5936	1.36094	10.5482	0.23084	5.59593	0.13048
55.979	1.03785	69.676	1.35974	10.5607	0.23739	5.6022	0.13407
56.043	1.05934	69.7524	1.33658	10.5731	0.2309	5.60847	0.12574
56.108	1.06576	69.8276	1.34255	10.5847	0.23419	5.61474	0.11973
56.169	1.03755	69.8979	1.33759	10.5955	0.22989	5.62011	0.12693
56.227	1.01684	69.9658	1.34909	10.6071	0.22885	5.62638	0.12811
56.282	1.03535	70.0349	1.33855	10.6179	0.22887	5.63176	0.12935
56.337	1.05074	70.1113	1.35915	10.6295	0.23104	5.63803	0.13054
56.397	1.05566	70.1925	1.37257	10.6403	0.23652	5.6443	0.12578
56.463	1.06219	70.2725	1.35674	10.6527	0.23222	5.64967	0.13655
56.528	1.05351	70.3513	1.34813	10.6643	0.22572	5.65594	0.12815
56.59	1.04035	70.4253	1.35591	10.6759	0.23768	5.66222	0.13181
56.648	1.04525	70.4944	1.36187	10.6867	0.23885	5.66849	0.12699
56.703	1.05015	70.5647	1.35331	10.6983	0.23774	5.67386	0.1234
56.758	1.05052	70.635	1.36108	10.7091	0.23343	5.68013	0.13777
56.818	1.06007	70.7102	1.37808	10.7199	0.23453	5.6864	0.12225
56.881	1.05439	70.7902	1.38963	10.7323	0.23897	5.69178	0.1282
56.946	1.07453	70.8726	1.37745	10.7439	0.23679	5.69805	0.13421
57.009	1.06284	70.9502	1.35603	10.7555	0.23355	5.70432	0.13063
57.068	1.0451	71.023	1.36563	10.7672	0.23251	5.71148	0.12462
57.123	1.03787	71.0945	1.36613	10.7788	0.22814	5.71686	0.13306
57.179	1.05037	71.1636	1.35754	10.7895	0.2347	5.72313	0.13424
57.237	1.0795	71.2315	1.36711	10.8003	0.238	5.7285	0.12707
57.3	1.07696	71.3067	1.37865	10.8111	0.23476	5.73477	0.12826
57.366	1.06832	71.3879	1.40314	10.8211	0.24026	5.74015	0.12591
57.428	1.06113	71.4667	1.37979	10.8318	0.24135	5.74642	0.13551
57.487	1.05996	71.5443	1.36575	10.8435	0.23484	5.75269	0.13193
57.544	1.04519	71.6183	1.38829	10.8551	0.23814	5.75896	0.1307
57.599	1.06832	71.6886	1.37035	10.8667	0.23817	5.76523	0.1211
57.656	1.06722	71.7577	1.37827	10.8774	0.23712	5.7715	0.13431
57.719	1.07982	71.828	1.39353	10.8882	0.23388	5.77867	0.13432
57.783	1.07265	71.9044	1.39589	10.899	0.23498	5.78404	0.12956
57.845	1.07614	71.9832	1.38722	10.9106	0.24049	5.79031	0.13316
57.906	1.07348	72.0632	1.3896	10.9222	0.23831	5.79658	0.12958
57.963	1.06623	72.1432	1.40313	10.9338	0.23727	5.80196	0.13795
58.017	1.04983	72.2196	1.38711	10.9455	0.23729	5.80823	0.13201
58.074	1.07312	72.2911	1.37104	10.9571	0.23954	5.8145	0.13078
58.135	1.09489	72.3602	1.38257	10.967	0.23956	5.82077	0.1332
58.199	1.07697	72.4281	1.39786	10.9778	0.23738	5.82704	0.12962
58.264	1.07441	72.5021	1.39276	10.9886	0.23305	5.83241	0.12963
58.326	1.07941	72.5833	1.39334	10.9994	0.24178	5.83958	0.138
58.384	1.05842	72.6646	1.39764	11.0101	0.24515	5.84406	0.13441
58.439	1.07103	72.7434	1.41483	11.0218	0.2397	5.85033	0.13083
58.495	1.0729	72.8161	1.37836	11.0325	0.23204	5.8566	0.13325
58.554	1.09164	72.8876	1.39553	11.0442	0.24083	5.86197	0.13084
58.619	1.08441	72.9555	1.39792	11.0558	0.23757	5.86824	0.13686
58.683	1.09402	73.0259	1.41326	11.0665	0.23868	5.87451	0.1357
58.745	1.08685	73.1022	1.4119	11.0782	0.24313	5.88078	0.1357
58.803	1.08876	73.1847	1.4125	11.0898	0.23873	5.88706	0.13212
58.858	1.06768	73.2647	1.40944	11.1022	0.24319	5.89333	0.13572
58.913	1.06496	73.3423	1.4081	11.1146	0.2388	5.8996	0.13934
58.973	1.10829	73.415	1.39932	11.1271	0.24105	5.90587	0.13214
59.038	1.10575	73.4866	1.39801	11.1387	0.24328	5.91124	0.13333
59.103	1.09542	73.5557	1.41338	11.1503	0.24003	5.91662	0.13334
59.166	1.07284	73.626	1.41389	11.1619	0.24114	5.92289	0.13335
59.224	1.08394	73.7011	1.41625	11.1727	0.23459	5.92826	0.14056
59.28	1.08742	73.7812	1.42616	11.1835	0.24119	5.93453	0.13336
59.335	1.08168	73.8612	1.43413	11.1959	0.25222	5.93991	0.13095
59.393	1.08359	73.9376	1.40307	11.2075	0.23796	5.94618	0.1358
59.455	1.11324	74.0115	1.40552	11.2191	0.23578	5.95245	0.13221
59.52	1.09517	74.0818	1.4098	11.2308	0.24238	5.95872	0.13581
59.582	1.09258	74.1522	1.41396	11.2415	0.24791	5.96499	0.13458
59.641	1.08988	74.2213	1.4108	11.2523	0.24794	5.97126	0.13583
59.698	1.09951	74.2977	1.41876	11.2631	0.23374	5.97753	0.13584
59.753	1.08452	74.3777	1.44728	11.2739	0.24363	5.9838	0.13225
59.81	1.09414	74.4577	1.43486	11.2855	0.24695	5.99007	0.13704
59.873	1.12229	74.5353	1.41307	11.2971	0.24477	5.99634	0.14066
59.938	1.11814	74.6116	1.4304	11.3095	0.24258	6.00261	0.13949
60.001	1.09386	74.682	1.43458	11.3203	0.24047	6.00799	0.13346
60.063	1.08966	74.7499	1.42387	11.3319	0.24378	6.01336	0.12863
60.12	1.10089	74.819	1.42997	11.3419	0.23172	6.01873	0.14312
60.174	1.09816	74.8941	1.43613	11.3535	0.25593	6.02501	0.13827
60.23	1.09543	74.9729	1.44985	11.3643	0.29108	6.03038	0.12865
60.29	1.10981	75.0542	1.44107	11.3759	0.18458	6.03665	0.13593
60.354	1.12256	75.1342	1.42106	11.3875	0.28349	6.04292	0.13469
60.419	1.11071	75.2082	1.43476	11.3991	0.23407	6.0483	0.13594
60.481	1.09099	75.2785	1.43148	11.4099	0.25056	6.05457	0.13831
60.538	1.1053	75.3464	1.43014	11.4215	0.2418	6.05994	0.13596
60.594	1.11343	75.4155	1.43064	11.4323	0.25391	6.06621	0.13959
60.648	1.09829	75.4894	1.44426	11.4422	0.23747	6.07159	0.13355
60.707	1.1127	75.5731	1.46369	11.4538	0.24847	6.07786	0.13835
60.772	1.14719	75.6555	1.45674	11.4646	0.25508	6.08413	0.14197
60.838	1.1306	75.7331	1.43295	11.4762	0.24086	6.0904	0.13718
60.899	1.1016	75.8071	1.45039	11.487	0.26066	6.09667	0.13837
60.958	1.10041	75.8786	1.43023	11.4986	0.24307	6.10294	0.13478
61.013	1.11321	75.9465	1.43819	11.5094	0.24645	6.10831	0.14561
61.068	1.11207	76.0168	1.44629	11.5202	0.24978	6.11458	0.14202
61.128	1.12028	76.0932	1.4656	11.5301	0.26078	6.11996	0.13966
61.192	1.13622	76.1732	1.45687	11.5409	0.23772	6.12533	0.13842
61.257	1.12269	76.2508	1.44041	11.5525	0.25202	6.1316	0.13482
61.32	1.12313	76.3296	1.45988	11.5641	0.25535	6.13787	0.13365
61.378	1.10488	76.4036	1.45857	11.5766	0.24879	6.14414	0.14567
61.434	1.11773	76.4751	1.43456	11.5882	0.24	6.15041	0.13485
61.49	1.12118	76.5442	1.44636	11.5998	0.25989	6.15579	0.1361
61.548	1.1232	76.6145	1.46198	11.6106	0.24558	6.16206	0.13486
61.61	1.1423	76.6897	1.47385	11.6222	0.24338	6.16833	0.1373
61.676	1.13809	76.7697	1.4688	11.6338	0.25446	6.1746	0.14453
61.739	1.14007	76.8509	1.4694	11.6462	0.24681	6.18087	0.13731
61.798	1.09526	76.9297	1.47182	11.6587	0.25892	6.18625	0.1349
61.856	1.11904	77.0037	1.46106	11.6711	0.24351	6.19252	0.13851
61.91	1.12876	77.074	1.44456	11.6827	0.24691	6.19879	0.14214
61.966	1.13077	77.1431	1.45826	11.6935	0.2557	6.20416	0.14339
62.029	1.13743	77.2122	1.4664	11.7043	0.25904	6.20954	0.13256
62.093	1.14724	77.2874	1.47078	11.7159	0.25468	6.21491	0.14217
62.155	1.14768	77.3686	1.49221	11.7267	0.2448	6.22118	0.14099
62.216	1.12	77.4474	1.47383	11.7383	0.25582	6.22656	0.13377
62.273	1.12507	77.5238	1.47623	11.7499	0.257	6.23283	0.14219
62.328	1.13485	77.5978	1.47308	11.7615	0.25703	6.2391	0.14581
62.384	1.12901	77.6693	1.46027	11.7723	0.25483	6.24447	0.13498
62.445	1.13096	77.7372	1.47781	11.7831	0.24717	6.25074	0.13262
62.509	1.15804	77.8087	1.47651	11.7939	0.25597	6.25701	0.135
62.574	1.15535	77.8839	1.48088	11.8055	0.25385	6.26239	0.14827
62.636	1.13853	77.9639	1.48902	11.8171	0.25495	6.26866	0.14106
62.694	1.12646	78.0451	1.49729	11.8295	0.2583	6.27493	0.13745
62.75	1.12522	78.1239	1.47127	11.8411	0.25942	6.2812	0.14108
62.805	1.15391	78.1991	1.47182	11.8527	0.25174	6.28747	0.14352
62.864	1.148	78.2694	1.47806	11.8643	0.25508	6.29284	0.14589
62.929	1.15787	78.3385	1.48613	11.8751	0.25842	6.30001	0.13993
62.993	1.15833	78.4077	1.47523	11.8859	0.25954	6.30538	0.13506
63.055	1.14309	78.4816	1.48719	11.8967	0.25848	6.31076	0.14113
63.113	1.13561	78.5628	1.52017	11.9075	0.24966	6.31703	0.14475
63.169	1.13754	78.6441	1.51125	11.9191	0.25854	6.3233	0.14114
63.224	1.14582	78.7216	1.48141	11.9307	0.26302	6.32867	0.14358
63.284	1.16203	78.7968	1.48767	11.9415	0.26083	6.33494	0.14359
63.349	1.15142	78.8684	1.49765	11.9523	0.25309	6.34122	0.14478
63.414	1.17239	78.9363	1.48871	11.9639	0.25427	6.34838	0.14
63.475	1.16339	79.0054	1.48723	11.9738	0.26092	6.35465	0.14842
63.534	1.14172	79.0817	1.5184	11.9838	0.25764	6.36092	0.14363
63.59	1.12158	79.1642	1.51903	11.9954	0.26537	6.36719	0.13278
63.646	1.14724	79.2442	1.51776	12.007	0.2577	6.37257	0.14365
63.704	1.16974	79.3218	1.48585	12.0186	0.25327	6.37884	0.1557
63.766	1.167	79.397	1.50548	12.0302	0.25993	6.38511	0.14367
63.831	1.16118	79.4673	1.48881	12.0418	0.26111	6.39138	0.14243
63.893	1.15844	79.5352	1.49692	12.0526	0.25667	6.39765	0.13519
63.951	1.15566	79.6055	1.50516	12.0634	0.26225	6.40302	0.13882
64.008	1.16079	79.6806	1.51533	12.0742	0.25233	6.40929	0.14246
64.063	1.15964	79.7607	1.52928	12.0849	0.25791	6.41556	0.15339
64.12	1.15367	79.8407	1.51266	12.0966	0.25903	6.42094	0.1449
64.183	1.17627	79.9171	1.50362	12.1082	0.26237	6.42811	0.13405
64.247	1.17837	79.9898	1.51766	12.1198	0.26572	6.43348	0.14611
64.311	1.15984	80.0614	1.50658	12.1314	0.25248	6.43885	0.14736
64.373	1.18722	80.1317	1.49374	12.143	0.25691	6.44513	0.14613
64.431	1.13684	80.1996	1.51925	12.1538	0.26582	6.4514	0.13889
64.485	1.15623	80.2772	1.54284	12.1654	0.267	6.45856	0.1389
64.541	1.16621	80.3584	1.53772	12.177	0.26148	6.46394	0.14497
64.601	1.19042	80.4384	1.52482	12.1886	0.24931	6.47021	0.14379
64.664	1.1702	80.5172	1.52542	12.2011	0.26595	6.47648	0.1438
64.728	1.17385	80.5924	1.52796	12.2135	0.26821	6.48275	0.14138
64.79	1.18062	80.6627	1.50532	12.2243	0.26161	6.48812	0.14139
64.847	1.16198	80.7294	1.50969	12.2359	0.2605	6.49439	0.1414
64.903	1.16402	80.7997	1.52953	12.2475	0.25835	6.49977	0.15107
64.958	1.15001	80.8736	1.53964	12.2591	0.25947	6.50514	0.13896
65.018	1.195	80.9537	1.54025	12.2699	0.2673	6.51141	0.15109
65.084	1.19713	81.0337	1.53509	12.2815	0.26062	6.51768	0.13661
65.149	1.16731	81.1137	1.54537	12.2939	0.26289	6.52306	0.14262
65.211	1.20116	81.1877	1.50344	12.3056	0.26069	6.53022	0.15112
65.269	1.1745	81.2568	1.51754	12.3172	0.26072	6.5356	0.14264
65.324	1.15101	81.3271	1.52964	12.3271	0.26412	6.54097	0.14752
65.379	1.17849	81.395	1.52435	12.3379	0.26415	6.54814	0.13665
65.438	1.18849	81.4701	1.53651	12.3487	0.26527	6.55351	0.14872
65.502	1.20651	81.5526	1.55842	12.3603	0.26084	6.55978	0.14511
65.566	1.18783	81.635	1.55905	12.3719	0.26425	6.56606	0.15725
65.629	1.18349	81.7114	1.54223	12.3835	0.26646	6.57233	0.14032
65.688	1.17914	81.7854	1.52729	12.3951	0.26431	6.5786	0.14758
65.744	1.19069	81.8557	1.53753	12.4067	0.26211	6.58487	0.13908
65.799	1.16711	81.9236	1.55156	12.4175	0.26099	6.59024	0.14997
65.857	1.18512	81.9939	1.53468	12.4283	0.26326	6.59562	0.14517
65.92	1.21112	82.0703	1.55077	12.4383	0.26885	6.60099	0.15242
65.986	1.19721	82.1515	1.57274	12.449	0.26223	6.60726	0.15
66.049	1.18807	82.2327	1.56754	12.4606	0.26111	6.61353	0.14401
66.109	1.18528	82.3115	1.55059	12.4731	0.26115	6.61891	0.1452
66.166	1.18733	82.3855	1.54154	12.4847	0.2679	6.62518	0.14884
66.22	1.18126	82.4546	1.53625	12.4963	0.26901	6.63234	0.14641
66.276	1.17685	82.5237	1.54259	12.5071	0.26238	6.63772	0.15248
66.339	1.22222	82.5952	1.55869	12.517	0.26574	6.64399	0.1428
66.403	1.22915	82.6704	1.56308	12.5278	0.26468	6.65026	0.14644
66.465	1.17818	82.7504	1.56178	12.5394	0.26471	6.65653	0.1574
66.525	1.18343	82.8316	1.56825	12.551	0.2736	6.6619	0.14283
66.583	1.19671	82.9093	1.53968	12.5626	0.26812	6.66817	0.14046
66.638	1.19868	82.9832	1.5538	12.5742	0.26815	6.67444	0.14529
66.695	1.18787	83.0547	1.56805	12.5859	0.27035	6.68072	0.15011
66.756	1.206	83.1238	1.53927	12.5967	0.26372	6.68609	0.15256
66.819	1.21935	83.1929	1.56708	12.6066	0.27157	6.69146	0.14412
66.884	1.20852	83.2681	1.56574	12.6174	0.27161	6.69773	0.14895
66.946	1.21063	83.3481	1.59953	12.6282	0.27164	6.70311	0.14414
67.004	1.18043	83.4269	1.56887	12.6398	0.26942	6.70848	0.14896
67.06	1.20979	83.5033	1.56362	12.6506	0.26163	6.71475	0.14897
67.115	1.18762	83.5785	1.57791	12.6622	0.27392	6.72103	0.14536
67.174	1.21062	83.6488	1.56674	12.6729	0.26951	6.7264	0.15262
67.239	1.23692	83.7179	1.55939	12.6846	0.26511	6.73267	0.15019
67.304	1.22447	83.7882	1.56184	12.6962	0.27183	6.73894	0.14657
67.366	1.18299	83.8646	1.60153	12.7078	0.26627	6.74521	0.14902
67.425	1.20276	83.9434	1.58264	12.7194	0.27408	6.75059	0.14903
67.479	1.21123	84.0246	1.57549	12.7318	0.27527	6.75686	0.15267
67.534	1.20354	84.1034	1.57994	12.7443	0.26863	6.76313	0.14661
67.594	1.21849	84.1786	1.58638	12.7559	0.26974	6.7694	0.15395
67.659	1.22707	84.2502	1.56152	12.7683	0.27087	6.77477	0.14788
67.723	1.22913	84.3193	1.57187	12.7791	0.26756	6.78104	0.15027
67.786	1.21187	84.3884	1.58607	12.7899	0.27543	6.78642	0.1479
67.845	1.19607	84.4623	1.59254	12.8015	0.26879	6.79269	0.14184
67.901	1.2127	84.5435	1.60683	12.8123	0.27769	6.79806	0.1491
67.956	1.22112	84.6236	1.61142	12.8239	0.26435	6.80344	0.15274
68.014	1.21838	84.7012	1.58849	12.8355	0.26889	6.80971	0.15156
68.076	1.22199	84.7763	1.59099	12.8471	0.27894	6.81508	0.1455
68.141	1.2517	84.8466	1.56798	12.8587	0.27113	6.82135	0.1467
68.203	1.22292	84.9145	1.58618	12.8695	0.27006	6.82762	0.15405
68.262	1.19904	84.9849	1.59658	12.8803	0.26785	6.833	0.15524
68.319	1.20918	85.0612	1.5991	12.8911	0.27238	6.83927	0.14554
68.374	1.23072	85.1425	1.60957	12.9027	0.28354	6.84643	0.14799
68.431	1.22299	85.2237	1.5965	12.9151	0.27245	6.85181	0.15647
68.494	1.23159	85.3025	1.60686	12.9259	0.27132	6.85808	0.14801
68.558	1.22391	85.3752	1.58973	12.9375	0.27025	6.86435	0.1553
68.622	1.24715	85.4444	1.58047	12.9491	0.27924	6.87062	0.15166
68.684	1.21667	85.5147	1.61054	12.9599	0.27477	6.87689	0.15532
68.741	1.22524	85.585	1.61109	12.9715	0.27371	6.88316	0.15168
68.795	1.2126	85.6602	1.59782	12.9831	0.2693	6.88854	0.14805
68.85	1.24067	85.7402	1.60243	12.9947	0.28046	6.89481	0.15289
68.91	1.23294	85.8214	1.63263	13.0055	0.27605	6.90108	0.15045
68.974	1.24158	85.8978	1.60559	13.0171	0.27943	6.90645	0.15046
69.039	1.26159	85.9705	1.58837	13.0287	0.27277	6.91272	0.16145
69.101	1.22785	86.0409	1.59688	13.0395	0.275	6.91899	0.15538
69.158	1.20055	86.1112	1.61519	13.0503	0.27284	6.92526	0.15539
69.214	1.23686	86.1803	1.60778	13.0611	0.27621	6.93153	0.14812
69.269	1.24704	86.2554	1.61234	13.071	0.28069	6.9387	0.14813
69.329	1.236	86.3379	1.63477	13.0818	0.27512	6.94497	0.15297
69.394	1.25774	86.4179	1.62547	13.0934	0.28075	6.95034	0.15663
69.459	1.23374	86.4979	1.61422	13.105	0.27854	6.95661	0.15789
69.522	1.2489	86.5731	1.60888	13.1158	0.27302	6.96289	0.16028
69.58	1.25092	86.6434	1.6173	13.1266	0.28756	6.96916	0.14454
69.635	1.21212	86.7101	1.61986	13.1382	0.27418	6.97453	0.15666
69.69	1.24684	86.7792	1.61242	13.149	0.27531	6.9808	0.15793
69.749	1.24728	86.8531	1.62486	13.1598	0.27869	6.98707	0.15549
69.813	1.25104	86.932	1.64139	13.1714	0.28323	6.99245	0.15185
69.878	1.25482	87.0132	1.63217	13.183	0.27766	6.99872	0.15186
69.941	1.2618	87.092	1.6288	13.1946	0.26989	7.00499	0.15797
69.999	1.22125	87.1659	1.62341	13.207	0.27548	7.01036	0.15188
70.054	1.22825	87.2375	1.62192	13.2178	0.28002	7.01663	0.15435
70.11	1.24663	87.3066	1.63837	13.2286	0.2778	7.0229	0.16283
70.169	1.27002	87.3757	1.62699	13.2394	0.27673	7.02828	0.15191
70.231	1.25905	87.4509	1.63951	13.251	0.27676	7.03455	0.15557
70.297	1.25461	87.5333	1.66207	13.2626	0.27679	7.03992	0.15439
70.36	1.24684	87.6145	1.62885	13.275	0.28464	7.04709	0.15559
70.419	1.27682	87.6921	1.63141	13.2858	0.27571	7.05246	0.15441
70.476	1.23453	87.7661	1.63407	13.2983	0.28245	7.05873	0.14951
70.531	1.21852	87.8376	1.64059	13.3099	0.28249	7.065	0.15071
70.587	1.27314	87.9055	1.62516	13.3215	0.28032	7.07127	0.15563
70.65	1.26546	87.9746	1.64166	13.3331	0.28035	7.07665	0.16172
70.714	1.26423	88.051	1.66215	13.3439	0.27813	7.08292	0.15565
70.776	1.27294	88.1322	1.66084	13.3546	0.28262	7.08829	0.15075
70.837	1.25859	88.2122	1.64549	13.3671	0.28718	7.09367	0.1532
70.894	1.24582	88.291	1.63217	13.3787	0.27597	7.10084	0.15687
70.949	1.24459	88.365	1.64877	13.3911	0.27826	7.10621	0.15322
71.005	1.26638	88.4341	1.63329	13.4019	0.28619	7.11338	0.15814
71.066	1.28662	88.5032	1.65378	13.4127	0.28169	7.11965	0.15079
71.13	1.28053	88.5747	1.66239	13.4243	0.28172	7.12502	0.15325
71.194	1.24962	88.6499	1.66092	13.4351	0.27729	7.13129	0.15817
71.257	1.26664	88.7299	1.66558	13.4459	0.28968	7.13756	0.15818
71.316	1.27364	88.8112	1.65827	13.4575	0.27846	7.14383	0.15819
71.372	1.2493	88.8888	1.66281	13.4699	0.28411	7.1501	0.15695
71.427	1.26122	88.9627	1.64342	13.4815	0.28415	7.15637	0.1533
71.486	1.27328	89.0342	1.62596	13.4931	0.27856	7.16175	0.15822
71.55	1.29359	89.1034	1.65249	13.5039	0.28085	7.16802	0.15823
71.615	1.2709	89.1712	1.66505	13.5155	0.28873	7.17339	0.16428
71.676	1.28299	89.2464	1.65361	13.5255	0.28312	7.17877	0.15089
71.735	1.26023	89.3276	1.68839	13.5363	0.28995	7.18504	0.15215
71.791	1.25731	89.4077	1.66091	13.5471	0.27872	7.19131	0.16556
71.845	1.25609	89.484	1.66358	13.5578	0.28437	7.19668	0.16067
71.905	1.28795	89.5592	1.65607	13.5694	0.28889	7.20295	0.15829
71.97	1.315	89.6295	1.66266	13.5811	0.29119	7.20922	0.15466
72.034	1.27075	89.6974	1.66921	13.5927	0.28786	7.2146	0.15586
72.097	1.25793	89.7677	1.6678	13.6035	0.29572	7.22087	0.16436
72.155	1.28657	89.8441	1.67849	13.6142	0.27327	7.22714	0.16437
72.211	1.28364	89.9229	1.68514	13.625	0.28567	7.23251	0.15953
72.266	1.25744	90.0029	1.68985	13.6366	0.29246	7.23878	0.16074
72.324	1.27615	90.083	1.68039	13.6491	0.29476	7.24506	0.15591
72.387	1.30487	90.1581	1.66287	13.6607	0.27229	7.25133	0.16321
72.452	1.30039	90.2297	1.67946	13.6715	0.28809	7.2558	0.15957
72.514	1.28255	90.2976	1.68	13.6822	0.28021	7.26297	0.16078
72.572	1.26303	90.3679	1.67254	13.693	0.28705	7.26745	0.16204
72.629	1.29175	90.4418	1.68928	13.7038	0.28819	7.27372	0.15349
72.684	1.27555	90.5218	1.70202	13.7146	0.29048	7.27999	0.16571
72.741	1.28922	90.6043	1.70875	13.7254	0.28034	7.28537	0.16082
72.804	1.29469	90.6819	1.67096	13.737	0.29276	7.29164	0.16083
72.869	1.33858	90.7558	1.65942	13.7477	0.28604	7.29701	0.16329
72.933	1.26731	90.8261	1.71253	13.7594	0.28946	7.30328	0.15353
72.994	1.27948	90.8953	1.68077	13.771	0.28949	7.30955	0.16211
73.051	1.30827	90.9644	1.68529	13.7818	0.28503	7.31493	0.16212
73.105	1.28866	91.042	1.69606	13.7934	0.28617	7.3212	0.16088
73.161	1.28907	91.1232	1.71701	13.805	0.28849	7.32747	0.15724
73.222	1.29955	91.2044	1.68521	13.8174	0.29301	7.33374	0.15485
73.286	1.32342	91.282	1.67778	13.8299	0.28967	7.34001	0.16582
73.35	1.31216	91.3547	1.69249	13.8423	0.28067	7.34628	0.16337
73.412	1.28258	91.4263	1.69714	13.8547	0.29201	7.35165	0.15853
73.469	1.28965	91.4954	1.69361	13.8655	0.29431	7.35792	0.15729
73.524	1.29506	91.5657	1.69218	13.8771	0.29097	7.3633	0.1573
73.579	1.28545	91.6409	1.71102	13.8879	0.29101	7.36957	0.16461
73.639	1.29766	91.7197	1.72183	13.8995	0.28311	7.37494	0.15977
73.705	1.33667	91.7997	1.70211	13.9111	0.29329	7.38121	0.15493
73.77	1.3221	91.8773	1.68855	13.9227	0.2956	7.38748	0.1659
73.832	1.30075	91.95	1.70742	13.9344	0.28887	7.39286	0.161
73.89	1.29278	92.0216	1.70189	13.946	0.29567	7.39913	0.16466
73.945	1.2982	92.0919	1.69836	13.9567	0.28555	7.4054	0.16467
74	1.31206	92.161	1.703	13.9667	0.29462	7.41077	0.16103
74.059	1.31251	92.2362	1.71992	13.9775	0.29576	7.41704	0.16349
74.124	1.31134	92.3174	1.72457	13.9883	0.29242	7.42332	0.15865
74.188	1.33873	92.3986	1.71101	13.9999	0.29583	7.42959	0.15986
74.251	1.31057	92.4762	1.70552	14.0107	0.28799	7.43586	0.1733
74.309	1.28078	92.5514	1.73056	14.0231	0.29252	7.44213	0.16353
74.365	1.32663	92.6217	1.69445	14.0347	0.30043	7.4484	0.16354
74.421	1.29507	92.6896	1.70312	14.0463	0.29597	7.45377	0.15505
74.479	1.32245	92.7587	1.72813	14.0579	0.2949	7.46004	0.16356
74.542	1.31276	92.8339	1.73895	14.0687	0.28588	7.46542	0.17216
74.608	1.36379	92.9115	1.72323	14.0795	0.2938	7.47169	0.15993
74.671	1.31373	92.9927	1.73212	14.0903	0.30405	7.47706	0.15628
74.73	1.29902	93.0727	1.72253	14.1019	0.29953	7.48333	0.16241
74.787	1.30284	93.1467	1.72112	14.1143	0.2939	7.4896	0.16607
74.841	1.3184	93.217	1.69917	14.1251	0.28833	7.49587	0.17095
74.897	1.33399	93.2861	1.72013	14.1359	0.29397	7.50304	0.15752
74.959	1.31083	93.3552	1.73506	14.1458	0.30195	7.50841	0.16484
75.023	1.34681	93.4304	1.72954	14.1566	0.29065	7.51468	0.16486
75.086	1.322	93.5128	1.74035	14.1674	0.29407	7.52096	0.16121
75.147	1.33763	93.5952	1.76567	14.179	0.2941	7.52723	0.16368
75.204	1.3076	93.6716	1.7499	14.1906	0.2953	7.5326	0.16123
75.259	1.32331	93.7456	1.70537	14.2022	0.3044	7.53887	0.16616
75.316	1.32704	93.8171	1.71622	14.213	0.29309	7.54514	0.16251
75.377	1.34446	93.885	1.72704	14.2238	0.29313	7.55141	0.16126
75.44	1.33813	93.9541	1.71731	14.2337	0.29316	7.55768	0.17106
75.505	1.34369	94.0317	1.75696	14.2445	0.29886	7.56395	0.1662
75.567	1.33743	94.1117	1.74319	14.2561	0.3	7.56933	0.16129
75.626	1.30236	94.1917	1.74796	14.2677	0.29893	7.5756	0.16496
75.682	1.32133	94.2706	1.73417	14.2794	0.30237	7.58187	0.16257
75.737	1.3404	94.3445	1.7266	14.2918	0.29783	7.58814	0.17477
75.797	1.34427	94.4136	1.7333	14.3026	0.29564	7.59351	0.17112
75.861	1.34308	94.4815	1.75448	14.3142	0.30359	7.59978	0.15768
75.925	1.33508	94.5542	1.75091	14.325	0.30251	7.60605	0.15895
75.987	1.33897	94.6294	1.7392	14.3374	0.29458	7.61232	0.16748
76.045	1.3309	94.7107	1.77272	14.3482	0.2935	7.6177	0.17363
76.1	1.36185	94.7919	1.7672	14.3606	0.29693	7.62397	0.16138
76.155	1.30286	94.8695	1.74932	14.3731	0.30494	7.63114	0.16139
76.215	1.35088	94.9422	1.73957	14.3855	0.30381	7.63651	0.16632
76.28	1.35814	95.0137	1.75463	14.3971	0.29476	7.64278	0.15775
76.344	1.36374	95.0828	1.76139	14.4087	0.2948	7.64816	0.16634
76.407	1.34893	95.152	1.72889	14.4195	0.29939	7.65443	0.16143
76.466	1.33751	95.2283	1.7646	14.4303	0.30851	7.6598	0.1639
76.522	1.30558	95.3084	1.77975	14.4419	0.30058	7.66518	0.16877
76.577	1.34169	95.3872	1.76184	14.4527	0.29833	7.67145	0.16638
76.634	1.36598	95.4623	1.75827	14.4651	0.30523	7.67772	0.1688
76.697	1.34094	95.5375	1.74436	14.4759	0.2984	7.68309	0.17128
76.762	1.35508	95.609	1.77389	14.4875	0.30869	7.68936	0.16029
76.824	1.35555	95.6781	1.75587	14.4983	0.30416	7.69563	0.16396
76.883	1.35767	95.7485	1.74822	14.5091	0.29967	7.7019	0.16517
76.94	1.336	95.8236	1.78186	14.5199	0.30423	7.70817	0.17013
76.995	1.33296	95.9024	1.77426	14.5315	0.29745	7.71444	0.1726
77.051	1.35552	95.9836	1.77492	14.5439	0.30547	7.71982	0.164
77.114	1.3748	96.0637	1.77141	14.5564	0.30774	7.72609	0.16648
77.179	1.36851	96.1376	1.7948	14.5688	0.30208	7.73236	0.16649
77.242	1.34852	96.2079	1.77055	14.5796	0.30211	7.73863	0.17138
77.304	1.3609	96.2783	1.75452	14.5904	0.30103	7.744	0.16651
77.361	1.33396	96.3486	1.77587	14.6003	0.30905	7.74938	0.15552
77.416	1.3532	96.4225	1.77851	14.6111	0.30568	7.75565	0.16893
77.472	1.35875	96.5038	1.80203	14.6219	0.30002	7.76102	0.17268
77.532	1.38151	96.585	1.77362	14.6326	0.29888	7.76729	0.17269
77.596	1.37173	96.6614	1.78046	14.6442	0.29891	7.77356	0.1727
77.66	1.36019	96.7353	1.79974	14.6559	0.31375	7.77984	0.1629
77.722	1.37785	96.8056	1.76917	14.6675	0.3172	7.78521	0.17759
77.779	1.35773	96.8735	1.77597	14.6774	0.27516	7.79148	0.17514
77.834	1.34957	96.9439	1.78481	14.6882	0.31956	7.79775	0.1678
77.889	1.34484	97.0215	1.78544	14.699	0.30479	7.80313	0.16901
77.949	1.38128	97.1039	1.80699	14.7098	0.30711	7.8094	0.16169
78.016	1.38528	97.1839	1.78473	14.7214	0.30603	7.81567	0.16663
78.081	1.3738	97.2615	1.7874	14.7338	0.30148	7.82194	0.16905
78.142	1.35704	97.3355	1.79427	14.7446	0.30493	7.82731	0.17033
78.2	1.37472	97.4058	1.78654	14.7562	0.30726	7.83358	0.17648
78.256	1.36137	97.4749	1.79541	14.7678	0.30389	7.83985	0.163
78.311	1.35487	97.5452	1.80223	14.7778	0.29932	7.84612	0.16422
78.37	1.38455	97.6204	1.80502	14.7886	0.30736	7.8515	0.17284
78.434	1.38683	97.7004	1.79941	14.7993	0.3028	7.85777	0.17159
78.499	1.38734	97.7804	1.81464	14.811	0.30514	7.86314	0.17527
78.562	1.37404	97.8568	1.8007	14.8234	0.30976	7.86852	0.16546
78.62	1.37279	97.9295	1.78034	14.835	0.31091	7.87479	0.16914
78.675	1.36796	98.0011	1.80189	14.8466	0.30071	7.88016	0.17897
78.73	1.36838	98.0714	1.80874	14.8574	0.3121	7.88733	0.17164
78.789	1.37926	98.1405	1.79677	14.869	0.31896	7.8936	0.17165
78.852	1.40559	98.2169	1.81197	14.8798	0.30653	7.89897	0.16677
78.917	1.39915	98.2981	1.81264	14.8914	0.30656	7.90524	0.16919
78.98	1.37208	98.3769	1.82585	14.903	0.3066	7.91062	0.17536
79.04	1.38459	98.4557	1.80141	14.9154	0.30664	7.91778	0.16921
79.097	1.36432	98.5309	1.79152	14.9271	0.31232	7.92406	0.16922
79.151	1.37687	98.6012	1.81093	14.9395	0.31236	7.92943	0.16803
79.208	1.38418	98.6691	1.79892	14.9511	0.30215	7.9357	0.16924
79.27	1.40191	98.7394	1.80579	14.9619	0.31132	7.94108	0.17421
79.334	1.41973	98.8134	1.80856	14.9735	0.30222	7.94645	0.17301
79.397	1.37697	98.8922	1.83643	14.9851	0.31369	7.95272	0.1767
79.457	1.37225	98.9722	1.83298	14.9967	0.31031	7.95809	0.16928
79.515	1.39344	99.0522	1.78946	15.0092	0.316	7.96437	0.17057
79.57	1.39217	99.1262	1.81113	15.0208	0.30921	7.97064	0.17305
79.627	1.37525	99.1977	1.84115	15.0324	0.31042	7.97601	0.1718
79.688	1.39998	99.2668	1.81012	15.0432	0.31158	7.98228	0.17181
79.751	1.40745	99.3347	1.81697	15.0531	0.31161	7.98766	0.17308
79.815	1.40617	99.4099	1.84292	15.0639	0.31849	7.99393	0.16446
79.877	1.39106	99.4923	1.84774	15.0747	0.30141	7.9993	0.17551
79.936	1.37941	99.5747	1.82318	15.0863	0.3277	8.00557	0.17312
79.991	1.39544	99.6511	1.83014	15.0979	0.30372	8.01184	0.17313
80.047	1.39416	99.7263	1.81183	15.1095	0.3152	8.01811	0.16939
80.106	1.38762	99.7966	1.84191	15.122	0.31524	8.02438	0.17188
80.171	1.41945	99.8645	1.81089	15.1327	0.31759	8.03065	0.17804
80.235	1.41476	99.9336	1.82191	15.1427	0.29478	8.03603	0.16086
80.297	1.37696	100.01	1.85841	15.1535	0.32904	8.0423	0.17686
80.355	1.39996	100.091	1.86333	15.1642	0.30854	8.04857	0.1744
80.411	1.40912	100.171	1.83031	15.1759	0.31885	8.05394	0.17073
80.466	1.38517	100.25	1.83303	15.1883	0.30974	8.06021	0.17442
80.526	1.40309	100.324	1.83571	15.1999	0.30977	8.06648	0.1769
80.591	1.41052	100.393	1.82789	15.2115	0.31211	8.07275	0.17197
80.655	1.44063	100.463	1.8242	15.2223	0.31327	8.07903	0.17692
80.718	1.43592	100.534	1.85645	15.2331	0.3156	8.0853	0.17199
80.777	1.33352	100.609	1.84868	15.2439	0.31564	8.09157	0.17327
80.832	1.42285	100.689	1.86411	15.2546	0.3077	8.09694	0.18064
80.887	1.41635	100.771	1.85429	15.2654	0.32257	8.10411	0.1757
80.945	1.39408	100.849	1.8464	15.2779	0.3089	8.10948	0.17939
81.008	1.43299	100.922	1.847	15.2886	0.32152	8.11575	0.1622
81.072	1.41779	100.994	1.8349	15.2994	0.31351	8.12202	0.177
81.134	1.44798	101.064	1.83976	15.311	0.31243	8.12829	0.18069
81.193	1.3838	101.131	1.85511	15.3218	0.30903	8.13367	0.17334
81.249	1.38948	101.207	1.85792	15.3318	0.32391	8.13994	0.17577
81.304	1.42315	101.288	1.87132	15.3425	0.31708	8.14621	0.16961
81.361	1.4253	101.367	1.86564	15.3533	0.32286	8.15248	0.17826
81.424	1.4258	101.443	1.85355	15.3641	0.30342	8.15785	0.18196
81.49	1.41754	101.518	1.85626	15.3757	0.31718	8.16412	0.16843
81.553	1.42329	101.589	1.85046	15.3873	0.32983	8.17039	0.17214
81.615	1.42559	101.658	1.84895	15.3989	0.31726	8.17577	0.17215
81.672	1.40674	101.728	1.87502	15.4106	0.30819	8.18204	0.17711
81.726	1.40716	101.803	1.86929	15.4222	0.31965	8.18831	0.17833
81.782	1.42335	101.883	1.855	15.4346	0.31737	8.19458	0.17466
81.842	1.42908	101.963	1.87909	15.447	0.32429	8.20085	0.17956
81.906	1.42959	102.043	1.85215	15.4587	0.3152	8.20712	0.17716
81.971	1.42838	102.117	1.86553	15.4711	0.31869	8.2125	0.16972
82.032	1.44463	102.189	1.88099	15.4835	0.31641	8.21877	0.17718
82.09	1.3941	102.258	1.86879	15.4943	0.31644	8.22414	0.18087
82.145	1.41385	102.327	1.88006	15.5059	0.31535	8.22952	0.17593
82.2	1.45123	102.402	1.86153	15.5167	0.32227	8.23579	0.16976
82.26	1.45171	102.482	1.89206	15.5275	0.3223	8.24206	0.17106
82.326	1.42053	102.563	1.88414	15.5391	0.31428	8.24833	0.18462
82.391	1.45093	102.64	1.8677	15.5507	0.31895	8.2546	0.17724
82.452	1.42334	102.715	1.85772	15.5623	0.32929	8.25997	0.17478
82.511	1.4308	102.786	1.88173	15.5731	0.31557	8.26624	0.17358
82.566	1.41712	102.855	1.88231	15.5839	0.32018	8.27251	0.17728
82.621	1.42111	102.925	1.85516	15.5947	0.31564	8.27878	0.18218
82.681	1.4639	103.002	1.90705	15.6054	0.31449	8.28505	0.17482
82.744	1.45202	103.085	1.91418	15.6171	0.32372	8.29043	0.17604
82.809	1.43496	103.163	1.87427	15.6287	0.32489	8.2967	0.17853
82.872	1.43008	103.242	1.85779	15.6403	0.31578	8.30297	0.17237
82.93	1.44465	103.315	1.87123	15.6527	0.32152	8.30924	0.18345
82.985	1.41691	103.385	1.88676	15.6643	0.32275	8.31551	0.17735
83.041	1.44553	103.454	1.88734	15.6751	0.33199	8.32089	0.17857
83.099	1.43724	103.525	1.88583	15.6867	0.32051	8.32716	0.1761
83.162	1.45706	103.6	1.90362	15.6975	0.3171	8.33253	0.17122
83.228	1.44884	103.68	1.92998	15.7083	0.3217	8.3388	0.17981
83.291	1.45106	103.761	1.88991	15.7191	0.32173	8.34418	0.18351
83.35	1.44624	103.836	1.89054	15.7307	0.32754	8.35045	0.17983
83.407	1.43426	103.91	1.88695	15.7423	0.32181	8.35672	0.17616
83.462	1.42407	103.981	1.89607	15.7539	0.32073	8.36299	0.17496
83.518	1.43338	104.051	1.90098	15.7647	0.31964	8.36926	0.18484
83.581	1.48346	104.12	1.89725	15.7755	0.30933	8.37463	0.18485
83.644	1.45385	104.195	1.92586	15.7854	0.32659	8.3818	0.17868
83.707	1.44201	104.276	1.91367	15.7962	0.32663	8.38717	0.17621
83.768	1.44249	104.358	1.8907	15.8078	0.32779	8.39255	0.17501
83.825	1.44294	104.436	1.89347	15.8194	0.32206	8.39882	0.19101
83.88	1.4451	104.513	1.92214	15.831	0.31865	8.40509	0.18491
83.937	1.45087	104.582	1.89258	15.8418	0.32559	8.41136	0.17626
83.998	1.48151	104.65	1.8888	15.8534	0.32913	8.41673	0.17875
84.062	1.46422	104.719	1.92812	15.8642	0.3165	8.423	0.17628
84.126	1.463	104.793	1.92664	15.875	0.32224	8.42838	0.18125
84.188	1.45991	104.872	1.92295	15.8858	0.32805	8.43375	0.18368
84.246	1.47459	104.952	1.93444	15.8974	0.32809	8.44002	0.17262
84.302	1.43777	105.032	1.92867	15.909	0.32235	8.44629	0.18128
84.357	1.44885	105.106	1.90555	15.9206	0.31894	8.45167	0.1776
84.417	1.47596	105.177	1.90615	15.9322	0.32476	8.45794	0.18003
84.481	1.48713	105.245	1.91967	15.9438	0.3329	8.46421	0.17883
84.546	1.47341	105.314	1.93754	15.9546	0.32025	8.46958	0.18005
84.607	1.45081	105.389	1.91877	15.9662	0.33297	8.47585	0.17764
84.666	1.44411	105.472	1.93243	15.9778	0.31455	8.48123	0.17638
84.721	1.45879	105.554	1.93748	15.9902	0.32959	8.4875	0.18136
84.776	1.46282	105.632	1.92082	16.0019	0.3192	8.49377	0.18998
84.836	1.47573	105.707	1.91933	16.0135	0.32967	8.49915	0.1789
84.901	1.48878	105.777	1.90473	16.0251	0.33083	8.50631	0.17643
84.966	1.46073	105.845	1.90742	16.0367	0.32742	8.51169	0.17644
85.028	1.45948	105.914	1.94055	16.0475	0.32401	8.51796	0.18384
85.086	1.48667	105.991	1.94333	16.0583	0.31939	8.52333	0.18264
85.142	1.46397	106.072	1.93754	16.069	0.33677	8.52871	0.17647
85.197	1.46255	106.151	1.95344	16.0815	0.34717	8.53587	0.17775
85.255	1.47021	106.23	1.9345	16.0931	0.30914	8.54125	0.18886
85.318	1.50109	106.304	1.92438	16.1047	0.33569	8.54752	0.18268
85.382	1.49265	106.374	1.92923	16.1171	0.32423	8.55289	0.1839
85.444	1.4681	106.443	1.94933	16.1279	0.32772	8.56006	0.17531
85.503	1.46322	106.514	1.9543	16.1387	0.32889	8.56543	0.1815
85.56	1.47079	106.59	1.94632	16.1495	0.32893	8.5717	0.18523
85.616	1.48556	106.668	1.96865	16.1611	0.32783	8.57797	0.18274
85.673	1.46992	106.751	1.97163	16.1727	0.33592	8.58424	0.18275
85.735	1.49724	106.828	1.93959	16.1851	0.3325	8.59051	0.18647
85.8	1.49241	106.902	1.92281	16.1976	0.32909	8.59678	0.17786
85.863	1.4768	106.974	1.95614	16.2084	0.32912	8.60216	0.18157
85.925	1.47016	107.043	1.95673	16.2191	0.33148	8.60843	0.18158
85.982	1.49035	107.111	1.93548	16.2299	0.33152	8.6138	0.19022
86.036	1.47104	107.186	1.96661	16.2399	0.32809	8.62008	0.1816
86.092	1.47323	107.267	1.97383	16.2507	0.34085	8.62635	0.17792
86.153	1.4971	107.347	1.95707	16.2623	0.32584	8.63172	0.18534
86.217	1.51738	107.424	1.92944	16.2731	0.33166	8.63799	0.18535
86.281	1.5035	107.498	1.96063	16.2847	0.3317	8.64337	0.19149
86.342	1.4662	107.569	1.95683	16.2963	0.33288	8.64964	0.18166
86.4	1.48282	107.637	1.96182	16.3071	0.33524	8.65591	0.17548
86.455	1.49227	107.707	1.95801	16.3178	0.33181	8.66218	0.18781
86.51	1.49096	107.784	1.974	16.3286	0.32493	8.66845	0.18662
86.57	1.48417	107.864	2.00088	16.3394	0.33075	8.67472	0.18663
86.636	1.52079	107.943	1.97537	16.3518	0.34	8.68099	0.18172
86.701	1.52132	108.023	1.95856	16.3643	0.33543	8.68726	0.18045
86.763	1.48395	108.097	1.96576	16.3751	0.332	8.69263	0.19037
86.822	1.47725	108.168	1.95981	16.3858	0.32625	8.6989	0.18917
86.877	1.48308	108.237	1.97351	16.3974	0.33442	8.70517	0.18789
86.931	1.49971	108.306	1.95444	16.4074	0.33211	8.71144	0.1842
86.991	1.49293	108.38	1.9726	16.4182	0.33328	8.71682	0.18178
87.055	1.51329	108.462	1.99072	16.429	0.33105	8.72309	0.18179
87.119	1.51205	108.544	1.9783	16.4398	0.32876	8.72846	0.18793
87.182	1.50714	108.622	1.96798	16.4514	0.33921	8.73473	0.18553
87.241	1.48951	108.696	1.97745	16.463	0.33464	8.74101	0.18796
87.296	1.4864	108.766	1.95176	16.4737	0.33468	8.74817	0.18057
87.351	1.51392	108.835	1.97865	16.4854	0.33124	8.75355	0.18185
87.409	1.51439	108.904	1.9814	16.4961	0.32775	8.75982	0.18929
87.472	1.50771	108.982	2.00623	16.5086	0.3348	8.76609	0.193
87.538	1.52084	109.064	2.0048	16.5194	0.33362	8.77236	0.18802
87.601	1.52314	109.144	1.98573	16.531	0.33366	8.77863	0.17819
87.66	1.48929	109.222	1.97312	16.5434	0.33838	8.784	0.18933
87.717	1.50061	109.294	1.98476	16.5558	0.32914	8.78938	0.19056
87.772	1.51189	109.366	1.98106	16.5683	0.33265	8.79654	0.18806
87.828	1.5087	109.435	1.98381	16.5799	0.3373	8.80192	0.18437
87.891	1.5237	109.505	2.00635	16.5915	0.33968	8.80819	0.18438
87.954	1.526	109.579	2.00267	16.6023	0.34086	8.81446	0.19182
88.017	1.52108	109.659	1.99449	16.6131	0.32813	8.81983	0.19432
88.078	1.52157	109.739	2.00622	16.6247	0.33745	8.82521	0.18692
88.135	1.48764	109.816	1.99152	16.6363	0.34912	8.83148	0.18321
88.191	1.5044	109.889	1.99431	16.6487	0.33639	8.83775	0.18322
88.247	1.53392	109.96	1.98617	16.6604	0.33757	8.84312	0.18574
88.309	1.52889	110.03	2.00432	16.6711	0.33413	8.85029	0.19189
88.373	1.52218	110.1	2.00275	16.6819	0.34113	8.85566	0.18447
88.438	1.53725	110.175	2.01	16.6927	0.34236	8.86194	0.1907
88.499	1.52141	110.256	2.01734	16.7035	0.33424	8.86821	0.18579
88.556	1.50543	110.337	2.02032	16.7151	0.34244	8.87448	0.18451
88.612	1.5132	110.416	1.98564	16.7267	0.33901	8.88075	0.19323
88.668	1.53546	110.491	1.9929	16.7383	0.3367	8.88702	0.19075
88.728	1.52325	110.563	2.02001	16.7499	0.34136	8.89329	0.19325
88.792	1.54192	110.629	2.00951	16.7607	0.33912	8.89866	0.18584
88.856	1.52786	110.7	2.01673	16.7715	0.33916	8.90404	0.18827
88.918	1.54117	110.772	2.01736	16.7823	0.3392	8.90941	0.1945
88.976	1.52337	110.851	2.05351	16.7939	0.33688	8.91568	0.18829
89.031	1.4983	110.932	2.02551	16.8055	0.34737	8.92106	0.1896
89.086	1.52972	111.012	2.00183	16.8171	0.34393	8.92822	0.18712
89.145	1.54124	111.086	1.99802	16.8287	0.34283	8.9336	0.18962
89.21	1.55995	111.158	2.0008	16.8403	0.3347	8.93987	0.19334
89.275	1.53315	111.227	2.03471	16.8511	0.33943	8.94524	0.19086
89.339	1.54282	111.295	1.99981	16.861	0.34174	8.95151	0.18343
89.397	1.52498	111.37	2.03151	16.8718	0.34646	8.95689	0.18595
89.453	1.52543	111.451	2.05882	16.8826	0.33954	8.96316	0.18597
89.507	1.52038	111.535	2.03741	16.8942	0.3361	8.96943	0.19462
89.565	1.55193	111.611	1.99589	16.9058	0.34076	8.9757	0.18599
89.627	1.54695	111.685	2.02094	16.9174	0.34662	8.98107	0.18842
89.692	1.53104	111.757	2.02824	16.9282	0.34197	8.98734	0.19094
89.754	1.54799	111.825	2.02883	16.939	0.34321	8.99272	0.18724
89.814	1.55026	111.894	2.0161	16.9489	0.33628	8.99899	0.19218
89.872	1.53249	111.97	2.05008	16.9597	0.34208	9.00436	0.19219
89.926	1.52374	112.051	2.0731	16.9705	0.35029	9.01063	0.19099
89.983	1.54807	112.13	2.04033	16.9821	0.34564	9.01691	0.19221
90.046	1.56864	112.209	2.03217	16.9937	0.3422	9.02318	0.18608
90.111	1.56557	112.283	2.035	17.0053	0.34572	9.02945	0.19474
90.174	1.53123	112.353	2.03111	17.017	0.33999	9.03572	0.19603
90.235	1.54271	112.422	2.01169	17.0286	0.34936	9.04109	0.19476
90.293	1.55238	112.494	2.05468	17.0402	0.34584	9.04736	0.18734
90.347	1.52163	112.569	2.05083	17.0518	0.34474	9.05274	0.18362
90.403	1.54408	112.649	2.05823	17.0634	0.34478	9.05901	0.19607
90.463	1.57578	112.73	2.04557	17.0758	0.33898	9.06528	0.19359
90.527	1.5616	112.808	2.04187	17.0875	0.3507	9.07244	0.18617
90.591	1.5401	112.882	2.0469	17.0999	0.35424	9.07782	0.1899
90.653	1.56454	112.953	2.05201	17.1123	0.34261	9.08319	0.18861
90.71	1.54286	113.023	2.03255	17.1231	0.34035	9.08946	0.18742
90.766	1.54522	113.09	2.03985	17.1347	0.34388	9.09484	0.19115
90.821	1.54376	113.167	2.09408	17.1455	0.35441	9.10111	0.18744
90.881	1.56641	113.247	2.0747	17.1563	0.34745	9.10648	0.19367
90.947	1.59824	113.326	2.05747	17.1671	0.33929	9.11275	0.18625
91.012	1.56196	113.402	2.06047	17.1795	0.34633	9.11813	0.19619
91.073	1.53667	113.477	2.04991	17.1911	0.34522	9.1244	0.1962
91.132	1.55923	113.549	2.05943	17.2019	0.34761	9.13067	0.19122
91.188	1.54493	113.617	2.04662	17.2127	0.34764	9.13604	0.19373
91.242	1.54717	113.688	2.06968	17.2243	0.3407	9.14142	0.19124
91.301	1.56794	113.765	2.08148	17.2351	0.35472	9.14769	0.18631
91.364	1.59068	113.843	2.07778	17.2475	0.34656	9.15396	0.1987
91.428	1.56718	113.923	2.06945	17.2583	0.3466	9.15933	0.19249
91.491	1.56216	114.003	2.07466	17.2707	0.34899	9.1665	0.18877
91.55	1.56636	114.079	2.05736	17.2832	0.34669	9.17277	0.18263
91.606	1.56864	114.149	2.04452	17.2948	0.34793	9.17904	0.19631
91.662	1.55056	114.218	2.07435	17.3056	0.34327	9.18442	0.19876
91.721	1.57139	114.287	2.07496	17.3155	0.34565	9.19069	0.18639
91.784	1.57935	114.361	2.08676	17.3263	0.35505	9.19606	0.18883
91.849	1.59834	114.442	2.092	17.3371	0.34687	9.20144	0.19386
91.912	1.57114	114.525	2.09728	17.3479	0.35161	9.20771	0.19509
91.971	1.54943	114.601	2.06866	17.3603	0.3493	9.21398	0.19882
92.028	1.58692	114.675	2.06258	17.3719	0.3482	9.22025	0.19139
92.083	1.56143	114.747	2.07669	17.3827	0.3541	9.22652	0.19885
92.139	1.57854	114.814	2.09531	17.3935	0.34707	9.23368	0.19514
92.201	1.58835	114.885	2.08243	17.4034	0.34595	9.23995	0.19643
92.265	1.60554	114.961	2.09208	17.4142	0.35071	9.24622	0.19889
92.327	1.56524	115.042	2.11992	17.425	0.35303	9.25249	0.19646
92.388	1.55836	115.124	2.10714	17.4366	0.35192	9.25877	0.19025
92.445	1.58844	115.201	2.07627	17.4482	0.34961	9.26504	0.18896
92.5	1.56858	115.275	2.06782	17.4598	0.35315	9.27041	0.19649
92.557	1.57824	115.344	2.08649	17.4706	0.35204	9.27668	0.20519
92.619	1.57875	115.413	2.09609	17.4814	0.35095	9.28295	0.19273
92.682	1.60903	115.484	2.08772	17.493	0.35799	9.28922	0.19403
92.747	1.60025	115.559	2.0997	17.5038	0.35567	9.29549	0.19154
92.808	1.57848	115.64	2.12072	17.5146	0.34984	9.30087	0.19527
92.867	1.56406	115.72	2.12365	17.5262	0.3511	9.30714	0.20776
92.923	1.59989	115.797	2.07693	17.537	0.35227	9.31341	0.1953
92.978	1.58544	115.869	2.10924	17.5494	0.35584	9.31878	0.18786
93.037	1.58592	115.941	2.09175	17.561	0.35473	9.32505	0.19782
93.102	1.61812	116.01	2.1037	17.5726	0.34769	9.33132	0.19906
93.167	1.60008	116.079	2.09519	17.5842	0.35008	9.33759	0.19907
93.228	1.58192	116.155	2.12311	17.595	0.35363	9.34386	0.19163
93.287	1.57863	116.237	2.14185	17.6058	0.35954	9.34924	0.19909
93.342	1.59402	116.317	2.09964	17.6182	0.35493	9.35551	0.20283
93.397	1.58512	116.395	2.10256	17.6298	0.34559	9.36178	0.19539
93.456	1.58561	116.472	2.11238	17.6423	0.36203	9.36805	0.19418
93.522	1.60486	116.541	2.09704	17.6547	0.35857	9.37342	0.19542
93.586	1.6184	116.609	2.09308	17.6655	0.35625	9.3797	0.19543
93.649	1.59838	116.678	2.12322	17.6771	0.3469	9.38507	0.19794
93.707	1.56711	116.752	2.13289	17.6879	0.35518	9.39134	0.19423
93.762	1.59372	116.832	2.13361	17.6995	0.35988	9.39672	0.19919
93.818	1.60353	116.913	2.09809	17.7111	0.35403	9.40299	0.19798
93.875	1.59841	116.993	2.13506	17.7227	0.35292	9.40836	0.19176
93.938	1.60647	117.066	2.11306	17.7352	0.35885	9.41463	0.198
94.003	1.62382	117.137	2.10453	17.7459	0.35301	9.42001	0.19679
94.066	1.60559	117.205	2.1143	17.7567	0.35419	9.42538	0.20672
94.124	1.60801	117.274	2.12174	17.7675	0.35423	9.43165	0.20177
94.181	1.5841	117.35	2.15189	17.7783	0.35665	9.43792	0.19304
94.236	1.61261	117.432	2.15263	17.7899	0.36256	9.44419	0.19555
94.293	1.61871	117.514	2.14433	17.8007	0.3532	9.45136	0.20555
94.356	1.61361	117.591	2.12913	17.8131	0.35439	9.45763	0.19809
94.421	1.6217	117.666	2.09554	17.8247	0.35796	9.463	0.19437
94.484	1.62785	117.736	2.10982	17.8363	0.36037	9.46927	0.19065
94.546	1.60772	117.804	2.14233	17.8463	0.36155	9.47554	0.19812
94.603	1.59318	117.875	2.13848	17.8579	0.35104	9.48092	0.20187
94.657	1.60108	117.951	2.1414	17.8687	0.35581	9.48719	0.20685
94.713	1.62599	118.031	2.16041	17.8795	0.36288	9.49256	0.19816
94.773	1.6227	118.112	2.13602	17.8911	0.3582	9.49883	0.19566
94.837	1.61391	118.191	2.14817	17.9018	0.35945	9.5051	0.20192
94.901	1.63134	118.264	2.13054	17.9143	0.35713	9.51137	0.1982
94.963	1.61681	118.333	2.1106	17.9251	0.36068	9.51675	0.19821
95.021	1.61349	118.402	2.15455	17.9358	0.36424	9.52302	0.20692
95.076	1.61015	118.473	2.16203	17.9475	0.36192	9.52839	0.1945
95.131	1.62948	118.549	2.14675	17.9582	0.35844	9.53466	0.19573
95.191	1.62812	118.63	2.16119	17.969	0.35617	9.54094	0.20321
95.256	1.63801	118.711	2.16417	17.9806	0.35852	9.54721	0.20079
95.322	1.63486	118.789	2.1489	17.9914	0.3574	9.55348	0.20454
95.384	1.62214	118.861	2.14046	18.0039	0.36096	9.55885	0.19205
95.442	1.61513	118.933	2.14559	18.0146	0.36216	9.56512	0.19457
95.497	1.59104	119.002	2.16455	18.0263	0.36104	9.5705	0.20831
95.552	1.61984	119.07	2.15142	18.0362	0.35166	9.57587	0.20459
95.611	1.65804	119.146	2.16124	18.047	0.36349	9.58214	0.19956
95.675	1.64152	119.228	2.17582	18.0578	0.36352	9.58752	0.19333
95.74	1.61563	119.305	2.18339	18.0685	0.36356	9.59379	0.2021
95.803	1.61431	119.383	2.13825	18.0802	0.35887	9.60006	0.20837
95.861	1.64504	119.458	2.1709	18.0918	0.3566	9.60543	0.20961
95.917	1.60958	119.528	2.15778	18.1026	0.36369	9.6117	0.20213
95.972	1.63463	119.597	2.14241	18.1142	0.36373	9.61797	0.19718
96.03	1.63131	119.669	2.16594	18.1258	0.36608	9.62335	0.1972
96.093	1.65265	119.744	2.17123	18.1374	0.35201	9.62962	0.2047
96.159	1.64558	119.824	2.20188	18.149	0.36501	9.63499	0.20593
96.222	1.6291	119.903	2.17731	18.1614	0.36742	9.64126	0.20846
96.281	1.63721	119.982	2.1527	18.173	0.3592	9.64753	0.19724
96.338	1.62438	120.057	2.16717	18.1855	0.36161	9.6538	0.19223
96.393	1.61731	120.128	2.18161	18.1971	0.36281	9.66007	0.20476
96.449	1.64998	120.198	2.16152	18.2087	0.35701	9.66545	0.21225
96.512	1.64669	120.268	2.1644	18.2195	0.36642	9.67172	0.20601
96.576	1.65672	120.342	2.19732	18.2303	0.36293	9.67709	0.19601
96.638	1.62686	120.423	2.21653	18.2411	0.36297	9.68247	0.1948
96.699	1.65011	120.504	2.18738	18.2535	0.36301	9.68784	0.20978
96.756	1.65059	120.579	2.1765	18.2651	0.3619	9.69411	0.21231
96.811	1.6283	120.655	2.17254	18.2767	0.36784	9.70038	0.20607
96.867	1.6421	120.725	2.18007	18.2883	0.36904	9.70665	0.19233
96.928	1.654	120.794	2.17379	18.2991	0.36202	9.71292	0.19609
96.992	1.6621	120.864	2.17906	18.3099	0.36206	9.7192	0.21359
97.056	1.63985	120.941	2.21661	18.3207	0.35972	9.72457	0.20986
97.119	1.65934	121.022	2.22202	18.3323	0.37628	9.73084	0.19986
97.177	1.65795	121.102	2.1812	18.3439	0.36924	9.73711	0.20239
97.233	1.63564	121.181	2.19112	18.3563	0.36338	9.74338	0.2024
97.288	1.63795	121.255	2.17793	18.3688	0.35635	9.74965	0.20617
97.347	1.66509	121.325	2.17856	18.3795	0.36584	9.75592	0.20741
97.413	1.68472	121.394	2.19305	18.3903	0.37534	9.76219	0.20123
97.478	1.6662	121.464	2.20526	18.4019	0.36592	9.76757	0.20498
97.539	1.62674	121.538	2.20593	18.4127	0.36127	9.77384	0.19995
97.597	1.65193	121.62	2.21828	18.4235	0.36362	9.78011	0.19996
97.652	1.65811	121.7	2.21208	18.4351	0.3672	9.78548	0.20747
97.707	1.65483	121.776	2.21505	18.4467	0.36962	9.79175	0.20877
97.767	1.66479	121.849	2.20182	18.4583	0.36613	9.79802	0.20374
97.831	1.68258	121.92	2.18618	18.4699	0.36263	9.80429	0.19756
97.896	1.66016	121.989	2.21927	18.4799	0.3709	9.81056	0.20254
97.959	1.65694	122.059	2.21535	18.4907	0.36386	9.81773	0.21509
98.018	1.65743	122.135	2.20213	18.5006	0.36628	9.824	0.2113
98.074	1.66165	122.216	2.2307	18.5114	0.37225	9.83027	0.20258
98.128	1.65066	122.296	2.22446	18.5222	0.3652	9.83565	0.19762
98.186	1.66072	122.375	2.22973	18.5338	0.36994	9.84192	0.20888
98.248	1.69184	122.451	2.19562	18.5446	0.3629	9.84819	0.21387
98.313	1.70189	122.522	2.20563	18.5554	0.36764	9.85356	0.21013
98.375	1.65468	122.59	2.19459	18.567	0.37361	9.85983	0.20143
98.435	1.6456	122.659	2.22309	18.5778	0.36894	9.8661	0.20265
98.492	1.67475	122.734	2.22845	18.5894	0.36544	9.87237	0.20894
98.547	1.67709	122.813	2.22221	18.601	0.36902	9.87775	0.21768
98.603	1.65085	122.893	2.24857	18.6126	0.37138	9.88402	0.20269
98.667	1.6781	122.971	2.22823	18.6242	0.37736	9.88939	0.21021
98.731	1.70359	123.047	2.21495	18.6358	0.36439	9.89566	0.2015
98.795	1.66968	123.117	2.22256	18.6466	0.35972	9.90193	0.20272
98.856	1.66444	123.185	2.22317	18.6582	0.37279	9.90731	0.21528
98.913	1.66492	123.255	2.22853	18.669	0.37637	9.91358	0.20651
98.968	1.66727	123.33	2.23848	18.6806	0.37403	9.91985	0.2053
99.023	1.68111	123.413	2.25793	18.6922	0.37051	9.92612	0.20531
99.083	1.6721	123.494	2.26807	18.7038	0.36939	9.93149	0.20278
99.147	1.70715	123.572	2.20102	18.7154	0.3706	9.93777	0.21283
99.212	1.70583	123.647	2.2228	18.7279	0.37064	9.94404	0.20909
99.273	1.6583	123.717	2.24915	18.7395	0.37308	9.94941	0.20659
99.331	1.66842	123.785	2.21935	18.7511	0.36834	9.95568	0.20162
99.386	1.69004	123.854	2.21528	18.7619	0.36722	9.96106	0.21036
99.441	1.68464	123.93	2.26271	18.7726	0.36964	9.96733	0.21541
99.501	1.68514	124.012	2.27516	18.7843	0.37085	9.9736	0.20664
99.567	1.69923	124.09	2.24314	18.7959	0.37684	9.97897	0.20542
99.632	1.71709	124.168	2.22053	18.8091	0.37689	9.98524	0.20543
99.694	1.67912	124.241	2.24681	18.8208	0.36982	9.99151	0.21042
99.752	1.66616	124.311	2.23815	18.8324	0.36864	9.99778	0.21548
99.807	1.68007	124.379	2.23877	18.8423	0.37462	10.004	0.20793
99.862	1.69207	124.452	2.24173	18.8531	0.37821	10.0103	0.20794
99.922	1.69648	124.528	2.27064	18.8639	0.3723	10.0166	0.20925
99.986	1.70858	124.609	2.27599	18.8755	0.3688	10.022	0.20297
100.05	1.71301	124.692	2.25338	18.8871	0.37122	10.0282	0.20927
100.113	1.70387	124.769	2.24003	18.8995	0.37839	10.0354	0.21175
100.171	1.66	124.842	2.25232	18.9111	0.37488	10.0408	0.21176
100.227	1.67203	124.912	2.24835	18.9228	0.37019	10.0462	0.20302
100.282	1.70142	124.982	2.25359	18.9344	0.3714	10.0524	0.20303
100.341	1.70582	125.051	2.25422	18.9443	0.38094	10.0578	0.21179
100.403	1.70446	125.126	2.27144	18.9551	0.37626	10.0641	0.2131
100.469	1.70502	125.207	2.291	18.9659	0.37508	10.0694	0.2043
100.532	1.71134	125.286	2.25407	18.9767	0.37867	10.0757	0.20685
100.591	1.69825	125.362	2.27131	18.9883	0.37516	10.082	0.20938
100.649	1.68906	125.437	2.27904	18.9999	0.37047	10.0874	0.2169
100.703	1.69919	125.509	2.2397	19.0115	0.37764	10.0936	0.21064
100.76	1.71129	125.577	2.26149	19.0223	0.37884	10.099	0.20436
100.822	1.71962	125.648	2.26919	19.033	0.38127	10.1053	0.20691
100.886	1.71627	125.724	2.29104	19.0438	0.3742	10.1115	0.2132
100.948	1.7129	125.802	2.28703	19.0554	0.37541	10.1169	0.21069
101.009	1.70961	125.882	2.26184	19.0671	0.38257	10.1232	0.20947
101.066	1.69257	125.961	2.28145	19.0787	0.38741	10.1295	0.20442
101.122	1.69694	126.036	2.27984	19.0903	0.37676	10.1357	0.20697
101.178	1.73038	126.108	2.24976	19.1011	0.372	10.142	0.20445
101.24	1.71929	126.177	2.28345	19.1118	0.37684	10.1474	0.20823
101.303	1.71983	126.247	2.2841	19.1226	0.384	10.1537	0.21329
101.368	1.71266	126.321	2.28952	19.1334	0.37809	10.159	0.21201
101.429	1.73456	126.403	2.28553	19.1442	0.37574	10.1653	0.21079
101.487	1.70583	126.484	2.29577	19.155	0.37461	10.1707	0.20957
101.542	1.69276	126.56	2.28941	19.1657	0.38177	10.1769	0.20207
101.598	1.71462	126.634	2.27825	19.1765	0.38298	10.1823	0.23216
101.657	1.74236	126.706	2.28122	19.189	0.37829	10.1886	0.20961
101.722	1.72733	126.773	2.29139	19.2006	0.37834	10.1949	0.21338
101.787	1.73562	126.844	2.29204	19.2114	0.37482	10.2002	0.20587
101.848	1.71473	126.921	2.30215	19.2221	0.37602	10.2074	0.21464
101.906	1.70938	127.003	2.31234	19.2338	0.38202	10.2128	0.21594
101.962	1.70795	127.083	2.31552	19.2462	0.37967	10.219	0.20967
102.017	1.72201	127.16	2.29728	19.2586	0.38451	10.2244	0.21344
102.077	1.75373	127.235	2.28377	19.2711	0.38099	10.2316	0.21469
102.142	1.75237	127.306	2.30572	19.2835	0.37625	10.2378	0.21977
102.207	1.72363	127.374	2.29926	19.2951	0.38582	10.2432	0.21601
102.27	1.71641	127.444	2.28092	19.3067	0.37873	10.2495	0.20598
102.328	1.7169	127.519	2.3077	19.3175	0.38234	10.2549	0.20975
102.384	1.72131	127.599	2.31324	19.3291	0.37998	10.2602	0.21222
102.439	1.71199	127.679	2.32108	19.3399	0.38242	10.2665	0.211
102.496	1.75544	127.756	2.29336	19.3523	0.38962	10.2719	0.2173
102.558	1.75598	127.828	2.27965	19.3639	0.38368	10.2782	0.21479
102.622	1.72717	127.9	2.32069	19.3747	0.37658	10.2844	0.2148
102.685	1.74335	127.97	2.32379	19.3855	0.38142	10.2898	0.21229
102.745	1.71648	128.039	2.29116	19.3971	0.3779	10.2961	0.20983
102.802	1.72677	128.116	2.31556	19.4079	0.38624	10.3024	0.22115
102.857	1.72724	128.197	2.3425	19.4187	0.38628	10.3086	0.21486
102.914	1.72772	128.277	2.32421	19.4295	0.37919	10.314	0.2111
102.977	1.77327	128.354	2.30833	19.4411	0.38397	10.3203	0.20988
103.041	1.7445	128.431	2.30425	19.4535	0.38285	10.3274	0.2149
103.105	1.72156	128.501	2.32875	19.4643	0.38406	10.3328	0.22498
103.166	1.73575	128.568	2.30318	19.4759	0.38053	10.3391	0.21745
103.224	1.75193	128.638	2.33484	19.4867	0.38057	10.3445	0.20741
103.278	1.71119	128.712	2.345	19.4983	0.38658	10.3516	0.21242
103.334	1.7391	128.791	2.34808	19.5091	0.38188	10.357	0.2238
103.394	1.74945	128.872	2.32975	19.5207	0.38909	10.3624	0.22252
103.458	1.76572	128.952	2.32333	19.5323	0.38913	10.3686	0.21752
103.522	1.76434	129.026	2.32402	19.5431	0.38917	10.374	0.21123
103.584	1.75697	129.096	2.32233	19.5547	0.3868	10.3803	0.21631
103.641	1.72996	129.166	2.32063	19.5655	0.38326	10.3874	0.21879
103.697	1.72059	129.235	2.34042	19.5763	0.3833	10.3937	0.2188
103.751	1.76237	129.31	2.33629	19.587	0.38934	10.4	0.21635
103.811	1.75507	129.391	2.35852	19.5978	0.38696	10.4063	0.2113
103.877	1.79495	129.473	2.33301	19.6094	0.38818	10.4125	0.21638
103.943	1.74239	129.551	2.3242	19.6202	0.38347	10.4179	0.22017
104.004	1.737	129.625	2.34641	19.631	0.39068	10.4242	0.22018
104.063	1.7493	129.697	2.31839	19.6426	0.38955	10.4304	0.21642
104.118	1.75567	129.763	2.32851	19.6534	0.37884	10.4367	0.21136
104.172	1.7424	129.834	2.36268	19.6642	0.38246	10.4421	0.21514
104.232	1.77244	129.91	2.37541	19.6749	0.39084	10.4484	0.22024
104.296	1.79068	129.991	2.35935	19.6857	0.39206	10.4546	0.21894
104.36	1.77547	130.071	2.3601	19.6973	0.38851	10.4609	0.22026
104.423	1.76034	130.149	2.36083	19.709	0.38738	10.4672	0.21396
104.482	1.73323	130.223	2.33278	19.7206	0.3886	10.4725	0.21397
104.538	1.75337	130.293	2.31673	19.733	0.38389	10.4797	0.22154
104.593	1.74987	130.362	2.3461	19.7446	0.38751	10.4851	0.21777
104.651	1.75628	130.434	2.37068	19.7554	0.38998	10.4914	0.21525
104.714	1.7865	130.509	2.36671	19.767	0.38877	10.4976	0.20896
104.78	1.7831	130.589	2.34821	19.7786	0.38882	10.5039	0.21781
104.842	1.74812	130.671	2.37778	19.7902	0.37935	10.5102	0.22414
104.902	1.74067	130.748	2.37614	19.8027	0.38532	10.5155	0.2166
104.959	1.75893	130.82	2.32878	19.8151	0.39614	10.5218	0.21408
105.013	1.76735	130.892	2.37264	19.8267	0.38665	10.5272	0.21662
105.07	1.76979	130.961	2.35891	19.8383	0.38904	10.5326	0.22042
105.132	1.79015	131.03	2.34749	19.8491	0.38673	10.5397	0.21789
105.197	1.80063	131.107	2.35304	19.8599	0.39155	10.5451	0.21666
105.259	1.77541	131.187	2.39955	19.8707	0.394	10.5514	0.2217
105.319	1.75813	131.265	2.38103	19.8823	0.39046	10.5576	0.21669
105.376	1.77048	131.342	2.38411	19.8939	0.38567	10.563	0.21287
105.431	1.7769	131.417	2.33901	19.9063	0.3929	10.5684	0.2205
105.488	1.76552	131.488	2.38549	19.9171	0.38934	10.5747	0.22175
105.55	1.78581	131.558	2.38851	19.9279	0.39781	10.5809	0.2243
105.613	1.81023	131.628	2.35542	19.9395	0.38584	10.5863	0.21292
105.678	1.78097	131.703	2.38988	19.9503	0.39189	10.5926	0.21423
105.74	1.77558	131.783	2.39549	19.9611	0.39435	10.5989	0.22057
105.798	1.75628	131.863	2.39388	19.9735	0.39081	10.6051	0.22182
105.853	1.78249	131.942	2.37293	19.9851	0.39444	10.6114	0.22183
105.909	1.78297	132.016	2.35903	19.9976	0.39684	10.6177	0.21682
105.968	1.78154	132.087	2.38155	20.0092	0.39094	10.6239	0.21176
106.033	1.79801	132.156	2.38691	20.0191	0.38855	10.6293	0.22441
106.097	1.79456	132.227	2.37312	20.0299	0.38618	10.6347	0.22442
106.159	1.78514	132.301	2.40039	20.0407	0.39824	10.641	0.22444
106.217	1.80752	132.382	2.42778	20.0515	0.39946	10.6463	0.21936
106.273	1.73444	132.463	2.40682	20.0622	0.39232	10.6526	0.2156
106.328	1.81446	132.54	2.37854	20.0739	0.38876	10.658	0.22194
106.388	1.78712	132.614	2.38398	20.0855	0.39482	10.6642	0.22195
106.453	1.82955	132.685	2.38952	20.0963	0.39846	10.6705	0.22073
106.517	1.79822	132.753	2.36839	20.107	0.40091	10.6759	0.22198
106.58	1.78684	132.823	2.39809	20.1186	0.38415	10.6822	0.21696
106.638	1.76541	132.9	2.41821	20.1286	0.39139	10.6884	0.22077
106.694	1.78184	132.982	2.44316	20.1394	0.39739	10.6947	0.22579
106.749	1.81219	133.062	2.40522	20.151	0.39743	10.701	0.22203
106.806	1.79879	133.141	2.3793	20.1626	0.39512	10.7072	0.22458
106.869	1.81324	133.215	2.42121	20.1742	0.39275	10.7135	0.21319
106.934	1.80382	133.284	2.39753	20.1858	0.39279	10.7198	0.22083
106.997	1.82634	133.354	2.38129	20.1974	0.39525	10.7251	0.22964
107.056	1.77692	133.425	2.42083	20.2082	0.39765	10.7305	0.22711
107.113	1.7895	133.499	2.41665	20.2182	0.39893	10.7368	0.21832
107.168	1.79192	133.58	2.44163	20.2298	0.39296	10.7422	0.21579
107.224	1.8144	133.66	2.40837	20.2414	0.39418	10.7484	0.22592
107.287	1.8009	133.736	2.41398	20.2522	0.39906	10.7538	0.22593
107.351	1.83151	133.809	2.41229	20.2646	0.40029	10.7601	0.22092
107.415	1.814	133.881	2.40077	20.2754	0.39915	10.7664	0.22094
107.476	1.80254	133.95	2.40872	20.287	0.39559	10.7726	0.22095
107.534	1.79106	134.019	2.41904	20.2986	0.39078	10.778	0.22598
107.589	1.7876	134.095	2.41977	20.3102	0.39804	10.7843	0.23356
107.644	1.81807	134.176	2.44735	20.321	0.40293	10.7905	0.22099
107.704	1.83257	134.256	2.43844	20.3326	0.40297	10.7968	0.22348
107.768	1.82921	134.335	2.43187	20.3451	0.3934	10.8022	0.21846
107.832	1.81371	134.412	2.41308	20.3575	0.39587	10.8085	0.22351
107.894	1.81818	134.481	2.41134	20.3699	0.39591	10.8147	0.2273
107.952	1.79269	134.549	2.40215	20.3807	0.40198	10.8201	0.22732
108.007	1.80114	134.619	2.42967	20.3923	0.396	10.8264	0.21975
108.061	1.82775	134.693	2.43527	20.4031	0.39604	10.8317	0.2122
108.121	1.81821	134.773	2.42873	20.4147	0.39484	10.838	0.21978
108.187	1.84886	134.853	2.45144	20.4263	0.40334	10.8434	0.23115
108.253	1.84146	134.932	2.44979	20.4388	0.39978	10.8488	0.22738
108.315	1.80983	135.004	2.41134	20.4504	0.3974	10.855	0.22237
108.374	1.8064	135.076	2.42906	20.4611	0.39626	10.8604	0.21983
108.429	1.78871	135.144	2.46393	20.4719	0.39144	10.8667	0.22872
108.484	1.8113	135.214	2.43292	20.4827	0.40238	10.873	0.235
108.544	1.87625	135.289	2.4459	20.4935	0.39875	10.8783	0.22497
108.606	1.8104	135.372	2.454	20.5051	0.40246	10.8846	0.2174
108.67	1.84316	135.453	2.4621	20.5159	0.39765	10.8909	0.21989
108.733	1.83166	135.531	2.45552	20.5283	0.3977	10.8971	0.22625
108.792	1.82813	135.606	2.42676	20.5399	0.40622	10.9034	0.22881
108.848	1.80645	135.676	2.43475	20.5507	0.40626	10.9097	0.21993
108.903	1.81297	135.744	2.46237	20.5615	0.40631	10.916	0.21871
108.961	1.82752	135.813	2.41895	20.5723	0.39669	10.9213	0.22252
109.024	1.86035	135.889	2.47365	20.5831	0.3943	10.9267	0.22129
109.09	1.85292	135.969	2.46705	20.5938	0.40517	10.933	0.22633
109.153	1.82524	136.051	2.46531	20.6055	0.40883	10.9392	0.22635
109.212	1.82774	136.13	2.45135	20.6171	0.40527	10.9446	0.22512
109.269	1.83427	136.203	2.43734	20.6295	0.39566	10.9509	0.22383
109.323	1.78835	136.273	2.4479	20.6403	0.39571	10.9581	0.2188
109.38	1.84944	136.342	2.45096	20.6511	0.40784	10.9643	0.22895
109.442	1.86617	136.412	2.4566	20.6627	0.40789	10.9715	0.2302
109.506	1.83845	136.487	2.48434	20.6735	0.40187	10.9778	0.22264
109.569	1.839	136.568	2.47762	20.6842	0.40192	10.984	0.21631
109.629	1.83545	136.651	2.49572	20.695	0.4032	10.9903	0.21763
109.687	1.85215	136.727	2.44969	20.7066	0.40923	10.9957	0.23281
109.742	1.80614	136.801	2.46031	20.7183	0.40566	11.001	0.22903
109.798	1.84498	136.873	2.47572	20.7299	0.40334	11.0082	0.22015
109.859	1.86171	136.941	2.45425	20.7406	0.40701	11.0136	0.21892
109.924	1.88459	137.01	2.45974	20.7506	0.39856	11.0199	0.22907
109.989	1.84268	137.085	2.48515	20.7614	0.3986	11.0261	0.23288
110.05	1.85127	137.165	2.50069	20.7721	0.40949	11.0324	0.22531
110.108	1.83755	137.245	2.46696	20.7829	0.41198	11.0387	0.22022
110.164	1.84622	137.322	2.4603	20.7945	0.40116	11.0441	0.22782
110.219	1.82239	137.396	2.48558	20.8053	0.39396	11.0503	0.22784
110.278	1.86543	137.468	2.47647	20.8178	0.41093	11.0557	0.22916
110.343	1.88028	137.537	2.44755	20.8294	0.41459	11.0611	0.22917
110.408	1.86859	137.607	2.48519	20.841	0.4074	11.0682	0.22028
110.469	1.83872	137.684	2.50329	20.8526	0.40381	11.0736	0.22286
110.528	1.84122	137.764	2.49907	20.8642	0.40018	11.0799	0.22542
110.583	1.85399	137.845	2.49246	20.8758	0.40628	11.0861	0.23302
110.638	1.84627	137.924	2.48083	20.8883	0.41483	11.0924	0.23172
110.698	1.84891	137.998	2.48893	20.9007	0.40157	11.0987	0.22416
110.763	1.89011	138.068	2.47482	20.9123	0.40523	11.1041	0.22168
110.828	1.86832	138.137	2.48287	20.9239	0.41009	11.1094	0.22797
110.89	1.85868	138.208	2.51818	20.9347	0.40896	11.1148	0.23689
110.949	1.849	138.281	2.5115	20.9455	0.41017	11.1211	0.2331
111.004	1.84538	138.363	2.51228	20.9571	0.40786	11.1265	0.22041
111.059	1.84388	138.443	2.51306	20.9679	0.41152	11.1327	0.22423
111.117	1.86877	138.519	2.50879	20.9803	0.41031	11.139	0.23059
111.18	1.88776	138.594	2.48227	20.9911	0.40435	11.1453	0.22936
111.244	1.88421	138.666	2.48295	21.0027	0.41648	11.1507	0.22806
111.307	1.85825	138.734	2.496	21.0135	0.40808	11.1569	0.22428
111.366	1.84855	138.803	2.50666	21.0243	0.40567	11.1632	0.2294
111.423	1.87148	138.879	2.50241	21.035	0.40935	11.1695	0.2319
111.478	1.87608	138.962	2.51808	21.0458	0.40694	11.1757	0.23192
111.534	1.86025	139.043	2.51886	21.0583	0.4167	11.182	0.22689
111.597	1.86902	139.122	2.51963	21.0699	0.40949	11.1883	0.22815
111.662	1.89818	139.194	2.488	21.0815	0.40227	11.1945	0.22816
111.725	1.87827	139.265	2.48624	21.0931	0.40839	11.2008	0.23197
111.786	1.8747	139.333	2.52167	21.1047	0.41445	11.2062	0.2295
111.844	1.85896	139.403	2.51489	21.1155	0.41449	11.2125	0.23331
111.898	1.87781	139.477	2.52806	21.1263	0.40971	11.2178	0.23457
111.955	1.8742	139.557	2.53631	21.1371	0.40611	11.2232	0.22698
112.015	1.88909	139.638	2.52963	21.1487	0.4098	11.2295	0.22824
112.078	1.90804	139.715	2.52781	21.1603	0.41592	11.2357	0.23461
112.143	1.88612	139.788	2.50613	21.1719	0.41352	11.2411	0.23586
112.205	1.86213	139.86	2.52433	21.1843	0.40875	11.2483	0.23588
112.262	1.85439	139.93	2.53246	21.1951	0.40753	11.2537	0.22581
112.317	1.88352	139.998	2.49568	21.2051	0.41002	11.2599	0.23087
112.372	1.87788	140.075	2.54376	21.2158	0.41489	11.2653	0.23468
112.432	1.87639	140.156	2.55448	21.2266	0.41618	11.2725	0.23594
112.498	1.9097	140.237	2.54292	21.2382	0.41498	11.2788	0.22331
112.563	1.91241	140.316	2.52125	21.249	0.41746	11.2841	0.22588
112.625	1.88212	140.391	2.52946	21.2606	0.40659	11.2904	0.2373
112.684	1.87449	140.46	2.53013	21.2722	0.41756	11.2967	0.2335
112.738	1.86681	140.528	2.51568	21.283	0.41033	11.302	0.22972
112.793	1.8939	140.598	2.52887	21.2938	0.41764	11.3083	0.23222
112.852	1.90271	140.674	2.55464	21.3054	0.40677	11.3137	0.22719
112.916	1.91145	140.752	2.56533	21.3162	0.41654	11.3191	0.231
112.981	1.91001	140.832	2.54121	21.3278	0.41533	11.3253	0.22846
113.044	1.88796	140.911	2.53449	21.3386	0.42146	11.3307	0.23103
113.103	1.87204	140.985	2.56013	21.351	0.41177	11.337	0.23104
113.159	1.87667	141.055	2.53589	21.3618	0.40335	11.3423	0.23105
113.214	1.9223	141.125	2.52401	21.3734	0.41432	11.3486	0.22727
113.273	1.90647	141.194	2.55971	21.3842	0.42164	11.3549	0.23233
113.335	1.89872	141.269	2.54544	21.395	0.41685	11.3603	0.23365
113.4	1.90962	141.351	2.5738	21.4074	0.41446	11.3665	0.23236
113.462	1.91017	141.434	2.56205	21.419	0.40721	11.3728	0.21845
113.522	1.90453	141.511	2.53277	21.4306	0.41819	11.3791	0.23238
113.58	1.89472	141.585	2.57103	21.4431	0.41705	11.3844	0.23877
113.634	1.88904	141.656	2.5616	21.4547	0.41709	11.3907	0.23497
113.691	1.90604	141.723	2.52978	21.4655	0.41469	11.397	0.22482
113.753	1.94165	141.794	2.56802	21.4771	0.41593	11.4024	0.22863
113.817	1.90716	141.87	2.59131	21.4879	0.40867	11.4086	0.23626
113.879	1.91806	141.95	2.55205	21.4986	0.4221	11.414	0.23884
113.94	1.91244	142.03	2.57538	21.5094	0.41486	11.4194	0.23123
113.997	1.87989	142.109	2.56113	21.5219	0.42711	11.4256	0.23124
114.052	1.89476	142.183	2.57182	21.5335	0.40885	11.4319	0.23506
114.109	1.94488	142.253	2.54993	21.5459	0.41501	11.4382	0.23765
114.17	1.91651	142.321	2.54813	21.5567	0.42361	11.4445	0.23634
114.233	1.90672	142.393	2.59153	21.5683	0.42119	11.4507	0.23005
114.298	1.93825	142.468	2.56952	21.5791	0.41633	11.457	0.23387
114.36	1.92857	142.548	2.58044	21.5907	0.41154	11.4633	0.23389
114.418	1.89394	142.629	2.57371	21.6023	0.41277	11.4687	0.23259
114.474	1.90064	142.708	2.59204	21.6148	0.42622	11.4749	0.23774
114.53	1.90734	142.781	2.53485	21.6264	0.41652	11.4812	0.23643
114.589	1.95543	142.852	2.56326	21.638	0.41657	11.4875	0.23263
114.654	1.92286	142.921	2.59166	21.6496	0.41662	11.4928	0.22759
114.718	1.92558	142.99	2.58477	21.6595	0.41666	11.4991	0.23266
114.779	1.92817	143.066	2.58044	21.6703	0.42772	11.5045	0.23906
114.838	1.91008	143.147	2.61146	21.6803	0.41554	11.5107	0.234
114.893	1.91259	143.224	2.59216	21.6919	0.41678	11.5161	0.2327
114.948	1.91523	143.301	2.59028	21.7035	0.41444	11.5224	0.22891
115.008	1.94265	143.376	2.58854	21.7143	0.42052	11.5287	0.23404
115.073	1.95566	143.446	2.56395	21.725	0.42057	11.5349	0.24294
115.138	1.9272	143.515	2.59238	21.7367	0.42307	11.5412	0.23407
115.2	1.92573	143.586	2.5957	21.7474	0.41334	11.5484	0.23277
115.259	1.92828	143.662	2.58874	21.7582	0.42196	11.5547	0.23535
115.314	1.92877	143.742	2.62242	21.769	0.41589	11.56	0.2328
115.37	1.90858	143.822	2.59802	21.7806	0.42205	11.5663	0.24051
115.428	1.94226	143.901	2.59616	21.7922	0.42694	11.5726	0.23414
115.49	1.94903	143.976	2.57665	21.8047	0.42334	11.5788	0.23541
115.555	1.94759	144.048	2.60519	21.8163	0.41854	11.5842	0.23924
115.617	1.92527	144.118	2.5958	21.8262	0.41365	11.5905	0.23668
115.676	1.93202	144.187	2.58134	21.837	0.42475	11.5968	0.24059
115.733	1.93469	144.261	2.60729	21.8478	0.42597	11.603	0.2406
115.788	1.91228	144.341	2.63344	21.8586	0.41871	11.6084	0.23672
115.845	1.95021	144.423	2.62668	21.8694	0.4224	11.6147	0.23549
115.908	1.95497	144.5	2.58932	21.881	0.4188	11.6209	0.23425
115.972	1.97008	144.574	2.59268	21.8917	0.42982	11.6263	0.24828
116.036	1.91857	144.645	2.62129	21.9033	0.42128	11.6326	0.24317
116.098	1.9483	144.713	2.61931	21.915	0.41647	11.6388	0.23812
116.155	1.94882	144.784	2.5997	21.9266	0.42264	11.6442	0.23431
116.209	1.93679	144.861	2.61069	21.9374	0.42515	11.6505	0.23557
116.266	1.92277	144.942	2.64702	21.949	0.42273	11.6568	0.24454
116.325	1.96501	145.022	2.62749	21.9606	0.42277	11.663	0.24199
116.388	1.97808	145.1	2.59021	21.9722	0.42648	11.6693	0.23562
116.453	1.96401	145.174	2.63908	21.9855	0.42653	11.6756	0.23307
116.514	1.94375	145.244	2.65002	21.9979	0.41926	11.6819	0.24079
116.572	1.938	145.312	2.58464	22.0095	0.41931	11.6872	0.24205
116.627	1.95728	145.382	2.61581	22.0211	0.42549	11.6935	0.24463
116.682	1.93068	145.458	2.6495	22.0319	0.4206	11.6989	0.23568
116.742	1.97925	145.538	2.63258	22.0427	0.4243	11.7042	0.23445
116.808	1.99649	145.619	2.6385	22.0543	0.41949	11.7105	0.23571
116.873	1.94491	145.695	2.62899	22.0667	0.4244	11.7168	0.24337
116.935	1.94753	145.768	2.63235	22.0783	0.42325	11.7222	0.24214
116.994	1.94806	145.84	2.62029	22.09	0.42943	11.7293	0.23834
117.049	1.96109	145.91	2.61583	22.1007	0.45513	11.7356	0.23452
117.104	1.93022	145.979	2.64968	22.1107	0.40132	11.7419	0.23578
117.163	1.94751	146.055	2.65809	22.1215	0.41729	11.7481	0.24345
117.227	1.9983	146.137	2.65124	22.1331	0.42713	11.7535	0.24859
117.291	1.97378	146.217	2.6444	22.1447	0.459	11.7598	0.24097
117.354	1.95963	146.294	2.64004	22.1563	0.42476	11.766	0.23584
117.413	1.94758	146.369	2.64842	22.1687	0.40767	11.7714	0.23711
117.469	1.96066	146.441	2.63383	22.1795	0.41873	11.7777	0.24352
117.524	1.95704	146.508	2.62168	22.1903	0.43717	11.784	0.24735
117.582	1.97013	146.578	2.65812	22.2019	0.43842	11.7893	0.2359
117.645	1.9707	146.652	2.66653	22.2127	0.42993	11.7956	0.23591
117.71	1.97964	146.731	2.66731	22.2235	0.42257	11.801	0.23851
117.773	1.97816	146.811	2.65792	22.2351	0.4116	11.8072	0.24234
117.833	1.94929	146.892	2.67155	22.2467	0.43615	11.8126	0.2411
117.89	1.96662	146.966	2.64416	22.2583	0.43379	11.8189	0.23722
117.945	1.98396	147.036	2.63454	22.2699	0.43384	11.8252	0.23856
118.001	1.94656	147.105	2.64554	22.2807	0.42654	11.8297	0.24114
118.063	1.98503	147.173	2.66152	22.2915	0.41797	11.8368	0.24116
118.128	2.00659	147.248	2.65712	22.3014	0.4303	11.8422	0.24242
118.19	1.9714	147.331	2.69378	22.3122	0.43275	11.8485	0.23478
118.25	1.95726	147.413	2.68177	22.3238	0.4328	11.8538	0.24245
118.308	1.96191	147.49	2.66202	22.3354	0.43044	11.861	0.2399
118.363	1.97502	147.565	2.6474	22.347	0.42433	11.8664	0.24248
118.419	1.97977	147.636	2.64043	22.3578	0.42804	11.8727	0.24249
118.481	1.99297	147.703	2.67963	22.3686	0.4269	11.8789	0.24251
118.544	1.99571	147.773	2.65716	22.3794	0.43182	11.8843	0.23737
118.609	2.00044	147.85	2.67074	22.3902	0.43554	11.8897	0.23997
118.671	1.98632	147.93	2.70231	22.401	0.42455	11.8959	0.24255
118.729	1.95937	148.011	2.68522	22.4117	0.42212	11.9013	0.24896
118.784	1.98941	148.09	2.67313	22.4233	0.432	11.9076	0.24765
118.839	1.99209	148.164	2.65849	22.4358	0.42957	11.9139	0.23744
118.899	1.98839	148.233	2.66686	22.4466	0.43089	11.9201	0.24386
118.963	2.00368	148.302	2.6856	22.4582	0.42478	11.9264	0.24388
119.028	2.0128	148.372	2.68113	22.4698	0.4334	11.9318	0.24389
119.09	1.99219	148.447	2.6792	22.4814	0.4408	11.9389	0.2375
119.148	1.96531	148.529	2.72891	22.4938	0.43108	11.9452	0.23626
119.203	1.97847	148.61	2.71683	22.5054	0.42985	11.9506	0.23752
119.259	1.99592	148.687	2.66883	22.5179	0.43486	11.9568	0.24395
119.319	2.00913	148.76	2.6746	22.5303	0.43244	11.9631	0.24146
119.383	2.01178	148.832	2.68822	22.5428	0.43737	11.9685	0.24272
119.448	2.00179	148.901	2.69156	22.5536	0.43253	11.9739	0.23632
119.511	2.00454	148.97	2.67668	22.5635	0.43625	11.9801	0.24275
119.569	1.99019	149.045	2.7239	22.5743	0.4375	11.9855	0.24276
119.625	1.97801	149.126	2.71954	22.5851	0.43514	11.9918	0.24786
119.681	2.00609	149.205	2.69965	22.5975	0.44007	11.9972	0.24536
[truncated: 118,795 more rows]
