# Supplementary material for: Fatigue-free artificial ionic skin toughened by self-healable elastic nanomesh
Source: Nat Commun. 2022 Jul 29;13:4411. doi: 10.1038/s41467-022-32140-3 (PMC9338060; doi:10.1038/s41467-022-32140-3)
Supplement: Supplementary file 7 — Source Data [file 41467_2022_32140_MOESM7_ESM.zip › Supplementary Figures/Source data Supplementary Fig. 21.xlsx]

## Sheet: Supplementary Fig. 21
Hybrid PAA/EMI ES ionogel		PAA/EMI ES ionogel			Hybrid PAA/PDMAEA-Q ionoelastomer		PAA/PDMAEA-Q ionoelastomer
Strain (%)	True stress (MPa)	Strain (%)	True stress (MPa)		Strain (%)	True stress (MPa)	Strain (%)	True stress (MPa)
0.0014	0.00603	0.002	0.000120002		0.002	-0.00101	0.00228	0.000750008
0.0056	0.00295	0.016	0.000720115		0.012	-0.00101	0.00912	0.000930037
0.02799	0.01193	0.073	0.00197		0.04	-0.0041	0.04789	0.00115
0.10914	0.05391	0.157	0.00382		0.138	0.00107	0.21895	0.0023
0.27425	0.1411	0.225	0.00096216		0.239	0.01134	0.47895	0.00595
0.43517	0.10511	0.274	-0.000521425		0.301	0.03304	0.69333	0.00831
0.53032	-0.04815	0.323	0.000120388		0.363	0	0.84158	0.00919
0.59888	-0.07522	0.376	0.00116		0.434	0.00619	0.95561	0.00944
0.66744	0.01804	0.431	0.00137		0.516	0.02377	1.07421	0.00952
0.7486	0.0392	0.487	0.00125		0.594	0.01449	1.21561	0.01006
0.83955	0.06025	0.541	0.000965194		0.662	0.00931	1.37298	0.01081
0.9347	0.04829	0.592	0.00109		0.723	0.0083	1.53263	0.01164
1.02705	0.01201	0.643	0.00121		0.782	0.01451	1.69456	0.01237
1.1138	0.03322	0.696	0.00137		0.844	0.0166	1.84509	0.01295
1.19636	0.01811	0.753	0.00206		0.909	0.02386	1.98649	0.01347
1.27752	0.03029	0.812	0.00169		0.977	0.02076	2.12333	0.01399
1.36287	0.03626	0.869	0.00157		1.047	0.0291	2.26246	0.01424
1.44682	0.0394	0.923	0.00145		1.118	0.01977	2.40842	0.01481
1.52938	0.03942	0.975	0.00145		1.189	0.03016	2.56351	0.01539
1.61194	0.03944	1.025	0.00162		1.259	0.02395	2.73	0.01614
1.69169	0.06062	1.079	0.00182		1.329	0.02605	2.88965	0.01696
1.77425	0.06065	1.137	0.00214		1.397	0.0292	3.04246	0.01731
1.8596	0.04861	1.196	0.00219		1.462	0.0282	3.18614	0.0177
1.95335	0.06983	1.252	0.00174		1.524	0.03026	3.32526	0.01798
2.0513	0.05166	1.306	0.00207		1.588	0.03449	3.46439	0.01823
2.14505	0.06081	1.356	0.00166		1.652	0.03451	3.60807	0.01856
2.2332	0.06698	1.407	0.00191		1.717	0.03869	3.76772	0.01912
2.31856	0.04877	1.462	0.00227		1.78	0.03353	3.92965	0.01981
2.40391	0.06706	1.521	0.00237		1.842	0.03458	4.08474	0.02022
2.48927	0.0671	1.579	0.0024		1.905	0.03985	4.23754	0.02074
2.57742	0.064	1.636	0.00215		1.974	0.03988	4.38351	0.02116
2.66137	0.07318	1.688	0.002		2.048	0.04619	4.52263	0.02129
2.74393	0.05806	1.739	0.00213		2.122	0.04309	4.66175	0.0217
2.82369	0.07942	1.79	0.00216		2.194	0.04415	4.80544	0.02211
2.90484	0.08261	1.845	0.00277		2.262	0.04418	4.96281	0.02253
2.9888	0.0765	1.903	0.0027		2.327	0.04001	5.12474	0.02316
3.07555	0.10407	1.961	0.0025		2.392	0.04423	5.28667	0.02366
3.1651	0.07344	2.017	0.00253		2.459	0.05057	5.44175	0.02429
3.25885	0.09502	2.07	0.00208		2.526	0.04532	5.59	0.02449
3.3526	0.09508	2.12	0.00266		2.588	0.05172	5.72912	0.02464
3.44216	0.07358	2.171	0.00258		2.649	0.04538	5.86825	0.02494
3.53031	0.09822	2.228	0.00295		2.711	0.05282	6.01193	0.02514
3.62126	0.08907	2.286	0.003		2.773	0.04969	6.1693	0.02571
3.70941	0.09532	2.345	0.00263		2.838	0.05392	6.33351	0.02631
3.79337	0.09537	2.401	0.00275		2.908	0.06347	6.4886	0.02672
3.87732	0.08001	2.452	0.00266		2.981	0.05083	6.63684	0.02713
3.95848	0.10169	2.502	0.00234		3.055	0.05722	6.78281	0.02735
4.04383	0.09554	2.554	0.00309		3.125	0.05518	6.91965	0.02751
4.12639	0.11105	2.611	0.00301		3.192	0.05838	7.05421	0.02769
4.20755	0.12339	2.67	0.00325		3.259	0.06797	7.20018	0.02787
4.2915	0.09267	2.728	0.0033		3.329	0.05737	7.36439	0.02846
4.37825	0.1205	2.782	0.00292		3.393	0.0585	7.5286	0.02904
4.4706	0.11131	2.834	0.00301		3.455	0.06706	7.69053	0.02959
4.56575	0.11443	2.884	0.00289		3.517	0.05857	7.84561	0.02994
4.6609	0.11755	2.936	0.0031		3.58	0.07352	7.9893	0.03006
4.75185	0.09906	2.994	0.00351		3.644	0.06073	8.12614	0.03026
4.83721	0.10535	3.054	0.00323		3.708	0.06076	8.26526	0.03047
4.92116	0.10542	3.111	0.00343		3.774	0.06935	8.40895	0.03069
5.00512	0.11477	3.166	0.00319		3.841	0.0694	8.5686	0.03137
5.09047	0.12734	3.217	0.00293		3.91	0.07265	8.73281	0.03187
5.17583	0.10255	3.266	0.00331		3.982	0.06949	8.89018	0.03226
5.25838	0.12429	3.32	0.00332		4.056	0.07385	9.0407	0.03259
5.33814	0.1213	3.379	0.00394		4.128	0.07496	9.18439	0.03265
5.4179	0.11816	3.437	0.0034		4.197	0.06754	9.32579	0.033
5.50045	0.1401	3.494	0.0032		4.262	0.07505	9.46263	0.03312
5.59001	0.13391	3.547	0.00332		4.325	0.06762	9.6086	0.03329
5.68375	0.14655	3.597	0.00333		4.389	0.07514	9.76596	0.03379
5.7803	0.14343	3.648	0.00362		4.454	0.0838	9.92789	0.03423
5.87405	0.13417	3.702	0.00383		4.517	0.07629	10.0875	0.03474
5.9636	0.14054	3.761	0.00387		4.581	0.07851	10.2426	0.0351
6.04896	0.10624	3.82	0.00396		4.644	0.07856	10.3909	0.03543
6.13851	0.14701	3.877	0.0035		4.705	0.0786	10.5277	0.03564
6.22666	0.14387	3.93	0.00371		4.77	0.08729	10.6668	0.03571
6.31202	0.12519	3.981	0.00367		4.84	0.08734	10.8105	0.03614
6.39457	0.15034	4.031	0.00363		4.916	0.08523	10.9633	0.03637
6.47433	0.13472	4.086	0.00413		4.989	0.08964	11.1253	0.03679
6.55689	0.15051	4.144	0.00413		5.059	0.08104	11.2849	0.03736
6.63944	0.16	4.202	0.0038		5.124	0.08433	11.44	0.0376
6.722	0.14436	4.258	0.0041		5.188	0.08545	11.5837	0.03792
6.80875	0.15709	4.311	0.00368		5.256	0.08875	11.7274	0.03814
6.8969	0.15395	4.361	0.00389		5.322	0.09098	11.8642	0.0383
6.98926	0.15405	4.413	0.00385		5.388	0.08455	12.0056	0.03852
7.08301	0.16991	4.469	0.00406		5.451	0.09109	12.1653	0.03888
7.17675	0.13537	4.527	0.00457		5.513	0.08684	12.3295	0.03963
7.26631	0.16068	4.586	0.00403		5.574	0.0912	12.4891	0.04017
7.35166	0.14188	4.642	0.00411		5.638	0.09558	12.6419	0.04038
7.43702	0.14831	4.695	0.00378		5.704	0.09025	12.7879	0.0407
7.51957	0.17349	4.745	0.00391		5.771	0.09464	12.927	0.04075
7.60493	0.15159	4.797	0.0042		5.842	0.0947	13.0639	0.0409
7.68888	0.17062	4.853	0.0042		5.914	0.09583	13.2098	0.04099
7.77284	0.1676	4.912	0.00454		5.985	0.09915	13.3695	0.04136
7.85679	0.16444	4.969	0.00434		6.054	0.09268	13.5314	0.04192
7.93655	0.18039	5.025	0.00404		6.123	0.10261	13.6933	0.04239
8.0177	0.1615	5.077	0.00434		6.192	0.10048	13.8461	0.04273
8.10446	0.18697	5.126	0.00392		6.258	0.10274	13.9875	0.04286
8.19961	0.18709	5.178	0.00439		6.322	0.10387	14.1267	0.04288
8.29476	0.17132	5.236	0.00464		6.386	0.09845	14.2658	0.04318
8.38851	0.19045	5.294	0.00473		6.449	0.10507	14.4095	0.04336
8.47806	0.15888	5.353	0.0046		6.513	0.10627	14.5668	0.04385
8.56481	0.17472	5.408	0.00418		6.576	0.10412	14.7333	0.04451
8.65296	0.18454	5.459	0.0041		6.638	0.10747	14.8953	0.04492
8.73972	0.17492	5.509	0.00419		6.702	0.10204	15.0435	0.04516
8.82787	0.20384	5.562	0.0044		6.77	0.11198	15.1895	0.04519
8.91322	0.18799	5.619	0.00495		6.844	0.11098	15.3309	0.04545
8.99438	0.17212	5.678	0.00474		6.918	0.11326	15.4654	0.04561
9.07274	0.19133	5.733	0.00475		6.991	0.10675	15.6114	0.04563
9.1539	0.17873	5.787	0.00445		7.058	0.1013	15.7711	0.04629
9.23785	0.19155	5.839	0.0042		7.122	0.11127	15.9307	0.04677
9.3232	0.19495	5.889	0.00454		7.188	0.11026	16.0881	0.04698
9.41416	0.19506	5.944	0.00476		7.254	0.10918	16.2409	0.04724
9.50511	0.20477	6.002	0.0051		7.319	0.11585	16.3868	0.0475
9.59606	0.18241	6.061	0.00493		7.382	0.11046	16.5237	0.04768
9.68841	0.21132	6.119	0.00443		7.446	0.11491	16.6628	0.04782
9.77796	0.20514	6.173	0.00455		7.507	0.11606	16.8088	0.04811
9.86891	0.18605	6.223	0.00468		7.569	0.11612	16.9639	0.04847
9.95707	0.21501	6.273	0.00456		7.635	0.12289	17.1258	0.0488
10.0396	0.19257	6.328	0.00524		7.704	0.12182	17.29	0.04943
10.1208	0.21193	6.385	0.00516		7.777	0.1219	17.4451	0.04971
10.2019	0.20241	6.443	0.00521		7.85	0.1209	17.591	0.04981
10.2859	0.19937	6.5	0.00491		7.92	0.1165	17.7302	0.05011
10.3698	0.2284	6.553	0.00427		7.987	0.1233	17.867	0.04997
10.4482	0.18993	6.604	0.00517		8.054	0.11665	18.0107	0.05039
10.5308	0.22548	6.654	0.00513		8.123	0.12677	18.1681	0.0507
10.6161	0.23527	6.709	0.00488		8.189	0.12685	18.3323	0.05121
10.7113	0.20959	6.769	0.00595		8.253	0.11802	18.4919	0.05171
10.8092	0.25174	6.828	0.0051		8.316	0.12476	18.6425	0.05174
10.9072	0.20987	6.885	0.00497		8.378	0.12593	18.7884	0.05212
10.9981	0.2165	6.938	0.00476		8.44	0.126	18.9298	0.0521
11.0835	0.21329	6.987	0.00523		8.504	0.12941	19.0644	0.05217
11.1688	0.19736	7.038	0.00523		8.57	0.12839	19.2126	0.05242
11.2556	0.22005	7.094	0.00498		8.638	0.13409	19.3746	0.0527
11.3423	0.2267	7.153	0.00567		8.708	0.12965	19.5365	0.05333
11.4263	0.23001	7.211	0.00524		8.78	0.1309	19.6939	0.05354
11.5074	0.23013	7.266	0.00533		8.852	0.13654	19.8467	0.05394
11.5858	0.22053	7.318	0.00533		8.922	0.12771	19.9903	0.05436
11.6655	0.2401	7.368	0.00473		8.989	0.13225	20.1272	0.05417
11.7495	0.23366	7.42	0.00564		9.055	0.13123	20.2663	0.05436
11.8391	0.24692	7.476	0.00543		9.119	0.12569	20.4146	0.05448
11.9314	0.26655	7.535	0.00577		9.185	0.13476	20.5742	0.05489
12.028	0.20823	7.594	0.00573		9.249	0.13484	20.7361	0.05547
12.1203	0.22786	7.649	0.00531		9.314	0.13712	20.8935	0.0557
12.2085	0.30604	7.702	0.00527		9.378	0.14399	21.044	0.05598
12.2966	0.1825	7.751	0.00501		9.441	0.1317	21.19	0.05606
12.3862	0.24781	7.803	0.00553		9.502	0.13515	21.3314	0.05628
12.4729	0.26089	7.86	0.00622		9.566	0.13744	21.4683	0.05623
12.5569	0.23173	7.918	0.00554		9.636	0.14207	21.6119	0.0565
12.6366	0.245	7.975	0.00567		9.709	0.14782	21.7716	0.05696
12.7164	0.25492	8.03	0.0055		9.782	0.14337	21.9312	0.05733
12.8003	0.26808	8.082	0.00546		9.852	0.14117	22.0886	0.05776
12.8843	0.2256	8.132	0.00559		9.919	0.13567	22.2437	0.05791
12.9682	0.25534	8.185	0.00568		9.987	0.14363	22.3919	0.05829
13.0536	0.2717	8.242	0.00607		10.056	0.14829	22.5311	0.0583
13.1404	0.24581	8.301	0.00603		10.123	0.1427	22.6679	0.0584
13.2327	0.28849	8.359	0.0056		10.187	0.15068	22.8116	0.05877
13.3279	0.24934	8.414	0.00569		10.248	0.14286	22.9667	0.05892
13.4244	0.26252	8.466	0.00543		10.309	0.13837	23.1286	0.05951
13.5168	0.28237	8.516	0.00583		10.369	0.1453	23.2905	0.05988
13.6021	0.2564	8.569	0.006		10.433	0.1465	23.4456	0.0602
13.6875	0.26297	8.627	0.00631		10.499	0.15569	23.5893	0.06045
13.77	0.25992	8.686	0.00631		10.566	0.1546	23.7307	0.0604
13.8554	0.26326	8.743	0.00567		10.635	0.15358	23.8675	0.06071
13.9393	0.26341	8.797	0.00558		10.706	0.15256	24.0089	0.06075
14.0219	0.2571	8.847	0.00593		10.777	0.14926	24.1686	0.06123
14.1044	0.30001	8.897	0.00567		10.849	0.15499	24.3351	0.06184
14.1842	0.2342	8.952	0.00607		10.919	0.15286	24.4947	0.06206
14.2654	0.28375	9.01	0.00638		10.989	0.15519	24.6453	0.06237
14.3521	0.29725	9.069	0.00603		11.055	0.15871	24.7935	0.06252
14.4459	0.28087	9.126	0.00608		11.119	0.15084	24.9326	0.06267
14.5438	0.29761	9.179	0.00582		11.182	0.15777	25.0695	0.06274
14.6362	0.29779	9.23	0.00582		11.246	0.15786	25.2154	0.06276
14.7243	0.26153	9.28	0.00609		11.31	0.15795	25.3728	0.06342
14.8083	0.27827	9.335	0.00618		11.373	0.16036	25.5325	0.06377
14.8936	0.27497	9.393	0.00649		11.434	0.15239	25.6944	0.06406
14.9818	0.29178	9.452	0.00618		11.498	0.16284	25.8495	0.06451
15.0685	0.28523	9.507	0.00623		11.567	0.16519	25.9909	0.0645
15.1525	0.2921	9.56	0.00606		11.641	0.16417	26.13	0.06462
15.2336	0.28899	9.611	0.00606		11.716	0.17004	26.2691	0.06477
15.3148	0.27918	9.662	0.00646		11.787	0.16096	26.4151	0.06492
15.3959	0.29256	9.718	0.00646		11.853	0.1576	26.5725	0.06532
15.4799	0.30612	9.777	0.00655		11.917	0.15881	26.7367	0.06574
15.5681	0.28615	9.834	0.0066		11.982	0.16236	26.8963	0.06616
15.6576	0.31298	9.891	0.00616		12.049	0.16823	27.0446	0.0663
15.7514	0.29666	9.943	0.00639		12.116	0.16947	27.1905	0.06631
15.8451	0.29684	9.993	0.00617		12.179	0.1661	27.3319	0.06644
15.9361	0.3003	10.045	0.00635		12.242	0.16739	27.4688	0.06657
16.0242	0.28046	10.1	0.00671		12.302	0.16748	27.6147	0.06669
16.1138	0.29063	10.159	0.00666		12.365	0.1745	27.7721	0.06725
16.2019	0.32084	10.217	0.00654		12.431	0.1746	27.934	0.06763
16.2873	0.30771	10.272	0.00614		12.5	0.17123	28.0891	0.0681
16.3698	0.30787	10.325	0.00623		12.573	0.17361	28.2442	0.06824
16.4524	0.28452	10.375	0.0065		12.646	0.17027	28.3879	0.06832
16.5377	0.33831	10.426	0.00624		12.716	0.17384	28.527	0.06849
16.6203	0.31166	10.484	0.00708		12.784	0.17515	28.6661	0.06849
16.7001	0.29502	10.544	0.00713		12.852	0.17291	28.8121	0.0688
16.7826	0.31524	10.601	0.00625		12.921	0.18118	28.9718	0.06924
16.868	0.31891	10.657	0.00665		12.986	0.17311	29.1337	0.06958
16.9603	0.33573	10.708	0.00639		13.047	0.17435	29.2933	0.07012
17.0569	0.33267	10.758	0.00635		13.109	0.17679	29.4484	0.07042
17.152	0.30264	10.81	0.00666		13.172	0.17689	29.5921	0.07055
17.2444	0.31617	10.869	0.00688		13.236	0.18283	29.7335	0.0708
17.3297	0.29289	10.927	0.00711		13.301	0.17824	29.8703	0.07086
17.4137	0.32002	10.985	0.00654		13.366	0.18189	30.014	0.0711
17.5004	0.33361	11.038	0.0069		13.433	0.18314	30.1714	0.07126
17.5886	0.32038	11.088	0.00677		13.502	0.17626	30.3356	0.0718
17.6711	0.33397	11.139	0.00632		13.574	0.18337	30.4975	0.07213
17.7537	0.30712	11.193	0.00704		13.648	0.18464	30.6481	0.07228
17.8348	0.32088	11.251	0.00718		13.72	0.18124	30.794	0.07253
17.9132	0.33449	11.311	0.00727		13.787	0.18257	30.9332	0.07245
17.9958	0.31768	11.367	0.00696		13.853	0.17796	31.07	0.07249
18.0825	0.35179	11.42	0.00638		13.916	0.18744	31.216	0.07269
18.1749	0.33171	11.472	0.00688		13.981	0.1864	31.3779	0.07303
18.2728	0.34207	11.522	0.0067		14.045	0.19001	31.5398	0.07356
18.3666	0.36587	11.576	0.00711		14.109	0.19011	31.6995	0.07372
18.4547	0.30182	11.634	0.00756		14.174	0.18197	31.8523	0.07396
18.5415	0.35281	11.692	0.00689		14.236	0.19263	31.9937	0.0741
18.6296	0.35301	11.748	0.00721		14.297	0.18569	32.1328	0.074
18.7192	0.34967	11.802	0.00676		14.363	0.1858	32.2696	0.0742
18.8031	0.3534	11.853	0.00681		14.433	0.19534	32.4179	0.07441
18.8857	0.31947	11.904	0.00708		14.506	0.19078	32.5753	0.07473
18.9668	0.33672	11.959	0.00713		14.58	0.19911	32.7395	0.07521
19.0494	0.3504	12.017	0.00736		14.649	0.19217	32.8968	0.07537
19.1334	0.35059	12.075	0.00745		14.715	0.18406	33.0451	0.07573
19.2159	0.36453	12.132	0.00701		14.78	0.19355	33.191	0.0758
19.3027	0.33053	12.186	0.0071		14.846	0.19366	33.3325	0.07589
19.3908	0.36493	12.236	0.00684		14.913	0.195	33.4716	0.07606
19.4832	0.35827	12.287	0.00702		14.979	0.19627	33.6153	0.07613
19.5769	0.35512	12.342	0.00747		15.044	0.19167	33.7726	0.07665
19.6707	0.37581	12.401	0.0077		15.105	0.19765	33.9346	0.07713
19.7588	0.3384	12.46	0.00748		15.167	0.19066	34.0942	0.07745
19.8456	0.34547	12.515	0.00712		15.231	0.20024	34.2516	0.07787
19.9309	0.34902	12.568	0.00722		15.297	0.20152	34.3998	0.078
20.0149	0.34583	12.617	0.00713		15.364	0.19931	34.5389	0.07802
20.0974	0.36655	12.669	0.00704		15.435	0.20416	34.6735	0.07815
20.1814	0.35984	12.726	0.0079		15.506	0.20072	34.8149	0.0782
20.2653	0.37026	12.785	0.00773		15.577	0.19729	34.9677	0.07858
20.3493	0.38074	12.843	0.00741		15.646	0.20213	35.1296	0.07897
20.4305	0.34316	12.899	0.00755		15.714	0.19869	35.2916	0.07937
20.513	0.38471	12.95	0.00697		15.783	0.206	35.4467	0.07967
20.5984	0.37103	13	0.00738		15.849	0.20015	35.5904	0.07957
20.6921	0.39186	13.052	0.00725		15.914	0.19787	35.7317	0.07978
20.7887	0.38178	13.109	0.0077		15.977	0.20395	35.8686	0.07991
20.8824	0.35444	13.167	0.00807		16.04	0.20165	36.0146	0.07993
20.972	0.36855	13.225	0.00748		16.105	0.20176	36.1742	0.08045
21.0573	0.36874	13.279	0.00762		16.168	0.19947	36.3407	0.08074
21.1455	0.36555	13.331	0.00749		16.23	0.2044	36.5003	0.08116
21.2322	0.38982	13.381	0.00736		16.294	0.20925	36.6509	0.08139
21.319	0.37969	13.435	0.00786		16.364	0.19747	36.7968	0.08146
21.4029	0.38324	13.493	0.00773		16.436	0.21311	36.9337	0.08159
21.4827	0.37308	13.551	0.00796		16.51	0.20964	37.0705	0.08161
21.5624	0.37326	13.608	0.00778		16.582	0.20742	37.2165	0.08175
21.6436	0.39418	13.663	0.00747		16.649	0.2135	37.3761	0.08231
21.729	0.38402	13.714	0.00756		16.715	0.19681	37.5381	0.08263
21.8157	0.41195	13.764	0.00729		16.78	0.21256	37.7023	0.08301
21.9053	0.40183	13.817	0.0078		16.846	0.21511	37.8528	0.08319
21.9976	0.38827	13.874	0.00816		16.912	0.20199	37.9942	0.08321
22.09	0.40566	13.934	0.00785		16.976	0.21653	38.1333	0.08337
22.1837	0.38172	13.991	0.00799		17.038	0.207	38.2747	0.0833
22.2733	0.39933	14.045	0.00731		17.099	0.21432	38.4184	0.08367
22.3614	0.40634	14.096	0.00759		17.161	0.21569	38.5758	0.08386
22.451	0.37893	14.145	0.00782		17.227	0.21093	38.74	0.08445
22.5335	0.39297	14.199	0.00773		17.297	0.2183	38.8997	0.08484
22.6147	0.38612	14.258	0.00856		17.37	0.21726	39.0525	0.08489
22.6972	0.40038	14.318	0.0082		17.443	0.21495	39.1961	0.08508
22.7826	0.40059	14.375	0.00783		17.513	0.21389	39.3375	0.08512
22.8651	0.39377	14.429	0.00802		17.58	0.20551	39.4744	0.08519
22.9449	0.41144	14.478	0.0077		17.647	0.2202	39.6181	0.08542
23.0275	0.3871	14.529	0.00803		17.715	0.2179	39.7777	0.08578
23.1142	0.41889	14.584	0.00822		17.781	0.21557	39.9397	0.08632
23.208	0.4296	14.642	0.00831		17.845	0.22294	40.0947	0.08652
23.3045	0.3914	14.701	0.00832		17.907	0.21461	40.2475	0.08668
23.4011	0.41599	14.757	0.00791		17.969	0.22199	40.3935	0.08693
23.4906	0.41621	14.809	0.00782		18.034	0.21968	40.5326	0.08703
23.576	0.40254	14.859	0.00787		18.097	0.2186	40.6695	0.08709
23.6599	0.41665	14.911	0.00787		18.162	0.22725	40.8154	0.08733
23.7467	0.39246	14.966	0.00847		18.23	0.21766	40.9751	0.08757
23.8348	0.41709	15.026	0.00829		18.3	0.2238	41.137	0.08807
23.9188	0.41024	15.085	0.00844		18.373	0.22765	41.2989	0.08824
23.9999	0.41045	15.14	0.00807		18.445	0.22535	41.4517	0.0885
24.0797	0.43876	15.193	0.00798		18.514	0.22912	41.5954	0.08867
24.1595	0.40398	15.243	0.00803		18.581	0.2183	41.7368	0.08857
24.2434	0.42866	15.294	0.00804		18.647	0.22938	41.8737	0.08871
24.3302	0.44309	15.35	0.00841		18.711	0.23197	42.0174	0.08883
24.4225	0.43968	15.408	0.00864		18.775	0.22231	42.1747	0.08919
24.5205	0.45049	15.465	0.00809		18.84	0.23095	42.3389	0.08968
24.6128	0.40142	15.521	0.00865		18.906	0.23108	42.4986	0.0899
24.7024	0.4122	15.573	0.0081		18.97	0.23	42.6537	0.09017
24.7905	0.4232	15.624	0.00797		19.032	0.22892	42.7996	0.09029
24.8787	0.41975	15.676	0.00816		19.094	0.22411	42.9365	0.09031
24.9654	0.44828	15.732	0.00825		19.158	0.2365	43.0733	0.09031
25.048	0.43076	15.791	0.00882		19.227	0.2317	43.2193	0.09033
25.1277	0.43097	15.85	0.00858		19.302	0.23799	43.3812	0.09091
25.2089	0.42775	15.905	0.0085		19.374	0.23567	43.5432	0.09134
25.2943	0.42449	15.957	0.00822		19.444	0.22725	43.7005	0.0914
25.3782	0.46	16.007	0.0079		19.51	0.23225	43.8511	0.09182
25.4608	0.43901	16.059	0.00865		19.576	0.23238	43.997	0.09187
25.5475	0.44637	16.117	0.00893		19.645	0.235	44.1339	0.09177
25.6357	0.45354	16.176	0.0087		19.714	0.23761	44.273	0.09196
25.7266	0.44686	16.233	0.00875		19.78	0.23036	44.419	0.0921
25.8218	0.47902	16.287	0.00843		19.843	0.23786	44.5786	0.09256
25.9169	0.46495	16.338	0.00816		19.902	0.23551	44.7428	0.09296
26.0093	0.44392	16.388	0.00835		19.963	0.23442	44.9025	0.0932
26.096	0.44415	16.442	0.00844		20.027	0.24067	45.053	0.09349
26.18	0.43026	16.5	0.0092		20.093	0.23709	45.1967	0.09347
26.2639	0.46593	16.559	0.00864		20.161	0.24342	45.3381	0.09371
26.3479	0.46987	16.616	0.0085		20.231	0.23736	45.4749	0.09359
26.4318	0.44876	16.67	0.00851		20.302	0.23751	45.6186	0.09371
26.5158	0.46317	16.721	0.00823		20.374	0.24878	45.776	0.09421
26.5969	0.44203	16.772	0.00865		20.444	0.23906	45.9356	0.09443
26.6767	0.4708	16.825	0.00866		20.512	0.24413	46.0975	0.09499
26.7593	0.47822	16.883	0.00899		20.58	0.24305	46.2572	0.09519
26.8446	0.46408	16.942	0.00905		20.645	0.23697	46.4054	0.09531
26.9384	0.49295	16.997	0.00844		20.708	0.24453	46.5423	0.09539
27.0349	0.47528	17.051	0.00858		20.771	0.24216	46.6768	0.09531
27.1287	0.47555	17.102	0.00868		20.835	0.25223	46.8205	0.09556
27.2196	0.47233	17.153	0.00835		20.901	0.25366	46.9756	0.09575
27.3036	0.44738	17.209	0.00912		20.963	0.24382	47.1353	0.09615
27.3903	0.45835	17.267	0.00922		21.025	0.2514	47.2972	0.09651
27.4771	0.46232	17.324	0.00902		21.091	0.24782	47.4523	0.09663
27.5624	0.4733	17.381	0.00874		21.159	0.2529	47.596	0.09676
27.6478	0.48778	17.434	0.0088		21.233	0.26182	47.7396	0.09688
27.7289	0.44852	17.484	0.0088		21.307	0.25573	47.8765	0.09681
27.8087	0.49901	17.536	0.0088		21.38	0.25711	48.0202	0.09703
27.8899	0.46346	17.591	0.00932		21.447	0.24977	48.1775	0.09737
27.9752	0.46723	17.649	0.00947		21.512	0.24991	48.3417	0.09794
28.0606	0.49626	17.707	0.00882		21.576	0.2563	48.5014	0.09831
28.1515	0.45694	17.763	0.00877		21.643	0.24519	48.6519	0.09827
28.2467	0.49327	17.815	0.00826		21.709	0.25781	48.7979	0.09844
28.339	0.48275	17.865	0.00883		21.773	0.25418	48.937	0.09854
28.4314	0.47926	17.916	0.00893		21.834	0.2518	49.0739	0.09855
28.5195	0.49762	17.973	0.00927		21.894	0.25574	49.2198	0.0988
28.6091	0.4725	18.033	0.00975		21.957	0.25205	49.3795	0.0991
28.6972	0.49459	18.092	0.00922		22.023	0.26353	49.5414	0.0995
28.7812	0.47675	18.148	0.00905		22.092	0.26237	49.7033	0.09989
28.8637	0.46239	18.2	0.00901		22.166	0.26007	49.8561	0.10014
28.9463	0.50616	18.249	0.00848		22.24	0.26901	49.9998	0.10027
29.0288	0.48096	18.301	0.00924		22.31	0.25278	50.1367	0.10017
29.1128	0.49937	18.358	0.00959		22.378	0.26175	50.2781	0.10027
29.1926	0.49228	18.416	0.00939		22.446	0.25814	50.4218	0.10049
29.2751	0.47085	18.475	0.0094		22.513	0.26459	50.5791	0.1007
29.3619	0.51449	18.529	0.00878		22.577	0.26849	50.7456	0.10133
29.4528	0.49303	18.58	0.00845		22.64	0.25599	50.9053	0.10149
29.5494	0.51506	18.63	0.0086		22.701	0.26499	51.0558	0.10172
29.6459	0.52271	18.683	0.00947		22.765	0.2714	51.1995	0.10194
29.7383	0.49033	18.74	0.01047		22.829	0.26527	51.3409	0.10184
29.8236	0.50147	18.8	0.00956		22.893	0.27298	51.4777	0.10211
29.9076	0.49436	18.857	0.00914		22.958	0.26299	51.6237	0.10212
29.9929	0.50197	18.912	0.00891		23.025	0.27197	51.7833	0.10245
30.0783	0.52046	18.963	0.00891		23.094	0.27213	51.943	0.1029
30.1636	0.48798	19.013	0.0095		23.166	0.26724	52.1003	0.10308
30.2448	0.51005	19.067	0.00912		23.24	0.27375	52.2532	0.10337
30.3259	0.5065	19.125	0.00984		23.313	0.26632	52.3968	0.10347
30.4043	0.50673	19.182	0.0097		23.38	0.27025	52.536	0.10352
30.4869	0.5253	19.239	0.00898		23.446	0.2729	52.6751	0.10365
30.5764	0.5037	19.293	0.00946		23.509	0.26798	52.8188	0.10358
30.6702	0.52941	19.343	0.00918		23.573	0.27449	52.9784	0.10408
30.7681	0.52972	19.394	0.00932		23.637	0.27588	53.1381	0.10429
30.8605	0.5119	19.449	0.00972		23.702	0.26965	53.3023	0.10467
30.95	0.51932	19.506	0.00973		23.766	0.28254	53.4551	0.10492
31.0354	0.49764	19.565	0.00968		23.828	0.26868	53.5988	0.10495
31.1249	0.51985	19.622	0.00926		23.891	0.2752	53.7402	0.1051
31.2117	0.53491	19.676	0.00926		23.955	0.27659	53.877	0.10515
31.2956	0.50222	19.727	0.0096		24.025	0.27549	54.0207	0.10516
31.3782	0.53543	19.778	0.00902		24.099	0.28455	54.1781	0.10551
31.4594	0.51369	19.832	0.01004		24.173	0.27582	54.3446	0.10598
31.5419	0.52855	19.892	0.00995		24.242	0.27598	54.5042	0.10637
31.6259	0.53238	19.95	0.00976		24.308	0.27097	54.657	0.10642
31.7098	0.52545	20.006	0.00948		24.374	0.27243	54.8007	0.1065
31.7952	0.55515	20.058	0.00923		24.44	0.28667	54.9398	0.10663
31.8847	0.52216	20.108	0.00967		24.506	0.27782	55.0767	0.10651
31.9757	0.52989	20.16	0.00949		24.573	0.28181	55.2249	0.10676
32.0694	0.55604	20.216	0.00988		24.636	0.28327	55.3846	0.10719
32.1646	0.52685	20.275	0.01027		24.697	0.27567	55.5465	0.10733
32.2527	0.56384	20.333	0.00965		24.759	0.28355	55.7061	0.10774
32.3395	0.53101	20.389	0.00985		24.823	0.2837	55.859	0.108
32.4248	0.52764	20.441	0.00951		24.888	0.28636	56.0026	0.10795
32.5074	0.53511	20.491	0.00952		24.955	0.28526	56.1395	0.10818
32.5927	0.52431	20.543	0.00991		25.027	0.28158	56.2763	0.10826
32.6767	0.55415	20.599	0.00977		25.099	0.29455	56.4223	0.10841
32.7593	0.52867	20.658	0.0104		25.171	0.28701	56.5819	0.10883
32.8418	0.51783	20.715	0.01002		25.24	0.28591	56.7484	0.10922
32.923	0.55494	20.77	0.00954		25.307	0.28867	56.9058	0.10951
33.0055	0.53306	20.822	0.00935		25.376	0.28237	57.054	0.10949
33.0909	0.56298	20.873	0.00881		25.441	0.29283	57.2	0.10955
33.186	0.53722	20.925	0.01125		25.505	0.28651	57.3414	0.1097
33.2826	0.55249	20.982	0.0099		25.568	0.28145	57.4805	0.10965
33.3763	0.57864	21.04	0.01058		25.633	0.29328	57.6242	0.10983
33.4659	0.54921	21.098	0.01049		25.698	0.28957	57.7816	0.10999
33.5526	0.54223	21.154	0.00883		25.76	0.29611	57.9412	0.11043
33.6394	0.55363	21.205	0.00947		25.824	0.28986	58.1032	0.11085
33.7261	0.55391	21.255	0.01011		25.888	0.29127	58.2605	0.11093
33.8115	0.56894	21.308	0.01051		25.957	0.29919	58.4065	0.1112
33.8968	0.54692	21.364	0.01007		26.03	0.2942	58.541	0.11114
33.978	0.53968	21.423	0.01076		26.103	0.30081	58.6779	0.11109
34.0577	0.55109	21.481	0.01013		26.175	0.30098	58.8216	0.11139
34.1375	0.55522	21.535	0.0096		26.241	0.28559	58.9767	0.1115
34.2229	0.58146	21.587	0.01038		26.307	0.29485	59.1409	0.11199
34.311	0.56328	21.636	0.00965		26.372	0.28977	59.3028	0.11218
34.4006	0.55606	21.688	0.01025		26.438	0.29906	59.4556	0.11252
34.4929	0.57117	21.747	0.01025		26.505	0.30177	59.6016	0.1127
34.5839	0.54156	21.807	0.01065		26.568	0.29546	59.7407	0.11245
34.6762	0.58298	21.865	0.00992		26.63	0.30079	59.8775	0.11286
34.7658	0.56086	21.92	0.01027		26.692	0.29441	60.0212	0.11281
34.8553	0.55361	21.971	0.01042		26.754	0.29717	60.1786	0.11303
34.9421	0.58386	22.021	0.00959		26.819	0.30252	60.3451	0.11357
35.026	0.55415	22.075	0.01062		26.889	0.29487	60.5025	0.11371
35.1072	0.58832	22.132	0.01077		26.963	0.3094	60.6553	0.11401
35.1883	0.58104	22.19	0.01		27.036	0.30304	60.8012	0.11422
35.2737	0.56249	22.247	0.01083		27.105	0.30192	60.9426	0.11425
35.3577	0.57791	22.3	0.00981		27.171	0.306	61.0795	0.1142
35.4388	0.55177	22.351	0.01006		27.239	0.29831	61.2254	0.11434
35.52	0.59705	22.402	0.01031		27.307	0.31024	61.3851	0.11478
35.6067	0.59365	22.457	0.01046		27.374	0.30519	61.547	0.11505
35.6991	0.57904	22.515	0.011		27.437	0.30006	61.7067	0.11516
35.797	0.60557	22.574	0.01042		27.5	0.31208	61.8618	0.11558
35.8936	0.5721	22.63	0.01042		27.563	0.30035	62.0032	0.11566
35.9845	0.59127	22.683	0.00988		27.627	0.31102	62.1423	0.11574
36.0713	0.58397	22.733	0.00935		27.69	0.30331	62.2814	0.11595
36.1538	0.55773	22.784	0.01039		27.755	0.30741	62.4274	0.11596
36.2392	0.6108	22.84	0.01221		27.823	0.31545	62.5847	0.11635
36.3273	0.5998	22.899	0.01025		27.894	0.30379	62.7512	0.11674
36.4099	0.59636	22.956	0.01109		27.966	0.31185	62.9086	0.11703
36.4911	0.58904	23.012	0.01041		28.038	0.31733	63.0568	0.11714
36.5722	0.56666	23.065	0.00972		28.108	0.30035	63.2028	0.11707
36.652	0.60484	23.115	0.01037		28.174	0.30977	63.3419	0.11723
36.7345	0.58985	23.167	0.01091		28.239	0.30993	63.4788	0.11734
36.8241	0.60911	23.222	0.01141		28.303	0.31008	63.6247	0.11737
36.9164	0.61709	23.281	0.01053		28.367	0.31153	63.7844	0.11787
37.013	0.60607	23.339	0.01058		28.432	0.30904	63.9463	0.11806
37.1067	0.61775	23.395	0.01024		28.497	0.32243	64.1037	0.11831
37.1963	0.58398	23.447	0.01044		28.562	0.31468	64.2565	0.11857
37.283	0.58426	23.497	0.01094		28.624	0.32008	64.4025	0.11871
37.374	0.611	23.549	0.01025		28.686	0.32153	64.5416	0.11879
37.4607	0.60761	23.606	0.0109		28.749	0.31246	64.6784	0.11874
37.5419	0.60393	23.665	0.01125		28.819	0.32584	64.8267	0.11893
37.623	0.59282	23.723	0.01052		28.893	0.32075	64.984	0.11934
37.7028	0.58939	23.778	0.01097		28.966	0.31963	65.1437	0.11959
37.7854	0.63522	23.83	0.01077		29.036	0.3224	65.3056	0.12009
37.8707	0.61271	23.879	0.01053		29.103	0.31202	65.4607	0.12026
37.9547	0.62816	23.933	0.01078		29.17	0.32013	65.6044	0.12034
38.0414	0.6133	23.991	0.01108		29.238	0.32161	65.7458	0.1205
38.1282	0.5945	24.049	0.01174		29.307	0.31911	65.8826	0.1203
38.2191	0.65588	24.107	0.01025		29.375	0.32594	66.0263	0.12054
38.3129	0.61424	24.16	0.01105		29.437	0.31813	66.1837	0.12068
38.4108	0.63746	24.212	0.01046		29.497	0.32356	66.3479	0.12111
38.5018	0.64176	24.262	0.01046		29.559	0.32371	66.5075	0.12141
38.5899	0.58857	24.316	0.01126		29.622	0.32387	66.6581	0.12145
38.6725	0.62322	24.373	0.01132		29.688	0.33472	66.8063	0.12164
38.7564	0.61205	24.432	0.01137		29.755	0.32289	66.9454	0.12167
38.8404	0.63129	24.488	0.01063		29.824	0.32975	67.08	0.12162
38.9257	0.63558	24.542	0.01054		29.894	0.33795	67.226	0.12189
39.0097	0.61291	24.593	0.01189		29.964	0.32874	67.3879	0.12203
39.0923	0.64388	24.644	0.00965		30.034	0.33291	67.5498	0.12258
39.172	0.6172	24.698	0.01175		30.103	0.32778	67.7095	0.12288
39.2532	0.60975	24.757	0.01115		30.171	0.33326	67.8623	0.12289
39.3385	0.64477	24.815	0.01011		30.236	0.32942	68.006	0.12313
39.4309	0.63337	24.872	0.01181		30.299	0.32293	68.1428	0.12309
39.5274	0.6607	24.926	0.01102		30.362	0.33243	68.2797	0.12314
39.6212	0.63805	24.976	0.01082		30.428	0.3286	68.4279	0.12331
39.7093	0.61905	25.027	0.01123		30.493	0.33277	68.5875	0.12363
39.7933	0.63866	25.081	0.01093		30.555	0.33424	68.7518	0.12407
39.88	0.62342	25.138	0.01179		30.618	0.32776	68.9091	0.12421
39.9654	0.65455	25.197	0.01129		30.682	0.34	69.0597	0.1243
40.0521	0.64734	25.253	0.01105		30.751	0.33615	69.2033	0.12439
40.1375	0.63587	25.306	0.0106		30.826	0.33634	69.3447	0.12445
40.2201	0.6595	25.356	0.01066		30.901	0.34057	69.4839	0.12458
40.3026	0.62891	25.407	0.01161		30.973	0.32997	69.6275	0.12467
40.3852	0.65233	25.463	0.01097		31.04	0.33689	69.7849	0.12494
40.4691	0.66041	25.523	0.01172		31.103	0.33162	69.9468	0.12547
40.5545	0.64136	25.582	0.01208		31.168	0.33178	70.1065	0.12554
40.6454	0.6764	25.638	0.01058		31.235	0.34953	70.2616	0.12581
40.7392	0.64578	25.69	0.01149		31.302	0.34027	70.4121	0.12606
40.8315	0.65771	25.739	0.01094		31.365	0.3431	70.549	0.12591
40.9239	0.66584	25.791	0.0113		31.426	0.33921	70.6835	0.12607
41.0134	0.63515	25.849	0.0115		31.488	0.33259	70.8272	0.1261
41.103	0.67031	25.907	0.01171		31.55	0.34904	70.9823	0.12651
41.1911	0.65143	25.966	0.01166		31.616	0.34243	71.1442	0.12697
41.2751	0.65173	26.02	0.01132		31.685	0.34799	71.3061	0.12704
41.3576	0.67125	26.071	0.01122		31.758	0.34413	71.459	0.12742
41.4388	0.64046	26.121	0.01102		31.831	0.34299	71.6026	0.12737
41.5228	0.67591	26.174	0.01118		31.901	0.34997	71.744	0.12741
41.6053	0.66835	26.231	0.01184		31.969	0.34468	71.8832	0.12755
41.6865	0.66082	26.29	0.01144		32.037	0.34486	72.0268	0.12761
41.7718	0.67684	26.348	0.01256		32.106	0.35185	72.1842	0.12794
41.8572	0.66144	26.403	0.0109		32.172	0.33705	72.3507	0.12826
41.9509	0.69296	26.455	0.0112		32.233	0.34943	72.5081	0.12859
42.0461	0.67786	26.504	0.01116		32.294	0.3442	72.6609	0.12884
42.1412	0.66247	26.557	0.01162		32.358	0.3457	72.8068	0.1289
42.2322	0.67855	26.615	0.01157		32.422	0.35809	72.946	0.12912
42.3175	0.64763	26.673	0.01219		32.486	0.34334	73.0828	0.12894
42.4029	0.67512	26.73	0.01158		32.552	0.3517	73.2288	0.12911
42.4854	0.68329	26.784	0.01098		32.619	0.35188	73.3884	0.12957
42.5722	0.66024	26.834	0.01144		32.688	0.35064	73.5503	0.12972
42.6561	0.68393	26.885	0.0115		32.761	0.36311	73.71	0.13019
42.7387	0.66084	26.939	0.01186		32.834	0.35653	73.8651	0.13049
42.8199	0.68454	26.996	0.01232		32.906	0.3594	74.0042	0.13029
42.8996	0.68104	27.055	0.01146		32.973	0.34871	74.1433	0.13059
42.9808	0.65787	27.113	0.01182		33.037	0.34888	74.2825	0.13044
43.0675	0.68547	27.167	0.01117		33.099	0.35583	74.4307	0.13074
43.1613	0.68582	27.218	0.01163		33.163	0.35055	74.5858	0.13091
43.2578	0.70588	27.269	0.01138		33.227	0.36027	74.7523	0.13137
43.353	0.70216	27.323	0.01174		33.291	0.36044	74.9119	0.13162
43.4411	0.66339	27.381	0.01215		33.356	0.35383	75.0647	0.13166
43.5279	0.68719	27.44	0.01175		33.42	0.36079	75.2084	0.13186
43.6174	0.70317	27.496	0.01165		33.482	0.35273	75.3475	0.13195
43.707	0.69583	27.549	0.01186		33.547	0.35844	75.4844	0.13185
43.7909	0.69997	27.6	0.0109		33.617	0.36686	75.6304	0.13204
43.8735	0.68057	27.65	0.01182		33.693	0.36153	75.79	0.13243
43.9547	0.68879	27.706	0.01183		33.767	0.36586	75.9519	0.13269
44.0358	0.68527	27.765	0.0126		33.837	0.35511	76.107	0.13292
44.117	0.70919	27.823	0.01199		33.903	0.35528	76.2575	0.13312
44.2009	0.70951	27.88	0.01169		33.968	0.36506	76.4058	0.13331
44.2877	0.67822	27.932	0.01159		34.035	0.3542	76.5449	0.13329
44.3758	0.72201	27.982	0.01144		34.1	0.36818	76.6817	0.1333
44.4682	0.72621	28.034	0.01186		34.165	0.36145	76.8277	0.13353
44.5619	0.70679	28.089	0.01289		34.228	0.36027	76.9851	0.13378
44.6543	0.7151	28.147	0.01141		34.29	0.36871	77.147	0.13429
44.7452	0.68791	28.205	0.01233		34.352	0.3606	77.3089	0.13445
44.8306	0.72379	28.26	0.01152		34.415	0.37185	77.464	0.13473
44.9173	0.71612	28.313	0.01137		34.481	0.37059	77.6077	0.13487
45.0013	0.68474	28.364	0.01189		34.549	0.36528	77.7491	0.13467
45.0852	0.70879	28.415	0.01169		34.618	0.37241	77.886	0.13475
45.1692	0.70137	28.472	0.01226		34.69	0.36567	78.0297	0.13492
45.2531	0.71742	28.531	0.01236		34.761	0.3728	78.187	0.1351
45.3385	0.71775	28.589	0.0118		34.831	0.373	78.3512	0.13563
45.4183	0.70617	28.644	0.01202		34.9	0.3676	78.5109	0.13578
45.4994	0.73826	28.697	0.01161		34.968	0.37752	78.6614	0.13593
45.5862	0.71485	28.746	0.01182		35.035	0.36933	78.8097	0.13613
45.6799	0.73098	28.798	0.01208		35.098	0.3695	78.9488	0.13611
45.7751	0.75127	28.854	0.01214		35.162	0.37527	79.0833	0.1363
45.8688	0.70788	28.913	0.01297		35.226	0.36985	79.2316	0.13629
45.9584	0.72821	28.971	0.01215		35.29	0.38396	79.3935	0.13663
46.0451	0.71247	29.025	0.01179		35.352	0.36883	79.5554	0.13703
46.1333	0.72083	29.077	0.012		35.415	0.37734	79.7151	0.13714
46.22	0.7492	29.127	0.0116		35.479	0.37895	79.8656	0.13748
46.3082	0.70568	29.18	0.01207		35.547	0.37073	80.0116	0.13751
46.3907	0.75376	29.238	0.01248		35.62	0.38772	80.1484	0.13744
46.4691	0.73021	29.298	0.01259		35.695	0.37675	80.2875	0.13753
46.5489	0.7344	29.355	0.01198		35.767	0.37413	80.4335	0.13762
46.63	0.75085	29.41	0.01183		35.834	0.3827	80.5909	0.13802
46.7154	0.72308	29.461	0.01209		35.899	0.36612	80.7528	0.13825
46.8021	0.76352	29.51	0.01204		35.965	0.38588	80.9102	0.13843
46.8917	0.74774	29.565	0.01226		36.032	0.37632	81.0607	0.13871
46.9854	0.73612	29.623	0.01299		36.097	0.38207	81.2067	0.13859
47.0778	0.76465	29.681	0.01227		36.16	0.38225	81.3481	0.13876
47.1701	0.72484	29.738	0.01238		36.223	0.37539	81.4872	0.13874
47.2597	0.74137	29.791	0.01166		36.284	0.38541	81.6309	0.13875
47.3478	0.74562	29.842	0.01171		36.346	0.38138	81.7905	0.13923
47.436	0.7379	29.892	0.01312		36.412	0.38156	81.9502	0.13938
47.5185	0.7463	29.947	0.01177		36.482	0.39294	82.1075	0.13973
47.6011	0.71843	30.005	0.01308		36.555	0.38755	82.2649	0.14012
47.6823	0.73101	30.064	0.01262		36.629	0.38776	82.4154	0.1403
47.7676	0.77137	30.121	0.01179		36.698	0.38658	82.5523	0.14017
47.8502	0.74371	30.174	0.01237		36.765	0.37973	82.6891	0.14023
47.9313	0.74794	30.225	0.01232		36.832	0.39257	82.8328	0.14046
48.0139	0.75223	30.275	0.01201		36.901	0.38854	82.9879	0.14063
48.1006	0.75258	30.331	0.01269		36.966	0.3901	83.1498	0.14106
48.1944	0.78128	30.389	0.01286		37.03	0.39028	83.3095	0.14143
48.2909	0.76541	30.446	0.01271		37.093	0.3877	83.4623	0.1415
48.3861	0.77788	30.502	0.01235		37.155	0.39349	83.6082	0.1417
48.4784	0.7462	30.555	0.01214		37.219	0.38522	83.7497	0.14174
48.5624	0.74233	30.605	0.0122		37.282	0.391	83.8888	0.14169
48.6477	0.77107	30.657	0.0122		37.348	0.39266	84.0302	0.14178
48.7345	0.73511	30.713	0.01284		37.415	0.38577	84.1875	0.14207
48.8212	0.7636	30.771	0.01279		37.485	0.40291	84.3517	0.14253
48.9052	0.7558	30.83	0.01269		37.558	0.39887	84.5091	0.1428
48.9864	0.73609	30.885	0.0128		37.63	0.39347	84.6619	0.14287
49.0661	0.77278	30.938	0.01181		37.7	0.3979	84.8102	0.14315
49.1445	0.74884	30.989	0.01234		37.766	0.38389	84.947	0.14322
49.2284	0.76923	31.04	0.0125		37.832	0.39543	85.0861	0.1432
49.318	0.78595	31.096	0.01282		37.897	0.39136	85.2321	0.14343
49.4103	0.76204	31.155	0.01309		37.962	0.3887	85.394	0.1436
49.5055	0.82314	31.213	0.01262		38.026	0.40171	85.5537	0.144
49.5992	0.77496	31.268	0.01237		38.09	0.3933	85.7133	0.1443
49.6888	0.76316	31.32	0.01253		38.155	0.40348	85.8661	0.14453
49.7755	0.77145	31.37	0.01248		38.218	0.39227	86.0098	0.14451
49.8665	0.77182	31.423	0.01296		38.279	0.39384	86.1489	0.14458
49.9532	0.79254	31.481	0.01291		38.343	0.40263	86.2881	0.14464
50.0372	0.75237	31.54	0.01313		38.412	0.39849	86.434	0.14479
50.117	0.77708	31.597	0.01255		38.486	0.41158	86.5914	0.145
50.1967	0.79356	31.652	0.0124		38.559	0.40606	86.7556	0.14538
50.2793	0.76554	31.703	0.0132		38.628	0.39204	86.9175	0.14557
50.3632	0.79826	31.754	0.01178		38.694	0.40366	87.0681	0.14569
50.4486	0.77843	31.806	0.0131		38.762	0.3981	87.2117	0.14581
50.5339	0.78274	31.863	0.01311		38.83	0.40685	87.3532	0.14588
50.6221	0.79934	31.922	0.01274		38.898	0.40136	87.49	0.14589
50.713	0.76303	31.978	0.01285		38.964	0.40008	87.6337	0.14595
50.8068	0.80432	32.032	0.01328		39.026	0.41319	87.7956	0.14636
50.9033	0.78828	32.084	0.01234		39.087	0.40191	87.9553	0.14666
50.9957	0.78067	32.135	0.01287		39.147	0.40497	88.1103	0.14676
51.0824	0.79328	32.189	0.01256		39.212	0.41084	88.2632	0.14699
51.1678	0.78137	32.247	0.0132		39.279	0.40676	88.4091	0.14701
51.2503	0.78971	32.305	0.01299		39.346	0.41264	88.5482	0.1471
51.3343	0.78603	32.362	0.013		39.416	0.40576	88.6851	0.14732
51.4183	0.79865	32.416	0.01274		39.487	0.41025	88.8311	0.14736
51.5022	0.80726	32.466	0.01211		39.558	0.40898	88.9884	0.14779
51.5848	0.77079	32.517	0.0127		39.628	0.40059	89.1504	0.148
51.6645	0.79968	32.571	0.01328		39.697	0.41659	89.3146	0.14816
51.7457	0.80828	32.628	0.01313		39.765	0.41107	89.4674	0.14863
51.8324	0.80865	32.688	0.01345		39.83	0.41408	89.6133	0.1485
51.9262	0.82539	32.745	0.01256		39.893	0.41717	89.7525	0.14862
52.0227	0.81349	32.798	0.01267		39.957	0.40583	89.8916	0.14866
52.1151	0.80561	32.848	0.01289		40.021	0.41323	90.033	0.14881
52.2032	0.7896	32.898	0.01263		40.086	0.41483	90.1926	0.14902
52.2886	0.78596	32.953	0.01338		40.149	0.40639	90.3568	0.14941
52.3753	0.8067	33.013	0.01343		40.211	0.41671	90.5165	0.14976
52.4635	0.79472	33.072	0.01323		40.275	0.41108	90.6693	0.14986
52.5489	0.79508	33.128	0.01297		40.344	0.42144	90.8153	0.14998
52.6328	0.83272	33.181	0.01287		40.418	0.42166	90.9544	0.15011
52.7154	0.78341	33.231	0.01303		40.493	0.41462	91.0889	0.14994
52.7951	0.80846	33.282	0.01277		40.565	0.4221	91.2349	0.15004
52.8763	0.81305	33.339	0.01331		40.631	0.40929	91.3946	0.15048
52.9616	0.82177	33.398	0.01369		40.695	0.4138	91.5542	0.15071
53.0484	0.8426	33.456	0.01353		40.76	0.42269	91.7139	0.15079
53.1379	0.80583	33.51	0.01274		40.826	0.41419	91.8667	0.15111
53.2317	0.83101	33.561	0.01285		40.893	0.4245	92.0126	0.15115
53.3226	0.8314	33.612	0.01269		40.956	0.41166	92.1518	0.15108
53.415	0.81106	33.664	0.01329		41.019	0.42631	92.2909	0.15106
53.5045	0.84052	33.72	0.01313		41.08	0.4294	92.4391	0.15127
53.5941	0.80371	33.78	0.01394		41.142	0.41654	92.5965	0.1514
53.6836	0.8413	33.838	0.01336		41.209	0.4298	92.7584	0.15184
53.7676	0.8252	33.893	0.01293		41.277	0.42424	92.9181	0.15203
53.8501	0.8088	33.945	0.01342		41.351	0.4288	93.0663	0.15218
53.9327	0.84646	33.995	0.01273		41.423	0.43187	93.21	0.15239
54.0167	0.81358	34.047	0.01316		41.494	0.41615	93.3537	0.1524
54.0992	0.8431	34.105	0.01344		41.562	0.42509	93.4905	0.15241
54.1804	0.84346	34.163	0.01339		41.63	0.42235	93.6342	0.15257
54.2615	0.81461	34.22	0.01356		41.698	0.42693	93.7939	0.15287
54.3497	0.86075	34.275	0.01302		41.762	0.43291	93.9535	0.15311
54.442	0.82808	34.326	0.01319		41.824	0.42293	94.1132	0.1533
54.5386	0.85344	34.376	0.01303		41.887	0.4275	94.2705	0.15357
54.6337	0.85791	34.43	0.01342		41.949	0.435	94.4165	0.15387
54.7247	0.81245	34.487	0.01385		42.014	0.42931	94.5556	0.15377
54.81	0.84214	34.545	0.01364		42.078	0.43387	94.6902	0.1538
54.894	0.82566	34.603	0.01354		42.143	0.42388	94.8361	0.15396
54.9793	0.84693	34.658	0.01333		42.21	0.43428	94.989	0.15417
55.0661	0.85981	34.709	0.0128		42.279	0.43601	95.1509	0.15446
55.1487	0.83109	34.76	0.01329		42.352	0.43034	95.3128	0.15471
55.2298	0.85212	34.813	0.0134		42.425	0.44523	95.4656	0.15495
55.311	0.83584	34.871	0.014		42.498	0.42934	95.6116	0.15494
55.3921	0.84872	34.93	0.01395		42.565	0.43689	95.753	0.15515
55.4747	0.85755	34.986	0.01342		42.63	0.43709	95.8921	0.15533
55.5628	0.83692	35.04	0.01331		42.694	0.42696	96.0335	0.15531
55.6566	0.87497	35.091	0.01305		42.758	0.43892	96.1932	0.1557
55.7545	0.8754	35.141	0.01305		42.822	0.4347	96.3574	0.15609
55.8469	0.85482	35.196	0.01414		42.886	0.43787	96.5147	0.15625
55.9364	0.85521	35.255	0.01371		42.951	0.44544	96.6675	0.15632
56.0218	0.83889	35.314	0.01383		43.013	0.43089	96.8135	0.15645
56.1113	0.86442	35.37	0.01351		43.075	0.44429	96.9549	0.15649
56.1995	0.86073	35.423	0.01335		43.14	0.44009	97.0918	0.15656
56.2848	0.84852	35.474	0.01357		43.21	0.45064	97.2377	0.15674
56.366	0.86968	35.525	0.01315		43.283	0.45232	97.3974	0.15699
56.4472	0.84484	35.579	0.01369		43.357	0.43931	97.5593	0.15718
56.5283	0.87478	35.637	0.01424		43.427	0.43953	97.719	0.15743
56.6123	0.87924	35.696	0.01381		43.494	0.4353	97.8718	0.15776
56.6962	0.85439	35.751	0.01377		43.559	0.43993	98.0132	0.15769
56.7816	0.88848	35.804	0.01334		43.625	0.4534	98.1523	0.1579
56.8711	0.87192	35.855	0.01356		43.691	0.44034	98.2914	0.15776
56.9621	0.89758	35.906	0.01378		43.757	0.44795	98.4397	0.15792
57.0558	0.9065	35.962	0.01357		43.82	0.4466	98.5947	0.15824
57.151	0.86491	36.02	0.01428		43.882	0.44092	98.7612	0.15855
57.2391	0.8862	36.078	0.0138		43.943	0.45143	98.9209	0.1588
57.3259	0.87393	36.135	0.0137		44.007	0.44573	99.0714	0.15887
57.4098	0.86164	36.187	0.0137		44.072	0.45626	99.2174	0.159
57.4938	0.88734	36.238	0.01311		44.14	0.45205	99.3565	0.15918
57.5791	0.86238	36.289	0.01387		44.211	0.44936	99.4933	0.15922
57.6631	0.8881	36.344	0.01426		44.284	0.45693	99.637	0.15926
57.7471	0.88432	36.403	0.01416		44.356	0.44536	99.7967	0.1596
57.8296	0.85931	36.461	0.01406		44.425	0.45003	99.9586	0.16005
57.9108	0.90627	36.516	0.01362		44.493	0.44723	100.114	0.16007
57.9933	0.8813	36.568	0.01374		44.561	0.44599	100.264	0.1602
58.0787	0.91121	36.618	0.0138		44.627	0.45357	100.41	0.16053
58.1738	0.90748	36.67	0.01364		44.691	0.44486	100.549	0.16051
58.2704	0.88254	36.728	0.01452		44.754	0.45251	100.691	0.16038
58.3627	0.92106	36.788	0.01398		44.818	0.45716	100.839	0.16063
58.4509	0.88334	36.846	0.01431		44.882	0.45291	100.996	0.16088
58.5376	0.88373	36.901	0.01388		44.945	0.45902	101.156	0.16127
58.6244	0.89242	36.952	0.01345		45.007	0.45029	101.318	0.16138
58.7139	0.88451	37.002	0.01384		45.072	0.4565	101.471	0.16151
58.7993	0.90596	37.055	0.0139		45.141	0.46266	101.617	0.16168
58.8832	0.8894	37.113	0.01467		45.214	0.45395	101.756	0.16174
58.9616	0.89832	37.172	0.01424		45.288	0.46313	101.895	0.16185
59.0428	0.90288	37.229	0.01381		45.36	0.45741	102.036	0.16192
59.1239	0.8608	37.282	0.01376		45.427	0.44712	102.196	0.16208
59.2079	0.92499	37.332	0.01365		45.493	0.45929	102.36	0.16251
59.2946	0.89983	37.383	0.0141		45.558	0.45053	102.52	0.16271
59.3842	0.90023	37.437	0.01454		45.624	0.45824	102.673	0.16293
59.4751	0.93043	37.495	0.01405		45.689	0.45991	102.819	0.16303
59.5689	0.91387	37.555	0.01461		45.753	0.45417	102.958	0.16304
59.6612	0.9313	37.612	0.01395		45.815	0.46784	103.092	0.16293
59.7536	0.91471	37.665	0.01379		45.876	0.45455	103.238	0.16303
59.8417	0.9023	37.716	0.01396		45.938	0.4652	103.4	0.16352
59.9285	0.91972	37.766	0.01353		46.004	0.46541	103.562	0.1638
60.0125	0.88163	37.821	0.01436		46.074	0.45965	103.719	0.16385
60.0936	0.92048	37.879	0.01475		46.149	0.47341	103.872	0.16425
60.1762	0.91665	37.936	0.01415		46.222	0.46464	104.016	0.16417
60.2615	0.8914	37.992	0.01449		46.291	0.4678	104.155	0.16421
60.3455	0.92164	38.046	0.01378		46.357	0.46506	104.294	0.16434
60.4252	0.88345	38.096	0.01373		46.424	0.45921	104.44	0.16424
60.5064	0.92685	38.148	0.01423		46.492	0.47599	104.598	0.16463
60.5931	0.94012	38.203	0.0144		46.558	0.46413	104.762	0.1651
60.6869	0.92321	38.261	0.01485		46.624	0.46887	104.919	0.16517
60.7834	0.93653	38.319	0.01408		46.686	0.47515	105.07	0.16531
60.88	0.90699	38.376	0.01425		46.747	0.46022	105.216	0.1655
60.9709	0.92029	38.43	0.01415		46.811	0.4786	105.357	0.16554
61.0563	0.91625	38.48	0.01393		46.874	0.46967	105.494	0.16555
61.1416	0.90374	38.531	0.01438		46.94	0.46692	105.638	0.16573
61.2256	0.93436	38.586	0.01439		47.008	0.47767	105.797	0.16612
61.3137	0.91742	38.645	0.015		47.078	0.4719	105.959	0.16629
61.3977	0.9394	38.703	0.01467		47.15	0.47665	106.116	0.16646
61.4789	0.92686	38.759	0.01379		47.222	0.4693	106.272	0.16665
61.56	0.90562	38.811	0.01452		47.291	0.47406	106.42	0.16655
61.6398	0.94053	38.861	0.01391		47.358	0.47732	106.557	0.16682
61.7223	0.93667	38.913	0.01431		47.424	0.46845	106.694	0.16671
61.8091	0.92413	38.971	0.01498		47.489	0.4747	106.839	0.16708
61.9028	0.9634	39.029	0.01438		47.553	0.47184	106.997	0.16731
61.9994	0.93375	39.087	0.01472		47.618	0.47512	107.159	0.16745
62.0931	0.9556	39.142	0.0145		47.682	0.48293	107.318	0.16794
62.1827	0.9301	39.194	0.01395		47.748	0.47097	107.471	0.16801
62.2708	0.92179	39.244	0.01445		47.81	0.47425	107.613	0.16791
62.3604	0.95687	39.297	0.01424		47.871	0.47749	107.754	0.16807
62.4471	0.93131	39.353	0.01486		47.935	0.47919	107.893	0.16811
62.5297	0.94919	39.412	0.01497		48.004	0.48853	108.037	0.16836
62.6095	0.94079	39.468	0.01459		48.079	0.48115	108.196	0.16858
62.6892	0.93694	39.523	0.01459		48.152	0.48596	108.363	0.16881
62.7732	0.95882	39.575	0.01393		48.222	0.48619	108.52	0.16907
62.8557	0.9462	39.625	0.01416		48.288	0.47419	108.673	0.16926
62.9411	0.9466	39.679	0.0145		48.354	0.48204	108.819	0.16943
63.0278	0.96877	39.737	0.01495		48.422	0.47927	108.958	0.16941
63.1146	0.95194	39.795	0.01507		48.49	0.48557	109.093	0.16939
63.2055	0.97838	39.852	0.01452		48.557	0.48729	109.239	0.16961
63.3007	0.95704	39.907	0.01469		48.621	0.47992	109.401	0.17003
63.3972	0.96177	39.958	0.01442		48.681	0.4862	109.563	0.17026
63.4896	0.97975	40.009	0.01397		48.742	0.4833	109.722	0.17037
63.5763	0.93222	40.061	0.0151		48.806	0.48511	109.875	0.17074
63.6603	0.97179	40.118	0.01488		48.872	0.49449	110.016	0.17076
63.7415	0.94181	40.177	0.01477		48.94	0.48395	110.153	0.17056
63.8254	0.95951	40.234	0.01467		49.009	0.49035	110.295	0.1709
63.9094	0.98177	40.288	0.01406		49.08	0.49208	110.441	0.17097
63.9933	0.94297	40.339	0.01462		49.151	0.49081	110.6	0.1712
64.0759	0.97807	40.389	0.01463		49.22	0.49255	110.765	0.17164
64.157	0.96107	40.443	0.0148		49.288	0.47899	110.924	0.17187
64.2382	0.96145	40.502	0.01548		49.356	0.49149	111.077	0.17189
64.3249	1.00117	40.562	0.01493		49.422	0.49933	111.221	0.17199
64.4187	0.97111	40.619	0.01499		49.485	0.48113	111.36	0.17206
64.5152	0.9978	40.673	0.01443		49.548	0.49674	111.497	0.17225
64.609	0.97201	40.723	0.01416		49.612	0.49075	111.643	0.17226
64.6971	0.96361	40.773	0.01461		49.679	0.49406	111.802	0.17264
64.7825	0.98146	40.829	0.01484		49.741	0.49276	111.962	0.17302
64.8706	0.96874	40.887	0.01558		49.803	0.48836	112.117	0.17307
64.9574	0.99996	40.945	0.01508		49.868	0.50552	112.272	0.17333
65.0427	0.98271	41.001	0.01475		49.937	0.49642	112.418	0.17337
65.1281	0.96138	41.053	0.01498		50.011	0.5044	112.555	0.17341
65.2093	0.98803	41.103	0.01465		50.084	0.50154	112.696	0.17354
65.2904	0.96641	41.154	0.01482		50.156	0.49254	112.84	0.17344
65.3716	0.99746	41.21	0.01539		50.223	0.50201	112.997	0.17382
65.4555	0.98036	41.269	0.01512		50.287	0.49145	113.159	0.17409
65.5423	0.98078	41.328	0.01552		50.352	0.4978	113.319	0.17432
65.6318	1.00758	41.384	0.01468		50.419	0.50425	113.474	0.17458
65.7242	0.99917	41.437	0.01491		50.485	0.49824	113.62	0.17442
65.8151	0.99095	41.487	0.01486		50.549	0.50158	113.764	0.17479
65.9075	0.99573	41.538	0.01458		50.611	0.49714	113.901	0.17477
65.997	0.96545	41.595	0.01566		50.671	0.49885	114.044	0.17481
66.0866	1.00547	41.652	0.01533		50.734	0.50068	114.202	0.17532
66.1775	1.00137	41.709	0.01528		50.8	0.5009	114.366	0.17546
66.2601	0.96668	41.765	0.01528		50.869	0.5089	114.523	0.17551
66.3427	1.00217	41.817	0.01444		50.943	0.50442	114.674	0.17565
66.4252	0.98065	41.868	0.01478		51.016	0.50161	114.82	0.17581
66.5092	1.01648	41.921	0.01502		51.087	0.5143	114.959	0.17585
66.5931	1.00794	41.977	0.01536		51.154	0.50045	115.096	0.17589
66.6743	0.99508	42.035	0.01571		51.222	0.50847	115.242	0.17606
66.7568	1.01309	42.093	0.01509		51.291	0.51499	115.404	0.17641
66.8422	1.00025	42.148	0.01527		51.355	0.49807	115.565	0.1765
66.9345	1.03185	42.2	0.01476		51.417	0.5076	115.725	0.1767
67.0297	1.01905	42.251	0.01471		51.478	0.50315	115.878	0.1769
67.1276	0.98834	42.303	0.01528		51.541	0.50954	116.022	0.17691
67.2172	1.01099	42.361	0.01552		51.607	0.51292	116.161	0.17695
67.3025	0.97157	42.42	0.01575		51.671	0.50998	116.3	0.17696
67.3879	1.00289	42.477	0.01536		51.736	0.51804	116.444	0.1774
67.4732	1.02123	42.531	0.01497		51.802	0.50889	116.601	0.17766
67.5586	0.99934	42.582	0.01491		51.871	0.51065	116.765	0.17787
67.6426	1.02638	42.632	0.01481		51.942	0.51558	116.922	0.17801
67.7251	0.9912	42.686	0.01555		52.016	0.51277	117.073	0.178
67.8063	0.99596	42.745	0.01596		52.088	0.51771	117.217	0.17824
67.886	1.0053	42.803	0.01534		52.156	0.51008	117.36	0.17825
67.9686	1.00132	42.86	0.01551		52.223	0.5103	117.497	0.17841
68.0567	1.0595	42.914	0.01512		52.286	0.51368	117.643	0.17855
68.1491	1.02456	42.965	0.01501		52.35	0.50441	117.803	0.17872
68.247	1.0384	43.015	0.01542		52.415	0.51565	117.962	0.17923
68.3408	1.03886	43.069	0.01508		52.479	0.5127	118.122	0.17928
68.4303	0.97686	43.127	0.01583		52.543	0.51455	118.275	0.17936
68.5171	1.0351	43.185	0.01566		52.605	0.52416	118.423	0.17959
68.6038	1.0268	43.241	0.01527		52.668	0.51018	118.562	0.17942
68.692	1.01359	43.295	0.01539		52.732	0.52144	118.701	0.17976
68.7759	1.04103	43.346	0.01534		52.801	0.52483	118.845	0.17972
68.8599	1.00561	43.397	0.0154		52.875	0.52193	119	0.17989
68.9383	1.03719	43.453	0.01529		52.948	0.52688	119.162	0.1804
69.0208	1.0376	43.511	0.01576		53.018	0.51451	119.322	0.18057
69.1034	1.03801	43.568	0.01542		53.085	0.51946	119.475	0.18071
69.1873	1.06526	43.625	0.0156		53.15	0.52287	119.618	0.18076
69.2727	1.02102	43.678	0.01486		53.216	0.5199	119.757	0.18068
69.3622	1.03929	43.729	0.01613		53.282	0.52486	119.892	0.18084
69.4546	1.04878	43.78	0.014		53.349	0.52036	120.036	0.18091
69.5483	1.04022	43.835	0.01746		53.413	0.53002	120.195	0.18142
69.6421	1.04971	43.893	0.01545		53.474	0.52552	120.362	0.18188
69.733	1.01865	43.952	0.01598		53.537	0.51945	120.524	0.18178
69.817	1.01464	44.007	0.01598		53.601	0.53067	120.679	0.18198
69.9038	1.04666	44.06	0.01467		53.666	0.52463	120.825	0.18212
69.9877	1.03798	44.109	0.01559		53.733	0.52803	120.964	0.18216
70.0731	1.0475	44.16	0.01583		53.804	0.53457	121.098	0.18223
70.1556	1.02975	44.217	0.01543		53.876	0.52852	121.247	0.18234
70.2396	1.06177	44.277	0.0163		53.946	0.53507	121.406	0.18287
70.3235	1.07104	44.336	0.01556		54.016	0.53211	121.566	0.18295
70.4033	1.0219	44.391	0.01614		54.085	0.52924	121.726	0.18303
70.4858	1.07187	44.443	0.01546		54.154	0.53734	121.878	0.18333
70.5726	1.0453	44.493	0.01506		54.221	0.52652	122.022	0.18319
70.6663	1.05485	44.545	0.01639		54.285	0.5283	122.161	0.18332
70.7615	1.08679	44.603	0.01617		54.347	0.53169	122.3	0.18333
70.8552	1.02875	44.661	0.0164		54.41	0.52872	122.446	0.18356
70.9448	1.04715	44.719	0.01589		54.475	0.54009	122.601	0.18405
71.0301	1.05228	44.773	0.01526		54.537	0.5276	122.768	0.18419
71.1197	1.06156	44.824	0.01544		54.601	0.5389	122.928	0.18449
71.2065	1.07554	44.874	0.01579		54.666	0.53601	123.078	0.18448
71.2932	1.02623	44.927	0.01603		54.735	0.53459	123.222	0.18443
71.3772	1.07641	44.985	0.0165		54.808	0.5476	123.363	0.18463
71.4569	1.06326	45.045	0.01575		54.881	0.5351	123.5	0.18464
71.5353	1.06365	45.101	0.01599		54.954	0.54013	123.646	0.18484
71.6164	1.09587	45.155	0.01571		55.022	0.53402	123.806	0.18526
71.7018	1.04205	45.207	0.016		55.087	0.52948	123.965	0.18547
71.7885	1.08763	45.257	0.0156		55.151	0.54725	124.12	0.18568
71.8795	1.10169	45.311	0.01596		55.216	0.53792	124.273	0.18566
71.9718	1.06138	45.369	0.01631		55.282	0.54448	124.421	0.18596
72.0642	1.09819	45.426	0.01626		55.345	0.54314	124.561	0.18594
72.1565	1.07592	45.483	0.01597		55.407	0.53535	124.7	0.18592
72.2461	1.06723	45.537	0.01592		55.467	0.5467	124.846	0.18621
72.3356	1.08597	45.588	0.01552		55.529	0.53733	125.001	0.18636
72.4224	1.05449	45.639	0.01605		55.593	0.54714	125.163	0.18672
72.5049	1.06853	45.694	0.01606		55.661	0.54905	125.322	0.18687
72.5861	1.06894	45.751	0.01635		55.736	0.54607	125.477	0.18689
72.6687	1.05124	45.81	0.0163		55.81	0.54633	125.623	0.18714
72.754	1.07895	45.867	0.01607		55.88	0.5354	125.765	0.18712
72.8366	1.06572	45.92	0.0162		55.947	0.53878	125.904	0.18708
72.9191	1.09344	45.972	0.01585		56.015	0.55187	126.045	0.18736
73.0017	1.0802	46.022	0.0158		56.084	0.54887	126.203	0.18766
73.0884	1.07616	46.077	0.01633		56.151	0.55235	126.367	0.18818
73.1808	1.11764	46.136	0.01651		56.215	0.54295	126.524	0.18823
73.2787	1.0908	46.194	0.01664		56.278	0.5464	126.679	0.18822
73.3739	1.10027	46.25	0.01594		56.341	0.55467	126.823	0.18839
73.4648	1.08255	46.303	0.01583		56.406	0.54204	126.962	0.18819
73.5502	1.06009	46.352	0.01619		56.468	0.54706	127.099	0.18838
73.6342	1.10161	46.404	0.01578		56.533	0.55045	127.247	0.18859
73.7195	1.07464	46.461	0.01661		56.6	0.55394	127.407	0.18873
73.8063	1.10721	46.519	0.01667		56.671	0.559	127.569	0.18916
73.8902	1.12136	46.577	0.01604		56.743	0.54802	127.728	0.18912
73.9714	1.0714	46.633	0.01633		56.814	0.55143	127.881	0.18945
74.0511	1.11749	46.685	0.01587		56.883	0.55336	128.025	0.18953
74.1309	1.07671	46.735	0.01599		56.949	0.55191	128.164	0.18936
74.2148	1.10461	46.787	0.01641		57.016	0.55541	128.303	0.18965
74.3044	1.12353	46.843	0.01624		57.081	0.55079	128.447	0.18972
74.3967	1.09652	46.901	0.01701		57.145	0.55428	128.604	0.19
74.4933	1.1428	46.959	0.01625		57.211	0.55776	128.768	0.19043
74.587	1.09276	47.014	0.01597		57.275	0.54822	128.926	0.19045
74.6766	1.0887	47.066	0.01621		57.34	0.56139	129.076	0.19065
74.7619	1.10743	47.117	0.01574		57.402	0.55677	129.222	0.19048
74.8515	1.08507	47.169	0.01645		57.465	0.557	129.366	0.19081
74.9397	1.12687	47.227	0.0167		57.528	0.56206	129.503	0.19073
75.0222	1.09972	47.285	0.01647		57.598	0.55913	129.649	0.19074
75.1006	1.10917	47.342	0.01653		57.672	0.57231	129.806	0.19123
75.1803	1.14193	47.398	0.01601		57.744	0.56283	129.968	0.19148
75.2657	1.11003	47.449	0.01637		57.813	0.55336	130.125	0.19153
75.351	1.13836	47.499	0.01631		57.879	0.56013	130.281	0.19193
75.435	1.12472	47.552	0.01656		57.946	0.55223	130.426	0.1918
75.5203	1.12991	47.609	0.01721		58.015	0.56868	130.563	0.19192
75.6085	1.15349	47.668	0.01669		58.082	0.56085	130.702	0.19187
75.6994	1.11702	47.725	0.01663		58.148	0.55782	130.846	0.19195
75.7932	1.15902	47.779	0.01605		58.21	0.56619	131.001	0.19245
75.8897	1.13185	47.83	0.01653		58.271	0.55656	131.163	0.19257
75.9807	1.10917	47.88	0.01641		58.333	0.56663	131.325	0.19282
76.0688	1.13734	47.934	0.01654		58.397	0.57335	131.478	0.19299
76.1542	1.0962	47.992	0.01714		58.463	0.5654	131.624	0.19294
76.2368	1.13367	48.052	0.01697		58.53	0.57053	131.765	0.19324
76.3207	1.13411	48.109	0.01644		58.6	0.56269	131.902	0.19313
76.4047	1.12067	48.163	0.01651		58.671	0.57274	132.046	0.19327
76.4872	1.14436	48.213	0.01604		58.742	0.56809	132.205	0.19373
76.5712	1.1122	48.264	0.01634		58.812	0.56176	132.37	0.19395
76.6509	1.11717	48.319	0.01718		58.882	0.5718	132.527	0.19441
76.7321	1.13627	48.378	0.0173		58.949	0.56553	132.68	0.19421
76.8188	1.13672	48.436	0.01707		59.015	0.56907	132.826	0.19438
76.9126	1.16047	48.492	0.01678		59.077	0.5709	132.967	0.19446
77.0091	1.14229	48.544	0.01643		59.141	0.56293	133.102	0.19437
77.1029	1.13821	48.594	0.01667		59.205	0.57788	133.25	0.19474
77.191	1.13867	48.645	0.01644		59.27	0.57651	133.407	0.19485
77.275	1.10646	48.7	0.01728		59.332	0.57834	133.569	0.19519
77.3618	1.15351	48.76	0.01729		59.394	0.57856	133.729	0.19534
77.4499	1.15855	48.819	0.01658		59.46	0.56895	133.882	0.19546
77.5367	1.14991	48.874	0.01688		59.529	0.58074	134.023	0.19563
77.6206	1.15946	48.927	0.01629		59.602	0.581	134.162	0.19558
77.7018	1.12739	48.978	0.0166		59.677	0.57637	134.304	0.19569
77.7829	1.15575	49.028	0.01666		59.749	0.57985	134.45	0.19595
77.8641	1.16076	49.085	0.01679		59.816	0.56531	134.605	0.19607
77.9494	1.1521	49.143	0.01739		59.88	0.5771	134.771	0.19659
78.0362	1.17566	49.2	0.01674		59.945	0.58386	134.933	0.19661
78.1257	1.12959	49.256	0.01687		60.012	0.57758	135.081	0.19669
78.2181	1.16265	49.308	0.01687		60.079	0.58768	135.227	0.19682
78.309	1.16795	49.359	0.01628		60.141	0.57966	135.369	0.19667
78.4	1.1356	49.411	0.01718		60.202	0.58319	135.506	0.19691
78.4909	1.16892	49.467	0.01701		60.264	0.5801	135.649	0.19705
78.5805	1.15543	49.525	0.0172		60.326	0.57699	135.807	0.19728
78.6701	1.15591	49.584	0.01738		60.393	0.59045	135.969	0.19778
78.754	1.17033	49.639	0.01655		60.462	0.58244	136.124	0.19771
78.8366	1.14248	49.692	0.01698		60.536	0.58936	136.279	0.19792
78.9177	1.18524	49.742	0.01656		60.61	0.58791	136.425	0.19809
79.0031	1.15767	49.795	0.01675		60.68	0.57665	136.564	0.19775
79.0856	1.16266	49.852	0.01765		60.747	0.59013	136.701	0.19805
79.1682	1.17716	49.91	0.01712		60.814	0.58372	136.849	0.19813
79.2493	1.14947	49.967	0.01713		60.882	0.59063	137.006	0.19841
79.3361	1.18751	50.021	0.01653		60.948	0.59087	137.168	0.19885
79.4284	1.1691	50.072	0.01648		61.009	0.58118	137.328	0.19884
79.5236	1.18369	50.122	0.01702		61.071	0.59295	137.483	0.19915
79.6201	1.19829	50.176	0.01715		61.134	0.58658	137.629	0.1991
79.7111	1.15652	50.235	0.01782		61.198	0.59006	137.768	0.19927
79.7964	1.17591	50.294	0.0174		61.262	0.59365	137.907	0.19948
79.879	1.1623	50.352	0.01687		61.328	0.58233	138.051	0.19933
79.9644	1.16733	50.405	0.01694		61.395	0.59251	138.208	0.19987
80.0511	1.20549	50.456	0.01658		61.463	0.58778	138.372	0.20015
80.1365	1.16366	50.507	0.01719		61.535	0.59303	138.53	0.20014
80.2176	1.19692	50.56	0.01743		61.607	0.60488	138.683	0.20032
80.3002	1.1786	50.617	0.0175		61.681	0.58857	138.829	0.2002
80.3799	1.16953	50.676	0.01775		61.749	0.59381	138.968	0.20034
80.4625	1.19361	50.731	0.01721		61.815	0.59069	139.105	0.20039
80.5492	1.17507	50.785	0.01716		61.879	0.59092	139.248	0.20047
80.643	1.20874	50.837	0.01723		61.943	0.60113	139.41	0.20094
80.7409	1.22343	50.887	0.01663		62.008	0.59303	139.572	0.20109
80.8333	1.19562	50.942	0.0176		62.072	0.59998	139.732	0.20134
80.9228	1.19123	51.001	0.01797		62.137	0.60022	139.887	0.20156
81.0096	1.17288	51.059	0.01725		62.199	0.59209	140.031	0.20141
81.0978	1.19705	51.115	0.01732		62.261	0.60068	140.167	0.20155
81.1859	1.20684	51.169	0.01702		62.325	0.59255	140.306	0.20146
81.2685	1.17891	51.219	0.01697		62.394	0.60281	140.452	0.20177
81.3524	1.21728	51.27	0.01709		62.468	0.61145	140.61	0.20195
81.4322	1.17978	51.325	0.01789		62.541	0.6	140.772	0.20219
81.5147	1.19931	51.383	0.01765		62.61	0.60025	140.929	0.2026
81.5973	1.21397	51.442	0.01723		62.676	0.59722	141.08	0.20239
81.6812	1.18599	51.498	0.01742		62.741	0.60074	141.226	0.20253
81.7694	1.21958	51.551	0.01706		62.809	0.60773	141.367	0.20274
81.8575	1.19161	51.601	0.01731		62.875	0.59456	141.506	0.20259
81.9499	1.19677	51.651	0.01762		62.941	0.60484	141.65	0.20286
82.0436	1.22576	51.707	0.01739		63.004	0.60171	141.809	0.20311
82.1374	1.19778	51.767	0.01806		63.067	0.59865	141.971	0.20349
82.2255	1.20784	51.826	0.01782		63.129	0.61057	142.129	0.20351
82.3109	1.18936	51.882	0.01722		63.192	0.60076	142.284	0.20357
82.3962	1.1945	51.934	0.01772		63.258	0.60941	142.432	0.20375
82.4802	1.21881	51.984	0.01699		63.326	0.61131	142.569	0.20366
82.5642	1.20009	52.036	0.01767		63.396	0.60828	142.708	0.2037
82.6481	1.21973	52.093	0.0184		63.468	0.61686	142.852	0.20411
82.7335	1.22488	52.151	0.01768		63.538	0.60368	143.009	0.20419
82.8174	1.20636	52.21	0.01757		63.608	0.61237	143.171	0.20464
82.8972	1.24008	52.264	0.01708		63.677	0.60592	143.331	0.20483
82.9797	1.20233	52.315	0.01709		63.746	0.60445	143.484	0.20478
83.0651	1.22201	52.365	0.01777		63.812	0.61148	143.625	0.20505
83.1589	1.25115	52.418	0.01747		63.875	0.59821	143.766	0.20497
83.2554	1.22305	52.475	0.01833		63.939	0.61534	143.903	0.20527
83.3491	1.23297	52.534	0.01821		64.003	0.61384	144.047	0.20525
83.4359	1.21912	52.592	0.01779		64.067	0.61582	144.204	0.20534
83.5226	1.22922	52.647	0.01762		64.129	0.62618	144.373	0.20605
83.6108	1.23934	52.698	0.01713		64.192	0.60783	144.533	0.20611
83.699	1.19679	52.748	0.01769		64.256	0.61818	144.683	0.20613
83.7857	1.24996	52.801	0.01763		64.325	0.61678	144.831	0.20637
83.8697	1.23113	52.859	0.01825		64.399	0.61367	144.971	0.20609
83.9494	1.21249	52.917	0.01844		64.473	0.6156	145.105	0.20636
84.0306	1.23673	52.973	0.01722		64.546	0.61927	145.251	0.20641
84.1131	1.21338	53.028	0.01784		64.613	0.61447	145.411	0.20676
84.1957	1.2473	53.079	0.01742		64.678	0.61637	145.573	0.20705
84.2838	1.2478	53.13	0.01712		64.743	0.61661	145.735	0.20697
84.3706	1.23389	53.184	0.01847		64.809	0.62369	145.887	0.2075
84.463	1.27286	53.241	0.01805		64.874	0.61884	146.029	0.20727
84.5553	1.22523	53.299	0.01818		64.937	0.62074	146.166	0.20734
84.6491	1.26424	53.357	0.01837		65	0.62441	146.307	0.20755
84.74	1.25529	53.411	0.01758		65.061	0.61271	146.453	0.2074
84.8281	1.23641	53.462	0.01789		65.122	0.62487	146.61	0.20793
84.9163	1.25627	53.513	0.01759		65.188	0.62512	146.775	0.20835
84.9989	1.19405	53.567	0.01784		65.258	0.62872	146.936	0.20841
85.08	1.24749	53.626	0.01871		65.332	0.63585	147.087	0.20869
85.1612	1.25268	53.684	0.01792		65.405	0.62251	147.233	0.20854
85.2465	1.23871	53.74	0.01786		65.475	0.62277	147.374	0.20892
85.3305	1.27778	53.793	0.01744		65.541	0.62302	147.511	0.2088
85.4102	1.2299	53.843	0.01769		65.608	0.62671	147.655	0.20864
85.4928	1.25452	53.894	0.01807		65.677	0.63543	147.815	0.20933
85.581	1.26473	53.95	0.01814		65.743	0.61869	147.972	0.20948
85.6747	1.26051	54.009	0.01882		65.807	0.62402	148.125	0.20963
85.7699	1.28503	54.067	0.01815		65.87	0.62593	148.278	0.20968
85.8664	1.25185	54.124	0.01772		65.932	0.61939	148.424	0.20957
85.9574	1.25711	54.176	0.01792		65.995	0.63152	148.563	0.20991
86.0427	1.27208	54.226	0.01737		66.059	0.62329	148.704	0.20979
86.1281	1.22429	54.278	0.0183		66.125	0.63034	148.85	0.21013
86.212	1.27802	54.333	0.01855		66.193	0.63741	149.01	0.21042
86.3002	1.28328	54.392	0.01819		66.263	0.63087	149.174	0.21058
86.3855	1.25473	54.449	0.01856		66.336	0.63796	149.336	0.21107
86.4653	1.27446	54.504	0.01802		66.408	0.63142	149.491	0.21102
86.5464	1.25063	54.557	0.01814		66.477	0.62486	149.635	0.21084
86.6262	1.26083	54.608	0.01815		66.542	0.63193	149.774	0.21108
86.7101	1.2663	54.659	0.01803		66.608	0.62535	149.913	0.21103
86.7983	1.27156	54.717	0.01891		66.672	0.64101	150.056	0.2112
86.8906	1.29141	54.775	0.01854		66.738	0.6292	150.214	0.21133
86.9858	1.25806	54.833	0.01843		66.803	0.63807	150.378	0.21175
87.0781	1.28292	54.888	0.01825		66.868	0.64523	150.535	0.212
87.1677	1.26385	54.94	0.01757		66.932	0.62825	150.688	0.21186
87.2545	1.25954	54.99	0.01813		66.995	0.63533	150.834	0.2122
87.344	1.30378	55.042	0.01802		67.056	0.63735	150.973	0.21225
87.435	1.26055	55.098	0.0187		67.12	0.63412	151.108	0.21199
87.5175	1.26579	55.157	0.0189		67.191	0.64469	151.252	0.2124
87.5973	1.30045	55.215	0.01822		67.265	0.64152	151.411	0.21256
87.677	1.2717	55.269	0.01841		67.337	0.64525	151.573	0.213
87.761	1.30618	55.321	0.01811		67.406	0.63689	151.735	0.21306
87.8435	1.28222	55.371	0.01818		67.472	0.63377	151.89	0.21308
87.9275	1.28269	55.424	0.01856		67.539	0.64603	152.034	0.21336
88.0142	1.31745	55.483	0.01863		67.608	0.63766	152.173	0.21324
88.101	1.27407	55.542	0.01913		67.675	0.64486	152.31	0.21341
88.1933	1.30866	55.6	0.01845		67.74	0.64681	152.454	0.21349
88.2871	1.28975	55.654	0.01834		67.802	0.6384	152.613	0.21372
88.3808	1.29028	55.705	0.01816		67.863	0.64559	152.777	0.21421
88.4732	1.31507	55.754	0.01779		67.924	0.64066	152.935	0.21417
88.5627	1.24229	55.809	0.01885		67.988	0.64776	153.085	0.21428
88.6481	1.30141	55.867	0.01892		68.055	0.65668	153.229	0.21457
88.7293	1.30188	55.926	0.01849		68.123	0.64142	153.373	0.21431
88.8132	1.27805	55.983	0.01856		68.192	0.64855	153.509	0.21466
88.8972	1.32256	56.035	0.01813		68.263	0.64713	153.655	0.2146
88.9825	1.26913	56.085	0.01832		68.335	0.64563	153.815	0.2149
89.0651	1.31366	56.136	0.01883		68.405	0.65287	153.975	0.21525
89.1448	1.28955	56.19	0.01877		68.473	0.64446	154.132	0.21524
89.226	1.3047	56.25	0.01916		68.541	0.6534	154.287	0.21563
89.3127	1.36425	56.309	0.01873		68.606	0.65014	154.433	0.21558
89.4065	1.29607	56.365	0.01842		68.67	0.64351	154.57	0.21559
89.5031	1.33572	56.418	0.01861		68.733	0.65584	154.709	0.2158
89.5954	1.30681	56.469	0.01824		68.797	0.64218	154.855	0.21558
89.685	1.28292	56.519	0.01881		68.863	0.65635	155.012	0.21614
89.7689	1.32253	56.575	0.01876		68.926	0.64789	155.172	0.21636
89.8571	1.29862	56.633	0.01889		68.988	0.64643	155.334	0.21639
89.9424	1.32353	56.69	0.01927		69.052	0.65887	155.487	0.21691
90.0292	1.33394	56.746	0.01815		69.121	0.65565	155.628	0.21649
90.1145	1.28532	56.799	0.0186		69.195	0.66113	155.77	0.21687
90.1957	1.33491	56.849	0.01829		69.269	0.65793	155.909	0.21681
90.2768	1.30584	56.902	0.01842		69.342	0.64949	156.052	0.21679
90.358	1.31115	56.957	0.01931		69.409	0.65324	156.212	0.21736
90.4433	1.34119	57.015	0.01906		69.473	0.64828	156.379	0.21755
90.5301	1.33199	57.074	0.01932		69.538	0.65556	156.536	0.21784
90.6196	1.3473	57.13	0.01889		69.604	0.66102	156.689	0.21786
90.712	1.32311	57.182	0.01808		69.67	0.65778	156.835	0.21794
90.8029	1.32849	57.233	0.01896		69.732	0.66152	156.972	0.21812
90.8939	1.3341	57.285	0.0184		69.795	0.65122	157.108	0.21783
90.9835	1.2999	57.341	0.01929		69.856	0.66372	157.257	0.21815
91.073	1.33513	57.401	0.01974		69.918	0.66567	157.416	0.21851
91.1626	1.33565	57.458	0.01867		69.985	0.65546	157.576	0.21863
91.2479	1.31622	57.512	0.01906		70.055	0.66803	157.738	0.21896
91.3305	1.35146	57.564	0.01812		70.129	0.66478	157.891	0.21905
91.4116	1.32225	57.614	0.0185		70.201	0.66678	158.032	0.21913
91.497	1.33248	57.666	0.01901		70.272	0.6706	158.171	0.21929
91.5795	1.33806	57.724	0.0194		70.34	0.65511	158.31	0.21914
91.6593	1.29882	57.784	0.0196		70.408	0.66415	158.456	0.21956
91.7418	1.35386	57.841	0.0191		70.476	0.66786	158.614	0.21971
91.8286	1.34438	57.895	0.01854		70.54	0.66115	158.778	0.21998
91.921	1.3498	57.947	0.01899		70.601	0.66491	158.94	0.22038
92.0175	1.38523	57.997	0.01849		70.663	0.65808	159.09	0.22009
92.1127	1.32114	58.05	0.0195		70.726	0.66884	159.234	0.2203
92.205	1.35145	58.107	0.01926		70.79	0.66564	159.378	0.22045
92.2904	1.33216	58.165	0.01901		70.855	0.66934	159.512	0.22033
92.3757	1.32776	58.222	0.01902		70.921	0.67668	159.656	0.22051
92.4597	1.36784	58.276	0.01883		70.987	0.66461	159.816	0.22077
92.545	1.33852	58.328	0.01922		71.057	0.67197	159.978	0.22114
92.6304	1.36885	58.379	0.01904		71.129	0.67751	160.133	0.22122
92.7129	1.33458	58.433	0.01898		71.203	0.67254	160.285	0.22121
92.7941	1.32502	58.491	0.01995		71.275	0.67981	160.431	0.22153
92.8738	1.36538	58.55	0.01906		71.342	0.66599	160.571	0.2213
92.9564	1.33108	58.607	0.01925		71.408	0.66451	160.71	0.22152
93.0446	1.37642	58.661	0.01901		71.47	0.67359	160.856	0.22177
93.1383	1.35688	58.71	0.01844		71.535	0.66855	161.013	0.22173
93.2348	1.35745	58.761	0.01927		71.599	0.67756	161.175	0.22236
93.3286	1.3781	58.815	0.01928		71.663	0.67251	161.337	0.22229
93.4167	1.31874	58.872	0.0198		71.728	0.67276	161.49	0.22254
93.5049	1.36416	58.931	0.01987		71.79	0.67831	161.636	0.2227
93.5931	1.35953	58.988	0.01905		71.851	0.67324	161.775	0.2225
93.6798	1.34013	59.041	0.01918		71.916	0.69124	161.914	0.22282
93.7638	1.38067	59.092	0.01887		71.986	0.68437	162.058	0.22277
93.8463	1.33616	59.142	0.01887		72.059	0.68292	162.215	0.22303
93.9275	1.36663	59.197	0.01971		72.133	0.69211	162.379	0.22357
94.01	1.37204	59.257	0.01965		72.203	0.67289	162.539	0.22342
94.094	1.35259	59.316	0.01985		72.27	0.67847	162.692	0.22381
94.1779	1.38805	59.372	0.01928		72.336	0.68047	162.838	0.22383
94.2647	1.37354	59.425	0.01897		72.403	0.67725	162.974	0.22374
94.3529	1.37405	59.475	0.01917		72.468	0.68628	163.111	0.22395
94.4438	1.38469	59.527	0.01886		72.533	0.67776	163.257	0.22376
94.5375	1.38007	59.583	0.02009		72.597	0.68332	163.419	0.22426
94.6299	1.3959	59.641	0.02002		72.659	0.68174	163.581	0.22446
94.7194	1.36115	59.7	0.01958		72.721	0.6785	163.741	0.22441
94.8048	1.3767	59.755	0.01971		72.786	0.68755	163.894	0.22493
94.8916	1.38733	59.806	0.01857		72.851	0.6914	164.037	0.22479
94.9755	1.36263	59.856	0.01928		72.918	0.69342	164.176	0.22484
95.0595	1.41848	59.908	0.01967		72.989	0.6973	164.315	0.22492
95.1434	1.38364	59.964	0.01961		73.06	0.6869	164.459	0.22493
95.2274	1.35914	60.024	0.02026		73.13	0.68892	164.616	0.22529
95.3099	1.4049	60.082	0.01969		73.201	0.69455	164.778	0.22539
95.3897	1.36008	60.137	0.01931		73.269	0.69308	164.936	0.2257
95.4708	1.38557	60.189	0.01925		73.339	0.69696	165.089	0.22579
95.559	1.39624	60.239	0.01881		73.404	0.68651	165.232	0.2257
95.6527	1.39183	60.291	0.01984		73.468	0.69212	165.376	0.22602
95.7493	1.41248	60.349	0.01972		73.531	0.68518	165.513	0.22586
95.8417	1.36269	60.407	0.01992		73.595	0.69077	165.659	0.22608
95.9298	1.3833	60.463	0.01987		73.659	0.7	165.818	0.22642
96.0166	1.39895	60.518	0.01929		73.722	0.69314	165.98	0.22647
96.1047	1.40467	60.569	0.01956		73.784	0.69875	166.138	0.22688
96.1929	1.42532	60.62	0.01924		73.849	0.70076	166.293	0.2269
96.2796	1.3702	60.674	0.0197		73.918	0.69567	166.439	0.22681
96.3636	1.40101	60.731	0.02028		73.991	0.70493	166.576	0.22706
96.4433	1.39129	60.79	0.01971		74.065	0.69451	166.712	0.22693
96.5245	1.3766	60.848	0.02011		74.137	0.70193	166.858	0.22733
96.6042	1.42282	60.902	0.01947		74.204	0.68609	167.014	0.22752
96.6896	1.38776	60.954	0.01948		74.27	0.68994	167.175	0.22775
96.775	1.40344	61.004	0.01974		74.334	0.70096	167.337	0.22809
96.8645	1.41418	61.058	0.01962		74.4	0.69046	167.49	0.22797
96.9554	1.37412	61.116	0.02053		74.466	0.70685	167.634	0.22819
97.0478	1.43547	61.175	0.02034		74.529	0.70351	167.775	0.2283
97.1402	1.40561	61.231	0.01951		74.592	0.68937	167.912	0.22824
97.2311	1.41138	61.284	0.01977		74.653	0.70585	168.054	0.2286
97.3235	1.45759	61.335	0.01939		74.715	0.69886	168.213	0.22866
97.413	1.397	61.385	0.01959		74.781	0.70276	168.38	0.22914
97.4956	1.40772	61.44	0.02033		74.851	0.71381	168.539	0.22927
97.5767	1.41343	61.499	0.02033		74.925	0.7051	168.692	0.22929
97.6579	1.41892	61.557	0.02034		74.999	0.71078	168.838	0.22965
97.7432	1.44993	61.614	0.01975		75.069	0.69851	168.977	0.22931
97.8258	1.39943	61.667	0.01956		75.135	0.70054	169.114	0.22939
97.9069	1.41016	61.717	0.01996		75.201	0.70257	169.26	0.22979
97.9881	1.42089	61.768	0.01957		75.269	0.70284	169.42	0.22981
98.0735	1.41114	61.823	0.02037		75.334	0.71037	169.582	0.23029
98.1658	1.43723	61.881	0.02062		75.4	0.70337	169.741	0.23021
98.2638	1.41752	61.939	0.02031		75.463	0.7055	169.894	0.2305
98.3617	1.43841	61.995	0.0204		75.525	0.71291	170.035	0.23059
98.4513	1.41864	62.048	0.01928		75.588	0.70777	170.175	0.23042
98.5366	1.38831	62.099	0.01961		75.652	0.71708	170.314	0.23071
98.6206	1.445	62.15	0.01988		75.717	0.71192	170.462	0.23076
98.7059	1.4302	62.207	0.02008		75.784	0.71585	170.617	0.23106
98.7927	1.44604	62.265	0.02082		75.855	0.71968	170.784	0.23149
98.8766	1.44655	62.323	0.01997		75.928	0.71644	170.943	0.23155
98.9578	1.40609	62.379	0.02004		76	0.71484	171.094	0.23178
99.0389	1.44753	62.431	0.01998		76.069	0.70794	171.24	0.23172
99.1201	1.42262	62.481	0.0196		76.135	0.70088	171.379	0.23173
99.2027	1.42311	62.533	0.02058		76.2	0.7121	171.516	0.23195
99.2922	1.44907	62.589	0.02039		76.265	0.7105	171.659	0.23175
99.3859	1.43956	62.647	0.02059		76.329	0.7144	171.819	0.2323
99.4811	1.48093	62.706	0.02048		76.394	0.71644	171.981	0.23261
99.5734	1.4354	62.76	0.01956		76.459	0.71315	172.138	0.23266
99.6616	1.41023	62.812	0.02035		76.524	0.72064	172.291	0.233
99.7498	1.46217	62.862	0.0201		76.587	0.71002	172.437	0.23291
99.8393	1.44228	62.914	0.02023		76.649	0.71937	172.574	0.23295
99.9275	1.46325	62.972	0.0215		76.713	0.71774	172.713	0.23293
100.011	1.44837	63.032	0.02077		76.782	0.71624	172.861	0.23301
100.093	1.43851	63.09	0.02032		76.856	0.73111	173.019	0.23346
100.172	1.46475	63.145	0.01987		76.929	0.71505	173.178	0.23366
100.256	1.44479	63.196	0.01988		76.999	0.7189	173.34	0.23382
100.339	1.46576	63.246	0.02014		77.065	0.72285	173.495	0.23409
100.423	1.47133	63.299	0.01996		77.132	0.71221	173.639	0.23385
100.507	1.42557	63.357	0.0214		77.2	0.73253	173.78	0.23411
100.595	1.46732	63.416	0.02069		77.267	0.72189	173.917	0.23402
100.686	1.44737	63.473	0.02037		77.333	0.72394	174.061	0.23424
100.78	1.47882	63.526	0.02024		77.395	0.72965	174.218	0.23465
100.875	1.47941	63.577	0.01973		77.457	0.71531	174.385	0.23482
100.967	1.43868	63.628	0.02052		77.518	0.7247	174.542	0.23505
101.055	1.47013	63.681	0.0208		77.582	0.72496	174.695	0.23524
101.139	1.45518	63.739	0.02093		77.649	0.72344	174.841	0.23508
101.222	1.4402	63.799	0.02146		77.716	0.73646	174.98	0.23527
101.307	1.47167	63.855	0.02035		77.786	0.7221	175.115	0.2351
101.391	1.4671	63.909	0.02036		77.856	0.73883	175.263	0.23547
101.475	1.49326	63.96	0.02023		77.927	0.72816	175.422	0.23585
101.558	1.4473	64.01	0.02024		77.997	0.72665	175.587	0.23587
101.637	1.44269	64.064	0.0209		78.065	0.73611	175.744	0.23614
101.72	1.48969	64.123	0.02117		78.133	0.72901	175.899	0.23591
101.807	1.4643	64.18	0.02092		78.198	0.72568	176.041	0.23617
101.9	1.51674	64.236	0.02046		78.26	0.72953	176.18	0.23622
101.997	1.4863	64.289	0.02021		78.322	0.72798	176.319	0.23602
102.089	1.46091	64.34	0.02054		78.387	0.73553	176.462	0.23653
102.176	1.4874	64.392	0.02075		78.453	0.7322	176.62	0.23658
102.261	1.44641	64.448	0.02102		78.515	0.72877	176.782	0.23703
102.35	1.49867	64.506	0.02162		78.578	0.73631	176.939	0.23737
102.436	1.49411	64.564	0.0205		78.644	0.73658	177.09	0.23714
102.523	1.45308	64.62	0.02073		78.713	0.73687	177.238	0.2373
102.607	1.49516	64.673	0.02019		78.788	0.7391	177.379	0.23731
102.687	1.48519	64.724	0.02033		78.862	0.7449	177.518	0.23743
102.769	1.51173	64.775	0.02114		78.934	0.73598	177.664	0.23758
102.85	1.47597	64.831	0.02095		79.002	0.71973	177.822	0.23782
102.936	1.45556	64.89	0.02167		79.067	0.73652	177.984	0.23832
103.023	1.52378	64.948	0.02116		79.131	0.73859	178.141	0.23818
103.112	1.51898	65.003	0.02036		79.196	0.73525	178.296	0.23835
103.206	1.49373	65.055	0.02083		79.262	0.74656	178.442	0.23863
103.298	1.4943	65.105	0.02044		79.326	0.73389	178.579	0.23826
103.389	1.46876	65.157	0.02131		79.388	0.73965	178.718	0.23865
103.477	1.52663	65.215	0.02171		79.448	0.7399	178.862	0.2387
103.567	1.51157	65.273	0.02132		79.511	0.74016	179.017	0.23893
103.655	1.49649	65.331	0.02133		79.577	0.74968	179.179	0.23938
103.739	1.476	65.386	0.02041		79.647	0.74446	179.341	0.23937
103.823	1.48188	65.438	0.02088		79.721	0.75028	179.494	0.23964
103.906	1.53445	65.489	0.02103		79.795	0.74688	179.637	0.23944
103.991	1.5142	65.541	0.02076		79.865	0.73799	179.779	0.23948
104.073	1.48854	65.597	0.02176		79.931	0.74563	179.915	0.23978
104.155	1.52036	65.655	0.0217		79.998	0.7441	180.059	0.23968
104.237	1.51573	65.712	0.02118		80.066	0.74801	180.219	0.24021
104.323	1.53707	65.766	0.02118		80.131	0.74828	180.385	0.24041
104.413	1.51683	65.819	0.0204		80.194	0.73934	180.545	0.24044
104.51	1.48606	65.87	0.0208		80.255	0.7507	180.695	0.24085
104.607	1.52832	65.923	0.02094		80.318	0.74542	180.844	0.24065
104.698	1.50805	65.981	0.02181		80.384	0.75305	180.981	0.24087
104.783	1.50857	66.039	0.02162		80.448	0.75514	181.117	0.24092
104.868	1.49855	66.097	0.02091		80.513	0.73875	181.263	0.24089
104.952	1.48875	66.151	0.02117		80.58	0.75945	181.423	0.24149
105.04	1.54699	66.202	0.02038		80.648	0.75791	181.585	0.24166
105.124	1.51068	66.252	0.02058		80.719	0.75445	181.745	0.24179
105.205	1.49029	66.305	0.02185		80.792	0.76034	181.897	0.24191
105.288	1.50652	66.363	0.02146		80.865	0.74768	182.039	0.24164
105.368	1.4807	66.421	0.022		80.933	0.75534	182.178	0.24194
105.45	1.54417	66.479	0.02148		80.999	0.75006	182.317	0.24191
105.537	1.51839	66.532	0.02055		81.064	0.75407	182.465	0.24214
105.631	1.51897	66.583	0.02089		81.128	0.75616	182.62	0.24263
105.729	1.55651	66.633	0.02076		81.193	0.75269	182.785	0.24262
105.823	1.52016	66.687	0.02139		81.258	0.7623	182.946	0.24293
105.911	1.5313	66.746	0.02219		81.322	0.75514	183.097	0.24291
105.999	1.52667	66.806	0.0216		81.383	0.75348	183.243	0.24303
106.087	1.54818	66.863	0.02141		81.446	0.76309	183.384	0.24322
106.174	1.54354	66.917	0.02086		81.51	0.75218	183.521	0.24305
106.256	1.48088	66.967	0.02087		81.579	0.76182	183.667	0.24339
106.339	1.56556	67.017	0.02143		81.653	0.77149	183.825	0.24377
106.42	1.53966	67.073	0.02164		81.726	0.75682	183.986	0.24394
106.503	1.5298	67.132	0.0223		81.796	0.76078	184.139	0.24425
106.586	1.56714	67.19	0.0217		81.862	0.7518	184.292	0.24391
106.67	1.50958	67.245	0.02131		81.927	0.75949	184.438	0.24406
106.756	1.55239	67.296	0.02078		81.994	0.76161	184.579	0.24437
106.844	1.55838	67.347	0.02127		82.061	0.75263	184.719	0.24412
106.936	1.52705	67.399	0.02193		82.127	0.76033	184.865	0.24461
107.03	1.55956	67.455	0.02194		82.19	0.75316	185.022	0.24477
107.124	1.49651	67.515	0.02189		82.252	0.75709	185.182	0.24496
107.212	1.52355	67.573	0.0219		82.315	0.7687	185.344	0.24523
107.299	1.53474	67.627	0.02082		82.378	0.75954	185.499	0.2452
107.384	1.55113	67.679	0.02136		82.444	0.76924	185.642	0.24541
107.468	1.5782	67.729	0.02164		82.511	0.76573	185.784	0.24539
107.551	1.5363	67.781	0.02124		82.581	0.76602	185.923	0.24554
107.635	1.55271	67.838	0.02234		82.652	0.77757	186.066	0.24581
107.718	1.56912	67.897	0.02206		82.722	0.76097	186.224	0.24583
107.804	1.53787	67.954	0.0216		82.792	0.76495	186.388	0.24658
107.885	1.57017	68.01	0.02181		82.861	0.771	186.545	0.24642
107.966	1.53888	68.061	0.0206		82.93	0.77498	186.696	0.24629
108.053	1.54986	68.111	0.02162		82.997	0.77526	186.842	0.24663
108.148	1.60367	68.165	0.02183		83.06	0.7511	186.981	0.24639
108.243	1.5406	68.221	0.02232		83.123	0.7683	187.118	0.24662
108.334	1.56232	68.28	0.0222		83.187	0.77422	187.266	0.24659
108.424	1.54695	68.338	0.02124		83.252	0.76884	187.426	0.24698
108.51	1.54226	68.393	0.02201		83.314	0.77476	187.59	0.24737
108.6	1.59065	68.445	0.02126		83.377	0.76936	187.747	0.24721
108.687	1.54335	68.495	0.02147		83.443	0.77345	187.9	0.24759
108.774	1.54913	68.548	0.02208		83.51	0.77744	188.046	0.24768
108.857	1.56561	68.606	0.02224		83.583	0.77404	188.185	0.24743
108.939	1.53419	68.665	0.0225		83.657	0.78567	188.324	0.24781
109.018	1.57736	68.721	0.02156		83.729	0.77466	188.468	0.24767
109.1	1.5564	68.775	0.02157		83.796	0.76915	188.625	0.24813
109.182	1.57315	68.825	0.02186		83.861	0.77139	188.787	0.24841
109.269	1.58968	68.876	0.02118		83.925	0.77166	188.945	0.24832
109.356	1.5635	68.93	0.02233		83.991	0.77947	189.095	0.24859
109.449	1.60134	68.989	0.02254		84.057	0.77407	189.241	0.24857
109.542	1.56992	69.047	0.0223		84.122	0.77434	189.383	0.24866
109.635	1.57051	69.104	0.02215		84.184	0.78409	189.519	0.24866
109.725	1.60311	69.158	0.0217		84.246	0.77486	189.665	0.24882
109.815	1.56087	69.209	0.02176		84.307	0.78276	189.827	0.24951
109.904	1.58823	69.26	0.02197		84.373	0.79059	189.987	0.24953
109.987	1.56195	69.314	0.02204		84.443	0.78706	190.144	0.24948
110.066	1.56245	69.372	0.02288		84.517	0.80072	190.297	0.24982
110.15	1.61135	69.43	0.02226		84.591	0.78016	190.445	0.2498
110.233	1.57978	69.486	0.02207		84.661	0.77661	190.585	0.24996
110.317	1.60164	69.539	0.02187		84.727	0.77305	190.724	0.2499
110.398	1.5861	69.59	0.02161		84.794	0.77333	190.867	0.24998
110.482	1.57584	69.64	0.02217		84.861	0.79082	191.022	0.25037
110.569	1.59798	69.697	0.02223		84.928	0.77972	191.184	0.25057
110.661	1.58249	69.755	0.02265		84.992	0.7894	191.344	0.25085
110.758	1.63663	69.813	0.02294		85.054	0.78593	191.497	0.25091
110.854	1.5998	69.869	0.02179		85.118	0.7862	191.641	0.25077
110.945	1.55737	69.922	0.0218		85.182	0.79219	191.782	0.25104
111.031	1.57929	69.972	0.02172		85.245	0.78479	191.919	0.25101
111.114	1.56371	70.024	0.02207		85.31	0.79648	192.062	0.25121
111.2	1.58589	70.079	0.02305		85.377	0.7949	192.222	0.25167
111.287	1.61867	70.137	0.02319		85.447	0.78377	192.389	0.25174
111.371	1.5706	70.196	0.02279		85.519	0.80693	192.548	0.25204
111.452	1.59277	70.251	0.02189		85.591	0.79195	192.701	0.25196
111.533	1.58245	70.303	0.02165		85.661	0.78851	192.847	0.2522
111.613	1.62607	70.353	0.02232		85.728	0.79067	192.984	0.25224
111.695	1.60516	70.404	0.02207		85.793	0.78137	193.121	0.25206
111.783	1.58958	70.461	0.02289		85.857	0.79309	193.269	0.25252
111.876	1.63862	70.521	0.02324		85.921	0.79336	193.429	0.25282
111.972	1.61754	70.58	0.02229		85.987	0.79364	193.588	0.25303
112.066	1.61283	70.636	0.02242		86.052	0.79967	193.748	0.25316
112.154	1.6134	70.688	0.02181		86.117	0.79232	193.903	0.25303
112.244	1.58161	70.737	0.02203		86.179	0.80021	194.044	0.25345
112.333	1.61986	70.79	0.02266		86.241	0.79473	194.184	0.25316
112.421	1.62042	70.847	0.02288		86.304	0.79887	194.323	0.25328
112.504	1.59944	70.906	0.02357		86.374	0.80302	194.469	0.25374
112.584	1.61083	70.964	0.02269		86.449	0.80137	194.626	0.2535
112.665	1.60046	71.017	0.02206		86.522	0.80742	194.79	0.25412
112.747	1.6443	71.067	0.02227		86.591	0.79246	194.95	0.25422
112.833	1.63396	71.118	0.02228		86.658	0.79077	195.103	0.25416
112.915	1.60737	71.171	0.02326		86.724	0.80453	195.246	0.25439
113.002	1.64038	71.229	0.02293		86.792	0.80096	195.388	0.25437
113.089	1.61938	71.288	0.02307		86.859	0.80313	195.525	0.25452
113.181	1.63621	71.345	0.02281		86.925	0.80342	195.671	0.25461
113.275	1.65839	71.4	0.02184		86.988	0.79415	195.828	0.25493
113.369	1.62117	71.451	0.02253		87.049	0.80395	195.99	0.25532
113.461	1.63802	71.501	0.02254		87.111	0.80233	196.145	0.25512
113.549	1.59514	71.555	0.02263		87.175	0.81225	196.295	0.25543
113.635	1.61753	71.613	0.02367		87.24	0.81442	196.444	0.25552
113.718	1.64502	71.67	0.02264		87.307	0.80506	196.583	0.25535
113.801	1.6186	71.727	0.02286		87.376	0.81312	196.722	0.25569
113.885	1.65704	71.781	0.02286		87.447	0.81142	196.868	0.25574
113.969	1.62501	71.832	0.02237		87.518	0.80984	197.025	0.25599
114.052	1.63649	71.883	0.02281		87.589	0.81792	197.185	0.25638
114.131	1.65865	71.938	0.02316		87.658	0.80077	197.345	0.2564
114.214	1.61028	71.995	0.02337		87.726	0.81263	197.5	0.25676
114.301	1.65976	72.054	0.0229		87.79	0.80714	197.648	0.25658
114.394	1.64941	72.111	0.0227		87.853	0.80741	197.789	0.25667
114.489	1.64467	72.164	0.02312		87.917	0.82314	197.926	0.2569
114.582	1.66695	72.215	0.02251		87.981	0.80417	198.07	0.25691
114.671	1.62951	72.266	0.02272		88.046	0.82181	198.227	0.25742
114.755	1.64639	72.321	0.02349		88.109	0.81429	198.391	0.25767
114.843	1.65794	72.381	0.02308		88.172	0.80688	198.551	0.25754
114.932	1.66388	72.438	0.02343		88.236	0.82264	198.702	0.25786
115.017	1.68079	72.494	0.02289		88.305	0.80935	198.845	0.25776
115.102	1.64326	72.546	0.02255		88.379	0.82326	198.984	0.2578
115.182	1.64914	72.596	0.02277		88.454	0.82549	199.121	0.25777
115.263	1.64967	72.647	0.02291		88.526	0.81229	199.269	0.25794
115.344	1.64482	72.704	0.02375		88.593	0.8203	199.431	0.25848
115.428	1.68913	72.764	0.02376		88.658	0.80706	199.596	0.25847
115.514	1.64028	72.822	0.023		88.722	0.81504	199.755	0.25864
115.603	1.66826	72.877	0.02349		88.789	0.82315	199.906	0.2587
115.697	1.67426	72.929	0.02286		88.856	0.81954	200.049	0.25867
115.791	1.63129	72.98	0.02308		88.919	0.82753	200.189	0.2589
115.882	1.67547	73.031	0.02345		88.98	0.81225	200.328	0.25888
115.97	1.66527	73.087	0.02331		89.042	0.82806	200.471	0.25926
116.062	1.66022	73.146	0.02402		89.104	0.82834	200.629	0.25958
116.15	1.6608	73.203	0.02311		89.17	0.81888	200.791	0.25953
116.234	1.63951	73.257	0.02334		89.239	0.83096	200.948	0.2598
116.317	1.67292	73.31	0.02348		89.312	0.83128	201.099	0.25968
116.399	1.66241	73.36	0.02271		89.385	0.8316	201.245	0.25984
116.482	1.68505	73.413	0.0235		89.454	0.82987	201.388	0.26012
116.566	1.691	73.471	0.02364		89.522	0.81267	201.525	0.25998
116.647	1.65321	73.529	0.02351		89.59	0.82664	201.671	0.26018
116.731	1.68669	73.586	0.02373		89.659	0.83471	201.828	0.26056
116.816	1.67618	73.642	0.02275		89.726	0.82523	201.99	0.26077
116.907	1.67678	73.693	0.02317		89.788	0.82942	202.145	0.2609
117.004	1.71604	73.743	0.02306		89.848	0.82385	202.301	0.26088
117.1	1.66696	73.796	0.02313		89.912	0.83774	202.449	0.26108
117.19	1.68403	73.853	0.02404		89.976	0.83216	202.588	0.26094
117.275	1.66268	73.912	0.02343		90.04	0.83052	202.725	0.26102
117.361	1.64672	73.969	0.02371		90.106	0.83668	202.871	0.26138
117.446	1.71332	74.023	0.02309		90.172	0.8311	203.026	0.26151
117.531	1.69195	74.074	0.02345		90.241	0.8314	203.188	0.26198
117.615	1.6814	74.124	0.02366		90.312	0.84346	203.35	0.26212
117.698	1.68736	74.177	0.02332		90.385	0.83203	203.502	0.26218
117.779	1.66593	74.236	0.02452		90.458	0.84219	203.648	0.2623
117.859	1.69953	74.296	0.02411		90.527	0.83265	203.788	0.26205
117.941	1.66155	74.354	0.02335		90.593	0.829	203.924	0.26224
118.031	1.69523	74.408	0.02412		90.656	0.8391	204.066	0.26244
118.125	1.72896	74.457	0.02292		90.719	0.82763	204.225	0.26265
118.22	1.67991	74.508	0.02351		90.785	0.84364	204.392	0.26321
118.314	1.70252	74.563	0.02414		90.849	0.82819	204.552	0.26315
118.403	1.67541	74.622	0.02394		90.914	0.82848	204.702	0.26309
118.49	1.67053	74.68	0.02381		90.976	0.83654	204.848	0.26337
118.579	1.71542	74.736	0.0234		91.037	0.82696	204.989	0.26327
118.666	1.68281	74.788	0.02319		91.101	0.84298	205.126	0.2635
118.749	1.70539	74.838	0.02348		91.17	0.84534	205.272	0.26363
118.831	1.68934	74.89	0.02363		91.245	0.84567	205.43	0.26395
118.912	1.70102	74.945	0.02426		91.317	0.84792	205.589	0.26428
118.995	1.72934	75.004	0.02413		91.387	0.83448	205.751	0.26415
119.079	1.69095	75.062	0.024		91.453	0.84454	205.906	0.26459
119.163	1.73046	75.118	0.02394		91.52	0.84097	206.05	0.26437
119.25	1.70324	75.171	0.02346		91.588	0.8432	206.189	0.26445
119.338	1.66483	75.222	0.02381		91.654	0.85134	206.328	0.26484
119.43	1.74316	75.273	0.02361		91.719	0.84185	206.474	0.26459
119.524	1.70504	75.329	0.02411		91.782	0.85191	206.629	0.26514
119.618	1.72777	75.387	0.02454		91.844	0.85219	206.794	0.26543
119.706	1.70624	75.444	0.02356		91.906	0.84061	206.953	0.26542
119.793	1.67895	75.5	0.02399		91.969	0.85477	207.104	0.2657
119.877	1.73522	75.552	0.02379		92.035	0.84323	207.25	0.26556
119.961	1.70218	75.602	0.0233		92.103	0.8474	207.391	0.26591
120.046	1.71968	75.655	0.02443		92.173	0.85171	207.528	0.26573
120.13	1.7145	75.711	0.02416		92.244	0.84415	207.672	0.26578
120.214	1.69836	75.769	0.02438		92.314	0.85631	207.831	0.26649
120.296	1.74351	75.827	0.02432		92.383	0.84864	207.991	0.26655
120.378	1.69395	75.883	0.02383		92.452	0.85489	208.148	0.26668
120.46	1.70545	75.935	0.02412		92.522	0.8552	208.301	0.2667
120.547	1.74519	75.986	0.02371		92.588	0.83971	208.447	0.26648
120.642	1.71787	76.038	0.02406		92.652	0.85189	208.586	0.26683
120.737	1.76867	76.096	0.02513		92.716	0.84416	208.723	0.26676
120.831	1.72487	76.155	0.02479		92.78	0.8544	208.871	0.26716
120.918	1.70845	76.213	0.02444		92.844	0.86061	209.029	0.26737
121.004	1.74276	76.267	0.02351		92.906	0.84706	209.191	0.26736
121.093	1.7266	76.317	0.02396		92.969	0.85329	209.35	0.2679
121.181	1.73818	76.366	0.02425		93.033	0.85747	209.503	0.26784
121.267	1.75001	76.42	0.02405		93.102	0.85777	209.651	0.26785
121.351	1.72255	76.478	0.0254		93.175	0.87	209.793	0.26801
121.433	1.73985	76.537	0.02456		93.249	0.86436	209.929	0.26788
121.511	1.7236	76.595	0.02407		93.322	0.86469	210.073	0.26809
121.591	1.75218	76.649	0.02415		93.389	0.85905	210.231	0.2684
121.676	1.74724	76.7	0.0238		93.454	0.84544	210.395	0.26869
121.761	1.74204	76.751	0.02437		93.518	0.86362	210.552	0.26886
121.851	1.76521	76.804	0.02431		93.585	0.85602	210.705	0.26867
121.942	1.74902	76.862	0.02453		93.651	0.86021	210.851	0.26912
122.034	1.74964	76.921	0.02489		93.714	0.85451	210.99	0.26905
122.127	1.74447	76.977	0.02426		93.777	0.84881	211.127	0.26894
122.218	1.71144	77.03	0.02434		93.839	0.8631	211.273	0.2695
122.308	1.75699	77.081	0.02414		93.9	0.85533	211.435	0.26952
122.395	1.73522	77.131	0.024		93.966	0.86562	211.597	0.27004
122.478	1.73576	77.187	0.02507		94.035	0.87387	211.756	0.26999
122.559	1.75867	77.245	0.02522		94.109	0.86821	211.909	0.26996
122.641	1.72553	77.303	0.02473		94.183	0.87258	212.053	0.27017
122.728	1.77112	77.359	0.02446		94.253	0.86289	212.192	0.26998
122.812	1.74904	77.413	0.02411		94.319	0.86122	212.331	0.27018
122.892	1.74404	77.463	0.02454		94.387	0.8735	212.475	0.27043
122.975	1.76699	77.514	0.02427		94.455	0.86182	212.632	0.27048
123.06	1.72248	77.569	0.02498		94.52	0.8741	212.794	0.27089
123.154	1.79641	77.627	0.02528		94.583	0.86837	212.954	0.27107
123.252	1.78019	77.685	0.0245		94.647	0.86464	213.102	0.27116
123.348	1.76395	77.742	0.02494		94.71	0.87691	213.248	0.2714
123.439	1.79281	77.795	0.02402		94.773	0.8652	213.389	0.2711
123.524	1.70307	77.845	0.0246		94.837	0.87147	213.528	0.27138
123.607	1.75433	77.895	0.02482		94.903	0.87176	213.674	0.27147
123.692	1.78872	77.951	0.02468		94.97	0.88014	213.832	0.27184
123.779	1.77821	78.011	0.02583		95.039	0.88648	213.994	0.27225
123.864	1.76741	78.07	0.0247		95.112	0.8727	214.151	0.27212
123.946	1.71717	78.127	0.02449		95.185	0.87708	214.306	0.27233
124.025	1.78543	78.18	0.02471		95.255	0.87543	214.454	0.2725
124.107	1.79153	78.229	0.02422		95.32	0.86763	214.591	0.27219
124.189	1.76959	78.281	0.02501		95.386	0.88202	214.73	0.27251
124.279	1.80409	78.337	0.02559		95.45	0.86623	214.874	0.2724
124.37	1.76523	78.395	0.02481		95.515	0.87253	215.029	0.27297
124.466	1.82233	78.453	0.02532		95.58	0.87689	215.191	0.2731
124.558	1.806	78.508	0.02462		95.644	0.86907	215.351	0.2734
124.648	1.75012	78.559	0.02455		95.709	0.87944	215.506	0.27361
124.738	1.79024	78.61	0.02499		95.771	0.8717	215.649	0.27319
124.827	1.79085	78.662	0.02464		95.833	0.88404	215.789	0.2734
124.914	1.79144	78.719	0.02565		95.897	0.8863	215.928	0.27364
124.998	1.78059	78.778	0.0253		95.967	0.87652	216.071	0.27365
125.078	1.75854	78.836	0.02516		96.041	0.89705	216.231	0.27417
125.157	1.80451	78.89	0.02503		96.113	0.87717	216.398	0.27439
125.24	1.78806	78.942	0.02439		96.182	0.87551	216.557	0.27441
125.324	1.79421	78.992	0.02511		96.249	0.88789	216.708	0.27443
125.409	1.80037	79.046	0.02491		96.316	0.87205	216.854	0.27452
125.495	1.7669	79.103	0.0257		96.384	0.89457	216.991	0.2746
125.581	1.80739	79.161	0.02571		96.451	0.88277	217.127	0.27453
125.672	1.83065	79.218	0.02464		96.516	0.88108	217.276	0.27482
125.767	1.79162	79.272	0.02522		96.579	0.88939	217.435	0.27535
125.863	1.7864	79.322	0.02473		96.642	0.87756	217.595	0.27521
125.955	1.77582	79.373	0.02481		96.703	0.88589	217.757	0.27568
126.043	1.79347	79.427	0.02582		96.766	0.88419	217.91	0.27578
126.128	1.79405	79.484	0.0254		96.832	0.89053	218.051	0.27553
126.211	1.78874	79.543	0.02576		96.899	0.89493	218.19	0.27574
126.295	1.81225	79.601	0.0257		96.968	0.881	218.332	0.27578
126.379	1.77278	79.655	0.02513		97.039	0.89358	218.478	0.27613
126.463	1.819	79.706	0.025		97.109	0.88772	218.635	0.27634
126.545	1.83105	79.757	0.02464		97.18	0.88195	218.799	0.27668
126.625	1.75732	79.811	0.02587		97.25	0.89652	218.959	0.27686
126.706	1.82628	79.87	0.02588		97.32	0.88668	219.109	0.27658
126.792	1.80975	79.928	0.02524		97.385	0.88697	219.255	0.27684
126.885	1.81039	79.984	0.02547		97.447	0.88924	219.397	0.27697
126.982	1.87392	80.037	0.02483		97.51	0.88342	219.531	0.2769
127.076	1.80044	80.087	0.02483		97.574	0.89601	219.677	0.27722
127.164	1.80666	80.138	0.02563		97.638	0.8901	219.835	0.27748
127.249	1.80723	80.194	0.02571		97.701	0.89038	219.996	0.27777
127.337	1.82498	80.254	0.02673		97.763	0.89275	220.152	0.27783
127.423	1.84834	80.313	0.02559		97.827	0.88696	220.304	0.27781
127.509	1.79184	80.368	0.02531		97.896	0.90355	220.45	0.27802
127.593	1.83826	80.42	0.0256		97.97	0.90588	220.592	0.27787
127.675	1.81011	80.47	0.0251		98.045	0.89814	220.731	0.27803
127.756	1.80502	80.522	0.02598		98.118	0.89847	220.875	0.27832
127.837	1.84557	80.577	0.02606		98.186	0.89057	221.032	0.2785
127.921	1.77741	80.636	0.02585		98.251	0.89495	221.194	0.27887
128.008	1.83519	80.693	0.02607		98.316	0.89525	221.354	0.27885
128.096	1.82451	80.748	0.02514		98.381	0.90167	221.509	0.27891
128.19	1.80795	80.801	0.02558		98.447	0.90606	221.652	0.27916
128.283	1.85429	80.851	0.02581		98.511	0.8859	221.796	0.27893
128.376	1.8092	80.903	0.02538		98.575	0.90865	221.935	0.27909
128.465	1.84425	80.961	0.02684		98.635	0.90692	222.079	0.2793
128.555	1.84486	81.019	0.02598		98.697	0.89697	222.236	0.27956
128.644	1.80509	81.076	0.02584		98.764	0.90951	222.4	0.28013
128.727	1.84012	81.132	0.02606		98.832	0.90372	222.558	0.27999
128.809	1.82344	81.184	0.02528		98.904	0.90605	222.708	0.28001
128.892	1.83559	81.234	0.02579		98.977	0.90638	222.852	0.27994
128.977	1.85909	81.287	0.02572		99.047	0.89243	222.993	0.28003
129.06	1.83107	81.343	0.02631		99.114	0.907	223.13	0.28019
129.141	1.83729	81.401	0.02661		99.182	0.90531	223.276	0.28016
129.224	1.83786	81.459	0.02582		99.251	0.9199	223.438	0.28074
129.309	1.85004	81.513	0.02626		99.317	0.91619	223.602	0.28112
129.401	1.86202	81.565	0.02555		99.38	0.89593	223.76	0.28082
129.496	1.85133	81.615	0.02563		99.443	0.9085	223.912	0.28127
129.593	1.86929	81.668	0.02614		99.506	0.90678	224.054	0.28108
129.684	1.85262	81.727	0.0263		99.569	0.90505	224.195	0.28113
129.771	1.83591	81.786	0.02689		99.634	0.91966	224.334	0.2813
129.855	1.84785	81.844	0.02559		99.699	0.9035	224.478	0.28131
129.939	1.83111	81.898	0.02574		99.764	0.91409	224.635	0.28176
130.025	1.87797	81.948	0.02589		99.833	0.9144	224.797	0.2821
130.111	1.86692	81.998	0.02583		99.905	0.91889	224.957	0.28216
130.192	1.82145	82.053	0.027		99.978	0.92326	225.108	0.28218
130.274	1.86806	82.111	0.02664		100.051	0.90724	225.254	0.28207
130.354	1.83393	82.171	0.02629		100.118	0.91369	225.395	0.28235
130.437	1.85183	82.227	0.02681		100.184	0.90986	225.532	0.2824
130.523	1.88143	82.279	0.02557		100.247	0.91015	225.68	0.28237
130.617	1.85307	82.329	0.02624		100.312	0.92897	225.84	0.28291
130.714	1.91179	82.381	0.02617		100.377	0.91276	225.999	0.28269
130.808	1.85437	82.435	0.0264		100.441	0.92136	226.157	0.28307
130.896	1.84357	82.494	0.02721		100.506	0.92165	226.309	0.28324
130.982	1.86725	82.553	0.02678		100.568	0.90541	226.458	0.28345
131.072	1.84477	82.609	0.02606		100.629	0.92007	226.597	0.28342
131.16	1.90326	82.662	0.02607		100.693	0.91834	226.734	0.28323
131.244	1.85736	82.713	0.02607		100.762	0.92688	226.88	0.28372
131.325	1.86961	82.763	0.02615		100.835	0.93139	227.032	0.28385
131.406	1.87588	82.819	0.02682		100.908	0.92755	227.194	0.28403
131.489	1.84761	82.877	0.0269		100.977	0.92584	227.354	0.28433
131.573	1.90044	82.935	0.02684		101.044	0.90959	227.507	0.28431
131.657	1.85447	82.99	0.02648		101.11	0.91822	227.651	0.28444
131.742	1.86077	83.043	0.02663		101.178	0.93096	227.794	0.28457
131.83	1.91395	83.094	0.02598		101.244	0.92289	227.931	0.28441
131.921	1.86799	83.145	0.02665		101.31	0.93978	228.075	0.28466
132.015	1.90353	83.201	0.02702		101.374	0.9173	228.234	0.28496
132.109	1.88074	83.259	0.02688		101.436	0.91758	228.399	0.28549
132.2	1.86391	83.318	0.02704		101.498	0.93447	228.558	0.28532
132.284	1.89968	83.374	0.02705		101.562	0.92232	228.711	0.28526
132.37	1.85934	83.426	0.02573		101.628	0.93088	228.857	0.28557
132.454	1.88913	83.477	0.02662		101.696	0.92496	228.996	0.28562
132.538	1.88971	83.529	0.02626		101.767	0.93368	229.133	0.28552
132.622	1.87855	83.585	0.0273		101.839	0.93808	229.279	0.28608
132.706	1.90263	83.645	0.02768		101.909	0.92187	229.439	0.28614
132.79	1.87397	83.702	0.02643		101.978	0.92625	229.601	0.2866
132.871	1.88601	83.756	0.02696		102.046	0.92036	229.76	0.28626
132.953	1.89833	83.808	0.02645		102.114	0.92905	229.913	0.28639
133.039	1.87568	83.858	0.02653		102.18	0.93967	230.057	0.28672
133.133	1.95214	83.911	0.02713		102.244	0.92544	230.196	0.28653
133.23	1.88849	83.969	0.02721		102.307	0.93618	230.335	0.2869
133.322	1.88337	84.028	0.02773		102.372	0.9427	230.481	0.28695
133.412	1.91331	84.085	0.02693		102.436	0.92836	230.636	0.28713
133.497	1.88458	84.139	0.02657		102.499	0.93707	230.8	0.28771
133.585	1.91452	84.191	0.02665		102.561	0.93314	230.962	0.28757
133.673	1.9209	84.241	0.02614		102.626	0.9397	231.113	0.28763
133.76	1.90395	84.294	0.02726		102.694	0.94624	231.259	0.28768
133.844	1.93966	84.351	0.02727		102.766	0.9383	231.4	0.28768
133.925	1.89329	84.41	0.02757		102.84	0.94692	231.535	0.28793
134.003	1.92926	84.467	0.02728		102.913	0.93898	231.681	0.2879
134.085	1.90044	84.52	0.0264		102.98	0.93085	231.84	0.28836
134.169	1.91283	84.572	0.0273		103.046	0.9396	232.002	0.28863
134.254	1.93679	84.623	0.02671		103.111	0.93772	232.157	0.28848
134.342	1.88463	84.677	0.02694		103.177	0.95067	232.308	0.28882
134.436	1.93808	84.736	0.02828		103.243	0.94256	232.454	0.28879
134.528	1.9269	84.794	0.02718		103.306	0.93235	232.593	0.28888
134.622	1.89811	84.85	0.02749		103.37	0.9494	232.732	0.28904
134.713	1.9282	84.905	0.02727		103.431	0.93715	232.878	0.28897
134.802	1.88173	84.955	0.02691		103.493	0.94372	233.035	0.28948
134.892	1.92367	85.006	0.02736		103.558	0.94607	233.195	0.28966
134.974	1.93004	85.06	0.02737		103.627	0.94639	233.357	0.28976
135.056	1.90111	85.117	0.0279		103.7	0.95938	233.51	0.29018
135.137	1.94303	85.176	0.02768		103.774	0.94078	233.656	0.28983
135.221	1.92018	85.231	0.02688		103.846	0.9433	233.797	0.29008
135.303	1.92075	85.284	0.02711		103.913	0.93937	233.938	0.29017
135.383	1.92711	85.335	0.02711		103.979	0.94173	234.082	0.2903
135.466	1.91002	85.385	0.02705		104.047	0.95256	234.239	0.29064
135.552	1.95784	85.441	0.02809		104.112	0.93823	234.404	0.2909
135.645	1.94662	85.501	0.02818		104.177	0.94264	234.563	0.29096
135.743	1.94731	85.56	0.02796		104.24	0.94924	234.714	0.29065
135.839	1.9538	85.617	0.02708		104.303	0.94117	234.86	0.29091
135.93	1.90135	85.67	0.02709		104.366	0.96036	234.999	0.29103
136.017	1.93735	85.719	0.02717		104.43	0.94806	235.136	0.29096
136.101	1.93213	85.77	0.02718		104.494	0.95464	235.282	0.29137
136.186	1.92692	85.827	0.0283		104.56	0.95921	235.444	0.29164
136.273	1.97459	85.885	0.02801		104.63	0.94899	235.606	0.29178
136.357	1.91011	85.944	0.02728		104.704	0.96411	235.763	0.29204
136.438	1.94031	85.999	0.02773		104.776	0.96022	235.914	0.29189
136.519	1.94088	86.05	0.02692		104.846	0.94573	236.059	0.29199
136.599	1.91178	86.1	0.02738		104.911	0.95236	236.199	0.2922
136.682	1.97169	86.153	0.02798		104.977	0.94427	236.338	0.29208
136.771	1.93682	86.21	0.02784		105.042	0.95297	236.484	0.29242
136.863	1.95523	86.269	0.02837		105.107	0.95544	236.639	0.29268
136.96	1.98561	86.327	0.02763		105.171	0.9578	236.801	0.2929
137.052	1.92685	86.381	0.02749		105.235	0.9603	236.96	0.29312
137.143	1.95721	86.433	0.0278		105.301	0.95417	237.111	0.29285
137.23	1.91614	86.483	0.02691		105.363	0.96504	237.257	0.29307
137.32	1.95845	86.536	0.02804		105.425	0.95475	237.398	0.29332
137.408	1.98271	86.593	0.02834		105.491	0.95723	237.537	0.29328
137.492	1.93603	86.651	0.02835		105.561	0.97229	237.683	0.2935
137.571	1.96023	86.708	0.02814		105.633	0.96217	237.841	0.29376
137.651	1.93714	86.763	0.02717		105.705	0.96665	238.003	0.29411
137.734	1.97334	86.814	0.02793		105.775	0.96915	238.16	0.29408
137.818	1.99761	86.864	0.02749		105.842	0.95461	238.315	0.29402
137.902	1.92079	86.918	0.02802		105.909	0.97393	238.463	0.29428
137.987	1.99883	86.975	0.0287		105.977	0.97425	238.6	0.29395
138.077	1.98163	87.033	0.02804		106.043	0.97249	238.737	0.29433
138.168	1.9703	87.091	0.02827		106.11	0.97281	238.883	0.29466
138.261	2.00666	87.146	0.02753		106.174	0.96041	239.036	0.29468
138.356	1.95378	87.197	0.02754		106.235	0.96277	239.198	0.29517
138.449	1.99015	87.248	0.02784		106.295	0.96526	239.36	0.29511
138.536	1.95504	87.301	0.02755		106.358	0.9719	239.512	0.2952
138.621	1.94391	87.359	0.02906		106.424	0.97429	239.656	0.29538
138.703	1.98024	87.418	0.02877		106.49	0.9597	239.798	0.29524
138.789	1.94508	87.475	0.02788		106.56	0.97285	239.934	0.29533
138.871	1.99932	87.528	0.02789		106.631	0.971	240.078	0.29542
138.955	1.98203	87.579	0.02737		106.702	0.96717	240.238	0.29607
139.038	1.96471	87.629	0.0282		106.773	0.97594	240.404	0.29626
139.118	2.00108	87.685	0.02858		106.842	0.96134	240.564	0.29611
139.199	1.95382	87.744	0.02829		106.91	0.97231	240.714	0.29629
139.287	1.96647	87.802	0.02838		106.976	0.97481	240.86	0.29618
139.381	2.01473	87.858	0.02808		107.039	0.96652	240.999	0.29627
139.476	1.97368	87.911	0.02817		107.101	0.98179	241.136	0.29648
139.57	2.00432	87.962	0.02825		107.165	0.97142	241.285	0.29641
139.658	1.98085	88.013	0.02781		107.231	0.9781	241.444	0.29708
139.743	1.96352	88.067	0.02849		107.294	0.98271	241.604	0.29735
139.83	2.01797	88.126	0.02865		107.356	0.95954	241.764	0.29733
139.917	2.00681	88.183	0.02881		107.421	0.98108	241.916	0.29763
140.002	2.01332	88.239	0.02852		107.49	0.98141	242.058	0.29739
140.087	1.99597	88.292	0.02792		107.564	0.98817	242.197	0.29735
140.167	1.97856	88.342	0.02853		107.638	0.99072	242.338	0.29765
140.248	2.02099	88.394	0.02824		107.711	0.98036	242.484	0.29782
140.329	1.97381	88.45	0.0287		107.778	0.97639	242.642	0.29838
140.415	2.02219	88.509	0.02946		107.843	0.96599	242.806	0.29827
140.502	2.02281	88.567	0.02827		107.907	0.9749	242.968	0.29862
140.592	1.99957	88.623	0.02835		107.973	0.99012	243.116	0.29839
140.686	2.04243	88.675	0.02843		108.039	0.98191	243.262	0.29836
140.779	2.00089	88.725	0.02776		108.103	0.99293	243.403	0.29869
140.87	2.03166	88.777	0.02898		108.165	0.98251	243.54	0.29862
140.958	2.00808	88.833	0.02899		108.225	0.97206	243.684	0.29875
141.049	1.97268	88.891	0.02884		108.288	0.99162	243.844	0.29939
141.137	2.05163	88.95	0.029		108.354	0.9791	244.005	0.29937
141.221	2.00996	89.004	0.02826		108.424	0.99867	244.161	0.29938
141.303	2.00463	89.056	0.02842		108.498	0.99902	244.313	0.29956
141.386	2.01735	89.106	0.02812		108.571	0.98876	244.459	0.29957
141.47	1.99369	89.158	0.02851		108.641	0.98909	244.598	0.29974
141.552	2.03039	89.216	0.0295		108.707	0.97865	244.738	0.29971
141.635	2.00107	89.276	0.02905		108.775	0.99614	244.884	0.30001
141.717	2.00759	89.334	0.02891		108.844	1.00068	245.041	0.30027
141.803	2.04434	89.389	0.02809		108.909	0.98171	245.201	0.30033
141.894	2.02099	89.44	0.02825		108.972	0.98842	245.362	0.30077
141.99	2.07001	89.489	0.02871		109.033	0.98018	245.515	0.3009
142.087	2.02237	89.543	0.02856		109.096	0.99546	245.661	0.30096
142.178	2.01087	89.601	0.02994		109.161	1.00009	245.803	0.3008
142.263	2.01742	89.66	0.02919		109.225	0.98751	245.942	0.30101
142.347	1.99991	89.717	0.02874		109.29	0.9986	246.085	0.30127
142.432	2.06703	89.77	0.02898		109.357	0.99249	246.243	0.30141
142.519	2.04954	89.82	0.02777		109.426	0.99925	246.407	0.30185
142.603	2.00795	89.871	0.02907		109.496	1.00169	246.564	0.30186
142.684	2.03261	89.925	0.02923		109.568	0.99349	246.717	0.30163
142.767	2.01507	89.984	0.02947		109.641	1.0045	246.861	0.30197
142.845	2.04595	90.043	0.02993		109.71	0.99191	247.002	0.30181
142.928	2.04655	90.1	0.0285		109.776	0.98578	247.137	0.30198
143.017	2.035	90.153	0.02858		109.841	0.9969	247.285	0.3022
143.11	2.07199	90.204	0.02851		109.905	0.9972	247.445	0.30246
143.208	2.07895	90.254	0.0286		109.97	1.01256	247.609	0.30294
143.301	2.06743	90.309	0.02997		110.035	0.99993	247.766	0.30271
143.391	2.03173	90.367	0.02968		110.099	1.00246	247.919	0.30289
143.478	2.00792	90.425	0.02953		110.161	1.00924	248.063	0.30294
143.566	2.06936	90.481	0.02893		110.223	0.99434	248.204	0.30291
143.651	2.03359	90.534	0.02833		110.287	1.00547	248.343	0.30337
143.735	2.04614	90.585	0.02895		110.356	1.00792	248.489	0.30313
143.818	2.05897	90.636	0.02896		110.429	1.00615	248.644	0.30352
143.899	2.02314	90.691	0.0295		110.503	1.01513	248.806	0.30396
143.981	2.06641	90.749	0.02989		110.573	1.00037	248.964	0.30376
144.067	2.05479	90.808	0.02906		110.638	1.00281	249.114	0.30407
144.151	2.04316	90.864	0.02945		110.704	1.01185	249.26	0.30395
144.236	2.07425	90.917	0.02885		110.772	1.00567	249.402	0.30396
144.324	2.03215	90.968	0.02893		110.838	1.01462	249.541	0.30396
144.417	2.09381	91.019	0.02955		110.905	1.00408	249.684	0.30418
144.51	2.058	91.076	0.02948		110.967	1.00437	249.844	0.30477
144.604	2.05868	91.135	0.03026		111.029	1.00041	250.006	0.30478
144.694	2.07759	91.193	0.0295		111.092	0.99845	250.163	0.30497
144.779	2.02941	91.247	0.02882		111.155	1.02054	250.318	0.30507
144.864	2.07284	91.299	0.02944		111.22	1.01646	250.464	0.30508
144.947	2.06716	91.348	0.02891		111.287	1.01026	250.606	0.30533
145.032	2.06178	91.401	0.02984		111.358	1.02801	250.743	0.30519
145.116	2.09896	91.458	0.03023		111.43	1.01534	250.886	0.30524
145.2	2.06299	91.517	0.02963		111.501	1.01568	251.041	0.3057
145.283	2.10019	91.575	0.03017		111.57	1.00511	251.201	0.30584
145.364	2.07647	91.63	0.02934		111.638	1.01407	251.363	0.30611
145.446	2.05248	91.682	0.02935		111.708	1.02534	251.514	0.30638
145.533	2.08973	91.733	0.02974		111.774	1.00821	251.659	0.30592
145.627	2.07839	91.786	0.02936		111.837	1.01502	251.801	0.30635
145.724	2.08511	91.842	0.03022		111.9	1.01973	251.938	0.30635
145.816	2.08578	91.9	0.03007		111.965	1.00912	252.081	0.30649
145.904	2.03743	91.957	0.02993		112.029	1.02914	252.239	0.30701
145.991	2.08706	92.011	0.02963		112.092	1.01197	252.405	0.30707
146.079	2.06305	92.063	0.02894		112.154	1.01881	252.567	0.3073
146.167	2.08232	92.113	0.0298		112.22	1.0322	252.72	0.30723
146.252	2.11966	92.167	0.02981		112.288	1.02374	252.866	0.30741
146.338	2.06491	92.225	0.03051		112.361	1.03503	253.005	0.3075
146.418	2.09017	92.283	0.03059		112.435	1.02887	253.142	0.30729
146.497	2.07841	92.34	0.0296		112.506	1.0205	253.286	0.30772
146.578	2.06062	92.395	0.0303		112.574	1.0274	253.445	0.30824
146.662	2.11638	92.446	0.02954		112.639	1.02329	253.607	0.30822
146.749	2.08656	92.496	0.02924		112.703	1.02574	253.769	0.30837
146.837	2.13003	92.549	0.03056		112.769	1.02391	253.922	0.30842
146.928	2.11834	92.607	0.02995		112.834	1.02637	254.061	0.30855
147.021	2.08221	92.665	0.03034		112.899	1.02668	254.2	0.3086
147.113	2.11971	92.722	0.0302		112.961	1.01172	254.342	0.30856
147.204	2.07116	92.776	0.02975		113.023	1.03171	254.488	0.30908
147.295	2.0842	92.827	0.03014		113.085	1.02758	254.645	0.30893
147.383	2.09722	92.877	0.02953		113.15	1.03018	254.809	0.30963
147.466	2.067	92.931	0.03062		113.22	1.04805	254.971	0.30964
147.547	2.12925	92.991	0.03086		113.294	1.02644	255.122	0.30949
147.629	2.07423	93.05	0.03025		113.368	1.03338	255.268	0.30971
147.715	2.11204	93.107	0.03049		113.438	1.03157	255.407	0.30963
147.799	2.14323	93.16	0.02973		113.505	1.02745	255.544	0.30971
147.878	2.0515	93.21	0.0295		113.573	1.02563	255.687	0.31006
147.96	2.1199	93.261	0.03021		113.64	1.03026	255.847	0.31042
148.046	2.096	93.317	0.0306		113.705	1.03727	256.009	0.31069
148.14	2.13364	93.375	0.03131		113.768	1.03317	256.164	0.31032
148.237	2.15891	93.434	0.03047		113.831	1.02902	256.317	0.31085
148.335	2.0981	93.489	0.03009		113.894	1.03819	256.463	0.31094
148.425	2.12333	93.541	0.0301		113.959	1.03409	256.602	0.31065
148.511	2.09302	93.591	0.02972		114.022	1.04542	256.741	0.31095
148.595	2.09999	93.643	0.03065		114.087	1.04574	256.887	0.31121
148.68	2.1252	93.699	0.03059		114.153	1.03273	257.042	0.3114
148.767	2.10732	93.759	0.03098		114.222	1.04856	257.204	0.31163
148.851	2.14499	93.817	0.03099		114.295	1.03571	257.366	0.31161
148.932	2.09608	93.873	0.03007		114.368	1.03161	257.521	0.31183
149.013	2.12157	93.925	0.03062		114.438	1.04745	257.665	0.3118
149.093	2.1407	93.975	0.0304		114.505	1.03227	257.806	0.31193
149.177	2.09785	94.026	0.02963		114.57	1.04147	257.945	0.31219
149.264	2.1727	94.083	0.03142		114.635	1.04841	258.089	0.31207
149.356	2.15483	94.141	0.03089		114.699	1.04426	258.246	0.31251
149.453	2.13699	94.197	0.03059		114.764	1.05121	258.41	0.31287
149.546	2.15625	94.252	0.03052		114.829	1.03829	258.568	0.31272
149.634	2.11975	94.304	0.03045		114.894	1.04968	258.718	0.31303
149.723	2.13288	94.355	0.03061		114.956	1.04768	258.866	0.313
149.812	2.13964	94.408	0.03054		115.018	1.04138	259.006	0.31304
149.9	2.097	94.465	0.03094		115.083	1.06155	259.142	0.31322
149.983	2.1223	94.523	0.03173		115.153	1.04864	259.291	0.31314
150.064	2.11679	94.581	0.03088		115.227	1.06009	259.45	0.31367
150.144	2.14209	94.636	0.03089		115.3	1.056	259.615	0.31369
150.228	2.17383	94.689	0.03035		115.369	1.03425	259.772	0.31366
150.31	2.1247	94.739	0.03044		115.435	1.05449	259.925	0.31402
150.396	2.15646	94.792	0.03091		115.502	1.04599	260.068	0.31373
150.481	2.15098	94.85	0.03108		115.57	1.0485	260.208	0.31386
150.568	2.1391	94.908	0.03163		115.637	1.04882	260.347	0.3139
150.659	2.1957	94.965	0.03078		115.704	1.0447	260.493	0.3143
150.752	2.12794	95.019	0.03048		115.767	1.05829	260.648	0.31472
150.849	2.18461	95.069	0.0308		115.828	1.03863	260.812	0.31476
150.94	2.16051	95.12	0.03034		115.889	1.05223	260.969	0.3151
151.029	2.1113	95.175	0.03168		115.952	1.0592	261.118	0.31489
151.115	2.15568	95.233	0.03184		116.018	1.05068	261.264	0.31499
151.199	2.11253	95.292	0.03131		116.084	1.06213	261.405	0.31516
151.283	2.13824	95.349	0.03171		116.153	1.05583	261.542	0.31514
151.367	2.15754	95.402	0.03046		116.224	1.05618	261.688	0.31535
151.449	2.1456	95.453	0.03078		116.294	1.06316	261.847	0.31579
151.532	2.17746	95.504	0.03126		116.364	1.05018	262.007	0.31607
151.61	2.14064	95.558	0.03111		116.435	1.06604	262.167	0.31604
151.693	2.17224	95.616	0.03175		116.503	1.05754	262.322	0.31588
151.778	2.19802	95.674	0.03113		116.569	1.05336	262.47	0.31615
151.872	2.17357	95.729	0.03153		116.631	1.05584	262.609	0.31641
151.97	2.20561	95.783	0.03091		116.694	1.04499	262.748	0.31614
152.062	2.13138	95.834	0.03069		116.759	1.07433	262.892	0.31668
152.15	2.15691	95.885	0.03171		116.825	1.06796	263.045	0.31674
152.237	2.17014	95.941	0.0318		116.887	1.0549	263.207	0.31719
152.324	2.13329	95.999	0.03189		116.95	1.06639	263.366	0.3172
152.411	2.22154	96.057	0.03174		117.014	1.06222	263.519	0.31726
152.497	2.18468	96.114	0.03089		117.083	1.07374	263.663	0.31726
152.581	2.16009	96.166	0.03105		117.157	1.08297	263.804	0.31731
152.661	2.19206	96.216	0.03122		117.231	1.06328	263.943	0.31745
152.742	2.13634	96.268	0.03115		117.303	1.07031	264.087	0.31771
152.823	2.18066	96.323	0.03194		117.37	1.05725	264.247	0.31794
152.909	2.18775	96.381	0.03132		117.435	1.07315	264.413	0.31857
152.995	2.20073	96.44	0.03188		117.5	1.07128	264.573	0.31837
153.084	2.2014	96.495	0.0315		117.566	1.06712	264.726	0.31838
153.177	2.15832	96.547	0.03103		117.633	1.07866	264.869	0.3186
153.27	2.20926	96.598	0.03167		117.695	1.06556	265.008	0.31844
153.362	2.18467	96.649	0.03097		117.757	1.06805	265.145	0.3187
153.452	2.16034	96.706	0.0324		117.819	1.08178	265.291	0.31888
153.541	2.19866	96.766	0.03264		117.881	1.06427	265.451	0.3192
153.631	2.16784	96.824	0.03155		117.947	1.08471	265.613	0.31926
153.713	2.19994	96.88	0.03195		118.016	1.08056	265.772	0.31915
153.796	2.18172	96.931	0.03102		118.09	1.07199	265.923	0.31968
153.877	2.16347	96.981	0.0311		118.163	1.08348	266.067	0.31951
153.962	2.208	97.034	0.0319		118.232	1.05925	266.206	0.31938
154.045	2.18976	97.091	0.03222		118.3	1.07302	266.345	0.31995
154.127	2.17799	97.15	0.03255		118.368	1.07556	266.491	0.31974
154.21	2.19099	97.207	0.03161		118.436	1.07589	266.648	0.32032
154.297	2.18544	97.261	0.0317		118.502	1.08297	266.812	0.32069
154.388	2.22388	97.311	0.03179		118.565	1.06527	266.972	0.32053
154.483	2.2184	97.362	0.03132		118.625	1.07231	267.125	0.32071
154.578	2.21912	97.416	0.03228		118.688	1.08389	267.271	0.32081
154.669	2.22601	97.474	0.03221		118.754	1.08201	267.412	0.32077
154.756	2.18264	97.533	0.03238		118.818	1.08905	267.547	0.32107
154.84	2.20838	97.59	0.03223		118.883	1.07137	267.693	0.32095
154.925	2.20282	97.644	0.03129		118.95	1.08298	267.852	0.32153
155.012	2.20967	97.695	0.03177		119.018	1.08552	268.012	0.32159
155.097	2.23545	97.745	0.03178		119.09	1.07911	268.167	0.32156
155.18	2.18578	97.799	0.0321		119.162	1.09974	268.32	0.32188
155.261	2.20532	97.857	0.0333		119.235	1.07983	268.466	0.32176
155.341	2.21214	97.915	0.03228		119.304	1.08238	268.605	0.32198
155.423	2.20003	97.971	0.03229		119.37	1.08727	268.746	0.32203
155.51	2.24509	98.025	0.03198		119.434	1.07186	268.892	0.32221
155.604	2.20137	98.075	0.03143		119.498	1.08569	269.048	0.32274
155.702	2.25277	98.127	0.03271		119.563	1.08366	269.209	0.32254
155.794	2.24725	98.182	0.03224		119.627	1.08633	269.369	0.32282
155.883	2.17825	98.24	0.03249		119.69	1.10017	269.524	0.32288
155.97	2.22961	98.298	0.03282		119.752	1.08459	269.668	0.32293
156.058	2.20476	98.354	0.03203		119.815	1.09401	269.812	0.32315
156.147	2.23717	98.408	0.03244		119.879	1.09433	269.951	0.32294
156.231	2.26333	98.459	0.03229		119.949	1.09235	270.092	0.32329
156.313	2.18765	98.51	0.03206		120.022	1.10183	270.249	0.32366
156.394	2.23904	98.565	0.03278		120.095	1.08406	270.414	0.32389
156.477	2.22065	98.625	0.03263		120.165	1.09575	270.573	0.32387
156.561	2.2403	98.682	0.03304		120.231	1.09376	270.724	0.32383
156.645	2.24718	98.738	0.03241		120.296	1.08964	270.87	0.32406
156.73	2.20351	98.79	0.03195		120.364	1.11035	271.009	0.32428
156.815	2.26126	98.84	0.03267		120.431	1.0903	271.146	0.32402
156.908	2.23667	98.892	0.03172		120.497	1.0974	271.294	0.32433
157.001	2.26923	98.949	0.0334		120.559	1.10452	271.454	0.32457
157.095	2.26994	99.008	0.03341		120.621	1.08666	271.618	0.32494
157.185	2.17502	99.066	0.03247		120.683	1.09833	271.778	0.32495
157.27	2.25847	99.121	0.03272		120.747	1.09632	271.928	0.32488
157.354	2.24629	99.173	0.03233		120.813	1.10802	272.072	0.32501
157.438	2.22785	99.224	0.03281		120.88	1.11295	272.213	0.32493
157.525	2.29231	99.276	0.03306		120.95	1.10189	272.35	0.32506
157.609	2.22287	99.332	0.03267		121.022	1.12046	272.496	0.3256
157.694	2.24886	99.39	0.0338		121.093	1.10037	272.651	0.32548
157.778	2.27516	99.447	0.03261		121.163	1.09838	272.813	0.32591
157.858	2.231	99.502	0.03262		121.231	1.11012	272.973	0.32602
157.939	2.28266	99.554	0.03287		121.3	1.09683	273.123	0.32601
158.027	2.23854	99.604	0.03208		121.365	1.10856	273.267	0.32601
158.121	2.2969	99.657	0.03328		121.428	1.09747	273.411	0.32613
158.216	2.29106	99.715	0.03337		121.492	1.09095	273.55	0.3263
158.308	2.25351	99.773	0.03338		121.556	1.10952	273.693	0.32638
158.399	2.27333	99.83	0.03323		121.621	1.09842	273.853	0.32668
158.485	2.22941	99.886	0.03244		121.683	1.10554	274.013	0.32718
158.573	2.28124	99.937	0.03301		121.747	1.11271	274.17	0.32702
158.66	2.30105	99.987	0.0327		121.811	1.09713	274.325	0.32699
158.748	2.2185	100.04	0.03359		121.879	1.11575	274.473	0.32735
158.832	2.2895	100.097	0.03368		121.953	1.12294	274.61	0.32717
158.913	2.25178	100.156	0.03321		122.027	1.12331	274.747	0.32739
158.993	2.25238	100.213	0.03338		122.1	1.12592	274.893	0.32758
159.072	2.26557	100.267	0.03274		122.167	1.10796	275.048	0.3279
159.155	2.24071	100.318	0.03275		122.231	1.11514	275.208	0.32827
159.24	2.27344	100.368	0.03332		122.296	1.11084	275.37	0.32811
159.328	2.29331	100.421	0.03333		122.363	1.12042	275.525	0.32847
159.421	2.29402	100.481	0.03422		122.429	1.12535	275.668	0.32826
159.513	2.30763	100.54	0.03359		122.493	1.09588	275.81	0.3283
159.607	2.25701	100.598	0.03248		122.555	1.11676	275.947	0.32848
159.698	2.28323	100.652	0.03321		122.617	1.11946	276.09	0.32844
159.789	2.30976	100.701	0.03273		122.679	1.11275	276.25	0.32921
159.877	2.27167	100.752	0.03322		122.744	1.12694	276.414	0.32945
159.959	2.29183	100.807	0.03372		122.813	1.10658	276.574	0.32929
160.041	2.26028	100.866	0.03373		122.886	1.13215	276.727	0.32943
160.123	2.2994	100.924	0.0339		122.959	1.13491	276.873	0.32935
160.209	2.32563	100.98	0.03318		123.028	1.12153	277.012	0.32953
160.291	2.26217	101.032	0.03311		123.095	1.11947	277.149	0.32975
160.372	2.3269	101.082	0.03344		123.163	1.11292	277.297	0.32989
160.453	2.26339	101.134	0.03337		123.23	1.1294	277.454	0.33044
160.54	2.28332	101.189	0.03418		123.295	1.12512	277.616	0.33028
160.634	2.33555	101.248	0.03419		123.359	1.1208	277.776	0.33065
160.73	2.2911	101.307	0.0338		123.423	1.12577	277.929	0.33071
160.826	2.34971	101.362	0.03381		123.486	1.11228	278.07	0.33049
160.917	2.28618	101.415	0.03269		123.55	1.13102	278.209	0.33071
161.003	2.2609	101.465	0.03342		123.613	1.13134	278.351	0.3308
161.089	2.33245	101.517	0.03343		123.68	1.13168	278.496	0.33103
161.174	2.29448	101.574	0.03401		123.746	1.13892	278.652	0.3314
161.261	2.33378	101.631	0.03474		123.816	1.12549	278.818	0.33155
161.345	2.29578	101.688	0.03338		123.888	1.13273	278.978	0.33166
161.426	2.25773	101.744	0.03371		123.962	1.1469	279.128	0.33149
161.506	2.31634	101.795	0.03364		124.032	1.12658	279.272	0.33172
161.585	2.26527	101.846	0.03324		124.098	1.13379	279.413	0.33185
161.669	2.31125	101.899	0.03438		124.163	1.12949	279.55	0.33181
161.758	2.33128	101.956	0.03407		124.228	1.12982	279.696	0.33204
161.851	2.32565	102.014	0.03448		124.293	1.14397	279.856	0.33241
161.946	2.34575	102.072	0.03449		124.357	1.12821	280.015	0.33256
162.039	2.29471	102.127	0.03329		124.422	1.13543	280.171	0.33262
162.128	2.30175	102.179	0.03386		124.486	1.13338	280.323	0.33263
162.215	2.30241	102.23	0.03363		124.548	1.1245	280.472	0.3329
162.306	2.30977	102.282	0.03412		124.611	1.13402	280.611	0.33291
162.393	2.34922	102.34	0.03478		124.675	1.12981	280.75	0.33286
162.477	2.285	102.399	0.03398		124.745	1.15544	280.898	0.33327
162.557	2.31805	102.456	0.0344		124.819	1.14438	281.053	0.33346
162.636	2.33807	102.51	0.03352		124.891	1.13543	281.213	0.33383
162.72	2.29989	102.561	0.03385		124.96	1.14737	281.375	0.33394
162.804	2.35242	102.611	0.03418		125.026	1.12221	281.528	0.33395
162.888	2.30754	102.665	0.03411		125.094	1.1411	281.674	0.33396
162.973	2.32124	102.724	0.03533		125.163	1.1484	281.815	0.33387
163.062	2.34774	102.783	0.03445		125.229	1.13018	281.954	0.33414
163.153	2.32262	102.84	0.03389		125.295	1.14908	282.095	0.33432
163.246	2.35585	102.893	0.03415		125.357	1.13551	282.253	0.33456
163.341	2.34991	102.943	0.03334		125.419	1.14048	282.419	0.33494
163.434	2.32477	102.993	0.03441		125.48	1.15002	282.577	0.33491
163.522	2.33184	103.047	0.03466		125.543	1.13417	282.729	0.33474
163.607	2.28715	103.105	0.03491		125.609	1.15761	282.873	0.33519
163.691	2.33314	103.164	0.03533		125.676	1.14405	283.015	0.33497
163.777	2.33379	103.22	0.03404		125.745	1.15137	283.151	0.33511
163.859	2.33443	103.274	0.03413		125.817	1.15868	283.297	0.3352
163.943	2.37406	103.325	0.03422		125.888	1.13591	283.457	0.33571
164.026	2.31621	103.376	0.03431		125.958	1.1594	283.619	0.33602
164.104	2.34301	103.431	0.0353		126.027	1.15281	283.779	0.33556
164.185	2.36955	103.489	0.03522		126.096	1.15088	283.931	0.33611
164.273	2.31809	103.547	0.03442		126.161	1.15577	284.075	0.33594
164.367	2.40361	103.603	0.03476		126.224	1.13047	284.214	0.33585
164.464	2.33266	103.657	0.03395		126.287	1.15881	284.353	0.3363
164.556	2.33978	103.707	0.03428		126.351	1.15913	284.497	0.33621
164.643	2.34716	103.758	0.03446		126.416	1.15708	284.657	0.33679
164.73	2.28889	103.813	0.03504		126.478	1.15739	284.819	0.33699
164.816	2.38089	103.871	0.03562		126.54	1.14376	284.976	0.33704
164.903	2.33603	103.93	0.03448		126.605	1.16044	285.126	0.33705
164.99	2.35626	103.986	0.03482		126.674	1.15839	285.272	0.33681
165.074	2.38962	104.039	0.03434		126.748	1.15877	285.414	0.33742
165.155	2.29882	104.089	0.0341		126.823	1.17084	285.551	0.33726
165.235	2.38415	104.14	0.03501		126.896	1.15724	285.697	0.33722
165.317	2.35236	104.196	0.03526		126.963	1.16227	285.856	0.33794
165.403	2.35945	104.256	0.03577		127.027	1.1626	286.018	0.33773
165.489	2.41247	104.315	0.03512		127.093	1.15123	286.176	0.33801
165.579	2.34764	104.371	0.03423		127.159	1.17498	286.328	0.3382
165.671	2.40074	104.422	0.03481		127.225	1.17063	286.474	0.33821
165.764	2.34263	104.472	0.03392		127.288	1.15924	286.614	0.33835
165.855	2.33014	104.524	0.03508		127.35	1.15956	286.753	0.33839
165.945	2.39645	104.581	0.03599		127.411	1.14815	286.899	0.33858
166.034	2.3447	104.64	0.03518		127.473	1.16488	287.054	0.33886
166.123	2.41066	104.698	0.03568		127.54	1.16981	287.216	0.33901
166.207	2.37211	104.752	0.03479		127.609	1.17017	287.378	0.3393
166.29	2.34021	104.802	0.03463		127.682	1.18227	287.528	0.33917
166.372	2.39304	104.853	0.03521		127.755	1.16632	287.672	0.33931
166.456	2.36759	104.906	0.03506		127.825	1.17128	287.811	0.33945
166.539	2.38789	104.963	0.0363		127.893	1.16933	287.95	0.33936
166.62	2.36886	105.023	0.03549		127.96	1.16497	288.094	0.33973
166.704	2.36305	105.08	0.03525		128.029	1.18652	288.253	0.34028
166.789	2.40306	105.134	0.03526		128.094	1.1516	288.42	0.34039
166.88	2.40377	105.186	0.03437		128.156	1.16597	288.579	0.34027
166.977	2.41099	105.236	0.0352		128.218	1.171	288.732	0.34024
167.073	2.40529	105.29	0.03529		128.281	1.16431	288.878	0.34042
167.164	2.34689	105.347	0.03612		128.345	1.18341	289.017	0.34052
167.25	2.39343	105.405	0.03613		128.409	1.16726	289.154	0.34042
167.334	2.38084	105.462	0.03483		128.474	1.16529	289.3	0.34088
167.419	2.38828	105.516	0.03574		128.541	1.18918	289.46	0.34112
167.506	2.41515	105.567	0.03525		128.61	1.1707	289.619	0.34141
167.59	2.36987	105.618	0.03526		128.682	1.18285	289.779	0.34143
167.672	2.4032	105.672	0.03626		128.755	1.17375	289.93	0.34148
167.753	2.4235	105.729	0.03602		128.827	1.17181	290.071	0.34157
167.833	2.3915	105.788	0.03595		128.895	1.17923	290.21	0.34135
167.916	2.41189	105.845	0.03588		128.962	1.16547	290.349	0.34171
168.004	2.39282	105.899	0.03506		129.026	1.17991	290.498	0.34217
168.098	2.44635	105.95	0.03581		129.091	1.17075	290.657	0.34214
168.195	2.43385	106.001	0.03533		129.155	1.18057	290.824	0.34266
168.288	2.36846	106.056	0.03649		129.219	1.18321	290.983	0.34267
168.376	2.41549	106.115	0.03675		129.282	1.16464	291.134	0.34241
168.463	2.3698	106.173	0.03561		129.345	1.18628	291.28	0.34278
168.551	2.44315	106.228	0.03553		129.406	1.16527	291.419	0.34264
168.639	2.45715	106.281	0.03538		129.471	1.17038	291.556	0.34301
168.723	2.37861	106.331	0.03555		129.541	1.19901	291.699	0.34306
168.806	2.41886	106.382	0.03597		129.615	1.18525	291.859	0.34353
168.885	2.39286	106.439	0.03606		129.687	1.19514	292.019	0.34395
168.968	2.42013	106.498	0.03674		129.756	1.18841	292.176	0.34351
169.053	2.48027	106.556	0.036		129.823	1.18875	292.329	0.3437
169.137	2.38831	106.612	0.03593		129.89	1.19374	292.475	0.34389
169.223	2.44196	106.664	0.03627		129.957	1.1847	292.614	0.34398
169.311	2.416	106.715	0.03553		130.023	1.19443	292.755	0.34394
169.403	2.43005	106.766	0.03629		130.088	1.19955	292.901	0.34412
169.495	2.49033	106.822	0.03646		130.152	1.18324	293.056	0.34473
169.589	2.39832	106.88	0.03664		130.214	1.18603	293.216	0.34474
169.679	2.44556	106.938	0.03665		130.276	1.18635	293.376	0.34471
169.765	2.42638	106.992	0.03575		130.34	1.19607	293.531	0.34495
169.851	2.40717	107.045	0.03584		130.406	1.20353	293.677	0.34486
169.933	2.44067	107.095	0.03601		130.473	1.19676	293.818	0.34505
170.017	2.38175	107.148	0.03577		130.543	1.20672	293.957	0.34519
170.103	2.43555	107.205	0.03711		130.615	1.19285	294.101	0.34519
170.187	2.44958	107.263	0.03662		130.686	1.19554	294.258	0.34575
170.271	2.39707	107.321	0.03647		130.755	1.20535	294.425	0.34595
170.352	2.43751	107.376	0.03648		130.823	1.18669	294.582	0.34597
170.433	2.4117	107.428	0.03582		130.892	1.19894	294.731	0.34588
170.518	2.45873	107.478	0.03625		130.958	1.20409	294.876	0.34584
170.612	2.48624	107.531	0.03617		131.022	1.19019	295.016	0.34616
170.709	2.44677	107.587	0.03676		131.085	1.19761	295.155	0.34603
170.802	2.45444	107.646	0.03744		131.149	1.1837	295.301	0.34631
170.89	2.4218	107.704	0.03637		131.213	1.20308	295.46	0.34682
170.977	2.42247	107.757	0.03671		131.276	1.20574	295.622	0.3467
171.064	2.45651	107.809	0.03589		131.339	1.19893	295.78	0.34694
171.154	2.45028	107.858	0.03648		131.404	1.21356	295.935	0.34705
171.239	2.4713	107.912	0.03715		131.472	1.19251	296.078	0.3471
171.324	2.42518	107.97	0.03708		131.545	1.20948	296.22	0.34728
171.405	2.44578	108.03	0.03742		131.618	1.22413	296.359	0.34733
171.485	2.49323	108.088	0.03635		131.691	1.19842	296.503	0.34742
171.566	2.44049	108.142	0.03628		131.759	1.20344	296.658	0.34776
171.649	2.46113	108.193	0.03645		131.823	1.18471	296.822	0.34791
171.736	2.47524	108.243	0.03613		131.889	1.20178	296.979	0.34815
171.822	2.45555	108.298	0.03739		131.954	1.21878	297.13	0.34798
171.916	2.50325	108.356	0.03757		132.019	1.19766	297.276	0.34816
172.008	2.45701	108.415	0.03691		132.082	1.20995	297.417	0.3483
172.101	2.45774	108.471	0.03742		132.146	1.20545	297.554	0.34821
172.192	2.46541	108.523	0.03651		132.208	1.21543	297.702	0.34859
172.281	2.45267	108.573	0.03694		132.27	1.21576	297.862	0.34895
172.369	2.50031	108.624	0.03711		132.335	1.19929	298.022	0.34919
172.452	2.45401	108.679	0.03721		132.405	1.22829	298.179	0.3492
172.533	2.47469	108.738	0.03772		132.48	1.2192	298.332	0.34914
172.617	2.49541	108.797	0.03748		132.553	1.20756	298.48	0.34945
172.701	2.45596	108.853	0.03707		132.623	1.2176	298.617	0.34919
172.785	2.5237	108.906	0.03691		132.69	1.1916	298.756	0.34942
172.865	2.44377	108.957	0.03642		132.757	1.22065	298.902	0.35001
172.947	2.49804	109.007	0.03702		132.824	1.2305	299.057	0.34997
173.034	2.5323	109.063	0.03769		132.889	1.2165	299.217	0.35021
173.128	2.45932	109.121	0.03779		132.953	1.21933	299.379	0.35028
173.224	2.52725	109.179	0.03755		133.016	1.20046	299.531	0.35038
[truncated: 14,097 more rows]
