# Supplementary material for: Fatigue-free artificial ionic skin toughened by self-healable elastic nanomesh
Source: Nat Commun. 2022 Jul 29;13:4411. doi: 10.1038/s41467-022-32140-3 (PMC9338060; doi:10.1038/s41467-022-32140-3)
Supplement: Supplementary file 7 — Source Data [file 41467_2022_32140_MOESM7_ESM.zip › Supplementary Figures/Source data Supplementary Fig. 23.xlsx]

## Sheet: Supplementary Fig. 23
Width: 6 mm									Width: 4 mm
Initial notch size (c/w)	Fracture energy (kJ m-2)	Error bar	Data point 1	Data point 2	Data point 3				Initial notch size (c/w)	Fracture energy (kJ m-2)	Error bar	Data point 1	Data point 2	Data point 3
0.2	16.3	2.90517	19.3	16.1	13.5				0.2	16.31	3.57216	20.33	15.1	13.5
0.4	15.83	4.24237	20.39	15.1	12				0.4	17.2633	3.87583	21.39	16.7	13.7
0.6	16.6333	3.98288	21	15.7	13.2				0.6	15.6333	2.40069	18	15.7	13.2
0.8	17.11	2.8198	14	17.83	19.5				0.8	16.01	3.04882	12.5	17.53	18
