# Supplementary material for: Fatigue-free artificial ionic skin toughened by self-healable elastic nanomesh
Source: Nat Commun. 2022 Jul 29;13:4411. doi: 10.1038/s41467-022-32140-3 (PMC9338060; doi:10.1038/s41467-022-32140-3)
Supplement: Supplementary file 7 — Source Data [file 41467_2022_32140_MOESM7_ESM.zip › Supplementary Figures/Source data Supplementary Fig. 24.xlsx]

## Sheet: Supplementary Fig. 24
Unnotched		Notched
Strain (%)	Stress (MPa)	Strain (%)	Stress (MPa)
0	0.000406076	0.00086087	2.15436e-05
0.004	0.000604384	0.00717	0.000142577
0.034	0.000802492	0.04022	0.000263472
0.104	0.001	0.10559	0.000384229
0.184	0.0012	0.15957	0.000504848
0.249	0.0014	0.19656	0.000625329
0.299	0.00159	0.23097	0.000745672
0.344	0.00179	0.26892	0.000865877
0.39	0.00199	0.30989	0.000985944
0.439	0.00218	0.35011	0.00111
0.494	0.00238	0.38849	0.00123
0.553	0.00258	0.42495	0.00135
0.611	0.00277	0.46172	0.00146
0.667	0.00297	0.50215	0.00158
0.719	0.00316	0.54548	0.0017
0.769	0.00336	0.58828	0.00182
0.819	0.00355	0.62839	0.00194
0.874	0.00375	0.66656	0.00206
0.933	0.00394	0.7028	0.00218
0.991	0.00414	0.73978	0.0023
1.048	0.00433	0.78086	0.00242
1.101	0.00453	0.82355	0.00253
1.152	0.00472	0.86656	0.00265
1.202	0.00492	0.90817	0.00277
1.256	0.00511	0.94699	0.00289
1.313	0.0053	0.98366	0.00301
1.372	0.0055	1.02097	0.00312
1.429	0.00569	1.06032	0.00324
1.482	0.00588	1.10215	0.00336
1.532	0.00608	1.14462	0.00348
1.581	0.00627	1.18538	0.00359
1.634	0.00646	1.22419	0.00371
1.691	0.00665	1.26204	0.00383
1.749	0.00684	1.29882	0.00394
1.807	0.00704	1.33774	0.00406
1.864	0.00723	1.38054	0.00418
1.916	0.00742	1.42387	0.00429
1.966	0.00761	1.46634	0.00441
2.017	0.0078	1.50624	0.00452
2.072	0.00799	1.54269	0.00464
2.13	0.00818	1.57849	0.00476
2.189	0.00837	1.61645	0.00487
2.244	0.00856	1.65774	0.00499
2.296	0.00875	1.70075	0.0051
2.347	0.00894	1.74323	0.00522
2.396	0.00913	1.78344	0.00533
2.452	0.00932	1.82129	0.00545
2.512	0.00951	1.85774	0.00556
2.57	0.0097	1.89452	0.00568
2.627	0.00989	1.93581	0.00579
2.68	0.01008	1.98	0.0059
2.729	0.01026	2.0228	0.00602
2.78	0.01045	2.06323	0.00613
2.835	0.01064	2.10172	0.00625
2.893	0.01083	2.13753	0.00636
2.951	0.01101	2.17452	0.00647
3.007	0.0112	2.21591	0.00659
3.06	0.01139	2.25946	0.0067
3.111	0.01158	2.30194	0.00681
3.162	0.01176	2.34269	0.00693
3.215	0.01195	2.38	0.00704
3.273	0.01213	2.41677	0.00715
3.333	0.01232	2.45409	0.00726
3.389	0.01251	2.49398	0.00738
3.443	0.01269	2.53699	0.00749
3.495	0.01288	2.58065	0.0076
3.544	0.01306	2.62161	0.00771
3.596	0.01325	2.66011	0.00783
3.653	0.01343	2.69742	0.00794
3.711	0.01362	2.73387	0.00805
3.767	0.0138	2.77226	0.00816
3.822	0.01399	2.81505	0.00827
3.875	0.01417	2.85753	0.00838
3.925	0.01435	2.89849	0.00849
3.977	0.01454	2.93839	0.00861
4.033	0.01472	2.9757	0.00872
4.091	0.0149	3.01247	0.00883
4.149	0.01509	3.05065	0.00894
4.205	0.01527	3.09226	0.00905
4.258	0.01545	3.13505	0.00916
4.308	0.01564	3.17806	0.00927
4.359	0.01582	3.21849	0.00938
4.414	0.016	3.25699	0.00949
4.473	0.01618	3.29366	0.0096
4.531	0.01636	3.33097	0.00971
4.587	0.01654	3.37204	0.00982
4.64	0.01673	3.41624	0.00993
4.69	0.01691	3.45839	0.01004
4.74	0.01709	3.49828	0.01014
4.795	0.01727	3.53613	0.01025
4.854	0.01745	3.57237	0.01036
4.912	0.01763	3.60871	0.01047
4.969	0.01781	3.64978	0.01058
5.022	0.01799	3.69344	0.01069
5.072	0.01817	3.73677	0.0108
5.123	0.01835	3.77774	0.0109
5.176	0.01853	3.81591	0.01101
5.234	0.01871	3.85237	0.01112
5.293	0.01888	3.88903	0.01123
5.349	0.01906	3.92839	0.01133
5.403	0.01924	3.9714	0.01144
5.454	0.01942	4.01452	0.01155
5.503	0.0196	4.05495	0.01166
5.556	0.01978	4.09344	0.01176
5.614	0.01995	4.13075	0.01187
5.672	0.02013	4.16742	0.01198
5.73	0.02031	4.20645	0.01208
5.786	0.02048	4.24925	0.01219
5.837	0.02066	4.29258	0.0123
5.886	0.02084	4.33538	0.0124
5.938	0.02101	4.37581	0.01251
5.994	0.02119	4.41226	0.01261
6.052	0.02137	4.44785	0.01272
6.111	0.02154	4.48538	0.01282
6.165	0.02172	4.52677	0.01293
6.218	0.02189	4.56978	0.01304
6.268	0.02207	4.6128	0.01314
6.318	0.02224	4.65333	0.01325
6.374	0.02242	4.69151	0.01335
6.434	0.02259	4.72763	0.01346
6.493	0.02277	4.76462	0.01356
6.548	0.02294	4.80591	0.01366
6.602	0.02312	4.84989	0.01377
6.651	0.02329	4.89258	0.01387
6.701	0.02346	4.93333	0.01398
6.756	0.02364	4.97151	0.01408
6.815	0.02381	5.00742	0.01418
6.873	0.02398	5.04409	0.01429
6.93	0.02415	5.08548	0.01439
6.982	0.02433	5.12849	0.0145
7.032	0.0245	5.17129	0.0146
7.083	0.02467	5.21226	0.0147
7.136	0.02484	5.24957	0.0148
7.194	0.02502	5.28602	0.01491
7.254	0.02519	5.32333	0.01501
7.311	0.02536	5.36323	0.01511
7.364	0.02553	5.40656	0.01521
7.416	0.0257	5.45022	0.01532
7.465	0.02587	5.49118	0.01542
7.518	0.02604	5.53022	0.01552
7.575	0.02621	5.56753	0.01562
7.633	0.02638	5.60344	0.01572
7.689	0.02655	5.64183	0.01583
7.744	0.02672	5.6843	0.01593
7.796	0.02689	5.72677	0.01603
7.846	0.02706	5.76806	0.01613
7.898	0.02723	5.80796	0.01623
7.955	0.0274	5.84527	0.01633
8.012	0.02757	5.88172	0.01643
8.071	0.02774	5.92054	0.01653
8.127	0.0279	5.96183	0.01663
8.18	0.02807	6.00452	0.01673
8.23	0.02824	6.04731	0.01683
8.281	0.02841	6.08806	0.01693
8.336	0.02858	6.12656	0.01703
8.395	0.02874	6.16355	0.01713
8.453	0.02891	6.20054	0.01723
8.508	0.02908	6.24097	0.01733
8.561	0.02924	6.28495	0.01743
8.611	0.02941	6.3271	0.01753
8.661	0.02958	6.36699	0.01763
8.716	0.02974	6.40484	0.01773
8.775	0.02991	6.44129	0.01783
8.834	0.03007	6.47828	0.01793
8.891	0.03024	6.51935	0.01803
8.944	0.03041	6.56301	0.01812
8.995	0.03057	6.60602	0.01822
9.045	0.03074	6.64731	0.01832
9.098	0.0309	6.68527	0.01842
9.156	0.03106	6.72194	0.01852
9.214	0.03123	6.75978	0.01861
9.27	0.03139	6.79968	0.01871
9.324	0.03156	6.84215	0.01881
9.375	0.03172	6.88462	0.01891
9.425	0.03188	6.92516	0.019
9.478	0.03205	6.96355	0.0191
9.536	0.03221	7.00086	0.0192
9.595	0.03237	7.03731	0.01929
9.652	0.03254	7.07667	0.01939
9.707	0.0327	7.11968	0.0195
9.759	0.03286	7.16301	0.0196
9.808	0.03302	7.20484	0.01971
9.86	0.03319	7.24484	0.01981
9.916	0.03335	7.28118	0.01991
9.974	0.03351	7.31677	0.02001
10.033	0.03367	7.35441	0.02011
10.087	0.03383	7.39516	0.02021
10.14	0.03399	7.43849	0.02031
10.19	0.03415	7.48237	0.02041
10.24	0.03431	7.5229	0.02051
10.294	0.03447	7.56097	0.0206
10.355	0.03463	7.5972	0.0207
10.413	0.03479	7.63387	0.02079
10.47	0.03495	7.67527	0.02089
10.523	0.03511	7.71946	0.02098
10.573	0.03527	7.76194	0.02108
10.623	0.03543	7.80237	0.02117
10.679	0.03559	7.84054	0.02126
10.737	0.03575	7.87613	0.02135
10.795	0.03591	7.9128	0.02144
10.851	0.03607	7.95419	0.02154
10.902	0.03622	7.99774	0.02163
10.953	0.03638	8.0414	0.02172
11.004	0.03654	8.08237	0.02182
11.058	0.0367	8.11946	0.02191
11.116	0.03685	8.15591	0.022
11.176	0.03701	8.19323	0.02209
11.233	0.03717	8.23312	0.02218
11.287	0.03732	8.27645	0.02228
11.338	0.03748	8.32	0.02237
11.387	0.03764	8.36108	0.02246
11.44	0.03779	8.39946	0.02255
11.497	0.03795	8.43656	0.02264
11.555	0.0381	8.47269	0.02273
11.611	0.03826	8.5114	0.02282
11.666	0.03842	8.55419	0.02291
11.718	0.03857	8.5972	0.023
11.768	0.03873	8.63828	0.02309
11.82	0.03888	8.67785	0.02318
11.876	0.03903	8.71484	0.02327
11.934	0.03919	8.75129	0.02336
11.993	0.03934	8.78946	0.02345
12.048	0.0395	8.83075	0.02354
12.101	0.03965	8.87387	0.02363
12.152	0.0398	8.9172	0.02372
12.202	0.03996	8.95763	0.0238
12.258	0.04011	8.99613	0.02389
12.317	0.04026	9.0328	0.02398
12.375	0.04042	9.06978	0.02407
12.431	0.04057	9.11032	0.02416
12.483	0.04072	9.15419	0.02425
12.533	0.04087	9.19667	0.02434
12.584	0.04102	9.23688	0.02442
12.639	0.04118	9.27505	0.02451
12.698	0.04133	9.31151	0.0246
12.756	0.04148	9.34849	0.02469
12.813	0.04163	9.38946	0.02477
12.866	0.04178	9.4328	0.02486
12.916	0.04193	9.47613	0.02495
12.967	0.04208	9.5172	0.02504
13.02	0.04223	9.55505	0.02512
13.078	0.04238	9.59183	0.02521
13.136	0.04253	9.62882	0.0253
13.192	0.04268	9.66817	0.02539
13.245	0.04283	9.71065	0.02547
13.297	0.04298	9.75333	0.02556
13.347	0.04313	9.79409	0.02565
13.4	0.04328	9.8329	0.02573
13.458	0.04343	9.87011	0.02582
13.516	0.04357	9.90688	0.02591
13.574	0.04372	9.94559	0.02599
13.629	0.04387	9.98806	0.02608
13.68	0.04402	10.0314	0.02617
13.729	0.04417	10.0742	0.02625
13.781	0.04431	10.115	0.02634
13.837	0.04446	10.1516	0.02642
13.895	0.04461	10.1872	0.0265
13.954	0.04475	10.2248	0.02659
14.009	0.0449	10.2661	0.02667
14.061	0.04505	10.3093	0.02676
14.111	0.04519	10.3519	0.02684
14.162	0.04534	10.3918	0.02692
14.217	0.04549	10.4297	0.02701
14.277	0.04563	10.4665	0.02709
14.336	0.04578	10.5038	0.02717
14.392	0.04592	10.545	0.02725
14.445	0.04607	10.5892	0.02734
14.494	0.04621	10.6317	0.02742
14.544	0.04636	10.6725	0.0275
14.6	0.0465	10.7103	0.02758
14.658	0.04664	10.7462	0.02766
14.716	0.04679	10.7832	0.02775
14.773	0.04693	10.8246	0.02783
14.825	0.04708	10.868	0.02791
14.875	0.04722	10.9107	0.028
14.926	0.04736	10.9514	0.02808
14.98	0.04751	10.9884	0.02816
15.038	0.04765	11.0248	0.02824
15.097	0.04779	11.0625	0.02832
15.154	0.04793	11.102	0.02841
15.208	0.04808	11.145	0.02849
15.259	0.04822	11.1887	0.02857
15.309	0.04836	11.23	0.02865
15.361	0.0485	11.2688	0.02874
15.418	0.04864	11.3067	0.02882
15.476	0.04878	11.3428	0.0289
15.533	0.04892	11.3815	0.02898
15.588	0.04907	11.424	0.02907
15.64	0.04921	11.4662	0.02915
15.69	0.04935	11.5072	0.02923
15.742	0.04949	11.5471	0.02931
15.798	0.04963	11.5847	0.02939
15.856	0.04977	11.6212	0.02947
15.915	0.04991	11.6596	0.02956
15.971	0.05005	11.701	0.02964
16.024	0.05018	11.7434	0.02972
16.073	0.05032	11.7865	0.0298
16.124	0.05046	11.8272	0.02988
16.179	0.0506	11.8657	0.02996
16.239	0.05074	11.902	0.03004
16.297	0.05088	11.9393	0.03012
16.352	0.05101	11.9801	0.0302
16.405	0.05113	12.0241	0.03028
16.455	0.05127	12.0666	0.03036
16.505	0.05146	12.1065	0.03043
16.56	0.05165	12.144	0.03051
16.619	0.05177	12.1804	0.03059
16.677	0.05188	12.2177	0.03067
16.734	0.05199	12.259	0.03075
16.787	0.05212	12.3024	0.03082
16.838	0.05225	12.3452	0.0309
16.889	0.05239	12.3864	0.03098
16.942	0.05254	12.4248	0.03105
16.999	0.05267	12.4616	0.03113
17.057	0.0528	12.4989	0.03121
17.114	0.05293	12.5386	0.03129
17.167	0.05305	12.5808	0.03137
17.219	0.05317	12.6235	0.03144
17.269	0.05331	12.664	0.03152
17.321	0.05346	12.7024	0.0316
17.379	0.0536	12.74	0.03167
17.438	0.05373	12.7768	0.03175
17.496	0.05385	12.8158	0.03183
17.551	0.05397	12.8585	0.03191
17.602	0.0541	12.9013	0.03199
17.651	0.05423	12.9426	0.03206
17.703	0.05437	12.983	0.03214
17.759	0.05451	13.0206	0.03222
17.818	0.05464	13.0566	0.03229
17.876	0.05476	13.0941	0.03237
17.931	0.05488	13.1348	0.03245
17.982	0.055	13.178	0.03253
18.033	0.05513	13.2215	0.03261
18.083	0.05527	13.2619	0.03268
18.138	0.0554	13.2999	0.03276
18.198	0.05553	13.3363	0.03283
18.257	0.05565	13.373	0.03291
18.313	0.05578	13.4143	0.03299
18.366	0.05589	13.4585	0.03306
18.416	0.05602	13.5016	0.03314
18.466	0.05615	13.5423	0.03321
18.521	0.05629	13.5802	0.03329
18.579	0.05642	13.6155	0.03336
18.638	0.05655	13.6526	0.03344
18.695	0.05666	13.6939	0.03351
18.747	0.05677	13.7372	0.03359
18.797	0.0569	13.7797	0.03366
18.848	0.05703	13.821	0.03373
18.902	0.05717	13.8586	0.03381
18.959	0.0573	13.8949	0.03388
19.019	0.05742	13.9324	0.03396
19.076	0.05754	13.9721	0.03403
19.129	0.05765	14.015	0.03411
19.181	0.05777	14.0588	0.03418
19.23	0.0579	14.0999	0.03426
19.282	0.05804	14.1386	0.03433
19.34	0.05817	14.1759	0.0344
19.398	0.05829	14.212	0.03448
19.455	0.0584	14.2509	0.03455
19.509	0.05851	14.2935	0.03463
19.562	0.05864	14.336	0.0347
19.611	0.05877	14.3771	0.03478
19.664	0.0589	14.4167	0.03485
19.72	0.05903	14.4543	0.03492
19.779	0.05915	14.491	0.03499
19.838	0.05927	14.5289	0.03507
19.894	0.05937	14.5699	0.03514
19.946	0.05949	14.6121	0.03522
19.996	0.05961	14.6548	0.03529
20.046	0.05975	14.6962	0.03536
20.1	0.05988	14.7353	0.03543
20.158	0.06	14.7723	0.03551
20.216	0.06012	14.8093	0.03558
20.272	0.06024	14.8497	0.03565
20.325	0.06035	14.8933	0.03573
20.376	0.06047	14.9357	0.0358
20.427	0.06059	14.976	0.03587
20.481	0.06072	15.0141	0.03594
20.54	0.06085	15.0505	0.03601
20.599	0.06096	15.0878	0.03608
20.656	0.06106	15.1291	0.03615
20.709	0.06118	15.1725	0.03622
20.759	0.06129	15.215	0.0363
20.809	0.06141	15.2555	0.03637
20.862	0.06154	15.2937	0.03644
20.92	0.06167	15.3303	0.03651
20.979	0.06178	15.3676	0.03658
21.035	0.06189	15.4075	0.03665
21.089	0.062	15.4506	0.03672
21.14	0.06212	15.4933	0.03679
21.191	0.06224	15.5341	0.03686
21.243	0.06237	15.5728	0.03693
21.301	0.06249	15.6101	0.03699
21.36	0.0626	15.6466	0.03706
21.417	0.06271	15.6856	0.03713
21.472	0.06282	15.7284	0.0372
21.523	0.06293	15.7709	0.03727
21.573	0.06306	15.8127	0.03734
21.624	0.06318	15.8529	0.03741
21.68	0.06331	15.8899	0.03748
21.738	0.06342	15.9258	0.03754
21.797	0.06353	15.9634	0.03761
21.852	0.06364	16.0041	0.03768
21.904	0.06375	16.0474	0.03775
21.954	0.06387	16.0907	0.03782
22.005	0.064	16.1313	0.03789
22.06	0.06412	16.1695	0.03795
22.12	0.06424	16.2059	0.03802
22.179	0.06435	16.2426	0.03809
22.235	0.06446	16.2837	0.03816
22.287	0.06457	16.3279	0.03823
22.337	0.06468	16.3705	0.0383
22.387	0.06481	16.4116	0.03836
22.443	0.06493	16.4498	0.03843
22.501	0.06505	16.4857	0.0385
22.56	0.06516	16.5227	0.03857
22.616	0.06527	16.5637	0.03863
22.669	0.06538	16.6064	0.0387
22.719	0.06549	16.6489	0.03877
22.77	0.06561	16.6902	0.03884
22.824	0.06574	16.7284	0.0389
22.881	0.06586	16.7648	0.03897
22.941	0.06597	16.8022	0.03904
22.997	0.06607	16.8417	0.0391
23.051	0.06617	16.8845	0.03917
23.102	0.06628	16.9278	0.03924
23.151	0.0664	16.9691	0.0393
23.204	0.06652	17.008	0.03937
23.261	0.06663	17.0453	0.03943
23.319	0.06675	17.0816	0.0395
23.376	0.06685	17.1204	0.03957
23.431	0.06695	17.1631	0.03963
23.482	0.06707	17.2054	0.0397
23.533	0.06719	17.2463	0.03977
23.585	0.0673	17.286	0.03983
23.641	0.06743	17.323	0.0399
23.699	0.06755	17.3597	0.03996
23.758	0.06765	17.3985	0.04003
23.814	0.06775	17.4401	0.04009
23.866	0.06785	17.4831	0.04016
23.916	0.06796	17.5261	0.04023
23.967	0.06809	17.5667	0.04029
24.022	0.06821	17.6047	0.04035
24.082	0.06832	17.6412	0.04042
24.14	0.06842	17.678	0.04049
24.195	0.06852	17.7186	0.04055
24.248	0.06862	17.7626	0.04062
24.298	0.06873	17.8053	0.04068
24.348	0.06885	17.8458	0.04075
24.404	0.06897	17.884	0.04081
24.462	0.06908	17.9204	0.04087
24.521	0.06919	17.9577	0.04094
24.577	0.06929	17.9987	0.041
24.63	0.06939	18.0418	0.04107
24.681	0.0695	18.0843	0.04113
24.732	0.06962	18.1251	0.04119
24.785	0.06973	18.1629	0.04126
24.842	0.06985	18.1999	0.04132
24.901	0.06996	18.2375	0.04138
24.957	0.07005	18.2774	0.04145
25.01	0.07015	18.3199	0.04151
25.062	0.07026	18.3627	0.04158
25.112	0.07036	18.4031	0.04164
25.165	0.07049	18.4415	0.0417
25.223	0.07059	18.4786	0.04176
25.281	0.0707	18.515	0.04183
25.338	0.0708	18.5538	0.04189
25.394	0.07089	18.5968	0.04196
25.445	0.071	18.6407	0.04202
25.494	0.07111	18.6831	0.04208
25.545	0.07123	18.723	0.04215
25.601	0.07134	18.7593	0.04221
25.66	0.07144	18.7947	0.04227
25.718	0.07155	18.8327	0.04234
25.774	0.07164	18.874	0.0424
25.825	0.07174	18.9176	0.04246
25.876	0.07184	18.9612	0.04252
25.926	0.07196	19.0014	0.04259
25.982	0.07207	19.0392	0.04265
26.042	0.07218	19.0757	0.04271
26.1	0.07228	19.1125	0.04277
26.156	0.07238	19.1538	0.04283
26.209	0.07247	19.198	0.0429
26.259	0.07258	19.2407	0.04296
26.309	0.0727	19.2809	0.04302
26.364	0.0728	19.319	0.04308
26.423	0.07291	19.3546	0.04314
26.481	0.07301	19.3916	0.0432
26.538	0.0731	19.4327	0.04327
26.59	0.0732	19.476	0.04333
26.64	0.0733	19.5188	0.04339
26.691	0.07341	19.5598	0.04345
26.745	0.07353	19.5977	0.04351
26.803	0.07364	19.6341	0.04357
26.862	0.07374	19.6717	0.04363
26.918	0.07384	19.7116	0.04369
26.972	0.07393	19.7544	0.04375
27.024	0.07403	19.798	0.04381
27.073	0.07414	19.8387	0.04387
27.125	0.07425	19.8777	0.04393
27.183	0.07436	19.9151	0.04399
27.241	0.07447	19.9512	0.04404
27.298	0.07456	19.99	0.04411
27.353	0.07465	20.0325	0.04417
27.404	0.07474	20.0752	0.04423
27.455	0.07486	20.1166	0.04428
27.507	0.07497	20.1558	0.04434
27.563	0.07508	20.1928	0.0444
27.621	0.07519	20.2293	0.04446
27.68	0.07527	20.2681	0.04452
27.735	0.07537	20.3093	0.04458
27.788	0.07547	20.3524	0.04464
27.838	0.07556	20.3955	0.0447
27.889	0.07568	20.4361	0.04476
27.944	0.07579	20.4743	0.04482
28.004	0.07589	20.5108	0.04488
28.062	0.07599	20.5475	0.04494
28.117	0.07607	20.5886	0.045
28.169	0.07616	20.6328	0.04506
28.219	0.07627	20.6753	0.04512
28.269	0.07638	20.7151	0.04517
28.325	0.07648	20.7527	0.04523
28.384	0.07658	20.7888	0.04529
28.442	0.07668	20.8261	0.04535
28.498	0.07677	20.8675	0.04541
28.551	0.07686	20.9111	0.04547
28.602	0.07695	20.9539	0.04553
28.653	0.07705	20.9952	0.04559
28.707	0.07716	21.0333	0.04564
28.764	0.07727	21.0701	0.0457
28.822	0.07736	21.1076	0.04576
28.878	0.07745	21.1475	0.04582
28.932	0.07754	21.19	0.04588
28.984	0.07764	21.2322	0.04594
29.034	0.07774	21.2727	0.046
29.086	0.07785	21.3109	0.04606
29.144	0.07795	21.3482	0.04611
29.203	0.07805	21.3846	0.04617
29.26	0.07814	21.4239	0.04623
29.315	0.07823	21.4672	0.04629
29.366	0.07832	21.5105	0.04635
29.415	0.07842	21.5527	0.04641
29.466	0.07853	21.5929	0.04646
29.522	0.07864	21.6299	0.04652
29.581	0.07874	21.6658	0.04658
29.64	0.07883	21.7031	0.04664
29.696	0.07891	21.7439	0.04669
29.747	0.079	21.7869	0.04675
29.798	0.07909	21.8297	0.04681
29.848	0.07919	21.8696	0.04687
29.904	0.0793	21.9077	0.04692
29.964	0.0794	21.9447	0.04698
30.022	0.07949	21.9817	0.04704
30.078	0.07957	22.023	0.04709
30.131	0.07966	22.067	0.04715
30.18	0.07976	22.1097	0.04721
30.231	0.07986	22.1504	0.04727
30.285	0.07997	22.1889	0.04732
30.344	0.08007	22.2245	0.04738
30.402	0.08016	22.2615	0.04743
30.459	0.08024	22.3026	0.04749
30.511	0.08033	22.3459	0.04755
30.562	0.08042	22.3886	0.0476
30.613	0.08052	22.4297	0.04766
30.666	0.08063	22.4673	0.04771
30.724	0.08073	22.5037	0.04777
30.784	0.08082	22.541	0.04782
30.84	0.08091	22.5806	0.04788
30.894	0.08099	22.6237	0.04794
30.945	0.08107	22.6673	0.04799
30.995	0.08117	22.7083	0.04805
31.047	0.08127	22.7473	0.0481
31.105	0.08137	22.7849	0.04815
31.163	0.08146	22.8208	0.04821
31.219	0.08155	22.8596	0.04826
31.274	0.08163	22.902	0.04832
31.326	0.08171	22.9447	0.04838
31.376	0.08181	22.9857	0.04843
31.428	0.08192	23.0254	0.04849
31.484	0.08202	23.0627	0.04854
31.542	0.08212	23.0991	0.04859
31.601	0.08219	23.1376	0.04865
31.657	0.08228	23.1789	0.04871
31.709	0.08237	23.2219	0.04876
31.76	0.08246	23.265	0.04882
31.811	0.08256	23.3057	0.04887
31.865	0.08266	23.3439	0.04892
31.925	0.08276	23.3803	0.04898
31.983	0.08285	23.4174	0.04903
32.038	0.08293	23.4579	0.04909
32.091	0.08302	23.5015	0.04914
32.14	0.08311	23.5442	0.0492
32.191	0.08321	23.5846	0.04925
32.247	0.08331	23.6228	0.0493
32.305	0.08341	23.6593	0.04935
32.364	0.0835	23.6966	0.04941
32.42	0.08358	23.7376	0.04946
32.473	0.08366	23.781	0.04952
32.524	0.08375	23.8237	0.04957
32.575	0.08384	23.8644	0.04962
32.628	0.08395	23.9026	0.04967
32.685	0.08405	23.9397	0.04973
32.744	0.08413	23.977	0.04978
32.8	0.08421	24.0166	0.04983
32.853	0.0843	24.0584	0.04989
32.905	0.08438	24.1012	0.04994
32.955	0.08447	24.1423	0.04999
33.008	0.08458	24.181	0.05005
33.065	0.08468	24.2186	0.0501
33.124	0.08476	24.2551	0.05015
33.181	0.08485	24.2937	0.05021
33.236	0.08492	24.3364	0.05026
33.288	0.085	24.3798	0.05031
33.338	0.0851	24.422	0.05037
33.389	0.0852	24.4619	0.05042
33.445	0.08529	24.4989	0.05047
33.503	0.08538	24.5345	0.05052
33.562	0.08547	24.5717	0.05058
33.616	0.08555	24.6131	0.05063
33.668	0.08563	24.6568	0.05069
33.719	0.08571	24.6998	0.05074
33.769	0.08581	24.7402	0.05079
33.825	0.08591	24.7782	0.05084
33.885	0.086	24.8145	0.0509
33.943	0.08608	24.8513	0.05095
33.999	0.08616	24.8924	0.051
34.052	0.08624	24.9365	0.05106
34.102	0.08634	24.9793	0.05111
34.152	0.08644	25.02	0.05116
34.207	0.08653	25.0582	0.05121
34.265	0.08662	25.0938	0.05127
34.324	0.08671	25.1311	0.05132
34.38	0.08679	25.1721	0.05137
34.433	0.08687	25.2155	0.05143
34.484	0.08695	25.258	0.05148
34.535	0.08704	25.2991	0.05153
34.588	0.08714	25.3368	0.05158
34.646	0.08723	25.3732	0.05163
34.705	0.08731	25.4105	0.05168
34.762	0.08739	25.4504	0.05173
34.815	0.08747	25.4932	0.05178
34.867	0.08755	25.5369	0.05183
34.917	0.08765	25.5779	0.05188
34.969	0.08774	25.6169	0.05193
35.027	0.08783	25.6542	0.05198
35.084	0.08792	25.6903	0.05203
35.14	0.088	25.7291	0.05208
35.195	0.08807	25.7718	0.05213
35.247	0.08816	25.8143	0.05218
35.297	0.08825	25.8553	0.05223
35.35	0.08834	25.895	0.05228
35.406	0.08844	25.9319	0.05233
35.464	0.08853	25.9687	0.05238
35.522	0.08861	26.0074	0.05243
35.578	0.08869	26.0487	0.05248
35.631	0.08877	26.0918	0.05253
35.681	0.08885	26.1348	0.05258
35.731	0.08895	26.1753	0.05263
35.786	0.08905	26.2134	0.05268
35.846	0.08913	26.2499	0.05273
35.904	0.08921	26.287	0.05278
35.96	0.08929	26.328	0.05283
36.012	0.08937	26.3716	0.05288
36.062	0.08945	26.4141	0.05293
36.112	0.08954	26.4539	0.05298
36.168	0.08964	26.4918	0.05303
36.227	0.08973	26.5283	0.05308
36.286	0.08981	26.5656	0.05313
36.342	0.08988	26.6069	0.05318
36.395	0.08995	26.6502	0.05323
36.446	0.09003	26.693	0.05328
36.496	0.09013	26.734	0.05333
36.55	0.09022	26.7721	0.05338
36.607	0.09031	26.8089	0.05343
36.665	0.0904	26.8465	0.05348
36.722	0.09048	26.8861	0.05353
36.775	0.09055	26.9286	0.05358
36.827	0.09063	26.9713	0.05363
36.877	0.09072	27.012	0.05368
36.929	0.09081	27.0509	0.05373
36.987	0.0909	27.0882	0.05378
37.045	0.09098	27.1247	0.05383
37.102	0.09106	27.1639	0.05388
37.158	0.09113	27.2063	0.05393
37.209	0.09121	27.2493	0.05398
37.259	0.0913	27.2913	0.05402
37.311	0.09139	27.3312	0.05407
37.366	0.09148	27.3676	0.05412
37.424	0.09156	27.4032	0.05417
37.483	0.09164	27.4408	0.05421
37.538	0.09171	27.4818	0.05426
37.591	0.09179	27.5257	0.05431
37.64	0.09187	27.5694	0.05436
37.691	0.09197	27.6098	0.05441
37.746	0.09206	27.648	0.05445
37.806	0.09214	27.6844	0.0545
37.865	0.09222	27.7214	0.05455
37.922	0.09229	27.7625	0.0546
37.975	0.09236	27.8067	0.05465
38.025	0.09245	27.8495	0.05469
38.075	0.09253	27.8902	0.05474
38.13	0.09262	27.9281	0.05479
38.187	0.09271	27.9639	0.05484
38.245	0.09279	28.0007	0.05488
38.302	0.09286	28.0411	0.05493
38.355	0.09293	28.0841	0.05498
38.405	0.09301	28.1267	0.05503
38.456	0.0931	28.168	0.05508
38.51	0.09319	28.2061	0.05513
38.567	0.09328	28.2431	0.05517
38.626	0.09335	28.2804	0.05522
38.682	0.09342	28.3203	0.05527
38.736	0.0935	28.3631	0.05532
38.788	0.09357	28.4067	0.05537
38.838	0.09365	28.448	0.05541
38.891	0.09375	28.4868	0.05546
38.948	0.09384	28.5241	0.0555
39.006	0.09392	28.5599	0.05555
39.063	0.094	28.5987	0.0556
39.117	0.09406	28.6414	0.05564
39.169	0.09414	28.6839	0.05569
39.219	0.09422	28.7248	0.05574
39.271	0.09431	28.7648	0.05578
39.327	0.0944	28.8022	0.05583
39.385	0.09448	28.8386	0.05587
39.444	0.09455	28.8768	0.05592
39.5	0.09461	28.9181	0.05597
39.553	0.09469	28.9611	0.05601
39.603	0.09477	29.0044	0.05606
39.653	0.09486	29.0452	0.0561
39.708	0.09495	29.0833	0.05615
39.767	0.09503	29.1198	0.05619
39.825	0.09511	29.1568	0.05624
39.882	0.09518	29.1975	0.05629
39.935	0.09525	29.2412	0.05633
39.984	0.09533	29.2837	0.05638
40.035	0.09541	29.3238	0.05642
40.09	0.09549	29.3616	0.05647
40.149	0.09558	29.3984	0.05651
40.207	0.09566	29.4357	0.05656
40.264	0.09573	29.477	0.05661
40.316	0.0958	29.5206	0.05665
40.367	0.09588	29.5631	0.0567
40.417	0.09596	29.6035	0.05675
40.471	0.09605	29.6415	0.05679
40.528	0.09613	29.6782	0.05684
40.587	0.0962	29.7155	0.05688
40.643	0.09627	29.7554	0.05693
40.696	0.09634	29.7982	0.05698
40.748	0.09642	29.8409	0.05703
40.798	0.0965	29.8819	0.05707
40.851	0.09659	29.9206	0.05712
40.909	0.09667	29.958	0.05716
40.967	0.09674	29.9943	0.05721
41.025	0.09681	30.0331	0.05726
41.08	0.09688	30.0759	0.05731
41.131	0.09695	30.1189	0.05735
41.181	0.09703	30.1614	0.0574
41.232	0.09711	30.2019	0.05744
41.287	0.0972	30.2389	0.05749
41.345	0.09727	30.2745	0.05753
41.404	0.09734	30.3118	0.05758
41.46	0.0974	30.3526	0.05763
41.512	0.09748	30.3959	0.05767
41.562	0.09755	30.4393	0.05772
41.613	0.09764	30.4794	0.05776
41.668	0.09772	30.5172	0.05781
41.728	0.0978	30.5537	0.05785
41.787	0.09787	30.5904	0.0579
41.843	0.09793	30.6317	0.05795
41.895	0.098	30.6759	0.05799
41.945	0.09807	30.7187	0.05804
41.995	0.09816	30.7597	0.05808
42.05	0.09824	30.7979	0.05813
42.109	0.09831	30.8338	0.05817
42.167	0.09839	30.8708	0.05822
42.224	0.09846	30.9118	0.05826
42.276	0.09852	30.9548	0.05831
42.327	0.0986	30.9973	0.05836
42.377	0.09868	31.0381	0.0584
42.431	0.09876	31.0759	0.05844
42.489	0.09884	31.1127	0.05849
42.548	0.09892	31.15	0.05853
42.605	0.09898	31.1896	0.05858
42.658	0.09904	31.2327	0.05862
42.71	0.09911	31.2762	0.05867
42.76	0.0992	31.3175	0.05871
42.812	0.09928	31.3566	0.05875
42.869	0.09936	31.3939	0.0588
42.927	0.09944	31.4301	0.05884
42.984	0.09951	31.4688	0.05889
43.039	0.09957	31.5113	0.05893
43.091	0.09965	31.5538	0.05898
43.141	0.09972	31.5944	0.05902
43.193	0.0998	31.6344	0.05906
43.249	0.09989	31.6717	0.05911
43.307	0.09997	31.7084	0.05915
43.365	0.10003	31.7471	0.0592
43.422	0.1001	31.7885	0.05924
43.474	0.10017	31.8306	0.05928
43.524	0.10024	31.8734	0.05933
43.575	0.10032	31.9142	0.05937
43.63	0.1004	31.9526	0.05941
43.689	0.10047	31.9897	0.05945
43.747	0.10054	32.0267	0.0595
43.803	0.10061	32.0671	0.05954
43.855	0.10068	32.1108	0.05959
43.905	0.10074	32.1532	0.05963
43.956	0.10082	32.1933	0.05967
44.011	0.10091	32.2318	0.05971
44.07	0.10098	32.2683	0.05975
44.128	0.10105	32.3056	0.0598
44.185	0.10111	32.3466	0.05984
44.238	0.10117	32.3899	0.05988
44.289	0.10124	32.4324	0.05993
44.34	0.10131	32.4734	0.05997
44.393	0.10139	32.5116	0.06001
44.45	0.10147	32.5486	0.06005
44.508	0.10154	32.5858	0.0601
44.564	0.10161	32.6255	0.06014
44.618	0.10166	32.6677	0.06018
44.669	0.10173	32.7104	0.06023
44.72	0.10181	32.7512	0.06027
44.772	0.10189	32.79	0.06031
44.83	0.10197	32.8272	0.06035
44.889	0.10204	32.8639	0.06039
44.946	0.1021	32.9027	0.06043
45.002	0.10216	32.9452	0.06048
45.053	0.10222	32.9883	0.06052
45.103	0.1023	33.0307	0.06056
45.154	0.10239	33.0709	0.0606
45.209	0.10247	33.1076	0.06064
45.267	0.10254	33.1432	0.06068
45.325	0.10259	33.1808	0.06073
45.381	0.10266	33.2221	0.06077
45.433	0.10272	33.2657	0.06081
45.484	0.10279	33.3092	0.06085
45.534	0.10287	33.3497	0.06089
45.59	0.10295	33.3874	0.06093
45.65	0.10302	33.4239	0.06097
45.708	0.10309	33.4605	0.06102
45.764	0.10315	33.5016	0.06106
45.817	0.1032	33.5455	0.0611
45.866	0.10327	33.5883	0.06114
45.917	0.10334	33.6292	0.06118
45.972	0.10342	33.6672	0.06123
46.03	0.1035	33.703	0.06127
46.088	0.10356	33.7401	0.06131
46.145	0.10362	33.7811	0.06135
46.198	0.10367	33.8241	0.06139
46.248	0.10375	33.8669	0.06143
46.299	0.10382	33.9079	0.06148
46.352	0.1039	33.9455	0.06152
46.411	0.10397	33.9823	0.06156
46.47	0.10404	34.0196	0.0616
46.527	0.1041	34.0595	0.06164
46.58	0.10416	34.1025	0.06169
46.632	0.10422	34.1461	0.06173
46.682	0.10429	34.1869	0.06177
46.734	0.10437	34.2259	0.06181
46.791	0.10444	34.2634	0.06185
46.849	0.10451	34.2993	0.06189
46.906	0.10458	34.3377	0.06193
46.96	0.10463	34.3805	0.06198
47.012	0.10469	34.423	0.06202
47.062	0.10476	34.464	0.06206
47.114	0.10484	34.504	0.0621
47.17	0.10492	34.5415	0.06214
47.228	0.10499	34.578	0.06218
47.287	0.10504	34.6167	0.06222
47.343	0.1051	34.6583	0.06226
47.396	0.10516	34.7011	0.0623
47.446	0.10522	34.7439	0.06234
47.497	0.1053	34.784	0.06237
47.552	0.10538	34.8219	0.06241
47.611	0.10545	34.8583	0.06245
47.669	0.10552	34.895	0.06249
47.724	0.10557	34.9358	0.06253
47.777	0.10563	34.9803	0.06257
47.827	0.1057	35.023	0.06261
47.877	0.10577	35.0635	0.06265
47.932	0.10584	35.1017	0.06269
47.991	0.10592	35.1379	0.06272
48.05	0.10599	35.1748	0.06276
48.107	0.10603	35.2159	0.0628
48.16	0.10608	35.2589	0.06284
48.211	0.10615	35.3017	0.06288
48.262	0.10622	35.343	0.06292
48.315	0.1063	35.3812	0.06296
48.372	0.10637	35.4182	0.06299
48.43	0.10644	35.4554	0.06303
48.485	0.10649	35.495	0.06307
48.539	0.10655	35.5378	0.06311
48.591	0.10661	35.5803	0.06315
48.641	0.10669	35.6211	0.06319
48.694	0.10676	35.6595	0.06323
48.752	0.10682	35.6968	0.06326
48.81	0.10689	35.7334	0.0633
48.868	0.10696	35.7726	0.06334
48.924	0.107	35.8156	0.06338
48.975	0.10706	35.8586	0.06342
49.024	0.10713	35.9003	0.06346
49.075	0.1072	35.9401	0.06349
49.131	0.10727	35.9772	0.06353
49.189	0.10735	36.013	0.06357
49.248	0.1074	36.051	0.06361
49.303	0.10746	36.0919	0.06365
49.355	0.10751	36.135	0.06369
49.405	0.10757	36.1777	0.06373
49.455	0.10765	36.218	0.06376
49.511	0.10773	36.2558	0.0638
49.571	0.1078	36.2928	0.06384
49.63	0.10786	36.3299	0.06388
49.685	0.10791	36.3712	0.06391
49.738	0.10796	36.4154	0.06395
49.788	0.10802	36.4579	0.06399
49.838	0.1081	36.4986	0.06402
49.894	0.10817	36.5368	0.06406
49.952	0.10824	36.5726	0.0641
50.01	0.10829	36.6097	0.06413
50.067	0.10835	36.6506	0.06417
50.119	0.1084	36.6937	0.06421
50.169	0.10847	36.7368	0.06425
50.22	0.10854	36.7777	0.06428
50.274	0.10861	36.815	0.06432
50.332	0.10868	36.8518	0.06435
50.391	0.10874	36.8895	0.06439
50.448	0.10879	36.929	0.06443
50.502	0.10884	36.972	0.06447
50.553	0.1089	37.0157	0.0645
50.603	0.10896	37.0567	0.06454
50.655	0.10903	37.0957	0.06457
50.713	0.1091	37.1328	0.06461
50.771	0.10917	37.1689	0.06465
50.827	0.10922	37.2073	0.06468
50.882	0.10927	37.2501	0.06472
50.934	0.10933	37.2923	0.06476
50.984	0.10939	37.3333	0.06479
51.036	0.10946	37.3732	0.06482
51.092	0.10953	37.4109	0.06486
51.15	0.1096	37.4475	0.06489
51.209	0.10965	37.4862	0.06493
51.264	0.1097	37.5276	0.06497
51.317	0.10975	37.5701	0.065
51.367	0.10981	37.6131	0.06504
51.418	0.10989	37.6536	0.06507
51.473	0.10996	37.692	0.06511
51.532	0.11002	37.7287	0.06514
51.591	0.11008	37.7655	0.06518
51.646	0.11014	37.8062	0.06522
51.698	0.11019	37.8501	0.06525
51.748	0.11025	37.8924	0.06529
51.798	0.11032	37.9325	0.06532
51.854	0.11039	37.9706	0.06536
51.913	0.11045	38.0074	0.06539
51.972	0.11051	38.0444	0.06543
52.028	0.11056	38.0857	0.06547
52.081	0.11062	38.129	0.06551
52.132	0.11067	38.1722	0.06554
52.183	0.11074	38.2129	0.06558
52.236	0.11081	38.251	0.06561
52.293	0.11088	38.2881	0.06565
52.352	0.11093	38.325	0.06568
52.407	0.11098	38.3644	0.06572
52.461	0.11103	38.4066	0.06576
52.513	0.11109	38.4494	0.06579
52.563	0.11116	38.4898	0.06583
52.616	0.11123	38.5285	0.06586
52.673	0.11129	38.5661	0.06589
52.732	0.11136	38.6028	0.06593
52.789	0.11141	38.6416	0.06596
52.845	0.11146	38.6843	0.066
52.896	0.11152	38.7273	0.06603
52.945	0.11157	38.7698	0.06607
52.996	0.11164	38.8103	0.0661
53.052	0.11171	38.847	0.06613
53.11	0.11177	38.8826	0.06617
53.169	0.11183	38.9202	0.0662
53.224	0.11188	38.9612	0.06624
53.276	0.11193	39.0045	0.06627
53.327	0.112	39.0478	0.0663
53.377	0.11207	39.0881	0.06634
53.433	0.11214	39.1259	0.06637
53.493	0.11221	39.1627	0.0664
53.551	0.11226	39.1997	0.06643
53.607	0.11231	39.2407	0.06647
53.66	0.11236	39.2846	0.0665
53.709	0.11241	39.3274	0.06653
53.76	0.11248	39.3682	0.06657
53.815	0.11254	39.4066	0.0666
53.873	0.11261	39.4421	0.06663
53.932	0.11267	39.4791	0.06666
53.988	0.11271	39.5202	0.0667
54.041	0.11276	39.5632	0.06673
54.091	0.11282	39.6063	0.06676
54.142	0.11289	39.6473	0.0668
54.196	0.11296	39.685	0.06683
54.254	0.11302	39.7214	0.06686
54.313	0.11307	39.7587	0.06689
54.37	0.11312	39.7986	0.06693
54.424	0.11317	39.8416	0.06696
54.475	0.11322	39.8853	0.067
54.525	0.11329	39.9262	0.06703
54.577	0.11335	39.965	0.06706
54.634	0.11341	40.0024	0.06709
54.692	0.11348	40.0385	0.06713
54.749	0.11353	40.0772	0.06716
54.804	0.11357	40.1197	0.0672
54.855	0.11363	40.1621	0.06723
54.905	0.1137	40.2032	0.06726
54.957	0.11375	40.2431	0.0673
55.013	0.11382	40.2803	0.06733
55.071	0.11387	40.3171	0.06736
55.13	0.11392	40.3556	0.06739
55.185	0.11397	40.3972	0.06743
55.238	0.11402	40.4397	0.06746
55.289	0.11408	40.4821	0.06749
55.339	0.11414	40.5226	0.06752
55.395	0.11421	40.5613	0.06756
55.454	0.11427	40.5983	0.06759
55.512	0.11432	40.6356	0.06762
55.567	0.11437	40.6761	0.06765
55.62	0.11442	40.7197	0.06769
55.67	0.11447	40.7621	0.06772
55.72	0.11454	40.802	0.06775
55.776	0.1146	40.8399	0.06778
55.835	0.11466	40.8767	0.06781
55.894	0.11471	40.914	0.06785
55.95	0.11476	40.955	0.06788
56.003	0.11481	40.9984	0.06791
56.053	0.11486	41.0414	0.06795
56.104	0.11492	41.0824	0.06798
56.157	0.11499	41.1209	0.06801
56.215	0.11505	41.1576	0.06804
56.273	0.1151	41.1946	0.06807
56.329	0.11515	41.234	0.06811
56.382	0.11519	41.2764	0.06814
56.434	0.11523	41.3191	0.06817
56.484	0.11529	41.3599	0.06821
56.537	0.11537	41.3986	0.06824
56.595	0.11543	41.4366	0.06827
56.654	0.11548	41.4732	0.0683
56.711	0.11553	41.5123	0.06833
56.767	0.11557	41.5544	0.06837
56.818	0.11562	41.5969	0.0684
56.868	0.11569	41.6383	0.06843
56.919	0.11575	41.6784	0.06846
56.974	0.1158	41.7152	0.0685
57.032	0.11586	41.7513	0.06853
57.09	0.11591	41.7891	0.06856
57.145	0.11595	41.8308	0.06859
57.197	0.116	41.8744	0.06863
57.247	0.11605	41.9181	0.06866
57.298	0.11612	41.9582	0.06869
57.354	0.11618	41.9961	0.06872
57.415	0.11624	42.0326	0.06875
57.473	0.11629	42.0692	0.06879
57.529	0.11633	42.1103	0.06882
57.582	0.11638	42.1545	0.06885
57.631	0.11644	42.1972	0.06888
57.682	0.1165	42.238	0.06892
57.736	0.11656	42.2759	0.06895
57.795	0.11662	42.3117	0.06898
57.853	0.11668	42.3487	0.06901
57.91	0.11672	42.3898	0.06904
57.963	0.11676	42.4328	0.06907
58.013	0.11682	42.4756	0.06911
58.064	0.11688	42.5167	0.06914
58.117	0.11694	42.5542	0.06917
58.175	0.11701	42.5906	0.0692
58.234	0.11705	42.6283	0.06923
58.291	0.1171	42.6679	0.06926
58.345	0.11715	42.7109	0.0693
58.397	0.1172	42.7548	0.06933
58.446	0.11726	42.7958	0.06936
58.498	0.11733	42.8348	0.06939
58.556	0.11739	42.8718	0.06942
58.614	0.11744	42.9081	0.06946
58.67	0.11748	42.9468	0.06949
58.725	0.11753	42.9892	0.06952
58.777	0.11758	43.0317	0.06955
58.827	0.11763	43.073	0.06958
58.879	0.1177	43.1129	0.06962
58.935	0.11776	43.1502	0.06965
58.993	0.11781	43.1867	0.06968
59.051	0.11786	43.2252	0.06971
59.107	0.1179	43.2664	0.06974
59.16	0.11795	43.3089	0.06978
59.21	0.118	43.3519	0.06981
59.261	0.11807	43.3927	0.06984
59.316	0.11813	43.4312	0.06987
59.375	0.11818	43.4678	0.0699
59.434	0.11823	43.505	0.06994
59.489	0.11828	43.5457	0.06997
59.542	0.11832	43.5892	0.07
59.592	0.11838	43.6317	0.07004
59.642	0.11843	43.6716	0.07007
59.698	0.1185	43.7095	0.0701
59.756	0.11855	43.7459	0.07013
59.815	0.1186	43.7832	0.07016
59.871	0.11864	43.8246	0.07019
59.924	0.11869	43.8685	0.07023
59.975	0.11873	43.9112	0.07026
60.026	0.11879	43.9517	0.07029
60.079	0.11886	43.9899	0.07032
60.136	0.11892	44.0266	0.07035
60.195	0.11896	44.0642	0.07038
60.251	0.119	44.1035	0.07041
60.304	0.11905	44.1459	0.07044
60.356	0.11909	44.1884	0.07047
60.406	0.11915	44.2295	0.0705
60.459	0.11921	44.268	0.07053
60.516	0.11927	44.3055	0.07056
60.575	0.11932	44.3423	0.0706
60.632	0.11936	44.3813	0.07063
60.688	0.1194	44.424	0.07066
60.739	0.11944	44.4668	0.07069
60.789	0.1195	44.5089	0.07072
60.84	0.11956	44.5491	0.07075
60.895	0.11963	44.5861	0.07078
60.954	0.11968	44.622	0.07081
61.013	0.11972	44.6599	0.07084
61.068	0.11976	44.701	0.07087
61.12	0.11981	44.744	0.07091
61.17	0.11986	44.7868	0.07094
61.22	0.11992	44.8267	0.07097
61.275	0.11999	44.8645	0.07099
61.335	0.12004	44.9012	0.07102
61.394	0.12009	44.9383	0.07105
61.45	0.12014	44.9796	0.07108
61.503	0.12017	45.0238	0.07111
61.553	0.12022	45.0666	0.07115
61.604	0.12028	45.1075	0.07117
61.658	0.12035	45.1457	0.0712
61.717	0.12041	45.1813	0.07123
61.775	0.12046	45.2183	0.07126
61.832	0.12049	45.2593	0.0713
61.884	0.12053	45.3024	0.07133
61.934	0.12058	45.3452	0.07136
61.985	0.12064	45.3862	0.07139
62.038	0.1207	45.4241	0.07142
62.096	0.12076	45.4605	0.07145
62.156	0.1208	45.4978	0.07148
62.213	0.12085	45.5374	0.07151
62.267	0.12088	45.5802	0.07154
62.318	0.12092	45.6241	0.07157
62.367	0.12098	45.6652	0.0716
62.42	0.12105	45.7041	0.07163
62.477	0.1211	45.7414	0.07166
62.535	0.12116	45.7776	0.07169
62.591	0.12121	45.816	0.07172
62.646	0.12124	45.8585	0.07175
62.698	0.12128	45.901	0.07178
62.749	0.12134	45.9424	0.07181
62.801	0.1214	45.9821	0.07184
62.858	0.12146	46.0195	0.07186
62.915	0.12151	46.0562	0.07189
62.973	0.12155	46.0946	0.07192
63.029	0.12159	46.136	0.07195
63.082	0.12163	46.179	0.07198
63.132	0.12168	46.2215	0.07201
63.183	0.12174	46.2623	0.07204
63.238	0.1218	46.3008	0.07207
63.297	0.12185	46.3377	0.0721
63.355	0.1219	46.3747	0.07213
63.411	0.12194	46.4158	0.07216
63.464	0.12197	46.4597	0.07219
63.513	0.12202	46.5022	0.07221
63.564	0.12208	46.542	0.07224
63.619	0.12214	46.5799	0.07227
63.678	0.1222	46.6158	0.0723
63.736	0.12225	46.6523	0.07233
63.793	0.12229	46.6932	0.07236
63.845	0.12233	46.7372	0.07239
63.896	0.12238	46.7805	0.07241
63.947	0.12243	46.8218	0.07244
64	0.12249	46.8602	0.07247
64.058	0.12255	46.8963	0.0725
64.116	0.12259	46.9332	0.07253
64.173	0.12263	46.9725	0.07256
64.226	0.12266	47.0153	0.07259
64.277	0.1227	47.058	0.07262
64.327	0.12276	47.0987	0.07265
64.38	0.12282	47.1375	0.07268
64.438	0.12287	47.1747	0.07271
64.496	0.12293	47.2115	0.07274
64.554	0.12297	47.25	0.07277
64.609	0.12301	47.2927	0.07281
64.66	0.12305	47.3363	0.07284
64.71	0.1231	47.3791	0.07287
64.761	0.12316	47.4192	0.0729
64.817	0.12322	47.4557	0.07292
64.876	0.12327	47.4913	0.07295
64.935	0.12331	47.5286	0.07298
64.989	0.12335	47.5699	0.07301
65.041	0.1234	47.613	0.07304
65.091	0.12345	47.6566	0.07307
65.142	0.1235	47.6967	0.0731
65.197	0.12356	47.7348	0.07313
65.257	0.12361	47.7714	0.07316
65.316	0.12366	47.8084	0.07319
65.372	0.12369	47.8495	0.07321
65.425	0.12373	47.8937	0.07324
65.474	0.12379	47.9363	0.07327
65.524	0.12384	47.9771	0.0733
65.58	0.1239	48.0156	0.07333
65.638	0.12396	48.0512	0.07336
65.697	0.12401	48.0882	0.07339
65.753	0.12404	48.1292	0.07341
65.806	0.12408	48.1726	0.07344
65.856	0.12413	48.2156	0.07347
65.907	0.12418	48.2567	0.0735
65.961	0.12424	48.2937	0.07353
66.018	0.1243	48.3298	0.07355
66.078	0.12434	48.3668	0.07358
66.135	0.12438	48.4064	0.07361
66.189	0.12442	48.4495	0.07364
66.24	0.12446	48.4933	0.07367
66.289	0.12451	48.5347	0.0737
66.341	0.12458	48.574	0.07373
66.398	0.12463	48.6115	0.07375
66.455	0.12468	48.6474	0.07378
66.512	0.12472	48.6858	0.07381
66.567	0.12476	48.7284	0.07384
66.62	0.1248	48.7707	0.07387
66.671	0.12485	48.8118	0.0739
66.723	0.12491	48.8515	0.07392
66.779	0.12497	48.889	0.07395
66.836	0.12501	48.9255	0.07398
66.895	0.12505	48.964	0.07401
66.95	0.12509	49.0053	0.07404
67.003	0.12513	49.0481	0.07407
67.054	0.12518	49.0907	0.07409
67.104	0.12524	49.1318	0.07412
67.16	0.12529	49.1705	0.07415
67.219	0.12534	49.2073	0.07418
67.277	0.12538	49.2441	0.07421
67.332	0.12542	49.2847	0.07424
67.385	0.12546	49.3287	0.07426
67.435	0.12551	49.3711	0.07429
67.485	0.12557	49.4111	0.07432
67.54	0.12561	49.4489	0.07435
67.599	0.12566	49.4851	0.07437
67.658	0.12571	49.522	0.0744
67.714	0.12574	49.5634	0.07443
67.767	0.12578	49.6068	0.07446
67.818	0.12583	49.6495	0.07449
67.869	0.12587	49.6909	0.07452
67.922	0.12593	49.729	0.07455
67.979	0.12599	49.7659	0.07457
68.038	0.12602	49.8036	0.0746
68.093	0.12606	49.8432	0.07463
68.147	0.12609	49.8854	0.07466
68.199	0.12613	49.9282	0.07469
68.249	0.12618	49.9686	0.07472
68.302	0.12624	50.0073	0.07475
68.36	0.12629	50.045	0.07477
68.418	0.12634	50.0816	0.0748
68.475	0.12638	50.1206	0.07483
68.531	0.12641	50.1638	0.07486
68.582	0.12646	50.2064	0.07489
68.632	0.1265	50.2484	0.07491
68.684	0.12656	50.2883	0.07494
68.739	0.12661	50.325	0.07496
68.797	0.12666	50.3609	0.07499
68.856	0.1267	50.3982	0.07502
68.911	0.12673	50.4391	0.07504
68.963	0.12678	50.4826	0.07507
69.013	0.12682	50.5261	0.0751
69.063	0.12688	50.5662	0.07512
69.119	0.12694	50.6042	0.07515
69.179	0.12698	50.6405	0.07517
69.238	0.12702	50.6774	0.0752
69.293	0.12706	50.7187	0.07523
69.346	0.12709	50.7626	0.07525
69.396	0.12714	50.8054	0.07528
69.446	0.12719	50.8464	0.07531
69.502	0.12724	50.8845	0.07533
69.56	0.12729	50.9204	0.07536
69.618	0.12733	50.9574	0.07538
69.675	0.12736	50.9985	0.07541
69.727	0.1274	51.0418	0.07544
69.777	0.12744	51.0848	0.07546
69.828	0.1275	51.1259	0.07549
69.882	0.12755	51.1632	0.07551
69.94	0.1276	51.1997	0.07554
70	0.12764	51.237	0.07556
70.056	0.12768	51.2766	0.07559
70.109	0.12771	51.3198	0.07562
70.161	0.12776	51.3635	0.07564
70.211	0.1278	51.4045	0.07567
70.263	0.12785	51.4432	0.07569
70.32	0.1279	51.4805	0.07572
70.378	0.12794	51.5164	0.07575
70.435	0.12798	51.5552	0.07577
70.49	0.12801	51.5976	0.0758
70.542	0.12805	51.6401	0.07583
70.592	0.1281	51.6814	0.07585
70.644	0.12815	51.7213	0.07588
70.7	0.12821	51.7589	0.0759
70.758	0.12826	51.7954	0.07593
70.816	0.12829	51.8338	0.07595
70.872	0.12833	51.8752	0.07598
70.925	0.12837	51.9179	0.07601
70.976	0.12841	51.9607	0.07603
71.026	0.12846	52.0011	0.07606
71.081	0.12852	52.0396	0.07608
71.14	0.12856	52.0766	0.0761
71.198	0.1286	52.1139	0.07613
71.254	0.12865	52.1546	0.07616
71.306	0.12868	52.1983	0.07618
71.356	0.12873	52.2404	0.07621
71.406	0.12878	52.2803	0.07623
71.462	0.12883	52.3185	0.07626
71.521	0.12888	52.3546	0.07628
71.58	0.12892	52.3918	0.07631
71.636	0.12895	52.433	0.07633
71.689	0.12898	52.4766	0.07636
71.74	0.12902	52.5199	0.07639
71.791	0.12906	52.561	0.07641
71.844	0.12912	52.5988	0.07643
71.901	0.12917	52.6355	0.07646
71.959	0.1292	52.6729	0.07649
72.015	0.12924	52.7124	0.07651
72.069	0.12927	52.7546	0.07654
72.12	0.12931	52.7971	0.07657
72.171	0.12935	52.8379	0.07659
72.223	0.12941	52.8767	0.07661
72.281	0.12945	52.9142	0.07664
72.34	0.1295	52.951	0.07666
72.397	0.12953	52.9897	0.07669
72.452	0.12956	53.0322	0.07672
72.504	0.12959	53.0755	0.07674
72.553	0.12964	53.118	0.07677
72.605	0.1297	53.1584	0.07679
72.66	0.12974	53.1954	0.07681
72.718	0.12979	53.2313	0.07684
72.777	0.12982	53.2689	0.07686
72.833	0.12985	53.3094	0.07689
72.885	0.12989	53.3522	0.07691
72.935	0.12993	53.3952	0.07694
72.985	0.12998	53.4353	0.07696
73.041	0.13003	53.4732	0.07698
73.101	0.13007	53.5099	0.07701
73.159	0.13011	53.5472	0.07703
73.215	0.13014	53.5886	0.07706
73.268	0.13017	53.6325	0.07709
73.318	0.13022	53.6753	0.07711
73.368	0.13027	53.7162	0.07713
73.424	0.13032	53.7544	0.07716
73.482	0.13037	53.79	0.07718
73.54	0.1304	53.827	0.07721
73.596	0.13043	53.8684	0.07723
73.649	0.13048	53.9114	0.07726
73.7	0.13051	53.9541	0.07728
73.751	0.13056	53.9952	0.07731
73.804	0.13062	54.0328	0.07733
73.862	0.13067	54.0692	0.07735
73.921	0.1307	54.1066	0.07738
73.977	0.13074	54.1461	0.0774
74.031	0.13077	54.1888	0.07743
74.082	0.13081	54.2328	0.07745
74.132	0.13086	54.2741	0.07748
74.185	0.13091	54.3131	0.0775
74.242	0.13095	54.3504	0.07752
74.3	0.131	54.3866	0.07754
74.357	0.13103	54.4253	0.07757
74.412	0.13106	54.4675	0.07759
74.464	0.1311	54.5097	0.07761
74.514	0.13115	54.5508	0.07764
74.566	0.13121	54.5909	0.07766
74.622	0.13125	54.6285	0.07768
74.68	0.13129	54.6649	0.0777
74.738	0.13132	54.7033	0.07773
74.794	0.13135	54.7447	0.07775
74.847	0.13138	54.7874	0.07777
74.897	0.13143	54.8302	0.0778
74.948	0.13148	54.871	0.07782
75.003	0.13153	54.9095	0.07784
75.062	0.13157	54.9464	0.07786
75.12	0.13161	54.9834	0.07789
75.176	0.13164	55.0242	0.07791
75.229	0.13167	55.0678	0.07794
75.278	0.13171	55.1097	0.07796
75.329	0.13176	55.1493	0.07798
75.385	0.13181	55.1869	0.07801
75.444	0.13185	55.2237	0.07803
75.502	0.13189	55.261	0.07805
75.558	0.13191	55.3026	0.07808
75.61	0.13194	55.3459	0.0781
75.66	0.13198	55.3889	0.07813
75.711	0.13202	55.4302	0.07815
75.764	0.13207	55.4687	0.07817
75.822	0.13212	55.5054	0.07819
75.881	0.13216	55.5427	0.07822
75.938	0.13219	55.5824	0.07824
75.991	0.13222	55.6248	0.07826
76.043	0.13225	55.6675	0.07829
76.093	0.1323	55.7081	0.07831
76.145	0.13235	55.7465	0.07833
76.203	0.13239	55.7841	0.07835
76.261	0.13244	55.8207	0.07838
76.319	0.13246	55.8598	0.0784
76.375	0.13249	55.9026	0.07842
76.425	0.13252	55.9451	0.07845
76.475	0.13257	55.9867	0.07847
76.527	0.13261	56.0268	0.07849
76.583	0.13266	56.0641	0.07851
76.641	0.1327	56.1003	0.07853
76.699	0.13273	56.1379	0.07856
76.754	0.13276	56.1783	0.07858
76.806	0.13279	56.2211	0.0786
76.856	0.13283	56.2644	0.07863
76.906	0.13288	56.3048	0.07865
76.962	0.13293	56.3433	0.07867
77.022	0.13297	56.3801	0.07869
77.081	0.133	56.4168	0.07872
77.137	0.13303	56.4582	0.07874
77.19	0.13306	56.5024	0.07876
77.239	0.13309	56.545	0.07879
77.289	0.13314	56.5858	0.07881
77.345	0.13319	56.624	0.07883
77.403	0.13323	56.6593	0.07885
77.462	0.13327	56.6962	0.07888
77.518	0.1333	56.7376	0.0789
77.571	0.13333	56.7807	0.07893
77.621	0.13337	56.8237	0.07895
77.671	0.13341	56.8647	0.07897
77.725	0.13346	56.9024	0.07899
77.783	0.1335	56.9388	0.07902
77.842	0.13354	56.9763	0.07904
77.899	0.13357	57.0159	0.07906
77.953	0.13359	57.0589	0.07909
78.005	0.13362	57.1026	0.07911
78.054	0.13366	57.1437	0.07913
78.106	0.13371	57.1824	0.07915
78.164	0.13376	57.22	0.07917
78.222	0.1338	57.2561	0.07919
78.278	0.13383	57.2945	0.07922
78.333	0.13386	57.3373	0.07924
78.385	0.13389	57.3795	0.07926
78.435	0.13394	57.4205	0.07928
78.487	0.13398	57.4604	0.0793
78.544	0.13403	57.4977	0.07932
78.602	0.13407	57.5345	0.07934
78.662	0.1341	57.5729	0.07936
78.717	0.13413	57.6143	0.07939
78.769	0.13416	57.6568	0.07941
78.819	0.13419	57.6992	0.07943
78.87	0.13424	57.7402	0.07945
78.926	0.1343	57.779	0.07947
78.985	0.13433	57.816	0.07949
79.042	0.13437	57.853	0.07951
79.097	0.13439	57.8932	0.07953
79.15	0.13442	57.9366	0.07955
79.2	0.13446	57.9793	0.07957
79.25	0.1345	58.0195	0.07959
79.305	0.13455	58.0576	0.07961
79.364	0.13459	58.0941	0.07963
79.423	0.13463	58.1314	0.07965
79.48	0.13465	58.1727	0.07968
79.533	0.13468	58.2163	0.0797
79.583	0.13472	58.259	0.07972
79.633	0.13476	58.2998	0.07974
79.686	0.13481	58.3376	0.07976
79.744	0.13485	58.3741	0.07978
79.802	0.13489	58.4114	0.0798
79.859	0.13492	58.4513	0.07983
79.913	0.13495	58.4944	0.07985
79.964	0.13497	58.5369	0.07987
80.015	0.13502	58.5776	0.07989
80.067	0.13507	58.6163	0.07991
80.125	0.13512	58.6542	0.07993
80.183	0.13515	58.6906	0.07996
80.24	0.13518	58.7293	0.07998
80.296	0.13521	58.7722	0.08
80.347	0.13524	58.8146	0.08002
80.397	0.13529	58.8565	0.08005
80.448	0.13533	58.8966	0.08007
80.504	0.13538	58.934	0.08009
80.562	0.13542	58.9699	0.08011
80.62	0.13546	59.0074	0.08013
80.676	0.13548	59.0482	0.08016
80.727	0.13552	59.0912	0.08018
80.778	0.13556	59.1343	0.0802
80.828	0.13561	59.1747	0.08022
80.884	0.13566	59.2126	0.08024
80.944	0.13571	59.249	0.08027
81.003	0.13574	59.2858	0.08029
81.059	0.13577	59.3268	0.08031
81.112	0.1358	59.371	0.08033
81.161	0.13585	59.4141	0.08035
81.211	0.13589	59.4554	0.08037
81.267	0.13594	59.4941	0.08039
81.324	0.13599	59.53	0.08041
81.382	0.13602	59.5668	0.08044
81.439	0.13605	59.6074	0.08046
81.492	0.13608	59.6499	0.08048
81.543	0.13612	59.6924	0.0805
81.594	0.13616	59.7338	0.08052
81.647	0.13621	59.7722	0.08054
81.705	0.13626	59.8092	0.08056
81.765	0.1363	59.8462	0.08058
81.821	0.13633	59.8855	0.0806
81.875	0.13636	59.9283	0.08062
81.926	0.1364	59.9716	0.08065
81.975	0.13644	60.0129	0.08067
82.027	0.13649	60.0517	0.08069
82.085	0.13654	60.0892	0.08071
82.143	0.13658	60.1254	0.08073
82.2	0.13661	60.1641	0.08075
82.255	0.13663	60.2067	0.08077
82.306	0.13666	60.249	0.0808
82.356	0.1367	60.2901	0.08082
82.409	0.13675	60.3298	0.08084
82.465	0.1368	60.3671	0.08086
82.523	0.13684	60.4038	0.08088
82.582	0.13687	60.4423	0.0809
82.637	0.13689	60.4839	0.08092
82.69	0.13693	60.5266	0.08094
82.74	0.13697	60.5697	0.08096
82.791	0.13701	60.6101	0.08098
82.846	0.13706	60.6485	0.081
82.905	0.1371	60.685	0.08102
82.964	0.13713	60.722	0.08105
83.019	0.13717	60.7625	0.08107
83.072	0.13719	60.8061	0.08109
83.121	0.13723	60.8488	0.08111
83.172	0.13728	60.8894	0.08113
83.227	0.13733	60.9274	0.08115
83.286	0.13736	60.9639	0.08117
83.345	0.1374	61.001	0.0812
83.401	0.13742	61.0423	0.08122
83.454	0.13746	61.0856	0.08124
83.504	0.13749	61.1286	0.08126
83.555	0.13753	61.1697	0.08128
83.608	0.13758	61.2075	0.0813
83.666	0.13762	61.2442	0.08132
83.724	0.13765	61.2816	0.08134
83.78	0.13768	61.3211	0.08136
83.834	0.1377	61.3633	0.08138
83.885	0.13773	61.4061	0.0814
83.936	0.13778	61.4469	0.08142
83.989	0.13782	61.4853	0.08143
84.046	0.13786	61.5229	0.08145
84.104	0.1379	61.5594	0.08147
84.162	0.13793	61.5984	0.08149
84.217	0.13795	61.6414	0.08151
84.269	0.13798	61.6847	0.08153
84.318	0.13801	61.7269	0.08155
84.37	0.13805	61.7668	0.08157
84.425	0.1381	61.8036	0.08159
84.484	0.13814	61.8395	0.08161
84.542	0.13816	61.8768	0.08163
84.598	0.13818	61.9174	0.08165
84.65	0.13821	61.9607	0.08167
84.7	0.13825	62.0044	0.0817
84.75	0.13828	62.0445	0.08172
84.805	0.13833	62.0827	0.08174
84.865	0.13836	62.1195	0.08176
84.923	0.1384	62.1562	0.08178
84.979	0.13842	62.1975	0.0818
85.033	0.13845	62.2419	0.08182
85.083	0.13848	62.2847	0.08184
85.133	0.13853	62.3253	0.08186
85.189	0.13857	62.3634	0.08188
85.247	0.1386	62.399	0.0819
85.305	0.13863	62.4357	0.08193
85.362	0.13865	62.4768	0.08195
85.414	0.13868	62.5201	0.08197
85.464	0.13871	62.5628	0.08199
85.515	0.13874	62.6042	0.08201
85.568	0.13878	62.642	0.08203
85.626	0.13882	62.6788	0.08205
85.686	0.13886	62.716	0.08207
85.742	0.13888	62.7557	0.08209
85.796	0.1389	62.7984	0.08211
85.847	0.13893	62.8417	0.08213
85.897	0.13896	62.8828	0.08215
85.949	0.139	62.9215	0.08217
86.007	0.13904	62.9591	0.08219
86.065	0.13907	62.9953	0.08221
86.121	0.13909	63.034	0.08223
86.176	0.13912	63.0765	0.08225
86.228	0.13914	63.1189	0.08227
86.278	0.13918	63.16	0.08229
86.331	0.13922	63.1999	0.08231
86.387	0.13926	63.2369	0.08233
86.445	0.13929	63.2737	0.08235
86.503	0.13931	63.3124	0.08237
86.559	0.13934	63.354	0.0824
86.611	0.13936	63.3968	0.08242
86.661	0.13939	63.4395	0.08244
86.712	0.13943	63.48	0.08246
86.767	0.13947	63.5181	0.08248
86.827	0.1395	63.5548	0.0825
86.885	0.13953	63.5918	0.08252
86.941	0.13955	63.6326	0.08255
86.994	0.13957	63.6768	0.08257
87.043	0.1396	63.7193	0.08259
87.093	0.13964	63.7591	0.08261
87.149	0.13968	63.7968	0.08263
87.207	0.13971	63.8329	0.08266
87.266	0.13974	63.8699	0.08268
87.322	0.13976	63.9115	0.0827
87.376	0.13978	63.9548	0.08273
87.426	0.1398	63.998	0.08275
87.477	0.13984	64.0389	0.08277
87.53	0.13988	64.0771	0.08279
87.587	0.13991	64.1138	0.08281
87.645	0.13994	64.1514	0.08283
87.702	0.13996	64.1913	0.08286
87.755	0.13998	64.2338	0.08288
87.807	0.14	64.2762	0.0829
87.857	0.14004	64.3167	0.08293
87.91	0.14008	64.3555	0.08295
87.968	0.14012	64.393	0.08297
88.026	0.14015	64.4298	0.08299
88.084	0.14017	64.4688	0.08301
88.139	0.14018	64.5118	0.08304
88.19	0.1402	64.5546	0.08306
88.24	0.14023	64.5965	0.08308
88.291	0.14027	64.6367	0.0831
88.347	0.14031	64.6734	0.08312
88.405	0.14033	64.7092	0.08314
88.464	0.14035	64.7468	0.08317
88.519	0.14037	64.7873	0.08319
88.571	0.1404	64.8303	0.08321
88.621	0.14043	64.8737	0.08323
88.671	0.14047	64.9139	0.08325
88.727	0.1405	64.9517	0.08327
88.787	0.14054	64.9884	0.08329
88.846	0.14056	65.0258	0.08331
88.902	0.14058	65.0671	0.08333
88.954	0.1406	65.1113	0.08335
89.004	0.14064	65.1537	0.08337
89.054	0.14067	65.1945	0.08339
89.109	0.14071	65.2327	0.08341
89.167	0.14075	65.2685	0.08343
89.226	0.14078	65.3056	0.08345
89.283	0.14079	65.3466	0.08347
89.335	0.1408	65.3899	0.08349
89.386	0.14084	65.4324	0.08351
89.436	0.14087	65.4734	0.08353
89.49	0.1409	65.5111	0.08355
89.548	0.14094	65.5477	0.08357
89.607	0.14096	65.5854	0.08359
89.664	0.14098	65.6249	0.08361
89.718	0.141	65.6676	0.08363
89.77	0.14103	65.7116	0.08365
89.819	0.14106	65.7527	0.08367
89.871	0.1411	65.7917	0.08368
89.929	0.14114	65.8289	0.0837
89.987	0.14117	65.865	0.08372
90.043	0.14118	65.9035	0.08374
90.098	0.14119	65.946	0.08376
90.15	0.14121	65.9888	0.08378
90.2	0.14124	66.0299	0.08379
90.252	0.14128	66.0695	0.08381
90.308	0.14132	66.1068	0.08383
90.366	0.14134	66.1434	0.08385
90.424	0.14136	66.1819	0.08386
90.48	0.14137	66.2236	0.08388
90.533	0.1414	66.2663	0.0839
90.583	0.14142	66.309	0.08392
90.634	0.14145	66.3495	0.08393
90.689	0.14149	66.3876	0.08395
90.749	0.14151	66.4244	0.08396
90.806	0.14154	66.4612	0.08398
90.862	0.14156	66.5013	0.08399
90.914	0.14157	66.545	0.08401
90.964	0.1416	66.5874	0.08403
91.015	0.14163	66.6278	0.08404
91.071	0.14167	66.666	0.08405
91.13	0.14169	66.7028	0.08407
91.188	0.14171	66.7403	0.08408
91.245	0.14173	66.7819	0.0841
91.297	0.14174	66.8253	0.08411
91.347	0.14176	66.8686	0.08413
91.398	0.14179	66.9094	0.08414
91.452	0.14183	66.9472	0.08415
91.509	0.14186	66.984	0.08417
91.567	0.14189	67.0213	0.08418
91.623	0.1419	67.0605	0.0842
91.677	0.14192	67.1028	0.08421
91.729	0.14194	67.1449	0.08423
91.779	0.14197	67.186	0.08424
91.831	0.142	67.2247	0.08425
91.889	0.14204	67.2624	0.08427
91.947	0.14205	67.299	0.08428
92.005	0.14207	67.338	0.08429
92.06	0.14208	67.3805	0.08431
92.112	0.1421	67.4239	0.08432
92.162	0.14212	67.4658	0.08433
92.213	0.14216	67.5059	0.08435
92.269	0.14219	67.5424	0.08436
92.327	0.14221	67.578	0.08437
92.385	0.14223	67.6153	0.08438
92.44	0.14224	67.6566	0.0844
92.492	0.14226	67.7005	0.08441
92.542	0.14228	67.7441	0.08442
92.593	0.14231	67.7846	0.08443
92.649	0.14234	67.8225	0.08444
92.709	0.14237	67.8589	0.08445
92.767	0.14239	67.8956	0.08446
92.823	0.14239	67.9367	0.08448
92.876	0.1424	67.9805	0.08449
92.926	0.14243	68.0232	0.0845
92.976	0.14246	68.0644	0.08451
93.031	0.14249	68.1026	0.08452
93.089	0.14252	68.1381	0.08453
93.148	0.14254	68.1752	0.08454
93.205	0.14255	68.2161	0.08455
93.257	0.14256	68.2592	0.08457
93.307	0.14258	68.3023	0.08458
93.358	0.14261	68.3433	0.08459
93.412	0.14264	68.3809	0.0846
93.469	0.14268	68.4173	0.08461
93.529	0.1427	68.4543	0.08462
93.585	0.14271	68.4942	0.08463
93.639	0.14272	68.5372	0.08464
93.691	0.14274	68.5812	0.08466
93.741	0.14276	68.6223	0.08467
93.793	0.14279	68.661	0.08468
93.851	0.14282	68.698	0.08469
93.909	0.14284	68.7341	0.0847
93.965	0.14285	68.7728	0.08471
94.019	0.14286	68.8159	0.08472
94.07	0.14287	68.8584	0.08473
94.12	0.14289	68.8997	0.08474
94.172	0.14292	68.9393	0.08475
94.229	0.14295	68.9763	0.08476
94.287	0.14297	69.013	0.08477
94.346	0.14298	69.0518	0.08478
94.402	0.14299	69.0931	0.0848
94.455	0.143	69.1359	0.08481
94.505	0.14303	69.1789	0.08482
94.556	0.14306	69.2194	0.08482
94.611	0.14309	69.2572	0.08483
94.67	0.14311	69.2943	0.08484
94.729	0.14312	69.3313	0.08485
94.784	0.14313	69.372	0.08486
94.836	0.14315	69.4158	0.08487
94.886	0.14316	69.4584	0.08488
94.936	0.14319	69.498	0.08489
94.992	0.14322	69.5356	0.0849
95.051	0.14325	69.572	0.0849
95.11	0.14326	69.6093	0.08491
95.166	0.14327	69.6506	0.08492
95.219	0.14328	69.6943	0.08494
95.269	0.14329	69.737	0.08495
95.32	0.14331	69.7781	0.08496
95.373	0.14335	69.8162	0.08496
95.431	0.14337	69.8532	0.08497
95.489	0.14338	69.8909	0.08499
95.545	0.1434	69.9304	0.085
95.598	0.14341	69.9729	0.08501
95.65	0.14342	70.0154	0.08502
95.7	0.14344	70.0561	0.08503
95.753	0.14347	70.0946	0.08504
95.811	0.1435	70.1321	0.08505
95.869	0.14352	70.1689	0.08506
95.926	0.14353	70.208	0.08507
95.982	0.14354	70.2504	0.08508
96.033	0.14355	70.2931	0.08509
96.083	0.14358	70.335	0.0851
96.135	0.1436	70.3755	0.08511
96.19	0.14363	70.4123	0.08511
96.248	0.14365	70.4479	0.08512
96.307	0.14365	70.4852	0.08513
96.362	0.14366	70.5259	0.08514
96.414	0.14368	70.5695	0.08515
96.464	0.1437	70.6131	0.08516
96.514	0.14373	70.6535	0.08517
96.57	0.14375	70.6917	0.08517
96.63	0.14377	70.7282	0.08518
96.689	0.14379	70.7652	0.08519
96.745	0.1438	70.8062	0.0852
96.798	0.14381	70.8501	0.08521
96.848	0.14383	70.8928	0.08521
96.899	0.14385	70.9337	0.08522
96.953	0.14388	70.9718	0.08523
97.01	0.14391	71.0076	0.08523
97.068	0.14392	71.0447	0.08524
97.125	0.14393	71.0857	0.08525
97.178	0.14394	71.1288	0.08526
97.229	0.14396	71.1715	0.08526
97.28	0.14398	71.2126	0.08527
97.333	0.14401	71.2501	0.08527
97.391	0.14403	71.2866	0.08528
97.45	0.14405	71.3242	0.08529
97.507	0.14406	71.3641	0.0853
97.56	0.14407	71.4074	0.0853
97.612	0.14408	71.451	0.08531
97.662	0.1441	71.492	0.08532
97.714	0.14413	71.5307	0.08532
97.772	0.14415	71.5681	0.08533
97.83	0.14417	71.6042	0.08534
97.886	0.14418	71.6427	0.08535
97.941	0.14418	71.6852	0.08536
97.993	0.1442	71.728	0.08537
98.042	0.14422	71.7689	0.08537
98.094	0.14424	71.8086	0.08538
98.151	0.14427	71.8459	0.08539
98.209	0.14428	71.8824	0.0854
98.268	0.14429	71.9207	0.08541
98.324	0.1443	71.962	0.08541
98.376	0.14431	72.005	0.08542
98.427	0.14433	72.0482	0.08543
98.477	0.14436	72.0889	0.08544
98.532	0.14438	72.1271	0.08544
98.591	0.1444	72.1639	0.08545
98.649	0.14441	72.2009	0.08546
98.705	0.14442	72.241	0.08547
98.758	0.14443	72.2846	0.08548
98.808	0.14445	72.3271	0.08549
98.858	0.14447	72.3675	0.08549
98.914	0.1445	72.4057	0.0855
98.973	0.14452	72.4421	0.0855
99.031	0.14454	72.4798	0.08551
99.088	0.14454	72.5208	0.08552
99.141	0.14455	72.5644	0.08553
99.191	0.14456	72.6072	0.08553
99.241	0.14458	72.6476	0.08554
99.294	0.14461	72.6855	0.08555
99.351	0.14463	72.7223	0.08555
99.409	0.14465	72.7598	0.08556
99.466	0.14466	72.7997	0.08557
99.52	0.14466	72.8422	0.08557
99.572	0.14468	72.8846	0.08558
99.622	0.1447	72.9254	0.08559
99.675	0.14473	72.9642	0.08559
99.733	0.14475	73.0015	0.0856
99.791	0.14477	73.0382	0.0856
99.848	0.14478	73.0771	0.08561
99.904	0.14478	73.12	0.08562
99.955	0.1448	73.163	0.08562
100.005	0.14482	73.2052	0.08563
100.056	0.14484	73.2457	0.08564
100.111	0.14487	73.2827	0.08564
100.169	0.14489	73.3183	0.08565
100.228	0.1449	73.3555	0.08565
100.283	0.1449	73.3963	0.08566
100.335	0.14492	73.4399	0.08567
100.385	0.14494	73.4832	0.08567
100.436	0.14496	73.5234	0.08568
100.491	0.14499	73.5613	0.08568
100.552	0.14501	73.5977	0.08569
100.611	0.14502	73.6345	0.08569
100.666	0.14502	73.6755	0.0857
100.719	0.14503	73.7195	0.08571
100.768	0.14506	73.7622	0.08571
100.818	0.14509	73.8029	0.08572
100.874	0.14511	73.8407	0.08572
100.932	0.14513	73.8763	0.08573
100.991	0.14515	73.9137	0.08574
101.048	0.14515	73.9547	0.08574
101.1	0.14516	73.9981	0.08575
101.151	0.14518	74.0409	0.08576
101.202	0.1452	74.0824	0.08577
101.255	0.14523	74.1203	0.08577
101.313	0.14525	74.1568	0.08578
101.372	0.14527	74.1941	0.08579
101.429	0.14528	74.2337	0.0858
101.482	0.14528	74.2767	0.08581
101.534	0.14529	74.3203	0.08581
101.584	0.14532	74.3613	0.08582
101.636	0.14535	74.4003	0.08583
101.694	0.14537	74.4376	0.08583
101.751	0.14539	74.4738	0.08584
101.807	0.14539	74.5123	0.08585
101.863	0.1454	74.5547	0.08586
101.914	0.14541	74.5969	0.08586
101.964	0.14543	74.6383	0.08587
102.016	0.14546	74.6779	0.08588
102.072	0.14549	74.7152	0.08588
102.13	0.1455	74.7519	0.08589
102.189	0.14551	74.7906	0.0859
102.245	0.14552	74.8319	0.08591
102.298	0.14554	74.8744	0.08592
102.348	0.14556	74.9172	0.08593
102.399	0.14559	74.958	0.08593
102.454	0.14561	74.9963	0.08594
102.513	0.14563	75.0334	0.08595
102.571	0.14564	75.0704	0.08596
102.626	0.14565	75.1109	0.08597
102.679	0.14566	75.1545	0.08598
102.729	0.14568	75.197	0.08599
102.78	0.1457	75.2374	0.086
102.835	0.14573	75.2759	0.08601
102.894	0.14575	75.3124	0.08602
102.953	0.14577	75.3494	0.08603
103.009	0.14578	75.3901	0.08604
103.062	0.14578	75.4331	0.08605
103.113	0.1458	75.4759	0.08606
103.164	0.14583	75.5169	0.08607
103.216	0.14586	75.555	0.08608
103.273	0.14589	75.5924	0.08609
103.331	0.14591	75.6297	0.08611
103.387	0.14591	75.6693	0.08612
103.441	0.14592	75.7117	0.08613
103.493	0.14592	75.7545	0.08614
103.544	0.14595	75.7953	0.08616
103.596	0.14598	75.834	0.08617
103.655	0.146	75.8713	0.08618
103.713	0.14601	75.9077	0.08619
103.77	0.14603	75.9464	0.0862
103.825	0.14603	75.9887	0.08622
103.877	0.14604	76.0317	0.08623
103.926	0.14606	76.0742	0.08624
103.978	0.14609	76.1146	0.08625
104.033	0.14611	76.1514	0.08627
104.091	0.14613	76.1867	0.08628
104.149	0.14614	76.2245	0.08629
104.205	0.14615	76.2659	0.0863
104.257	0.14616	76.3095	0.08632
104.307	0.14618	76.3534	0.08633
104.358	0.14621	76.3939	0.08634
104.413	0.14624	76.4317	0.08635
104.473	0.14625	76.4676	0.08636
104.532	0.14627	76.5043	0.08638
104.588	0.14628	76.5454	0.08639
104.641	0.14629	76.5896	0.0864
104.69	0.14631	76.6324	0.08642
104.74	0.14634	76.673	0.08643
104.796	0.14637	76.711	0.08644
104.854	0.14639	76.7466	0.08645
104.912	0.14641	76.7839	0.08647
104.969	0.14642	76.8248	0.08648
105.022	0.14643	76.868	0.0865
105.072	0.14644	76.9107	0.08651
105.123	0.14647	76.9517	0.08653
105.176	0.1465	76.9892	0.08654
105.234	0.14653	77.026	0.08655
105.294	0.14654	77.0633	0.08657
105.35	0.14656	77.1032	0.08658
105.404	0.14657	77.1462	0.0866
105.456	0.14659	77.1899	0.08662
105.505	0.14662	77.2309	0.08663
105.557	0.14665	77.2697	0.08665
105.615	0.14667	77.3072	0.08666
105.673	0.14669	77.3431	0.08668
105.729	0.14671	77.3818	0.0867
105.784	0.14671	77.4243	0.08671
105.836	0.14673	77.4668	0.08673
105.886	0.14675	77.5079	0.08675
105.938	0.14678	77.5477	0.08676
105.994	0.1468	77.585	0.08678
106.052	0.14683	77.6217	0.0868
106.111	0.14684	77.6602	0.08681
106.166	0.14685	77.7015	0.08683
106.219	0.14686	77.7443	0.08685
106.269	0.14688	77.787	0.08687
106.32	0.14692	77.8277	0.08688
106.375	0.14695	77.8662	0.0869
106.434	0.14697	77.9029	0.08692
106.493	0.14699	77.94	0.08693
106.548	0.147	77.9804	0.08695
106.601	0.14701	78.0243	0.08697
106.651	0.14703	78.0668	0.08698
106.701	0.14706	78.107	0.087
106.757	0.14708	78.1448	0.08701
106.816	0.14711	78.1813	0.08703
106.874	0.14713	78.2186	0.08704
106.931	0.14714	78.2597	0.08706
106.984	0.14715	78.3027	0.08707
107.034	0.14718	78.3455	0.08709
107.085	0.1472	78.3864	0.0871
107.138	0.14724	78.4249	0.08711
107.195	0.14726	78.4619	0.08713
107.254	0.14728	78.4993	0.08714
107.31	0.14729	78.5388	0.08716
107.363	0.14731	78.5811	0.08717
107.415	0.14732	78.6238	0.08718
107.465	0.14735	78.6645	0.0872
107.518	0.14739	78.7032	0.08721
107.575	0.14742	78.7405	0.08722
107.634	0.14744	78.7773	0.08724
107.691	0.14745	78.8163	0.08725
107.747	0.14746	78.8594	0.08727
107.798	0.14747	78.9025	0.08728
107.848	0.14749	78.9443	0.0873
107.899	0.14753	78.9842	0.08731
107.955	0.14756	79.021	0.08732
108.013	0.14759	79.0571	0.08734
108.071	0.1476	79.0947	0.08735
108.127	0.14761	79.136	0.08737
108.178	0.14763	79.179	0.08738
108.229	0.14765	79.222	0.0874
108.279	0.14768	79.2619	0.08741
108.335	0.14772	79.2999	0.08743
108.395	0.14774	79.3366	0.08744
108.453	0.14776	79.3739	0.08746
108.509	0.14777	79.415	0.08747
108.562	0.14778	79.4588	0.08749
108.611	0.1478	79.5013	0.0875
108.662	0.14783	79.542	0.08751
108.717	0.14786	79.5805	0.08753
[truncated: 36,125 more rows]
