# Supplementary material for: Fatigue-free artificial ionic skin toughened by self-healable elastic nanomesh
Source: Nat Commun. 2022 Jul 29;13:4411. doi: 10.1038/s41467-022-32140-3 (PMC9338060; doi:10.1038/s41467-022-32140-3)
Supplement: Supplementary file 7 — Source Data [file 41467_2022_32140_MOESM7_ESM.zip › Supplementary Figures/Source data Supplementary Fig. 26.xlsx]

## Sheet: Supplementary Fig. 26
1st		10th		20th		40th		60th		80th		100th		105th
Strain (%)	Nominal stress (MPa)	Strain (%)	Nominal stress (MPa)	Strain (%)	Nominal stress (MPa)	Strain (%)	Nominal stress (MPa)	Strain (%)	Nominal stress (MPa)	Strain (%)	Nominal stress (MPa)	Strain (%)	Nominal stress (MPa)	Strain (%)	Nominal stress (MPa)
0.001	0.000404158	-5.16615	0.00217	-0.037	0.00174	-0.077	0.00197	-0.085	0.00182	-0.121	-0.00155	-0.087	-0.000987002	0.034	0.001
0.004	0.000565479	-5.22051	0.00212	-0.09	0.00169	-0.073	0.00192	-0.104	0.00176	-0.104	-0.00159	-0.107	-0.00104	0.103	0.001
0.049	0.000726133	-5.24	0.00206	-0.109	0.00164	-0.053	0.00186	-0.101	0.00171	-0.052	-0.00163	-0.103	-0.00109	0.17	0.001
0.151	0.000886591	-5.2359	0.002	-0.105	0.00158	-0.001	0.0018	-0.08	0.00165	0.011	-0.00167	-0.083	-0.00114	0.232	0.001
0.235	0.00105	-5.21641	0.00194	-0.086	0.00153	0.062	0.00174	-0.027	0.0016	0.082	-0.00171	-0.031	-0.00119	0.291	0.001
0.29	0.00121	-5.16308	0.00188	-0.034	0.00147	0.135	0.00168	0.036	0.00155	0.15	-0.00175	0.032	-0.00124	0.35	0.001
0.335	0.00137	-5.09744	0.00183	0.03	0.00143	0.204	0.00163	0.108	0.00149	0.213	-0.00179	0.103	-0.00129	0.406	0.001
0.383	0.00153	-5.02154	0.00177	0.104	0.00138	0.266	0.00157	0.175	0.00143	0.272	-0.00183	0.17	-0.00134	0.461	0.001
0.435	0.00169	-4.95179	0.00171	0.172	0.00132	0.324	0.00152	0.236	0.00139	0.331	-0.00187	0.232	-0.00139	0.515	0.001
0.489	0.00185	-4.88923	0.00166	0.233	0.00128	0.381	0.00146	0.295	0.00133	0.387	-0.0019	0.29	-0.00144	0.572	0.001
0.546	0.00201	-4.82872	0.0016	0.292	0.00122	0.437	0.00141	0.353	0.00128	0.443	-0.00194	0.348	-0.00149	0.629	0.001
0.601	0.00217	-4.77026	0.00155	0.349	0.00117	0.493	0.00135	0.41	0.00123	0.497	-0.00198	0.403	-0.00154	0.685	0.001
0.655	0.00233	-4.71179	0.00149	0.406	0.00113	0.55	0.0013	0.465	0.00118	0.553	-0.00202	0.458	-0.00159	0.739	0.001
0.71	0.0025	-4.65538	0.00144	0.461	0.00108	0.605	0.00124	0.521	0.00113	0.611	-0.00205	0.514	-0.00164	0.791	0.001
0.764	0.00266	-4.59897	0.00139	0.516	0.00103	0.659	0.00119	0.576	0.00108	0.668	-0.00209	0.571	-0.00168	0.846	0.001
0.819	0.00281	-4.54154	0.00133	0.572	0.000978731	0.715	0.00114	0.63	0.00103	0.722	-0.00213	0.629	-0.00173	0.903	0.001
0.875	0.00297	-4.48615	0.00128	0.626	0.000931961	0.77	0.00109	0.686	0.000982849	0.776	-0.00216	0.684	-0.00178	0.958	0.001
0.93	0.00314	-4.42872	0.00122	0.682	0.00088518	0.824	0.00104	0.741	0.000928159	0.829	-0.0022	0.738	-0.00182	1.013	0.001
0.984	0.0033	-4.37333	0.00117	0.736	0.000838511	0.88	0.000990476	0.796	0.00088091	0.885	-0.00223	0.791	-0.00187	1.067	0.001
1.041	0.00345	-4.31692	0.00113	0.791	0.000799361	0.935	0.0009387	0.851	0.000833712	0.941	-0.00227	0.846	-0.00191	1.123	0.001
1.098	0.00362	-4.25949	0.00108	0.847	0.00075273	0.99	0.000886981	0.906	0.000786566	0.996	-0.0023	0.902	-0.00196	1.18	0.001
1.152	0.00378	-4.20103	0.00103	0.904	0.000706122	1.048	0.000835192	0.961	0.000739471	1.05	-0.00234	0.957	-0.002	1.236	0.001
1.205	0.00393	-4.14462	0.000973403	0.959	0.000659623	1.104	0.000790588	1.017	0.000692376	1.104	-0.00237	1.012	-0.00204	1.291	0.001
1.258	0.00409	-4.08821	0.000930025	1.014	0.000620657	1.158	0.000739076	1.075	0.000645231	1.16	-0.0024	1.067	-0.00209	1.346	0.001
1.311	0.00425	-4.03077	0.000878366	1.07	0.000574228	1.212	0.000694655	1.13	0.000605649	1.217	-0.00244	1.122	-0.00213	1.398	0.001
1.367	0.00441	-3.97436	0.000826802	1.125	0.000527877	1.265	0.000643289	1.184	0.000558806	1.274	-0.00247	1.178	-0.00217	1.452	0.001
1.423	0.00457	-3.91795	0.000783587	1.18	0.000489046	1.318	0.000599005	1.237	0.000512064	1.329	-0.0025	1.234	-0.00221	1.507	0.001
1.479	0.00473	-3.86359	0.000732201	1.233	0.000442845	1.374	0.000547626	1.289	0.000465419	1.382	-0.00253	1.29	-0.00225	1.563	0.001
1.534	0.00489	-3.81026	0.000689183	1.285	0.000404179	1.429	0.000503363	1.344	0.000426017	1.436	-0.00257	1.345	-0.00229	1.618	0.001
1.588	0.00505	-3.75385	0.000637848	1.34	0.000358019	1.485	0.00045911	1.399	0.000379322	1.49	-0.0026	1.397	-0.00233	1.673	0.001
1.643	0.0052	-3.69744	0.000594842	1.395	0.000319362	1.54	0.000414943	1.454	0.00034001	1.545	-0.00263	1.451	-0.00237	1.728	0.001
1.698	0.00537	-3.64	0.000551857	1.451	0.000280724	1.595	0.000370824	1.511	0.000300646	1.6	-0.00266	1.506	-0.00241	1.782	0.001
1.754	0.00552	-3.58256	0.000508923	1.507	0.000242127	1.65	0.000326753	1.566	0.000254095	1.655	-0.00269	1.562	-0.00245	1.837	0.001
1.81	0.00568	-3.52615	0.000457815	1.562	0.000196156	1.705	0.000282729	1.621	0.000214915	1.71	-0.00272	1.617	-0.00249	1.892	0.001
1.864	0.00584	-3.46974	0.000415015	1.617	0.000157672	1.761	0.000238717	1.677	0.000175732	1.765	-0.00275	1.672	-0.00253	1.948	0.001
1.918	0.006	-3.41333	0.000372266	1.672	0.000119229	1.815	0.000194824	1.732	0.000129324	1.82	-0.00278	1.726	-0.00257	2.004	0.001
1.972	0.00616	-3.35692	0.000329566	1.727	8.08284e-05	1.87	0.000150943	1.786	9.03211e-05	1.875	-0.00281	1.78	-0.0026	2.059	0.001
2.029	0.00632	-3.29949	0.00028689	1.783	4.24469e-05	1.924	0.000107144	1.84	5.13593e-05	1.931	-0.00284	1.836	-0.00264	2.114	0.001
2.086	0.00648	-3.2441	0.000244316	1.837	4.15093e-06	1.979	7.03395e-05	1.895	1.23946e-05	1.987	-0.00287	1.891	-0.00268	2.169	0.001
2.141	0.00663	-3.18769	0.000201766	1.892	-3.41257e-05	2.036	2.65288e-05	1.95	-2.65281e-05	2.042	-0.00289	1.948	-0.00271	2.224	0.001
2.194	0.00679	-3.13128	0.000167486	1.947	-6.49477e-05	2.092	-1.0225e-05	2.007	-6.54958e-05	2.096	-0.00292	2.004	-0.00275	2.279	0.001
2.247	0.00695	-3.07487	0.000125029	2.002	-0.000103146	2.147	-5.38767e-05	2.064	-0.00010442	2.151	-0.00295	2.058	-0.00278	2.333	0.001
2.301	0.00711	-3.01641	8.25744e-05	2.059	-0.000141343	2.201	-9.04817e-05	2.118	-0.000135887	2.206	-0.00297	2.113	-0.00282	2.388	0.001
2.358	0.00727	-2.96103	4.84476e-05	2.113	-0.000172037	2.254	-0.00013398	2.172	-0.000174603	2.262	-0.003	2.167	-0.00285	2.443	0.001
2.413	0.00742	-2.90462	6.13508e-06	2.168	-0.000210116	2.309	-0.000170536	2.225	-0.000213235	2.316	-0.00302	2.222	-0.00289	2.497	0.001
2.468	0.00758	-2.85026	-3.60826e-05	2.221	-0.000248115	2.365	-0.000207084	2.28	-0.000244637	2.372	-0.00305	2.278	-0.00292	2.552	0.001
2.522	0.00774	-2.79487	-7.00835e-05	2.275	-0.000278704	2.42	-0.000250513	2.336	-0.000283316	2.426	-0.00308	2.332	-0.00295	2.607	0.001
2.578	0.00789	-2.73744	-0.000112277	2.331	-0.000316683	2.475	-0.000286948	2.391	-0.000314646	2.48	-0.0031	2.388	-0.00298	2.662	0.001
2.635	0.00805	-2.68	-0.000146238	2.387	-0.000347239	2.529	-0.000323313	2.447	-0.000353245	2.535	-0.00312	2.442	-0.00302	2.718	0.001
2.693	0.00821	-2.62256	-0.00018016	2.443	-0.000377762	2.585	-0.000359699	2.501	-0.000384464	2.59	-0.00315	2.496	-0.00305	2.773	0.001
2.748	0.00837	-2.56718	-0.000222172	2.497	-0.00041559	2.642	-0.000396075	2.555	-0.000422904	2.645	-0.00317	2.551	-0.00308	2.828	0.001
2.8	0.00852	-2.51077	-0.000255989	2.552	-0.000446025	2.697	-0.000432352	2.612	-0.000454171	2.7	-0.0032	2.606	-0.00311	2.884	0.001
2.853	0.00868	-2.45333	-0.000289787	2.608	-0.000476445	2.752	-0.000461661	2.668	-0.000485364	2.756	-0.00322	2.662	-0.00314	2.941	0.001
2.907	0.00884	-2.3959	-0.000323545	2.664	-0.000506832	2.806	-0.000497836	2.724	-0.000516524	2.811	-0.00324	2.717	-0.00317	2.996	0.001
2.962	0.009	-2.33846	-0.000357263	2.72	-0.000537185	2.86	-0.000533974	2.779	-0.000547611	2.866	-0.00326	2.773	-0.0032	3.05	0.001
3.019	0.00915	-2.28205	-0.000390923	2.775	-0.00056749	2.914	-0.000570073	2.832	-0.000578588	2.923	-0.00329	2.827	-0.00323	3.104	0.001
3.074	0.00931	-2.22769	-0.000424507	2.828	-0.00059773	2.968	-0.00059922	2.886	-0.000609571	2.978	-0.00331	2.883	-0.00326	3.157	0.001
3.129	0.00946	-2.17231	-0.000458071	2.882	-0.000627955	3.024	-0.000635301	2.94	-0.000640522	3.032	-0.00333	2.94	-0.00328	3.211	0.001
3.182	0.00962	-2.11795	-0.00049158	2.935	-0.000658134	3.08	-0.000664435	2.995	-0.000671478	3.087	-0.00335	2.995	-0.00331	3.266	0.001
3.236	0.00978	-2.06051	-0.000525104	2.991	-0.000688325	3.135	-0.000693511	3.051	-0.000702437	3.14	-0.00337	3.049	-0.00334	3.322	0.001
3.291	0.00994	-2.00308	-0.000550463	3.047	-0.000711149	3.189	-0.000729431	3.106	-0.000733326	3.194	-0.00339	3.102	-0.00337	3.377	0.001
3.348	0.01009	-1.94667	-0.000583897	3.102	-0.000741265	3.243	-0.000758416	3.161	-0.00075697	3.249	-0.00341	3.155	-0.00339	3.433	0.001
3.405	0.01024	-1.89026	-0.000617292	3.157	-0.000771348	3.298	-0.000787396	3.214	-0.000787725	3.305	-0.00343	3.21	-0.00342	3.488	0.001
3.459	0.0104	-1.83487	-0.00064252	3.211	-0.000794063	3.354	-0.00081637	3.269	-0.00081852	3.361	-0.00345	3.266	-0.00344	3.543	0.001
3.514	0.01056	-1.77949	-0.000675828	3.265	-0.000824074	3.411	-0.000852224	3.324	-0.000842082	3.415	-0.00347	3.321	-0.00347	3.598	0.001
3.569	0.01071	-1.72308	-0.000701011	3.32	-0.000846751	3.466	-0.000881107	3.38	-0.00087285	3.47	-0.00349	3.377	-0.0035	3.653	0.001
3.623	0.01087	-1.66462	-0.000734293	3.377	-0.00087674	3.52	-0.000909935	3.436	-0.000896393	3.525	-0.00351	3.432	-0.00352	3.708	0.001
3.679	0.01103	-1.60718	-0.000759428	3.433	-0.000899377	3.575	-0.000931883	3.491	-0.000919875	3.581	-0.00352	3.487	-0.00354	3.762	0.001
3.733	0.01118	-1.55077	-0.000784519	3.488	-0.000921977	3.629	-0.000960654	3.547	-0.000950551	3.636	-0.00354	3.542	-0.00357	3.816	0.001
3.789	0.01134	-1.49436	-0.000809581	3.543	-0.000944554	3.685	-0.000989442	3.602	-0.00097398	3.691	-0.00356	3.598	-0.00359	3.873	0.001
3.844	0.01149	-1.43897	-0.000842679	3.597	-0.000974389	3.741	-0.00102	3.657	-0.000997383	3.746	-0.00357	3.653	-0.00361	3.93	0.001
3.899	0.01165	-1.38256	-0.00086768	3.652	-0.000996914	3.795	-0.00104	3.713	-0.00102	3.8	-0.00359	3.707	-0.00363	3.985	0.001
3.953	0.0118	-1.32513	-0.000892665	3.708	-0.00102	3.85	-0.00107	3.767	-0.00104	3.855	-0.00361	3.762	-0.00365	4.039	0.001
4.009	0.01196	-1.26872	-0.000917608	3.763	-0.00104	3.904	-0.00109	3.822	-0.00107	3.912	-0.00362	3.816	-0.00367	4.092	0.001
4.063	0.01211	-1.21333	-0.00094251	3.817	-0.00106	3.959	-0.00112	3.876	-0.00109	3.967	-0.00364	3.872	-0.00369	4.146	0.001
4.117	0.01227	-1.15795	-0.000967383	3.871	-0.00109	4.015	-0.00114	3.93	-0.00111	4.021	-0.00365	3.929	-0.00371	4.202	0.001
4.173	0.01242	-1.10256	-0.000984177	3.925	-0.0011	4.07	-0.00117	3.986	-0.00114	4.075	-0.00367	3.983	-0.00373	4.257	0.001
4.228	0.01258	-1.04513	-0.00101	3.981	-0.00112	4.125	-0.00119	4.041	-0.00115	4.129	-0.00368	4.038	-0.00375	4.312	0.001
4.283	0.01274	-0.98769	-0.00103	4.037	-0.00115	4.18	-0.00121	4.096	-0.00118	4.184	-0.00369	4.092	-0.00377	4.367	0.001
4.339	0.01289	-0.93128	-0.00106	4.092	-0.00117	4.234	-0.00123	4.15	-0.0012	4.239	-0.00371	4.146	-0.00379	4.423	0.001
4.396	0.01304	-0.87487	-0.00108	4.147	-0.00118	4.288	-0.00126	4.206	-0.00122	4.295	-0.00372	4.202	-0.00381	4.48	0.001
4.452	0.0132	-0.81744	-0.0011	4.203	-0.00121	4.345	-0.00128	4.259	-0.00124	4.351	-0.00373	4.257	-0.00382	4.536	0.001
4.507	0.01335	-0.76205	-0.00112	4.257	-0.00122	4.402	-0.0013	4.314	-0.00125	4.406	-0.00374	4.312	-0.00384	4.592	0.001
4.559	0.0135	-0.70564	-0.00114	4.312	-0.00124	4.458	-0.00132	4.372	-0.00128	4.461	-0.00376	4.366	-0.00386	4.646	0.001
4.612	0.01366	-0.64718	-0.00116	4.369	-0.00126	4.512	-0.00134	4.429	-0.00129	4.518	-0.00377	4.42	-0.00387	4.699	0.001
4.668	0.01382	-0.58974	-0.00117	4.425	-0.00127	4.565	-0.00136	4.484	-0.00131	4.574	-0.00378	4.478	-0.00389	4.752	0.001
4.724	0.01397	-0.53333	-0.0012	4.48	-0.0013	4.618	-0.00138	4.538	-0.00133	4.629	-0.00379	4.535	-0.00391	4.806	0.001
4.779	0.01412	-0.47795	-0.00122	4.534	-0.00131	4.674	-0.0014	4.59	-0.00134	4.682	-0.0038	4.591	-0.00392	4.862	0.001
4.833	0.01428	-0.42462	-0.00123	4.586	-0.00133	4.73	-0.00141	4.645	-0.00136	4.736	-0.00381	4.645	-0.00393	4.917	0.001
4.888	0.01443	-0.36821	-0.00125	4.641	-0.00134	4.785	-0.00144	4.7	-0.00137	4.789	-0.00382	4.698	-0.00395	4.973	0.001
4.943	0.01458	-0.31179	-0.00127	4.696	-0.00136	4.84	-0.00145	4.755	-0.00139	4.845	-0.00383	4.751	-0.00396	5.028	0.001
4.998	0.01474	-0.25436	-0.00128	4.752	-0.00137	4.894	-0.00147	4.811	-0.00141	4.9	-0.00384	4.806	-0.00397	5.082	0.001
5.053	0.01489	-0.19795	-0.0013	4.807	-0.00139	4.949	-0.00149	4.866	-0.00142	4.955	-0.00385	4.862	-0.00398	5.137	0.001
5.109	0.01505	-0.14256	-0.00131	4.861	-0.0014	5.005	-0.0015	4.92	-0.00144	5.011	-0.00386	4.916	-0.004	5.192	0.001
5.163	0.0152	-0.08615	-0.00133	4.916	-0.00141	5.06	-0.00152	4.975	-0.00145	5.065	-0.00387	4.971	-0.00401	5.249	0.001
5.217	0.01536	-0.02974	-0.00135	4.971	-0.00143	5.115	-0.00153	5.031	-0.00146	5.119	-0.00387	5.026	-0.00402	5.305	0.001
5.272	0.01551	0.02769	-0.00136	5.027	-0.00144	5.169	-0.00154	5.086	-0.00148	5.175	-0.00388	5.081	-0.00403	5.359	0.001
5.328	0.01566	0.08513	-0.00137	5.083	-0.00145	5.223	-0.00156	5.141	-0.00149	5.23	-0.00389	5.136	-0.00404	5.413	0.001
5.385	0.01581	0.14154	-0.00139	5.138	-0.00147	5.279	-0.00157	5.197	-0.0015	5.286	-0.0039	5.191	-0.00405	5.468	0.001
5.44	0.01596	0.19692	-0.0014	5.192	-0.00147	5.336	-0.00159	5.25	-0.00151	5.341	-0.0039	5.248	-0.00406	5.523	0.001
5.494	0.01612	0.25231	-0.00141	5.246	-0.00149	5.391	-0.0016	5.306	-0.00152	5.397	-0.00391	5.303	-0.00407	5.578	0.001
5.548	0.01627	0.31077	-0.00143	5.303	-0.00151	5.445	-0.00156	5.362	-0.00157	5.451	-0.0038	5.358	-0.0041	5.633	0.001
5.603	0.01641	0.36821	-0.00147	5.359	-0.00154	5.5	-0.00142	5.416	-0.00152	5.506	-0.0038	5.412	-0.00406	5.688	0.001
5.658	0.01661	0.42256	-0.0014	5.412	-0.00148	5.554	-0.00144	5.471	-0.00135	5.561	-0.00375	5.467	-0.00393	5.743	0.001
5.712	0.01703	0.47897	-0.00125	5.467	-0.00134	5.609	-0.00136	5.526	-0.00134	5.616	-0.0036	5.522	-0.00389	5.797	0.001
5.768	0.01729	0.53436	-0.00125	5.521	-0.00134	5.666	-0.00114	5.581	-0.00131	5.672	-0.00359	5.578	-0.00388	5.852	0.001
5.823	0.01729	0.59179	-0.00119	5.577	-0.00129	5.721	-0.00108	5.637	-0.00108	5.726	-0.00357	5.633	-0.00369	5.908	0.001
5.879	0.01738	0.64821	-0.000942032	5.632	-0.00106	5.775	-0.0011	5.691	-0.00102	5.78	-0.0036	5.688	-0.00365	5.963	0.001
5.935	0.0175	0.70359	-0.00089528	5.686	-0.00102	5.829	-0.00113	5.745	-0.00102	5.835	-0.00359	5.742	-0.00364	6.017	0.001
5.991	0.0177	0.76	-0.000864398	5.741	-0.000992092	5.885	-0.00115	5.799	-0.00106	5.89	-0.00361	5.796	-0.00366	6.073	0.001
6.048	0.01784	0.81641	-0.000928334	5.796	-0.00105	5.943	-0.00116	5.855	-0.00106	5.946	-0.00361	5.851	-0.0037	6.128	0.001
6.101	0.01801	0.87385	-0.000905376	5.852	-0.00103	5.999	-0.00118	5.912	-0.00105	6.001	-0.00361	5.907	-0.00369	6.182	0.001
6.153	0.01814	0.93128	-0.000921892	5.908	-0.00104	6.054	-0.00117	5.97	-0.00105	6.056	-0.00359	5.962	-0.00369	6.239	0.001
6.207	0.01832	0.98872	-0.000946274	5.964	-0.00107	6.107	-0.00119	6.026	-0.00103	6.111	-0.00358	6.018	-0.00369	6.295	0.001
6.261	0.01848	1.04615	-0.000915464	6.02	-0.00104	6.159	-0.00116	6.08	-0.00108	6.166	-0.00358	6.073	-0.00371	6.351	0.001
6.317	0.01865	1.10256	-0.00097919	6.075	-0.0011	6.214	-0.00121	6.132	-0.00106	6.222	-0.00356	6.127	-0.00367	6.405	0.001
6.374	0.01881	1.15795	-0.000940499	6.129	-0.00106	6.269	-0.00114	6.186	-0.00111	6.278	-0.00359	6.182	-0.00368	6.457	0.001
6.429	0.01896	1.21333	-0.000996262	6.183	-0.00111	6.324	-0.00118	6.24	-0.00107	6.333	-0.00357	6.239	-0.00365	6.512	0.001
6.484	0.01909	1.26769	-0.000941864	6.236	-0.00106	6.38	-0.00116	6.295	-0.00111	6.387	-0.0036	6.295	-0.00372	6.567	0.001
6.537	0.01923	1.32308	-0.000989706	6.29	-0.0011	6.436	-0.00123	6.35	-0.00107	6.44	-0.00356	6.35	-0.00369	6.622	0.001
6.592	0.0194	1.37949	-0.000943252	6.345	-0.00106	6.491	-0.00119	6.406	-0.00111	6.494	-0.00357	6.403	-0.00373	6.677	0.001
6.649	0.01957	1.43692	-0.00101	6.401	-0.00112	6.544	-0.0012	6.461	-0.0011	6.55	-0.00355	6.455	-0.00368	6.733	0.001
6.705	0.0197	1.49538	-0.000952533	6.458	-0.00107	6.598	-0.00118	6.514	-0.00112	6.606	-0.00357	6.51	-0.00372	6.788	0.001
6.759	0.01978	1.55077	-0.000961054	6.512	-0.00108	6.654	-0.0012	6.569	-0.00111	6.661	-0.00357	6.567	-0.00369	6.843	0.001
6.812	0.01996	1.60718	-0.000938231	6.567	-0.00106	6.71	-0.00121	6.625	-0.00109	6.715	-0.00356	6.622	-0.00369	6.898	0.001
6.868	0.02012	1.66462	-0.000970274	6.623	-0.00109	6.766	-0.00123	6.681	-0.00109	6.769	-0.00354	6.677	-0.00371	6.954	0.001
6.924	0.02028	1.72205	-0.000978797	6.679	-0.00109	6.82	-0.00123	6.737	-0.0011	6.824	-0.00356	6.731	-0.00369	7.009	0.001
6.98	0.02042	1.77846	-0.001	6.734	-0.00112	6.875	-0.00123	6.791	-0.00113	6.88	-0.00354	6.785	-0.00369	7.063	0.001
7.036	0.02061	1.83385	-0.001	6.788	-0.00112	6.931	-0.00125	6.847	-0.00109	6.936	-0.00351	6.84	-0.0037	7.117	0.001
7.09	0.02073	1.89026	-0.001	6.843	-0.00112	6.987	-0.00124	6.902	-0.00111	6.991	-0.00353	6.897	-0.00371	7.174	0.001
7.145	0.02087	1.94667	-0.00104	6.898	-0.00115	7.042	-0.00127	6.958	-0.00113	7.046	-0.00351	6.953	-0.0037	7.23	0.001
7.198	0.02103	2.00308	-0.000989968	6.953	-0.0011	7.096	-0.00125	7.013	-0.00115	7.1	-0.00352	7.008	-0.0037	7.284	0.001
7.253	0.02118	2.06051	-0.00101	7.009	-0.00112	7.15	-0.00128	7.068	-0.00112	7.156	-0.00351	7.063	-0.00365	7.339	0.001
7.308	0.02131	2.1159	-0.000960113	7.063	-0.00108	7.204	-0.00125	7.122	-0.00114	7.212	-0.00355	7.117	-0.00369	7.392	0.001
7.363	0.02146	2.17231	-0.000999766	7.118	-0.00111	7.26	-0.00126	7.177	-0.00112	7.268	-0.00354	7.173	-0.00366	7.447	0.001
7.419	0.02159	2.22769	-0.000969258	7.172	-0.00109	7.316	-0.00125	7.231	-0.00112	7.323	-0.00356	7.229	-0.00368	7.503	0.001
7.474	0.02174	2.28308	-0.00097771	7.226	-0.00109	7.371	-0.00127	7.286	-0.0011	7.377	-0.00355	7.283	-0.00366	7.558	0.001
7.529	0.02191	2.34051	-0.000986177	7.282	-0.0011	7.426	-0.00127	7.341	-0.00113	7.429	-0.00354	7.338	-0.00368	7.613	0.001
7.583	0.02204	2.39795	-0.00101	7.338	-0.00112	7.48	-0.00127	7.396	-0.00118	7.484	-0.00354	7.391	-0.00368	7.667	0.001
7.638	0.02221	2.45333	-0.00101	7.392	-0.00112	7.535	-0.00129	7.45	-0.00116	7.539	-0.00352	7.446	-0.00366	7.723	0.001
7.695	0.02235	2.50974	-0.00101	7.447	-0.00112	7.589	-0.00128	7.506	-0.00114	7.595	-0.00351	7.502	-0.00365	7.78	0.001
7.752	0.0225	2.56615	-0.00103	7.502	-0.00114	7.645	-0.00128	7.561	-0.00115	7.65	-0.00352	7.557	-0.00366	7.836	0.001
7.807	0.0226	2.62256	-0.00104	7.557	-0.00115	7.703	-0.00126	7.615	-0.00115	7.706	-0.00353	7.612	-0.00367	7.892	0.001
7.859	0.02276	2.67897	-0.00102	7.612	-0.00113	7.76	-0.00129	7.673	-0.00112	7.762	-0.00353	7.667	-0.00368	7.946	0.001
7.912	0.02291	2.73744	-0.00101	7.669	-0.00112	7.814	-0.00129	7.73	-0.00113	7.818	-0.00353	7.723	-0.00368	7.998	0.001
7.968	0.02305	2.79487	-0.00108	7.725	-0.00118	7.866	-0.00127	7.785	-0.00115	7.875	-0.00352	7.78	-0.00365	8.052	0.001
8.023	0.02318	2.85128	-0.00106	7.78	-0.00117	7.92	-0.00126	7.838	-0.00115	7.93	-0.00352	7.835	-0.00365	8.107	0.001
8.079	0.02333	2.90564	-0.00105	7.833	-0.00116	7.976	-0.00129	7.89	-0.00111	7.982	-0.0035	7.89	-0.00361	8.163	0.001
8.134	0.02349	2.95897	-0.00102	7.885	-0.00113	8.031	-0.0013	7.945	-0.00111	8.036	-0.00352	7.945	-0.00363	8.218	0.001
8.188	0.02362	3.01538	-0.00103	7.94	-0.00114	8.086	-0.00131	8.001	-0.00109	8.089	-0.00351	7.998	-0.00362	8.273	0.001
8.243	0.02378	3.07282	-0.00103	7.996	-0.00114	8.14	-0.00129	8.056	-0.0011	8.145	-0.00351	8.051	-0.00363	8.328	0.001
8.298	0.02393	3.13026	-0.00106	8.052	-0.00117	8.194	-0.0013	8.111	-0.00111	8.2	-0.00351	8.106	-0.00363	8.382	0.001
8.355	0.02404	3.18769	-0.00103	8.108	-0.00114	8.249	-0.00132	8.166	-0.0011	8.255	-0.00351	8.161	-0.00362	8.437	0.001
8.41	0.02412	3.24308	-0.00104	8.162	-0.00114	8.305	-0.00129	8.221	-0.00111	8.311	-0.0035	8.217	-0.00361	8.492	0.001
8.464	0.02431	3.29846	-0.00104	8.216	-0.00115	8.362	-0.00131	8.276	-0.0011	8.366	-0.00349	8.272	-0.00361	8.548	0.001
8.518	0.02446	3.35487	-0.00101	8.271	-0.00113	8.417	-0.00133	8.331	-0.0011	8.42	-0.00348	8.327	-0.0036	8.604	0.001
8.572	0.02461	3.41231	-0.00101	8.327	-0.00113	8.472	-0.00134	8.387	-0.00109	8.476	-0.00344	8.382	-0.00359	8.658	0.001
8.629	0.02476	3.46974	-0.00103	8.383	-0.00114	8.525	-0.00133	8.441	-0.00111	8.532	-0.00345	8.436	-0.00357	8.714	0.001
8.686	0.0249	3.52615	-0.00104	8.438	-0.00115	8.58	-0.00131	8.497	-0.00112	8.587	-0.00347	8.491	-0.00358	8.77	0.001
8.741	0.02503	3.58256	-0.00104	8.493	-0.00115	8.636	-0.00133	8.551	-0.00111	8.641	-0.00348	8.547	-0.0036	8.826	0.001
8.796	0.02517	3.63795	-0.00103	8.547	-0.00114	8.692	-0.00134	8.608	-0.00107	8.697	-0.00346	8.603	-0.00358	8.88	0.001
8.848	0.02532	3.69436	-0.00103	8.602	-0.00114	8.748	-0.00132	8.664	-0.00109	8.751	-0.00347	8.658	-0.0036	8.934	0.001
8.902	0.02549	3.75179	-0.00106	8.658	-0.00116	8.802	-0.00134	8.719	-0.00112	8.806	-0.00345	8.712	-0.00359	8.988	0.001
8.958	0.02563	3.80821	-0.00103	8.713	-0.00114	8.855	-0.00135	8.773	-0.00114	8.862	-0.00346	8.767	-0.00358	9.043	0.001
9.013	0.02576	3.86462	-0.00105	8.768	-0.00116	8.909	-0.00133	8.825	-0.00115	8.917	-0.00343	8.823	-0.00357	9.097	0.001
9.069	0.0259	3.92	-0.00104	8.822	-0.00115	8.965	-0.00132	8.88	-0.00114	8.973	-0.00343	8.879	-0.00357	9.152	0.001
9.123	0.02602	3.97538	-0.00104	8.876	-0.00114	9.02	-0.00132	8.936	-0.00117	9.027	-0.00344	8.934	-0.00357	9.208	0.001
9.179	0.0262	4.03385	-0.00104	8.933	-0.00115	9.075	-0.00134	8.991	-0.00113	9.081	-0.00343	8.989	-0.00356	9.263	0.001
9.235	0.02634	4.09026	-0.00101	8.988	-0.00112	9.13	-0.00133	9.047	-0.00112	9.136	-0.00342	9.044	-0.00356	9.318	0.001
9.292	0.0265	4.14769	-0.00101	9.044	-0.00113	9.185	-0.00134	9.1	-0.0011	9.19	-0.00342	9.097	-0.00356	9.374	0.001
9.348	0.02663	4.20205	-0.00103	9.097	-0.00114	9.242	-0.00131	9.155	-0.00111	9.244	-0.00344	9.151	-0.00358	9.428	0.001
9.401	0.02677	4.25744	-0.00106	9.151	-0.00117	9.299	-0.00131	9.212	-0.00112	9.3	-0.00342	9.205	-0.00357	9.483	0.001
9.454	0.0269	4.3159	-0.00105	9.208	-0.00116	9.355	-0.0013	9.269	-0.00112	9.356	-0.00341	9.261	-0.00356	9.541	0.001
9.508	0.02707	4.37436	-0.00107	9.265	-0.00118	9.408	-0.00134	9.326	-0.00112	9.411	-0.0034	9.317	-0.00358	9.596	0.001
9.562	0.02723	4.43282	-0.0011	9.322	-0.0012	9.461	-0.00134	9.38	-0.00115	9.466	-0.00342	9.372	-0.00359	9.651	0.001
9.619	0.02735	4.48923	-0.00113	9.377	-0.00123	9.514	-0.00133	9.433	-0.00114	9.523	-0.00341	9.427	-0.00355	9.705	0.001
9.675	0.02748	4.54256	-0.00107	9.429	-0.00117	9.568	-0.00132	9.486	-0.00117	9.579	-0.00342	9.482	-0.00355	9.757	0.001
9.729	0.02762	4.59692	-0.00109	9.482	-0.00119	9.624	-0.00134	9.541	-0.00113	9.634	-0.00343	9.54	-0.00356	9.813	0.001
9.783	0.02778	4.65231	-0.00109	9.536	-0.00119	9.681	-0.00134	9.596	-0.00114	9.688	-0.00344	9.596	-0.00356	9.868	0.001
9.836	0.02789	4.70872	-0.00108	9.591	-0.00119	9.737	-0.00134	9.651	-0.00115	9.741	-0.00341	9.651	-0.00355	9.924	0.001
9.892	0.02804	4.76615	-0.00108	9.647	-0.00119	9.791	-0.00134	9.706	-0.00116	9.795	-0.00341	9.704	-0.00356	9.978	0.001
9.95	0.0282	4.82359	-0.00109	9.703	-0.00119	9.845	-0.00134	9.761	-0.00117	9.85	-0.00341	9.756	-0.00357	10.032	0.001
10.006	0.02834	4.88	-0.00111	9.758	-0.00121	9.9	-0.00135	9.816	-0.00117	9.905	-0.0034	9.812	-0.00354	10.087	0.001
10.061	0.02844	4.93538	-0.0011	9.812	-0.0012	9.956	-0.00135	9.871	-0.00117	9.96	-0.00341	9.867	-0.00354	10.143	0.001
10.114	0.02858	4.99077	-0.00109	9.866	-0.00119	10.011	-0.00135	9.926	-0.00117	10.015	-0.00341	9.922	-0.00358	10.198	0.001
10.169	0.02873	5.04718	-0.00106	9.921	-0.00117	10.067	-0.00138	9.983	-0.00117	10.07	-0.00341	9.977	-0.0036	10.254	0.001
10.224	0.0289	5.10564	-0.00107	9.978	-0.00118	10.121	-0.00139	10.039	-0.00119	10.125	-0.00341	10.032	-0.00358	10.308	0.001
10.28	0.02901	5.16308	-0.00104	10.034	-0.00115	10.176	-0.00138	10.092	-0.00121	10.181	-0.00339	10.086	-0.00357	10.363	0.001
10.335	0.02914	5.21949	-0.00107	10.089	-0.00118	10.231	-0.00135	10.146	-0.00122	10.237	-0.00339	10.142	-0.00356	10.417	0.001
10.39	0.02926	5.2759	-0.0011	10.144	-0.0012	10.287	-0.00135	10.201	-0.00122	10.291	-0.00341	10.197	-0.00359	10.474	0.001
10.445	0.02939	5.33026	-0.00111	10.197	-0.00121	10.342	-0.00135	10.257	-0.00121	10.346	-0.00341	10.253	-0.00358	10.53	0.001
10.498	0.02955	5.38667	-0.00107	10.252	-0.00117	10.398	-0.00136	10.312	-0.00124	10.4	-0.00341	10.308	-0.00357	10.585	0.001
10.552	0.02968	5.4441	-0.00104	10.308	-0.00115	10.452	-0.0014	10.367	-0.00122	10.456	-0.00339	10.362	-0.00356	10.64	0.001
10.608	0.02981	5.50051	-0.00104	10.363	-0.00115	10.505	-0.00139	10.422	-0.00121	10.513	-0.00338	10.416	-0.00354	10.693	0.001
10.664	0.02995	5.55795	-0.00106	10.419	-0.00117	10.559	-0.00136	10.476	-0.00121	10.568	-0.00338	10.472	-0.00353	10.747	0.001
10.719	0.03004	5.61333	-0.00103	10.473	-0.00114	10.615	-0.00138	10.53	-0.00121	10.622	-0.0034	10.529	-0.00354	10.803	0.001
10.775	0.03016	5.66872	-0.00102	10.527	-0.00113	10.67	-0.00139	10.586	-0.00122	10.676	-0.00341	10.584	-0.00353	10.858	0.001
10.829	0.03032	5.72615	-0.00102	10.583	-0.00113	10.725	-0.0014	10.641	-0.00122	10.73	-0.00339	10.64	-0.00354	10.914	0.001
10.883	0.03045	5.78154	-0.001	10.637	-0.00111	10.781	-0.00138	10.696	-0.00122	10.786	-0.00338	10.694	-0.00353	10.968	0.001
10.939	0.03059	5.83795	-0.00103	10.692	-0.00113	10.836	-0.00136	10.751	-0.00121	10.841	-0.00337	10.747	-0.00352	11.023	0.001
10.996	0.03071	5.89436	-0.00103	10.747	-0.00114	10.891	-0.00138	10.807	-0.0012	10.897	-0.00336	10.802	-0.00352	11.079	0.001
11.052	0.03083	5.95179	-0.00104	10.803	-0.00115	10.946	-0.00136	10.862	-0.00122	10.951	-0.00335	10.856	-0.00352	11.136	0.001
11.108	0.03096	6.00718	-0.00105	10.857	-0.00116	11.004	-0.00135	10.917	-0.00121	11.006	-0.00336	10.911	-0.00353	11.193	0.001
11.16	0.03109	6.06359	-0.00104	10.912	-0.00114	11.059	-0.00137	10.974	-0.00121	11.061	-0.00338	10.966	-0.00354	11.247	0.001
11.213	0.03124	6.12205	-0.00102	10.969	-0.00113	11.113	-0.00139	11.03	-0.00122	11.117	-0.00337	11.022	-0.00352	11.3	0.001
11.268	0.03137	6.17949	-0.00106	11.025	-0.00117	11.166	-0.00138	11.085	-0.0012	11.175	-0.00337	11.078	-0.00352	11.353	0.001
11.323	0.0315	6.2359	-0.00105	11.08	-0.00115	11.219	-0.00135	11.139	-0.00121	11.23	-0.00337	11.135	-0.00353	11.407	0.001
11.379	0.03163	6.29128	-0.00104	11.134	-0.00115	11.275	-0.00135	11.191	-0.00121	11.283	-0.00338	11.191	-0.00354	11.462	0.001
11.434	0.03175	6.34564	-0.00102	11.187	-0.00113	11.331	-0.00137	11.246	-0.00122	11.337	-0.00337	11.246	-0.00355	11.518	0.001
11.488	0.03187	6.40205	-0.00104	11.242	-0.00115	11.386	-0.00139	11.301	-0.00125	11.391	-0.00338	11.3	-0.00354	11.573	0.001
11.543	0.03203	6.45846	-0.00106	11.297	-0.00117	11.441	-0.00137	11.357	-0.00125	11.446	-0.00338	11.354	-0.00355	11.628	0.001
11.598	0.03217	6.5159	-0.00106	11.353	-0.00116	11.495	-0.00136	11.411	-0.00125	11.501	-0.00339	11.408	-0.00354	11.682	0.001
11.655	0.0323	6.57231	-0.00104	11.408	-0.00115	11.55	-0.00137	11.466	-0.00124	11.555	-0.00337	11.462	-0.00354	11.737	0.001
11.71	0.03239	6.62872	-0.00104	11.463	-0.00115	11.605	-0.00135	11.52	-0.00122	11.61	-0.00337	11.516	-0.00354	11.794	0.001
11.764	0.03252	6.6841	-0.00104	11.517	-0.00114	11.661	-0.00137	11.576	-0.00123	11.665	-0.00338	11.571	-0.00354	11.85	0.001
11.818	0.03264	6.74051	-0.00106	11.572	-0.00116	11.716	-0.00139	11.632	-0.00122	11.72	-0.00338	11.627	-0.00357	11.905	0.001
11.873	0.03279	6.79692	-0.00104	11.627	-0.00115	11.771	-0.00137	11.687	-0.00126	11.776	-0.00336	11.681	-0.00353	11.959	0.001
11.93	0.03295	6.85436	-0.00104	11.683	-0.00114	11.825	-0.00136	11.742	-0.00126	11.832	-0.00336	11.736	-0.00354	12.014	0.001
11.985	0.03309	6.91077	-0.00107	11.738	-0.00117	11.88	-0.00133	11.797	-0.00125	11.888	-0.00337	11.791	-0.00354	12.069	0.001
12.04	0.03321	6.96615	-0.00109	11.792	-0.00119	11.936	-0.00132	11.851	-0.00125	11.943	-0.00339	11.848	-0.00353	12.125	0.001
12.095	0.03331	7.02256	-0.0011	11.847	-0.0012	11.992	-0.00133	11.907	-0.00125	11.997	-0.00339	11.904	-0.00353	12.18	0.001
12.148	0.03346	7.08	-0.00109	11.903	-0.00119	12.047	-0.00131	11.963	-0.00124	12.051	-0.00339	11.958	-0.00354	12.234	0.001
12.203	0.0336	7.13744	-0.00109	11.959	-0.00119	12.101	-0.00133	12.017	-0.00127	12.106	-0.0034	12.013	-0.00357	12.29	0.001
12.259	0.03372	7.19282	-0.00108	12.013	-0.00118	12.155	-0.00134	12.072	-0.0013	12.161	-0.0034	12.068	-0.00357	12.344	0.001
12.313	0.03385	7.24923	-0.00108	12.068	-0.00118	12.21	-0.00132	12.125	-0.00129	12.216	-0.00338	12.123	-0.00353	12.398	0.001
12.368	0.03396	7.30462	-0.00109	12.122	-0.0012	12.266	-0.00132	12.18	-0.00124	12.271	-0.00336	12.179	-0.00355	12.453	0.001
12.422	0.03409	7.36103	-0.00107	12.177	-0.00118	12.32	-0.0013	12.236	-0.00125	12.326	-0.0034	12.233	-0.00356	12.508	0.001
12.478	0.03421	7.41744	-0.00107	12.232	-0.00117	12.375	-0.00131	12.291	-0.00125	12.381	-0.0034	12.288	-0.00356	12.563	0.001
12.535	0.03433	7.47385	-0.00106	12.287	-0.00116	12.429	-0.00132	12.347	-0.00124	12.435	-0.0034	12.343	-0.0036	12.618	0.001
12.593	0.03448	7.53128	-0.00108	12.343	-0.00118	12.485	-0.00133	12.401	-0.00123	12.49	-0.0034	12.397	-0.0036	12.674	0.001
12.65	0.03461	7.58769	-0.0011	12.398	-0.0012	12.543	-0.00132	12.457	-0.00123	12.546	-0.00342	12.452	-0.00359	12.728	0.001
12.702	0.03472	7.6441	-0.00109	12.453	-0.00119	12.6	-0.0013	12.513	-0.00124	12.601	-0.00343	12.507	-0.00358	12.783	0.001
12.755	0.03486	7.70051	-0.00109	12.508	-0.00119	12.655	-0.0013	12.57	-0.00124	12.656	-0.00343	12.562	-0.00357	12.841	0.001
12.809	0.03498	7.75795	-0.00108	12.564	-0.00119	12.709	-0.00133	12.627	-0.00121	12.712	-0.00342	12.618	-0.00359	12.896	0.001
12.863	0.03511	7.81538	-0.0011	12.62	-0.0012	12.762	-0.00132	12.68	-0.00123	12.768	-0.00343	12.674	-0.00358	12.951	0.001
12.918	0.03523	7.87179	-0.00109	12.675	-0.00119	12.815	-0.0013	12.733	-0.00123	12.824	-0.00343	12.729	-0.00356	13.005	0.001
12.973	0.03538	7.92615	-0.00108	12.728	-0.00118	12.87	-0.00129	12.787	-0.00121	12.88	-0.00342	12.783	-0.00355	13.057	0.001
13.028	0.03552	7.98154	-0.00109	12.782	-0.00119	12.926	-0.00129	12.841	-0.0012	12.935	-0.00343	12.84	-0.00358	13.112	0.001
13.084	0.03562	8.03692	-0.00111	12.836	-0.00121	12.981	-0.00128	12.896	-0.0012	12.989	-0.00343	12.895	-0.0036	13.168	0.001
13.138	0.03575	8.09436	-0.00107	12.892	-0.00118	13.036	-0.00131	12.951	-0.0012	13.041	-0.00343	12.95	-0.00359	13.224	0.001
13.193	0.03588	8.15179	-0.00108	12.948	-0.00118	13.09	-0.00132	13.006	-0.00121	13.096	-0.00345	13.004	-0.00357	13.28	0.001
13.249	0.03601	8.20821	-0.00107	13.003	-0.00117	13.145	-0.00133	13.061	-0.00118	13.15	-0.00344	13.057	-0.00359	13.334	0.001
13.306	0.03614	8.26462	-0.0011	13.058	-0.0012	13.201	-0.00129	13.115	-0.0012	13.206	-0.00342	13.112	-0.00358	13.388	0.001
13.361	0.03627	8.31897	-0.0011	13.111	-0.0012	13.257	-0.00126	13.17	-0.00123	13.261	-0.00344	13.167	-0.00359	13.443	0.001
13.416	0.03639	8.37436	-0.00107	13.165	-0.00117	13.313	-0.00128	13.227	-0.0012	13.316	-0.00342	13.223	-0.00356	13.498	0.001
13.47	0.03651	8.43282	-0.00105	13.222	-0.00116	13.368	-0.00129	13.283	-0.00118	13.371	-0.00341	13.277	-0.00357	13.554	0.001
13.525	0.03665	8.49128	-0.00107	13.279	-0.00117	13.422	-0.00126	13.339	-0.00118	13.425	-0.00341	13.331	-0.00356	13.609	0.001
13.58	0.03676	8.54872	-0.00107	13.335	-0.00117	13.476	-0.00127	13.393	-0.00122	13.48	-0.00341	13.386	-0.00356	13.663	0.001
13.634	0.0369	8.6041	-0.00109	13.389	-0.00119	13.531	-0.00125	13.448	-0.00121	13.537	-0.00342	13.441	-0.00355	13.718	0.001
13.69	0.03701	8.65949	-0.0011	13.443	-0.0012	13.587	-0.00126	13.502	-0.00119	13.592	-0.00342	13.497	-0.00355	13.774	0.001
13.745	0.03714	8.7159	-0.00109	13.498	-0.00119	13.642	-0.00124	13.557	-0.00118	13.647	-0.00342	13.554	-0.00356	13.831	0.001
13.798	0.03728	8.77333	-0.00108	13.554	-0.00118	13.697	-0.00126	13.612	-0.00118	13.701	-0.00342	13.609	-0.0036	13.885	0.001
13.853	0.03742	8.82974	-0.00108	13.609	-0.00118	13.751	-0.00129	13.668	-0.00119	13.757	-0.00341	13.664	-0.00358	13.94	0.001
13.91	0.03756	8.88615	-0.00111	13.664	-0.00121	13.805	-0.00129	13.723	-0.00118	13.813	-0.0034	13.718	-0.00356	13.994	0.001
13.965	0.03765	8.94154	-0.00113	13.718	-0.00122	13.859	-0.00128	13.776	-0.00117	13.868	-0.0034	13.773	-0.00358	14.048	0.001
14.019	0.03779	8.99795	-0.00112	13.773	-0.00122	13.915	-0.00127	13.83	-0.00117	13.921	-0.00341	13.829	-0.00358	14.104	0.001
14.075	0.03792	9.05231	-0.00111	13.826	-0.00121	13.971	-0.00126	13.886	-0.00116	13.974	-0.00342	13.884	-0.00358	14.159	0.001
14.131	0.03803	9.10974	-0.00113	13.882	-0.00122	14.026	-0.00126	13.942	-0.00114	14.028	-0.00339	13.938	-0.0036	14.214	0.001
14.186	0.03815	9.16821	-0.00113	13.939	-0.00122	14.082	-0.00123	13.998	-0.00115	14.085	-0.00338	13.992	-0.00361	14.268	0.001
14.242	0.03829	9.22462	-0.00114	13.994	-0.00124	14.137	-0.00124	14.053	-0.00116	14.141	-0.00338	14.047	-0.00361	14.323	0.001
14.298	0.03841	9.28103	-0.00114	14.049	-0.00123	14.191	-0.00126	14.108	-0.00115	14.197	-0.0034	14.103	-0.0036	14.38	0.001
14.352	0.03854	9.33744	-0.0011	14.104	-0.0012	14.247	-0.00126	14.162	-0.00112	14.251	-0.00339	14.157	-0.0036	14.438	0.001
14.405	0.03865	9.39385	-0.00112	14.159	-0.00122	14.304	-0.00124	14.217	-0.00111	14.307	-0.00337	14.212	-0.00361	14.494	0.001
14.458	0.03878	9.44923	-0.00112	14.213	-0.00121	14.359	-0.00124	14.275	-0.00113	14.363	-0.0034	14.267	-0.00362	14.547	0.001
14.511	0.03891	9.50872	-0.00112	14.271	-0.00121	14.414	-0.00126	14.331	-0.00114	14.419	-0.00342	14.322	-0.00361	14.6	0.001
14.567	0.03906	9.56513	-0.00113	14.326	-0.00123	14.466	-0.00125	14.385	-0.00113	14.476	-0.0034	14.379	-0.0036	14.654	0.001
14.623	0.03918	9.62051	-0.00118	14.38	-0.00127	14.519	-0.00121	14.439	-0.00113	14.529	-0.00341	14.436	-0.00363	14.709	0.001
14.679	0.03931	9.6759	-0.00118	14.434	-0.00128	14.575	-0.00119	14.491	-0.00111	14.583	-0.0034	14.492	-0.00364	14.764	0.001
14.735	0.03943	9.73128	-0.00118	14.488	-0.00128	14.63	-0.00121	14.545	-0.00113	14.637	-0.00339	14.545	-0.0036	14.819	0.001
14.789	0.03953	9.78667	-0.00114	14.542	-0.00124	14.686	-0.00121	14.599	-0.00115	14.69	-0.00339	14.599	-0.00359	14.874	0.001
14.844	0.03967	9.84205	-0.00116	14.596	-0.00125	14.741	-0.0012	14.655	-0.00116	14.746	-0.00341	14.652	-0.00361	14.928	0.001
14.9	0.03978	9.89949	-0.00115	14.652	-0.00124	14.796	-0.00119	14.711	-0.00115	14.801	-0.00343	14.707	-0.00365	14.983	0.001
14.956	0.03988	9.9559	-0.00116	14.707	-0.00125	14.851	-0.00117	14.767	-0.00115	14.856	-0.00341	14.762	-0.00362	15.038	0.001
15.011	0.04001	10.0133	-0.00111	14.763	-0.00121	14.907	-0.00119	14.822	-0.00117	14.911	-0.00341	14.817	-0.00364	15.093	0.001
15.065	0.04015	10.0697	-0.00111	14.818	-0.00121	14.962	-0.0012	14.877	-0.00115	14.965	-0.00341	14.873	-0.00364	15.15	0.001
15.119	0.04028	10.1272	-0.00113	14.874	-0.00123	15.017	-0.00121	14.932	-0.00115	15.02	-0.0034	14.928	-0.00364	15.206	0.001
15.174	0.04042	10.1826	-0.00112	14.928	-0.00122	15.071	-0.0012	14.988	-0.00117	15.077	-0.0034	14.982	-0.00363	15.26	0.001
15.23	0.04054	10.239	-0.00112	14.983	-0.00122	15.126	-0.00118	15.043	-0.00116	15.133	-0.00338	15.036	-0.00363	15.315	0.001
15.286	0.04068	10.2954	-0.00113	15.038	-0.00123	15.181	-0.00119	15.097	-0.00115	15.188	-0.00339	15.091	-0.00363	15.369	0.001
15.341	0.04078	10.3518	-0.00111	15.093	-0.00121	15.237	-0.00118	15.151	-0.00115	15.243	-0.0034	15.147	-0.00363	15.425	0.001
15.396	0.04089	10.4072	-0.00111	15.147	-0.00121	15.292	-0.00118	15.207	-0.00115	15.297	-0.00339	15.205	-0.00362	15.48	0.001
15.449	0.04102	10.4636	-0.00113	15.202	-0.00122	15.347	-0.0012	15.263	-0.00114	15.352	-0.00339	15.26	-0.00363	15.535	0.001
15.504	0.04118	10.5221	-0.00113	15.259	-0.00122	15.402	-0.0012	15.317	-0.00112	15.407	-0.00338	15.315	-0.00363	15.589	0.001
15.56	0.0413	10.5785	-0.00111	15.314	-0.00121	15.456	-0.00119	15.371	-0.00116	15.462	-0.00341	15.368	-0.0036	15.644	0.001
15.614	0.04141	10.6349	-0.00108	15.369	-0.00118	15.511	-0.00121	15.425	-0.00119	15.517	-0.0034	15.423	-0.0036	15.698	0.001
15.668	0.04152	10.6903	-0.00109	15.423	-0.00119	15.566	-0.00122	15.48	-0.00114	15.572	-0.00341	15.479	-0.0036	15.754	0.001
15.723	0.04163	10.7456	-0.00111	15.477	-0.00121	15.621	-0.00122	15.536	-0.00113	15.626	-0.00342	15.533	-0.00361	15.81	0.001
15.779	0.04177	10.802	-0.00109	15.532	-0.00119	15.676	-0.00121	15.592	-0.00111	15.68	-0.00341	15.588	-0.0036	15.864	0.001
15.836	0.0419	10.8585	-0.00107	15.587	-0.00117	15.73	-0.00121	15.648	-0.00112	15.736	-0.0034	15.642	-0.00358	15.919	0.001
15.894	0.04204	10.9169	-0.00108	15.644	-0.00118	15.785	-0.00121	15.702	-0.00113	15.791	-0.0034	15.697	-0.00359	15.974	0.001
15.95	0.04215	10.9723	-0.00108	15.698	-0.00118	15.842	-0.00122	15.757	-0.00111	15.847	-0.00342	15.753	-0.00361	16.028	0.001
16.003	0.04227	11.0287	-0.00112	15.753	-0.00121	15.899	-0.00121	15.812	-0.00115	15.902	-0.00343	15.808	-0.00359	16.084	0.001
16.055	0.04236	11.0851	-0.00111	15.808	-0.00121	15.955	-0.00121	15.869	-0.00114	15.957	-0.00343	15.864	-0.0036	16.142	0.001
16.109	0.04247	11.1426	-0.00108	15.864	-0.00118	16.009	-0.0012	15.926	-0.00112	16.012	-0.00342	15.918	-0.00359	16.198	0.001
16.164	0.04262	11.201	-0.00109	15.921	-0.00119	16.062	-0.00119	15.98	-0.00111	16.067	-0.0034	15.973	-0.0036	16.252	0.001
16.219	0.04277	11.2574	-0.00109	15.976	-0.00119	16.115	-0.00119	16.034	-0.00111	16.125	-0.0034	16.028	-0.0036	16.305	0.001
16.274	0.04289	11.3128	-0.00111	16.03	-0.0012	16.17	-0.00118	16.088	-0.0011	16.18	-0.00342	16.084	-0.00358	16.357	0.001
16.328	0.04302	11.3682	-0.00111	16.084	-0.00121	16.225	-0.0012	16.143	-0.00109	16.235	-0.00343	16.141	-0.00358	16.412	0.001
16.384	0.04312	11.4236	-0.00111	16.138	-0.0012	16.28	-0.00121	16.197	-0.00109	16.288	-0.00342	16.196	-0.00359	16.468	0.001
16.438	0.04327	11.48	-0.0011	16.193	-0.0012	16.335	-0.0012	16.251	-0.00111	16.34	-0.00341	16.25	-0.00358	16.525	0.001
16.493	0.0434	11.5364	-0.00111	16.248	-0.00121	16.39	-0.00123	16.306	-0.0011	16.394	-0.00341	16.304	-0.00362	16.58	0.001
16.55	0.04351	11.5928	-0.00112	16.303	-0.00122	16.445	-0.00122	16.362	-0.00111	16.449	-0.00342	16.357	-0.00361	16.635	0.001
16.606	0.04363	11.6492	-0.00117	16.358	-0.00126	16.5	-0.00119	16.417	-0.0011	16.504	-0.00341	16.411	-0.0036	16.689	0.001
16.661	0.04375	11.7046	-0.00117	16.412	-0.00127	16.557	-0.00118	16.471	-0.0011	16.561	-0.00342	16.466	-0.00361	16.743	0.001
16.715	0.04387	11.761	-0.00115	16.467	-0.00125	16.613	-0.00117	16.527	-0.0011	16.617	-0.00344	16.522	-0.00359	16.799	0.001
16.77	0.04399	11.8185	-0.00115	16.523	-0.00125	16.667	-0.00118	16.583	-0.00108	16.672	-0.00342	16.578	-0.00359	16.855	0.001
16.825	0.04413	11.8759	-0.00112	16.579	-0.00121	16.722	-0.00117	16.639	-0.00107	16.727	-0.0034	16.633	-0.00358	16.91	0.001
16.881	0.04426	11.9333	-0.00115	16.635	-0.00125	16.777	-0.00119	16.693	-0.0011	16.782	-0.00342	16.688	-0.00359	16.965	0.001
16.936	0.04438	11.9887	-0.00118	16.689	-0.00127	16.832	-0.00117	16.748	-0.00112	16.838	-0.00344	16.743	-0.00359	17.019	0.001
16.99	0.04449	12.0462	-0.00116	16.745	-0.00125	16.888	-0.00117	16.803	-0.00109	16.892	-0.00345	16.799	-0.00358	17.075	0.001
17.045	0.04462	12.1015	-0.00115	16.799	-0.00124	16.943	-0.00117	16.858	-0.00106	16.946	-0.00344	16.854	-0.00359	17.131	0.001
17.098	0.04476	12.1579	-0.00116	16.854	-0.00125	16.997	-0.00118	16.913	-0.00108	17.001	-0.00342	16.908	-0.0036	17.186	0.001
17.153	0.04489	12.2154	-0.00119	16.91	-0.00128	17.051	-0.00119	16.967	-0.0011	17.056	-0.00342	16.962	-0.00358	17.24	0.001
17.209	0.04502	12.2708	-0.00118	16.964	-0.00127	17.105	-0.00117	17.022	-0.0011	17.112	-0.00343	17.016	-0.00357	17.294	0.001
17.266	0.04515	12.3272	-0.00117	17.019	-0.00126	17.16	-0.00115	17.077	-0.00109	17.168	-0.00345	17.073	-0.00358	17.348	0.001
17.321	0.04523	12.3826	-0.00119	17.073	-0.00128	17.217	-0.00116	17.13	-0.00106	17.222	-0.00346	17.129	-0.0036	17.404	0.001
17.376	0.04534	12.438	-0.00116	17.127	-0.00125	17.273	-0.00117	17.186	-0.00107	17.276	-0.00346	17.184	-0.00359	17.459	0.001
17.431	0.04545	12.4954	-0.00112	17.183	-0.00122	17.328	-0.00119	17.242	-0.00107	17.331	-0.00344	17.239	-0.00358	17.514	0.001
17.484	0.04558	12.5518	-0.00113	17.238	-0.00123	17.383	-0.00116	17.297	-0.00106	17.386	-0.00342	17.293	-0.0036	17.568	0.001
17.541	0.04571	12.6092	-0.00117	17.294	-0.00126	17.437	-0.00116	17.352	-0.00106	17.442	-0.00343	17.347	-0.00358	17.623	0.001
17.598	0.04582	12.6646	-0.0012	17.348	-0.00129	17.491	-0.00116	17.408	-0.00108	17.497	-0.00343	17.403	-0.00356	17.68	0.001
17.653	0.04593	12.722	-0.00118	17.404	-0.00127	17.548	-0.00115	17.462	-0.00105	17.552	-0.00343	17.458	-0.00354	17.736	0.001
17.708	0.04606	12.7774	-0.00113	17.458	-0.00123	17.604	-0.00117	17.518	-0.00102	17.608	-0.00344	17.513	-0.00356	17.793	0.001
17.76	0.0462	12.8338	-0.00116	17.513	-0.00125	17.659	-0.00118	17.575	-0.00102	17.663	-0.00345	17.567	-0.00356	17.847	0.001
17.812	0.04635	12.8933	-0.00118	17.571	-0.00127	17.713	-0.00119	17.63	-0.00103	17.719	-0.00344	17.622	-0.00353	17.901	0.001
17.868	0.04646	12.9508	-0.00116	17.627	-0.00125	17.766	-0.00119	17.685	-0.00104	17.776	-0.00345	17.678	-0.00354	17.954	0.001
17.923	0.04656	13.0072	-0.00117	17.682	-0.00126	17.819	-0.00117	17.739	-0.00104	17.83	-0.00345	17.736	-0.00355	18.008	0.001
17.979	0.04669	13.0615	-0.00119	17.735	-0.00128	17.874	-0.0012	17.791	-0.00104	17.884	-0.00345	17.792	-0.00356	18.064	0.001
18.034	0.04681	13.1159	-0.00116	17.788	-0.00125	17.929	-0.00122	17.845	-0.00103	17.938	-0.00346	17.847	-0.00355	18.118	0.001
18.089	0.04694	13.1713	-0.00114	17.842	-0.00123	17.985	-0.00122	17.9	-0.00105	17.991	-0.00347	17.9	-0.00352	18.173	0.001
18.144	0.04706	13.2277	-0.00115	17.897	-0.00124	18.042	-0.00119	17.956	-0.00104	18.047	-0.00347	17.953	-0.00354	18.229	0.001
18.2	0.04718	13.2841	-0.00115	17.952	-0.00125	18.097	-0.00116	18.012	-0.00105	18.101	-0.00347	18.008	-0.00353	18.283	0.001
18.255	0.04728	13.3426	-0.00117	18.009	-0.00126	18.151	-0.00115	18.067	-0.00103	18.155	-0.00348	18.063	-0.00351	18.339	0.001
18.31	0.04738	13.399	-0.00115	18.064	-0.00125	18.206	-0.00117	18.122	-0.000998005	18.21	-0.00348	18.117	-0.00352	18.395	0.001
18.365	0.04752	13.4554	-0.00118	18.119	-0.00127	18.262	-0.00118	18.177	-0.000999635	18.265	-0.00351	18.172	-0.00352	18.45	0.001
18.42	0.04766	13.5108	-0.0012	18.173	-0.00129	18.317	-0.00116	18.233	-0.00101	18.32	-0.0035	18.227	-0.00352	18.505	0.001
18.474	0.04779	13.5672	-0.00117	18.228	-0.00126	18.372	-0.00117	18.288	-0.00101	18.376	-0.00347	18.281	-0.00351	18.559	0.001
18.531	0.04789	13.6246	-0.00117	18.284	-0.00126	18.426	-0.00116	18.342	-0.000998229	18.432	-0.00344	18.337	-0.00348	18.615	0.001
18.587	0.04801	13.68	-0.00116	18.338	-0.00125	18.481	-0.00116	18.397	-0.000968436	18.488	-0.00346	18.393	-0.00349	18.671	0.001
18.641	0.04813	13.7354	-0.00113	18.392	-0.00122	18.538	-0.00117	18.451	-0.000988889	18.543	-0.00348	18.449	-0.00349	18.727	0.001
18.695	0.04824	13.7908	-0.00113	18.446	-0.00122	18.593	-0.00115	18.508	-0.000990578	18.598	-0.00349	18.504	-0.00348	18.782	0.001
18.749	0.04837	13.8482	-0.00112	18.502	-0.00122	18.647	-0.00117	18.564	-0.000979685	18.653	-0.0035	18.559	-0.00349	18.836	0.001
18.804	0.04849	13.9067	-0.00113	18.559	-0.00122	18.701	-0.00118	18.619	-0.000962501	18.708	-0.00349	18.615	-0.00349	18.89	0.001
18.859	0.04864	13.9641	-0.00113	18.615	-0.00123	18.755	-0.00116	18.673	-0.000995457	18.763	-0.0035	18.67	-0.00346	18.945	0.001
18.915	0.04874	14.0205	-0.00113	18.67	-0.00123	18.81	-0.00115	18.727	-0.00102	18.817	-0.0035	18.726	-0.00343	18.998	0.001
18.97	0.04886	14.0759	-0.00117	18.724	-0.00126	18.866	-0.00114	18.781	-0.000954799	18.872	-0.00349	18.78	-0.00342	19.054	0.001
19.024	0.04898	14.1323	-0.00115	18.779	-0.00125	18.921	-0.00117	18.837	-0.000931427	18.927	-0.0035	18.835	-0.00344	19.109	0.001
19.079	0.04909	14.1887	-0.00115	18.834	-0.00125	18.977	-0.0012	18.892	-0.000951851	18.98	-0.0035	18.889	-0.00345	19.165	0.001
19.136	0.04922	14.2462	-0.00115	18.89	-0.00125	19.031	-0.00118	18.947	-0.000972256	19.035	-0.00352	18.943	-0.00344	19.22	0.001
19.193	0.04932	14.3026	-0.00118	18.945	-0.00127	19.086	-0.0012	19.002	-0.000980138	19.091	-0.00351	18.996	-0.00344	19.276	0.001
19.249	0.04945	14.3569	-0.00119	18.998	-0.00128	19.143	-0.0012	19.057	-0.000981764	19.147	-0.0035	19.052	-0.00344	19.33	0.001
19.302	0.04957	14.4133	-0.0012	19.053	-0.00129	19.2	-0.00117	19.113	-0.001	19.203	-0.00351	19.108	-0.00342	19.385	0.001
19.354	0.04966	14.4708	-0.00118	19.109	-0.00127	19.256	-0.00115	19.17	-0.001	19.259	-0.00352	19.165	-0.00342	19.442	0.001
19.408	0.04979	14.5292	-0.00116	19.166	-0.00126	19.309	-0.00115	19.226	-0.000986751	19.312	-0.00353	19.219	-0.00342	19.498	0.001
19.463	0.04995	14.5867	-0.00116	19.222	-0.00126	19.362	-0.00119	19.281	-0.000975897	19.367	-0.00351	19.274	-0.00344	19.552	0.001
19.519	0.05005	14.6431	-0.00117	19.277	-0.00126	19.415	-0.00119	19.333	-0.00101	19.423	-0.00352	19.328	-0.00346	19.606	0.001
19.574	0.05017	14.6974	-0.00119	19.33	-0.00128	19.47	-0.00118	19.386	-0.00104	19.48	-0.00356	19.383	-0.00344	19.658	0.001
19.63	0.0503	14.7518	-0.00118	19.383	-0.00127	19.526	-0.0012	19.44	-0.00106	19.535	-0.00357	19.441	-0.00343	19.713	0.001
19.684	0.0504	14.8072	-0.00114	19.437	-0.00123	19.581	-0.0012	19.497	-0.00105	19.589	-0.00357	19.496	-0.00345	19.768	0.001
19.738	0.05053	14.8636	-0.00115	19.492	-0.00124	19.637	-0.00119	19.552	-0.00105	19.641	-0.00356	19.551	-0.00346	19.823	0.001
19.793	0.05065	14.921	-0.00116	19.548	-0.00125	19.692	-0.0012	19.607	-0.00105	19.695	-0.00358	19.605	-0.00345	19.879	0.001
19.849	0.05076	14.9774	-0.00116	19.603	-0.00125	19.745	-0.00123	19.662	-0.00107	19.75	-0.00358	19.657	-0.00344	19.935	0.001
19.906	0.05088	15.0338	-0.00115	19.658	-0.00124	19.8	-0.00121	19.716	-0.00105	19.805	-0.00357	19.711	-0.00344	19.99	0.001
19.962	0.05098	15.0903	-0.00114	19.713	-0.00123	19.856	-0.00119	19.771	-0.00106	19.861	-0.00357	19.766	-0.00346	20.045	0.001
20.016	0.0511	15.1456	-0.0012	19.767	-0.00128	19.913	-0.00119	19.827	-0.00104	19.917	-0.00358	19.822	-0.00347	20.1	0.001
20.07	0.05119	15.202	-0.00118	19.822	-0.00127	19.968	-0.00123	19.883	-0.00103	19.973	-0.00357	19.878	-0.00343	20.155	0.001
20.124	0.05131	15.2605	-0.00116	19.879	-0.00125	20.022	-0.00126	19.94	-0.00103	20.028	-0.00356	19.933	-0.00342	20.21	0.001
20.18	0.05146	15.3179	-0.00121	19.935	-0.00129	20.077	-0.00125	19.994	-0.000996837	20.083	-0.00357	19.988	-0.00344	20.264	0.001
20.236	0.05154	15.3744	-0.00121	19.99	-0.0013	20.132	-0.00125	20.047	-0.00102	20.138	-0.00361	20.043	-0.00343	20.318	0.001
20.29	0.05164	15.4308	-0.00121	20.045	-0.0013	20.188	-0.00128	20.102	-0.00104	20.192	-0.00361	20.098	-0.00344	20.375	0.001
20.344	0.05175	15.4862	-0.00119	20.099	-0.00128	20.242	-0.0013	20.157	-0.00103	20.247	-0.00361	20.154	-0.00344	20.431	0.001
20.399	0.05189	15.5426	-0.00118	20.154	-0.00127	20.296	-0.00132	20.213	-0.00103	20.302	-0.0036	20.208	-0.00344	20.486	0.001
20.454	0.052	15.6	-0.00117	20.21	-0.00126	20.35	-0.00132	20.268	-0.00106	20.357	-0.0036	20.262	-0.00345	20.54	0.001
20.51	0.05209	15.6554	-0.00115	20.264	-0.00124	20.406	-0.00134	20.322	-0.00107	20.414	-0.0036	20.317	-0.00344	20.593	0.001
20.566	0.05218	15.7108	-0.00113	20.318	-0.00122	20.462	-0.00132	20.377	-0.00107	20.468	-0.00359	20.373	-0.00343	20.648	0.001
20.62	0.05229	15.7661	-0.00112	20.372	-0.00121	20.518	-0.00131	20.432	-0.00105	20.522	-0.0036	20.43	-0.00341	20.705	0.001
20.675	0.0524	15.8236	-0.00111	20.428	-0.00121	20.572	-0.00132	20.488	-0.00108	20.577	-0.00361	20.484	-0.00342	20.76	0.001
20.731	0.05253	15.882	-0.00114	20.485	-0.00123	20.626	-0.00135	20.544	-0.00107	20.63	-0.00359	20.54	-0.00343	20.815	0.001
20.785	0.05264	15.9385	-0.00113	20.54	-0.00122	20.682	-0.00133	20.599	-0.00107	20.686	-0.0036	20.594	-0.00342	20.87	0.001
20.841	0.05275	15.9949	-0.00112	20.595	-0.00122	20.737	-0.00132	20.653	-0.00107	20.742	-0.0036	20.648	-0.00343	20.924	0.001
20.898	0.05286	16.0513	-0.00114	20.65	-0.00123	20.792	-0.00132	20.709	-0.00109	20.798	-0.00361	20.703	-0.00343	20.98	0.001
20.954	0.05295	16.1077	-0.00112	20.705	-0.00121	20.848	-0.00134	20.762	-0.00106	20.852	-0.00363	20.757	-0.00339	21.037	0.001
21.008	0.05305	16.1641	-0.00109	20.76	-0.00119	20.904	-0.00137	20.817	-0.00106	20.907	-0.00361	20.812	-0.0034	21.093	0.001
21.061	0.05316	16.2195	-0.0011	20.814	-0.0012	20.96	-0.00136	20.875	-0.00106	20.963	-0.00361	20.867	-0.00341	21.148	0.001
21.114	0.05328	16.278	-0.00109	20.871	-0.00119	21.014	-0.00135	20.931	-0.00109	21.019	-0.00361	20.923	-0.00343	21.201	0.001
21.169	0.05339	16.3344	-0.00107	20.926	-0.00117	21.068	-0.00136	20.986	-0.00108	21.076	-0.00362	20.98	-0.00342	21.255	0.001
21.223	0.0535	16.3908	-0.00109	20.981	-0.00119	21.121	-0.00135	21.039	-0.00106	21.131	-0.00361	21.037	-0.0034	21.309	0.001
21.28	0.0536	16.4472	-0.00109	21.036	-0.00118	21.176	-0.00134	21.092	-0.00107	21.184	-0.00363	21.093	-0.00342	21.364	0.001
21.334	0.05371	16.5005	-0.00107	21.088	-0.00117	21.23	-0.00132	21.147	-0.00107	21.238	-0.00364	21.147	-0.00341	21.419	0.001
21.389	0.05383	16.5569	-0.00104	21.143	-0.00114	21.286	-0.00135	21.201	-0.00106	21.291	-0.00363	21.2	-0.00339	21.475	0.001
21.444	0.05394	16.6133	-0.00105	21.198	-0.00115	21.342	-0.00139	21.256	-0.00103	21.346	-0.00361	21.253	-0.00339	21.529	0.001
21.5	0.05404	16.6697	-0.00105	21.253	-0.00115	21.397	-0.00136	21.312	-0.00104	21.401	-0.0036	21.307	-0.0034	21.583	0.001
21.556	0.05412	16.7262	-0.00107	21.308	-0.00117	21.451	-0.00133	21.367	-0.00104	21.457	-0.00361	21.363	-0.0034	21.638	0.001
21.611	0.05421	16.7826	-0.00109	21.363	-0.00118	21.506	-0.00133	21.422	-0.00105	21.512	-0.00363	21.418	-0.00341	21.694	0.001
21.665	0.05432	16.839	-0.00109	21.418	-0.00119	21.562	-0.00131	21.477	-0.00103	21.567	-0.00363	21.473	-0.00342	21.751	0.001
21.718	0.05446	16.8954	-0.00109	21.473	-0.00119	21.617	-0.00132	21.532	-0.00105	21.621	-0.00363	21.528	-0.00345	21.807	0.001
21.773	0.05459	16.9538	-0.00111	21.53	-0.0012	21.672	-0.0013	21.588	-0.00107	21.676	-0.00362	21.581	-0.00344	21.861	0.001
21.831	0.05466	17.0103	-0.00112	21.585	-0.00122	21.726	-0.00133	21.643	-0.00106	21.732	-0.00361	21.636	-0.00344	21.915	0.001
21.888	0.05474	17.0656	-0.00113	21.639	-0.00122	21.781	-0.00133	21.697	-0.00105	21.789	-0.00362	21.692	-0.00345	21.97	0.001
21.941	0.05486	17.121	-0.00114	21.693	-0.00123	21.838	-0.00134	21.751	-0.00107	21.844	-0.00363	21.749	-0.00346	22.026	0.001
21.995	0.05496	17.1774	-0.00111	21.748	-0.0012	21.894	-0.00134	21.807	-0.00109	21.898	-0.00365	21.805	-0.00347	22.081	0.001
22.049	0.05507	17.2349	-0.00111	21.804	-0.00121	21.949	-0.00134	21.864	-0.00109	21.952	-0.00365	21.86	-0.00347	22.135	0.001
22.104	0.05519	17.2933	-0.0011	21.861	-0.0012	22.003	-0.00136	21.919	-0.00108	22.008	-0.00365	21.914	-0.00346	22.189	0.001
22.16	0.0553	17.3497	-0.00107	21.916	-0.00117	22.056	-0.00135	21.973	-0.00108	22.063	-0.00366	21.968	-0.00348	22.244	0.001
22.215	0.0554	17.4062	-0.00107	21.971	-0.00117	22.111	-0.00134	22.027	-0.0011	22.118	-0.00366	22.024	-0.00347	22.3	0.001
22.27	0.0555	17.4615	-0.0011	22.025	-0.0012	22.166	-0.00132	22.082	-0.00108	22.172	-0.00365	22.08	-0.00348	22.355	0.001
22.324	0.05558	17.5169	-0.00107	22.079	-0.00117	22.221	-0.00133	22.138	-0.00109	22.227	-0.00365	22.134	-0.00347	22.41	0.001
22.38	0.05569	17.5733	-0.00108	22.134	-0.00117	22.277	-0.00133	22.192	-0.00109	22.281	-0.00362	22.188	-0.00348	22.464	0.001
22.436	0.05581	17.6297	-0.0011	22.189	-0.00119	22.331	-0.00132	22.248	-0.00108	22.338	-0.00363	22.243	-0.00347	22.519	0.001
22.494	0.0559	17.6862	-0.0011	22.244	-0.00119	22.387	-0.00133	22.303	-0.00109	22.394	-0.00364	22.298	-0.00344	22.575	0.001
22.55	0.056	17.7415	-0.00108	22.298	-0.00117	22.443	-0.00131	22.357	-0.00107	22.449	-0.00362	22.354	-0.00346	22.63	0.001
22.603	0.0561	17.799	-0.00106	22.354	-0.00116	22.5	-0.00127	22.413	-0.00108	22.503	-0.00363	22.409	-0.00348	22.685	0.001
22.656	0.05619	17.8564	-0.00109	22.41	-0.00118	22.556	-0.0013	22.471	-0.00107	22.558	-0.00364	22.464	-0.00351	22.743	0.001
22.708	0.05628	17.9149	-0.00108	22.467	-0.00118	22.609	-0.00131	22.527	-0.00108	22.613	-0.00364	22.519	-0.00352	22.798	0.001
22.762	0.0564	17.9733	-0.00105	22.524	-0.00115	22.662	-0.00134	22.581	-0.0011	22.668	-0.00364	22.575	-0.00349	22.852	0.001
22.818	0.05652	18.0287	-0.00105	22.578	-0.00115	22.715	-0.00134	22.634	-0.0011	22.725	-0.00361	22.629	-0.00349	22.905	0.001
22.873	0.05664	18.082	-0.00105	22.63	-0.00115	22.77	-0.00132	22.687	-0.00109	22.781	-0.00364	22.684	-0.00348	22.958	0.001
22.929	0.05672	18.1364	-0.00105	22.683	-0.00115	22.825	-0.00132	22.741	-0.00106	22.836	-0.00364	22.742	-0.00349	23.013	0.001
22.984	0.05679	18.1918	-0.00105	22.737	-0.00115	22.881	-0.0013	22.796	-0.00106	22.89	-0.00364	22.796	-0.00349	23.069	0.001
23.038	0.05689	18.2492	-0.00102	22.793	-0.00112	22.937	-0.00131	22.852	-0.00106	22.942	-0.00364	22.851	-0.00349	23.125	0.001
23.093	0.05699	18.3067	-0.00104	22.849	-0.00114	22.992	-0.00133	22.908	-0.00108	22.996	-0.00363	22.905	-0.00351	23.18	0.001
23.15	0.0571	18.3631	-0.00105	22.904	-0.00115	23.046	-0.00132	22.963	-0.00109	23.051	-0.00364	22.958	-0.00349	23.234	0.001
23.207	0.05719	18.4195	-0.00103	22.959	-0.00113	23.102	-0.00131	23.017	-0.0011	23.107	-0.00365	23.013	-0.00349	23.289	0.001
23.262	0.05731	18.4759	-0.00102	23.014	-0.00112	23.157	-0.00129	23.072	-0.00107	23.163	-0.00362	23.067	-0.0035	23.344	0.001
23.316	0.05743	18.5313	-0.00103	23.068	-0.00113	23.213	-0.00127	23.127	-0.00105	23.217	-0.00362	23.122	-0.0035	23.4	0.001
23.371	0.0575	18.5887	-0.00102	23.124	-0.00112	23.268	-0.0013	23.183	-0.00106	23.272	-0.00362	23.178	-0.00351	23.456	0.001
23.426	0.05762	18.6461	-0.000998627	23.18	-0.0011	23.323	-0.00132	23.239	-0.00108	23.327	-0.00362	23.233	-0.00348	23.51	0.001
23.482	0.05774	18.7036	-0.00102	23.236	-0.00112	23.378	-0.00133	23.293	-0.00105	23.382	-0.00362	23.288	-0.00348	23.564	0.001
23.536	0.05782	18.758	-0.00101	23.289	-0.00111	23.433	-0.00131	23.348	-0.00108	23.439	-0.0036	23.343	-0.00349	23.618	0.001
23.591	0.05792	18.8144	-0.00103	23.344	-0.00113	23.489	-0.00129	23.403	-0.0011	23.493	-0.00361	23.399	-0.00347	23.675	0.001
23.646	0.058	18.8697	-0.000994188	23.398	-0.0011	23.544	-0.00129	23.459	-0.0011	23.548	-0.00358	23.455	-0.00348	23.731	0.001
23.7	0.05811	18.9282	-0.001	23.455	-0.0011	23.598	-0.0013	23.515	-0.00109	23.602	-0.00357	23.509	-0.00351	23.787	0.001
23.755	0.05822	18.9846	-0.00105	23.51	-0.00115	23.653	-0.00129	23.57	-0.00109	23.657	-0.00358	23.563	-0.0035	23.842	0.001
23.811	0.05831	19.042	-0.00102	23.566	-0.00112	23.707	-0.00127	23.624	-0.00111	23.714	-0.00358	23.617	-0.00348	23.896	0.001
23.866	0.05841	19.0985	-0.000989818	23.621	-0.00109	23.762	-0.00129	23.678	-0.00111	23.77	-0.00358	23.673	-0.00346	23.95	0.001
23.921	0.05851	19.1538	-0.000970331	23.675	-0.00108	23.816	-0.00127	23.731	-0.00107	23.825	-0.00356	23.73	-0.00348	24.005	0.001
23.975	0.05862	19.2072	-0.000997601	23.727	-0.0011	23.871	-0.00127	23.785	-0.0011	23.878	-0.00357	23.785	-0.00351	24.06	0.001
24.03	0.05871	19.2636	-0.001	23.782	-0.00111	23.926	-0.00126	23.841	-0.00111	23.932	-0.00356	23.84	-0.0035	24.116	0.001
24.085	0.05881	19.32	-0.000972043	23.837	-0.00108	23.982	-0.00129	23.898	-0.0011	23.987	-0.00356	23.894	-0.00349	24.171	0.001
24.141	0.05892	19.3764	-0.000965953	23.892	-0.00107	24.037	-0.0013	23.953	-0.0011	24.042	-0.00355	23.949	-0.00349	24.225	0.001
24.198	0.05901	19.4349	-0.000993226	23.949	-0.0011	24.091	-0.00127	24.008	-0.0011	24.097	-0.00355	24.004	-0.0035	24.28	0.001
24.253	0.05909	19.4923	-0.000973814	24.005	-0.00108	24.148	-0.00126	24.062	-0.0011	24.152	-0.00354	24.058	-0.00352	24.338	0.001
24.307	0.0592	19.5487	-0.000974393	24.06	-0.00108	24.205	-0.0013	24.117	-0.00109	24.208	-0.00353	24.113	-0.00352	24.394	0.001
24.36	0.05931	19.6051	-0.000961655	24.115	-0.00107	24.26	-0.0013	24.176	-0.00108	24.264	-0.00353	24.168	-0.00353	24.449	0.001
24.413	0.05941	19.6636	-0.000982224	24.172	-0.00109	24.314	-0.00129	24.231	-0.00109	24.32	-0.00353	24.224	-0.00354	24.501	0.001
24.469	0.05951	19.721	-0.00102	24.228	-0.00112	24.367	-0.00129	24.286	-0.00109	24.377	-0.00354	24.28	-0.00353	24.554	0.001
24.524	0.05961	19.7774	-0.00101	24.283	-0.00111	24.42	-0.00128	24.339	-0.00107	24.432	-0.00354	24.336	-0.00353	24.609	0.001
24.579	0.0597	19.8328	-0.00101	24.337	-0.00111	24.475	-0.00129	24.391	-0.00107	24.484	-0.00352	24.393	-0.00355	24.664	0.001
24.635	0.0598	19.8862	-0.000997769	24.389	-0.0011	24.53	-0.00128	24.446	-0.00109	24.538	-0.00353	24.447	-0.00356	24.719	0.001
24.69	0.0599	19.9415	-0.00101	24.443	-0.00111	24.586	-0.00129	24.501	-0.00108	24.591	-0.00352	24.5	-0.00357	24.775	0.001
24.745	0.06001	19.9979	-0.00101	24.498	-0.00111	24.642	-0.00129	24.557	-0.00104	24.646	-0.00349	24.553	-0.00355	24.829	0.001
24.799	0.06011	20.0544	-0.00103	24.553	-0.00113	24.696	-0.00128	24.613	-0.00107	24.701	-0.0035	24.607	-0.00355	24.883	0.001
24.855	0.0602	20.1118	-0.00105	24.609	-0.00115	24.75	-0.00123	24.669	-0.0011	24.756	-0.0035	24.663	-0.00356	24.938	0.001
24.91	0.06028	20.1682	-0.00104	24.664	-0.00114	24.806	-0.00122	24.723	-0.0011	24.812	-0.00352	24.719	-0.00357	24.993	0.001
24.966	0.06039	20.2246	-0.00099453	24.719	-0.0011	24.863	-0.00124	24.778	-0.00109	24.867	-0.00351	24.774	-0.00357	25.051	0.001
25.02	0.0605	20.281	-0.000995095	24.774	-0.0011	24.919	-0.00124	24.832	-0.00111	24.921	-0.00351	24.829	-0.00357	25.108	0.001
25.075	0.0606	20.3374	-0.001	24.829	-0.0011	24.973	-0.00123	24.888	-0.00113	24.977	-0.00352	24.884	-0.00359	25.161	0.001
25.131	0.06067	20.3949	-0.00102	24.885	-0.00112	25.026	-0.00124	24.943	-0.00115	25.033	-0.00352	24.939	-0.00361	25.215	0.001
25.187	0.06076	20.4503	-0.00101	24.939	-0.00111	25.08	-0.00126	24.998	-0.00117	25.089	-0.0035	24.994	-0.00358	25.269	0.001
25.241	0.06086	20.5067	-0.000997351	24.994	-0.0011	25.136	-0.00126	25.052	-0.00114	25.143	-0.00351	25.05	-0.00357	25.325	0.001
25.296	0.06096	20.562	-0.000984694	25.048	-0.00109	25.192	-0.00126	25.107	-0.00116	25.198	-0.00353	25.106	-0.00358	25.382	0.001
25.35	0.06104	20.6195	-0.000991875	25.104	-0.00109	25.248	-0.00126	25.163	-0.00117	25.253	-0.00352	25.16	-0.00359	25.438	0.001
25.405	0.06112	20.6769	-0.000999048	25.16	-0.0011	25.302	-0.00126	25.219	-0.00116	25.309	-0.00351	25.214	-0.00356	25.493	0.001
25.461	0.06123	20.7344	-0.000960047	25.216	-0.00107	25.356	-0.00124	25.275	-0.00117	25.365	-0.00351	25.269	-0.00357	25.547	0.001
25.516	0.06135	20.7918	-0.000987006	25.272	-0.00109	25.412	-0.00124	25.329	-0.00115	25.42	-0.00351	25.325	-0.00357	25.6	0.001
25.571	0.06143	20.8472	-0.001	25.326	-0.0011	25.468	-0.00124	25.384	-0.00115	25.474	-0.00351	25.38	-0.00357	25.655	0.001
25.625	0.0615	20.9026	-0.000981531	25.38	-0.00108	25.522	-0.00124	25.439	-0.00117	25.528	-0.00349	25.435	-0.00356	25.709	0.001
25.68	0.0616	20.959	-0.000968932	25.435	-0.00107	25.576	-0.00128	25.492	-0.00117	25.582	-0.00348	25.49	-0.00354	25.764	0.001
25.737	0.06169	21.0144	-0.000969496	25.489	-0.00107	25.63	-0.00128	25.548	-0.00118	25.639	-0.00348	25.545	-0.00355	25.819	0.001
25.795	0.06177	21.0708	-0.000950338	25.544	-0.00106	25.687	-0.00128	25.602	-0.00119	25.694	-0.00347	25.599	-0.00356	25.875	0.001
25.85	0.06188	21.1261	-0.000944335	25.598	-0.00105	25.745	-0.00129	25.658	-0.00116	25.749	-0.00348	25.654	-0.00356	25.929	0.001
25.903	0.06198	21.1826	-0.000931777	25.653	-0.00104	25.802	-0.00129	25.714	-0.00117	25.803	-0.00348	25.709	-0.00358	25.985	0.001
25.956	0.06207	21.241	-0.000984932	25.71	-0.00109	25.857	-0.0013	25.771	-0.00116	25.858	-0.00347	25.764	-0.00357	26.043	0.001
26.01	0.06214	21.2985	-0.000992072	25.766	-0.00109	25.91	-0.00129	25.828	-0.00115	25.913	-0.00347	25.819	-0.00357	26.098	0.001
26.064	0.06224	21.3559	-0.000986082	25.822	-0.00109	25.963	-0.00128	25.882	-0.00114	25.968	-0.00345	25.875	-0.00356	26.153	0.001
26.12	0.06235	21.4123	-0.000993205	25.877	-0.0011	26.016	-0.00129	25.935	-0.00114	26.025	-0.00345	25.929	-0.00355	26.207	0.001
26.176	0.06244	21.4667	-0.001	25.93	-0.0011	26.072	-0.00127	25.988	-0.00116	26.081	-0.00345	25.984	-0.00356	26.26	0.001
26.23	0.0625	21.5221	-0.00101	25.984	-0.00111	26.128	-0.00127	26.042	-0.00118	26.136	-0.00348	26.043	-0.00356	26.315	0.001
26.285	0.0626	21.5774	-0.000975195	26.038	-0.00108	26.183	-0.00129	26.097	-0.00114	26.19	-0.00347	26.098	-0.00351	26.37	0.001
26.339	0.06269	21.6338	-0.000995403	26.093	-0.0011	26.238	-0.00129	26.152	-0.00113	26.242	-0.00346	26.152	-0.00353	26.425	0.001
26.394	0.0628	21.6923	-0.00104	26.15	-0.00113	26.292	-0.00127	26.207	-0.00114	26.296	-0.00345	26.205	-0.00355	26.48	0.001
26.45	0.06289	21.7487	-0.00102	26.205	-0.00112	26.346	-0.00125	26.263	-0.00115	26.351	-0.00346	26.258	-0.00356	26.535	0.001
26.507	0.06298	21.8051	-0.000990559	26.26	-0.00109	26.401	-0.00125	26.318	-0.00117	26.407	-0.00346	26.313	-0.00355	26.59	0.001
26.562	0.06306	21.8605	-0.00101	26.314	-0.00111	26.457	-0.00125	26.372	-0.00116	26.463	-0.00346	26.368	-0.00355	26.645	0.001
26.616	0.06316	21.9169	-0.00101	26.369	-0.00111	26.514	-0.00126	26.428	-0.00113	26.518	-0.00344	26.424	-0.00356	26.7	0.001
26.67	0.06322	21.9733	-0.00102	26.424	-0.00112	26.569	-0.00124	26.484	-0.00112	26.573	-0.00345	26.48	-0.00356	26.756	0.001
26.725	0.06333	22.0308	-0.00101	26.48	-0.00111	26.624	-0.00123	26.54	-0.00114	26.627	-0.00345	26.534	-0.00356	26.81	0.001
26.78	0.06343	22.0882	-0.00102	26.536	-0.00112	26.678	-0.00125	26.594	-0.00114	26.683	-0.00344	26.589	-0.00356	26.865	0.001
26.836	0.06353	22.1436	-0.00105	26.59	-0.00115	26.732	-0.00124	26.649	-0.00117	26.739	-0.00345	26.643	-0.00359	26.919	0.001
26.891	0.06362	22.2	-0.00107	26.645	-0.00116	26.788	-0.00123	26.703	-0.00119	26.793	-0.00345	26.698	-0.00359	26.976	0.001
26.946	0.06369	22.2564	-0.00107	26.7	-0.00117	26.843	-0.00126	26.759	-0.00117	26.847	-0.00345	26.754	-0.00361	27.032	0.001
26.999	0.06379	22.3128	-0.00106	26.755	-0.00116	26.898	-0.00124	26.815	-0.00116	26.901	-0.00344	26.809	-0.0036	27.086	0.001
27.054	0.06389	22.3692	-0.00105	26.81	-0.00115	26.953	-0.00123	26.87	-0.00117	26.956	-0.00345	26.863	-0.00361	27.141	0.001
27.11	0.064	22.4246	-0.00107	26.864	-0.00116	27.006	-0.00122	26.925	-0.00119	27.013	-0.00344	26.917	-0.00359	27.195	0.001
27.164	0.0641	22.481	-0.0011	26.919	-0.00119	27.061	-0.00124	26.978	-0.00117	27.069	-0.00345	26.974	-0.00356	27.25	0.001
27.219	0.06417	22.5374	-0.0011	26.974	-0.00119	27.116	-0.00126	27.032	-0.00113	27.123	-0.00345	27.031	-0.00357	27.306	0.001
27.275	0.06424	22.5918	-0.0011	27.027	-0.00119	27.172	-0.00125	27.088	-0.00116	27.177	-0.00346	27.086	-0.00357	27.361	0.001
27.331	0.06434	22.6492	-0.00112	27.083	-0.00121	27.227	-0.00125	27.144	-0.00119	27.232	-0.00345	27.141	-0.00359	27.415	0.001
27.386	0.06443	22.7077	-0.00112	27.14	-0.00121	27.283	-0.00122	27.199	-0.00119	27.288	-0.00345	27.195	-0.0036	27.469	0.001
27.443	0.06455	22.7651	-0.0011	27.196	-0.00119	27.339	-0.00125	27.254	-0.00119	27.343	-0.00345	27.25	-0.00358	27.524	0.001
27.5	0.06461	22.8215	-0.00109	27.251	-0.00118	27.393	-0.00124	27.31	-0.00117	27.398	-0.00345	27.306	-0.00359	27.58	0.001
27.554	0.06469	22.8779	-0.00109	27.306	-0.00118	27.449	-0.0012	27.364	-0.00121	27.453	-0.00346	27.36	-0.00357	27.637	0.001
27.608	0.06476	22.9333	-0.00111	27.36	-0.0012	27.505	-0.00122	27.419	-0.00119	27.508	-0.00345	27.415	-0.00356	27.694	0.001
27.66	0.06486	22.9897	-0.00109	27.415	-0.00118	27.56	-0.00123	27.476	-0.00118	27.565	-0.00347	27.469	-0.00356	27.748	0.001
27.713	0.06498	23.0482	-0.00108	27.472	-0.00117	27.614	-0.00123	27.531	-0.0012	27.621	-0.00346	27.525	-0.00357	27.801	0.001
27.769	0.06507	23.1056	-0.00112	27.528	-0.00121	27.667	-0.00126	27.586	-0.00121	27.678	-0.00348	27.581	-0.00359	27.855	0.001
27.824	0.06514	23.1621	-0.00111	27.583	-0.0012	27.72	-0.00125	27.64	-0.00122	27.732	-0.00347	27.637	-0.00359	27.91	0.001
27.88	0.06522	23.2174	-0.00114	27.637	-0.00123	27.776	-0.00127	27.693	-0.00121	27.784	-0.00347	27.693	-0.00358	27.965	0.001
27.935	0.06531	23.2708	-0.00111	27.689	-0.00121	27.831	-0.00124	27.747	-0.00117	27.838	-0.00346	27.747	-0.00356	28.02	0.001
27.99	0.06541	23.3272	-0.00112	27.744	-0.00121	27.886	-0.00124	27.802	-0.00119	27.892	-0.00345	27.8	-0.00357	28.075	0.001
28.045	0.06549	23.3826	-0.00114	27.798	-0.00122	27.941	-0.00125	27.857	-0.0012	27.947	-0.00343	27.854	-0.00359	28.13	0.001
28.1	0.06557	23.439	-0.00114	27.853	-0.00122	27.995	-0.00124	27.913	-0.0012	28.003	-0.00344	27.909	-0.00356	28.184	0.001
28.157	0.06565	23.4954	-0.00114	27.908	-0.00123	28.05	-0.00124	27.968	-0.00121	28.059	-0.00345	27.965	-0.00355	28.239	0.001
28.212	0.06572	23.5528	-0.00114	27.964	-0.00123	28.107	-0.00122	28.022	-0.00121	28.114	-0.00347	28.02	-0.00356	28.295	0.001
28.267	0.06579	23.6092	-0.0011	28.019	-0.00119	28.164	-0.00124	28.079	-0.00121	28.169	-0.00347	28.075	-0.00355	28.351	0.001
28.321	0.06588	23.6656	-0.00108	28.074	-0.00117	28.219	-0.00127	28.135	-0.00121	28.222	-0.00344	28.129	-0.00356	28.407	0.001
28.375	0.06599	23.7231	-0.00107	28.13	-0.00117	28.274	-0.00125	28.19	-0.00123	28.277	-0.00344	28.183	-0.00354	28.461	0.001
28.43	0.06608	23.7805	-0.00113	28.186	-0.00122	28.328	-0.00124	28.245	-0.00123	28.333	-0.00343	28.237	-0.00355	28.516	0.001
28.487	0.06616	23.8369	-0.00117	28.241	-0.00126	28.381	-0.00124	28.299	-0.00122	28.389	-0.00344	28.293	-0.00354	28.571	0.001
28.543	0.06624	23.8923	-0.00113	28.295	-0.00122	28.438	-0.00128	28.353	-0.00118	28.444	-0.00345	28.35	-0.00352	28.627	0.001
28.597	0.06633	23.9477	-0.00111	28.349	-0.0012	28.495	-0.00127	28.408	-0.00116	28.499	-0.00347	28.406	-0.00354	28.682	0.001
28.65	0.06644	24.0041	-0.00111	28.404	-0.00121	28.551	-0.00127	28.464	-0.00116	28.554	-0.00348	28.46	-0.00355	28.737	0.001
28.706	0.06651	24.0615	-0.00113	28.46	-0.00122	28.605	-0.00127	28.519	-0.00119	28.61	-0.00347	28.514	-0.00354	28.792	0.001
28.761	0.06661	24.118	-0.00113	28.515	-0.00122	28.658	-0.00125	28.574	-0.00121	28.665	-0.00347	28.569	-0.00352	28.845	0.001
28.816	0.06668	24.1744	-0.00116	28.57	-0.00125	28.713	-0.00125	28.629	-0.00121	28.719	-0.00349	28.626	-0.00351	28.899	0.001
28.87	0.06676	24.2297	-0.00116	28.624	-0.00125	28.768	-0.00124	28.684	-0.00122	28.774	-0.0035	28.681	-0.00354	28.955	0.001
28.924	0.06684	24.2872	-0.00116	28.68	-0.00125	28.823	-0.00124	28.739	-0.00123	28.828	-0.0035	28.736	-0.00352	29.011	0.001
28.98	0.06694	24.3436	-0.00113	28.735	-0.00122	28.877	-0.00128	28.793	-0.0012	28.883	-0.00349	28.79	-0.00351	29.067	0.001
29.037	0.06702	24.399	-0.00113	28.789	-0.00122	28.931	-0.00127	28.848	-0.00119	28.938	-0.00348	28.843	-0.00353	29.121	0.001
29.095	0.0671	24.4564	-0.00114	28.845	-0.00123	28.987	-0.00124	28.903	-0.00122	28.993	-0.00349	28.897	-0.00352	29.176	0.001
29.15	0.06716	24.5118	-0.00115	28.899	-0.00124	29.044	-0.00124	28.958	-0.00125	29.048	-0.00349	28.953	-0.00352	29.23	0.001
29.203	0.06725	24.5682	-0.00115	28.954	-0.00124	29.101	-0.00125	29.014	-0.00122	29.103	-0.00348	29.009	-0.00351	29.285	0.001
29.255	0.06734	24.6267	-0.00116	29.011	-0.00125	29.156	-0.00127	29.071	-0.00119	29.159	-0.00349	29.065	-0.00353	29.343	0.001
29.309	0.06741	24.6851	-0.00117	29.068	-0.00126	29.209	-0.00125	29.128	-0.00122	29.213	-0.0035	29.119	-0.00354	29.398	0.001
29.363	0.06752	24.7426	-0.0012	29.124	-0.00128	29.262	-0.00125	29.182	-0.00124	29.268	-0.00348	29.174	-0.00352	29.454	0.001
29.418	0.06759	24.798	-0.00117	29.178	-0.00126	29.316	-0.00126	29.235	-0.00122	29.325	-0.00346	29.229	-0.00351	29.508	0.001
29.474	0.06768	24.8523	-0.00118	29.231	-0.00126	29.371	-0.00128	29.289	-0.00123	29.381	-0.00346	29.284	-0.0035	29.56	0.001
29.529	0.06776	24.9077	-0.00124	29.285	-0.00132	29.426	-0.00125	29.343	-0.00126	29.436	-0.0035	29.343	-0.0035	29.614	0.001
29.584	0.06784	24.9631	-0.00123	29.339	-0.00131	29.481	-0.00128	29.399	-0.00126	29.489	-0.00352	29.398	-0.00353	29.669	0.001
29.639	0.06792	25.0195	-0.00123	29.394	-0.00131	29.536	-0.00131	29.454	-0.00126	29.541	-0.00351	29.453	-0.00354	29.725	0.001
29.694	0.06802	25.0769	-0.00125	29.45	-0.00133	29.591	-0.00132	29.508	-0.00124	29.596	-0.00351	29.506	-0.00352	29.78	0.001
29.75	0.0681	25.1323	-0.00127	29.504	-0.00135	29.646	-0.00128	29.562	-0.00128	29.651	-0.0035	29.559	-0.00354	29.834	0.001
29.807	0.06817	25.1887	-0.00128	29.559	-0.00135	29.702	-0.00127	29.617	-0.0013	29.707	-0.0035	29.614	-0.00352	29.889	0.001
29.863	0.06824	25.2441	-0.00125	29.613	-0.00133	29.758	-0.00127	29.673	-0.00126	29.762	-0.00349	29.669	-0.00351	29.945	0.001
29.917	0.06831	25.3005	-0.00125	29.668	-0.00133	29.814	-0.00128	29.729	-0.00124	29.818	-0.00347	29.724	-0.00353	30.001	0.001
29.972	0.06839	25.3579	-0.00125	29.724	-0.00133	29.869	-0.00131	29.785	-0.00126	29.873	-0.00348	29.78	-0.00354	30.057	0.001
30.026	0.06847	25.4154	-0.00125	29.78	-0.00133	29.923	-0.00131	29.84	-0.00131	29.928	-0.00351	29.835	-0.00356	30.111	0.001
30.082	0.06855	25.4738	-0.00124	29.837	-0.00132	29.977	-0.00133	29.894	-0.00133	29.983	-0.00348	29.89	-0.00354	30.166	0.001
30.138	0.06865	25.5292	-0.00124	29.891	-0.00132	30.032	-0.00131	29.949	-0.00132	30.04	-0.00349	29.945	-0.00353	30.22	0.001
30.192	0.06873	25.5856	-0.00125	29.946	-0.00133	30.087	-0.00131	30.003	-0.00131	30.094	-0.0035	30	-0.00353	30.276	0.001
30.247	0.06881	25.641	-0.00128	30	-0.00136	30.142	-0.00132	30.059	-0.00131	30.149	-0.00351	30.055	-0.00352	30.332	0.001
30.302	0.06888	25.6985	-0.00126	30.056	-0.00133	30.197	-0.00135	30.115	-0.0013	30.203	-0.00351	30.11	-0.00351	30.386	0.001
30.356	0.06899	25.7559	-0.00126	30.112	-0.00133	30.252	-0.00136	30.169	-0.00129	30.258	-0.00349	30.165	-0.00352	30.441	0.001
30.41	0.06908	25.8113	-0.00126	30.166	-0.00133	30.307	-0.00135	30.224	-0.0013	30.314	-0.00351	30.219	-0.00353	30.495	0.001
30.466	0.06913	25.8677	-0.00126	30.221	-0.00134	30.362	-0.00133	30.279	-0.00127	30.369	-0.00352	30.275	-0.00352	30.55	0.001
30.521	0.06922	25.9241	-0.00126	30.276	-0.00134	30.417	-0.00135	30.334	-0.0013	30.424	-0.00351	30.331	-0.0035	30.606	0.001
30.577	0.06931	25.9795	-0.00123	30.33	-0.00131	30.472	-0.00134	30.388	-0.0013	30.48	-0.00352	30.386	-0.0035	30.661	0.001
30.632	0.06939	26.0349	-0.00123	30.384	-0.00131	30.527	-0.00133	30.443	-0.00131	30.534	-0.00352	30.442	-0.00353	30.716	0.001
30.687	0.06947	26.0913	-0.00125	30.439	-0.00133	30.584	-0.00131	30.498	-0.00131	30.589	-0.00352	30.495	-0.00352	30.77	0.001
30.743	0.06954	26.1487	-0.00127	30.495	-0.00135	30.639	-0.00133	30.553	-0.00131	30.644	-0.00352	30.55	-0.00349	30.825	0.001
30.8	0.06961	26.2051	-0.00127	30.55	-0.00134	30.694	-0.00132	30.61	-0.00131	30.699	-0.00352	30.605	-0.00348	30.881	0.001
30.855	0.0697	26.2615	-0.00129	30.605	-0.00137	30.75	-0.00132	30.665	-0.0013	30.753	-0.00352	30.66	-0.0035	30.939	0.001
30.909	0.06974	26.3179	-0.00129	30.66	-0.00136	30.806	-0.00131	30.72	-0.00129	30.808	-0.00352	30.715	-0.00349	30.995	0.001
30.961	0.06981	26.3754	-0.00127	30.716	-0.00134	30.861	-0.00134	30.778	-0.00131	30.864	-0.00352	30.769	-0.00349	31.049	0.001
31.014	0.06992	26.4338	-0.00125	30.773	-0.00133	30.917	-0.00137	30.832	-0.00129	30.921	-0.00352	30.824	-0.00349	31.102	0.001
31.07	0.07	26.4892	-0.00124	30.827	-0.00132	30.97	-0.00137	30.886	-0.00128	30.977	-0.00352	30.879	-0.00348	31.155	0.001
31.125	0.07009	26.5446	-0.00127	30.881	-0.00135	31.023	-0.00135	30.94	-0.00128	31.032	-0.00352	30.935	-0.0035	31.21	0.001
31.18	0.07017	26.601	-0.00125	30.936	-0.00133	31.077	-0.00132	30.993	-0.00126	31.086	-0.00353	30.992	-0.00349	31.265	0.001
31.236	0.07026	26.6544	-0.00121	30.988	-0.00129	31.132	-0.00133	31.049	-0.00126	31.139	-0.00354	31.046	-0.00348	31.32	0.001
31.29	0.07036	26.7108	-0.00123	31.043	-0.00131	31.187	-0.00133	31.103	-0.00128	31.192	-0.00352	31.099	-0.0035	31.375	0.001
31.345	0.07043	26.7672	-0.00123	31.098	-0.00131	31.243	-0.00132	31.158	-0.00129	31.248	-0.00351	31.153	-0.00349	31.43	0.001
31.399	0.07049	26.8246	-0.00121	31.154	-0.00129	31.297	-0.0013	31.213	-0.00131	31.303	-0.00351	31.208	-0.00348	31.485	0.001
31.456	0.07056	26.882	-0.00123	31.21	-0.00131	31.351	-0.0013	31.269	-0.00128	31.358	-0.00353	31.263	-0.00349	31.54	0.001
31.512	0.07065	26.9385	-0.00124	31.265	-0.00132	31.407	-0.0013	31.323	-0.00125	31.413	-0.00354	31.318	-0.0035	31.596	0.001
31.566	0.07074	26.9938	-0.00125	31.319	-0.00133	31.463	-0.0013	31.378	-0.00127	31.468	-0.00355	31.372	-0.00348	31.652	0.001
31.62	0.07083	27.0503	-0.00124	31.374	-0.00132	31.518	-0.00132	31.433	-0.00128	31.522	-0.00355	31.427	-0.00348	31.707	0.001
31.675	0.07092	27.1077	-0.00124	31.43	-0.00132	31.572	-0.00132	31.49	-0.00129	31.577	-0.00356	31.481	-0.00352	31.761	0.001
31.732	0.071	27.1641	-0.00125	31.485	-0.00133	31.627	-0.00131	31.545	-0.00127	31.634	-0.00355	31.536	-0.00351	31.816	0.001
31.788	0.07107	27.2205	-0.00123	31.54	-0.00131	31.682	-0.00129	31.6	-0.00129	31.69	-0.00354	31.591	-0.00347	31.871	0.001
31.843	0.07115	27.2769	-0.00121	31.595	-0.00129	31.739	-0.00129	31.654	-0.00128	31.745	-0.00354	31.648	-0.00348	31.926	0.001
31.897	0.07124	27.3323	-0.00125	31.649	-0.00133	31.794	-0.00133	31.709	-0.00126	31.799	-0.00353	31.705	-0.00349	31.981	0.001
31.95	0.07131	27.3897	-0.00125	31.705	-0.00133	31.849	-0.00131	31.765	-0.00126	31.853	-0.00354	31.761	-0.00351	32.036	0.001
32.004	0.0714	27.4472	-0.00126	31.761	-0.00133	31.903	-0.00131	31.82	-0.00129	31.908	-0.00353	31.816	-0.00352	32.091	0.001
32.059	0.07147	27.5046	-0.00125	31.817	-0.00133	31.957	-0.0013	31.875	-0.00129	31.963	-0.00355	31.87	-0.00352	32.146	0.001
32.115	0.07156	27.56	-0.00123	31.871	-0.00131	32.013	-0.00132	31.929	-0.00126	32.017	-0.00357	31.925	-0.00352	32.201	0.001
32.171	0.07163	27.6144	-0.00124	31.924	-0.00132	32.068	-0.00129	31.983	-0.00128	32.071	-0.00356	31.98	-0.00354	32.256	0.001
32.227	0.07169	27.6697	-0.00121	31.978	-0.0013	32.122	-0.00126	32.039	-0.00129	32.127	-0.00357	32.035	-0.0035	32.31	0.001
32.282	0.07174	27.7262	-0.00118	32.033	-0.00126	32.177	-0.00128	32.093	-0.00128	32.182	-0.00357	32.09	-0.00352	32.365	0.001
32.338	0.07182	27.7826	-0.0012	32.088	-0.00128	32.232	-0.00129	32.15	-0.00129	32.237	-0.00354	32.146	-0.00353	32.421	0.001
32.395	0.07189	27.841	-0.00125	32.145	-0.00132	32.288	-0.0013	32.204	-0.0013	32.292	-0.00352	32.201	-0.00353	32.477	0.001
32.45	0.07198	27.8974	-0.00128	32.2	-0.00136	32.344	-0.00128	32.259	-0.0013	32.347	-0.00353	32.259	-0.00356	32.532	0.001
32.504	0.07205	27.9538	-0.00126	32.255	-0.00134	32.399	-0.00127	32.314	-0.00135	32.402	-0.00354	32.315	-0.00354	32.588	0.001
32.557	0.07211	28.0113	-0.00125	32.311	-0.00133	32.454	-0.00127	32.37	-0.00132	32.457	-0.00355	32.37	-0.00353	32.645	0.001
32.609	0.07222	28.0687	-0.00125	32.367	-0.00133	32.509	-0.00128	32.427	-0.00132	32.512	-0.00354	32.423	-0.00355	32.699	0.001
32.664	0.07232	28.1261	-0.00124	32.423	-0.00132	32.562	-0.00129	32.481	-0.00134	32.568	-0.00356	32.478	-0.00354	32.752	0.001
32.72	0.07239	28.1826	-0.00122	32.478	-0.0013	32.615	-0.00132	32.535	-0.00131	32.627	-0.00355	32.531	-0.00355	32.806	0.001
32.776	0.07244	28.238	-0.00123	32.532	-0.00131	32.67	-0.00132	32.588	-0.00132	32.682	-0.00354	32.587	-0.00352	32.859	0.001
32.832	0.0725	28.2944	-0.00123	32.587	-0.00131	32.725	-0.0013	32.642	-0.00131	32.737	-0.00356	32.644	-0.00354	32.914	0.001
32.886	0.0726	28.3497	-0.00121	32.641	-0.00129	32.781	-0.00128	32.698	-0.00133	32.79	-0.00356	32.698	-0.00356	32.969	0.001
32.939	0.07269	28.4062	-0.0012	32.696	-0.00128	32.838	-0.00131	32.753	-0.00134	32.844	-0.00354	32.752	-0.00353	33.025	0.001
32.995	0.07276	28.4615	-0.00117	32.75	-0.00125	32.894	-0.0013	32.809	-0.00133	32.9	-0.00353	32.806	-0.00353	33.08	0.001
33.052	0.07286	28.519	-0.00118	32.806	-0.00127	32.948	-0.00128	32.865	-0.00135	32.955	-0.00355	32.859	-0.00354	33.135	0.001
33.109	0.07294	28.5754	-0.0012	32.861	-0.00128	33.002	-0.00127	32.919	-0.00134	33.01	-0.00355	32.913	-0.00353	33.189	0.001
33.164	0.07299	28.6308	-0.00118	32.915	-0.00126	33.057	-0.00128	32.973	-0.00133	33.065	-0.00355	32.969	-0.00354	33.243	0.001
33.217	0.07307	28.6872	-0.00117	32.97	-0.00126	33.114	-0.00128	33.028	-0.00133	33.12	-0.00352	33.024	-0.00352	33.299	0.001
33.271	0.07316	28.7436	-0.00118	33.025	-0.00126	33.171	-0.00128	33.085	-0.00132	33.174	-0.00352	33.08	-0.00355	33.356	0.001
33.326	0.07324	28.8	-0.00115	33.08	-0.00123	33.226	-0.00128	33.142	-0.00133	33.228	-0.00352	33.135	-0.00356	33.41	0.001
33.382	0.07332	28.8585	-0.00114	33.137	-0.00122	33.281	-0.0013	33.197	-0.00132	33.283	-0.00351	33.189	-0.00356	33.466	0.001
33.438	0.07338	28.9139	-0.00111	33.191	-0.0012	33.335	-0.00131	33.251	-0.00131	33.339	-0.00352	33.244	-0.00356	33.52	0.001
33.493	0.07349	28.9703	-0.00111	33.246	-0.0012	33.39	-0.00133	33.305	-0.00132	33.394	-0.00352	33.3	-0.00358	33.576	0.001
33.547	0.07359	29.0256	-0.00111	33.3	-0.0012	33.445	-0.00132	33.36	-0.0013	33.449	-0.00352	33.356	-0.00361	33.633	0.001
33.602	0.07364	29.082	-0.00111	33.355	-0.0012	33.499	-0.00131	33.415	-0.00131	33.504	-0.00353	33.41	-0.00358	33.688	0.001
33.656	0.07373	29.1385	-0.00111	33.41	-0.0012	33.553	-0.00132	33.469	-0.00129	33.559	-0.00352	33.465	-0.00356	33.743	0.001
33.712	0.07382	29.1949	-0.0011	33.465	-0.00119	33.607	-0.00132	33.524	-0.00127	33.616	-0.00351	33.519	-0.00355	33.797	0.001
33.766	0.07389	29.2513	-0.0011	33.52	-0.00119	33.662	-0.0013	33.579	-0.00128	33.671	-0.00351	33.575	-0.00355	33.851	0.001
33.821	0.07394	29.3077	-0.00112	33.575	-0.00121	33.717	-0.00129	33.634	-0.00127	33.725	-0.0035	33.63	-0.00356	33.907	0.001
33.877	0.07401	29.3631	-0.00107	33.629	-0.00116	33.772	-0.00129	33.689	-0.00127	33.779	-0.00352	33.684	-0.00354	33.962	0.001
33.932	0.07411	29.4205	-0.00108	33.685	-0.00117	33.827	-0.0013	33.744	-0.0013	33.833	-0.00351	33.739	-0.00356	34.017	0.001
33.987	0.07419	29.4769	-0.00109	33.74	-0.00118	33.883	-0.0013	33.799	-0.00132	33.888	-0.0035	33.792	-0.00357	34.071	0.001
34.043	0.07429	29.5333	-0.00109	33.795	-0.00118	33.939	-0.00133	33.854	-0.00131	33.944	-0.00349	33.846	-0.00356	34.126	0.001
34.1	0.07438	29.5887	-0.00109	33.849	-0.00118	33.993	-0.00133	33.909	-0.00129	33.999	-0.0035	33.902	-0.00357	34.182	0.001
34.154	0.07445	29.6461	-0.00108	33.905	-0.00117	34.049	-0.0013	33.964	-0.00126	34.053	-0.00352	33.957	-0.00357	34.238	0.001
34.208	0.07453	29.7026	-0.00107	33.96	-0.00116	34.105	-0.0013	34.02	-0.00127	34.108	-0.00351	34.013	-0.00358	34.294	0.001
34.261	0.07461	29.759	-0.00108	34.015	-0.00117	34.159	-0.00132	34.078	-0.00128	34.164	-0.00349	34.068	-0.00359	34.349	0.001
34.315	0.07469	29.8174	-0.00107	34.072	-0.00116	34.214	-0.00135	34.132	-0.00126	34.22	-0.00348	34.123	-0.00358	34.403	0.001
34.371	0.07475	29.8739	-0.00109	34.127	-0.00118	34.268	-0.00135	34.186	-0.00123	34.276	-0.00349	34.179	-0.0036	34.457	0.001
34.426	0.07485	29.9292	-0.00112	34.181	-0.00121	34.322	-0.00131	34.24	-0.00128	34.329	-0.0035	34.236	-0.00357	34.51	0.001
34.481	0.07491	29.9846	-0.00109	34.235	-0.00118	34.378	-0.00129	34.293	-0.0013	34.382	-0.00351	34.293	-0.00359	34.565	0.001
34.537	0.07499	30.039	-0.00107	34.288	-0.00116	34.432	-0.00129	34.348	-0.00129	34.435	-0.00351	34.349	-0.00358	34.62	0.001
34.591	0.07508	30.0954	-0.00109	34.343	-0.00118	34.487	-0.00131	34.403	-0.00128	34.489	-0.00351	34.403	-0.00361	34.676	0.001
34.646	0.07516	30.1518	-0.0011	34.398	-0.00119	34.542	-0.00129	34.458	-0.00129	34.545	-0.00351	34.457	-0.0036	34.731	0.001
34.701	0.07526	30.2082	-0.00109	34.453	-0.00118	34.597	-0.00128	34.513	-0.00128	34.601	-0.00352	34.512	-0.0036	34.785	0.001
34.757	0.07532	30.2646	-0.00108	34.508	-0.00117	34.651	-0.0013	34.569	-0.00127	34.657	-0.00353	34.57	-0.00358	34.84	0.001
34.812	0.07538	30.3221	-0.00108	34.564	-0.00117	34.705	-0.00129	34.623	-0.00125	34.713	-0.00354	34.627	-0.00362	34.895	0.001
34.866	0.07548	30.3785	-0.00106	34.619	-0.00116	34.76	-0.0013	34.678	-0.00126	34.767	-0.00353	34.681	-0.00364	34.951	0.001
34.921	0.07556	30.4359	-0.00106	34.675	-0.00115	34.814	-0.00131	34.733	-0.00126	34.82	-0.00352	34.734	-0.00365	35.007	0.001
34.975	0.07565	30.4933	-0.00108	34.731	-0.00117	34.868	-0.00131	34.789	-0.00124	34.876	-0.00351	34.786	-0.00365	35.061	0.001
35.032	0.07573	30.5518	-0.00111	34.788	-0.0012	34.923	-0.0013	34.843	-0.00123	34.934	-0.00348	34.84	-0.00364	35.115	0.001
35.087	0.07581	30.6072	-0.00111	34.842	-0.0012	34.98	-0.0013	34.897	-0.00123	34.992	-0.00351	34.895	-0.00364	35.17	0.001
35.142	0.0759	30.6626	-0.00112	34.896	-0.0012	35.037	-0.0013	34.951	-0.00122	35.049	-0.00351	34.951	-0.00363	35.226	0.001
35.195	0.07597	30.719	-0.00112	34.951	-0.0012	35.093	-0.00131	35.008	-0.0012	35.105	-0.00351	35.006	-0.00362	35.282	0.001
35.25	0.07607	30.7774	-0.00109	35.008	-0.00118	35.148	-0.00131	35.065	-0.00122	35.159	-0.0035	35.06	-0.00364	35.337	0.001
35.305	0.07615	30.8349	-0.00111	35.064	-0.0012	35.204	-0.00131	35.12	-0.00124	35.213	-0.00351	35.114	-0.00365	35.392	0.001
35.361	0.07622	30.8903	-0.00111	35.118	-0.0012	35.258	-0.00131	35.175	-0.00124	35.267	-0.00353	35.169	-0.00362	35.446	0.001
35.417	0.07629	30.9446	-0.00111	35.171	-0.00119	35.314	-0.0013	35.228	-0.00123	35.321	-0.00352	35.224	-0.00363	35.5	0.001
35.472	0.07635	30.999	-0.0011	35.224	-0.00119	35.37	-0.0013	35.282	-0.00122	35.375	-0.00351	35.28	-0.00362	35.556	0.001
35.527	0.07644	31.0544	-0.00108	35.278	-0.00117	35.424	-0.00127	35.338	-0.00121	35.429	-0.00352	35.335	-0.00364	35.611	0.001
35.583	0.0765	31.1118	-0.00111	35.334	-0.00119	35.479	-0.0013	35.393	-0.0012	35.483	-0.00351	35.39	-0.00364	35.666	0.001
35.64	0.07655	31.1682	-0.0011	35.389	-0.00118	35.534	-0.0013	35.449	-0.0012	35.539	-0.00349	35.445	-0.00363	35.721	0.001
35.696	0.07663	31.2256	-0.00108	35.445	-0.00117	35.59	-0.00129	35.505	-0.00121	35.594	-0.00349	35.499	-0.00365	35.777	0.001
35.752	0.07671	31.2831	-0.00109	35.501	-0.00118	35.647	-0.00128	35.56	-0.00124	35.649	-0.0035	35.555	-0.00364	35.832	0.001
35.805	0.07678	31.3395	-0.00108	35.556	-0.00117	35.703	-0.00129	35.616	-0.00126	35.704	-0.00353	35.61	-0.00364	35.888	0.001
35.857	0.07685	31.398	-0.00108	35.613	-0.00117	35.76	-0.00131	35.672	-0.00124	35.759	-0.0035	35.665	-0.00363	35.945	0.001
35.911	0.07693	31.4544	-0.00107	35.668	-0.00116	35.813	-0.00132	35.728	-0.00122	35.814	-0.0035	35.72	-0.00362	35.998	0.001
35.966	0.07702	31.5118	-0.00107	35.724	-0.00116	35.866	-0.00131	35.782	-0.00121	35.869	-0.0035	35.776	-0.00365	36.053	0.001
36.021	0.07709	31.5682	-0.00109	35.779	-0.00118	35.918	-0.00131	35.836	-0.0012	35.927	-0.0035	35.831	-0.00364	36.107	0.001
36.077	0.07717	31.6215	-0.00107	35.831	-0.00117	35.973	-0.00132	35.89	-0.0012	35.982	-0.0035	35.887	-0.00363	36.16	0.001
36.131	0.07721	31.6769	-0.00107	35.885	-0.00116	36.028	-0.00131	35.944	-0.0012	36.037	-0.00349	35.943	-0.00365	36.215	0.001
36.186	0.07731	31.7313	-0.00108	35.938	-0.00117	36.083	-0.00131	36	-0.00118	36.091	-0.00351	35.997	-0.00364	36.271	0.001
36.241	0.07739	31.7867	-0.00106	35.992	-0.00116	36.138	-0.00131	36.056	-0.00116	36.143	-0.0035	36.05	-0.00364	36.326	0.001
36.296	0.07745	31.8441	-0.00105	36.048	-0.00114	36.192	-0.00132	36.11	-0.00117	36.198	-0.00349	36.103	-0.00364	36.381	0.001
36.352	0.07756	31.9026	-0.00104	36.105	-0.00113	36.246	-0.00129	36.165	-0.00117	36.253	-0.00347	36.155	-0.00366	36.436	0.001
36.409	0.07764	31.959	-0.00106	36.16	-0.00115	36.302	-0.0013	36.219	-0.00117	36.308	-0.00349	36.21	-0.00367	36.491	0.001
36.464	0.07771	32.0154	-0.00106	36.215	-0.00115	36.358	-0.00129	36.274	-0.00119	36.363	-0.00349	36.264	-0.00369	36.545	0.001
36.518	0.07779	32.0708	-0.00106	36.269	-0.00115	36.415	-0.00132	36.329	-0.00117	36.418	-0.00349	36.32	-0.00368	36.601	0.001
36.572	0.07785	32.1272	-0.00105	36.324	-0.00114	36.47	-0.00132	36.386	-0.00117	36.473	-0.00346	36.376	-0.00369	36.656	0.001
36.626	0.07796	32.1856	-0.00107	36.381	-0.00116	36.524	-0.00131	36.441	-0.00117	36.527	-0.00347	36.433	-0.00371	36.711	0.001
36.681	0.07803	32.2431	-0.0011	36.437	-0.00119	36.578	-0.00129	36.495	-0.00119	36.581	-0.00346	36.488	-0.00368	36.766	0.001
36.737	0.07809	32.2985	-0.00109	36.491	-0.00118	36.633	-0.00128	36.549	-0.00117	36.637	-0.00346	36.542	-0.00367	36.82	0.001
36.791	0.07818	32.3539	-0.00109	36.545	-0.00118	36.688	-0.00131	36.604	-0.00113	36.69	-0.00348	36.599	-0.00371	36.876	0.001
36.847	0.07826	32.4092	-0.00108	36.599	-0.00117	36.743	-0.00131	36.66	-0.00112	36.745	-0.00349	36.656	-0.00372	36.933	0.001
36.902	0.07831	32.4656	-0.00109	36.654	-0.00118	36.797	-0.00128	36.716	-0.00111	36.799	-0.00349	36.71	-0.0037	36.987	0.001
36.957	0.07838	32.5231	-0.00108	36.71	-0.00117	36.853	-0.00128	36.77	-0.00112	36.854	-0.00347	36.766	-0.00367	37.042	0.001
37.012	0.07847	32.5785	-0.00105	36.764	-0.00114	36.908	-0.00128	36.824	-0.00111	36.911	-0.00347	36.821	-0.00369	37.095	0.001
37.067	0.07854	32.6349	-0.00107	36.819	-0.00116	36.963	-0.00126	36.88	-0.00112	36.966	-0.00346	36.877	-0.00371	37.149	0.001
37.121	0.0786	32.6923	-0.00108	36.875	-0.00117	37.018	-0.00126	36.934	-0.00113	37.021	-0.00348	36.934	-0.00374	37.205	0.001
37.177	0.07866	32.7477	-0.00105	36.929	-0.00115	37.073	-0.00123	36.989	-0.00112	37.076	-0.0035	36.993	-0.00372	37.26	0.001
37.232	0.07876	32.8041	-0.00105	36.984	-0.00114	37.127	-0.00122	37.044	-0.00111	37.129	-0.00351	37.049	-0.00373	37.315	0.001
37.287	0.07884	32.8595	-0.00107	37.038	-0.00116	37.182	-0.00121	37.099	-0.00114	37.185	-0.00348	37.101	-0.00375	37.37	0.001
37.344	0.07894	32.9169	-0.0011	37.094	-0.00119	37.238	-0.00121	37.153	-0.00117	37.241	-0.00348	37.153	-0.00376	37.426	0.001
37.4	0.07899	32.9754	-0.00108	37.151	-0.00117	37.293	-0.00121	37.209	-0.00118	37.297	-0.00347	37.208	-0.00376	37.482	0.001
37.454	0.07904	33.0339	-0.00107	37.208	-0.00116	37.35	-0.00121	37.265	-0.00114	37.352	-0.00348	37.262	-0.00375	37.537	0.001
37.508	0.07913	33.0903	-0.00108	37.263	-0.00116	37.405	-0.00121	37.321	-0.00116	37.407	-0.00346	37.316	-0.00374	37.594	0.001
37.56	0.0792	33.1477	-0.00106	37.319	-0.00115	37.459	-0.00123	37.378	-0.00117	37.464	-0.00347	37.37	-0.00375	37.648	0.001
37.614	0.07928	33.2062	-0.00102	37.376	-0.00112	37.513	-0.00126	37.432	-0.00118	37.522	-0.00348	37.425	-0.00376	37.701	0.001
37.671	0.07937	33.2626	-0.00102	37.431	-0.00111	37.567	-0.00126	37.485	-0.00118	37.579	-0.00348	37.481	-0.00377	37.755	0.001
37.725	0.07946	33.318	-0.00104	37.485	-0.00113	37.622	-0.00125	37.538	-0.00119	37.638	-0.00349	37.537	-0.00378	37.81	0.001
37.781	0.07952	33.3723	-0.00103	37.538	-0.00112	37.678	-0.00126	37.591	-0.00119	37.695	-0.00349	37.593	-0.00376	37.866	0.001
37.837	0.07958	33.4256	-0.00104	37.59	-0.00113	37.732	-0.00127	37.647	-0.00118	37.749	-0.0035	37.648	-0.00375	37.923	0.001
37.892	0.07963	33.4831	-0.00103	37.646	-0.00112	37.787	-0.00128	37.703	-0.00116	37.8	-0.00348	37.701	-0.00373	37.978	0.001
37.947	0.07972	33.5385	-0.00104	37.7	-0.00113	37.843	-0.00124	37.758	-0.00116	37.852	-0.00347	37.755	-0.00377	38.032	0.001
38.001	0.07979	33.5939	-0.00101	37.754	-0.00111	37.899	-0.00122	37.814	-0.00118	37.905	-0.00347	37.809	-0.00374	38.086	0.001
38.058	0.07985	33.6513	-0.000990513	37.81	-0.00109	37.953	-0.00124	37.87	-0.00119	37.959	-0.00348	37.864	-0.00373	38.141	0.001
38.112	0.07991	33.7077	-0.000985067	37.865	-0.00108	38.009	-0.00123	37.926	-0.00118	38.014	-0.00346	37.92	-0.00373	38.196	0.001
38.166	0.07999	33.7641	-0.00098558	37.92	-0.00108	38.065	-0.00123	37.98	-0.00117	38.07	-0.00347	37.975	-0.00373	38.252	0.001
38.22	0.08006	33.8205	-0.000992042	37.975	-0.00109	38.12	-0.00123	38.035	-0.00119	38.124	-0.00348	38.03	-0.00376	38.308	0.001
38.276	0.08014	33.8769	-0.000980655	38.03	-0.00108	38.175	-0.00124	38.09	-0.0012	38.179	-0.00346	38.084	-0.00373	38.361	0.001
38.333	0.08021	33.9344	-0.000969287	38.086	-0.00107	38.229	-0.00122	38.144	-0.00118	38.235	-0.00346	38.139	-0.00373	38.416	0.001
38.389	0.08028	33.9908	-0.000969805	38.141	-0.00107	38.283	-0.00121	38.199	-0.00116	38.292	-0.00347	38.194	-0.00371	38.471	0.001
38.444	0.08036	34.0461	-0.000976254	38.195	-0.00107	38.339	-0.00123	38.254	-0.00115	38.346	-0.00346	38.25	-0.00372	38.527	0.001
38.498	0.08039	34.1015	-0.000982698	38.249	-0.00108	38.395	-0.0012	38.31	-0.00115	38.399	-0.00347	38.306	-0.00371	38.582	0.001
38.551	0.08047	34.159	-0.000983219	38.305	-0.00108	38.45	-0.00118	38.367	-0.00116	38.453	-0.00347	38.36	-0.0037	38.637	0.001
38.606	0.08058	34.2164	-0.000960007	38.361	-0.00106	38.505	-0.0012	38.422	-0.00113	38.509	-0.00348	38.413	-0.00373	38.692	0.001
38.662	0.08067	34.2739	-0.000942747	38.417	-0.00104	38.558	-0.00121	38.476	-0.00115	38.565	-0.00348	38.467	-0.00375	38.747	0.001
38.717	0.08071	34.3303	-0.000961058	38.472	-0.00106	38.612	-0.00122	38.529	-0.00116	38.619	-0.00347	38.523	-0.00373	38.801	0.001
38.771	0.08076	34.3856	-0.000961569	38.526	-0.00106	38.668	-0.00119	38.584	-0.00113	38.674	-0.00346	38.578	-0.00374	38.856	0.001
38.826	0.08082	34.441	-0.000938387	38.58	-0.00104	38.723	-0.00115	38.64	-0.00114	38.729	-0.00347	38.632	-0.00376	38.911	0.001
38.883	0.0809	34.4974	-0.000950757	38.635	-0.00105	38.777	-0.00117	38.694	-0.00114	38.784	-0.00346	38.687	-0.00376	38.967	0.001
38.941	0.08094	34.5538	-0.000933527	38.69	-0.00103	38.834	-0.00118	38.749	-0.00115	38.84	-0.00343	38.742	-0.00375	39.023	0.001
38.995	0.08105	34.6103	-0.000928142	38.745	-0.00103	38.892	-0.00117	38.804	-0.00118	38.894	-0.00343	38.797	-0.00375	39.078	0.001
39.05	0.08116	34.6667	-0.000946414	38.8	-0.00105	38.948	-0.00118	38.861	-0.00116	38.949	-0.00345	38.852	-0.00377	39.133	0.001
39.104	0.08122	34.7241	-0.000935127	38.856	-0.00104	39.002	-0.00116	38.917	-0.00118	39.003	-0.00347	38.907	-0.00373	39.189	0.001
39.157	0.08127	34.7826	-0.000941584	38.913	-0.00104	39.057	-0.00117	38.972	-0.00119	39.058	-0.00345	38.962	-0.00373	39.245	0.001
39.21	0.08132	34.839	-0.000912582	38.968	-0.00101	39.11	-0.00116	39.027	-0.00118	39.112	-0.00346	39.018	-0.00372	39.299	0.001
39.265	0.08141	34.8954	-0.000924927	39.023	-0.00103	39.164	-0.00117	39.081	-0.00115	39.167	-0.00346	39.076	-0.00375	39.353	0.001
39.32	0.08147	34.9518	-0.000960864	39.078	-0.00106	39.218	-0.00117	39.135	-0.00115	39.223	-0.00345	39.132	-0.00376	39.407	0.001
39.376	0.08155	35.0061	-0.000955464	39.131	-0.00105	39.272	-0.00116	39.189	-0.00118	39.278	-0.00347	39.188	-0.00376	39.46	0.001
39.431	0.0816	35.0605	-0.000944174	39.184	-0.00104	39.328	-0.00116	39.244	-0.00115	39.333	-0.00349	39.245	-0.00376	39.516	0.001
39.485	0.08168	35.1159	-0.000927008	39.238	-0.00103	39.384	-0.00116	39.299	-0.00114	39.387	-0.00351	39.3	-0.00377	39.57	0.001
39.539	0.08174	35.1733	-0.00093344	39.294	-0.00103	39.439	-0.00116	39.354	-0.00116	39.44	-0.0035	39.353	-0.00377	39.625	0.001
39.594	0.08182	35.2308	-0.000951643	39.35	-0.00105	39.493	-0.00114	39.409	-0.00116	39.495	-0.00349	39.406	-0.00379	39.68	0.001
39.65	0.08191	35.2872	-0.000946278	39.405	-0.00105	39.548	-0.00116	39.464	-0.00119	39.551	-0.00348	39.46	-0.00378	39.736	0.001
39.707	0.08197	35.3436	-0.000952684	39.46	-0.00105	39.603	-0.00113	39.518	-0.00118	39.606	-0.00348	39.52	-0.00377	39.791	0.001
39.763	0.08204	35.399	-0.000959075	39.514	-0.00106	39.659	-0.0011	39.573	-0.0012	39.66	-0.0035	39.578	-0.00375	39.847	0.001
39.817	0.0821	35.4564	-0.000924329	39.57	-0.00102	39.715	-0.00111	39.629	-0.00122	39.714	-0.00348	39.633	-0.00376	39.903	0.001
39.872	0.08218	35.5138	-0.000883737	39.626	-0.000987527	39.769	-0.00113	39.685	-0.00118	39.77	-0.00346	39.686	-0.00377	39.958	0.001
39.925	0.08226	35.5723	-0.000884304	39.683	-0.000988021	39.823	-0.00113	39.741	-0.00119	39.826	-0.00347	39.739	-0.00378	40.012	0.001
39.981	0.08231	35.6297	-0.000908346	39.739	-0.00101	39.878	-0.00109	39.796	-0.00121	39.883	-0.00348	39.791	-0.00376	40.065	0.001
40.037	0.08236	35.6851	-0.000908873	39.793	-0.00101	39.932	-0.00106	39.85	-0.00124	39.941	-0.00349	39.846	-0.00376	40.119	0.001
40.093	0.08244	35.7405	-0.000921133	39.847	-0.00102	39.988	-0.0011	39.904	-0.00123	39.996	-0.00349	39.901	-0.00375	40.176	0.001
40.148	0.0825	35.7959	-0.000939246	39.901	-0.00104	40.045	-0.0011	39.959	-0.00121	40.05	-0.00349	39.956	-0.00375	40.233	0.001
40.202	0.08259	35.8523	-0.000928047	39.956	-0.00103	40.1	-0.00109	40.016	-0.00123	40.105	-0.00347	40.011	-0.00375	40.288	0.001
40.257	0.08265	35.9097	-0.000911007	40.012	-0.00101	40.155	-0.00111	40.071	-0.00124	40.164	-0.00347	40.066	-0.00374	40.343	0.001
40.313	0.08271	35.9661	-0.000899829	40.067	-0.001	40.208	-0.00109	40.126	-0.00121	40.225	-0.00346	40.12	-0.00373	40.396	0.001
40.368	0.0828	36.0215	-0.000900358	40.121	-0.001	40.263	-0.00108	40.179	-0.00123	40.28	-0.00346	40.176	-0.00372	40.45	0.001
40.424	0.08286	36.0769	-0.000889183	40.175	-0.000992275	40.319	-0.00106	40.234	-0.00122	40.332	-0.00348	40.232	-0.00372	40.506	0.001
40.48	0.08292	36.1333	-0.000878028	40.23	-0.00098197	40.375	-0.00106	40.289	-0.00122	40.383	-0.00349	40.287	-0.00372	40.561	0.001
40.534	0.08298	36.1908	-0.000855197	40.286	-0.000960907	40.429	-0.00108	40.345	-0.0012	40.435	-0.00347	40.342	-0.00374	40.615	0.001
40.588	0.08304	36.2472	-0.000808998	40.341	-0.00091831	40.485	-0.00107	40.399	-0.00123	40.49	-0.00344	40.396	-0.00376	40.67	0.001
40.645	0.08311	36.3036	-0.0008271	40.396	-0.000934962	40.54	-0.00103	40.453	-0.00124	40.545	-0.00345	40.45	-0.00374	40.728	0.001
40.701	0.08318	36.36	-0.000856866	40.451	-0.000962362	40.595	-0.00103	40.51	-0.00125	40.6	-0.00346	40.505	-0.0037	40.785	0.001
40.756	0.08323	36.4164	-0.000845747	40.506	-0.000952089	40.651	-0.00103	40.565	-0.00123	40.654	-0.00345	40.56	-0.0037	40.84	0.001
40.81	0.08331	36.4728	-0.000805463	40.561	-0.00091494	40.707	-0.00106	40.62	-0.00122	40.711	-0.00345	40.615	-0.00368	40.895	0.001
40.863	0.08337	36.5282	-0.000788531	40.615	-0.000899309	40.762	-0.00107	40.677	-0.00123	40.768	-0.00346	40.67	-0.0037	40.949	0.001
40.916	0.08346	36.5867	-0.000794965	40.672	-0.000905208	40.817	-0.00107	40.733	-0.00124	40.822	-0.00349	40.727	-0.0037	41.002	0.001
40.971	0.08351	36.6441	-0.000801383	40.728	-0.000911094	40.869	-0.00106	40.788	-0.00127	40.877	-0.00348	40.783	-0.00367	41.056	0.001
41.026	0.08358	36.7005	-0.00079031	40.783	-0.000900861	40.923	-0.00102	40.842	-0.00127	40.933	-0.00347	40.837	-0.00369	41.11	0.001
41.081	0.08367	36.7559	-0.000761767	40.837	-0.000874528	40.978	-0.00101	40.894	-0.00128	40.985	-0.00347	40.892	-0.00369	41.165	0.001
41.136	0.08373	36.8103	-0.000750697	40.89	-0.000864298	41.033	-0.00101	40.949	-0.00126	41.039	-0.00349	40.946	-0.0037	41.221	0.001
41.191	0.08376	36.8677	-0.000751306	40.946	-0.000864828	41.088	-0.00101	41.004	-0.00126	41.093	-0.00348	41	-0.0037	41.277	0.001
41.246	0.08384	36.9231	-0.00078097	41	-0.00089214	41.143	-0.000993503	41.059	-0.00126	41.149	-0.00346	41.054	-0.00372	41.331	0.001
41.302	0.08391	36.9795	-0.000752488	41.055	-0.00086586	41.198	-0.000979311	41.114	-0.00126	41.204	-0.00346	41.108	-0.00373	41.384	0.001
41.358	0.08398	37.0359	-0.000747273	41.11	-0.000861024	41.253	-0.000960089	41.169	-0.00125	41.259	-0.00346	41.163	-0.00373	41.438	0.001
41.414	0.08402	37.0933	-0.000707222	41.166	-0.000824079	41.309	-0.000940899	41.224	-0.00124	41.314	-0.00347	41.218	-0.00371	41.493	0.001
41.468	0.08411	37.1487	-0.000707825	41.22	-0.000824605	41.365	-0.000946911	41.279	-0.00125	41.368	-0.00347	41.273	-0.00371	41.549	0.001
41.521	0.0842	37.2041	-0.000725839	41.274	-0.00084118	41.42	-0.000973041	41.335	-0.00127	41.423	-0.00345	41.329	-0.00373	41.605	0.001
41.576	0.08425	37.2615	-0.000732257	41.33	-0.000847066	41.475	-0.000953851	41.391	-0.00127	41.478	-0.00345	41.383	-0.00372	41.66	0.001
41.632	0.08428	37.319	-0.000709675	41.386	-0.00082622	41.529	-0.000944722	41.446	-0.00127	41.534	-0.00346	41.439	-0.00369	41.716	0.001
41.688	0.08433	37.3754	-0.00072188	41.441	-0.000837441	41.583	-0.000950688	41.5	-0.00123	41.59	-0.00345	41.494	-0.00368	41.771	0.001
41.743	0.08441	37.4308	-0.000710887	41.495	-0.000827278	41.64	-0.000961728	41.554	-0.00123	41.644	-0.00346	41.551	-0.00368	41.827	0.001
41.797	0.08446	37.4872	-0.000711498	41.55	-0.000827812	41.695	-0.000942573	41.61	-0.00124	41.697	-0.00347	41.607	-0.00369	41.883	0.001
41.851	0.08453	37.5436	-0.00069474	41.605	-0.000812333	41.749	-0.000953556	41.667	-0.00124	41.75	-0.00346	41.661	-0.00371	41.938	0.001
41.906	0.08461	37.601	-0.000672221	41.661	-0.000791541	41.803	-0.000954488	41.721	-0.00125	41.806	-0.00346	41.716	-0.00372	41.992	0.001
41.962	0.0847	37.6574	-0.000690201	41.716	-0.000808087	41.857	-0.00093534	41.776	-0.00124	41.863	-0.00347	41.77	-0.00373	42.046	0.001
42.017	0.08476	37.7139	-0.000702384	41.771	-0.000819289	41.913	-0.000911224	41.829	-0.00123	41.919	-0.00347	41.826	-0.00371	42.1	0.001
42.073	0.0848	37.7692	-0.000697206	41.825	-0.000814486	41.969	-0.000902174	41.883	-0.00121	41.974	-0.00347	41.883	-0.00371	42.157	0.001
42.127	0.08487	37.8256	-0.000668933	41.88	-0.000788389	42.024	-0.0008881	41.94	-0.0012	42.029	-0.00345	41.942	-0.0037	42.212	0.001
42.182	0.08493	37.8831	-0.000663795	41.936	-0.000783621	42.079	-0.000894084	41.995	-0.00121	42.083	-0.00345	41.997	-0.00371	42.267	0.001
42.239	0.08497	37.9405	-0.000658662	41.992	-0.000778857	42.133	-0.000895036	42.05	-0.00126	42.138	-0.00346	42.051	-0.0037	42.322	0.001
42.296	0.08503	37.9969	-0.000676604	42.047	-0.000795369	42.189	-0.000921063	42.105	-0.00127	42.192	-0.00345	42.104	-0.00371	42.378	0.001
42.352	0.08511	38.0523	-0.000654142	42.101	-0.000774628	42.246	-0.000927062	42.159	-0.00126	42.247	-0.00346	42.158	-0.00371	42.433	0.001
42.405	0.08519	38.1087	-0.000683602	42.156	-0.000801762	42.302	-0.000908019	42.215	-0.00123	42.303	-0.00347	42.211	-0.00372	42.488	0.001
42.458	0.08527	38.1662	-0.000684233	42.212	-0.000802313	42.358	-0.000898996	42.271	-0.00124	42.358	-0.00347	42.266	-0.00373	42.546	0.001
42.511	0.08532	38.2246	-0.000627265	42.269	-0.00074975	42.411	-0.000894926	42.328	-0.00126	42.413	-0.00346	42.32	-0.00371	42.602	0.001
42.567	0.0854	38.281	-0.000604872	42.324	-0.00072907	42.464	-0.00089086	42.383	-0.00123	42.468	-0.00345	42.376	-0.0037	42.656	0.001
42.622	0.08546	38.3385	-0.000605534	42.38	-0.000729648	42.518	-0.000891811	42.436	-0.00124	42.525	-0.00344	42.431	-0.0037	42.71	0.001
42.677	0.08551	38.3918	-0.000583133	42.432	-0.00070896	42.573	-0.000857817	42.49	-0.00124	42.585	-0.00345	42.486	-0.00368	42.762	0.001
42.732	0.08556	38.4472	-0.000589531	42.486	-0.00071483	42.627	-0.000888735	42.544	-0.00124	42.645	-0.00344	42.543	-0.00367	42.817	0.001
42.786	0.08561	38.5026	-0.000601674	42.54	-0.000725996	42.682	-0.000894694	42.6	-0.00122	42.699	-0.00344	42.598	-0.00369	42.872	0.001
42.84	0.08567	38.559	-0.000596578	42.595	-0.000721265	42.738	-0.000900665	42.654	-0.00123	42.749	-0.00347	42.653	-0.0037	42.927	0.001
42.896	0.08576	38.6154	-0.000602975	42.65	-0.000727133	42.793	-0.000901628	42.709	-0.00125	42.802	-0.00346	42.707	-0.0037	42.981	0.001
42.953	0.08583	38.6728	-0.000551955	42.706	-0.000680047	42.848	-0.00090259	42.764	-0.00124	42.855	-0.00346	42.76	-0.00369	43.035	0.001
43.01	0.08588	38.7292	-0.000546886	42.761	-0.000675339	42.903	-0.000908534	42.818	-0.00122	42.909	-0.00346	42.815	-0.0037	43.091	0.001
43.064	0.08597	38.7846	-0.000559021	42.815	-0.000686499	42.96	-0.000899565	42.873	-0.00123	42.964	-0.00346	42.87	-0.00369	43.145	0.001
43.118	0.08602	38.84	-0.000536734	42.869	-0.000665911	43.017	-0.000900562	42.929	-0.00123	43.019	-0.00345	42.925	-0.00366	43.202	0.001
43.172	0.08607	38.8974	-0.000531688	42.925	-0.000661224	43.072	-0.000921431	42.986	-0.00124	43.074	-0.00342	42.98	-0.00364	43.258	0.001
43.226	0.08614	38.9559	-0.000549582	42.982	-0.000677695	43.126	-0.000922366	43.042	-0.00124	43.129	-0.00342	43.035	-0.00361	43.313	0.001
43.283	0.08622	39.0133	-0.000573177	43.038	-0.000699426	43.18	-0.000908381	43.096	-0.00125	43.185	-0.00342	43.09	-0.00366	43.368	0.001
43.339	0.08627	39.0687	-0.000591003	43.092	-0.000715838	43.234	-0.000884463	43.15	-0.00127	43.242	-0.00344	43.145	-0.00367	43.421	0.001
43.394	0.08634	39.1262	-0.000534431	43.148	-0.000663622	43.289	-0.000900337	43.205	-0.00124	43.295	-0.00344	43.202	-0.00365	43.477	0.001
43.448	0.0864	39.1815	-0.000523651	43.202	-0.000653646	43.345	-0.000916216	43.259	-0.00122	43.35	-0.00344	43.259	-0.00367	43.533	0.001
43.502	0.08647	39.2369	-0.000501442	43.256	-0.000633126	43.4	-0.000897306	43.315	-0.00124	43.404	-0.00345	43.312	-0.00366	43.588	0.001
43.557	0.08653	39.2933	-0.000490696	43.311	-0.00062318	43.455	-0.000893302	43.371	-0.00126	43.459	-0.00347	43.366	-0.00367	43.643	0.001
43.612	0.08661	39.3497	-0.000479959	43.366	-0.000613242	43.509	-0.000914093	43.426	-0.00125	43.516	-0.00345	43.419	-0.00367	43.697	0.001
43.667	0.08668	39.4072	-0.000480668	43.422	-0.000613861	43.564	-0.000910085	43.48	-0.00122	43.572	-0.00344	43.475	-0.00366	43.751	0.001
43.722	0.08674	39.4626	-0.00050419	43.476	-0.000635528	43.619	-0.000876332	43.535	-0.00122	43.626	-0.00344	43.531	-0.00368	43.807	0.001
43.778	0.08681	39.5179	-0.000504863	43.53	-0.000636117	43.674	-0.000877298	43.59	-0.00123	43.68	-0.00346	43.585	-0.00366	43.861	0.001
43.833	0.08688	39.5744	-0.000465612	43.585	-0.000599871	43.729	-0.000903035	43.645	-0.00121	43.734	-0.00345	43.64	-0.00368	43.917	0.001
43.888	0.08697	39.6308	-0.000449204	43.64	-0.000584699	43.784	-0.00090399	43.7	-0.00121	43.789	-0.00343	43.694	-0.00368	43.971	0.001
43.944	0.08705	39.6882	-0.000484127	43.696	-0.000616886	43.839	-0.000914846	43.755	-0.0012	43.844	-0.00344	43.749	-0.00366	44.026	0.001
44.001	0.0871	39.7436	-0.000501902	43.75	-0.000633253	43.894	-0.00090095	43.81	-0.00119	43.9	-0.00346	43.805	-0.00366	44.082	0.001
44.055	0.08714	39.801	-0.000485512	43.806	-0.000618097	43.95	-0.000901922	43.865	-0.00117	43.954	-0.00346	43.86	-0.00365	44.139	0.001
44.109	0.0872	39.8564	-0.000480497	43.86	-0.000613437	44.007	-0.000932579	43.921	-0.00115	44.009	-0.00345	43.916	-0.00367	44.195	0.001
44.162	0.08727	39.9138	-0.000458437	43.916	-0.000593048	44.062	-0.000933521	43.979	-0.00115	44.064	-0.00347	43.97	-0.00368	44.249	0.001
44.215	0.08736	39.9733	-0.000464866	43.974	-0.000598945	44.116	-0.000929504	44.033	-0.00115	44.121	-0.00345	44.025	-0.00367	44.302	0.001
44.271	0.0874	40.0308	-0.000454205	44.03	-0.000589073	44.169	-0.000925473	44.087	-0.00116	44.177	-0.00345	44.081	-0.00367	44.355	0.001
44.326	0.08747	40.0862	-0.000432157	44.084	-0.000568695	44.223	-0.000911588	44.141	-0.00116	44.233	-0.00344	44.138	-0.00365	44.41	0.001
44.381	0.08754	40.1415	-0.000483995	44.138	-0.000616497	44.279	-0.00092736	44.193	-0.00115	44.285	-0.00345	44.195	-0.00364	44.466	0.001
44.437	0.08761	40.1949	-0.000473288	44.19	-0.000606585	44.334	-0.000923369	44.249	-0.00115	44.338	-0.00346	44.25	-0.00364	44.521	0.001
44.492	0.08769	40.2523	-0.000451285	44.246	-0.000586246	44.389	-0.00091938	44.304	-0.00115	44.392	-0.00343	44.303	-0.00362	44.576	0.001
44.546	0.08774	40.3087	-0.000440637	44.301	-0.000576386	44.445	-0.000895693	44.359	-0.00112	44.447	-0.00343	44.358	-0.00363	44.631	0.001
44.6	0.08781	40.3651	-0.000458363	44.356	-0.000592711	44.5	-0.000862151	44.415	-0.00115	44.502	-0.00345	44.412	-0.00364	44.685	0.001
44.656	0.08788	40.4215	-0.000447721	44.411	-0.000582856	44.554	-0.000882804	44.47	-0.00113	44.558	-0.00346	44.467	-0.00362	44.74	0.001
44.713	0.08792	40.4779	-0.000442757	44.466	-0.00057824	44.608	-0.00090344	44.525	-0.00116	44.614	-0.00347	44.52	-0.00362	44.797	0.001
44.768	0.08798	40.5344	-0.000420797	44.521	-0.000557939	44.664	-0.000894562	44.58	-0.00114	44.669	-0.00347	44.576	-0.00362	44.854	0.001
44.822	0.08808	40.5908	-0.000449831	44.576	-0.000584702	44.719	-0.000895514	44.635	-0.00115	44.723	-0.00346	44.631	-0.00363	44.909	0.001
44.877	0.08814	40.6472	-0.000422224	44.631	-0.000559188	44.774	-0.00088171	44.691	-0.00115	44.779	-0.00344	44.685	-0.00363	44.963	0.001
44.933	0.08821	40.7036	-0.000434256	44.686	-0.000570259	44.828	-0.000867899	44.745	-0.00114	44.836	-0.00343	44.74	-0.00363	45.018	0.001
44.989	0.08828	40.759	-0.000401007	44.74	-0.000539538	44.883	-0.000873775	44.799	-0.0011	44.892	-0.00345	44.795	-0.00362	45.072	0.001
45.045	0.08832	40.8154	-0.000401728	44.795	-0.000540168	44.94	-0.00086003	44.853	-0.0011	44.947	-0.00348	44.852	-0.00363	45.127	0.001
45.099	0.08836	40.8718	-0.00038549	44.85	-0.000525146	44.996	-0.000836456	44.909	-0.00112	45.002	-0.00347	44.909	-0.00364	45.183	0.001
45.152	0.08843	40.9292	-0.000374929	44.906	-0.000515362	45.051	-0.000852155	44.966	-0.00114	45.056	-0.00347	44.963	-0.00364	45.238	0.001
45.207	0.08851	40.9877	-0.000358741	44.963	-0.000500384	45.105	-0.000902177	45.021	-0.00113	45.11	-0.00345	45.017	-0.00364	45.292	0.001
45.263	0.08858	41.0441	-0.000370769	45.018	-0.000511451	45.158	-0.000893278	45.076	-0.00113	45.166	-0.00345	45.07	-0.00363	45.347	0.001
45.317	0.08865	41.0995	-0.000354557	45.072	-0.000496451	45.212	-0.000884402	45.13	-0.00114	45.221	-0.00347	45.126	-0.00362	45.401	0.001
45.372	0.08869	41.1549	-0.000349639	45.126	-0.000491877	45.269	-0.000865782	45.184	-0.00114	45.276	-0.00347	45.181	-0.00363	45.456	0.001
45.427	0.08875	41.2103	-0.000333448	45.18	-0.000476895	45.324	-0.000891241	45.239	-0.00113	45.331	-0.00347	45.237	-0.00362	45.511	0.001
45.484	0.08881	41.2677	-0.000322933	45.236	-0.000467152	45.379	-0.000906884	45.294	-0.00108	45.385	-0.00346	45.292	-0.00364	45.567	0.001
45.541	0.08889	41.3231	-0.000312399	45.29	-0.000457393	45.435	-0.00088826	45.35	-0.0011	45.44	-0.00344	45.346	-0.00363	45.622	0.001
45.596	0.08894	41.3805	-0.000324431	45.346	-0.000468464	45.491	-0.000923486	45.405	-0.0011	45.495	-0.00344	45.4	-0.00363	45.678	0.001
45.651	0.08899	41.4369	-0.000325179	45.401	-0.000469119	45.547	-0.000939117	45.461	-0.00109	45.55	-0.00344	45.456	-0.0036	45.732	0.001
45.705	0.08905	41.4944	-0.000303429	45.457	-0.000449002	45.602	-0.000935156	45.517	-0.00108	45.604	-0.00344	45.511	-0.00363	45.788	0.001
45.758	0.0891	41.5518	-0.000315449	45.513	-0.000460063	45.658	-0.000931215	45.573	-0.00108	45.659	-0.00344	45.566	-0.00364	45.846	0.001
45.812	0.08917	41.6092	-0.000276851	45.569	-0.00042439	45.711	-0.000927226	45.628	-0.00106	45.714	-0.00344	45.621	-0.00363	45.901	0.001
45.867	0.08924	41.6656	-0.000249512	45.624	-0.000399111	45.765	-0.000947682	45.683	-0.00106	45.77	-0.00341	45.676	-0.00362	45.955	0.001
45.922	0.0893	41.7231	-0.000244683	45.68	-0.000394615	45.818	-0.000948573	45.736	-0.00105	45.828	-0.00342	45.73	-0.00361	46.008	0.001
45.977	0.08936	41.7774	-0.000256666	45.733	-0.000405644	45.873	-0.000920209	45.79	-0.00106	45.883	-0.00346	45.786	-0.00361	46.061	0.001
46.032	0.08942	41.8318	-0.000246182	45.786	-0.000395928	45.928	-0.000935782	45.844	-0.00104	45.938	-0.00346	45.845	-0.00361	46.116	0.001
46.087	0.08945	41.8872	-0.000196435	45.84	-0.000349956	45.983	-0.000946466	45.899	-0.00101	45.992	-0.00345	45.899	-0.0036	46.172	0.001
46.141	0.08952	41.9436	-0.000180401	45.895	-0.000335113	46.038	-0.000962018	45.954	-0.00101	46.044	-0.00343	45.953	-0.00363	46.227	0.001
46.196	0.0896	42	-0.000175596	45.95	-0.000330637	46.093	-0.000962936	46.009	-0.00103	46.099	-0.00344	46.007	-0.00363	46.282	0.001
46.253	0.08965	42.0574	-0.000148387	46.006	-0.000305473	46.148	-0.000968726	46.065	-0.00104	46.154	-0.00344	46.059	-0.00363	46.338	0.001
46.309	0.08972	42.1128	-0.00015479	46.06	-0.000311348	46.204	-0.000959916	46.119	-0.001	46.209	-0.00343	46.115	-0.00362	46.392	0.001
46.364	0.08979	42.1692	-0.000133197	46.115	-0.000291369	46.261	-0.000946261	46.174	-0.000977853	46.264	-0.00343	46.17	-0.0036	46.447	0.001
46.418	0.08983	42.2256	-0.000134016	46.17	-0.000292087	46.316	-0.000956917	46.23	-0.000974114	46.319	-0.00343	46.226	-0.00363	46.502	0.001
46.473	0.08988	42.2831	-0.000129254	46.226	-0.000287649	46.371	-0.000996754	46.286	-0.00095512	46.374	-0.00343	46.281	-0.00361	46.558	0.001
46.528	0.08994	42.3395	-0.000102102	46.281	-0.000262535	46.425	-0.000987914	46.342	-0.000971729	46.429	-0.00343	46.337	-0.00361	46.612	0.001
46.583	0.08999	42.3969	-0.000102949	46.337	-0.000263277	46.48	-0.000983959	46.396	-0.00097303	46.484	-0.00342	46.391	-0.00362	46.666	0.001
46.639	0.09007	42.4523	-7.58141e-05	46.391	-0.000238178	46.535	-0.000975147	46.451	-0.000989595	46.54	-0.00344	46.445	-0.00362	46.72	0.001
46.694	0.09013	42.5087	-4.31285e-05	46.446	-0.00020795	46.591	-0.000985788	46.506	-0.000990913	46.595	-0.00345	46.5	-0.00361	46.777	0.001
46.75	0.09019	42.5651	-1.60542e-05	46.501	-0.000182904	46.646	-0.000986693	46.562	-0.000971949	46.649	-0.00344	46.556	-0.00361	46.834	0.001
46.802	0.09025	42.6215	-5.75135e-06	46.556	-0.000173347	46.701	-0.00101	46.617	-0.000958049	46.703	-0.00346	46.611	-0.00363	46.888	0.001
46.856	0.09034	42.679	-6.63465e-06	46.612	-0.000174121	46.755	-0.00099819	46.672	-0.000974595	46.758	-0.00346	46.666	-0.00365	46.943	0.001
46.912	0.09039	42.7354	3.65627e-06	46.667	-0.000164575	46.809	-0.001	46.726	-0.000980963	46.816	-0.00346	46.72	-0.00363	46.998	0.001
46.967	0.09043	42.7928	4.73829e-05	46.723	-0.000124144	46.864	-0.000999973	46.78	-0.000987326	46.872	-0.00345	46.776	-0.00364	47.052	0.001
47.022	0.09047	42.8482	6.3235e-05	46.777	-0.00010946	46.919	-0.00102	46.834	-0.000973417	46.926	-0.00345	46.833	-0.00365	47.107	0.001
47.078	0.09052	42.9036	6.23579e-05	46.831	-0.000110229	46.974	-0.00102	46.89	-0.000964632	46.98	-0.00347	46.888	-0.00365	47.162	0.001
47.133	0.09059	42.96	0.000106026	46.886	-6.98489e-05	47.029	-0.00102	46.945	-0.000955829	47.034	-0.00346	46.942	-0.00363	47.217	0.001
47.188	0.09067	43.0174	0.000138507	46.942	-3.98007e-05	47.085	-0.00103	47	-0.000957155	47.089	-0.00345	46.996	-0.0036	47.273	0.001
47.245	0.09074	43.0728	0.00012647	46.996	-5.08771e-05	47.14	-0.00104	47.054	-0.000983753	47.145	-0.00343	47.05	-0.0036	47.329	0.001
47.301	0.09079	43.1292	0.000136681	47.051	-4.14019e-05	47.195	-0.00103	47.111	-0.000990172	47.2	-0.00346	47.105	-0.00361	47.385	0.001
47.355	0.09082	43.1867	0.000152427	47.107	-2.6811e-05	47.252	-0.00102	47.166	-0.000986429	47.255	-0.00347	47.16	-0.0036	47.44	0.001
47.409	0.09088	43.242	0.000190432	47.161	8.34134e-06	47.307	-0.00103	47.222	-0.000977658	47.311	-0.00348	47.217	-0.00359	47.495	0.001
47.462	0.09095	43.2995	0.000233929	47.217	4.85711e-05	47.362	-0.00104	47.279	-0.000948711	47.368	-0.00347	47.272	-0.0036	47.55	0.001
47.516	0.09101	43.359	0.000249583	47.275	6.30807e-05	47.416	-0.00105	47.333	-0.000955063	47.423	-0.00347	47.328	-0.00358	47.603	0.001
47.572	0.09106	43.4144	0.000287504	47.329	9.81599e-05	47.469	-0.00104	47.387	-0.000981601	47.478	-0.00347	47.384	-0.00358	47.658	0.001
47.628	0.09109	43.4697	0.000342047	47.383	0.000148597	47.523	-0.00103	47.441	-0.00098289	47.533	-0.00348	47.439	-0.00356	47.712	0.001
47.683	0.09114	43.5251	0.000357711	47.437	0.000163115	47.578	-0.00106	47.494	-0.000963977	47.585	-0.00347	47.494	-0.00356	47.767	0.001
47.738	0.0912	43.5795	0.000406657	47.49	0.000208384	47.634	-0.00106	47.549	-0.000945125	47.64	-0.00349	47.548	-0.00359	47.821	0.001
47.793	0.09127	43.6369	0.000477685	47.546	0.00027406	47.689	-0.00107	47.604	-0.00094645	47.694	-0.00348	47.602	-0.00359	47.877	0.001
47.848	0.09132	43.6933	0.000515425	47.601	0.00030898	47.745	-0.00107	47.66	-0.000947797	47.749	-0.00347	47.656	-0.00357	47.932	0.001
47.902	0.09138	43.7497	0.00051436	47.656	0.000308046	47.8	-0.00105	47.715	-0.000974304	47.804	-0.00347	47.711	-0.00356	47.986	0.001
47.958	0.09146	43.8062	0.000529907	47.711	0.000322462	47.854	-0.00107	47.77	-0.00102	47.859	-0.00347	47.766	-0.00357	48.041	0.001
48.013	0.09149	43.8626	0.000567583	47.766	0.000357325	47.909	-0.00108	47.825	-0.000997059	47.915	-0.00349	47.821	-0.00358	48.097	0.001
48.067	0.09153	43.9179	0.000638447	47.82	0.000422857	47.965	-0.00109	47.88	-0.000993331	47.969	-0.00347	47.876	-0.00358	48.153	0.001
48.121	0.09162	43.9744	0.000676051	47.875	0.000457658	48.02	-0.00112	47.935	-0.000964459	48.023	-0.00349	47.93	-0.00357	48.209	0.001
48.176	0.09167	44.0308	0.000719154	47.93	0.000497542	48.074	-0.00111	47.991	-0.000995961	48.079	-0.00348	47.984	-0.00357	48.263	0.001
48.234	0.09173	44.0892	0.000762182	47.987	0.000537359	48.128	-0.00113	48.045	-0.00103	48.135	-0.00345	48.039	-0.00357	48.318	0.001
48.291	0.09177	44.1456	0.000805217	48.042	0.000577183	48.183	-0.00118	48.1	-0.000993516	48.191	-0.00345	48.096	-0.00356	48.373	0.001
48.345	0.09183	44.201	0.000859284	48.096	0.000627202	48.241	-0.00117	48.154	-0.000974707	48.246	-0.00345	48.152	-0.00355	48.429	0.001
48.398	0.09186	44.2564	0.00090779	48.15	0.000672085	48.297	-0.00115	48.21	-0.000981059	48.301	-0.00346	48.208	-0.00357	48.484	0.001
48.451	0.09193	44.3139	0.00093966	48.206	0.000701596	48.351	-0.00115	48.268	-0.000977418	48.355	-0.00348	48.262	-0.00357	48.539	0.001
48.506	0.092	44.3723	0.000976998	48.263	0.000736163	48.406	-0.00117	48.323	-0.000988756	48.411	-0.00346	48.317	-0.00358	48.593	0.001
48.562	0.09206	44.4297	0.00101	48.319	0.000765628	48.459	-0.00115	48.378	-0.000980029	48.467	-0.00347	48.372	-0.00358	48.647	0.001
48.618	0.09212	44.4851	0.00104	48.373	0.000790017	48.514	-0.00111	48.431	-0.000981286	48.521	-0.00346	48.428	-0.00358	48.702	0.001
48.673	0.09218	44.5395	0.00107	48.426	0.000819501	48.57	-0.0011	48.485	-0.000962523	48.576	-0.00347	48.482	-0.00359	48.758	0.001
48.727	0.09222	44.5949	0.00111	48.48	0.000859123	48.625	-0.00111	48.541	-0.000943822	48.63	-0.00347	48.537	-0.00357	48.813	0.001
48.782	0.09227	44.6523	0.00116	48.536	0.000908851	48.679	-0.00112	48.596	-0.000965166	48.684	-0.00346	48.592	-0.00356	48.868	0.001
48.839	0.09232	44.7087	0.00118	48.591	0.000922959	48.734	-0.0011	48.651	-0.000966474	48.74	-0.00345	48.646	-0.00357	48.922	0.001
48.895	0.09239	44.7651	0.00123	48.646	0.000967563	48.791	-0.00109	48.705	-0.000977763	48.795	-0.00346	48.7	-0.00357	48.978	0.001
48.952	0.09244	44.8215	0.00127	48.701	0.00101	48.848	-0.0011	48.76	-0.000979065	48.85	-0.00347	48.756	-0.00358	49.033	0.001
49.006	0.09249	44.8779	0.00132	48.756	0.00105	48.903	-0.0011	48.816	-0.000970391	48.905	-0.00348	48.811	-0.00356	49.089	0.001
49.059	0.09256	44.9364	0.00135	48.813	0.00109	48.958	-0.00112	48.873	-0.000961748	48.96	-0.00349	48.866	-0.00358	49.146	0.001
49.113	0.09262	44.9928	0.00141	48.868	0.00114	49.012	-0.0011	48.929	-0.000948091	49.015	-0.00348	48.921	-0.0036	49.201	0.001
49.167	0.09266	45.0503	0.00146	48.924	0.00118	49.065	-0.00112	48.984	-0.000934421	49.07	-0.00348	48.977	-0.00358	49.255	0.001
49.223	0.09271	45.1067	0.00152	48.979	0.00123	49.119	-0.0011	49.037	-0.000935689	49.128	-0.00347	49.032	-0.00359	49.309	0.001
49.278	0.09278	45.161	0.00156	49.032	0.00127	49.174	-0.00109	49.09	-0.000941946	49.183	-0.00347	49.088	-0.00359	49.362	0.001
49.333	0.09282	45.2164	0.00157	49.086	0.00129	49.229	-0.00109	49.144	-0.000978154	49.237	-0.00348	49.146	-0.0036	49.417	0.001
49.387	0.09286	45.2718	0.00165	49.14	0.00136	49.285	-0.00108	49.2	-0.000984462	49.291	-0.00347	49.2	-0.00361	49.472	0.001
49.441	0.09293	45.3303	0.00173	49.197	0.00144	49.34	-0.00108	49.255	-0.000980773	49.344	-0.00348	49.253	-0.00361	49.527	0.001
49.496	0.093	45.3867	0.00178	49.252	0.00148	49.394	-0.00108	49.31	-0.001	49.399	-0.00349	49.307	-0.00362	49.583	0.001
49.552	0.09307	45.4431	0.00183	49.307	0.00153	49.449	-0.00107	49.365	-0.00101	49.453	-0.00348	49.36	-0.00363	49.638	0.001
49.609	0.09312	45.5005	0.00188	49.363	0.00157	49.504	-0.00109	49.419	-0.001	49.509	-0.00347	49.415	-0.00361	49.693	0.001
49.665	0.09314	45.5559	0.00192	49.417	0.00161	49.56	-0.00104	49.474	-0.001	49.565	-0.00348	49.471	-0.00361	49.748	0.001
49.718	0.09321	45.6113	0.00197	49.471	0.00165	49.616	-0.00103	49.53	-0.000957392	49.62	-0.00349	49.526	-0.00361	49.803	0.001
49.774	0.09328	45.6677	0.00203	49.526	0.00171	49.671	-0.00102	49.586	-0.000953744	49.675	-0.00349	49.582	-0.00361	49.858	0.001
49.829	0.09332	45.7251	0.00213	49.582	0.0018	49.725	-0.000993519	49.642	-0.000984902	49.73	-0.00346	49.637	-0.00358	49.911	0.001
49.885	0.09339	45.7836	0.00216	49.639	0.00184	49.78	-0.001	49.697	-0.000991164	49.786	-0.00345	49.691	-0.00356	49.966	0.001
49.939	0.09344	45.839	0.00222	49.693	0.00188	49.835	-0.000995285	49.752	-0.000997421	49.841	-0.00348	49.746	-0.00357	50.021	0.001
49.993	0.09349	45.8954	0.00226	49.748	0.00193	49.89	-0.000991417	49.806	-0.000998683	49.895	-0.0035	49.801	-0.00358	50.078	0.001
50.049	0.09352	45.9508	0.00235	49.802	0.00201	49.945	-0.001	49.861	-0.000985075	49.95	-0.00351	49.857	-0.00359	50.135	0.001
50.103	0.09356	46.0082	0.00244	49.858	0.00209	50	-0.00101	49.915	-0.000976415	50.003	-0.00349	49.911	-0.00357	50.191	0.001
50.157	0.09363	46.0646	0.00247	49.913	0.00212	50.055	-0.000979829	49.97	-0.000977707	50.06	-0.0035	49.966	-0.00358	50.245	0.001
50.213	0.09369	46.121	0.00252	49.968	0.00216	50.11	-0.000971229	50.026	-0.00102	50.117	-0.0035	50.02	-0.00359	50.298	0.001
50.268	0.09375	46.1774	0.00259	50.023	0.00223	50.165	-0.000957892	50.081	-0.00101	50.173	-0.00349	50.076	-0.00359	50.352	0.001
50.322	0.09381	46.2338	0.00265	50.078	0.00229	50.219	-0.00094929	50.135	-0.00099149	50.227	-0.00348	50.134	-0.00356	50.407	0.001
50.378	0.09387	46.2892	0.0027	50.132	0.00234	50.274	-0.00094071	50.191	-0.000997751	50.28	-0.00348	50.189	-0.00355	50.463	0.001
50.433	0.0939	46.3456	0.00276	50.187	0.00239	50.329	-0.000936872	50.245	-0.00101	50.334	-0.00347	50.243	-0.00357	50.518	0.001
50.488	0.09396	46.401	0.00283	50.241	0.00245	50.385	-0.00092832	50.301	-0.00103	50.39	-0.00346	50.297	-0.00357	50.573	0.001
50.545	0.09401	46.4585	0.0029	50.297	0.00252	50.44	-0.000929223	50.355	-0.00102	50.446	-0.00345	50.351	-0.00356	50.628	0.001
50.602	0.09409	46.5149	0.00298	50.352	0.00259	50.494	-0.000892257	50.411	-0.00101	50.5	-0.00346	50.407	-0.00356	50.684	0.001
50.657	0.09414	46.5723	0.00306	50.408	0.00266	50.551	-0.000869558	50.465	-0.00104	50.554	-0.00347	50.462	-0.00354	50.741	0.001
50.71	0.09418	46.6277	0.00314	50.462	0.00274	50.608	-0.000861059	50.521	-0.00103	50.609	-0.00346	50.516	-0.00353	50.797	0.001
50.763	0.09425	46.6841	0.00321	50.517	0.00281	50.662	-0.000890327	50.578	-0.00102	50.666	-0.00345	50.57	-0.00353	50.851	0.001
50.816	0.0943	46.7436	0.00329	50.575	0.00287	50.716	-0.000895951	50.633	-0.00102	50.722	-0.00344	50.626	-0.00357	50.903	0.001
50.871	0.09436	46.8	0.00332	50.63	0.00291	50.769	-0.000849602	50.687	-0.00103	50.778	-0.00344	50.683	-0.00357	50.957	0.001
50.926	0.0944	46.8554	0.00339	50.684	0.00297	50.823	-0.000836351	50.741	-0.00105	50.834	-0.00342	50.739	-0.00356	51.011	0.001
50.981	0.09445	46.9108	0.00344	50.738	0.00302	50.879	-0.000827863	50.793	-0.00103	50.887	-0.00341	50.795	-0.00355	51.068	0.001
51.037	0.09453	46.9641	0.00352	50.79	0.00309	50.933	-0.000819348	50.849	-0.00103	50.941	-0.0034	50.849	-0.00355	51.123	0.001
51.092	0.09463	47.0215	0.00359	50.846	0.00316	50.989	-0.000806157	50.904	-0.00102	50.994	-0.00341	50.902	-0.00355	51.178	0.001
51.148	0.09467	47.078	0.00369	50.901	0.00325	51.045	-0.000783547	50.96	-0.00103	51.05	-0.00342	50.956	-0.00355	51.233	0.001
51.203	0.09472	47.1344	0.00377	50.956	0.00332	51.1	-0.000751511	51.016	-0.00103	51.105	-0.00341	51.01	-0.00353	51.287	0.001
51.259	0.09475	47.1908	0.00383	51.011	0.00338	51.154	-0.000719481	51.07	-0.00102	51.16	-0.00342	51.066	-0.00354	51.342	0.001
51.314	0.0948	47.2482	0.00389	51.067	0.00344	51.21	-0.000673382	51.125	-0.00102	51.215	-0.00344	51.121	-0.00353	51.397	0.001
51.368	0.09485	47.3046	0.00396	51.122	0.0035	51.266	-0.000674391	51.18	-0.00104	51.27	-0.00343	51.176	-0.00353	51.453	0.001
51.423	0.09488	47.361	0.00403	51.177	0.00356	51.321	-0.000670676	51.236	-0.00103	51.324	-0.00341	51.231	-0.00354	51.509	0.001
51.478	0.09497	47.4174	0.00412	51.232	0.00365	51.375	-0.000629313	51.292	-0.00106	51.38	-0.0034	51.285	-0.00357	51.564	0.001
51.534	0.09503	47.4749	0.00418	51.288	0.0037	51.429	-0.000602087	51.347	-0.00108	51.435	-0.0034	51.34	-0.00357	51.619	0.001
51.59	0.09507	47.5303	0.00424	51.342	0.00376	51.484	-0.000607803	51.401	-0.00107	51.491	-0.00341	51.396	-0.00355	51.673	0.001
51.645	0.09511	47.5867	0.00432	51.397	0.00383	51.541	-0.000585359	51.454	-0.00104	51.546	-0.0034	51.452	-0.00353	51.728	0.001
51.699	0.09515	47.642	0.0044	51.451	0.00391	51.597	-0.000548822	51.51	-0.00107	51.601	-0.0034	51.509	-0.00355	51.783	0.001
51.752	0.09521	47.6995	0.00449	51.507	0.00399	51.651	-0.000521664	51.568	-0.00106	51.655	-0.0034	51.564	-0.00357	51.838	0.001
51.807	0.09529	47.758	0.00455	51.564	0.00404	51.705	-0.000503913	51.623	-0.00106	51.711	-0.00339	51.619	-0.00358	51.893	0.001
51.863	0.09535	47.8144	0.00461	51.619	0.00411	51.758	-0.000467387	51.677	-0.00105	51.766	-0.0034	51.673	-0.00358	51.948	0.001
51.918	0.09541	47.8708	0.00467	51.674	0.00415	51.814	-0.000407493	51.73	-0.00106	51.821	-0.0034	51.728	-0.00358	52.002	0.001
51.973	0.09544	47.9251	0.00473	51.727	0.00422	51.87	-0.000385153	51.784	-0.00106	51.875	-0.00338	51.782	-0.0036	52.058	0.001
52.027	0.09548	47.9815	0.00482	51.782	0.00429	51.925	-0.000362809	51.84	-0.00103	51.93	-0.00339	51.836	-0.00361	52.112	0.001
52.083	0.09553	48.038	0.00491	51.837	0.00438	51.98	-0.000345167	51.896	-0.001	51.984	-0.00338	51.892	-0.00358	52.168	0.001
52.141	0.09559	48.0944	0.00497	51.892	0.00443	52.035	-0.000346272	51.951	-0.000989354	52.039	-0.00338	51.947	-0.00358	52.223	0.001
52.198	0.09565	48.1508	0.00502	51.947	0.00448	52.09	-0.000314603	52.005	-0.000966128	52.094	-0.0034	52.002	-0.00358	52.279	0.001
52.254	0.0957	48.2072	0.00511	52.002	0.00456	52.147	-0.000273637	52.06	-0.00099187	52.15	-0.00339	52.057	-0.00356	52.334	0.001
52.306	0.09574	48.2636	0.00521	52.057	0.00466	52.203	-0.000223324	52.116	-0.00101	52.206	-0.00339	52.111	-0.00354	52.39	0.001
52.358	0.09581	48.321	0.00526	52.113	0.00471	52.259	-0.000191755	52.173	-0.00101	52.262	-0.00338	52.166	-0.00355	52.446	0.001
52.412	0.09587	48.3785	0.00533	52.169	0.00477	52.312	-0.000169496	52.23	-0.00103	52.316	-0.0034	52.221	-0.00355	52.5	0.001
52.467	0.09591	48.4359	0.00541	52.225	0.00484	52.365	-0.000175293	52.284	-0.00102	52.371	-0.00339	52.277	-0.00353	52.555	0.001
52.523	0.09595	48.4923	0.00551	52.28	0.00493	52.419	-0.000157749	52.337	-0.00102	52.428	-0.00338	52.332	-0.00354	52.609	0.001
52.579	0.096	48.5477	0.00558	52.334	0.005	52.474	-0.000121557	52.39	-0.00104	52.483	-0.0034	52.388	-0.00353	52.662	0.001
52.634	0.09605	48.602	0.00564	52.387	0.00506	52.53	-9.94185e-05	52.444	-0.00103	52.538	-0.0034	52.445	-0.00352	52.716	0.001
52.687	0.09611	48.6574	0.00571	52.441	0.00512	52.585	-7.72744e-05	52.5	-0.00106	52.592	-0.00337	52.499	-0.00352	52.771	0.001
52.741	0.0962	48.7139	0.00582	52.496	0.00522	52.641	-4.58382e-05	52.556	-0.00106	52.644	-0.00337	52.553	-0.00352	52.826	0.001
52.797	0.09626	48.7713	0.00589	52.552	0.00529	52.695	-2.37074e-05	52.611	-0.00105	52.698	-0.00335	52.607	-0.00354	52.882	0.001
52.853	0.09634	48.8277	0.00596	52.607	0.00536	52.749	7.73113e-06	52.666	-0.00104	52.754	-0.00335	52.66	-0.00354	52.938	0.001
52.91	0.09637	48.8851	0.00605	52.663	0.00543	52.804	5.77652e-05	52.72	-0.00104	52.81	-0.00336	52.715	-0.00352	52.993	0.001
52.965	0.0964	48.9405	0.00612	52.717	0.00551	52.86	9.84237e-05	52.775	-0.00103	52.865	-0.00336	52.771	-0.00354	53.048	0.001
53.019	0.09647	48.9959	0.00624	52.771	0.00561	52.916	0.000115769	52.83	-0.00101	52.92	-0.00335	52.826	-0.00354	53.103	0.001
53.074	0.09654	49.0533	0.00635	52.827	0.00571	52.971	0.000133125	52.886	-0.00101	52.975	-0.00334	52.881	-0.00355	53.158	0.001
53.128	0.09659	49.1108	0.00645	52.883	0.0058	53.026	0.000169081	52.943	-0.00106	53.03	-0.00333	52.935	-0.00354	53.213	0.001
53.183	0.09665	49.1682	0.00649	52.939	0.00585	53.08	0.000158519	52.997	-0.00104	53.085	-0.00334	52.991	-0.00354	53.268	0.001
53.239	0.09672	49.2236	0.00655	52.993	0.0059	53.135	0.000199091	53.051	-0.00103	53.141	-0.00336	53.046	-0.00354	53.322	0.001
53.294	0.09677	49.279	0.00663	53.047	0.00597	53.191	0.000244258	53.105	-0.00102	53.196	-0.00334	53.102	-0.00354	53.378	0.001
53.349	0.09683	49.3344	0.00674	53.101	0.00608	53.246	0.000289416	53.161	-0.00101	53.25	-0.00332	53.157	-0.00355	53.435	0.001
53.403	0.0969	49.3918	0.00683	53.157	0.00616	53.301	0.000325252	53.217	-0.000994082	53.305	-0.00332	53.211	-0.00354	53.49	0.001
53.457	0.09697	49.4492	0.00689	53.213	0.00622	53.356	0.000374993	53.272	-0.00099534	53.361	-0.00332	53.266	-0.00353	53.545	0.001
53.513	0.09701	49.5067	0.00698	53.269	0.0063	53.41	0.000415439	53.327	-0.001	53.417	-0.00333	53.321	-0.00353	53.598	0.001
53.568	0.09708	49.562	0.00703	53.323	0.00635	53.464	0.000451216	53.381	-0.000983279	53.472	-0.00331	53.377	-0.00351	53.652	0.001
53.624	0.09712	49.6174	0.00708	53.377	0.00639	53.52	0.000449811	53.435	-0.000960272	53.527	-0.00332	53.434	-0.00351	53.708	0.001
53.679	0.09716	49.6718	0.00716	53.43	0.00647	53.575	0.000494799	53.49	-0.00096154	53.581	-0.00334	53.489	-0.00351	53.763	0.001
53.733	0.09722	49.7292	0.00723	53.486	0.00653	53.63	0.000530485	53.545	-0.000987035	53.635	-0.00334	53.543	-0.00354	53.819	0.001
53.787	0.09729	49.7867	0.00732	53.542	0.00662	53.685	0.000589312	53.601	-0.000983472	53.691	-0.00334	53.596	-0.00354	53.873	0.001
53.843	0.09737	49.8431	0.00741	53.597	0.0067	53.74	0.000615675	53.656	-0.000970205	53.746	-0.00333	53.65	-0.00352	53.928	0.001
53.901	0.09743	49.8995	0.00747	53.652	0.00675	53.795	0.000660539	53.711	-0.000961788	53.801	-0.00332	53.706	-0.00354	53.984	0.001
53.957	0.09744	49.9559	0.00754	53.707	0.00682	53.851	0.000723858	53.766	-0.000958215	53.855	-0.00334	53.762	-0.00353	54.041	0.001
54.011	0.0975	50.0123	0.00763	53.762	0.0069	53.908	0.00077785	53.821	-0.000944971	53.91	-0.00335	53.817	-0.00353	54.097	0.001
54.063	0.09755	50.0687	0.00772	53.817	0.00698	53.963	0.000813358	53.878	-0.000912443	53.965	-0.00334	53.872	-0.00352	54.151	0.001
54.116	0.09759	50.1272	0.00782	53.874	0.00708	54.017	0.000853491	53.934	-0.000899248	54.022	-0.00331	53.927	-0.00352	54.204	0.001
54.172	0.09766	50.1846	0.00788	53.93	0.00713	54.07	0.000912111	53.989	-0.000915029	54.079	-0.00332	53.984	-0.00356	54.258	0.001
54.227	0.09773	50.241	0.00795	53.985	0.0072	54.124	0.000979902	54.043	-0.000930775	54.135	-0.00334	54.04	-0.00357	54.312	0.001
54.282	0.09775	50.2964	0.00804	54.039	0.00728	54.18	0.00101	54.095	-0.000893354	54.187	-0.00333	54.096	-0.00356	54.368	0.001
54.337	0.09781	50.3508	0.00812	54.092	0.00736	54.235	0.00104	54.15	-0.000875335	54.241	-0.00331	54.15	-0.00356	54.423	0.001
54.392	0.09789	50.4082	0.00821	54.148	0.00744	54.29	0.00108	54.205	-0.000886277	54.294	-0.00331	54.203	-0.00355	54.479	0.001
54.447	0.09794	50.4636	0.00824	54.202	0.00747	54.345	0.00113	54.261	-0.000868297	54.349	-0.00331	54.257	-0.00357	54.533	0.001
54.502	0.09799	50.521	0.00834	54.258	0.00756	54.4	0.00117	54.316	-0.000840664	54.405	-0.0033	54.311	-0.00354	54.587	0.001
54.558	0.09805	50.5764	0.00842	54.312	0.00764	54.454	0.00122	54.37	-0.00076965	54.46	-0.0033	54.367	-0.00354	54.642	0.001
54.614	0.09811	50.6328	0.0085	54.367	0.00771	54.51	0.00127	54.425	-0.000727618	54.516	-0.00331	54.422	-0.00355	54.698	0.001
54.669	0.09815	50.6882	0.00858	54.421	0.00778	54.565	0.00134	54.48	-0.00074341	54.571	-0.00331	54.478	-0.00354	54.754	0.001
54.724	0.0982	50.7446	0.00868	54.476	0.00787	54.62	0.00138	54.536	-0.000730328	54.625	-0.0033	54.532	-0.00354	54.81	0.001
54.778	0.09826	50.8021	0.00878	54.532	0.00797	54.676	0.00142	54.592	-0.000717256	54.681	-0.00327	54.586	-0.00355	54.863	0.001
54.834	0.09831	50.8595	0.00885	54.588	0.00803	54.73	0.00146	54.646	-0.000728198	54.737	-0.00327	54.641	-0.00354	54.918	0.001
54.89	0.09838	50.9159	0.00891	54.643	0.00809	54.784	0.00153	54.701	-0.00072473	54.793	-0.00329	54.696	-0.00352	54.973	0.001
54.945	0.09841	50.9713	0.009	54.697	0.00818	54.841	0.00158	54.754	-0.000730831	54.847	-0.00328	54.752	-0.00349	55.029	0.001
54.999	0.09845	51.0267	0.00911	54.751	0.00828	54.896	0.00162	54.81	-0.000698553	54.902	-0.00327	54.808	-0.00351	55.085	0.001
55.052	0.09852	51.0831	0.0092	54.806	0.00836	54.951	0.00166	54.866	-0.000680711	54.956	-0.00326	54.862	-0.00353	55.14	0.001
55.107	0.0986	51.1405	0.00925	54.862	0.00841	55.006	0.00167	54.922	-0.000686894	55.011	-0.00327	54.917	-0.0035	55.194	0.001
55.163	0.09864	51.1979	0.00936	54.918	0.00851	55.059	0.00173	54.977	-0.000673845	55.067	-0.00324	54.971	-0.00347	55.248	0.001
55.218	0.0987	51.2554	0.00946	54.974	0.0086	55.114	0.00181	55.03	-0.00064156	55.122	-0.00324	55.027	-0.00348	55.301	0.001
55.273	0.09874	51.3108	0.00949	55.028	0.00863	55.169	0.00185	55.084	-0.000599727	55.178	-0.00325	55.083	-0.00349	55.357	0.001
55.328	0.0988	51.3651	0.00958	55.081	0.00871	55.224	0.0019	55.14	-0.00056277	55.232	-0.00326	55.138	-0.00349	55.413	0.001
55.384	0.09884	51.4236	0.00968	55.138	0.00881	55.28	0.00194	55.196	-0.000545015	55.285	-0.00324	55.192	-0.00348	55.469	0.001
55.441	0.0989	51.48	0.00983	55.193	0.00894	55.334	0.002	55.252	-0.00052248	55.34	-0.00323	55.247	-0.00349	55.524	0.001
55.497	0.09897	51.5364	0.00988	55.248	0.00899	55.39	0.00207	55.306	-0.000528654	55.395	-0.00322	55.302	-0.0035	55.579	0.001
55.553	0.099	51.5918	0.00993	55.302	0.00904	55.448	0.00212	55.361	-0.000515693	55.45	-0.00325	55.357	-0.00349	55.633	0.001
55.605	0.09905	51.6482	0.01002	55.357	0.00913	55.504	0.00215	55.417	-0.00049798	55.505	-0.00327	55.412	-0.00348	55.688	0.001
55.657	0.09909	51.7056	0.01009	55.413	0.00919	55.56	0.00218	55.473	-0.000437212	55.561	-0.00324	55.467	-0.00347	55.745	0.001
55.712	0.09913	51.7631	0.01015	55.469	0.00924	55.612	0.00223	55.529	-0.000429107	55.616	-0.00323	55.522	-0.00349	55.801	0.001
55.767	0.09921	51.8205	0.01026	55.525	0.00935	55.665	0.00228	55.584	-0.000430546	55.671	-0.00322	55.577	-0.00349	55.856	0.001
55.822	0.09926	51.8779	0.01034	55.581	0.00941	55.719	0.00233	55.637	-0.000417591	55.727	-0.00322	55.631	-0.0035	55.91	0.001
55.878	0.09932	51.9313	0.01043	55.633	0.0095	55.774	0.00236	55.691	-0.000380778	55.784	-0.00325	55.687	-0.00348	55.962	0.001
55.934	0.09937	51.9867	0.01047	55.687	0.00954	55.83	0.00241	55.745	-0.000358321	55.839	-0.00326	55.745	-0.00347	56.018	0.001
55.988	0.0994	52.0421	0.01055	55.741	0.00962	55.885	0.00249	55.8	-0.000340682	55.893	-0.00324	55.8	-0.00346	56.073	0.001
56.042	0.09945	52.0985	0.01061	55.796	0.00967	55.941	0.00254	55.855	-0.000323055	55.946	-0.00323	55.855	-0.00347	56.128	0.001
56.097	0.09951	52.1549	0.0107	55.851	0.00975	55.995	0.00257	55.91	-0.000257721	56	-0.00321	55.909	-0.00345	56.183	0.001
56.153	0.09955	52.2123	0.01076	55.907	0.00981	56.049	0.00261	55.966	-0.000230622	56.056	-0.00322	55.961	-0.00344	56.237	0.001
56.209	0.09961	52.2697	0.01084	55.963	0.00989	56.104	0.00267	56.02	-0.000213026	56.111	-0.00322	56.016	-0.00343	56.292	0.001
56.264	0.09964	52.3251	0.01092	56.017	0.00995	56.16	0.00274	56.075	-0.000181168	56.166	-0.00321	56.071	-0.00342	56.347	0.001
56.318	0.09967	52.3805	0.01099	56.071	0.01002	56.216	0.00278	56.131	-0.000116004	56.22	-0.00321	56.126	-0.00344	56.403	0.001
56.374	0.09971	52.4369	0.01106	56.126	0.01009	56.27	0.00284	56.187	-9.37583e-05	56.275	-0.00321	56.182	-0.00345	56.459	0.001
56.429	0.09978	52.4944	0.01117	56.182	0.01019	56.325	0.00289	56.242	-0.000100071	56.33	-0.00321	56.237	-0.00344	56.514	0.001
56.486	0.09981	52.5528	0.01123	56.239	0.01025	56.38	0.00293	56.297	-9.20992e-05	56.385	-0.00319	56.291	-0.00342	56.569	0.001
56.541	0.09985	52.6082	0.01131	56.293	0.01032	56.436	0.003	56.351	-6.9829e-05	56.442	-0.00319	56.346	-0.00342	56.623	0.001
56.594	0.0999	52.6646	0.01136	56.348	0.01036	56.492	0.00305	56.406	-1.90617e-05	56.496	-0.0032	56.402	-0.00342	56.679	0.001
56.648	0.09996	52.721	0.01146	56.403	0.01046	56.548	0.00311	56.462	7.86527e-06	56.55	-0.00319	56.458	-0.00343	56.735	0.001
56.701	0.10003	52.7774	0.01155	56.458	0.01054	56.602	0.00315	56.517	4.90624e-05	56.605	-0.00318	56.512	-0.00341	56.789	0.001
56.756	0.10007	52.8338	0.01161	56.513	0.0106	56.655	0.0032	56.572	7.12233e-05	56.661	-0.00319	56.567	-0.00338	56.844	0.001
56.813	0.10012	52.8913	0.01169	56.569	0.01067	56.709	0.00329	56.627	8.38685e-05	56.717	-0.0032	56.621	-0.00337	56.898	0.001
56.869	0.10017	52.9477	0.01175	56.624	0.01073	56.764	0.00336	56.681	0.000115528	56.773	-0.0032	56.677	-0.00337	56.952	0.001
56.924	0.10022	53.0041	0.01184	56.679	0.01081	56.82	0.00339	56.735	0.0001709	56.827	-0.00318	56.734	-0.00335	57.008	0.001
56.978	0.10025	53.0585	0.01192	56.732	0.01089	56.875	0.00343	56.79	0.000216713	56.881	-0.00317	56.788	-0.00335	57.063	0.001
57.033	0.10031	53.1149	0.01201	56.787	0.01097	56.931	0.00347	56.846	0.000234003	56.935	-0.00314	56.844	-0.00337	57.119	0.001
57.088	0.10035	53.1713	0.01207	56.842	0.01102	56.986	0.00353	56.901	0.000270279	56.991	-0.00315	56.897	-0.00335	57.173	0.001
57.144	0.10043	53.2277	0.01213	56.897	0.01108	57.041	0.00361	56.955	0.000311299	57.047	-0.00315	56.951	-0.00333	57.229	0.001
57.202	0.10044	53.2841	0.0122	56.952	0.01115	57.095	0.00367	57.01	0.000347522	57.102	-0.00314	57.007	-0.0033	57.285	0.001
57.258	0.10047	53.3415	0.01227	57.008	0.01122	57.151	0.00374	57.065	0.000374246	57.156	-0.00315	57.062	-0.00331	57.341	0.001
57.312	0.10054	53.3969	0.01235	57.062	0.01128	57.208	0.00379	57.119	0.000410453	57.211	-0.00316	57.118	-0.00329	57.397	0.001
57.364	0.10054	53.4533	0.01241	57.117	0.01135	57.264	0.00379	57.177	0.000437042	57.268	-0.00317	57.172	-0.00328	57.451	0.001
57.417	0.10058	53.5118	0.0125	57.174	0.01142	57.318	0.00384	57.233	0.000440015	57.323	-0.00314	57.227	-0.00328	57.504	0.001
57.473	0.10066	53.5692	0.01254	57.23	0.01147	57.37	0.00391	57.289	0.000447716	57.379	-0.00313	57.284	-0.00326	57.558	0.001
57.528	0.10071	53.6267	0.01262	57.286	0.01154	57.424	0.00398	57.342	0.000455507	57.434	-0.00316	57.34	-0.00326	57.612	0.001
57.583	0.10073	53.681	0.01272	57.339	0.01163	57.48	0.00402	57.394	0.000505866	57.487	-0.00314	57.396	-0.00326	57.668	0.001
57.638	0.10079	53.7344	0.01282	57.391	0.01172	57.536	0.00406	57.449	0.000546646	57.542	-0.00313	57.45	-0.00325	57.722	0.001
57.693	0.10083	53.7908	0.01286	57.446	0.01176	57.59	0.00413	57.505	0.000592088	57.596	-0.00313	57.504	-0.00326	57.779	0.001
57.748	0.10089	53.8482	0.01292	57.502	0.01182	57.645	0.00417	57.56	0.00061392	57.651	-0.00312	57.557	-0.00327	57.834	0.001
57.803	0.10091	53.9056	0.01299	57.558	0.01188	57.698	0.0042	57.615	0.000631017	57.706	-0.00311	57.611	-0.00323	57.888	0.001
57.859	0.10098	53.962	0.01309	57.613	0.01198	57.753	0.00428	57.67	0.000652821	57.76	-0.00309	57.667	-0.00322	57.943	0.001
57.914	0.101	54.0185	0.01319	57.668	0.01207	57.809	0.00432	57.724	0.000717096	57.816	-0.00307	57.722	-0.00322	57.998	0.001
57.968	0.10104	54.0739	0.01328	57.722	0.01215	57.866	0.00439	57.779	0.000753001	57.871	-0.00308	57.777	-0.00322	58.054	0.001
58.023	0.10111	54.1292	0.01336	57.776	0.01222	57.921	0.00443	57.836	0.000769959	57.925	-0.00306	57.832	-0.0032	58.109	0.001
58.078	0.10117	54.1867	0.01343	57.832	0.01229	57.976	0.00448	57.894	0.000786871	57.98	-0.00304	57.886	-0.0032	58.164	0.001
58.135	0.10124	54.2441	0.01351	57.888	0.01237	58.031	0.00453	57.95	0.000817969	58.036	-0.00301	57.941	-0.00321	58.219	0.001
58.19	0.10126	54.3005	0.01355	57.943	0.0124	58.085	0.0046	58.005	0.000849078	58.092	-0.00302	57.996	-0.00321	58.274	0.001
58.245	0.10129	54.3559	0.01361	57.997	0.01246	58.142	0.00463	58.058	0.000884942	58.146	-0.003	58.051	-0.00319	58.329	0.001
58.3	0.10133	54.4113	0.01372	58.051	0.01257	58.197	0.00468	58.113	0.000939534	58.201	-0.003	58.107	-0.0032	58.384	0.001
58.353	0.10141	54.4687	0.0138	58.107	0.01264	58.252	0.00473	58.169	0.000975239	58.255	-0.003	58.163	-0.00318	58.439	0.001
58.409	0.10145	54.5282	0.01385	58.165	0.01268	58.306	0.00479	58.224	0.00101	58.311	-0.00299	58.218	-0.00317	58.494	0.001
58.463	0.10149	54.5846	0.01395	58.22	0.01277	58.359	0.00485	58.278	0.00105	58.368	-0.00298	58.273	-0.00317	58.548	0.001
58.518	0.10152	54.64	0.01402	58.274	0.01284	58.414	0.0049	58.331	0.00108	58.423	-0.00297	58.328	-0.00315	58.602	0.001
58.573	0.10158	54.6944	0.01405	58.327	0.01287	58.47	0.00495	58.385	0.00113	58.478	-0.00297	58.383	-0.00317	58.658	0.001
58.627	0.1016	54.7497	0.01413	58.381	0.01294	58.526	0.00503	58.441	0.00116	58.531	-0.00296	58.438	-0.00316	58.712	0.001
58.683	0.10166	54.8072	0.01421	58.437	0.01302	58.581	0.00507	58.496	0.00122	58.585	-0.00294	58.493	-0.00316	58.768	0.001
58.74	0.10169	54.8646	0.01431	58.493	0.01311	58.635	0.00511	58.552	0.00127	58.64	-0.00295	58.547	-0.00316	58.823	0.001
58.798	0.10174	54.921	0.01438	58.548	0.01318	58.691	0.00516	58.606	0.00129	58.695	-0.00292	58.602	-0.00314	58.879	0.001
58.854	0.10179	54.9764	0.01442	58.602	0.01321	58.747	0.00522	58.661	0.0013	58.75	-0.00292	58.657	-0.00314	58.933	0.001
58.907	0.10184	55.0328	0.01449	58.657	0.01328	58.804	0.0053	58.717	0.00133	58.805	-0.00293	58.712	-0.00315	58.989	0.001
58.959	0.10187	55.0903	0.01456	58.713	0.01334	58.859	0.00534	58.774	0.00139	58.861	-0.0029	58.768	-0.00316	59.046	0.001
59.012	0.10188	55.1487	0.01464	58.77	0.01342	58.912	0.00541	58.831	0.00145	58.916	-0.00288	58.823	-0.00315	59.101	0.001
59.066	0.10195	55.2072	0.01473	58.827	0.0135	58.966	0.00546	58.885	0.00146	58.971	-0.00285	58.878	-0.00314	59.156	0.001
59.122	0.102	55.2626	0.01477	58.881	0.01354	59.02	0.00551	58.938	0.0015	59.027	-0.00286	58.932	-0.00311	59.21	0.001
59.179	0.10205	55.3169	0.01483	58.934	0.0136	59.075	0.00558	58.992	0.00155	59.084	-0.00284	58.987	-0.00309	59.263	0.001
59.235	0.10208	55.3723	0.01489	58.988	0.01365	59.13	0.00563	59.046	0.0016	59.14	-0.00282	59.045	-0.00307	59.318	0.001
59.29	0.10212	55.4277	0.01494	59.042	0.0137	59.185	0.00569	59.101	0.00164	59.193	-0.00283	59.1	-0.00309	59.374	0.001
59.343	0.10218	55.4841	0.01501	59.097	0.01377	59.24	0.00575	59.156	0.00166	59.246	-0.00282	59.155	-0.00307	59.429	0.001
59.398	0.10223	55.5405	0.01508	59.152	0.01383	59.296	0.00579	59.211	0.0017	59.301	-0.00281	59.209	-0.00307	59.483	0.001
59.454	0.10229	55.5979	0.01515	59.208	0.0139	59.35	0.00586	59.266	0.00177	59.357	-0.0028	59.262	-0.00304	59.537	0.001
59.511	0.10234	55.6544	0.01522	59.263	0.01396	59.405	0.00593	59.321	0.0018	59.412	-0.00278	59.317	-0.00304	59.593	0.001
59.566	0.10236	55.7097	0.01528	59.317	0.01402	59.46	0.00599	59.375	0.00186	59.466	-0.00278	59.372	-0.00302	59.648	0.001
59.62	0.10238	55.7662	0.01538	59.372	0.0141	59.517	0.00601	59.43	0.00194	59.52	-0.00275	59.427	-0.00299	59.704	0.001
59.675	0.10244	55.8236	0.01549	59.428	0.01421	59.573	0.00608	59.487	0.00198	59.575	-0.00274	59.482	-0.00299	59.76	0.001
59.729	0.1025	55.88	0.01555	59.483	0.01427	59.627	0.00615	59.543	0.00198	59.631	-0.00272	59.537	-0.00299	59.814	0.001
59.785	0.10254	55.9385	0.0156	59.54	0.01431	59.681	0.00619	59.596	0.00199	59.687	-0.00271	59.592	-0.00296	59.868	0.001
59.84	0.10258	55.9949	0.01567	59.595	0.01437	59.736	0.00624	59.65	0.00206	59.742	-0.0027	59.647	-0.00295	59.921	0.001
59.895	0.10261	56.0513	0.01573	59.65	0.01443	59.791	0.00628	59.705	0.00209	59.796	-0.00269	59.703	-0.00293	59.978	0.001
59.95	0.10266	56.1056	0.01579	59.703	0.01449	59.846	0.00634	59.761	0.00213	59.85	-0.00267	59.758	-0.00294	60.035	0.001
60.004	0.10273	56.1621	0.01588	59.758	0.01457	59.901	0.0064	59.816	0.00219	59.905	-0.00266	59.813	-0.00291	60.09	0.001
60.058	0.10275	56.2195	0.01596	59.814	0.01464	59.956	0.00644	59.871	0.00222	59.962	-0.00263	59.868	-0.00289	60.145	0.001
60.113	0.10279	56.2759	0.01604	59.869	0.01472	60.01	0.00652	59.927	0.00224	60.018	-0.0026	59.922	-0.00288	60.199	0.001
60.168	0.10285	56.3323	0.01608	59.924	0.01476	60.065	0.00656	59.982	0.00227	60.073	-0.0026	59.979	-0.00288	60.252	0.001
60.224	0.10288	56.3877	0.01613	59.978	0.01481	60.12	0.0066	60.037	0.00232	60.127	-0.00258	60.036	-0.00287	60.308	0.001
60.279	0.10292	56.4431	0.01624	60.032	0.01491	60.175	0.00666	60.092	0.00237	60.181	-0.00256	60.09	-0.00285	60.364	0.001
60.334	0.10296	56.5005	0.01633	60.088	0.01499	60.23	0.00672	60.147	0.0024	60.235	-0.00254	60.144	-0.00286	60.419	0.001
60.389	0.10304	56.5569	0.01643	60.143	0.01508	60.285	0.00677	60.202	0.00246	60.291	-0.00253	60.196	-0.00286	60.473	0.001
60.445	0.10308	56.6133	0.01648	60.198	0.01513	60.34	0.00679	60.258	0.00249	60.346	-0.0025	60.25	-0.00284	60.529	0.001
60.502	0.10312	56.6697	0.01652	60.253	0.01517	60.395	0.00685	60.314	0.00253	60.402	-0.00248	60.306	-0.00281	60.585	0.001
60.557	0.10315	56.7272	0.0166	60.309	0.01525	60.451	0.00694	60.369	0.00258	60.456	-0.00248	60.362	-0.00281	60.642	0.001
60.611	0.1032	56.7826	0.01663	60.363	0.01527	60.509	0.00699	60.425	0.00262	60.511	-0.00247	60.418	-0.0028	60.698	0.001
60.664	0.10324	56.839	0.01669	60.418	0.01533	60.565	0.00704	60.481	0.00266	60.567	-0.00244	60.472	-0.0028	60.752	0.001
60.718	0.10328	56.8964	0.01677	60.474	0.0154	60.619	0.00706	60.537	0.00268	60.624	-0.00241	60.528	-0.00278	60.804	0.001
60.773	0.10332	56.9539	0.01683	60.53	0.01545	60.671	0.00709	60.591	0.0027	60.68	-0.00239	60.583	-0.00277	60.858	0.001
60.829	0.10336	57.0103	0.01689	60.585	0.01552	60.725	0.00717	60.644	0.00272	60.735	-0.00238	60.64	-0.00276	60.912	0.001
60.884	0.10341	57.0656	0.01693	60.639	0.01555	60.78	0.00719	60.696	0.00276	60.789	-0.00237	60.696	-0.00275	60.968	0.001
60.939	0.10344	57.12	0.01701	60.692	0.01563	60.835	0.00725	60.751	0.00281	60.843	-0.00237	60.75	-0.00274	61.023	0.001
60.993	0.10352	57.1764	0.01707	60.747	0.01568	60.891	0.0073	60.806	0.00287	60.895	-0.00235	60.804	-0.00273	61.078	0.001
61.048	0.10357	57.2328	0.01712	60.802	0.01573	60.946	0.00736	60.862	0.0029	60.95	-0.00234	60.858	-0.0027	61.133	0.001
61.104	0.10361	57.2903	0.01718	60.858	0.01579	61.001	0.00743	60.917	0.00291	61.005	-0.00232	60.912	-0.00268	61.187	0.001
61.16	0.10365	57.3477	0.01725	60.914	0.01585	61.055	0.00749	60.972	0.00296	61.061	-0.00229	60.967	-0.00268	61.242	0.001
61.215	0.10366	57.4041	0.01733	60.969	0.01592	61.11	0.00751	61.027	0.00302	61.116	-0.00227	61.022	-0.00267	61.298	0.001
61.269	0.10373	57.4585	0.01739	61.022	0.01598	61.166	0.00759	61.081	0.00307	61.171	-0.00225	61.078	-0.00266	61.355	0.001
61.323	0.10378	57.5138	0.01745	61.076	0.01603	61.222	0.00763	61.137	0.0031	61.225	-0.00223	61.134	-0.00266	61.41	0.001
61.378	0.10382	57.5713	0.01753	61.132	0.01611	61.277	0.00766	61.193	0.00312	61.28	-0.00221	61.188	-0.00267	61.465	0.001
61.434	0.10387	57.6297	0.0176	61.189	0.01618	61.33	0.00772	61.248	0.00316	61.336	-0.0022	61.242	-0.00267	61.519	0.001
61.49	0.10393	57.6861	0.01766	61.244	0.01623	61.385	0.00778	61.302	0.0032	61.392	-0.00219	61.297	-0.00262	61.574	0.001
61.545	0.10398	57.7426	0.01772	61.299	0.01629	61.441	0.00785	61.356	0.00325	61.448	-0.00217	61.354	-0.0026	61.629	0.001
61.599	0.10401	57.798	0.0178	61.353	0.01636	61.497	0.0079	61.411	0.0033	61.503	-0.00213	61.409	-0.0026	61.685	0.001
61.653	0.10406	57.8544	0.01785	61.408	0.01641	61.551	0.00794	61.468	0.00336	61.557	-0.0021	61.464	-0.00257	61.741	0.001
61.708	0.10412	57.9118	0.0179	61.464	0.01645	61.607	0.00798	61.523	0.00338	61.611	-0.00207	61.518	-0.00258	61.796	0.001
61.763	0.10417	57.9682	0.01797	61.519	0.01653	61.66	0.00806	61.578	0.00338	61.667	-0.00207	61.573	-0.00257	61.849	0.001
61.818	0.1042	58.0246	0.01804	61.574	0.01659	61.715	0.00811	61.632	0.00342	61.722	-0.00206	61.629	-0.00256	61.903	0.001
61.874	0.10423	58.08	0.01808	61.628	0.01662	61.771	0.00819	61.685	0.00348	61.778	-0.00204	61.684	-0.00255	61.958	0.001
61.928	0.10428	58.1344	0.01815	61.681	0.01669	61.825	0.00823	61.741	0.0035	61.832	-0.00203	61.739	-0.00255	62.013	0.001
61.984	0.10435	58.1918	0.01821	61.737	0.01675	61.88	0.00829	61.796	0.00355	61.886	-0.00204	61.794	-0.00253	62.069	0.001
62.041	0.10438	58.2492	0.01831	61.793	0.01684	61.935	0.00833	61.851	0.00359	61.942	-0.00201	61.848	-0.0025	62.124	0.001
62.098	0.1044	58.3067	0.01836	61.849	0.01688	61.99	0.00837	61.905	0.00363	61.997	-0.00198	61.903	-0.00249	62.179	0.001
62.154	0.10442	58.3621	0.01842	61.903	0.01694	62.047	0.00845	61.96	0.00365	62.052	-0.00196	61.958	-0.0025	62.234	0.001
62.207	0.10445	58.4174	0.01847	61.957	0.01699	62.105	0.00851	62.016	0.00366	62.107	-0.00195	62.012	-0.00249	62.289	0.001
62.26	0.1045	58.4749	0.01852	62.013	0.01704	62.16	0.00854	62.075	0.00372	62.163	-0.00192	62.067	-0.00249	62.346	0.001
62.314	0.10455	58.5344	0.0186	62.071	0.01711	62.213	0.00858	62.132	0.00377	62.218	-0.00188	62.122	-0.00248	62.402	0.001
62.369	0.10462	58.5928	0.01866	62.128	0.01717	62.266	0.00863	62.185	0.0038	62.272	-0.00186	62.178	-0.00248	62.457	0.001
62.424	0.10468	58.6472	0.01874	62.181	0.01724	62.319	0.00867	62.239	0.00384	62.328	-0.00184	62.233	-0.00246	62.511	0.001
62.479	0.10472	58.7026	0.01882	62.235	0.01731	62.375	0.00871	62.292	0.00388	62.384	-0.00182	62.288	-0.00243	62.563	0.001
62.534	0.10473	58.7569	0.01888	62.288	0.01737	62.431	0.00875	62.347	0.00393	62.439	-0.00181	62.346	-0.00241	62.618	0.001
62.589	0.10479	58.8123	0.01894	62.342	0.01743	62.486	0.00881	62.402	0.00398	62.493	-0.0018	62.401	-0.00242	62.673	0.001
62.642	0.10486	58.8697	0.01902	62.398	0.0175	62.541	0.00887	62.456	0.004	62.546	-0.00178	62.455	-0.00242	62.729	0.001
62.698	0.1049	58.9261	0.01908	62.453	0.01756	62.595	0.00889	62.511	0.00403	62.6	-0.00176	62.51	-0.00239	62.784	0.001
62.755	0.10496	58.9826	0.01914	62.508	0.01761	62.649	0.00895	62.567	0.00408	62.656	-0.00173	62.563	-0.00238	62.839	0.001
62.812	0.10502	59.039	0.01919	62.563	0.01767	62.705	0.00902	62.622	0.00412	62.712	-0.00171	62.617	-0.00237	62.893	0.001
62.867	0.10505	59.0944	0.01925	62.617	0.01771	62.761	0.00908	62.677	0.00417	62.768	-0.00169	62.672	-0.00237	62.949	0.001
62.92	0.10506	59.1508	0.01934	62.672	0.0178	62.818	0.00911	62.733	0.00419	62.822	-0.00165	62.727	-0.00234	63.005	0.001
62.974	0.10512	59.2082	0.01944	62.728	0.01789	62.873	0.00914	62.789	0.00425	62.877	-0.00164	62.782	-0.00233	63.06	0.001
63.029	0.1052	59.2656	0.01948	62.784	0.01793	62.927	0.0092	62.845	0.00428	62.931	-0.00163	62.838	-0.00232	63.114	0.001
63.085	0.10525	59.3231	0.01952	62.84	0.01797	62.981	0.00924	62.9	0.00429	62.986	-0.00161	62.893	-0.00229	63.169	0.001
63.14	0.10528	59.3785	0.01957	62.894	0.01801	63.036	0.0093	62.954	0.00431	63.042	-0.00157	62.948	-0.00229	63.223	0.001
63.195	0.10533	59.4349	0.01965	62.949	0.01809	63.092	0.00937	63.008	0.00436	63.097	-0.00154	63.004	-0.00228	63.279	0.001
63.25	0.10539	59.4903	0.01972	63.003	0.01815	63.148	0.00941	63.063	0.00437	63.152	-0.00151	63.059	-0.00228	63.335	0.001
63.303	0.10545	59.5467	0.01977	63.058	0.0182	63.203	0.00945	63.118	0.00441	63.207	-0.00149	63.113	-0.00228	63.39	0.001
63.358	0.10551	59.6031	0.01984	63.113	0.01827	63.257	0.00946	63.173	0.00442	63.261	-0.00146	63.168	-0.00227	63.445	0.001
63.415	0.10554	59.6595	0.01993	63.168	0.01835	63.31	0.0095	63.228	0.00447	63.317	-0.00145	63.222	-0.00226	63.499	0.001
63.471	0.10559	59.7169	0.01999	63.224	0.0184	63.365	0.00957	63.282	0.00453	63.373	-0.00142	63.278	-0.00226	63.553	0.001
63.526	0.10562	59.7723	0.02005	63.278	0.01847	63.42	0.00961	63.336	0.00456	63.428	-0.00141	63.334	-0.00225	63.609	0.001
63.58	0.10565	59.8277	0.02012	63.332	0.01853	63.476	0.00967	63.392	0.00459	63.482	-0.00139	63.389	-0.00224	63.663	0.001
63.635	0.10571	59.8841	0.0202	63.387	0.0186	63.531	0.00968	63.448	0.00465	63.535	-0.00137	63.444	-0.00224	63.718	0.001
63.689	0.10577	59.9415	0.02026	63.443	0.01866	63.587	0.00975	63.503	0.00469	63.59	-0.00135	63.498	-0.00225	63.773	0.001
63.745	0.10582	59.999	0.0203	63.499	0.0187	63.643	0.0098	63.558	0.00473	63.646	-0.00133	63.552	-0.00223	63.829	0.001
63.802	0.10585	60.0554	0.02037	63.554	0.01877	63.698	0.00985	63.613	0.00476	63.701	-0.00131	63.608	-0.00223	63.884	0.001
63.857	0.10589	60.1128	0.02043	63.61	0.01882	63.754	0.0099	63.668	0.00481	63.757	-0.0013	63.663	-0.00222	63.942	0.001
63.911	0.10594	60.1692	0.02049	63.665	0.01887	63.809	0.00995	63.723	0.00486	63.812	-0.00129	63.718	-0.00222	63.998	0.001
63.964	0.10599	60.2246	0.02056	63.719	0.01894	63.863	0.00999	63.78	0.00488	63.868	-0.00127	63.773	-0.00221	64.052	0.001
64.017	0.10603	60.2831	0.02065	63.776	0.01903	63.917	0.01003	63.835	0.00489	63.924	-0.00124	63.828	-0.00217	64.106	0.001
64.072	0.10609	60.3395	0.02068	63.831	0.01905	63.97	0.01007	63.89	0.00494	63.981	-0.0012	63.884	-0.00217	64.159	0.001
64.127	0.10613	60.3959	0.02072	63.886	0.01909	64.024	0.01015	63.944	0.00497	64.035	-0.00118	63.941	-0.00215	64.213	0.001
64.184	0.10619	60.4513	0.02074	63.94	0.01911	64.08	0.0102	63.996	0.00504	64.089	-0.00117	63.997	-0.00213	64.269	0.001
64.24	0.10623	60.5046	0.02083	63.992	0.01919	64.135	0.01025	64.05	0.00508	64.142	-0.00116	64.051	-0.00213	64.324	0.001
64.294	0.10626	60.56	0.02094	64.046	0.01929	64.191	0.01028	64.105	0.00512	64.196	-0.00113	64.104	-0.00211	64.379	0.001
64.348	0.10633	60.6164	0.02097	64.101	0.01933	64.247	0.01033	64.161	0.00518	64.251	-0.00113	64.158	-0.00208	64.434	0.001
64.403	0.10638	60.6739	0.02102	64.157	0.01937	64.301	0.01041	64.217	0.0052	64.306	-0.00113	64.213	-0.00206	64.488	0.001
64.46	0.1064	60.7313	0.02108	64.213	0.01942	64.356	0.01044	64.273	0.00525	64.361	-0.0011	64.269	-0.00205	64.543	0.001
64.515	0.10641	60.7887	0.02117	64.269	0.01951	64.411	0.01046	64.328	0.00532	64.416	-0.00108	64.323	-0.00203	64.599	0.001
64.569	0.10646	60.8451	0.02123	64.324	0.01957	64.468	0.01052	64.382	0.00534	64.47	-0.00105	64.377	-0.00202	64.655	0.001
64.623	0.10651	60.9005	0.02129	64.378	0.01963	64.522	0.01058	64.438	0.00534	64.525	-0.00105	64.432	-0.00205	64.711	0.001
64.679	0.10656	60.9579	0.02136	64.434	0.01969	64.575	0.01065	64.493	0.00537	64.581	-0.00102	64.486	-0.00205	64.766	0.001
64.735	0.10662	61.0144	0.02142	64.489	0.01975	64.629	0.01067	64.547	0.0054	64.638	-0.000967358	64.541	-0.00202	64.82	0.001
64.791	0.10668	61.0697	0.0215	64.543	0.01981	64.685	0.01071	64.602	0.00547	64.694	-0.000949439	64.597	-0.00201	64.875	0.001
64.845	0.1067	61.1262	0.02158	64.598	0.01989	64.742	0.01076	64.657	0.00549	64.75	-0.000961972	64.654	-0.00199	64.93	0.001
64.9	0.10672	61.1815	0.02163	64.652	0.01994	64.797	0.01081	64.713	0.00554	64.804	-0.000947097	64.711	-0.00198	64.985	0.001
64.953	0.10676	61.239	0.0217	64.708	0.02001	64.852	0.01084	64.769	0.00561	64.857	-0.000913972	64.765	-0.00195	65.039	0.001
65.008	0.10684	61.2974	0.02179	64.765	0.02009	64.907	0.01089	64.823	0.00563	64.912	-0.0008748	64.82	-0.00194	65.093	0.001
65.064	0.10689	61.3539	0.02184	64.82	0.02014	64.961	0.01092	64.878	0.00564	64.967	-0.000856935	64.874	-0.00192	65.147	0.001
65.12	0.10695	61.4092	0.0219	64.874	0.0202	65.016	0.01097	64.932	0.00566	65.022	-0.00084516	64.929	-0.0019	65.202	0.001
65.175	0.10698	61.4636	0.02195	64.927	0.02024	65.071	0.01102	64.986	0.00569	65.077	-0.00082124	64.984	-0.0019	65.259	0.001
65.228	0.10704	61.519	0.02203	64.981	0.02032	65.126	0.01107	65.042	0.00578	65.132	-0.000803411	65.039	-0.00189	65.315	0.001
65.283	0.10709	61.5774	0.02211	65.038	0.02039	65.181	0.01109	65.098	0.00584	65.186	-0.000785586	65.093	-0.0019	65.37	0.001
65.34	0.10713	61.6339	0.0222	65.093	0.02047	65.236	0.01113	65.153	0.00588	65.241	-0.00076778	65.147	-0.00186	65.425	0.001
65.399	0.10717	61.6913	0.02227	65.149	0.02054	65.291	0.01118	65.207	0.00592	65.297	-0.000753027	65.202	-0.00182	65.48	0.001
65.455	0.10723	61.7467	0.02233	65.203	0.0206	65.348	0.01125	65.262	0.00598	65.352	-0.00074131	65.258	-0.00184	65.535	0.001
65.508	0.10729	61.8031	0.02238	65.258	0.02064	65.404	0.01131	65.317	0.00601	65.408	-0.000741736	65.313	-0.00182	65.591	0.001
65.56	0.10732	61.8595	0.02243	65.313	0.02069	65.46	0.01137	65.375	0.00603	65.463	-0.000723969	65.369	-0.0018	65.648	0.001
65.614	0.10736	61.9179	0.02252	65.37	0.02077	65.513	0.01141	65.432	0.00603	65.518	-0.000675914	65.424	-0.00178	65.702	0.001
65.669	0.10743	61.9764	0.02258	65.427	0.02083	65.567	0.01142	65.486	0.00607	65.573	-0.000640006	65.479	-0.00178	65.756	0.001
65.724	0.10749	62.0328	0.02264	65.482	0.02088	65.621	0.01146	65.539	0.00612	65.63	-0.000628363	65.534	-0.00178	65.81	0.001
65.78	0.10753	62.0872	0.02271	65.535	0.02095	65.676	0.0115	65.593	0.00615	65.685	-0.000619737	65.59	-0.00172	65.863	0.001
65.834	0.10757	62.1415	0.02276	65.588	0.021	65.731	0.01155	65.647	0.00619	65.74	-0.000608092	65.647	-0.00171	65.918	0.001
65.889	0.10764	62.1959	0.02284	65.641	0.02107	65.786	0.01159	65.702	0.00625	65.794	-0.000584346	65.702	-0.00172	65.973	0.001
65.943	0.10766	62.2533	0.02291	65.697	0.02114	65.841	0.01162	65.757	0.00629	65.846	-0.000563622	65.756	-0.00174	66.029	0.001
65.999	0.10769	62.3097	0.02296	65.752	0.02118	65.895	0.01165	65.811	0.00634	65.9	-0.000558044	65.809	-0.00173	66.084	0.001
66.055	0.10775	62.3672	0.02304	65.808	0.02126	65.949	0.0117	65.867	0.00637	65.955	-0.00052528	65.861	-0.00169	66.139	0.001
66.111	0.1078	62.4236	0.0231	65.863	0.02131	66.005	0.01174	65.921	0.00643	66.011	-0.000513694	65.916	-0.00168	66.194	0.001
66.166	0.10783	62.479	0.02315	65.917	0.02136	66.061	0.01183	65.976	0.00647	66.067	-0.000505135	65.971	-0.00171	66.249	0.001
66.22	0.10788	62.5354	0.02322	65.972	0.02143	66.117	0.01191	66.032	0.0065	66.122	-0.00047846	66.027	-0.00169	66.305	0.001
66.275	0.10792	62.5928	0.02329	66.028	0.02149	66.173	0.01192	66.088	0.00656	66.177	-0.000451802	66.083	-0.00168	66.36	0.001
66.33	0.10798	62.6503	0.02338	66.084	0.02158	66.227	0.01195	66.144	0.0066	66.231	-0.00043722	66.139	-0.00167	66.414	0.001
66.386	0.10801	62.7077	0.02341	66.14	0.0216	66.282	0.01197	66.198	0.0066	66.287	-0.000416635	66.194	-0.00164	66.469	0.001
66.441	0.10804	62.7631	0.02348	66.194	0.02167	66.337	0.01205	66.253	0.00664	66.343	-0.000414153	66.249	-0.00163	66.523	0.001
66.495	0.10808	62.8205	0.02349	66.25	0.02168	66.393	0.01209	66.308	0.00669	66.397	-0.00040864	66.304	-0.00164	66.579	0.001
66.55	0.10812	62.8759	0.02355	66.304	0.02174	66.447	0.01211	66.363	0.00678	66.452	-0.00040314	66.359	-0.00163	66.636	0.001
66.604	0.10818	62.9323	0.02363	66.359	0.02181	66.502	0.01217	66.418	0.00682	66.507	-0.000391619	66.413	-0.0016	66.691	0.001
66.658	0.10823	62.9887	0.02369	66.414	0.02187	66.556	0.01225	66.473	0.00681	66.562	-0.000353008	66.467	-0.00159	66.745	0.001
66.714	0.10826	63.0441	0.02377	66.468	0.02194	66.61	0.01231	66.528	0.00684	66.618	-0.000341522	66.522	-0.00157	66.799	0.001
66.77	0.10831	63.1005	0.02385	66.523	0.02201	66.665	0.01235	66.582	0.00693	66.673	-0.000342069	66.578	-0.00157	66.853	0.001
66.825	0.10833	63.1569	0.0239	66.578	0.02206	66.721	0.01242	66.636	0.00699	66.728	-0.000309529	66.635	-0.00156	66.91	0.001
66.88	0.10838	63.2123	0.02398	66.632	0.02214	66.777	0.01246	66.692	0.00704	66.782	-0.000292034	66.69	-0.00152	66.964	0.001
66.935	0.10841	63.2697	0.02403	66.688	0.02219	66.832	0.01249	66.748	0.00713	66.837	-0.000250513	66.745	-0.00151	67.019	0.001
66.99	0.10844	63.3272	0.02412	66.744	0.02227	66.887	0.01251	66.804	0.00716	66.892	-0.000236065	66.798	-0.00151	67.074	0.001
67.046	0.10849	63.3846	0.02416	66.8	0.0223	66.942	0.01255	66.858	0.0072	66.947	-0.000218622	66.852	-0.0015	67.129	0.001
67.103	0.10853	63.44	0.02422	66.854	0.02236	66.996	0.01263	66.913	0.00721	67.002	-0.00020119	66.908	-0.00149	67.185	0.001
67.158	0.10857	63.4974	0.02429	66.91	0.02242	67.052	0.01265	66.968	0.00725	67.057	-0.000186772	66.963	-0.00149	67.242	0.001
67.212	0.10863	63.5528	0.02435	66.964	0.02248	67.109	0.01269	67.023	0.00731	67.112	-0.000163361	67.019	-0.0015	67.298	0.001
67.265	0.10866	63.6082	0.02441	67.018	0.02254	67.164	0.01275	67.08	0.00732	67.167	-0.000157965	67.073	-0.00149	67.352	0.001
67.318	0.10871	63.6667	0.02447	67.075	0.0226	67.218	0.01281	67.135	0.00732	67.224	-0.000155594	67.129	-0.00149	67.406	0.001
67.373	0.10877	63.7241	0.02453	67.131	0.02265	67.271	0.01283	67.19	0.00735	67.28	-0.000117237	67.184	-0.00147	67.46	0.001
67.428	0.1088	63.7805	0.02458	67.186	0.02269	67.325	0.01286	67.244	0.00739	67.335	-8.78852e-05	67.241	-0.00141	67.514	0.001
67.483	0.10883	63.8369	0.0246	67.241	0.02272	67.379	0.01293	67.296	0.00745	67.389	-7.65177e-05	67.297	-0.00139	67.57	0.001
67.54	0.10889	63.8892	0.0247	67.292	0.02281	67.434	0.01299	67.351	0.0075	67.443	-8.01332e-05	67.351	-0.0014	67.624	0.001
67.595	0.10893	63.9456	0.02478	67.347	0.02289	67.49	0.013	67.405	0.00757	67.496	-5.0799e-05	67.404	-0.00138	67.679	0.001
67.65	0.10897	64.002	0.02486	67.402	0.02296	67.547	0.01303	67.461	0.00763	67.552	-2.4512e-05	67.459	-0.00137	67.733	0.001
67.705	0.10902	64.0585	0.0249	67.457	0.023	67.602	0.01309	67.517	0.00761	67.607	-1.61837e-05	67.513	-0.00136	67.788	0.001
67.76	0.10904	64.1159	0.02497	67.513	0.02307	67.656	0.01314	67.573	0.00767	67.662	-4.8697e-06	67.569	-0.00135	67.843	0.001
67.815	0.10909	64.1733	0.02507	67.569	0.02316	67.711	0.01317	67.628	0.00773	67.717	3.63391e-05	67.623	-0.00134	67.899	0.001
67.87	0.10912	64.2287	0.02516	67.623	0.02324	67.767	0.0132	67.682	0.00779	67.771	8.35118e-05	67.678	-0.00134	67.955	0.001
67.924	0.10917	64.2851	0.0252	67.678	0.02328	67.822	0.01322	67.738	0.00783	67.825	9.47946e-05	67.733	-0.00136	68.01	0.001
67.98	0.1092	64.3426	0.02525	67.734	0.02333	67.876	0.01326	67.793	0.00785	67.881	8.51339e-05	67.787	-0.00135	68.065	0.001
68.036	0.10925	64.399	0.02529	67.789	0.02336	67.931	0.01331	67.848	0.00788	67.938	0.000135193	67.842	-0.00133	68.12	0.001
68.092	0.10929	64.4554	0.02535	67.844	0.02342	67.986	0.01337	67.902	0.00794	67.994	0.000158364	67.898	-0.00132	68.174	0.001
68.146	0.10936	64.5108	0.02542	67.898	0.02348	68.043	0.01343	67.957	0.00796	68.048	0.000160654	67.954	-0.00134	68.23	0.001
68.2	0.10937	64.5661	0.02546	67.952	0.02353	68.098	0.01343	68.013	0.00797	68.103	0.000150997	68.01	-0.00134	68.285	0.001
68.254	0.1094	64.6246	0.02552	68.009	0.02358	68.152	0.01348	68.069	0.00801	68.157	0.000168201	68.064	-0.00131	68.34	0.001
68.309	0.10947	64.6821	0.02561	68.065	0.02367	68.207	0.01349	68.124	0.00806	68.212	0.00020625	68.119	-0.0013	68.394	0.001
68.365	0.10954	64.7385	0.02566	68.12	0.02371	68.26	0.01353	68.179	0.00811	68.268	0.000217438	68.174	-0.00131	68.449	0.001
68.42	0.10961	64.7939	0.02571	68.174	0.02375	68.316	0.01362	68.233	0.00814	68.323	0.000231611	68.23	-0.00132	68.503	0.001
68.475	0.10961	64.8492	0.02576	68.228	0.02381	68.371	0.01366	68.287	0.00819	68.378	0.000248753	68.284	-0.00132	68.559	0.001
68.528	0.10963	64.9056	0.02586	68.283	0.0239	68.426	0.0137	68.342	0.00825	68.432	0.000262919	68.339	-0.00134	68.614	0.001
68.584	0.10968	64.9631	0.02591	68.339	0.02395	68.481	0.01373	68.397	0.00833	68.486	0.000306843	68.394	-0.00133	68.67	0.001
68.642	0.10971	65.0195	0.02596	68.394	0.02399	68.536	0.01375	68.452	0.00834	68.541	0.000320968	68.448	-0.00128	68.725	0.001
68.699	0.10975	65.0759	0.02603	68.449	0.02406	68.591	0.01379	68.507	0.00837	68.597	0.000352918	68.502	-0.00126	68.78	0.001
68.754	0.10981	65.1313	0.02613	68.503	0.02415	68.648	0.01381	68.562	0.00841	68.653	0.000358084	68.558	-0.00126	68.835	0.001
68.808	0.10986	65.1867	0.02615	68.557	0.02417	68.705	0.01387	68.618	0.00845	68.708	0.000357315	68.614	-0.00125	68.89	0.001
68.86	0.10991	65.2451	0.0262	68.614	0.02422	68.76	0.01395	68.675	0.0085	68.763	0.000383292	68.67	-0.00125	68.947	0.001
68.914	0.10991	65.3036	0.02628	68.671	0.02429	68.813	0.01398	68.731	0.00855	68.817	0.000415207	68.725	-0.00125	69.002	0.001
68.969	0.10997	65.361	0.02631	68.727	0.02432	68.867	0.01401	68.786	0.0086	68.872	0.00042927	68.78	-0.00123	69.057	0.001
69.024	0.11003	65.4174	0.02634	68.782	0.02435	68.92	0.01406	68.839	0.00863	68.929	0.000458138	68.834	-0.00124	69.111	0.001
69.08	0.11004	65.4718	0.02639	68.835	0.0244	68.976	0.01411	68.892	0.00865	68.984	0.000451402	68.888	-0.00122	69.163	0.001
69.135	0.11007	65.5262	0.02646	68.888	0.02446	69.031	0.01416	68.946	0.00874	69.04	0.000456524	68.946	-0.00117	69.218	0.001
69.189	0.11009	65.5815	0.02653	68.942	0.02453	69.086	0.0142	69.002	0.0088	69.094	0.000458705	69.001	-0.00118	69.272	0.001
69.243	0.11016	65.639	0.0266	68.998	0.02459	69.142	0.01422	69.057	0.00883	69.147	0.000484619	69.056	-0.00117	69.328	0.001
69.298	0.11021	65.6954	0.02666	69.053	0.02465	69.196	0.0143	69.112	0.00886	69.201	0.000513466	69.11	-0.00116	69.384	0.001
69.354	0.11023	65.7528	0.02672	69.109	0.0247	69.25	0.01436	69.168	0.0089	69.255	0.000530442	69.162	-0.00115	69.439	0.001
69.411	0.11026	65.8092	0.02677	69.164	0.02475	69.306	0.01439	69.222	0.00899	69.311	0.00055034	69.217	-0.00115	69.494	0.001
69.467	0.11031	65.8646	0.02684	69.218	0.02481	69.362	0.01444	69.276	0.00905	69.367	0.000590952	69.272	-0.00115	69.549	0.001
69.522	0.11034	65.92	0.02689	69.272	0.02486	69.418	0.01446	69.332	0.00905	69.423	0.000625617	69.327	-0.00113	69.605	0.001
69.576	0.1104	65.9764	0.02697	69.327	0.02494	69.473	0.01451	69.388	0.00907	69.477	0.000633658	69.383	-0.00112	69.66	0.001
69.631	0.11044	66.0349	0.02705	69.384	0.02501	69.527	0.01455	69.445	0.00911	69.532	0.000659427	69.439	-0.00112	69.715	0.001
69.686	0.11047	66.0933	0.02705	69.441	0.02502	69.581	0.01458	69.499	0.00916	69.587	0.000673351	69.494	-0.0011	69.769	0.001
69.741	0.11051	66.1487	0.02711	69.495	0.02507	69.637	0.01466	69.553	0.00919	69.643	0.000681337	69.549	-0.00109	69.823	0.001
69.795	0.11055	66.2041	0.02718	69.549	0.02513	69.693	0.01468	69.607	0.00922	69.697	0.000704126	69.604	-0.00108	69.88	0.001
69.849	0.11058	66.2595	0.02724	69.603	0.02519	69.747	0.01471	69.663	0.00929	69.752	0.000732794	69.659	-0.00107	69.936	0.001
69.904	0.11063	66.3169	0.02731	69.659	0.02525	69.801	0.01476	69.718	0.00932	69.807	0.000755536	69.713	-0.00106	69.991	0.001
69.96	0.11067	66.3733	0.02735	69.714	0.02529	69.855	0.01479	69.773	0.00936	69.862	0.000787121	69.767	-0.00102	70.046	0.001
70.016	0.11071	66.4297	0.0274	69.769	0.02534	69.91	0.01483	69.827	0.00942	69.919	0.000812749	69.822	-0.001	70.099	0.001
70.071	0.11079	66.4851	0.02746	69.823	0.0254	69.967	0.01486	69.882	0.00948	69.974	0.000832493	69.879	-0.000987528	70.154	0.001
70.126	0.11082	66.5415	0.0275	69.878	0.02543	70.022	0.01493	69.937	0.00954	70.028	0.000849291	69.936	-0.000991522	70.21	0.001
70.181	0.11084	66.5979	0.02757	69.933	0.0255	70.076	0.01499	69.993	0.00959	70.082	0.000845437	69.99	-0.000999148	70.265	0.001
70.236	0.11088	66.6554	0.02764	69.989	0.02557	70.131	0.015	70.048	0.00961	70.136	0.00085043	70.045	-0.00101	70.32	0.001
70.29	0.11095	66.7118	0.02772	70.044	0.02564	70.186	0.01504	70.103	0.00966	70.192	0.000881906	70.098	-0.000985181	70.374	0.001
70.346	0.111	66.7682	0.02778	70.099	0.0257	70.242	0.01512	70.158	0.00968	70.248	0.000919253	70.153	-0.000959965	70.429	0.001
70.404	0.11104	66.8246	0.02782	70.154	0.02573	70.297	0.01519	70.213	0.00973	70.303	0.000935979	70.209	-0.000960307	70.485	0.001
70.459	0.11106	66.8821	0.02788	70.21	0.02579	70.353	0.01523	70.268	0.00979	70.358	0.00094975	70.264	-0.000927821	70.542	0.001
70.513	0.1111	66.9374	0.02793	70.264	0.02584	70.41	0.01526	70.323	0.00982	70.412	0.000978245	70.319	-0.000935459	70.599	0.001
70.565	0.11114	66.9928	0.02799	70.318	0.02589	70.465	0.01528	70.38	0.00984	70.467	0.001	70.373	-0.00094673	70.652	0.001
70.618	0.11121	67.0523	0.02805	70.376	0.02595	70.519	0.01532	70.436	0.00985	70.523	0.00101	70.428	-0.000939783	70.705	0.001
70.674	0.11125	67.1097	0.02808	70.432	0.02598	70.572	0.01538	70.491	0.00987	70.58	0.00102	70.484	-0.000929205	70.759	0.001
70.729	0.11126	67.1651	0.02812	70.486	0.02602	70.625	0.01541	70.545	0.0099	70.636	0.00104	70.541	-0.000900435	70.813	0.001
70.785	0.11132	67.2205	0.02816	70.54	0.02606	70.68	0.01546	70.597	0.00998	70.688	0.00105	70.597	-0.000875318	70.87	0.001
70.841	0.11135	67.2749	0.0282	70.593	0.0261	70.735	0.01549	70.651	0.01004	70.742	0.00107	70.652	-0.000879319	70.924	0.001
70.895	0.11141	67.3313	0.02825	70.648	0.02614	70.792	0.01554	70.706	0.01007	70.796	0.00109	70.705	-0.000861479	70.979	0.001
70.949	0.11146	67.3877	0.02833	70.703	0.02622	70.847	0.0156	70.762	0.01012	70.852	0.00112	70.758	-0.000865469	71.034	0.001
71.004	0.11152	67.4441	0.0284	70.758	0.02628	70.901	0.01565	70.817	0.01017	70.907	0.00114	70.813	-0.000865834	71.089	0.001
71.06	0.11155	67.5005	0.02843	70.813	0.0263	70.955	0.0157	70.872	0.01019	70.962	0.00114	70.869	-0.000877108	71.143	0.001
71.116	0.11159	67.5569	0.0285	70.868	0.02637	71.011	0.01575	70.927	0.01025	71.017	0.00116	70.924	-0.000862938	71.199	0.001
71.171	0.11161	67.6133	0.02858	70.923	0.02644	71.068	0.01577	70.982	0.01031	71.072	0.00117	70.979	-0.000837883	71.255	0.001
71.224	0.11164	67.6697	0.02862	70.978	0.02648	71.123	0.01584	71.039	0.01038	71.126	0.00119	71.034	-0.000834626	71.311	0.001
71.279	0.11169	67.7272	0.02868	71.034	0.02654	71.178	0.01589	71.095	0.01039	71.181	0.00121	71.088	-0.000824106	71.366	0.001
71.335	0.11172	67.7856	0.02871	71.091	0.02657	71.231	0.01592	71.149	0.01042	71.238	0.00125	71.142	-0.000791823	71.42	0.001
71.391	0.11178	67.841	0.02876	71.145	0.02662	71.286	0.01597	71.203	0.01047	71.294	0.00126	71.198	-0.000752322	71.475	0.001
71.446	0.11182	67.8954	0.02879	71.198	0.02665	71.342	0.01601	71.256	0.0105	71.348	0.00127	71.254	-0.000749104	71.53	0.001
71.501	0.11185	67.9508	0.02882	71.252	0.02668	71.398	0.01609	71.312	0.01054	71.403	0.00128	71.31	-0.000749513	71.585	0.001
71.555	0.11187	68.0082	0.0289	71.308	0.02675	71.453	0.01614	71.369	0.01057	71.458	0.00131	71.364	-0.00074266	71.639	0.001
71.609	0.11195	68.0667	0.02896	71.365	0.02681	71.508	0.01613	71.424	0.01061	71.513	0.00134	71.419	-0.000728574	71.694	0.001
71.664	0.11199	68.1241	0.02905	71.421	0.02689	71.562	0.01619	71.479	0.01066	71.569	0.00136	71.474	-0.000710877	71.75	0.001
71.719	0.11203	68.1805	0.02911	71.476	0.02694	71.616	0.01625	71.533	0.01069	71.622	0.00135	71.529	-0.00070767	71.805	0.001
71.775	0.11205	68.2359	0.02916	71.53	0.02699	71.672	0.0163	71.588	0.01075	71.677	0.00137	71.585	-0.000689998	71.861	0.001
71.83	0.1121	68.2903	0.02923	71.583	0.02706	71.727	0.01636	71.643	0.01083	71.732	0.0014	71.639	-0.000686792	71.915	0.001
71.886	0.11215	68.3477	0.02928	71.639	0.0271	71.781	0.01638	71.697	0.01086	71.787	0.00143	71.693	-0.000683589	71.97	0.001
71.943	0.1122	68.4031	0.02933	71.693	0.02715	71.836	0.01642	71.753	0.01089	71.843	0.00143	71.748	-0.000644241	72.024	0.001
72.001	0.11224	68.4605	0.0294	71.749	0.02722	71.892	0.01647	71.807	0.01091	71.898	0.00147	71.804	-0.000633841	72.079	0.001
72.056	0.11226	68.5159	0.02946	71.803	0.02728	71.949	0.01653	71.862	0.01094	71.953	0.00149	71.86	-0.000623447	72.134	0.001
72.109	0.1123	68.5723	0.02952	71.858	0.02733	72.006	0.01658	71.919	0.01102	72.008	0.00153	71.914	-0.000623879	72.19	0.001
72.162	0.11234	68.6297	0.02956	71.914	0.02737	72.062	0.01664	71.976	0.01105	72.063	0.00154	71.969	-0.000631541	72.248	0.001
72.214	0.11238	68.6882	0.02961	71.971	0.02741	72.115	0.01667	72.032	0.01106	72.117	0.00152	72.024	-0.00061754	72.303	0.001
72.269	0.11243	68.7467	0.02965	72.028	0.02745	72.168	0.0167	72.086	0.01111	72.172	0.00154	72.079	-0.000607157	72.358	0.001
72.324	0.11247	68.802	0.0297	72.082	0.0275	72.221	0.01673	72.139	0.01115	72.229	0.00157	72.134	-0.000589566	72.412	0.001
72.38	0.11251	68.8564	0.02977	72.135	0.02757	72.276	0.01678	72.192	0.01119	72.285	0.00157	72.189	-0.000543137	72.464	0.001
72.435	0.11255	68.9108	0.02982	72.188	0.02762	72.332	0.01684	72.246	0.01126	72.34	0.00159	72.246	-0.000540014	72.518	0.001
72.49	0.11257	68.9661	0.02988	72.242	0.02767	72.387	0.01686	72.301	0.01131	72.394	0.00163	72.301	-0.000554895	72.572	0.001
72.544	0.11261	69.0236	0.02993	72.298	0.02771	72.442	0.01692	72.357	0.01135	72.447	0.00165	72.356	-0.000548151	72.629	0.001
72.599	0.11265	69.08	0.02999	72.353	0.02777	72.497	0.01696	72.413	0.01135	72.501	0.00167	72.41	-0.000570215	72.685	0.001
72.656	0.1127	69.1364	0.03004	72.408	0.02781	72.55	0.01699	72.468	0.01137	72.556	0.00167	72.463	-0.000549052	72.74	0.001
72.712	0.11274	69.1938	0.0301	72.464	0.02787	72.606	0.01704	72.522	0.01151	72.612	0.00169	72.518	-0.000517121	72.794	0.001
72.767	0.11278	69.2503	0.03016	72.519	0.02793	72.662	0.0171	72.577	0.01167	72.668	0.00171	72.573	-0.000499604	72.849	0.001
72.821	0.11281	69.3056	0.0302	72.573	0.02797	72.718	0.01714	72.633	0.01119	72.723	0.00173	72.629	-0.000510881	72.905	0.001
72.875	0.11285	69.362	0.03026	72.628	0.02802	72.774	0.01719	72.69	0.01162	72.777	0.00174	72.685	-0.00051496	72.961	0.001
72.93	0.11289	69.4195	0.03033	72.684	0.02809	72.828	0.01721	72.745	0.01163	72.831	0.00177	72.739	-0.000483072	73.015	0.001
72.986	0.11293	69.4769	0.03036	72.74	0.02812	72.882	0.01726	72.799	0.01164	72.887	0.00182	72.792	-0.00046557	73.069	0.001
73.041	0.11297	69.5323	0.03042	72.794	0.02817	72.937	0.01734	72.853	0.01165	72.943	0.00184	72.847	-0.000491205	73.123	0.001
73.097	0.11301	69.5887	0.03043	72.849	0.02819	72.993	0.01737	72.907	0.01169	72.998	0.00184	72.903	-0.000495285	73.18	0.001
73.152	0.11304	69.6451	0.03048	72.904	0.02824	73.049	0.0174	72.963	0.01179	73.052	0.00185	72.959	-0.000485002	73.236	0.001
73.206	0.1131	69.7026	0.03057	72.96	0.02832	73.104	0.01743	73.02	0.01174	73.106	0.00188	73.014	-0.000460361	73.291	0.001
73.26	0.11317	69.759	0.03061	73.015	0.02836	73.159	0.01747	73.076	0.01197	73.162	0.0019	73.068	-0.000460842	73.346	0.001
73.315	0.1132	69.8154	0.03064	73.07	0.02839	73.212	0.01753	73.13	0.01194	73.219	0.0019	73.122	-0.000454148	73.4	0.001
73.37	0.11322	69.8718	0.03069	73.125	0.02843	73.267	0.01758	73.183	0.01167	73.274	0.00192	73.178	-0.000422379	73.454	0.001
73.425	0.11325	69.9272	0.03076	73.179	0.0285	73.321	0.01763	73.237	0.01191	73.329	0.00194	73.235	-0.000401392	73.51	0.001
73.481	0.11329	69.9826	0.03081	73.233	0.02854	73.376	0.01768	73.292	0.01199	73.383	0.00194	73.29	-0.000416232	73.565	0.001
73.536	0.11334	70.039	0.03086	73.288	0.02859	73.432	0.0177	73.348	0.01196	73.437	0.00197	73.345	-0.000413152	73.619	0.001
73.59	0.11337	70.0964	0.03089	73.344	0.02862	73.488	0.01774	73.403	0.01204	73.492	0.002	73.399	-0.000395742	73.673	0.001
73.646	0.11341	70.1539	0.03094	73.4	0.02867	73.543	0.01779	73.458	0.01208	73.547	0.00203	73.453	-0.000374762	73.728	0.001
73.703	0.11342	70.2092	0.03097	73.454	0.02869	73.596	0.01784	73.513	0.01204	73.602	0.00204	73.508	-0.000375278	73.785	0.001
73.759	0.11345	70.2667	0.031	73.51	0.02872	73.652	0.01791	73.568	0.01209	73.657	0.00205	73.563	-0.00035075	73.843	0.001
73.814	0.11348	70.3221	0.03107	73.564	0.02879	73.71	0.01792	73.623	0.01221	73.712	0.00208	73.618	-0.000340543	73.899	0.001
73.865	0.11353	70.3785	0.03113	73.619	0.02884	73.766	0.01795	73.68	0.01222	73.769	0.00208	73.674	-0.000337503	73.953	0.001
73.917	0.11359	70.438	0.03115	73.677	0.02887	73.82	0.01799	73.736	0.01217	73.825	0.0021	73.73	-0.000323742	74.006	0.001
73.972	0.11361	70.4944	0.03118	73.732	0.02889	73.872	0.01804	73.791	0.01225	73.882	0.00212	73.786	-0.000313563	74.059	0.001
74.028	0.11362	70.5508	0.03123	73.787	0.02894	73.925	0.01809	73.844	0.01227	73.937	0.00216	73.842	-0.000292676	74.114	0.001
74.084	0.11367	70.6061	0.0313	73.841	0.02901	73.98	0.01812	73.897	0.01229	73.989	0.00217	73.897	-0.000293216	74.17	0.001
74.141	0.11372	70.6595	0.03137	73.893	0.02907	74.036	0.01815	73.952	0.01239	74.042	0.00217	73.951	-0.000308024	74.226	0.001
74.196	0.11375	70.7159	0.03142	73.948	0.02912	74.092	0.0182	74.006	0.01244	74.096	0.00219	74.005	-0.00028357	74.281	0.001
74.251	0.11378	70.7723	0.03148	74.003	0.02917	74.148	0.01824	74.062	0.0124	74.151	0.00222	74.059	-0.000266266	74.335	0.001
74.306	0.11382	70.8287	0.03153	74.058	0.02921	74.202	0.01829	74.118	0.01247	74.207	0.00224	74.113	-0.000245406	74.389	0.001
74.362	0.11385	70.8862	0.03157	74.114	0.02925	74.256	0.01834	74.173	0.01251	74.262	0.00225	74.169	-0.00023884	74.444	0.001
74.417	0.11385	70.9426	0.03163	74.169	0.02932	74.311	0.0184	74.228	0.01252	74.317	0.00225	74.225	-0.000228714	74.499	0.001
74.471	0.1139	70.999	0.03171	74.224	0.02938	74.368	0.01845	74.282	0.01255	74.372	0.00228	74.28	-0.000207896	74.555	0.001
74.525	0.11396	71.0554	0.03175	74.279	0.02943	74.424	0.01847	74.338	0.01259	74.427	0.0023	74.335	-0.0002049	74.61	0.001
74.58	0.11399	71.1118	0.03177	74.334	0.02945	74.478	0.01852	74.394	0.01259	74.482	0.00231	74.388	-0.000209006	74.665	0.001
74.637	0.11401	71.1692	0.03182	74.39	0.02949	74.532	0.01855	74.448	0.0126	74.539	0.00234	74.442	-0.000173965	74.72	0.001
74.693	0.11405	71.2256	0.03187	74.445	0.02954	74.587	0.01862	74.502	0.01265	74.595	0.00235	74.498	-0.000153201	74.776	0.001
74.748	0.1141	71.281	0.03192	74.499	0.02958	74.643	0.01864	74.557	0.01269	74.648	0.00236	74.554	-0.000150236	74.832	0.001
74.801	0.11413	71.3364	0.03196	74.553	0.02962	74.699	0.01869	74.613	0.01274	74.703	0.00238	74.61	-0.000143717	74.888	0.001
74.855	0.11417	71.3939	0.03201	74.609	0.02967	74.755	0.01874	74.669	0.01276	74.757	0.0024	74.664	-0.000130071	74.942	0.001
74.91	0.11422	71.4513	0.03207	74.665	0.02973	74.809	0.01877	74.725	0.01278	74.813	0.00241	74.719	-0.000123552	74.996	0.001
74.965	0.11425	71.5077	0.03213	74.72	0.02979	74.862	0.01881	74.779	0.01278	74.869	0.00244	74.774	-0.000120589	75.05	0.001
75.02	0.1143	71.5651	0.03218	74.776	0.02983	74.917	0.01886	74.833	0.01285	74.924	0.00248	74.83	-8.56753e-05	75.103	0.001
75.076	0.11432	71.6205	0.03221	74.83	0.02986	74.972	0.01893	74.888	0.01293	74.979	0.00249	74.885	-8.98278e-05	75.159	0.001
75.13	0.11435	71.6769	0.0323	74.885	0.02994	75.027	0.01898	74.944	0.01291	75.034	0.0025	74.941	-7.62418e-05	75.215	0.001
75.186	0.11437	71.7344	0.03235	74.941	0.02999	75.08	0.01898	74.998	0.01294	75.087	0.00252	74.996	-5.91051e-05	75.27	0.001
75.243	0.11441	71.7897	0.0324	74.995	0.03004	75.135	0.01903	75.052	0.01296	75.143	0.00253	75.05	-4.90624e-05	75.325	0.001
75.3	0.11446	71.8461	0.03246	75.05	0.03009	75.192	0.01909	75.107	0.01295	75.198	0.00254	75.103	-3.90146e-05	75.38	0.001
75.355	0.11448	71.9005	0.03245	75.103	0.03009	75.25	0.01913	75.163	0.01301	75.253	0.00256	75.158	-2.19055e-05	75.435	0.001
75.408	0.11451	71.9569	0.03254	75.158	0.03017	75.306	0.01916	75.22	0.01304	75.308	0.0026	75.214	-2.25378e-05	75.491	0.001
75.461	0.11455	72.0144	0.03259	75.214	0.03022	75.362	0.01921	75.277	0.01305	75.363	0.00262	75.269	-3.73292e-05	75.549	0.001
75.515	0.1146	72.0728	0.03265	75.271	0.03027	75.415	0.01926	75.333	0.01307	75.417	0.0026	75.323	-3.79337e-05	75.603	0.001
75.568	0.11465	72.1313	0.03269	75.328	0.03031	75.468	0.0193	75.386	0.01307	75.472	0.0026	75.378	-2.43869e-05	75.657	0.001
75.625	0.11468	72.1877	0.03272	75.383	0.03034	75.522	0.01932	75.439	0.01314	75.53	0.00262	75.433	3.30902e-06	75.71	0.001
75.681	0.11473	72.2421	0.03277	75.436	0.03039	75.576	0.01937	75.493	0.01317	75.586	0.00265	75.488	3.09876e-05	75.763	0.001
75.737	0.11476	72.2964	0.03284	75.489	0.03045	75.632	0.0194	75.548	0.01319	75.641	0.00263	75.547	2.67679e-05	75.817	0.001
75.791	0.11478	72.3508	0.03289	75.542	0.0305	75.688	0.01946	75.603	0.01325	75.695	0.00264	75.601	2.61446e-05	75.873	0.001
75.844	0.11481	72.4072	0.03295	75.597	0.03056	75.744	0.01948	75.658	0.0133	75.747	0.00268	75.656	5.73245e-05	75.929	0.001
75.898	0.11485	72.4646	0.03299	75.653	0.03059	75.798	0.01954	75.714	0.01337	75.8	0.00272	75.71	4.25569e-05	75.985	0.001
75.954	0.11492	72.522	0.03305	75.709	0.03065	75.851	0.01958	75.769	0.01337	75.856	0.00271	75.763	4.54738e-05	76.039	0.001
76.011	0.11495	72.5785	0.03309	75.764	0.03069	75.906	0.01962	75.823	0.01339	75.911	0.00272	75.818	5.89605e-05	76.093	0.001
76.067	0.11496	72.6338	0.03313	75.818	0.03073	75.962	0.01966	75.877	0.01343	75.967	0.00273	75.873	7.24389e-05	76.148	0.001
76.121	0.115	72.6882	0.03319	75.871	0.03078	76.019	0.0197	75.933	0.01348	76.021	0.00275	75.929	6.11909e-05	76.205	0.001
76.176	0.11503	72.7456	0.03324	75.927	0.03083	76.074	0.01974	75.989	0.01352	76.076	0.00276	75.985	6.0535e-05	76.261	0.001
76.23	0.11507	72.8031	0.0333	75.983	0.03089	76.128	0.01979	76.045	0.01355	76.131	0.00276	76.04	9.51634e-05	76.315	0.001
76.286	0.11509	72.8615	0.03333	76.04	0.03091	76.183	0.01984	76.099	0.01356	76.187	0.00279	76.093	0.000112164	76.37	0.001
76.341	0.11514	72.919	0.03338	76.096	0.03096	76.238	0.0199	76.154	0.01357	76.243	0.00281	76.147	0.000100941	76.424	0.001
76.396	0.11517	72.9754	0.03338	76.151	0.03096	76.294	0.01994	76.209	0.01358	76.298	0.0028	76.203	0.000103797	76.48	0.001
76.451	0.11521	73.0318	0.03344	76.206	0.03102	76.349	0.01999	76.265	0.01362	76.353	0.00283	76.26	9.60711e-05	76.536	0.001
76.504	0.11526	73.0892	0.03354	76.262	0.03111	76.403	0.02001	76.32	0.01364	76.407	0.00285	76.315	0.000123591	76.592	0.001
76.559	0.1153	73.1456	0.0336	76.317	0.03117	76.457	0.02003	76.375	0.01368	76.462	0.00287	76.37	0.000119408	76.648	0.001
76.615	0.11533	73.202	0.03363	76.372	0.0312	76.51	0.02007	76.43	0.01371	76.519	0.00288	76.424	0.000118759	76.702	0.001
76.671	0.11536	73.2574	0.03368	76.426	0.03124	76.566	0.02012	76.483	0.01374	76.575	0.00288	76.48	0.000132161	76.756	0.001
76.727	0.11538	73.3128	0.03373	76.48	0.03129	76.622	0.02019	76.537	0.01381	76.63	0.00288	76.536	0.000152588	76.811	0.001
76.782	0.11541	73.3682	0.03379	76.534	0.03135	76.678	0.02024	76.592	0.01384	76.684	0.00289	76.591	0.000165983	76.866	0.001
76.837	0.11544	73.4246	0.03384	76.589	0.03139	76.733	0.02027	76.647	0.01383	76.738	0.00289	76.646	0.000151248	76.921	0.001
76.891	0.11548	73.4821	0.0339	76.645	0.03145	76.789	0.02029	76.703	0.01382	76.793	0.00291	76.7	0.000185731	76.975	0.001
76.948	0.11551	73.5385	0.03394	76.7	0.03148	76.844	0.02031	76.758	0.01388	76.848	0.00292	76.754	0.000202628	77.03	0.001
77.005	0.11555	73.5949	0.03396	76.755	0.03151	76.898	0.02036	76.813	0.01393	76.903	0.00294	76.81	0.000208954	77.086	0.001
77.06	0.11561	73.6513	0.03401	76.81	0.03155	76.954	0.02042	76.868	0.01395	76.958	0.00295	76.865	0.000208267	77.143	0.001
77.114	0.11563	73.7077	0.03407	76.865	0.0316	77.011	0.02045	76.924	0.01396	77.012	0.00296	76.919	0.000197064	77.2	0.001
77.167	0.11567	73.7641	0.03415	76.92	0.03169	77.065	0.02049	76.981	0.01402	77.069	0.00298	76.974	0.000220941	77.254	0.001
77.22	0.11572	73.8226	0.0342	76.977	0.03173	77.119	0.02052	77.037	0.01404	77.126	0.00299	77.029	0.000237789	77.307	0.001
77.275	0.11573	73.879	0.03422	77.032	0.03175	77.173	0.02055	77.091	0.01409	77.182	0.00298	77.085	0.000230068	77.36	0.001
77.33	0.11575	73.9354	0.03428	77.087	0.03181	77.226	0.02061	77.144	0.01409	77.237	0.00299	77.143	0.00025037	77.414	0.001
77.386	0.1158	73.9908	0.03431	77.141	0.03184	77.281	0.02066	77.196	0.01412	77.29	0.00301	77.199	0.000256667	77.47	0.001
77.441	0.11585	74.0451	0.03438	77.194	0.0319	77.337	0.02072	77.251	0.01418	77.343	0.00302	77.252	0.000248986	77.525	0.001
77.495	0.1159	74.1005	0.03445	77.248	0.03196	77.392	0.02076	77.306	0.01419	77.397	0.00303	77.305	0.000255318	77.581	0.001
77.55	0.11592	74.1569	0.03453	77.303	0.03205	77.447	0.02079	77.362	0.01418	77.451	0.00306	77.359	0.000261633	77.636	0.001
77.606	0.11595	74.2133	0.03457	77.358	0.03208	77.501	0.02082	77.417	0.0142	77.507	0.00309	77.412	0.000267957	77.689	0.001
77.662	0.11598	74.2697	0.03461	77.413	0.03211	77.556	0.02085	77.472	0.01425	77.563	0.00313	77.468	0.000256745	77.743	0.001
77.717	0.11599	74.3272	0.03464	77.469	0.03214	77.612	0.02088	77.528	0.0143	77.618	0.00312	77.524	0.000266526	77.799	0.001
77.772	0.11604	74.3846	0.03471	77.525	0.03221	77.669	0.0209	77.583	0.01434	77.673	0.00314	77.58	0.000269308	77.855	0.001
77.826	0.11607	74.441	0.03477	77.58	0.03226	77.723	0.02091	77.639	0.01433	77.726	0.00316	77.635	0.000275596	77.911	0.001
77.88	0.1161	74.4974	0.0348	77.635	0.0323	77.779	0.02095	77.695	0.01434	77.782	0.00318	77.688	0.000295885	77.966	0.001
77.936	0.11613	74.5549	0.03481	77.691	0.03231	77.833	0.02099	77.75	0.01432	77.838	0.00319	77.742	0.000305668	78.022	0.001
77.992	0.11617	74.6113	0.03489	77.746	0.03238	77.886	0.02104	77.805	0.01432	77.894	0.00319	77.797	0.000301462	78.077	0.001
78.047	0.11622	74.6667	0.03493	77.8	0.03242	77.943	0.02109	77.859	0.01437	77.948	0.0032	77.854	0.000321672	78.132	0.001
78.102	0.11624	74.722	0.03499	77.854	0.03248	77.999	0.02113	77.914	0.01439	78.003	0.00321	77.91	0.00030698	78.187	0.001
78.156	0.11628	74.7785	0.03502	77.909	0.03251	78.055	0.02113	77.97	0.01441	78.057	0.00321	77.964	0.000320237	78.242	0.001
78.211	0.11631	74.8359	0.03506	77.965	0.03254	78.11	0.02118	78.025	0.01444	78.113	0.00322	78.019	0.000323008	78.296	0.001
78.266	0.11634	74.8923	0.03513	78.02	0.0326	78.164	0.02121	78.08	0.01445	78.169	0.00326	78.074	0.000346699	78.35	0.001
78.321	0.11636	74.9487	0.03517	78.075	0.03265	78.219	0.02126	78.134	0.01448	78.224	0.00327	78.13	0.000352933	78.404	0.001
78.376	0.1164	75.0041	0.03521	78.129	0.03268	78.274	0.02129	78.188	0.01457	78.279	0.00328	78.185	0.000380084	78.46	0.001
78.43	0.11643	75.0595	0.03529	78.183	0.03275	78.329	0.02132	78.244	0.01462	78.333	0.00328	78.24	0.000382834	78.515	0.001
78.486	0.11645	75.1169	0.03536	78.239	0.03282	78.383	0.02134	78.299	0.01467	78.387	0.00332	78.296	0.000385568	78.571	0.001
78.543	0.1165	75.1733	0.03542	78.294	0.03288	78.437	0.02138	78.354	0.01468	78.442	0.00334	78.351	0.000374388	78.625	0.001
78.6	0.11655	75.2308	0.03543	78.35	0.03289	78.493	0.02142	78.409	0.01467	78.498	0.00334	78.405	0.000377149	78.68	0.001
78.655	0.11659	75.2862	0.03546	78.404	0.03292	78.549	0.02147	78.464	0.01468	78.553	0.00334	78.46	0.000379896	78.734	0.001
78.709	0.11661	75.3426	0.03555	78.459	0.033	78.607	0.02151	78.519	0.0147	78.608	0.00336	78.514	0.00039309	78.79	0.001
78.761	0.11665	75.4	0.03559	78.515	0.03304	78.662	0.02153	78.575	0.01477	78.663	0.00338	78.57	0.000388862	78.848	0.001
78.814	0.1167	75.4585	0.03559	78.572	0.03304	78.715	0.02158	78.632	0.0148	78.717	0.00339	78.625	0.000377698	78.903	0.001
78.869	0.11671	75.5179	0.0356	78.63	0.03305	78.768	0.02161	78.687	0.01482	78.773	0.00339	78.68	0.000390866	78.958	0.001
78.926	0.11673	75.5744	0.03564	78.685	0.03309	78.822	0.02164	78.741	0.01483	78.83	0.0034	78.734	0.000410988	79.012	0.001
78.981	0.11677	75.6277	0.03571	78.737	0.03316	78.877	0.02169	78.794	0.01485	78.886	0.00342	78.79	0.000438017	79.065	0.001
79.036	0.11684	75.6821	0.03574	78.79	0.03318	78.933	0.02173	78.849	0.01491	78.941	0.00342	78.849	0.0004511	79.121	0.001
79.09	0.11688	75.7374	0.03579	78.844	0.03323	78.987	0.02177	78.903	0.01494	78.996	0.00341	78.903	0.000439948	79.176	0.001
79.145	0.1169	75.7949	0.03586	78.9	0.0333	79.042	0.02181	78.957	0.01495	79.049	0.00343	78.958	0.000460016	79.231	0.001
79.201	0.11693	75.8503	0.03592	78.954	0.03335	79.097	0.02185	79.012	0.01498	79.103	0.00347	79.011	0.000490506	79.286	0.001
79.257	0.11698	75.9067	0.03594	79.009	0.03337	79.152	0.02189	79.068	0.01503	79.157	0.0035	79.064	0.000486301	79.341	0.001
79.312	0.11701	75.9631	0.03598	79.064	0.03341	79.208	0.0219	79.122	0.01505	79.212	0.00351	79.119	0.000509803	79.396	0.001
79.368	0.11702	76.0195	0.03602	79.119	0.03345	79.264	0.02195	79.177	0.01507	79.268	0.00351	79.173	0.000515978	79.451	0.001
79.422	0.11706	76.0759	0.03607	79.174	0.0335	79.32	0.022	79.233	0.01509	79.323	0.00355	79.228	0.000529064	79.507	0.001
79.478	0.11707	76.1333	0.03614	79.23	0.03356	79.374	0.02201	79.289	0.01512	79.378	0.00357	79.283	0.000521361	79.562	0.001
79.532	0.11712	76.1908	0.03619	79.286	0.03361	79.428	0.02205	79.346	0.01515	79.433	0.00358	79.339	0.000548273	79.616	0.001
79.587	0.11717	76.2482	0.03624	79.342	0.03365	79.483	0.02207	79.4	0.01516	79.489	0.00361	79.394	0.000585565	79.671	0.001
79.642	0.1172	76.3026	0.03628	79.395	0.03369	79.539	0.02209	79.454	0.01519	79.545	0.0036	79.45	0.000567457	79.725	0.001
79.696	0.11726	76.359	0.03632	79.45	0.03373	79.594	0.02216	79.509	0.01524	79.6	0.0036	79.506	0.000538984	79.781	0.001
79.751	0.1173	76.4154	0.03637	79.505	0.03377	79.649	0.02221	79.564	0.01526	79.655	0.00362	79.561	0.000534748	79.837	0.001
79.806	0.11733	76.4728	0.03643	79.561	0.03383	79.703	0.02223	79.619	0.0153	79.708	0.00366	79.615	0.000561642	79.892	0.001
79.861	0.11737	76.5292	0.03646	79.616	0.03386	79.758	0.02225	79.673	0.01533	79.763	0.00369	79.67	0.000574681	79.947	0.001
79.917	0.11741	76.5846	0.0365	79.67	0.0339	79.812	0.0223	79.729	0.01535	79.819	0.0037	79.723	0.000563557	80.001	0.001
79.971	0.11744	76.641	0.03653	79.725	0.03393	79.867	0.02236	79.784	0.01537	79.874	0.0037	79.779	0.000586936	80.057	0.001
80.026	0.11748	76.6974	0.0366	79.78	0.034	79.922	0.0224	79.838	0.01539	79.929	0.00371	79.836	0.00060338	80.112	0.001
80.082	0.11751	76.7538	0.03667	79.835	0.03406	79.977	0.0224	79.893	0.01546	79.984	0.00371	79.891	0.000599132	80.166	0.001
80.137	0.11758	76.8092	0.0367	79.889	0.03409	80.033	0.02244	79.948	0.01547	80.038	0.00377	79.945	0.000594901	80.221	0.001
80.192	0.11763	76.8656	0.03675	79.944	0.03414	80.088	0.02248	80.003	0.01546	80.094	0.00379	79.999	0.000569976	80.275	0.001
80.249	0.11767	76.922	0.03678	79.999	0.03417	80.143	0.02251	80.059	0.01547	80.15	0.00381	80.055	0.000617456	80.33	0.001
80.305	0.11768	76.9785	0.03681	80.054	0.03419	80.198	0.02254	80.114	0.01554	80.205	0.00382	80.11	0.000644237	80.387	0.001
80.359	0.11772	77.0359	0.03684	80.11	0.03422	80.255	0.02257	80.17	0.01559	80.258	0.0038	80.165	0.000639983	80.444	0.001
80.413	0.11778	77.0933	0.0369	80.166	0.03428	80.311	0.02259	80.226	0.0156	80.313	0.0038	80.219	0.000646083	80.5	0.001
80.466	0.11783	77.1487	0.03695	80.22	0.03432	80.366	0.02262	80.283	0.0156	80.369	0.00381	80.274	0.000652164	80.553	0.001
80.52	0.11788	77.2072	0.037	80.277	0.03437	80.42	0.02264	80.337	0.01563	80.424	0.00383	80.329	0.000651355	80.606	0.001
80.575	0.11791	77.2636	0.037	80.332	0.03437	80.474	0.02272	80.392	0.01568	80.481	0.00384	80.385	0.00064709	80.66	0.001
80.63	0.11794	77.32	0.03703	80.387	0.0344	80.527	0.02276	80.446	0.01571	80.536	0.00384	80.442	0.000649695	80.715	0.001
80.686	0.11797	77.3764	0.0371	80.442	0.03447	80.582	0.02278	80.498	0.01576	80.59	0.00386	80.499	0.000683259	80.771	0.001
80.742	0.11802	77.4297	0.03718	80.494	0.03454	80.637	0.0228	80.553	0.0158	80.644	0.00389	80.553	0.000689335	80.826	0.001
80.796	0.11807	77.4851	0.03724	80.548	0.0346	80.693	0.02283	80.608	0.01582	80.697	0.00391	80.606	0.000695422	80.88	0.001
80.851	0.11811	77.5415	0.03726	80.603	0.03462	80.749	0.0229	80.663	0.01586	80.753	0.00393	80.66	0.00070149	80.936	0.001
80.906	0.11816	77.599	0.0373	80.659	0.03465	80.803	0.02295	80.718	0.01592	80.808	0.00394	80.714	0.000721299	80.99	0.001
80.962	0.11818	77.6564	0.03732	80.715	0.03468	80.857	0.02298	80.774	0.01596	80.862	0.00394	80.771	0.00073418	81.045	0.001
81.017	0.11823	77.7128	0.03738	80.77	0.03473	80.912	0.02303	80.828	0.01598	80.917	0.00394	80.826	0.000733348	81.1	0.001
81.072	0.11829	77.7682	0.03745	80.824	0.0348	80.968	0.02306	80.883	0.01598	80.973	0.00394	80.88	0.000742831	81.157	0.001
81.126	0.11828	77.8256	0.0375	80.88	0.03484	81.024	0.02308	80.939	0.01598	81.027	0.00396	80.934	0.000745444	81.213	0.001
81.181	0.11833	77.8831	0.03755	80.936	0.03489	81.079	0.02313	80.995	0.01601	81.082	0.00399	80.988	0.000754917	81.267	0.001
81.237	0.11841	77.9395	0.03758	80.991	0.03492	81.133	0.02316	81.05	0.01603	81.139	0.00401	81.043	0.00075751	81.322	0.001
81.293	0.11845	77.9949	0.03762	81.045	0.03496	81.188	0.02321	81.105	0.01607	81.195	0.00401	81.1	0.000804643	81.376	0.001
81.348	0.11847	78.0513	0.03766	81.1	0.03499	81.245	0.02325	81.158	0.0161	81.249	0.00402	81.157	0.000814044	81.431	0.001
81.402	0.11848	78.1067	0.03771	81.154	0.03504	81.3	0.02329	81.214	0.01616	81.304	0.00404	81.212	0.00081319	81.487	0.001
81.455	0.11854	78.1631	0.03775	81.209	0.03508	81.354	0.02331	81.27	0.01617	81.358	0.00404	81.266	0.000819203	81.542	0.001
81.51	0.11861	78.2215	0.03777	81.266	0.0351	81.409	0.02335	81.325	0.01621	81.414	0.00405	81.32	0.000814939	81.597	0.001
81.566	0.11866	78.279	0.03784	81.322	0.03516	81.462	0.02339	81.379	0.01623	81.47	0.00406	81.375	0.000841473	81.651	0.001
81.622	0.11869	78.3344	0.03789	81.376	0.03521	81.518	0.02344	81.434	0.01627	81.525	0.00409	81.43	0.000867991	81.706	0.001
81.676	0.1187	78.3897	0.03793	81.43	0.03525	81.573	0.02348	81.488	0.01633	81.58	0.0041	81.485	0.000860279	81.761	0.001
81.73	0.11874	78.4451	0.03798	81.484	0.0353	81.628	0.02351	81.544	0.01636	81.634	0.0041	81.54	0.000873094	81.816	0.001
81.786	0.11878	78.5026	0.03802	81.54	0.03533	81.682	0.02353	81.599	0.01641	81.688	0.00414	81.594	0.000892755	81.872	0.001
81.842	0.11881	78.559	0.0381	81.595	0.03541	81.738	0.02356	81.653	0.01643	81.743	0.00416	81.649	0.000908971	81.926	0.001
81.899	0.11885	78.6154	0.03812	81.65	0.03543	81.793	0.02361	81.708	0.01646	81.797	0.00416	81.704	0.000901256	81.981	0.001
81.954	0.11888	78.6718	0.03817	81.705	0.03547	81.849	0.02364	81.764	0.01647	81.852	0.00417	81.759	0.000896962	82.036	0.001
82.008	0.11892	78.7282	0.03824	81.76	0.03554	81.906	0.02367	81.819	0.01647	81.908	0.00418	81.814	0.000940483	82.092	0.001
82.062	0.11894	78.7846	0.03828	81.815	0.03558	81.962	0.0237	81.875	0.01652	81.964	0.0042	81.87	0.000960062	82.149	0.001
82.116	0.11899	78.8431	0.03833	81.872	0.03563	82.016	0.02374	81.931	0.01657	82.019	0.00422	81.925	0.00096258	82.204	0.001
82.17	0.11905	78.9005	0.03836	81.928	0.03566	82.069	0.02379	81.986	0.01657	82.074	0.00424	81.981	0.000958257	82.258	0.001
82.226	0.11908	78.9569	0.03839	81.983	0.03568	82.121	0.02381	82.04	0.01661	82.131	0.00427	82.036	0.000984651	82.312	0.001
82.281	0.11915	79.0123	0.03849	82.037	0.03578	82.176	0.02385	82.094	0.0166	82.186	0.00427	82.091	0.001	82.365	0.001
82.337	0.1192	79.0677	0.03853	82.091	0.03582	82.231	0.02387	82.148	0.01666	82.241	0.00427	82.148	0.00101	82.421	0.001
82.391	0.11923	79.1221	0.03858	82.144	0.03587	82.287	0.02392	82.203	0.0167	82.295	0.00427	82.202	0.001	82.476	0.001
82.445	0.11923	79.1795	0.03864	82.2	0.03592	82.343	0.02394	82.259	0.01673	82.348	0.0043	82.257	0.000984439	82.531	0.001
82.5	0.1193	79.2359	0.03868	82.255	0.03595	82.398	0.02397	82.314	0.01678	82.402	0.00432	82.31	0.000993789	82.586	0.001
82.556	0.11938	79.2933	0.03871	82.311	0.03598	82.452	0.02398	82.37	0.01679	82.458	0.00432	82.364	0.00102	82.641	0.001
82.612	0.11939	79.3497	0.03875	82.366	0.03602	82.507	0.02402	82.423	0.01681	82.513	0.00432	82.419	0.00103	82.696	0.001
82.668	0.1194	79.4041	0.0388	82.419	0.03607	82.563	0.02409	82.478	0.01685	82.568	0.00434	82.474	0.00104	82.75	0.001
82.722	0.11946	79.4605	0.03885	82.474	0.03612	82.62	0.0241	82.534	0.0169	82.623	0.00437	82.529	0.00103	82.807	0.001
82.777	0.11951	79.5179	0.03888	82.53	0.03614	82.675	0.02412	82.59	0.01695	82.678	0.00441	82.585	0.00105	82.863	0.001
82.832	0.11956	79.5754	0.03891	82.586	0.03618	82.729	0.02417	82.645	0.01694	82.733	0.00442	82.64	0.00108	82.916	0.001
82.887	0.11955	79.6328	0.03896	82.642	0.03622	82.783	0.02419	82.699	0.01696	82.788	0.00441	82.694	0.00109	82.971	0.001
82.942	0.1196	79.6882	0.03898	82.696	0.03624	82.838	0.02421	82.753	0.017	82.844	0.00442	82.748	0.00108	83.025	0.001
82.997	0.11968	79.7436	0.03905	82.75	0.0363	82.893	0.02425	82.808	0.01705	82.899	0.00445	82.804	0.00106	83.081	0.001
83.052	0.11968	79.799	0.03907	82.804	0.03632	82.948	0.02428	82.864	0.01708	82.954	0.00446	82.861	0.00105	83.138	0.001
83.107	0.11974	79.8554	0.0391	82.859	0.03636	83.003	0.02429	82.92	0.01709	83.008	0.00445	82.915	0.00105	83.193	0.001
83.161	0.11979	79.9128	0.03914	82.915	0.0364	83.058	0.02432	82.975	0.01712	83.063	0.00447	82.971	0.00108	83.247	0.001
83.216	0.11982	79.9703	0.03919	82.971	0.03644	83.113	0.02435	83.029	0.01718	83.119	0.0045	83.025	0.00111	83.301	0.001
83.271	0.11984	80.0267	0.03924	83.026	0.03648	83.168	0.02441	83.083	0.01722	83.174	0.00455	83.081	0.00111	83.355	0.001
83.326	0.11986	80.082	0.0393	83.08	0.03654	83.223	0.02443	83.138	0.01724	83.229	0.00455	83.137	0.0011	83.411	0.001
83.381	0.1199	80.1385	0.03936	83.135	0.0366	83.278	0.02444	83.194	0.0173	83.283	0.00455	83.191	0.0011	83.466	0.001
83.437	0.11994	80.1959	0.03938	83.191	0.03662	83.333	0.02449	83.249	0.01733	83.338	0.00459	83.245	0.00107	83.521	0.001
83.491	0.12	80.2523	0.03941	83.246	0.03664	83.388	0.02455	83.304	0.01733	83.394	0.0046	83.299	0.00109	83.576	0.001
83.547	0.12006	80.3077	0.03943	83.3	0.03666	83.444	0.02459	83.359	0.01736	83.449	0.00462	83.354	0.00113	83.632	0.001
83.604	0.12009	80.3641	0.03949	83.355	0.03672	83.499	0.0246	83.414	0.01738	83.504	0.00462	83.41	0.00115	83.687	0.001
83.659	0.12013	80.4215	0.03954	83.411	0.03677	83.555	0.02463	83.469	0.01744	83.559	0.00464	83.465	0.00118	83.743	0.001
83.714	0.12017	80.478	0.03956	83.466	0.03679	83.611	0.02467	83.525	0.01748	83.613	0.00465	83.52	0.00119	83.799	0.001
83.767	0.12019	80.5344	0.03963	83.521	0.03685	83.666	0.02469	83.583	0.0174	83.669	0.00468	83.575	0.00116	83.854	0.001
83.821	0.12022	80.5928	0.03967	83.578	0.03689	83.72	0.02471	83.638	0.01733	83.725	0.00468	83.631	0.00118	83.908	0.001
83.876	0.12028	80.6492	0.0397	83.633	0.03692	83.773	0.02478	83.691	0.01789	83.781	0.0047	83.686	0.00119	83.961	0.001
83.931	0.12034	80.7046	0.03972	83.687	0.03694	83.828	0.02482	83.745	0.01752	83.836	0.00471	83.742	0.0012	84.015	0.001
83.986	0.12035	80.761	0.03975	83.742	0.03697	83.883	0.02484	83.797	0.01757	83.89	0.00473	83.797	0.0012	84.071	0.001
84.042	0.12037	80.8154	0.0398	83.795	0.03702	83.938	0.02486	83.853	0.01764	83.944	0.00472	83.851	0.00121	84.126	0.001
84.097	0.12043	80.8718	0.03988	83.85	0.03709	83.993	0.02488	83.909	0.01767	83.998	0.00474	83.906	0.00123	84.182	0.001
84.151	0.12048	80.9282	0.03994	83.905	0.03715	84.048	0.02492	83.964	0.01769	84.053	0.00477	83.96	0.00124	84.237	0.001
84.206	0.1205	80.9836	0.03999	83.959	0.0372	84.102	0.02493	84.019	0.01765	84.109	0.00477	84.014	0.00126	84.29	0.001
84.261	0.12052	81.041	0.04001	84.015	0.03722	84.157	0.02498	84.074	0.01778	84.164	0.0048	84.07	0.00128	84.345	0.001
84.317	0.12054	81.0985	0.04006	84.071	0.03727	84.213	0.02502	84.129	0.01764	84.219	0.00483	84.125	0.00129	84.401	0.001
84.372	0.12058	81.1539	0.04013	84.125	0.03732	84.269	0.02503	84.183	0.0177	84.274	0.00486	84.18	0.00131	84.457	0.001
84.427	0.12062	81.2092	0.0402	84.179	0.03739	84.324	0.02503	84.239	0.01803	84.327	0.00488	84.235	0.0013	84.513	0.001
84.481	0.12067	81.2656	0.04023	84.234	0.03742	84.378	0.02507	84.294	0.01787	84.383	0.00491	84.289	0.00131	84.567	0.001
84.537	0.12072	81.3231	0.04027	84.29	0.03746	84.433	0.0251	84.349	0.01786	84.439	0.00493	84.343	0.00133	84.622	0.001
84.592	0.12074	81.3805	0.04028	84.346	0.03747	84.487	0.02514	84.403	0.01798	84.495	0.00493	84.4	0.00134	84.676	0.001
84.648	0.12077	81.4359	0.04035	84.4	0.03754	84.544	0.02518	84.458	0.01794	84.549	0.00495	84.456	0.00134	84.731	0.001
84.703	0.1208	81.4913	0.04044	84.454	0.03762	84.599	0.02521	84.514	0.01794	84.604	0.00497	84.512	0.00133	84.787	0.001
84.756	0.12087	81.5497	0.04049	84.511	0.03766	84.654	0.02524	84.57	0.01805	84.658	0.00497	84.565	0.00134	84.842	0.001
84.81	0.12093	81.6082	0.04052	84.568	0.0377	84.708	0.02525	84.625	0.01807	84.713	0.00498	84.619	0.00133	84.897	0.001
84.865	0.12094	81.6646	0.04057	84.623	0.03774	84.762	0.02529	84.68	0.018	84.769	0.005	84.674	0.00136	84.951	0.001
84.92	0.12098	81.72	0.04063	84.677	0.0378	84.817	0.02533	84.734	0.01803	84.824	0.00503	84.73	0.00137	85.005	0.001
84.976	0.121	81.7754	0.0407	84.731	0.03786	84.872	0.02536	84.788	0.01812	84.879	0.00503	84.786	0.00137	85.061	0.001
85.03	0.12106	81.8308	0.04071	84.785	0.03787	84.928	0.0254	84.844	0.01813	84.933	0.00503	84.841	0.00136	85.116	0.001
85.086	0.1211	81.8882	0.04074	84.841	0.03791	84.983	0.02545	84.899	0.01815	84.988	0.00504	84.896	0.0014	85.172	0.001
85.143	0.12114	81.9446	0.04083	84.896	0.03798	85.039	0.02547	84.955	0.01821	85.044	0.00507	84.949	0.0014	85.226	0.001
85.199	0.12118	82.001	0.04086	84.951	0.03801	85.095	0.0255	85.01	0.01818	85.1	0.0051	85.003	0.00142	85.281	0.001
85.255	0.1212	82.0564	0.04087	85.005	0.03802	85.151	0.02553	85.064	0.01818	85.154	0.00509	85.059	0.00142	85.336	0.001
85.309	0.12123	82.1128	0.04091	85.06	0.03807	85.207	0.02557	85.12	0.01827	85.209	0.00509	85.115	0.00141	85.392	0.001
85.362	0.12127	82.1703	0.04095	85.116	0.0381	85.262	0.02559	85.176	0.01827	85.264	0.00511	85.17	0.00143	85.45	0.001
85.416	0.12129	82.2277	0.041	85.172	0.03815	85.315	0.02561	85.232	0.0183	85.319	0.00513	85.225	0.00142	85.505	0.001
85.47	0.12136	82.2841	0.04103	85.227	0.03817	85.368	0.02562	85.286	0.01835	85.375	0.00514	85.281	0.00142	85.559	0.001
85.526	0.12139	82.3405	0.04107	85.282	0.03821	85.422	0.02564	85.339	0.01837	85.432	0.00515	85.336	0.00144	85.612	0.001
85.582	0.12142	82.3949	0.04113	85.335	0.03827	85.478	0.02568	85.394	0.01838	85.487	0.00517	85.391	0.00145	85.664	0.001
85.637	0.12147	82.4513	0.04116	85.39	0.0383	85.534	0.02573	85.449	0.01847	85.542	0.00521	85.449	0.00148	85.72	0.001
85.692	0.12151	82.5067	0.04119	85.444	0.03833	85.589	0.02579	85.504	0.01853	85.595	0.00522	85.504	0.00145	85.775	0.001
85.746	0.12153	82.5641	0.04124	85.5	0.03838	85.644	0.0258	85.559	0.01851	85.648	0.00521	85.558	0.00147	85.831	0.001
85.801	0.12157	82.6215	0.04129	85.556	0.03842	85.698	0.02582	85.614	0.01853	85.702	0.00525	85.61	0.00149	85.886	0.001
85.857	0.12161	82.6779	0.04134	85.611	0.03847	85.753	0.02586	85.669	0.01856	85.757	0.00526	85.663	0.00147	85.941	0.001
85.912	0.12165	82.7344	0.04138	85.666	0.03851	85.808	0.02589	85.723	0.01859	85.813	0.00528	85.719	0.00148	85.995	0.001
85.967	0.12167	82.7897	0.04142	85.72	0.03855	85.864	0.02594	85.779	0.01865	85.869	0.00528	85.774	0.00148	86.05	0.001
86.02	0.12172	82.8461	0.04147	85.775	0.03859	85.92	0.02595	85.834	0.0187	85.924	0.00529	85.829	0.00151	86.106	0.001
86.075	0.12175	82.9036	0.04151	85.831	0.03863	85.975	0.02597	85.889	0.01872	85.979	0.00529	85.885	0.00152	86.162	0.001
86.131	0.12182	82.961	0.04155	85.887	0.03867	86.028	0.026	85.946	0.01871	86.034	0.00529	85.941	0.00154	86.217	0.001
86.187	0.12184	83.0185	0.04158	85.943	0.0387	86.082	0.026	86	0.01879	86.089	0.00528	85.995	0.00155	86.272	0.001
86.242	0.12186	83.0728	0.04161	85.996	0.03872	86.138	0.02606	86.055	0.01883	86.144	0.00531	86.05	0.00157	86.326	0.001
86.297	0.12189	83.1282	0.04167	86.05	0.03878	86.194	0.02611	86.109	0.01887	86.199	0.00534	86.105	0.00155	86.382	0.001
86.352	0.12193	83.1846	0.04172	86.105	0.03883	86.249	0.02615	86.164	0.01894	86.254	0.00535	86.16	0.00155	86.438	0.001
86.408	0.122	83.2421	0.04178	86.161	0.03888	86.303	0.02618	86.219	0.01892	86.308	0.00535	86.215	0.00156	86.493	0.001
86.462	0.12203	83.2985	0.04182	86.216	0.03893	86.358	0.02618	86.274	0.01895	86.364	0.00535	86.27	0.00158	86.548	0.001
86.517	0.12202	83.3549	0.04185	86.271	0.03896	86.413	0.02621	86.329	0.01899	86.421	0.00538	86.324	0.00161	86.602	0.001
86.572	0.12207	83.4103	0.04192	86.325	0.03902	86.469	0.02627	86.384	0.019	86.476	0.00541	86.38	0.0016	86.656	0.001
86.627	0.12211	83.4677	0.04196	86.381	0.03906	86.524	0.0263	86.439	0.01906	86.531	0.00542	86.437	0.0016	86.711	0.001
86.682	0.12213	83.5241	0.04202	86.436	0.03912	86.579	0.02631	86.495	0.01908	86.585	0.00543	86.492	0.00164	86.767	0.001
86.737	0.12217	83.5805	0.0421	86.491	0.03919	86.633	0.02633	86.549	0.01912	86.639	0.00544	86.547	0.00164	86.822	0.001
86.791	0.12219	83.6369	0.04214	86.546	0.03923	86.688	0.02636	86.604	0.01914	86.695	0.00547	86.601	0.00165	86.877	0.001
86.848	0.12224	83.6933	0.04215	86.601	0.03924	86.744	0.02639	86.659	0.01915	86.749	0.00548	86.655	0.00167	86.932	0.001
86.905	0.12226	83.7487	0.04219	86.655	0.03927	86.8	0.02645	86.715	0.01917	86.803	0.00549	86.71	0.00167	86.988	0.001
86.959	0.12229	83.8062	0.04225	86.711	0.03933	86.856	0.02648	86.77	0.01917	86.857	0.00549	86.765	0.0017	87.043	0.001
87.012	0.12233	83.8626	0.0423	86.766	0.03938	86.91	0.02651	86.826	0.01921	86.912	0.00552	86.82	0.00171	87.099	0.001
87.065	0.12239	83.92	0.04237	86.822	0.03944	86.964	0.02655	86.882	0.01924	86.969	0.00553	86.875	0.00171	87.154	0.001
87.121	0.12241	83.9785	0.04243	86.879	0.0395	87.019	0.02657	86.937	0.01924	87.025	0.00555	86.93	0.00173	87.208	0.001
87.177	0.12243	84.0339	0.04248	86.933	0.03955	87.073	0.02662	86.991	0.01927	87.082	0.00556	86.986	0.00174	87.261	0.001
87.232	0.12247	84.0903	0.04249	86.988	0.03956	87.128	0.02665	87.045	0.01929	87.138	0.00558	87.042	0.00174	87.315	0.001
87.287	0.1225	84.1446	0.04252	87.041	0.03958	87.183	0.02667	87.098	0.01933	87.191	0.00559	87.098	0.00173	87.371	0.001
87.342	0.12253	84.2	0.04259	87.095	0.03965	87.238	0.02668	87.153	0.01936	87.245	0.00559	87.152	0.00176	87.426	0.001
87.397	0.12256	84.2564	0.04265	87.15	0.03971	87.293	0.02669	87.208	0.0194	87.299	0.0056	87.206	0.00178	87.481	0.001
87.451	0.12263	84.3128	0.04268	87.205	0.03974	87.349	0.02676	87.264	0.01943	87.353	0.00563	87.26	0.00178	87.536	0.001
87.506	0.12268	84.3692	0.04271	87.26	0.03977	87.404	0.02679	87.319	0.01945	87.409	0.00564	87.314	0.0018	87.59	0.001
87.562	0.12269	84.4256	0.04273	87.315	0.03979	87.457	0.02683	87.374	0.0195	87.464	0.00567	87.369	0.00182	87.645	0.001
87.617	0.12271	84.4831	0.04279	87.371	0.03984	87.512	0.02689	87.428	0.01954	87.519	0.00567	87.424	0.00183	87.7	0.001
87.672	0.12276	84.5395	0.04285	87.426	0.03989	87.568	0.02689	87.482	0.01958	87.574	0.00566	87.48	0.00183	87.756	0.001
87.726	0.12279	84.5959	0.04287	87.481	0.03992	87.624	0.02691	87.539	0.01958	87.628	0.00567	87.534	0.00182	87.813	0.001
87.781	0.12281	84.6523	0.04295	87.536	0.03999	87.679	0.02693	87.595	0.01957	87.683	0.0057	87.588	0.00183	87.868	0.001
87.838	0.12285	84.7097	0.04298	87.592	0.04002	87.734	0.02694	87.649	0.01961	87.739	0.00572	87.643	0.00184	87.923	0.001
87.895	0.12292	84.7651	0.04299	87.646	0.04003	87.788	0.02699	87.704	0.01967	87.796	0.00573	87.7	0.00187	87.977	0.001
87.949	0.12292	84.8205	0.04304	87.7	0.04007	87.844	0.02705	87.758	0.01973	87.85	0.00573	87.756	0.00187	88.032	0.001
88.002	0.12294	84.8759	0.0431	87.754	0.04013	87.9	0.02708	87.814	0.01972	87.905	0.00576	87.812	0.00185	88.086	0.001
88.055	0.12299	84.9333	0.04315	87.81	0.04018	87.955	0.0271	87.872	0.01978	87.959	0.00576	87.866	0.00187	88.141	0.001
88.11	0.12301	84.9918	0.0432	87.867	0.04023	88.01	0.02712	87.927	0.01983	88.015	0.00578	87.921	0.00187	88.196	0.001
88.167	0.12306	85.0482	0.04323	87.922	0.04026	88.064	0.02719	87.982	0.01982	88.07	0.0058	87.976	0.00189	88.251	0.001
88.221	0.12308	85.1046	0.04326	87.977	0.04029	88.119	0.02722	88.035	0.01982	88.124	0.0058	88.032	0.00189	88.307	0.001
88.276	0.12311	85.16	0.04329	88.031	0.04031	88.175	0.02723	88.089	0.01988	88.179	0.00582	88.087	0.00189	88.362	0.001
88.331	0.12316	85.2154	0.04334	88.085	0.04036	88.229	0.02727	88.144	0.0199	88.234	0.00585	88.141	0.00189	88.417	0.001
88.388	0.12321	85.2728	0.04339	88.141	0.04041	88.283	0.02731	88.199	0.01994	88.289	0.00585	88.195	0.00189	88.472	0.001
88.445	0.12322	85.3292	0.04347	88.196	0.04048	88.339	0.0273	88.254	0.01996	88.345	0.00588	88.25	0.0019	88.527	0.001
88.5	0.12324	85.3856	0.04348	88.251	0.0405	88.395	0.02733	88.309	0.02	88.4	0.00589	88.305	0.00191	88.583	0.001
88.555	0.12327	85.442	0.04348	88.306	0.0405	88.451	0.02737	88.366	0.02006	88.455	0.00591	88.361	0.00194	88.638	0.001
88.609	0.12331	85.4995	0.04353	88.362	0.04054	88.506	0.02742	88.423	0.0201	88.51	0.0059	88.416	0.00196	88.694	0.001
88.662	0.12334	85.5569	0.04358	88.418	0.04059	88.561	0.02746	88.478	0.02013	88.565	0.00591	88.471	0.00194	88.75	0.001
88.716	0.12335	85.6133	0.04362	88.473	0.04063	88.615	0.02748	88.532	0.02015	88.62	0.00591	88.524	0.00197	88.804	0.001
88.771	0.12342	85.6697	0.04367	88.528	0.04067	88.669	0.02752	88.586	0.02016	88.676	0.00594	88.58	0.00198	88.859	0.001
88.828	0.12346	85.7262	0.04371	88.583	0.04071	88.723	0.02755	88.64	0.02017	88.733	0.00595	88.635	0.002	88.912	0.001
88.883	0.12348	85.7815	0.04375	88.637	0.04075	88.778	0.02758	88.694	0.02023	88.788	0.00596	88.692	0.00202	88.965	0.001
88.937	0.1235	85.8369	0.04379	88.691	0.04079	88.834	0.02759	88.748	0.02028	88.842	0.00597	88.749	0.00204	89.02	0.001
88.991	0.12353	85.8933	0.04385	88.746	0.04085	88.888	0.02763	88.804	0.02033	88.896	0.00598	88.803	0.00202	89.075	0.001
89.045	0.12358	85.9497	0.04385	88.801	0.04085	88.943	0.02767	88.859	0.02033	88.948	0.00599	88.858	0.00205	89.131	0.001
89.101	0.12359	86.0051	0.04392	88.855	0.04091	88.998	0.0277	88.914	0.02034	89.003	0.00601	88.911	0.00205	89.187	0.001
89.157	0.12361	86.0605	0.04397	88.909	0.04096	89.052	0.02771	88.969	0.02039	89.058	0.00603	88.965	0.00207	89.243	0.001
89.213	0.12365	86.1169	0.04403	88.964	0.04102	89.108	0.02777	89.023	0.02042	89.113	0.00607	89.02	0.00208	89.297	0.001
89.269	0.12369	86.1723	0.04408	89.018	0.04107	89.164	0.02781	89.079	0.02045	89.169	0.00606	89.075	0.00207	89.351	0.001
89.323	0.12371	86.2297	0.04411	89.074	0.04109	89.22	0.02783	89.134	0.02049	89.225	0.00607	89.13	0.00207	89.407	0.001
89.377	0.12373	86.2872	0.04416	89.13	0.04114	89.275	0.02783	89.19	0.02054	89.28	0.00611	89.185	0.0021	89.462	0.001
89.431	0.12379	86.3456	0.04426	89.187	0.04124	89.329	0.02788	89.246	0.02054	89.334	0.00612	89.241	0.00208	89.516	0.001
89.488	0.12384	86.4041	0.04428	89.244	0.04125	89.383	0.02791	89.3	0.02057	89.389	0.00612	89.295	0.00209	89.571	0.001
89.544	0.12387	86.4605	0.04431	89.299	0.04128	89.438	0.02796	89.354	0.02057	89.445	0.00612	89.35	0.00209	89.625	0.001
89.599	0.12388	86.5149	0.04434	89.352	0.04131	89.494	0.02798	89.408	0.02062	89.499	0.00614	89.406	0.00211	89.681	0.001
89.653	0.12391	86.5692	0.04438	89.405	0.04135	89.55	0.02799	89.464	0.02068	89.554	0.00617	89.462	0.0021	89.738	0.001
89.707	0.12395	86.6256	0.04441	89.46	0.04138	89.605	0.02803	89.521	0.02073	89.609	0.00619	89.516	0.0021	89.793	0.001
89.761	0.12399	86.6831	0.04442	89.516	0.04138	89.659	0.02804	89.576	0.02076	89.665	0.0062	89.571	0.00212	89.848	0.001
89.817	0.12402	86.7405	0.04447	89.572	0.04143	89.713	0.02809	89.631	0.02078	89.721	0.00622	89.625	0.00214	89.901	0.001
89.872	0.12406	86.7969	0.04456	89.627	0.04152	89.769	0.02812	89.684	0.0208	89.776	0.00623	89.681	0.00213	89.955	0.001
89.927	0.1241	86.8523	0.0446	89.681	0.04156	89.824	0.02814	89.739	0.02084	89.83	0.00624	89.737	0.00214	90.011	0.001
89.981	0.12415	86.9077	0.04465	89.735	0.0416	89.879	0.02817	89.794	0.02087	89.884	0.00626	89.792	0.00215	90.066	0.001
90.037	0.12417	86.9651	0.04471	89.791	0.04166	89.934	0.02819	89.849	0.0209	89.938	0.00627	89.846	0.00214	90.122	0.001
90.092	0.12419	87.0226	0.04473	89.847	0.04168	89.988	0.02822	89.903	0.0209	89.993	0.0063	89.9	0.00212	90.177	0.001
90.148	0.12423	87.079	0.04476	89.902	0.04171	90.043	0.02825	89.958	0.02092	90.048	0.00632	89.955	0.00215	90.233	0.001
90.205	0.12425	87.1344	0.0448	89.956	0.04175	90.097	0.02827	90.014	0.02097	90.104	0.00632	90.011	0.00218	90.289	0.001
90.26	0.12427	87.1908	0.04486	90.011	0.0418	90.153	0.02829	90.07	0.021	90.159	0.00632	90.066	0.00219	90.344	0.001
90.314	0.12431	87.2472	0.04493	90.066	0.04187	90.21	0.02831	90.125	0.02101	90.215	0.00633	90.12	0.00215	90.399	0.001
90.367	0.12434	87.3036	0.04498	90.121	0.04191	90.266	0.02836	90.182	0.02104	90.271	0.00635	90.175	0.00213	90.453	0.001
90.421	0.12438	87.362	0.04504	90.178	0.04198	90.321	0.0284	90.238	0.02105	90.327	0.00637	90.232	0.00216	90.507	0.001
90.477	0.12438	87.4195	0.04508	90.234	0.04201	90.375	0.02844	90.293	0.0211	90.382	0.00637	90.288	0.00216	90.561	0.001
90.531	0.12442	87.4759	0.04509	90.289	0.04202	90.429	0.02847	90.347	0.02116	90.438	0.00638	90.343	0.00218	90.617	0.001
90.586	0.12448	87.5323	0.04514	90.344	0.04206	90.483	0.0285	90.399	0.02119	90.491	0.0064	90.398	0.00218	90.673	0.001
90.641	0.12449	87.5846	0.04518	90.395	0.04211	90.538	0.02856	90.454	0.02122	90.545	0.0064	90.452	0.00218	90.728	0.001
90.696	0.12456	87.641	0.04523	90.45	0.04215	90.593	0.02858	90.509	0.02124	90.598	0.00642	90.506	0.00219	90.782	0.001
90.751	0.12457	87.6974	0.04527	90.505	0.04219	90.649	0.0286	90.564	0.02128	90.653	0.00643	90.561	0.0022	90.837	0.001
90.807	0.1246	87.7538	0.0453	90.56	0.04222	90.704	0.02864	90.619	0.02132	90.71	0.00644	90.616	0.00223	90.891	0.001
90.863	0.12464	87.8113	0.04533	90.616	0.04225	90.758	0.02869	90.675	0.02135	90.765	0.00644	90.671	0.00223	90.946	0.001
90.919	0.12466	87.8677	0.04542	90.671	0.04233	90.813	0.02872	90.73	0.02139	90.821	0.00645	90.727	0.00224	91.001	0.001
90.973	0.1247	87.9231	0.04546	90.725	0.04237	90.87	0.02871	90.785	0.02142	90.875	0.00647	90.781	0.00227	91.058	0.001
91.027	0.12473	87.9795	0.0455	90.78	0.04241	90.926	0.02873	90.841	0.02145	90.929	0.00648	90.836	0.00226	91.114	0.001
91.082	0.12477	88.0369	0.04555	90.836	0.04245	90.98	0.02879	90.896	0.02146	90.984	0.00648	90.89	0.00224	91.169	0.001
91.139	0.1248	88.0944	0.04558	90.892	0.04248	91.034	0.02882	90.95	0.02149	91.04	0.00651	90.945	0.00227	91.222	0.001
91.195	0.12482	88.1497	0.04562	90.946	0.04253	91.088	0.02887	91.005	0.02157	91.096	0.0065	91	0.00229	91.276	0.001
91.249	0.12484	88.2061	0.04567	91.001	0.04257	91.145	0.02891	91.059	0.02159	91.151	0.00651	91.056	0.00232	91.332	0.001
91.303	0.12487	88.2615	0.04571	91.055	0.04261	91.2	0.02893	91.115	0.0216	91.205	0.00651	91.112	0.00232	91.387	0.001
91.357	0.12491	88.319	0.04578	91.111	0.04267	91.254	0.02897	91.172	0.02162	91.259	0.00651	91.167	0.0023	91.442	0.001
91.411	0.12495	88.3764	0.04581	91.167	0.0427	91.309	0.02899	91.226	0.02166	91.313	0.00655	91.222	0.00231	91.498	0.001
91.466	0.12498	88.4328	0.04584	91.222	0.04273	91.363	0.02905	91.281	0.02167	91.37	0.00655	91.277	0.00234	91.552	0.001
91.521	0.12501	88.4882	0.04588	91.276	0.04276	91.418	0.02909	91.335	0.0217	91.426	0.00657	91.332	0.00235	91.607	0.001
91.577	0.12499	88.5436	0.04591	91.33	0.0428	91.474	0.02913	91.389	0.02173	91.481	0.00659	91.388	0.00235	91.662	0.001
91.632	0.12503	88.599	0.046	91.384	0.04289	91.529	0.02914	91.444	0.02178	91.536	0.00661	91.443	0.00237	91.716	0.001
91.687	0.12508	88.6574	0.04604	91.441	0.04292	91.584	0.02916	91.499	0.02184	91.59	0.00661	91.497	0.00236	91.771	0.001
91.744	0.12512	88.7149	0.04608	91.497	0.04296	91.638	0.02919	91.555	0.02186	91.645	0.00662	91.55	0.00236	91.826	0.001
91.801	0.12515	88.7713	0.04612	91.552	0.04299	91.693	0.02921	91.609	0.02188	91.699	0.00662	91.605	0.00239	91.881	0.001
91.856	0.1252	88.8277	0.04613	91.607	0.04301	91.75	0.02925	91.664	0.02193	91.754	0.00664	91.66	0.0024	91.937	0.001
91.909	0.12523	88.8841	0.04617	91.662	0.04304	91.807	0.02928	91.721	0.02192	91.809	0.00664	91.715	0.00238	91.992	0.001
91.962	0.12525	88.9415	0.04621	91.718	0.04308	91.863	0.0293	91.778	0.02192	91.865	0.00664	91.771	0.00238	92.05	0.001
92.016	0.12524	88.999	0.04625	91.774	0.04312	91.916	0.02934	91.834	0.02196	91.92	0.00667	91.826	0.0024	92.105	0.001
92.071	0.12527	89.0564	0.04631	91.83	0.04318	91.969	0.02937	91.889	0.022	91.975	0.0067	91.882	0.00238	92.16	0.001
92.126	0.12533	89.1128	0.04634	91.885	0.0432	92.023	0.02943	91.942	0.02204	92.031	0.00669	91.937	0.00237	92.214	0.001
92.181	0.12539	89.1662	0.04637	91.937	0.04324	92.078	0.02948	91.995	0.02204	92.087	0.00668	91.991	0.0024	92.267	0.001
92.236	0.12539	89.2215	0.04642	91.991	0.04328	92.134	0.02949	92.049	0.02207	92.143	0.00669	92.048	0.00243	92.322	0.001
92.291	0.12541	89.2759	0.0465	92.044	0.04335	92.188	0.02952	92.104	0.0221	92.197	0.0067	92.103	0.00244	92.376	0.001
92.345	0.12546	89.3333	0.04652	92.1	0.04338	92.243	0.02952	92.159	0.02211	92.25	0.00673	92.158	0.00243	92.431	0.001
92.401	0.12551	89.3897	0.04656	92.155	0.04341	92.298	0.02956	92.214	0.02214	92.304	0.00674	92.212	0.00243	92.486	0.001
92.458	0.12556	89.4472	0.04658	92.211	0.04343	92.353	0.02959	92.27	0.02217	92.359	0.00673	92.265	0.00247	92.541	0.001
92.513	0.12557	89.5036	0.04663	92.266	0.04348	92.408	0.02963	92.324	0.02221	92.413	0.00675	92.32	0.00247	92.596	0.001
92.568	0.12558	89.559	0.0467	92.32	0.04354	92.465	0.02966	92.378	0.02225	92.469	0.00675	92.375	0.00245	92.651	0.001
92.623	0.1256	89.6144	0.04672	92.374	0.04356	92.521	0.02968	92.434	0.02229	92.524	0.00676	92.43	0.00247	92.707	0.001
92.678	0.12563	89.6718	0.04679	92.43	0.04363	92.576	0.0297	92.49	0.0223	92.579	0.00678	92.485	0.00248	92.763	0.001
92.732	0.12569	89.7303	0.04686	92.487	0.0437	92.63	0.02975	92.546	0.02233	92.633	0.0068	92.54	0.00251	92.817	0.001
92.787	0.12576	89.7877	0.04687	92.543	0.0437	92.685	0.02978	92.601	0.02236	92.688	0.00681	92.595	0.00251	92.872	0.001
92.843	0.12576	89.8431	0.04693	92.597	0.04376	92.74	0.02982	92.656	0.02237	92.745	0.00682	92.65	0.00252	92.926	0.001
92.898	0.12577	89.8995	0.04697	92.652	0.0438	92.795	0.02984	92.711	0.02241	92.8	0.00683	92.706	0.00254	92.983	0.001
92.953	0.1258	89.9549	0.04703	92.706	0.04385	92.85	0.02986	92.767	0.02246	92.855	0.00686	92.762	0.00253	93.039	0.001
93.006	0.12583	90.0113	0.04706	92.761	0.04388	92.905	0.02991	92.821	0.02248	92.909	0.00686	92.816	0.00252	93.093	0.001
93.061	0.12588	90.0687	0.04708	92.817	0.04391	92.959	0.02996	92.876	0.02251	92.965	0.00687	92.871	0.00252	93.147	0.001
93.116	0.12594	90.1251	0.04713	92.872	0.04395	93.013	0.02997	92.931	0.02253	93.021	0.00689	92.926	0.00254	93.202	0.001
93.172	0.12596	90.1826	0.04718	92.928	0.044	93.068	0.02998	92.985	0.02258	93.077	0.00691	92.982	0.00255	93.256	0.001
93.227	0.126	90.2379	0.04722	92.982	0.04404	93.124	0.03	93.04	0.02263	93.132	0.00691	93.039	0.00258	93.313	0.001
93.283	0.12604	90.2933	0.04729	93.036	0.0441	93.179	0.03004	93.096	0.02264	93.185	0.00691	93.093	0.00258	93.368	0.001
93.338	0.12605	90.3497	0.04734	93.091	0.04415	93.234	0.03007	93.151	0.02268	93.239	0.00693	93.147	0.00258	93.423	0.001
93.392	0.12608	90.4072	0.04737	93.147	0.04418	93.289	0.03009	93.206	0.0227	93.294	0.00696	93.2	0.00258	93.477	0.001
93.449	0.12612	90.4636	0.04739	93.202	0.04419	93.344	0.03012	93.261	0.02271	93.35	0.00698	93.255	0.00258	93.532	0.001
93.506	0.12616	90.52	0.04741	93.257	0.04422	93.399	0.03018	93.316	0.02273	93.406	0.00698	93.311	0.00261	93.588	0.001
93.561	0.12614	90.5754	0.04746	93.311	0.04427	93.456	0.03021	93.37	0.02277	93.46	0.00699	93.366	0.00264	93.645	0.001
93.615	0.12616	90.6318	0.04753	93.366	0.04433	93.512	0.03024	93.425	0.02282	93.515	0.00701	93.421	0.00262	93.701	0.001
93.668	0.12621	90.6892	0.04758	93.422	0.04438	93.567	0.03025	93.483	0.02287	93.571	0.00704	93.476	0.00264	93.754	0.001
93.721	0.12625	90.7477	0.04763	93.479	0.04443	93.621	0.03028	93.539	0.02285	93.627	0.00704	93.531	0.00263	93.808	0.001
93.777	0.12626	90.8041	0.04766	93.534	0.04446	93.674	0.03029	93.593	0.02286	93.683	0.00703	93.587	0.00265	93.862	0.001
93.832	0.12631	90.8605	0.0477	93.589	0.04449	93.728	0.03032	93.646	0.02289	93.739	0.00704	93.644	0.00265	93.916	0.001
93.887	0.12635	90.9149	0.04772	93.642	0.04451	93.783	0.03034	93.699	0.02292	93.792	0.00708	93.7	0.00264	93.972	0.001
93.942	0.12643	90.9682	0.04779	93.694	0.04458	93.838	0.03039	93.754	0.02295	93.845	0.00708	93.755	0.00266	94.027	0.001
93.997	0.12643	91.0256	0.04785	93.75	0.04464	93.894	0.03041	93.809	0.02295	93.899	0.0071	93.808	0.00268	94.082	0.001
94.052	0.12641	91.082	0.04789	93.805	0.04467	93.95	0.03044	93.865	0.02301	93.953	0.00711	93.861	0.00268	94.137	0.001
94.107	0.12648	91.1385	0.04793	93.86	0.04472	94.004	0.03049	93.92	0.02304	94.008	0.00712	93.915	0.0027	94.191	0.001
94.163	0.12653	91.1959	0.04799	93.916	0.04477	94.058	0.03053	93.975	0.02306	94.063	0.00715	93.971	0.00271	94.245	0.001
94.218	0.12654	91.2533	0.04805	93.972	0.04482	94.113	0.03055	94.029	0.0231	94.119	0.00716	94.026	0.00269	94.301	0.001
94.273	0.12657	91.3097	0.04809	94.027	0.04487	94.169	0.03056	94.084	0.0231	94.174	0.00716	94.081	0.0027	94.357	0.001
94.328	0.12663	91.3662	0.04813	94.082	0.0449	94.223	0.03059	94.139	0.02311	94.228	0.00718	94.136	0.0027	94.413	0.001
94.382	0.1267	91.4226	0.04814	94.137	0.04491	94.278	0.03063	94.195	0.02317	94.283	0.00719	94.19	0.00273	94.467	0.001
94.438	0.12672	91.479	0.04817	94.192	0.04494	94.333	0.03065	94.25	0.02315	94.34	0.0072	94.245	0.00275	94.522	0.001
94.494	0.12673	91.5344	0.04823	94.246	0.045	94.388	0.03065	94.306	0.02319	94.397	0.00722	94.301	0.00278	94.578	0.001
94.549	0.12676	91.5908	0.0483	94.301	0.04506	94.445	0.03069	94.36	0.02321	94.451	0.00725	94.357	0.00278	94.633	0.001
94.603	0.12678	91.6462	0.04835	94.355	0.04511	94.501	0.03072	94.416	0.02323	94.506	0.00724	94.412	0.00275	94.688	0.001
94.656	0.12681	91.7036	0.0484	94.411	0.04515	94.556	0.03076	94.472	0.02326	94.56	0.00724	94.466	0.00277	94.743	0.001
94.71	0.12684	91.7621	0.04843	94.468	0.04518	94.61	0.03079	94.527	0.02327	94.614	0.00728	94.521	0.00278	94.798	0.001
94.767	0.12689	91.8185	0.04848	94.523	0.04524	94.664	0.03083	94.581	0.02327	94.671	0.00728	94.576	0.00276	94.852	0.001
94.823	0.12693	91.8749	0.0485	94.578	0.04525	94.718	0.03086	94.636	0.0233	94.726	0.00727	94.632	0.00277	94.906	0.001
94.878	0.12697	91.9303	0.04854	94.632	0.04529	94.774	0.03087	94.689	0.02333	94.781	0.00731	94.687	0.00277	94.962	0.001
94.933	0.12696	91.9846	0.04862	94.685	0.04537	94.829	0.03088	94.744	0.02338	94.836	0.00733	94.742	0.00278	95.017	0.001
94.989	0.12698	92.041	0.04867	94.74	0.04541	94.885	0.03089	94.799	0.02342	94.89	0.00735	94.797	0.0028	95.072	0.001
95.044	0.12704	92.0974	0.04871	94.795	0.04545	94.94	0.03093	94.855	0.02343	94.945	0.00735	94.852	0.00279	95.127	0.001
95.1	0.12706	92.1549	0.04876	94.851	0.04549	94.996	0.03095	94.91	0.02344	95	0.00736	94.906	0.00283	95.182	0.001
95.156	0.12707	92.2113	0.04877	94.906	0.04551	95.052	0.03097	94.966	0.02344	95.054	0.00736	94.961	0.00286	95.236	0.001
95.21	0.12712	92.2687	0.04879	94.962	0.04552	95.108	0.03101	95.022	0.02347	95.109	0.00737	95.016	0.00284	95.292	0.001
95.263	0.12717	92.3261	0.04882	95.018	0.04556	95.163	0.03107	95.078	0.02349	95.165	0.00739	95.071	0.00282	95.349	0.001
95.316	0.12719	92.3836	0.04886	95.074	0.04559	95.216	0.03109	95.133	0.02349	95.22	0.0074	95.126	0.00284	95.405	0.001
95.371	0.12722	92.441	0.04895	95.13	0.04568	95.269	0.03112	95.188	0.02348	95.275	0.00742	95.181	0.00285	95.46	0.001
95.427	0.12727	92.4964	0.04896	95.184	0.04569	95.323	0.03115	95.241	0.02354	95.332	0.00741	95.236	0.00285	95.513	0.001
95.481	0.12731	92.5508	0.04894	95.237	0.04567	95.378	0.03121	95.296	0.02357	95.388	0.00741	95.292	0.00286	95.566	0.001
95.536	0.12731	92.6072	0.04899	95.292	0.04572	95.434	0.03124	95.35	0.02359	95.442	0.00743	95.349	0.00287	95.622	0.001
95.591	0.12737	92.6636	0.04904	95.347	0.04577	95.489	0.03127	95.405	0.02363	95.496	0.00744	95.405	0.00287	95.677	0.001
95.645	0.12742	92.72	0.04912	95.402	0.04584	95.544	0.03129	95.46	0.02364	95.549	0.00746	95.459	0.00287	95.733	0.001
95.7	0.12744	92.7764	0.04914	95.457	0.04586	95.599	0.0313	95.514	0.02366	95.604	0.00746	95.511	0.00289	95.788	0.001
95.757	0.12748	92.8318	0.04916	95.511	0.04588	95.653	0.03134	95.57	0.02367	95.66	0.00746	95.564	0.00292	95.844	0.001
95.813	0.1275	92.8882	0.04921	95.566	0.04592	95.708	0.03136	95.625	0.0237	95.715	0.00749	95.621	0.00293	95.898	0.001
95.869	0.12751	92.9436	0.04924	95.62	0.04596	95.764	0.03142	95.679	0.02375	95.771	0.00749	95.676	0.00292	95.952	0.001
95.923	0.12756	93	0.04928	95.675	0.04599	95.82	0.03146	95.735	0.02378	95.825	0.00752	95.731	0.00293	96.007	0.001
95.979	0.12759	93.0574	0.04936	95.731	0.04607	95.875	0.03147	95.791	0.0238	95.88	0.00753	95.786	0.00293	96.062	0.001
96.034	0.12763	93.1149	0.0494	95.787	0.0461	95.93	0.03148	95.847	0.02384	95.934	0.00753	95.842	0.00295	96.116	0.001
96.089	0.12765	93.1713	0.04945	95.842	0.04615	95.985	0.03151	95.901	0.02383	95.989	0.00757	95.896	0.00295	96.172	0.001
96.144	0.12769	93.2277	0.04946	95.897	0.04616	96.04	0.03153	95.956	0.02386	96.046	0.00758	95.951	0.00293	96.226	0.001
96.199	0.12771	93.2851	0.04948	95.953	0.04618	96.096	0.03157	96.011	0.02388	96.101	0.00759	96.007	0.00296	96.282	0.001
96.254	0.12773	93.3415	0.04954	96.008	0.04624	96.151	0.03159	96.067	0.02391	96.155	0.00759	96.061	0.00297	96.339	0.001
96.307	0.1278	93.3979	0.04961	96.063	0.0463	96.206	0.03163	96.122	0.02393	96.209	0.00761	96.115	0.00296	96.394	0.001
96.362	0.12785	93.4544	0.04961	96.118	0.04631	96.26	0.03167	96.177	0.02392	96.264	0.00763	96.17	0.00299	96.449	0.001
96.417	0.12786	93.5097	0.04966	96.172	0.04635	96.314	0.03171	96.232	0.02394	96.321	0.00762	96.224	0.00298	96.503	0.001
96.472	0.12791	93.5651	0.04969	96.226	0.04638	96.369	0.03172	96.285	0.02399	96.377	0.00764	96.281	0.00302	96.556	0.001
96.527	0.12794	93.6215	0.04973	96.281	0.04642	96.424	0.03175	96.338	0.02403	96.431	0.00766	96.338	0.00304	96.611	0.001
96.583	0.12797	93.6779	0.04979	96.336	0.04648	96.479	0.03181	96.393	0.02406	96.486	0.00765	96.394	0.00303	96.666	0.001
96.638	0.12799	93.7354	0.04982	96.392	0.0465	96.533	0.0318	96.448	0.02407	96.539	0.00767	96.448	0.00303	96.722	0.001
96.693	0.12802	93.7918	0.04989	96.447	0.04657	96.588	0.03182	96.503	0.02407	96.594	0.00768	96.502	0.00304	96.778	0.001
96.751	0.12807	93.8472	0.04991	96.501	0.04659	96.644	0.03186	96.559	0.0241	96.649	0.0077	96.556	0.00307	96.834	0.001
96.808	0.1281	93.9036	0.04993	96.556	0.04661	96.697	0.03192	96.616	0.02411	96.705	0.00772	96.611	0.00307	96.89	0.001
96.862	0.12813	93.961	0.04997	96.612	0.04665	96.753	0.03196	96.671	0.02414	96.76	0.00771	96.666	0.00306	96.945	0.001
96.915	0.12816	94.0174	0.05001	96.667	0.04669	96.81	0.03195	96.726	0.02418	96.816	0.00771	96.721	0.00309	97	0.001
96.968	0.12819	94.0749	0.05006	96.723	0.04673	96.866	0.03198	96.784	0.02418	96.872	0.00772	96.776	0.00312	97.055	0.001
97.021	0.12823	94.1333	0.0501	96.78	0.04677	96.921	0.03202	96.84	0.02417	96.927	0.00774	96.832	0.00312	97.109	0.001
97.077	0.12826	94.1897	0.05009	96.835	0.04676	96.974	0.03206	96.895	0.02421	96.983	0.00774	96.888	0.00312	97.163	0.001
97.133	0.12829	94.2451	0.05015	96.889	0.04682	97.028	0.03208	96.948	0.02423	97.039	0.00777	96.944	0.00312	97.217	0.001
97.188	0.12829	94.3005	0.05021	96.943	0.04687	97.083	0.03212	97	0.02426	97.092	0.00779	97	0.00313	97.272	0.001
97.243	0.12835	94.3549	0.05022	96.996	0.04689	97.14	0.03216	97.055	0.02426	97.145	0.0078	97.054	0.00314	97.326	0.001
97.298	0.12839	94.4103	0.05027	97.05	0.04694	97.196	0.03216	97.11	0.02428	97.199	0.00779	97.107	0.00314	97.382	0.001
97.352	0.12842	94.4667	0.05031	97.105	0.04697	97.251	0.03215	97.165	0.02432	97.254	0.00781	97.161	0.00317	97.437	0.001
97.406	0.12844	94.5231	0.05034	97.16	0.047	97.306	0.03221	97.221	0.02431	97.309	0.00783	97.215	0.00318	97.492	0.001
97.463	0.12844	94.5805	0.0504	97.216	0.04705	97.36	0.03225	97.277	0.02435	97.364	0.00784	97.271	0.00317	97.546	0.001
97.518	0.12847	94.6369	0.05043	97.271	0.04708	97.415	0.03227	97.331	0.02438	97.419	0.00785	97.326	0.0032	97.601	0.001
97.573	0.12852	94.6923	0.05046	97.325	0.04711	97.471	0.03228	97.385	0.02442	97.474	0.00787	97.381	0.0032	97.657	0.001
97.627	0.12856	94.7477	0.05047	97.379	0.04713	97.525	0.03231	97.44	0.02449	97.528	0.00789	97.437	0.00322	97.712	0.001
97.681	0.1286	94.8062	0.05051	97.436	0.04717	97.579	0.03233	97.496	0.02448	97.584	0.00789	97.491	0.00323	97.767	0.001
97.738	0.12861	94.8636	0.05053	97.492	0.04718	97.633	0.03238	97.55	0.02448	97.639	0.00791	97.546	0.00321	97.822	0.001
97.795	0.12862	94.92	0.05055	97.547	0.0472	97.688	0.03243	97.605	0.02452	97.695	0.00793	97.602	0.00324	97.878	0.001
97.849	0.12869	94.9754	0.0506	97.601	0.04725	97.746	0.03244	97.66	0.02456	97.749	0.00792	97.657	0.00326	97.934	0.001
97.902	0.12873	95.0318	0.05065	97.656	0.04729	97.803	0.0325	97.716	0.02459	97.805	0.00793	97.713	0.00323	97.989	0.001
97.955	0.12877	95.0903	0.05068	97.713	0.04732	97.858	0.03252	97.773	0.02461	97.86	0.00794	97.767	0.00326	98.044	0.001
98.01	0.1288	95.1497	0.05072	97.771	0.04736	97.911	0.03253	97.828	0.02465	97.916	0.00797	97.822	0.00329	98.099	0.001
98.066	0.12884	95.2061	0.05075	97.826	0.04739	97.964	0.03256	97.882	0.02467	97.972	0.00799	97.877	0.0033	98.153	0.001
98.122	0.12888	95.2605	0.05073	97.879	0.04737	98.019	0.03258	97.936	0.0247	98.027	0.00799	97.933	0.00331	98.208	0.001
98.176	0.12892	95.3149	0.05076	97.932	0.0474	98.075	0.03263	97.99	0.02474	98.082	0.008	97.989	0.0033	98.264	0.001
98.231	0.12894	95.3703	0.05082	97.986	0.04746	98.13	0.03267	98.046	0.02478	98.137	0.00803	98.043	0.00334	98.318	0.001
98.287	0.12898	95.4267	0.05086	98.041	0.04749	98.184	0.03268	98.101	0.02482	98.191	0.00803	98.097	0.00333	98.373	0.001
98.344	0.12903	95.4831	0.05092	98.096	0.04755	98.239	0.03272	98.156	0.02484	98.245	0.00805	98.15	0.00334	98.428	0.001
98.401	0.12905	95.5395	0.05095	98.151	0.04758	98.295	0.03277	98.21	0.02484	98.3	0.00806	98.205	0.00339	98.483	0.001
98.459	0.1291	95.5969	0.05099	98.207	0.04761	98.351	0.0328	98.266	0.02485	98.355	0.00808	98.262	0.00341	98.538	0.001
98.514	0.12912	95.6533	0.05102	98.262	0.04765	98.407	0.03279	98.322	0.02488	98.41	0.00808	98.317	0.00341	98.594	0.001
98.566	0.12912	95.7108	0.05104	98.318	0.04766	98.462	0.03281	98.378	0.02494	98.466	0.00809	98.373	0.0034	98.651	0.001
98.618	0.12914	95.7692	0.05112	98.375	0.04774	98.516	0.03284	98.434	0.02493	98.521	0.00811	98.427	0.00341	98.706	0.001
98.673	0.1292	95.8267	0.05117	98.431	0.04779	98.57	0.03286	98.488	0.02497	98.577	0.00813	98.482	0.00342	98.76	0.001
98.728	0.12923	95.8831	0.05119	98.486	0.04781	98.623	0.03289	98.542	0.02502	98.634	0.00818	98.537	0.00344	98.814	0.001
98.784	0.12927	95.9364	0.05122	98.538	0.04784	98.679	0.03296	98.595	0.02502	98.69	0.00819	98.593	0.00344	98.866	0.001
98.839	0.1293	95.9908	0.05123	98.591	0.04785	98.734	0.03298	98.65	0.02505	98.744	0.00819	98.649	0.00345	98.921	0.001
98.894	0.12933	96.0461	0.0513	98.645	0.04791	98.789	0.03299	98.705	0.02508	98.798	0.0082	98.704	0.00347	98.976	0.001
98.947	0.12936	96.1026	0.05134	98.7	0.04795	98.845	0.03299	98.759	0.02512	98.849	0.00823	98.759	0.00345	99.032	0.001
99.002	0.12943	96.16	0.05136	98.756	0.04797	98.899	0.033	98.813	0.02515	98.903	0.00826	98.812	0.00347	99.088	0.001
99.058	0.12945	96.2174	0.05141	98.812	0.04801	98.952	0.03306	98.868	0.02516	98.959	0.00825	98.865	0.0035	99.143	0.001
99.115	0.12945	96.2738	0.05143	98.867	0.04804	99.007	0.03311	98.922	0.02516	99.014	0.00827	98.92	0.00351	99.197	0.001
99.171	0.12948	96.3282	0.05146	98.92	0.04806	99.062	0.03313	98.977	0.02519	99.071	0.0083	98.975	0.00353	99.251	0.001
99.224	0.12952	96.3846	0.05151	98.975	0.04811	99.119	0.03315	99.034	0.02524	99.126	0.00831	99.031	0.00353	99.308	0.001
99.278	0.12956	96.442	0.05154	99.031	0.04814	99.175	0.03317	99.091	0.02526	99.18	0.00831	99.087	0.00352	99.364	0.001
99.333	0.12959	96.4995	0.0516	99.087	0.04819	99.23	0.0332	99.148	0.02525	99.234	0.00833	99.142	0.00356	99.418	0.001
99.388	0.12961	96.558	0.05162	99.144	0.04822	99.285	0.03322	99.202	0.02528	99.289	0.00836	99.196	0.00358	99.473	0.001
99.444	0.12964	96.6133	0.05163	99.198	0.04823	99.34	0.03324	99.258	0.02531	99.346	0.00835	99.25	0.00361	99.526	0.001
99.499	0.12969	96.6697	0.05167	99.253	0.04827	99.396	0.03329	99.313	0.02532	99.401	0.00835	99.305	0.00363	99.582	0.001
99.554	0.12971	96.7251	0.05175	99.307	0.04834	99.451	0.0333	99.369	0.02535	99.455	0.00838	99.361	0.00362	99.64	0.001
99.609	0.12974	96.7815	0.05178	99.362	0.04837	99.507	0.0333	99.423	0.02535	99.509	0.00841	99.415	0.00362	99.695	0.001
99.664	0.1298	96.838	0.05179	99.417	0.04838	99.562	0.03333	99.477	0.02537	99.564	0.00844	99.47	0.00362	99.75	0.001
99.718	0.12983	96.8933	0.05182	99.471	0.04841	99.616	0.03336	99.532	0.02541	99.622	0.00843	99.525	0.00365	99.802	0.001
99.772	0.12986	96.9497	0.05187	99.526	0.04845	99.67	0.03338	99.587	0.02546	99.677	0.00845	99.581	0.00367	99.856	0.001
99.828	0.12987	97.0051	0.05193	99.58	0.04851	99.725	0.0334	99.642	0.02551	99.731	0.00848	99.638	0.00366	99.912	0.001
99.884	0.12989	97.0626	0.05198	99.636	0.04856	99.78	0.03343	99.696	0.02553	99.785	0.00848	99.694	0.00367	99.967	0.001
99.939	0.12994	97.119	0.052	99.691	0.04858	99.836	0.03344	99.751	0.02552	99.839	0.00849	99.749	0.00365	100.021	0.001
99.994	0.12996	97.1733	0.05204	99.744	0.04862	99.891	0.03347	99.806	0.02554	99.895	0.00852	99.803	0.00363	100.076	0.001
100.05	0.13001	97.2308	0.05209	99.8	0.04867	99.946	0.0335	99.861	0.02558	99.949	0.00854	99.858	0.00369	100.131	0.001
100.107	0.13004	97.2872	0.05213	99.855	0.0487	100	0.03354	99.917	0.02561	100.004	0.00856	99.913	0.00368	100.188	0.001
100.162	0.13007	97.3446	0.05214	99.911	0.04871	100.056	0.03356	99.972	0.02566	100.058	0.00854	99.967	0.00369	100.244	0.001
100.215	0.1301	97.4021	0.05215	99.967	0.04872	100.112	0.03356	100.028	0.02568	100.113	0.00855	100.022	0.00371	100.3	0.001
100.268	0.13011	97.4595	0.05223	100.023	0.04879	100.168	0.03356	100.085	0.02572	100.17	0.00858	100.077	0.00371	100.356	0.001
100.321	0.13018	97.519	0.05227	100.081	0.04884	100.222	0.03361	100.14	0.02574	100.227	0.0086	100.132	0.00373	100.409	0.001
100.376	0.13023	97.5764	0.0523	100.137	0.04887	100.275	0.03362	100.192	0.02578	100.283	0.00858	100.189	0.00374	100.463	0.001
100.431	0.13025	97.6318	0.05235	100.191	0.04891	100.328	0.03368	100.246	0.02581	100.339	0.00859	100.245	0.00376	100.518	0.001
100.487	0.13027	97.6861	0.05236	100.244	0.04892	100.383	0.0337	100.298	0.02584	100.392	0.00862	100.3	0.00378	100.575	0.001
100.542	0.13031	97.7395	0.05237	100.296	0.04893	100.438	0.03374	100.353	0.02585	100.446	0.00864	100.355	0.00376	100.63	0.001
100.598	0.13035	97.7959	0.0524	100.351	0.04896	100.494	0.03377	100.409	0.02587	100.502	0.00865	100.408	0.00377	100.684	0.001
100.653	0.13038	97.8523	0.05246	100.406	0.04902	100.55	0.03376	100.465	0.02591	100.558	0.00866	100.461	0.00379	100.739	0.001
100.709	0.1304	97.9087	0.05255	100.461	0.0491	100.604	0.03382	100.52	0.02593	100.613	0.00866	100.515	0.00382	100.792	0.001
100.765	0.13045	97.9661	0.05258	100.517	0.04913	100.659	0.03381	100.576	0.02594	100.667	0.00867	100.571	0.00383	100.847	0.001
100.82	0.13047	98.0226	0.0526	100.572	0.04915	100.714	0.03385	100.631	0.02596	100.72	0.00868	100.627	0.00385	100.902	0.001
100.875	0.13049	98.079	0.05267	100.627	0.04922	100.77	0.03388	100.686	0.02599	100.774	0.00871	100.682	0.00386	100.958	0.001
100.929	0.1305	98.1354	0.05271	100.682	0.04926	100.825	0.03388	100.741	0.02603	100.829	0.00871	100.737	0.00389	101.014	0.001
100.983	0.13055	98.1928	0.05274	100.738	0.04929	100.88	0.03391	100.797	0.02606	100.885	0.00873	100.791	0.00391	101.069	0.001
101.04	0.13057	98.2503	0.05276	100.794	0.04931	100.935	0.03396	100.851	0.02609	100.941	0.00874	100.846	0.00391	101.124	0.001
101.095	0.13062	98.3067	0.05278	100.849	0.04933	100.99	0.03399	100.906	0.02612	100.997	0.00874	100.901	0.00393	101.179	0.001
101.149	0.13065	98.361	0.05287	100.902	0.0494	101.047	0.03401	100.96	0.02614	101.051	0.00875	100.956	0.00395	101.234	0.001
101.203	0.13067	98.4164	0.05289	100.956	0.04943	101.102	0.03403	101.016	0.02621	101.106	0.00878	101.012	0.00393	101.289	0.001
101.257	0.1307	98.4738	0.05292	101.012	0.04946	101.156	0.03406	101.072	0.02622	101.161	0.00878	101.068	0.00394	101.343	0.001
101.313	0.13074	98.5323	0.05297	101.069	0.0495	101.21	0.03408	101.127	0.02623	101.216	0.0088	101.123	0.00396	101.398	0.001
101.369	0.13079	98.5897	0.05301	101.125	0.04954	101.263	0.0341	101.181	0.02626	101.272	0.0088	101.178	0.00399	101.453	0.001
101.423	0.13083	98.6451	0.05303	101.179	0.04956	101.319	0.03412	101.234	0.02628	101.325	0.00882	101.233	0.00402	101.508	0.001
101.478	0.13085	98.6995	0.05302	101.232	0.04955	101.375	0.03417	101.288	0.02632	101.38	0.00883	101.288	0.00402	101.563	0.001
101.532	0.13089	98.7538	0.05307	101.285	0.0496	101.43	0.03419	101.344	0.02635	101.436	0.00886	101.342	0.00402	101.618	0.001
101.588	0.13091	98.8123	0.05314	101.342	0.04966	101.484	0.03419	101.4	0.02636	101.491	0.00888	101.397	0.00404	101.673	0.001
101.644	0.13092	98.8687	0.05317	101.397	0.04969	101.539	0.03421	101.456	0.02639	101.546	0.00888	101.452	0.00403	101.728	0.001
101.701	0.13097	98.9262	0.05319	101.453	0.04971	101.595	0.03423	101.51	0.02638	101.6	0.00888	101.506	0.00406	101.783	0.001
101.757	0.13099	98.9815	0.05323	101.507	0.04975	101.652	0.03426	101.565	0.02639	101.655	0.0089	101.56	0.00405	101.838	0.001
101.81	0.13102	99.0369	0.05327	101.561	0.04979	101.708	0.03428	101.622	0.02643	101.71	0.0089	101.614	0.00406	101.894	0.001
101.864	0.13106	99.0954	0.05331	101.618	0.04982	101.763	0.03431	101.68	0.02645	101.766	0.00891	101.67	0.00406	101.951	0.001
101.918	0.13108	99.1549	0.05335	101.676	0.04987	101.817	0.03436	101.737	0.02645	101.821	0.00892	101.725	0.00407	102.006	0.001
101.973	0.13112	99.2113	0.05336	101.731	0.04987	101.87	0.03438	101.792	0.02647	101.877	0.00893	101.781	0.0041	102.06	0.001
102.028	0.13115	99.2667	0.0534	101.785	0.04991	101.924	0.03441	101.844	0.0265	101.934	0.00894	101.836	0.00411	102.113	0.001
102.083	0.1312	99.321	0.05344	101.838	0.04995	101.979	0.03445	101.897	0.02653	101.99	0.00895	101.892	0.00412	102.165	0.001
102.139	0.13122	99.3764	0.05346	101.892	0.04996	102.035	0.03445	101.95	0.02653	102.043	0.00895	101.949	0.00416	102.221	0.001
102.194	0.13125	99.4308	0.05349	101.945	0.05	102.09	0.03447	102.006	0.02657	102.096	0.00895	102.005	0.00413	102.276	0.001
102.248	0.13127	99.4882	0.05354	102.001	0.05005	102.146	0.03447	102.061	0.0266	102.149	0.00897	102.059	0.00414	102.332	0.001
102.303	0.13131	99.5456	0.05355	102.057	0.05006	102.2	0.0345	102.116	0.02664	102.204	0.00899	102.112	0.00417	102.387	0.001
102.358	0.13134	99.6021	0.05361	102.112	0.05011	102.253	0.03457	102.171	0.02667	102.259	0.00901	102.167	0.00416	102.441	0.001
102.413	0.13139	99.6595	0.05363	102.168	0.05013	102.309	0.03458	102.225	0.02672	102.314	0.00901	102.223	0.00418	102.496	0.001
102.469	0.13139	99.7138	0.05369	102.221	0.05019	102.365	0.03461	102.279	0.02673	102.369	0.00903	102.278	0.0042	102.551	0.001
102.524	0.13142	99.7703	0.05374	102.276	0.05024	102.421	0.03464	102.335	0.02679	102.423	0.00904	102.333	0.00419	102.607	0.001
102.579	0.13147	99.8267	0.05378	102.331	0.05028	102.476	0.03467	102.392	0.02678	102.479	0.00904	102.387	0.00418	102.663	0.001
102.633	0.13152	99.8841	0.05382	102.387	0.05032	102.531	0.03468	102.448	0.0268	102.534	0.00906	102.442	0.0042	102.718	0.001
102.688	0.13154	99.9415	0.05382	102.443	0.05032	102.585	0.0347	102.502	0.02682	102.589	0.00907	102.498	0.00424	102.773	0.001
102.743	0.13157	99.998	0.05387	102.498	0.05036	102.64	0.03472	102.557	0.02681	102.646	0.00909	102.553	0.00428	102.828	0.001
102.798	0.13159	100.053	0.0539	102.552	0.05039	102.696	0.03477	102.61	0.02684	102.702	0.00909	102.609	0.00428	102.884	0.001
102.853	0.13163	100.109	0.05394	102.606	0.05043	102.751	0.03479	102.666	0.02687	102.756	0.0091	102.664	0.00428	102.942	0.001
102.908	0.13165	100.165	0.05401	102.661	0.05049	102.806	0.03481	102.722	0.02688	102.81	0.00912	102.718	0.00429	102.997	0.001
102.962	0.1317	100.223	0.05406	102.717	0.05054	102.861	0.03487	102.776	0.02691	102.867	0.00914	102.773	0.00431	103.051	0.001
103.018	0.13176	100.28	0.05408	102.773	0.05056	102.915	0.0349	102.83	0.02694	102.925	0.00913	102.826	0.00433	103.104	0.001
103.073	0.13182	100.337	0.05412	102.829	0.05059	102.969	0.03493	102.884	0.02695	102.98	0.00915	102.883	0.00437	103.158	0.001
103.128	0.13184	100.393	0.05417	102.883	0.05064	103.024	0.03493	102.939	0.027	103.034	0.00917	102.94	0.00441	103.213	0.001
103.184	0.13187	100.448	0.05422	102.937	0.05069	103.079	0.03492	102.995	0.02702	103.087	0.0092	102.994	0.00441	103.268	0.001
103.241	0.13188	100.505	0.05426	102.992	0.05073	103.134	0.03497	103.051	0.02706	103.14	0.00921	103.048	0.00441	103.323	0.001
103.296	0.13193	100.561	0.0543	103.047	0.05077	103.189	0.035	103.106	0.02708	103.195	0.00922	103.101	0.00442	103.378	0.001
103.351	0.13196	100.617	0.05434	103.102	0.0508	103.244	0.03503	103.16	0.0271	103.25	0.00924	103.155	0.00446	103.433	0.001
103.408	0.13199	100.674	0.05438	103.157	0.05084	103.299	0.0351	103.216	0.02714	103.305	0.00926	103.211	0.00446	103.49	0.001
103.463	0.13202	100.73	0.05441	103.212	0.05087	103.355	0.03512	103.271	0.02715	103.36	0.00926	103.267	0.00447	103.547	0.001
103.517	0.13206	100.787	0.05447	103.267	0.05093	103.412	0.03515	103.326	0.02715	103.415	0.00927	103.322	0.00447	103.602	0.001
103.569	0.13209	100.843	0.05453	103.322	0.05099	103.468	0.03515	103.384	0.02718	103.472	0.00929	103.377	0.0045	103.656	0.001
103.622	0.13214	100.902	0.05456	103.379	0.05101	103.522	0.03515	103.44	0.0272	103.529	0.00933	103.433	0.00452	103.709	0.001
103.678	0.13218	100.959	0.05459	103.435	0.05104	103.575	0.0352	103.495	0.02721	103.585	0.00935	103.489	0.00452	103.762	0.001
103.734	0.13221	101.015	0.05462	103.49	0.05107	103.628	0.03524	103.549	0.02723	103.64	0.00935	103.545	0.00453	103.816	0.001
103.789	0.13222	101.071	0.05468	103.544	0.05113	103.683	0.03527	103.601	0.02724	103.692	0.00936	103.601	0.00454	103.872	0.001
103.844	0.13224	101.124	0.05473	103.596	0.05118	103.739	0.03529	103.656	0.02728	103.746	0.00936	103.655	0.00454	103.927	0.001
103.898	0.13231	101.181	0.05475	103.651	0.05119	103.793	0.0353	103.711	0.02729	103.8	0.00936	103.708	0.00453	103.983	0.001
103.953	0.13235	101.238	0.05478	103.707	0.05123	103.848	0.03534	103.767	0.02729	103.855	0.0094	103.762	0.00453	104.038	0.001
104.008	0.1324	101.295	0.05486	103.763	0.0513	103.904	0.03538	103.822	0.02729	103.91	0.00941	103.816	0.00456	104.091	0.001
104.064	0.13243	101.352	0.05488	103.818	0.05132	103.959	0.03538	103.877	0.02736	103.966	0.00943	103.871	0.00459	104.146	0.001
104.119	0.13245	101.407	0.0549	103.872	0.05134	104.015	0.03542	103.931	0.02738	104.02	0.00944	103.926	0.00461	104.202	0.001
104.174	0.13246	101.463	0.05496	103.926	0.0514	104.071	0.03546	103.985	0.02741	104.074	0.00945	103.981	0.00461	104.258	0.001
104.228	0.13252	101.518	0.055	103.98	0.05144	104.126	0.03545	104.041	0.02741	104.129	0.00947	104.035	0.00461	104.314	0.001
104.283	0.13253	101.575	0.05505	104.036	0.05148	104.181	0.03549	104.097	0.02742	104.185	0.00949	104.089	0.00461	104.369	0.001
104.339	0.13258	101.633	0.05506	104.092	0.05149	104.237	0.03554	104.151	0.02746	104.241	0.0095	104.144	0.00461	104.423	0.001
104.395	0.1326	101.688	0.05508	104.146	0.05151	104.293	0.03558	104.206	0.02748	104.297	0.00951	104.2	0.00465	104.478	0.001
104.449	0.13264	101.745	0.05512	104.201	0.05155	104.35	0.0356	104.26	0.02751	104.351	0.00951	104.255	0.00465	104.533	0.001
104.503	0.13266	101.8	0.05517	104.255	0.05159	104.404	0.03562	104.315	0.02753	104.407	0.0095	104.311	0.00467	104.589	0.001
104.557	0.13269	101.857	0.05521	104.311	0.05164	104.458	0.03566	104.372	0.02752	104.462	0.00951	104.367	0.00467	104.644	0.001
104.613	0.13277	101.915	0.05528	104.367	0.0517	104.511	0.03567	104.427	0.02753	104.517	0.00952	104.422	0.00464	104.699	0.001
104.669	0.13281	101.971	0.0553	104.422	0.05172	104.564	0.03565	104.482	0.02756	104.572	0.00954	104.477	0.00467	104.753	0.001
104.724	0.13283	102.028	0.05533	104.477	0.05175	104.62	0.0357	104.536	0.02758	104.627	0.00956	104.534	0.00468	104.807	0.001
104.778	0.13286	102.083	0.05532	104.531	0.05174	104.676	0.03575	104.59	0.02763	104.682	0.00958	104.59	0.00469	104.862	0.001
104.833	0.13289	102.138	0.05536	104.585	0.05178	104.731	0.03581	104.646	0.02766	104.736	0.00956	104.645	0.00469	104.916	0.001
104.889	0.1329	102.197	0.05541	104.642	0.05183	104.786	0.03581	104.701	0.02768	104.79	0.00958	104.7	0.00472	104.972	0.001
104.946	0.13293	102.254	0.05546	104.698	0.05187	104.841	0.03581	104.756	0.02769	104.846	0.0096	104.753	0.00475	105.027	0.001
105.002	0.13298	102.31	0.05549	104.752	0.0519	104.897	0.03586	104.811	0.02768	104.901	0.00962	104.807	0.00474	105.083	0.001
105.058	0.13302	102.367	0.05552	104.808	0.05193	104.952	0.0359	104.867	0.02771	104.955	0.00962	104.863	0.00474	105.139	0.001
105.111	0.13305	102.426	0.05553	104.865	0.05194	105.008	0.03591	104.923	0.02771	105.01	0.00963	104.917	0.00478	105.195	0.001
105.164	0.13308	102.483	0.05556	104.921	0.05197	105.064	0.03593	104.979	0.02775	105.066	0.00966	104.972	0.00478	105.251	0.001
105.218	0.1331	102.539	0.05559	104.976	0.05199	105.117	0.03596	105.035	0.0278	105.121	0.00965	105.028	0.0048	105.307	0.001
105.273	0.13315	102.595	0.05563	105.03	0.05204	105.171	0.03596	105.089	0.0278	105.177	0.00966	105.083	0.00479	105.362	0.001
105.329	0.13317	102.65	0.05568	105.084	0.05208	105.224	0.036	105.142	0.02783	105.233	0.00968	105.138	0.0048	105.415	0.001
105.384	0.1332	102.705	0.0557	105.137	0.0521	105.279	0.03603	105.197	0.02786	105.289	0.00968	105.193	0.00482	105.468	0.001
105.44	0.13323	102.76	0.05576	105.191	0.05216	105.335	0.03608	105.251	0.02786	105.344	0.00968	105.25	0.00484	105.523	0.001
105.494	0.13326	102.816	0.05582	105.246	0.05222	105.391	0.03614	105.306	0.0279	105.398	0.0097	105.307	0.00483	105.578	0.001
105.547	0.1333	102.874	0.05585	105.302	0.05224	105.446	0.03616	105.361	0.02792	105.45	0.00971	105.361	0.00484	105.633	0.001
105.602	0.13332	102.93	0.05588	105.357	0.05227	105.5	0.03618	105.415	0.02793	105.505	0.00972	105.414	0.00486	105.688	0.001
105.658	0.13338	102.988	0.05592	105.413	0.05231	105.553	0.03621	105.471	0.02795	105.561	0.00972	105.467	0.00487	105.743	0.001
105.715	0.1334	103.045	0.05593	105.469	0.05232	105.61	0.03622	105.525	0.02797	105.616	0.00975	105.522	0.00487	105.798	0.001
105.77	0.13342	103.099	0.05596	105.522	0.05235	105.666	0.03625	105.58	0.028	105.67	0.00976	105.577	0.00489	105.853	0.001
105.824	0.13346	103.155	0.05602	105.576	0.0524	105.722	0.03628	105.636	0.02803	105.724	0.0098	105.632	0.00491	105.908	0.001
105.879	0.13351	103.211	0.05605	105.631	0.05243	105.776	0.03631	105.691	0.02807	105.779	0.0098	105.686	0.0049	105.964	0.001
105.934	0.13352	103.269	0.05608	105.687	0.05246	105.831	0.03635	105.747	0.02806	105.834	0.00978	105.741	0.00494	106.018	0.001
105.99	0.13357	103.327	0.05606	105.744	0.05245	105.885	0.03635	105.801	0.02804	105.89	0.0098	105.796	0.00498	106.073	0.001
106.045	0.13362	103.384	0.05611	105.799	0.0525	105.94	0.0364	105.857	0.02806	105.947	0.00982	105.852	0.00497	106.127	0.001
106.1	0.13366	103.44	0.05617	105.854	0.05255	105.995	0.03644	105.912	0.02809	106.002	0.00981	105.908	0.00498	106.183	0.001
106.155	0.13368	103.495	0.05621	105.908	0.05259	106.05	0.03648	105.967	0.02814	106.057	0.00983	105.963	0.00497	106.239	0.001
106.208	0.13372	103.552	0.05628	105.963	0.05265	106.106	0.03652	106.022	0.02817	106.111	0.00985	106.017	0.00498	106.293	0.001
106.262	0.13375	103.609	0.05634	106.019	0.05271	106.161	0.03655	106.077	0.02821	106.166	0.00988	106.072	0.005	106.348	0.001
106.318	0.13378	103.666	0.05633	106.074	0.05271	106.214	0.03657	106.132	0.02826	106.222	0.00989	106.126	0.005	106.402	0.001
106.373	0.13382	103.722	0.05637	106.129	0.05274	106.269	0.03661	106.187	0.02828	106.277	0.00989	106.182	0.00501	106.456	0.001
106.429	0.13385	103.777	0.0564	106.183	0.05276	106.325	0.03663	106.241	0.02833	106.332	0.0099	106.238	0.00503	106.513	0.001
106.485	0.13389	103.833	0.05647	106.237	0.05283	106.38	0.03665	106.297	0.02834	106.386	0.00991	106.292	0.00504	106.568	0.001
106.54	0.13392	103.889	0.05652	106.292	0.05288	106.435	0.03666	106.352	0.02837	106.44	0.00992	106.348	0.00504	106.624	0.001
106.594	0.13395	103.946	0.05654	106.347	0.0529	106.489	0.03669	106.407	0.02837	106.496	0.00992	106.401	0.00505	106.678	0.001
106.649	0.13395	104.003	0.05659	106.403	0.05295	106.545	0.03672	106.462	0.02834	106.551	0.00993	106.456	0.00508	106.734	0.001
106.706	0.13398	104.058	0.05659	106.457	0.05295	106.601	0.03675	106.517	0.0284	106.606	0.00992	106.51	0.00508	106.79	0.001
106.761	0.13402	104.115	0.05662	106.512	0.05298	106.659	0.03677	106.572	0.02842	106.661	0.00993	106.565	0.00509	106.846	0.001
106.816	0.13404	104.171	0.05665	106.567	0.05301	106.716	0.03679	106.627	0.02845	106.716	0.00996	106.62	0.00509	106.902	0.001
106.868	0.13407	104.227	0.05672	106.621	0.05308	106.771	0.03683	106.684	0.02847	106.773	0.00994	106.675	0.00509	106.956	0.001
106.922	0.13413	104.285	0.05675	106.678	0.0531	106.825	0.03682	106.74	0.02847	106.828	0.00997	106.732	0.00511	107.009	0.001
106.978	0.13417	104.343	0.05676	106.734	0.05311	106.877	0.03687	106.795	0.0285	106.884	0.00997	106.789	0.00511	107.063	0.001
107.034	0.13417	104.401	0.05674	106.791	0.05309	106.93	0.03691	106.848	0.02853	106.939	0.00996	106.846	0.00514	107.117	0.001
107.089	0.13421	104.456	0.05678	106.845	0.05313	106.985	0.03694	106.901	0.02856	106.992	0.00998	106.903	0.00515	107.172	0.001
107.144	0.13424	104.51	0.0568	106.897	0.05315	107.041	0.03697	106.956	0.02862	107.046	0.00998	106.957	0.00514	107.228	0.001
107.198	0.13427	104.566	0.05687	106.952	0.05321	107.096	0.037	107.011	0.02863	107.099	0.00999	107.009	0.00516	107.283	0.001
107.252	0.13431	104.623	0.05688	107.007	0.05323	107.152	0.03705	107.067	0.02863	107.154	0.01	107.063	0.00516	107.338	0.001
107.307	0.13435	104.679	0.05689	107.062	0.05324	107.207	0.03708	107.121	0.02866	107.21	0.01	107.116	0.00517	107.392	0.001
107.363	0.13436	104.735	0.05691	107.117	0.05326	107.261	0.03708	107.176	0.02869	107.265	0.01002	107.171	0.00523	107.446	0.001
107.419	0.13436	104.793	0.05697	107.173	0.05331	107.315	0.03712	107.231	0.02874	107.321	0.01004	107.227	0.00521	107.502	0.001
107.474	0.13442	104.85	0.05702	107.229	0.05336	107.371	0.03716	107.285	0.02875	107.375	0.01005	107.282	0.00523	107.559	0.001
107.528	0.13444	104.906	0.05706	107.283	0.0534	107.426	0.03717	107.342	0.02877	107.429	0.01005	107.338	0.00522	107.615	0.001
107.583	0.13447	104.962	0.05711	107.338	0.05345	107.48	0.0372	107.398	0.02878	107.485	0.01008	107.392	0.00523	107.67	0.001
107.64	0.13449	105.018	0.0571	107.393	0.05344	107.535	0.03723	107.452	0.0288	107.542	0.01009	107.447	0.00528	107.725	0.001
107.696	0.13453	105.074	0.05714	107.447	0.05347	107.59	0.03729	107.507	0.02882	107.6	0.01008	107.502	0.0053	107.779	0.001
107.751	0.13455	105.13	0.05715	107.502	0.05349	107.647	0.03731	107.56	0.02884	107.655	0.01006	107.558	0.0053	107.834	0.001
107.806	0.13456	105.186	0.0572	107.556	0.05353	107.703	0.03735	107.616	0.02887	107.709	0.01008	107.613	0.00531	107.89	0.001
107.859	0.1346	105.243	0.05725	107.612	0.05358	107.757	0.03738	107.673	0.0289	107.762	0.01011	107.668	0.00532	107.945	0.001
107.914	0.13463	105.302	0.05731	107.669	0.05363	107.812	0.03739	107.727	0.02892	107.816	0.01013	107.723	0.00534	107.999	0.001
107.97	0.13465	105.358	0.05736	107.724	0.05368	107.865	0.03742	107.782	0.02894	107.872	0.01014	107.778	0.00535	108.053	0.001
108.025	0.13465	105.415	0.05735	107.78	0.05368	107.919	0.03746	107.837	0.02897	107.927	0.01016	107.834	0.00537	108.108	0.001
108.079	0.1347	105.47	0.05735	107.833	0.05368	107.975	0.03749	107.891	0.02903	107.982	0.01017	107.89	0.00538	108.164	0.001
108.133	0.13473	105.525	0.05742	107.887	0.05375	108.03	0.03752	107.946	0.02905	108.036	0.01019	107.945	0.00538	108.22	0.001
108.189	0.13475	105.583	0.05745	107.943	0.05377	108.084	0.03754	108.001	0.02906	108.09	0.01021	107.998	0.00541	108.275	0.001
108.246	0.13476	105.639	0.05749	107.998	0.05381	108.14	0.03754	108.057	0.02906	108.146	0.01024	108.052	0.00545	108.329	0.001
108.304	0.13479	105.694	0.05756	108.052	0.05388	108.196	0.03757	108.111	0.02909	108.201	0.01027	108.106	0.00546	108.383	0.001
108.359	0.13484	105.75	0.05756	108.106	0.05387	108.253	0.03761	108.166	0.02914	108.257	0.01027	108.162	0.00545	108.438	0.001
108.411	0.13487	105.806	0.05757	108.161	0.05389	108.309	0.03766	108.221	0.02913	108.311	0.01029	108.218	0.00546	108.493	0.001
108.465	0.13491	105.865	0.05761	108.218	0.05392	108.364	0.03768	108.278	0.02916	108.366	0.01031	108.274	0.0055	108.551	0.001
108.518	0.13494	105.923	0.05765	108.275	0.05396	108.417	0.03772	108.335	0.0292	108.421	0.01031	108.328	0.0055	108.607	0.001
108.573	0.13497	105.982	0.05767	108.332	0.05398	108.471	0.03776	108.39	0.0292	108.476	0.01033	108.382	0.00549	108.662	0.001
108.628	0.13499	106.037	0.05772	108.386	0.05403	108.525	0.03778	108.444	0.0292	108.533	0.01034	108.437	0.00552	108.715	0.001
108.683	0.13501	106.092	0.05777	108.44	0.05408	108.58	0.03781	108.497	0.02921	108.588	0.01036	108.492	0.00556	108.768	0.001
108.738	0.13505	106.147	0.0578	108.493	0.0541	108.635	0.03785	108.551	0.02924	108.644	0.01038	108.549	0.00556	108.823	0.001
108.793	0.1351	106.201	0.05782	108.546	0.05412	108.691	0.03787	108.606	0.02927	108.698	0.01037	108.605	0.00557	108.878	0.001
108.848	0.13511	106.257	0.05785	108.601	0.05415	108.746	0.03789	108.661	0.02927	108.751	0.0104	108.66	0.00559	108.933	0.001
108.904	0.13511	106.315	0.0579	108.657	0.0542	108.801	0.03793	108.716	0.0293	108.806	0.01044	108.713	0.00561	108.987	0.001
108.959	0.13515	106.372	0.05793	108.713	0.05423	108.854	0.03794	108.773	0.02932	108.861	0.01044	108.766	0.00563	109.042	0.001
109.015	0.13519	106.429	0.05797	108.768	0.05427	108.91	0.03796	108.827	0.02935	108.916	0.01044	108.822	0.00564	109.097	0.001
109.071	0.13521	106.484	0.058	108.822	0.0543	108.967	0.03801	108.881	0.02937	108.971	0.01046	108.877	0.00565	109.152	0.001
109.125	0.13522	106.541	0.05807	108.877	0.05436	109.023	0.03804	108.936	0.02942	109.025	0.01047	108.932	0.00566	109.208	0.001
109.179	0.13524	106.598	0.05811	108.933	0.0544	109.077	0.03804	108.992	0.02944	109.08	0.01048	108.987	0.00566	109.264	0.001
109.234	0.13526	106.655	0.05813	108.989	0.05442	109.131	0.03805	109.049	0.02946	109.136	0.0105	109.042	0.00568	109.318	0.001
109.29	0.1353	106.713	0.05814	109.045	0.05443	109.185	0.03807	109.103	0.02946	109.192	0.01052	109.097	0.00569	109.374	0.001
109.345	0.13533	106.768	0.05821	109.099	0.05449	109.241	0.0381	109.157	0.02947	109.248	0.01054	109.152	0.0057	109.427	0.001
109.4	0.13533	106.825	0.05822	109.154	0.05451	109.297	0.03811	109.212	0.02953	109.302	0.01054	109.208	0.00572	109.482	0.001
109.454	0.13537	106.88	0.05825	109.208	0.05453	109.352	0.03814	109.268	0.02958	109.356	0.01058	109.264	0.0057	109.539	0.001
109.509	0.13538	106.936	0.05829	109.263	0.05457	109.408	0.03817	109.323	0.0296	109.409	0.01059	109.319	0.00572	109.595	0.001
109.564	0.13542	106.993	0.05834	109.318	0.05462	109.462	0.0382	109.378	0.02961	109.465	0.0106	109.373	0.00573	109.65	0.001
109.619	0.13545	107.05	0.05837	109.374	0.05465	109.516	0.03825	109.433	0.02957	109.522	0.01062	109.426	0.00576	109.703	0.001
109.674	0.13548	107.107	0.05835	109.429	0.05463	109.57	0.0383	109.487	0.02963	109.578	0.01061	109.482	0.00575	109.757	0.001
109.729	0.1355	107.162	0.05839	109.483	0.05467	109.626	0.0383	109.541	0.02964	109.633	0.01062	109.539	0.00576	109.813	0.001
109.783	0.13554	107.217	0.05845	109.537	0.05473	109.681	0.03832	109.597	0.02965	109.687	0.01061	109.595	0.00579	109.869	0.001
109.839	0.13557	107.275	0.05848	109.593	0.05476	109.736	0.03831	109.651	0.0297	109.741	0.01064	109.65	0.0058	109.924	0.001
[truncated: 5,287 more rows]
