# Supplementary material for: Fatigue-free artificial ionic skin toughened by self-healable elastic nanomesh
Source: Nat Commun. 2022 Jul 29;13:4411. doi: 10.1038/s41467-022-32140-3 (PMC9338060; doi:10.1038/s41467-022-32140-3)
Supplement: Supplementary file 7 — Source Data [file 41467_2022_32140_MOESM7_ESM.zip › Supplementary Figures/Source data Supplementary Fig. 27.xlsx]

## Sheet: Supplementary Fig. 27
100% strain unnotched																		200% strain unnotched																		300% strain notched
1st		100th		500th		2000th		4000th		6000th		8000th		10000th				1st		100th		500th		2000th		4000th		6000th		8000th		10000th				1st		50th		100th		200th		300th		400th		450th
Strain (%)	Nominal stress (MPa)	Strain (%)	Nominal stress (MPa)	Strain (%)	Nominal stress (MPa)	Strain (%)	Nominal stress (MPa)	Strain (%)	Nominal stress (MPa)	Strain (%)	Nominal stress (MPa)	Strain (%)	Nominal stress (MPa)	Strain (%)	Nominal stress (MPa)			Strain (%)	Nominal stress (MPa)	Strain (%)	Nominal stress (MPa)	Strain (%)	Nominal stress (MPa)	Strain (%)	Nominal stress (MPa)	Strain (%)	Nominal stress (MPa)	Strain (%)	Nominal stress (MPa)	Strain (%)	Nominal stress (MPa)	Strain (%)	Nominal stress (MPa)			Strain (%)	Nominal stress (MPa)	Strain (%)	Nominal stress (MPa)	Strain (%)	Nominal stress (MPa)	Strain (%)	Nominal stress (MPa)	Strain (%)	Nominal stress (MPa)	Strain (%)	Nominal stress (MPa)	Strain (%)	Nominal stress (MPa)
0.001	-4.77049e-18	-0.16	-0.07467	-0.319	-0.0618	-0.025	-0.05654	-0.331	-0.0437	-0.338	-0.0333	-0.146	-0.07569	-0.291	-0.06334			0.001	0	-0.273	0.00944	-0.634	0.09235	-0.635	0.08542	-0.472	0.09144	-0.55	0.04318	-0.19	0.02311	-0.19	0.02219			0.05121	-0.03082	-0.155	0.02912	-0.259	0.00308	-0.267	-0.00315	-0.226	0.01018	-0.024	-0.01297	-0.22	0.00641
0.009	0.00127	-0.328	-0.07231	-0.387	-0.06373	0.148	-0.06511	-0.273	-0.05191	-0.216	-0.0466	-0.314	-0.07333	-0.36	-0.06548			0.009	0.00127	-0.564	0.00728	-0.479	0.05829	-0.48	0.05342	-0.207	0.05471	-0.621	0.02552	0.101	0.00237	0.101	0.00228			0.21386	-0.03206	-0.016	0.01424	-0.2	-0.000739226	-0.208	-0.00757	-0.115	-0.000323413	0.135	-0.02152	-0.109	-0.00477
0.051	0.00253	-0.396	-0.07068	-0.326	-0.06575	0.315	-0.07269	-0.145	-0.05939	-0.058	-0.05845	-0.383	-0.07169	-0.3	-0.06774			0.051	0.00253	-0.636	0.00448	-0.215	0.02777	-0.215	0.02477	0.083	0.02205	-0.466	0.00931	0.392	-0.01608	0.392	-0.01544			0.40463	-0.03278	0.143	0.00104	-0.089	-0.00449	-0.097	-0.01183	0.024	-0.00982	0.3	-0.02914	0.031	-0.01486
0.119	0.00379	-0.335	-0.06977	-0.203	-0.06789	0.487	-0.07931	0.014	-0.06618	0.117	-0.06885	-0.323	-0.07075	-0.175	-0.07011			0.119	0.00379	-0.484	0.00102	0.077	0.000801841	0.076	-0.000528329	0.375	-0.00652	-0.202	-0.00544	0.687	-0.03226	0.687	-0.03097			0.5723	-0.03298	0.307	-0.01047	0.052	-0.00817	0.044	-0.01592	0.186	-0.01831	0.454	-0.03584	0.195	-0.02385
0.172	0.00506	-0.214	-0.06959	-0.044	-0.07012	0.656	-0.08493	0.184	-0.07225	0.284	-0.0778	-0.2	-0.07051	-0.014	-0.07257			0.172	0.00506	-0.22	-0.0031	0.369	-0.02262	0.368	-0.02247	0.671	-0.03102	0.089	-0.01874	0.988	-0.04615	0.988	-0.04431			0.72893	-0.03267	0.461	-0.0203	0.215	-0.01178	0.208	-0.01984	0.348	-0.02579	0.614	-0.04161	0.356	-0.03175
0.233	0.00632	-0.056	-0.07013	0.131	-0.07245	0.822	-0.08958	0.351	-0.07761	0.456	-0.0853	-0.039	-0.07097	0.158	-0.07515			0.233	0.00632	0.073	-0.00786	0.665	-0.0425	0.663	-0.04105	0.97	-0.05144	0.381	-0.03059	1.289	-0.05777	1.289	-0.05546			0.87753	-0.03184	0.62	-0.02845	0.375	-0.01532	0.368	-0.0236	0.502	-0.03227	0.778	-0.04645	0.51	-0.03855
0.299	0.00758	0.12	-0.07139	0.299	-0.07488	0.997	-0.09324	0.525	-0.08226	0.627	-0.09134	0.135	-0.07215	0.324	-0.07781			0.299	0.00758	0.367	-0.01328	0.964	-0.05883	0.963	-0.05628	1.272	-0.06778	0.675	-0.04099	1.591	-0.06711	1.591	-0.06442			1.03115	-0.0305	0.784	-0.03491	0.529	-0.0188	0.522	-0.0272	0.665	-0.03774	0.934	-0.05037	0.672	-0.04425
0.363	0.00883	0.288	-0.07338	0.471	-0.07742	1.169	-0.09593	0.692	-0.08619	0.791	-0.09594	0.301	-0.07403	0.496	-0.08059			0.363	0.00883	0.663	-0.01935	1.266	-0.07162	1.265	-0.06815	1.574	-0.08004	0.976	-0.04993	1.895	-0.07416	1.895	-0.0712			1.1938	-0.02864	0.941	-0.0397	0.691	-0.0222	0.684	-0.03063	0.827	-0.04221	1.096	-0.05335	0.833	-0.04887
0.43	0.01009	0.459	-0.07949	0.641	-0.08482	1.337	-0.09313	0.859	-0.09432	0.965	-0.09708	0.473	-0.07986	0.665	-0.08769			0.43	0.01009	0.962	-0.03134	1.568	-0.07802	1.567	-0.07391	1.878	-0.08276	1.278	-0.05928	2.199	-0.07581	2.199	-0.07278			1.35043	-0.02937	1.103	-0.03779	0.852	-0.03269	0.845	-0.04088	0.983	-0.05026	1.258	-0.05577	0.99	-0.05644
0.495	0.01135	0.63	-0.08702	0.805	-0.09184	1.512	-0.09182	1.036	-0.09529	1.139	-0.09951	0.643	-0.08721	0.831	-0.0963			0.495	0.01135	1.264	-0.04298	1.872	-0.08156	1.87	-0.07696	2.182	-0.0824	1.58	-0.06638	2.503	-0.0753	2.503	-0.07229			1.51007	-0.02932	1.264	-0.03966	1.01	-0.0408	1.002	-0.04826	1.146	-0.04949	1.413	-0.05276	1.153	-0.05571
0.557	0.0126	0.795	-0.09602	0.98	-0.09328	1.682	-0.09168	1.205	-0.09727	1.307	-0.09647	0.807	-0.09597	1.006	-0.09703			0.557	0.0126	1.567	-0.05317	2.176	-0.08224	2.174	-0.07775	2.485	-0.08033	1.883	-0.07141	2.806	-0.07385	2.806	-0.07089			1.67373	-0.0225	1.419	-0.03688	1.173	-0.03989	1.165	-0.04804	1.305	-0.05156	1.577	-0.05113	1.311	-0.05761
0.615	0.01385	0.969	-0.09698	1.154	-0.09496	1.851	-0.09256	1.375	-0.09372	1.481	-0.09566	0.982	-0.09698	1.179	-0.09862			0.615	0.01385	1.871	-0.06084	2.479	-0.0813	2.478	-0.0768	2.789	-0.07745	2.187	-0.07401	3.11	-0.07229	3.11	-0.0694			1.83036	-0.01252	1.583	-0.035	1.33	-0.04236	1.323	-0.05065	1.462	-0.04709	1.738	-0.04967	1.468	-0.05468
0.669	0.01511	1.143	-0.09944	1.321	-0.09159	2.027	-0.09221	1.55	-0.09297	1.652	-0.09422	1.156	-0.09933	1.347	-0.09556			0.669	0.01511	2.175	-0.06529	2.784	-0.07945	2.783	-0.07503	3.093	-0.07475	2.491	-0.07463	3.413	-0.07105	3.413	-0.06821			1.99	-0.00778	1.744	-0.03457	1.489	-0.03794	1.481	-0.0462	1.627	-0.04554	1.892	-0.04961	1.634	-0.05247
0.724	0.01636	1.31	-0.09599	1.495	-0.09172	2.198	-0.0927	1.717	-0.09324	1.819	-0.09472	1.323	-0.09602	1.522	-0.09509			0.724	0.01636	2.478	-0.06653	3.088	-0.07699	3.086	-0.07282	3.397	-0.07307	2.795	-0.07344	3.717	-0.07017	3.717	-0.06737			2.15165	-0.00535	1.899	-0.03437	1.653	-0.03655	1.645	-0.0443	1.784	-0.04522	2.052	-0.04877	1.791	-0.05116
0.783	0.01761	1.484	-0.09476	1.666	-0.08993	2.368	-0.09358	1.888	-0.09342	1.995	-0.09466	1.498	-0.09503	1.69	-0.09492			0.783	0.01761	2.781	-0.06435	3.391	-0.07467	3.39	-0.07097	3.7	-0.07314	3.098	-0.0701	4.021	-0.07061	4.021	-0.06778			2.30728	-0.00275	2.061	-0.03475	1.809	-0.03614	1.803	-0.04398	1.94	-0.04635	2.211	-0.04961	1.948	-0.05037
0.848	0.01886	1.656	-0.09464	1.833	-0.0922	2.542	-0.0931	2.065	-0.09263	2.168	-0.09438	1.668	-0.09458	1.858	-0.09588			0.848	0.01886	3.085	-0.06105	3.694	-0.07427	3.693	-0.07087	4.004	-0.0741	3.402	-0.06798	4.325	-0.07037	4.325	-0.06756			2.46993	0.000665181	2.22	-0.03462	1.967	-0.03659	1.961	-0.0434	2.101	-0.04591	2.368	-0.04969	2.11	-0.05103
0.913	0.0201	1.823	-0.09546	2.008	-0.09158	2.709	-0.09276	2.234	-0.09312	2.336	-0.0952	1.835	-0.0953	2.036	-0.09528			0.913	0.0201	3.389	-0.05838	3.998	-0.07508	3.997	-0.07186	4.308	-0.07455	3.705	-0.06799	4.629	-0.06945	4.629	-0.06667			2.63459	0.0052	2.377	-0.03503	2.129	-0.03629	2.122	-0.0432	2.259	-0.04608	2.533	-0.04995	2.266	-0.05128
0.976	0.02135	1.999	-0.09487	2.181	-0.09109	2.879	-0.0938	2.405	-0.09262	2.511	-0.095	2.011	-0.09553	2.207	-0.09503			0.976	0.02135	3.693	-0.05758	4.302	-0.07531	4.299	-0.07224	4.611	-0.07445	4.009	-0.06878	4.934	-0.0693	4.934	-0.06653			2.79122	0.00901	2.542	-0.03378	2.285	-0.0369	2.278	-0.04429	2.419	-0.04506	2.693	-0.05018	2.426	-0.0505
1.034	0.02259	2.171	-0.09478	2.35	-0.09104	3.056	-0.0929	2.579	-0.09259	2.68	-0.09476	2.184	-0.09578	2.377	-0.09579			1.034	0.02259	3.997	-0.05815	4.606	-0.07538	4.603	-0.07214	4.915	-0.07421	4.313	-0.06929	5.237	-0.06955	5.237	-0.06677			2.95287	0.01236	2.701	-0.03367	2.446	-0.03643	2.438	-0.04393	2.585	-0.04492	2.849	-0.04957	2.591	-0.05057
1.09	0.02384	2.34	-0.09458	2.525	-0.09072	3.224	-0.09338	2.745	-0.0934	2.849	-0.09567	2.355	-0.0963	2.551	-0.09408			1.09	0.02384	4.301	-0.05815	4.91	-0.07521	4.908	-0.07198	5.22	-0.07418	4.618	-0.06948	5.54	-0.07019	5.54	-0.06739			3.11352	0.01606	2.856	-0.03446	2.611	-0.03601	2.603	-0.04349	2.742	-0.04577	3.012	-0.04976	2.748	-0.05074
1.144	0.02508	2.514	-0.09446	2.693	-0.0912	3.394	-0.09289	2.919	-0.09346	3.025	-0.09526	2.529	-0.09575	2.718	-0.09514			1.144	0.02508	4.605	-0.05833	5.214	-0.07529	5.213	-0.07146	5.524	-0.07418	4.922	-0.06934	5.845	-0.07088	5.845	-0.06805			3.26713	0.01908	3.019	-0.03446	2.767	-0.03701	2.759	-0.04328	2.899	-0.04503	3.17	-0.04954	2.907	-0.05132
1.202	0.02632	2.683	-0.09472	2.864	-0.09221	3.567	-0.09176	3.094	-0.09356	3.194	-0.09471	2.696	-0.09582	2.89	-0.09546			1.202	0.02632	4.909	-0.05816	5.518	-0.07532	5.517	-0.07151	5.829	-0.0744	5.225	-0.06945	6.148	-0.07147	6.148	-0.06862			3.4328	0.02215	3.176	-0.03468	2.926	-0.03606	2.918	-0.04359	3.062	-0.04467	3.329	-0.04973	3.07	-0.05102
1.265	0.02756	2.853	-0.09455	3.04	-0.09146	3.734	-0.09279	3.261	-0.09363	3.362	-0.0954	2.867	-0.09572	3.066	-0.09441			1.265	0.02756	5.211	-0.05768	5.822	-0.07515	5.821	-0.07115	6.132	-0.07411	5.529	-0.06941	6.453	-0.07134	6.453	-0.06848			3.59847	0.02575	3.336	-0.03471	3.088	-0.0356	3.08	-0.04364	3.217	-0.04448	3.496	-0.04968	3.225	-0.0511
1.331	0.02879	3.031	-0.09422	3.208	-0.09121	3.907	-0.09269	3.432	-0.09332	3.536	-0.09465	3.043	-0.09495	3.233	-0.09539			1.331	0.02879	5.515	-0.05768	6.126	-0.07541	6.124	-0.07113	6.435	-0.07424	5.834	-0.06909	6.755	-0.07066	6.755	-0.06783			3.7561	0.02945	3.503	-0.03446	3.243	-0.03555	3.235	-0.04405	3.38	-0.0451	3.653	-0.04968	3.387	-0.05073
1.394	0.03003	3.199	-0.09472	3.377	-0.09216	4.083	-0.09179	3.604	-0.09256	3.703	-0.09461	3.209	-0.09505	3.403	-0.09529			1.394	0.03003	5.821	-0.05767	6.43	-0.07555	6.429	-0.07085	6.739	-0.07432	6.137	-0.06902	7.059	-0.07056	7.059	-0.06773			3.91875	0.03262	3.659	-0.0339	3.407	-0.036	3.399	-0.04359	3.544	-0.04488	3.812	-0.05041	3.551	-0.05096
1.454	0.03127	3.366	-0.09469	3.551	-0.09041	4.251	-0.09297	3.771	-0.0932	3.875	-0.09536	3.378	-0.09551	3.576	-0.09533			1.454	0.03127	6.126	-0.05778	6.734	-0.07581	6.733	-0.07095	7.042	-0.07419	6.441	-0.069	7.365	-0.07065	7.365	-0.06783			4.07639	0.03542	3.818	-0.03484	3.57	-0.03688	3.563	-0.04355	3.699	-0.04521	3.976	-0.04997	3.706	-0.05125
1.51	0.0325	3.538	-0.09387	3.716	-0.09056	4.422	-0.09263	3.945	-0.09314	4.051	-0.09375	3.552	-0.09527	3.743	-0.09599			1.51	0.0325	6.43	-0.05775	7.037	-0.0761	7.035	-0.07134	7.345	-0.07408	6.744	-0.06917	7.669	-0.07049	7.669	-0.06767			4.23302	0.03872	3.98	-0.03443	3.726	-0.0363	3.72	-0.04424	3.861	-0.04468	4.13	-0.04986	3.868	-0.05117
1.565	0.03373	3.706	-0.0941	3.888	-0.09144	4.593	-0.09132	4.118	-0.09289	4.218	-0.09406	3.72	-0.09462	3.917	-0.0962			1.565	0.03373	6.733	-0.05801	7.34	-0.0762	7.338	-0.07145	7.651	-0.07422	7.048	-0.06943	7.973	-0.06982	7.973	-0.06703			4.39768	0.04248	4.135	-0.03455	3.888	-0.03594	3.882	-0.04391	4.023	-0.04464	4.291	-0.04937	4.029	-0.05121
1.622	0.03497	3.878	-0.09484	4.064	-0.0903	4.758	-0.09237	4.285	-0.09304	4.389	-0.09439	3.893	-0.09522	4.092	-0.09481			1.622	0.03497	7.037	-0.05799	7.644	-0.0763	7.643	-0.07192	7.955	-0.07415	7.352	-0.06947	8.276	-0.06994	8.276	-0.06715			4.55732	0.04567	4.297	-0.03498	4.047	-0.03616	4.041	-0.04374	4.178	-0.0455	4.455	-0.04924	4.185	-0.05055
1.684	0.0362	4.056	-0.09409	4.232	-0.09118	4.933	-0.09227	4.458	-0.09257	4.563	-0.09359	4.069	-0.09452	4.258	-0.09651			1.684	0.0362	7.34	-0.05837	7.949	-0.07656	7.949	-0.07212	8.259	-0.07367	7.657	-0.06946	8.58	-0.07033	8.58	-0.06752			4.71495	0.04799	4.461	-0.03405	4.203	-0.03664	4.197	-0.04394	4.341	-0.04502	4.61	-0.04942	4.348	-0.05046
1.749	0.03743	4.223	-0.09303	4.403	-0.09048	5.108	-0.09191	4.628	-0.09232	4.728	-0.09498	4.235	-0.09472	4.431	-0.09526			1.749	0.03743	7.644	-0.0589	8.253	-0.07668	8.252	-0.07255	8.563	-0.0734	7.961	-0.06929	8.883	-0.07114	8.883	-0.06829			4.87861	0.05186	4.617	-0.03476	4.368	-0.03586	4.36	-0.04327	4.502	-0.04506	4.77	-0.0504	4.509	-0.0502
1.811	0.03865	4.394	-0.09261	4.577	-0.09028	5.276	-0.09267	4.795	-0.09322	4.904	-0.09549	4.406	-0.09498	4.603	-0.09439			1.811	0.03865	7.947	-0.05893	8.557	-0.0767	8.555	-0.07254	8.866	-0.07325	8.265	-0.06909	9.187	-0.07197	9.187	-0.0691			5.03625	0.05442	4.778	-0.03486	4.528	-0.03588	4.521	-0.04323	4.658	-0.04517	4.931	-0.04998	4.666	-0.05131
1.871	0.03988	4.567	-0.0926	4.743	-0.09128	5.452	-0.09134	4.974	-0.09332	5.08	-0.09403	4.58	-0.0944	4.768	-0.09558			1.871	0.03988	8.251	-0.05935	8.86	-0.07679	8.859	-0.07278	9.17	-0.07345	8.568	-0.06914	9.491	-0.07261	9.491	-0.06971			5.19589	0.05835	4.939	-0.03411	4.685	-0.03663	4.677	-0.04407	4.821	-0.04497	5.085	-0.04915	4.828	-0.05118
1.928	0.04111	4.731	-0.09334	4.919	-0.091	5.622	-0.09149	5.147	-0.09308	5.247	-0.09486	4.745	-0.09526	4.945	-0.09495			1.928	0.04111	8.556	-0.05915	9.164	-0.07672	9.163	-0.07301	9.475	-0.07364	8.871	-0.0696	9.795	-0.07319	9.795	-0.07027			5.36155	0.06239	5.094	-0.03371	4.848	-0.03722	4.84	-0.04422	4.98	-0.04413	5.249	-0.04931	4.986	-0.05136
1.983	0.04233	4.907	-0.09378	5.094	-0.09053	5.79	-0.09272	5.315	-0.09345	5.42	-0.0947	4.921	-0.09551	5.117	-0.09526			1.983	0.04233	8.86	-0.0593	9.469	-0.07692	9.468	-0.07296	9.779	-0.07368	9.175	-0.0698	10.1	-0.07284	10.1	-0.06992			5.52019	0.06444	5.258	-0.03431	5.005	-0.03646	4.998	-0.04406	5.136	-0.04471	5.414	-0.05004	5.142	-0.05122
2.039	0.04355	5.084	-0.09339	5.262	-0.0919	5.966	-0.09217	5.49	-0.09313	5.592	-0.09429	5.096	-0.09459	5.284	-0.09548			2.039	0.04355	9.164	-0.05914	9.773	-0.07705	9.771	-0.07298	10.083	-0.07413	9.48	-0.07032	10.404	-0.07206	10.404	-0.06917			5.67983	0.06735	5.42	-0.03473	5.163	-0.03587	5.155	-0.04315	5.301	-0.04459	5.571	-0.04984	5.308	-0.05075
2.099	0.04477	5.251	-0.09396	5.435	-0.09113	6.136	-0.09199	5.658	-0.09332	5.759	-0.0955	5.263	-0.09515	5.461	-0.09437			2.099	0.04477	9.468	-0.05901	10.077	-0.07735	10.075	-0.07246	10.385	-0.07453	9.784	-0.07053	10.707	-0.07098	10.707	-0.06814			5.84249	0.07014	5.575	-0.03475	5.329	-0.03637	5.321	-0.04302	5.461	-0.0438	5.733	-0.04919	5.468	-0.05132
2.163	0.04599	5.425	-0.09341	5.606	-0.09113	6.305	-0.09303	5.828	-0.09361	5.934	-0.09473	5.438	-0.09491	5.631	-0.09575			2.163	0.04599	9.772	-0.05889	10.38	-0.07772	10.378	-0.07211	10.688	-0.07505	10.089	-0.07076	11.011	-0.07072	11.011	-0.06789			5.99711	0.07295	5.738	-0.03443	5.487	-0.03645	5.48	-0.04459	5.618	-0.04444	5.892	-0.0495	5.626	-0.05096
2.229	0.04721	5.596	-0.09336	5.773	-0.09194	6.48	-0.0923	6.004	-0.09247	6.107	-0.09422	5.608	-0.09498	5.799	-0.09659			2.229	0.04721	10.076	-0.059	10.683	-0.07795	10.682	-0.07195	10.994	-0.07528	10.392	-0.07104	11.315	-0.07083	11.315	-0.068			6.15976	0.07629	5.898	-0.0345	5.646	-0.03704	5.639	-0.04409	5.782	-0.04372	6.048	-0.04943	5.789	-0.05103
2.292	0.04843	5.763	-0.09446	5.949	-0.09118	6.648	-0.09272	6.172	-0.09267	6.274	-0.09519	5.776	-0.09604	5.976	-0.09577			2.292	0.04843	10.38	-0.05948	10.987	-0.07779	10.985	-0.07213	11.299	-0.07546	10.696	-0.0713	11.62	-0.07074	11.62	-0.06791			6.32543	0.07845	6.055	-0.03486	5.808	-0.03631	5.802	-0.04424	5.939	-0.04395	6.211	-0.04866	5.945	-0.05074
2.35	0.04965	5.938	-0.09453	6.12	-0.0918	6.817	-0.09316	6.343	-0.09257	6.448	-0.09402	5.952	-0.0956	6.145	-0.09561			2.35	0.04965	10.682	-0.05962	11.292	-0.0777	11.29	-0.07192	11.603	-0.0754	10.999	-0.07141	11.923	-0.0704	11.923	-0.06758			6.48105	0.08121	6.22	-0.03433	5.963	-0.03657	5.957	-0.04448	6.098	-0.04389	6.369	-0.04898	6.104	-0.0509
2.405	0.05086	6.11	-0.09436	6.288	-0.09181	6.993	-0.09178	6.517	-0.09172	6.618	-0.09406	6.122	-0.09489	6.314	-0.0962			2.405	0.05086	10.986	-0.0599	11.596	-0.07759	11.595	-0.07151	11.905	-0.07515	11.303	-0.07128	12.227	-0.0704	12.227	-0.06758			6.6427	0.08455	6.378	-0.03428	6.124	-0.03736	6.117	-0.0436	6.262	-0.04333	6.525	-0.0492	6.269	-0.05146
2.46	0.05208	6.278	-0.09499	6.463	-0.0902	7.163	-0.09232	6.684	-0.09257	6.786	-0.09547	6.291	-0.0957	6.489	-0.09498			2.46	0.05208	11.291	-0.05974	11.9	-0.07703	11.898	-0.07134	12.209	-0.07482	11.607	-0.07096	12.53	-0.07137	12.53	-0.06851			6.80335	0.08808	6.534	-0.03352	6.289	-0.03608	6.282	-0.04306	6.418	-0.04317	6.688	-0.04929	6.425	-0.05083
2.519	0.05329	6.453	-0.09371	6.631	-0.09066	7.335	-0.09328	6.855	-0.09286	6.962	-0.09443	6.466	-0.09464	6.657	-0.09629			2.519	0.05329	11.596	-0.05991	12.204	-0.07672	12.202	-0.07136	12.513	-0.07437	11.911	-0.07029	12.834	-0.07193	12.834	-0.06905			6.95898	0.09074	6.696	-0.03376	6.444	-0.03616	6.437	-0.04377	6.577	-0.04363	6.846	-0.04898	6.584	-0.05087
2.584	0.0545	6.621	-0.09364	6.8	-0.09184	7.509	-0.09214	7.03	-0.09209	7.133	-0.09538	6.634	-0.09434	6.826	-0.09517			2.584	0.0545	11.899	-0.05966	12.508	-0.07623	12.507	-0.07156	12.818	-0.0743	12.216	-0.07023	13.139	-0.07187	13.139	-0.06899			7.12364	0.09392	6.852	-0.03402	6.603	-0.03645	6.596	-0.04425	6.738	-0.04324	7.005	-0.04841	6.746	-0.05084
2.649	0.05571	6.788	-0.09464	6.976	-0.09123	7.674	-0.09255	7.198	-0.09301	7.303	-0.09589	6.803	-0.09567	7	-0.09499			2.649	0.05571	12.203	-0.05916	12.812	-0.07602	12.811	-0.07172	13.122	-0.07439	12.519	-0.06999	13.443	-0.07161	13.443	-0.06874			7.28629	0.09686	7.011	-0.0338	6.765	-0.03596	6.758	-0.04306	6.893	-0.04289	7.171	-0.04837	6.901	-0.051
2.71	0.05692	6.965	-0.09403	7.147	-0.09167	7.848	-0.09222	7.372	-0.0927	7.477	-0.09483	6.979	-0.09473	7.17	-0.09555			2.71	0.05692	12.507	-0.05889	13.117	-0.07607	13.115	-0.072	13.425	-0.07424	12.823	-0.0701	13.747	-0.07147	13.747	-0.06861			7.44192	0.10026	7.177	-0.03357	6.92	-0.03575	6.913	-0.04279	7.054	-0.04299	7.328	-0.0486	7.062	-0.04992
2.769	0.05813	7.137	-0.09409	7.317	-0.09145	8.023	-0.09157	7.545	-0.09243	7.644	-0.09537	7.149	-0.09499	7.344	-0.09541			2.769	0.05813	12.811	-0.05856	13.42	-0.07592	13.416	-0.07211	13.73	-0.07389	13.128	-0.07006	14.05	-0.07121	14.05	-0.06836			7.60558	0.10276	7.334	-0.0333	7.082	-0.03506	7.075	-0.04259	7.218	-0.04294	7.484	-0.04819	7.227	-0.04999
2.824	0.05934	7.308	-0.09432	7.491	-0.09164	8.189	-0.092	7.712	-0.09375	7.816	-0.09607	7.319	-0.09519	7.518	-0.09508			2.824	0.05934	13.115	-0.05866	13.725	-0.07616	13.722	-0.07213	14.034	-0.07389	13.431	-0.06985	14.354	-0.07079	14.354	-0.06796			7.76421	0.10572	7.492	-0.03316	7.245	-0.03514	7.238	-0.04258	7.374	-0.04325	7.647	-0.04762	7.382	-0.05063
2.878	0.06054	7.482	-0.09358	7.658	-0.09156	8.361	-0.0917	7.887	-0.09316	7.993	-0.09539	7.494	-0.09468	7.684	-0.09528			2.878	0.06054	13.418	-0.05835	14.028	-0.0766	14.027	-0.07191	14.337	-0.0743	13.736	-0.06969	14.658	-0.07099	14.658	-0.06815			7.92084	0.10832	7.654	-0.03365	7.4	-0.03567	7.393	-0.04296	7.535	-0.04339	7.802	-0.04928	7.542	-0.05042
2.939	0.06174	7.648	-0.09396	7.83	-0.09124	8.533	-0.091	8.06	-0.09246	8.158	-0.09504	7.661	-0.09567	7.857	-0.09573			2.939	0.06174	13.723	-0.05853	14.332	-0.07708	14.331	-0.07177	14.64	-0.07453	14.039	-0.06919	14.962	-0.07109	14.962	-0.06825			8.08852	0.11006	7.809	-0.03398	7.562	-0.03542	7.554	-0.04267	7.697	-0.04298	7.964	-0.0495	7.702	-0.05018
3.004	0.06295	7.82	-0.09412	8.006	-0.09117	8.699	-0.09237	8.225	-0.09291	8.328	-0.09485	7.833	-0.09567	8.032	-0.09571			3.004	0.06295	14.027	-0.05859	14.635	-0.07734	14.634	-0.07199	14.945	-0.07427	14.343	-0.06894	15.266	-0.071	15.266	-0.06816			8.25017	0.11297	7.97	-0.03321	7.723	-0.03518	7.715	-0.04235	7.852	-0.04355	8.131	-0.04872	7.858	-0.05068
3.068	0.06415	7.997	-0.09411	8.173	-0.09148	8.874	-0.09153	8.399	-0.09237	8.502	-0.09438	8.009	-0.09494	8.198	-0.09566			3.068	0.06415	14.33	-0.05866	14.94	-0.07752	14.938	-0.07216	15.249	-0.07436	14.646	-0.06877	15.569	-0.07117	15.569	-0.06832			8.4088	0.11531	8.136	-0.0334	7.879	-0.03602	7.87	-0.04351	8.016	-0.04384	8.287	-0.04918	8.023	-0.05114
3.13	0.06535	8.163	-0.09432	8.344	-0.09151	9.048	-0.09085	8.569	-0.09293	8.669	-0.09477	8.175	-0.09565	8.37	-0.09562			3.13	0.06535	14.633	-0.05884	15.244	-0.07781	15.241	-0.07212	15.553	-0.07445	14.951	-0.06892	15.874	-0.07162	15.874	-0.06875			8.57146	0.11798	8.293	-0.03403	8.044	-0.03637	8.036	-0.04354	8.179	-0.04407	8.448	-0.04907	8.187	-0.05048
3.188	0.06655	8.333	-0.09377	8.516	-0.09046	9.214	-0.09214	8.737	-0.09349	8.843	-0.09447	8.346	-0.09552	8.542	-0.09586			3.188	0.06655	14.939	-0.05901	15.547	-0.07814	15.545	-0.07196	15.856	-0.07413	15.255	-0.06913	16.177	-0.07231	16.177	-0.06942			8.72708	0.12101	8.455	-0.03423	8.204	-0.03632	8.197	-0.043	8.334	-0.04405	8.61	-0.04898	8.343	-0.0505
3.244	0.06775	8.506	-0.093	8.682	-0.09054	9.387	-0.09121	8.914	-0.09305	9.018	-0.09362	8.519	-0.09466	8.708	-0.09607			3.244	0.06775	15.242	-0.05901	15.851	-0.07801	15.849	-0.07192	16.159	-0.07401	15.558	-0.06928	16.481	-0.07278	16.481	-0.06987			8.88572	0.12359	8.617	-0.03429	8.359	-0.03545	8.354	-0.04359	8.498	-0.04462	8.764	-0.04915	8.505	-0.04977
3.299	0.06894	8.672	-0.09366	8.856	-0.09032	9.558	-0.09059	9.084	-0.09299	9.185	-0.09485	8.686	-0.09535	8.884	-0.09511			3.299	0.06894	15.546	-0.05877	16.155	-0.07746	16.152	-0.07186	16.464	-0.07421	15.862	-0.06939	16.786	-0.0726	16.786	-0.06969			9.05139	0.12687	8.771	-0.0338	8.522	-0.03592	8.517	-0.0429	8.657	-0.04439	8.926	-0.04922	8.663	-0.05078
3.357	0.07014	8.845	-0.093	9.031	-0.09057	9.726	-0.09251	9.25	-0.09325	9.357	-0.09485	8.86	-0.0946	9.057	-0.09467			3.357	0.07014	15.85	-0.05886	16.46	-0.07718	16.457	-0.07206	16.769	-0.07458	16.166	-0.06984	17.091	-0.07225	17.091	-0.06936			9.21003	0.12909	8.933	-0.03387	8.681	-0.03686	8.675	-0.04251	8.812	-0.04478	9.088	-0.04918	8.819	-0.05128
3.421	0.07133	9.02	-0.0927	9.198	-0.09104	9.904	-0.0919	9.424	-0.09244	9.529	-0.09415	9.035	-0.09424	9.223	-0.09481			3.421	0.07133	16.154	-0.05896	16.764	-0.07716	16.763	-0.07257	17.073	-0.07475	16.47	-0.07082	17.396	-0.0719	17.396	-0.06902			9.36967	0.13176	9.096	-0.03398	8.839	-0.03608	8.832	-0.04336	8.976	-0.0447	9.244	-0.04949	8.984	-0.05045
3.486	0.07252	9.187	-0.09273	9.371	-0.09106	10.075	-0.09179	9.594	-0.09295	9.695	-0.09517	9.201	-0.09547	9.396	-0.09491			3.486	0.07252	16.459	-0.05921	17.067	-0.07708	17.066	-0.07301	17.377	-0.07502	16.775	-0.0711	17.699	-0.07176	17.699	-0.06889			9.53232	0.13447	9.252	-0.03475	9.004	-0.03549	8.996	-0.043	9.136	-0.04458	9.405	-0.04899	9.144	-0.0507
3.547	0.07371	9.36	-0.09221	9.542	-0.09129	10.243	-0.09143	9.764	-0.09284	9.871	-0.09497	9.374	-0.09466	9.566	-0.09427			3.547	0.07371	16.762	-0.05935	17.372	-0.07709	17.369	-0.07298	17.681	-0.07486	17.079	-0.07177	18.001	-0.07164	18.001	-0.06878			9.68795	0.13706	9.413	-0.03488	9.162	-0.03587	9.155	-0.04293	9.293	-0.0446	9.565	-0.04874	9.302	-0.05029
3.606	0.0749	9.532	-0.09202	9.708	-0.09146	10.418	-0.09114	9.943	-0.09239	10.044	-0.09396	9.545	-0.09451	9.735	-0.0946			3.606	0.0749	17.065	-0.05941	17.675	-0.07678	17.672	-0.07283	17.984	-0.07521	17.382	-0.07178	18.305	-0.07148	18.305	-0.06862			9.8496	0.13924	9.572	-0.0339	9.321	-0.03608	9.313	-0.04252	9.457	-0.04474	9.721	-0.04922	9.463	-0.05014
3.664	0.07609	9.699	-0.09275	9.886	-0.09103	10.586	-0.09193	10.111	-0.09296	10.212	-0.09459	9.712	-0.09532	9.913	-0.09503			3.664	0.07609	17.37	-0.05931	17.98	-0.07687	17.976	-0.07252	18.288	-0.0756	17.686	-0.07169	18.609	-0.07177	18.609	-0.0689			10.0143	0.14178	9.728	-0.03392	9.483	-0.03516	9.476	-0.04313	9.614	-0.04456	9.885	-0.04913	9.618	-0.04987
3.72	0.07728	9.876	-0.09281	10.06	-0.08947	10.757	-0.09297	10.281	-0.09247	10.388	-0.09457	9.889	-0.095	10.084	-0.09465			3.72	0.07728	17.673	-0.05918	18.283	-0.07735	18.281	-0.0726	18.593	-0.07561	17.99	-0.07125	18.914	-0.07176	18.914	-0.06889			10.1719	0.14398	9.892	-0.03384	9.639	-0.03517	9.632	-0.04368	9.771	-0.04473	10.048	-0.04902	9.777	-0.05049
3.776	0.07847	10.05	-0.09278	10.227	-0.09041	10.934	-0.09202	10.456	-0.09182	10.558	-0.09412	10.06	-0.09426	10.253	-0.09576			3.776	0.07847	17.978	-0.05924	18.588	-0.07778	18.586	-0.07258	18.897	-0.07605	18.294	-0.07101	19.218	-0.07144	19.218	-0.06858			10.3335	0.1457	10.053	-0.03505	9.798	-0.03534	9.791	-0.04409	9.936	-0.04475	10.205	-0.04926	9.943	-0.05034
3.838	0.07965	10.217	-0.09342	10.402	-0.08969	11.101	-0.09221	10.622	-0.09256	10.727	-0.09589	10.227	-0.0944	10.428	-0.09507			3.838	0.07965	18.282	-0.05922	18.891	-0.07814	18.889	-0.07244	19.201	-0.07594	18.598	-0.07051	19.521	-0.07091	19.521	-0.06807			10.4962	0.14821	10.21	-0.03479	9.964	-0.03579	9.957	-0.04364	10.094	-0.04417	10.368	-0.04908	10.102	-0.05052
3.902	0.08084	10.392	-0.09288	10.571	-0.08987	11.272	-0.09221	10.795	-0.09313	10.902	-0.09536	10.404	-0.09469	10.596	-0.09551			3.902	0.08084	18.586	-0.05878	19.195	-0.07791	19.194	-0.07227	19.503	-0.07582	18.902	-0.0703	19.824	-0.07129	19.824	-0.06843			10.6528	0.14982	10.374	-0.03371	10.121	-0.03599	10.115	-0.04372	10.254	-0.04406	10.525	-0.04906	10.262	-0.05073
3.966	0.08202	10.561	-0.09238	10.74	-0.09095	11.446	-0.09149	10.971	-0.09313	11.07	-0.09415	10.574	-0.09538	10.766	-0.09662			3.966	0.08202	18.889	-0.05829	19.498	-0.0776	19.497	-0.0722	19.805	-0.07575	19.206	-0.07017	20.129	-0.07167	20.129	-0.0688			10.8165	0.15348	10.532	-0.03339	10.281	-0.03573	10.274	-0.04401	10.417	-0.04425	10.683	-0.04925	10.423	-0.05056
4.029	0.0832	10.729	-0.09345	10.917	-0.09017	11.612	-0.09292	11.138	-0.09297	11.239	-0.09555	10.743	-0.0947	10.943	-0.09552			4.029	0.0832	19.193	-0.05818	19.801	-0.0772	19.799	-0.07205	20.111	-0.07541	19.509	-0.06961	20.433	-0.07145	20.433	-0.06859			10.9791	0.15581	10.691	-0.03469	10.442	-0.03601	10.435	-0.04401	10.573	-0.04434	10.848	-0.0483	10.578	-0.05013
4.086	0.08438	10.906	-0.09339	11.086	-0.08997	11.784	-0.09231	11.31	-0.09271	11.415	-0.09477	10.919	-0.09417	11.11	-0.09491			4.086	0.08438	19.497	-0.05777	20.106	-0.07664	20.104	-0.07174	20.417	-0.0751	19.813	-0.06944	20.737	-0.07082	20.737	-0.06798			11.1348	0.15734	10.856	-0.03462	10.597	-0.03615	10.589	-0.04387	10.734	-0.04457	11.005	-0.04801	10.74	-0.04958
4.14	0.08556	11.075	-0.09269	11.255	-0.09018	11.961	-0.09125	11.483	-0.09173	11.582	-0.09534	11.087	-0.09425	11.28	-0.0955			4.14	0.08556	19.8	-0.05777	20.411	-0.07632	20.409	-0.07184	20.721	-0.07481	20.117	-0.06896	21.041	-0.07012	21.041	-0.06731			11.2954	0.16011	11.012	-0.03457	10.76	-0.03562	10.751	-0.04352	10.898	-0.04407	11.161	-0.04904	10.904	-0.04914
4.195	0.08674	11.244	-0.09239	11.428	-0.08971	12.129	-0.09217	11.649	-0.09231	11.753	-0.09568	11.257	-0.09404	11.454	-0.09511			4.195	0.08674	20.105	-0.05786	20.714	-0.07617	20.712	-0.07189	21.025	-0.07458	20.421	-0.06883	21.345	-0.07031	21.345	-0.06749			11.455	0.16312	11.169	-0.03422	10.923	-0.03531	10.916	-0.04256	11.052	-0.04416	11.323	-0.04881	11.059	-0.05006
4.254	0.08791	11.418	-0.09259	11.595	-0.09078	12.301	-0.09211	11.823	-0.09215	11.93	-0.09418	11.431	-0.09438	11.621	-0.09555			4.254	0.08791	20.409	-0.05794	21.018	-0.07615	21.016	-0.07202	21.326	-0.07391	20.725	-0.0691	21.649	-0.07053	21.649	-0.06771			11.6127	0.16503	11.331	-0.03356	11.078	-0.03629	11.071	-0.04317	11.211	-0.04397	11.479	-0.04886	11.218	-0.04998
4.318	0.08909	11.585	-0.0931	11.766	-0.09142	12.473	-0.09144	11.998	-0.0918	12.1	-0.09515	11.599	-0.09459	11.794	-0.09614			4.318	0.08909	20.713	-0.05803	21.322	-0.07591	21.32	-0.07205	21.631	-0.07355	21.03	-0.06909	21.953	-0.07064	21.953	-0.06781			11.7783	0.16813	11.487	-0.03338	11.239	-0.03637	11.231	-0.04303	11.371	-0.04407	11.64	-0.04854	11.379	-0.04948
4.383	0.09026	11.756	-0.09317	11.943	-0.09037	12.64	-0.09174	12.166	-0.09239	12.27	-0.09504	11.77	-0.09501	11.97	-0.09445			4.383	0.09026	21.017	-0.05801	21.626	-0.07614	21.624	-0.0715	21.936	-0.07321	21.333	-0.06921	22.257	-0.07093	22.257	-0.0681			11.939	0.1704	11.647	-0.03329	11.398	-0.03508	11.391	-0.04285	11.527	-0.04366	11.804	-0.04852	11.535	-0.04978
4.445	0.09143	11.934	-0.09239	12.112	-0.09057	12.816	-0.09188	12.339	-0.09217	12.443	-0.094	11.946	-0.0949	12.138	-0.09567			4.445	0.09143	21.321	-0.05809	21.93	-0.07618	21.928	-0.07152	22.241	-0.07313	21.638	-0.06913	22.56	-0.07091	22.56	-0.06808			12.0966	0.17231	11.812	-0.03281	11.554	-0.03513	11.546	-0.04224	11.691	-0.04383	11.961	-0.04864	11.699	-0.04927
4.504	0.0926	12.103	-0.09286	12.285	-0.09035	12.989	-0.09112	12.51	-0.09157	12.61	-0.09471	12.115	-0.09501	12.311	-0.09548			4.504	0.0926	21.625	-0.05812	22.234	-0.07604	22.233	-0.07145	22.544	-0.07336	21.941	-0.06937	22.864	-0.07103	22.864	-0.06819			12.2603	0.17485	11.968	-0.03268	11.719	-0.03467	11.71	-0.04198	11.853	-0.04405	12.121	-0.04862	11.861	-0.04943
4.56	0.09377	12.274	-0.09335	12.458	-0.08958	13.155	-0.09171	12.678	-0.09244	12.783	-0.09527	12.288	-0.09549	12.483	-0.09482			4.56	0.09377	21.929	-0.05822	22.538	-0.07584	22.536	-0.07181	22.847	-0.07368	22.245	-0.06936	23.168	-0.07096	23.168	-0.06812			12.4179	0.17651	12.128	-0.03264	11.88	-0.03534	11.871	-0.04267	12.009	-0.04399	12.283	-0.04843	12.016	-0.05094
4.615	0.09494	12.448	-0.09212	12.624	-0.09061	13.328	-0.09133	12.855	-0.09244	12.959	-0.0944	12.461	-0.09508	12.649	-0.09633			4.615	0.09494	22.233	-0.05827	22.841	-0.07574	22.838	-0.072	23.151	-0.0743	22.55	-0.06966	23.472	-0.07123	23.472	-0.06838			12.5755	0.17942	12.29	-0.03295	12.035	-0.03535	12.028	-0.04337	12.17	-0.04387	12.438	-0.04886	12.178	-0.0501
4.674	0.09611	12.614	-0.09259	12.799	-0.09014	13.498	-0.09078	13.025	-0.09187	13.125	-0.09572	12.627	-0.09606	12.825	-0.09548			4.674	0.09611	22.536	-0.05835	23.146	-0.07548	23.143	-0.07201	23.455	-0.07452	22.853	-0.06947	23.776	-0.07127	23.776	-0.06842			12.7432	0.18236	12.445	-0.03366	12.197	-0.03542	12.19	-0.04284	12.33	-0.04352	12.602	-0.04815	12.338	-0.04968
4.739	0.09727	12.788	-0.09282	12.973	-0.09035	13.666	-0.09126	13.192	-0.09238	13.297	-0.09498	12.801	-0.09629	12.998	-0.09512			4.739	0.09727	22.84	-0.05811	23.449	-0.07483	23.447	-0.07201	23.759	-0.07462	23.156	-0.06929	24.08	-0.07115	24.08	-0.0683			12.9029	0.18367	12.609	-0.03353	12.355	-0.03477	12.349	-0.04264	12.487	-0.04319	12.766	-0.04765	12.494	-0.04986
4.804	0.09844	12.962	-0.09234	13.138	-0.09127	13.842	-0.09161	13.366	-0.09206	13.468	-0.09402	12.976	-0.0951	13.164	-0.09547			4.804	0.09844	23.144	-0.05785	23.753	-0.07456	23.751	-0.07169	24.063	-0.07496	23.46	-0.06894	24.384	-0.07101	24.384	-0.06817			13.0615	0.18586	12.772	-0.03222	12.512	-0.03522	12.505	-0.04272	12.654	-0.04356	12.922	-0.04779	12.66	-0.04972
4.865	0.0996	13.127	-0.09297	13.311	-0.09006	14.013	-0.09203	13.534	-0.09239	13.635	-0.09601	13.141	-0.09539	13.336	-0.09451			4.865	0.0996	23.447	-0.05828	24.057	-0.07445	24.056	-0.07155	24.367	-0.07507	23.765	-0.06848	24.688	-0.07079	24.688	-0.06795			13.2252	0.18773	12.927	-0.03288	12.679	-0.03524	12.672	-0.04269	12.813	-0.04363	13.084	-0.04839	12.82	-0.04879
4.924	0.10077	13.299	-0.09246	13.482	-0.08885	14.181	-0.092	13.704	-0.09349	13.811	-0.09467	13.313	-0.09552	13.506	-0.09415			4.924	0.10077	23.752	-0.05839	24.361	-0.07498	24.36	-0.07129	24.671	-0.07488	24.069	-0.06852	24.991	-0.07069	24.991	-0.06786			13.3808	0.19072	13.089	-0.0337	12.838	-0.03525	12.832	-0.04281	12.969	-0.04358	13.243	-0.0482	12.977	-0.04908
4.978	0.10193	13.471	-0.09121	13.649	-0.08986	14.355	-0.09074	13.881	-0.09212	13.983	-0.09405	13.485	-0.09468	13.674	-0.09582			4.978	0.10193	24.056	-0.0587	24.666	-0.07543	24.664	-0.07171	24.974	-0.07492	24.373	-0.06824	25.295	-0.07047	25.295	-0.06766			13.5414	0.19249	13.249	-0.03436	12.995	-0.0354	12.989	-0.04332	13.133	-0.04302	13.399	-0.04792	13.14	-0.0492
5.033	0.10309	13.638	-0.0923	13.823	-0.08916	14.523	-0.09115	14.05	-0.09184	14.149	-0.09529	13.652	-0.09516	13.851	-0.09491			5.033	0.10309	24.36	-0.05875	24.969	-0.07584	24.967	-0.07164	25.278	-0.07458	24.677	-0.06827	25.598	-0.07061	25.598	-0.06779			13.7061	0.19456	13.404	-0.03444	13.159	-0.03497	13.153	-0.0428	13.291	-0.04396	13.563	-0.04779	13.297	-0.04961
5.093	0.10424	13.814	-0.0915	13.996	-0.08919	14.692	-0.09257	14.218	-0.09263	14.323	-0.09418	13.828	-0.09511	14.022	-0.09546			5.093	0.10424	24.664	-0.05882	25.272	-0.07604	25.271	-0.07178	25.582	-0.07435	24.98	-0.06849	25.903	-0.07082	25.903	-0.06799			13.8617	0.19688	13.569	-0.03356	13.315	-0.03585	13.308	-0.04247	13.449	-0.04406	13.723	-0.04852	13.455	-0.04998
5.157	0.1054	13.987	-0.09049	14.163	-0.08924	14.871	-0.09199	14.393	-0.09215	14.494	-0.09421	14	-0.09396	14.19	-0.09597			5.157	0.1054	24.967	-0.05869	25.575	-0.07599	25.575	-0.07196	25.886	-0.07405	25.284	-0.06863	26.207	-0.07134	26.207	-0.06849			14.0224	0.1991	13.73	-0.0336	13.475	-0.03587	13.467	-0.04292	13.612	-0.04369	13.879	-0.04886	13.62	-0.04949
5.222	0.10656	14.153	-0.09064	14.337	-0.08867	15.04	-0.09163	14.558	-0.09286	14.661	-0.0954	14.166	-0.09487	14.364	-0.09415			5.222	0.10656	25.271	-0.05872	25.88	-0.07621	25.879	-0.07215	26.19	-0.07405	25.588	-0.06865	26.51	-0.07159	26.51	-0.06872			14.184	0.20083	13.887	-0.03389	13.64	-0.0356	13.633	-0.04371	13.768	-0.04425	14.042	-0.04869	13.778	-0.04948
5.285	0.10771	14.327	-0.09028	14.507	-0.08894	15.21	-0.09158	14.729	-0.09297	14.84	-0.09435	14.338	-0.09418	14.533	-0.09477			5.285	0.10771	25.576	-0.05862	26.185	-0.07605	26.183	-0.07235	26.493	-0.0741	25.892	-0.06911	26.814	-0.07118	26.814	-0.06834			14.3416	0.20358	14.049	-0.03331	13.796	-0.03593	13.79	-0.04319	13.928	-0.04449	14.2	-0.04809	13.936	-0.05023
5.344	0.10887	14.498	-0.08998	14.676	-0.08902	15.385	-0.09114	14.908	-0.09145	15.011	-0.09396	14.508	-0.09434	14.702	-0.09457			5.344	0.10887	25.879	-0.05857	26.489	-0.07577	26.486	-0.0723	26.797	-0.07417	26.195	-0.06953	27.118	-0.07095	27.118	-0.06811			14.5053	0.20565	14.206	-0.0335	13.955	-0.03529	13.948	-0.04371	14.093	-0.04458	14.357	-0.04888	14.098	-0.04969
5.399	0.11002	14.666	-0.09052	14.855	-0.08907	15.552	-0.09212	15.076	-0.0926	15.18	-0.0941	14.679	-0.09637	14.88	-0.09444			5.399	0.11002	26.182	-0.05841	26.791	-0.0754	26.79	-0.07235	27.101	-0.07402	26.499	-0.06981	27.422	-0.07128	27.422	-0.06843			14.669	0.20736	14.364	-0.03393	14.117	-0.03572	14.11	-0.0429	14.249	-0.04502	14.522	-0.04856	14.254	-0.05041
5.454	0.11117	14.844	-0.08954	15.025	-0.08861	15.725	-0.09226	15.25	-0.09242	15.355	-0.09332	14.858	-0.09461	15.049	-0.09478			5.454	0.11117	26.486	-0.05831	27.095	-0.07555	27.094	-0.07253	27.405	-0.07394	26.802	-0.07011	27.727	-0.07144	27.727	-0.06858			14.8266	0.20958	14.528	-0.0338	14.272	-0.03534	14.266	-0.043	14.407	-0.04454	14.681	-0.04839	14.414	-0.05076
5.512	0.11232	15.015	-0.08962	15.194	-0.08864	15.901	-0.0913	15.424	-0.0914	15.523	-0.09468	15.027	-0.09408	15.219	-0.09458			5.512	0.11232	26.79	-0.05809	27.399	-0.07579	27.397	-0.07231	27.71	-0.07414	27.106	-0.07024	28.031	-0.071	28.031	-0.06816			14.9883	0.21116	14.688	-0.03438	14.434	-0.03689	14.427	-0.04364	14.571	-0.04415	14.839	-0.04878	14.579	-0.05024
5.575	0.11347	15.183	-0.09017	15.369	-0.08855	16.067	-0.09144	15.59	-0.09228	15.693	-0.09472	15.196	-0.09417	15.394	-0.09452			5.575	0.11347	27.094	-0.05808	27.704	-0.07594	27.702	-0.07175	28.014	-0.07402	27.411	-0.07036	28.334	-0.07048	28.334	-0.06766			15.1479	0.21388	14.846	-0.03475	14.598	-0.03646	14.591	-0.04316	14.729	-0.04481	15.003	-0.0484	14.736	-0.04951
5.641	0.11461	15.358	-0.0885	15.536	-0.08896	16.237	-0.09209	15.763	-0.09239	15.869	-0.09404	15.372	-0.09341	15.561	-0.09501			5.641	0.11461	27.399	-0.05828	28.008	-0.07637	28.007	-0.0714	28.319	-0.07404	27.716	-0.07035	28.638	-0.07038	28.638	-0.06757			15.3045	0.21613	15.009	-0.03392	14.755	-0.03615	14.748	-0.04299	14.89	-0.04445	15.159	-0.04845	14.897	-0.04948
5.704	0.11576	15.527	-0.08942	15.707	-0.0889	16.41	-0.09125	15.937	-0.09235	16.036	-0.09417	15.539	-0.09448	15.734	-0.09463			5.704	0.11576	27.703	-0.05878	28.312	-0.07658	28.311	-0.07141	28.621	-0.07437	28.02	-0.07015	28.943	-0.07059	28.943	-0.06777			15.4712	0.21775	15.165	-0.03345	14.917	-0.03584	14.909	-0.04337	15.052	-0.04443	15.32	-0.04927	15.058	-0.04881
5.764	0.1169	15.697	-0.09003	15.883	-0.08826	16.578	-0.09196	16.103	-0.09297	16.207	-0.09386	15.71	-0.09453	15.909	-0.09441			5.764	0.1169	28.007	-0.05879	28.616	-0.07731	28.615	-0.07116	28.925	-0.07411	28.324	-0.06995	29.246	-0.07088	29.246	-0.06805			15.6318	0.21908	15.326	-0.03368	15.078	-0.03547	15.07	-0.04333	15.207	-0.04496	15.484	-0.04839	15.213	-0.04962
5.821	0.11805	15.873	-0.08872	16.05	-0.08836	16.753	-0.09164	16.276	-0.09169	16.381	-0.09348	15.886	-0.09337	16.075	-0.09531			5.821	0.11805	28.311	-0.0592	28.919	-0.07736	28.918	-0.07133	29.227	-0.07462	28.627	-0.0697	29.55	-0.07172	29.55	-0.06885			15.7875	0.2213	15.491	-0.0334	15.233	-0.03598	15.226	-0.04379	15.37	-0.04351	15.638	-0.04902	15.377	-0.04932
5.875	0.11919	16.04	-0.08807	16.221	-0.08795	16.928	-0.09158	16.448	-0.0919	16.548	-0.09455	16.053	-0.09423	16.248	-0.09517			5.875	0.11919	28.614	-0.05933	29.223	-0.07764	29.221	-0.07121	29.534	-0.07485	28.93	-0.0696	29.855	-0.07232	29.855	-0.06942			15.9501	0.22407	15.646	-0.03398	15.397	-0.03517	15.39	-0.0428	15.532	-0.04325	15.797	-0.04926	15.538	-0.04929
5.931	0.12033	16.21	-0.08702	16.395	-0.08814	17.096	-0.09217	16.615	-0.09282	16.721	-0.09371	16.224	-0.0939	16.421	-0.09587			5.931	0.12033	28.917	-0.05938	29.528	-0.07755	29.526	-0.07182	29.839	-0.07518	29.234	-0.06946	30.158	-0.07245	30.158	-0.06956			16.1088	0.22551	15.805	-0.034	15.558	-0.03474	15.551	-0.04234	15.686	-0.04397	15.959	-0.0488	15.693	-0.04973
5.993	0.12147	16.384	-0.0863	16.561	-0.08841	17.27	-0.09205	16.791	-0.09194	16.897	-0.09402	16.398	-0.09322	16.587	-0.09625			5.993	0.12147	29.221	-0.05918	29.832	-0.07701	29.831	-0.07203	30.142	-0.0754	29.539	-0.06963	30.461	-0.07278	30.461	-0.06987			16.2674	0.22761	15.966	-0.0335	15.713	-0.03523	15.705	-0.04248	15.847	-0.04431	16.115	-0.04841	15.855	-0.04958
6.058	0.12261	16.55	-0.08689	16.735	-0.08867	17.44	-0.09173	16.964	-0.09245	17.065	-0.09469	16.564	-0.0945	16.762	-0.09568			6.058	0.12261	29.526	-0.05902	30.135	-0.07688	30.134	-0.07254	30.443	-0.07569	29.844	-0.06978	30.765	-0.07276	30.765	-0.06985			16.4331	0.2297	16.121	-0.03332	15.874	-0.0361	15.867	-0.0422	16.007	-0.04389	16.277	-0.04762	16.015	-0.04912
6.12	0.12374	16.724	-0.08655	16.911	-0.0878	17.607	-0.09227	17.132	-0.09364	17.237	-0.09412	16.738	-0.09461	16.937	-0.0948			6.12	0.12374	29.83	-0.05882	30.439	-0.07697	30.437	-0.07284	30.746	-0.07572	30.147	-0.07013	31.07	-0.07283	31.07	-0.06992			16.5917	0.23149	16.282	-0.03277	16.032	-0.0352	16.025	-0.04275	16.162	-0.04339	16.44	-0.04806	16.171	-0.0484
6.181	0.12488	16.901	-0.08495	17.079	-0.08807	17.784	-0.09185	17.307	-0.09205	17.41	-0.09364	16.914	-0.09432	17.105	-0.09542			6.181	0.12488	30.134	-0.05877	30.742	-0.07715	30.741	-0.07335	31.054	-0.07563	30.451	-0.07032	31.375	-0.07297	31.375	-0.07005			16.7493	0.23311	16.446	-0.03261	16.189	-0.03429	16.182	-0.04264	16.326	-0.04326	16.595	-0.04836	16.334	-0.04805
6.238	0.12601	17.069	-0.08496	17.252	-0.08858	17.955	-0.09119	17.476	-0.09206	17.576	-0.09386	17.082	-0.09556	17.279	-0.09604			6.238	0.12601	30.437	-0.05838	31.047	-0.07741	31.046	-0.0734	31.358	-0.07566	30.754	-0.07059	31.677	-0.07253	31.677	-0.06963			16.914	0.2356	16.602	-0.03309	16.354	-0.03441	16.347	-0.04278	16.487	-0.04352	16.756	-0.04836	16.494	-0.04858
6.293	0.12715	17.242	-0.08426	17.423	-0.08702	18.121	-0.09178	17.645	-0.0921	17.752	-0.09408	17.254	-0.09395	17.448	-0.0951			6.293	0.12715	30.741	-0.05812	31.352	-0.07762	31.351	-0.07342	31.661	-0.07533	31.058	-0.07082	31.981	-0.07184	31.981	-0.06897			17.0696	0.23776	16.765	-0.03225	16.513	-0.03483	16.506	-0.04249	16.643	-0.04348	16.917	-0.04785	16.651	-0.04862
6.349	0.12828	17.414	-0.08316	17.591	-0.08772	18.295	-0.09162	17.823	-0.09148	17.925	-0.094	17.426	-0.09434	17.615	-0.0958			6.349	0.12828	31.045	-0.0585	31.655	-0.0777	31.654	-0.07348	31.965	-0.0753	31.362	-0.07112	32.286	-0.0715	32.286	-0.06864			17.2303	0.2388	16.925	-0.03277	16.67	-0.03525	16.663	-0.04181	16.806	-0.04297	17.072	-0.0477	16.814	-0.04912
6.41	0.12941	17.58	-0.08331	17.767	-0.08757	18.464	-0.09087	17.991	-0.09107	18.09	-0.09457	17.593	-0.09491	17.792	-0.09523			6.41	0.12941	31.35	-0.0589	31.959	-0.07763	31.955	-0.07275	32.268	-0.07522	31.665	-0.07115	32.591	-0.07119	32.591	-0.06834			17.3979	0.24141	17.079	-0.03411	16.834	-0.03495	16.826	-0.0418	16.964	-0.04311	17.237	-0.04803	16.971	-0.04775
6.474	0.13054	17.756	-0.0818	17.938	-0.08706	18.633	-0.09123	18.158	-0.09062	18.263	-0.09426	17.77	-0.09393	17.963	-0.09453			6.474	0.13054	31.653	-0.0593	32.262	-0.07761	32.258	-0.07256	32.571	-0.07492	31.971	-0.07084	32.894	-0.07108	32.894	-0.06823			17.5566	0.24306	17.244	-0.03344	16.991	-0.03595	16.983	-0.04259	17.122	-0.04347	17.401	-0.0474	17.129	-0.04815
6.539	0.13167	17.928	-0.08139	18.104	-0.08683	18.809	-0.09052	18.332	-0.09007	18.434	-0.09344	17.941	-0.09434	18.13	-0.09482			6.539	0.13167	31.958	-0.0598	32.567	-0.07708	32.565	-0.07239	32.876	-0.0749	32.275	-0.07059	33.197	-0.07134	33.197	-0.06848			17.7162	0.24538	17.406	-0.03283	17.15	-0.03629	17.141	-0.04306	17.289	-0.04398	17.558	-0.04792	17.296	-0.04876
6.602	0.13279	18.094	-0.08041	18.276	-0.08583	18.978	-0.09078	18.499	-0.0907	18.602	-0.09382	18.107	-0.09463	18.304	-0.09402			6.602	0.13279	32.261	-0.06001	32.871	-0.07723	32.87	-0.07228	33.181	-0.0743	32.579	-0.07068	33.5	-0.07119	33.5	-0.06834			17.8779	0.24712	17.562	-0.03327	17.316	-0.03552	17.308	-0.04262	17.448	-0.04376	17.721	-0.04841	17.454	-0.04844
6.66	0.13392	18.267	-0.07924	18.446	-0.08452	19.147	-0.09127	18.67	-0.09124	18.778	-0.0931	18.28	-0.09357	18.473	-0.09413			6.66	0.13392	32.565	-0.06046	33.174	-0.077	33.174	-0.07232	33.484	-0.07445	32.882	-0.07078	33.804	-0.07112	33.804	-0.06827			18.0335	0.24838	17.726	-0.03301	17.472	-0.03542	17.466	-0.04351	17.605	-0.0436	17.878	-0.04803	17.612	-0.04872
6.715	0.13504	18.437	-0.07782	18.615	-0.08548	19.322	-0.08973	18.847	-0.0908	18.949	-0.09315	18.449	-0.09386	18.642	-0.09505			6.715	0.13504	32.869	-0.06057	33.477	-0.07659	33.477	-0.07238	33.788	-0.07454	33.186	-0.07079	34.107	-0.07097	34.107	-0.06813			18.1961	0.25012	17.884	-0.03356	17.631	-0.03469	17.624	-0.04313	17.768	-0.04325	18.035	-0.04756	17.776	-0.05009
6.77	0.13617	18.605	-0.07743	18.792	-0.08452	19.489	-0.09044	19.015	-0.09034	19.116	-0.0938	18.618	-0.09412	18.818	-0.09466			6.77	0.13617	33.172	-0.06021	33.782	-0.07644	33.78	-0.07274	34.091	-0.07445	33.489	-0.07088	34.411	-0.07071	34.411	-0.06788			18.3598	0.25274	18.041	-0.0333	17.794	-0.03569	17.788	-0.04305	17.924	-0.04302	18.198	-0.04855	17.931	-0.04986
6.829	0.13729	18.78	-0.07595	18.962	-0.08372	19.661	-0.09103	19.186	-0.09055	19.291	-0.0932	18.795	-0.09375	18.986	-0.09386			6.829	0.13729	33.476	-0.05991	34.086	-0.07621	34.084	-0.07235	34.395	-0.07432	33.792	-0.07106	34.717	-0.07082	34.717	-0.06799			18.5164	0.25412	18.205	-0.03314	17.948	-0.03568	17.943	-0.04267	18.084	-0.04349	18.355	-0.04872	18.092	-0.04937
6.894	0.13841	18.951	-0.075	19.13	-0.08442	19.839	-0.09006	19.36	-0.0914	19.46	-0.0932	18.965	-0.09361	19.155	-0.09417			6.894	0.13841	33.779	-0.05971	34.39	-0.07615	34.387	-0.07216	34.699	-0.07401	34.095	-0.07104	35.023	-0.07121	35.023	-0.06836			18.6781	0.25592	18.364	-0.034	18.11	-0.03551	18.104	-0.0431	18.248	-0.04367	18.513	-0.04882	18.256	-0.04874
6.959	0.13953	19.119	-0.07461	19.305	-0.08299	20.006	-0.0902	19.524	-0.09225	19.629	-0.09394	19.133	-0.09323	19.329	-0.09282			6.959	0.13953	34.082	-0.05916	34.694	-0.07646	34.69	-0.07199	35.003	-0.07397	34.4	-0.07049	35.325	-0.07097	35.325	-0.06813			18.8387	0.25848	18.522	-0.0342	18.274	-0.03593	18.267	-0.04344	18.404	-0.04351	18.678	-0.04832	18.412	-0.04905
7.021	0.14065	19.295	-0.07252	19.472	-0.08329	20.178	-0.09028	19.698	-0.09131	19.807	-0.09308	19.308	-0.0926	19.493	-0.09443			7.021	0.14065	34.388	-0.05879	34.998	-0.0765	34.996	-0.07183	35.306	-0.07405	34.706	-0.07018	35.629	-0.07099	35.629	-0.06815			18.9944	0.26007	18.684	-0.03346	18.43	-0.03628	18.422	-0.04301	18.564	-0.04384	18.834	-0.04773	18.572	-0.04962
7.079	0.14176	19.462	-0.07147	19.642	-0.08347	20.352	-0.08999	19.874	-0.09051	19.975	-0.09335	19.476	-0.09348	19.668	-0.09504			7.079	0.14176	34.694	-0.05855	35.302	-0.07671	35.3	-0.07141	35.612	-0.07418	35.01	-0.07028	35.932	-0.07091	35.932	-0.06808			19.158	0.26169	18.839	-0.03262	18.592	-0.03524	18.584	-0.04332	18.726	-0.04324	18.992	-0.04896	18.734	-0.04878
7.134	0.14288	19.633	-0.07132	19.821	-0.08158	20.519	-0.09103	20.042	-0.09095	20.146	-0.09447	19.646	-0.09369	19.849	-0.09282			7.134	0.14288	34.998	-0.05848	35.606	-0.07636	35.605	-0.07096	35.916	-0.07422	35.314	-0.06982	36.236	-0.07095	36.236	-0.06811			19.3197	0.26301	18.998	-0.03372	18.752	-0.03432	18.745	-0.0435	18.881	-0.04359	19.157	-0.04871	18.887	-0.04817
7.189	0.14399	19.812	-0.07041	19.991	-0.08168	20.693	-0.09103	20.217	-0.09117	20.322	-0.09332	19.824	-0.09326	20.017	-0.09381			7.189	0.14399	35.3	-0.05866	35.907	-0.07621	35.908	-0.07096	36.219	-0.07435	35.617	-0.06936	36.539	-0.07134	36.539	-0.06848			19.4773	0.26482	19.164	-0.03353	18.907	-0.03528	18.9	-0.04425	19.042	-0.04376	19.315	-0.04883	19.049	-0.04846
7.249	0.14511	19.981	-0.0687	20.162	-0.08161	20.867	-0.0894	20.39	-0.09066	20.488	-0.09431	19.992	-0.09322	20.189	-0.09377			7.249	0.14511	35.603	-0.05845	36.212	-0.076	36.212	-0.07074	36.522	-0.07415	35.92	-0.06879	36.842	-0.07151	36.842	-0.06865			19.642	0.26719	19.322	-0.03365	19.07	-0.03611	19.062	-0.04325	19.206	-0.04302	19.475	-0.04866	19.211	-0.04813
7.313	0.14622	20.151	-0.06739	20.336	-0.08023	21.032	-0.09041	20.557	-0.09115	20.66	-0.0938	20.163	-0.09357	20.362	-0.0933			7.313	0.14622	35.907	-0.05855	36.518	-0.07621	36.515	-0.07113	36.828	-0.07393	36.224	-0.06868	37.147	-0.07176	37.147	-0.06889			19.8026	0.26847	19.482	-0.03478	19.233	-0.03569	19.225	-0.04263	19.363	-0.04365	19.638	-0.04909	19.367	-0.04869
7.378	0.14733	20.326	-0.06563	20.502	-0.08037	21.205	-0.0895	20.732	-0.0912	20.836	-0.09267	20.338	-0.09413	20.527	-0.09419			7.378	0.14733	36.21	-0.05868	36.823	-0.07639	36.82	-0.0715	37.132	-0.07419	36.527	-0.06901	37.453	-0.07141	37.453	-0.06855			19.9612	0.27053	19.644	-0.0346	19.39	-0.03595	19.382	-0.04328	19.526	-0.04374	19.793	-0.04844	19.53	-0.04894
7.44	0.14844	20.492	-0.06481	20.675	-0.0796	21.377	-0.08921	20.902	-0.09092	21.002	-0.09306	20.504	-0.09439	20.701	-0.09362			7.44	0.14844	36.514	-0.05854	37.127	-0.0765	37.124	-0.07199	37.434	-0.07418	36.832	-0.06914	37.758	-0.07113	37.758	-0.06829			20.1269	0.27228	19.799	-0.03346	19.553	-0.03575	19.545	-0.04385	19.686	-0.04376	19.955	-0.04825	19.693	-0.04926
7.498	0.14955	20.663	-0.06395	20.85	-0.07761	21.545	-0.0905	21.069	-0.09176	21.174	-0.09285	20.677	-0.09434	20.875	-0.09377			7.498	0.14955	36.82	-0.05831	37.429	-0.07629	37.427	-0.07215	37.737	-0.07437	37.139	-0.06928	38.061	-0.07098	38.061	-0.06814			20.2856	0.27401	19.963	-0.03353	19.711	-0.03643	19.704	-0.04401	19.843	-0.0442	20.119	-0.04833	19.851	-0.05019
7.554	0.15065	20.839	-0.06098	21.016	-0.0775	21.72	-0.08957	21.243	-0.09073	21.347	-0.09244	20.852	-0.09396	21.042	-0.09447			7.554	0.15065	37.127	-0.0583	37.732	-0.07579	37.731	-0.07216	38.043	-0.07442	37.442	-0.06942	38.364	-0.0713	38.364	-0.06844			20.4422	0.27546	20.126	-0.03362	19.868	-0.03661	19.861	-0.04349	20.006	-0.0434	20.272	-0.04855	20.016	-0.04907
7.609	0.15176	21.005	-0.06016	21.189	-0.07619	21.893	-0.0896	21.414	-0.09019	21.514	-0.09401	21.018	-0.09418	21.215	-0.0936			7.609	0.15176	37.43	-0.05792	38.036	-0.07593	38.036	-0.07207	38.347	-0.07416	37.745	-0.06963	38.668	-0.07157	38.668	-0.06871			20.6038	0.27738	20.28	-0.03342	20.033	-0.03571	20.026	-0.04295	20.165	-0.04285	20.433	-0.04836	20.174	-0.04904
7.668	0.15286	21.178	-0.05908	21.361	-0.07565	22.062	-0.08919	21.582	-0.09101	21.688	-0.09306	21.191	-0.09339	21.386	-0.09349			7.668	0.15286	37.732	-0.05784	38.34	-0.07592	38.34	-0.07204	38.652	-0.074	38.047	-0.06935	38.972	-0.07155	38.972	-0.06869			20.7595	0.27885	20.44	-0.03418	20.191	-0.03561	20.185	-0.04325	20.319	-0.04311	20.593	-0.04791	20.327	-0.05036
7.732	0.15396	21.351	-0.05702	21.527	-0.07566	22.236	-0.08914	21.759	-0.09064	21.863	-0.09308	21.364	-0.09257	21.554	-0.09532			7.732	0.15396	38.035	-0.05783	38.645	-0.07576	38.644	-0.07188	38.955	-0.07396	38.353	-0.06947	39.276	-0.07196	39.276	-0.06909			20.9201	0.28126	20.6	-0.03328	20.347	-0.03679	20.34	-0.04396	20.481	-0.04282	20.749	-0.04844	20.488	-0.04979
7.797	0.15507	21.518	-0.05611	21.702	-0.07364	22.405	-0.08996	21.929	-0.09051	22.032	-0.09416	21.53	-0.09348	21.729	-0.09415			7.797	0.15507	38.339	-0.05764	38.949	-0.07587	38.948	-0.07195	39.26	-0.07387	38.657	-0.06962	39.579	-0.07149	39.579	-0.06863			21.0868	0.28317	20.756	-0.03345	20.51	-0.03582	20.503	-0.04342	20.639	-0.04284	20.913	-0.04817	20.647	-0.04917
7.858	0.15617	21.692	-0.0541	21.876	-0.07257	22.574	-0.09009	22.099	-0.0906	22.206	-0.09343	21.705	-0.09337	21.902	-0.09465			7.858	0.15617	38.644	-0.05831	39.254	-0.07539	39.252	-0.07236	39.563	-0.07447	38.96	-0.06978	39.882	-0.07184	39.882	-0.06897			21.2444	0.28462	20.92	-0.03443	20.667	-0.03567	20.66	-0.04323	20.798	-0.04316	21.074	-0.04783	20.806	-0.04929
7.917	0.15727	21.867	-0.0519	22.045	-0.0726	22.751	-0.08884	22.274	-0.08985	22.376	-0.09392	21.879	-0.09288	22.071	-0.09473			7.917	0.15727	38.947	-0.05866	39.557	-0.07551	39.555	-0.07279	39.865	-0.07491	39.263	-0.06999	40.187	-0.07199	40.187	-0.06911			21.405	0.28655	21.081	-0.03411	20.825	-0.03548	20.817	-0.04242	20.963	-0.04319	21.229	-0.04757	20.971	-0.05002
7.974	0.15836	22.035	-0.0514	22.219	-0.07074	22.919	-0.08853	22.44	-0.09104	22.542	-0.09457	22.048	-0.09347	22.245	-0.09375			7.974	0.15836	39.251	-0.0586	39.861	-0.07553	39.859	-0.07297	40.168	-0.07498	39.567	-0.06961	40.493	-0.07188	40.493	-0.06901			21.5677	0.28805	21.236	-0.03333	20.991	-0.03564	20.982	-0.04146	21.122	-0.04319	21.391	-0.04705	21.13	-0.05011
8.029	0.15946	22.209	-0.04887	22.388	-0.07014	23.087	-0.08845	22.612	-0.09176	22.718	-0.09247	22.222	-0.09318	22.413	-0.09442			8.029	0.15946	39.555	-0.05876	40.165	-0.07581	40.162	-0.07328	40.474	-0.07513	39.873	-0.06994	40.797	-0.07196	40.797	-0.06908			21.7233	0.2888	21.398	-0.03309	21.148	-0.03579	21.139	-0.0421	21.279	-0.04301	21.551	-0.04756	21.286	-0.04894
8.085	0.16055	22.379	-0.04659	22.557	-0.06979	23.261	-0.08668	22.789	-0.09009	22.889	-0.09286	22.391	-0.09355	22.582	-0.09461			8.085	0.16055	39.86	-0.05886	40.469	-0.07649	40.467	-0.07332	40.779	-0.07511	40.177	-0.07039	41.099	-0.07159	41.099	-0.06872			21.886	0.29072	21.557	-0.03319	21.306	-0.03507	21.297	-0.04255	21.442	-0.04323	21.708	-0.04856	21.449	-0.04782
8.147	0.16165	22.546	-0.04609	22.734	-0.06834	23.428	-0.0872	22.956	-0.09008	23.056	-0.09294	22.56	-0.09417	22.76	-0.09361			8.147	0.16165	40.163	-0.05913	40.772	-0.07715	40.772	-0.07306	41.083	-0.07534	40.481	-0.07044	41.402	-0.07138	41.402	-0.06853			22.0516	0.29277	21.713	-0.03359	21.468	-0.03511	21.461	-0.04203	21.599	-0.0437	21.875	-0.04875	21.605	-0.04823
8.212	0.16274	22.723	-0.04326	22.903	-0.06719	23.6	-0.08702	23.125	-0.08971	23.23	-0.09229	22.736	-0.09374	22.928	-0.09356			8.212	0.16274	40.468	-0.05953	41.075	-0.07742	41.075	-0.07263	41.387	-0.07526	40.784	-0.07062	41.707	-0.07108	41.707	-0.06824			22.2083	0.2939	21.879	-0.03401	21.623	-0.03598	21.616	-0.04265	21.758	-0.04361	22.034	-0.04791	21.765	-0.04967
8.276	0.16383	22.892	-0.04037	23.07	-0.066	23.777	-0.08679	23.297	-0.08867	23.399	-0.0916	22.906	-0.09338	23.096	-0.09392			8.276	0.16383	40.771	-0.05944	41.38	-0.07772	41.378	-0.07231	41.69	-0.07505	41.087	-0.07032	42.011	-0.07148	42.011	-0.06862			22.3699	0.29615	22.039	-0.0334	21.784	-0.03575	21.778	-0.04248	21.925	-0.04434	22.191	-0.04795	21.931	-0.04963
8.338	0.16492	23.059	-0.03887	23.243	-0.06395	23.945	-0.08714	23.464	-0.0894	23.569	-0.09183	23.073	-0.09371	23.27	-0.09314			8.338	0.16492	41.074	-0.05943	41.684	-0.07788	41.682	-0.07166	41.994	-0.07447	41.391	-0.07035	42.315	-0.07138	42.315	-0.06852			22.5316	0.29763	22.198	-0.03297	21.95	-0.03535	21.945	-0.04265	22.08	-0.04423	22.355	-0.04775	22.087	-0.04909
8.396	0.16601	23.233	-0.03582	23.412	-0.06257	24.115	-0.08667	23.639	-0.0885	23.746	-0.09119	23.246	-0.09225	23.437	-0.0933			8.396	0.16601	41.378	-0.05962	41.988	-0.07762	41.986	-0.07115	42.298	-0.07394	41.695	-0.0703	42.619	-0.07161	42.619	-0.06874			22.6862	0.29902	22.362	-0.03298	22.105	-0.036	22.101	-0.04263	22.24	-0.04449	22.511	-0.04772	22.248	-0.04902
8.45	0.1671	23.402	-0.03435	23.582	-0.06205	24.289	-0.08625	23.814	-0.08775	23.914	-0.09178	23.415	-0.09184	23.609	-0.0932			8.45	0.1671	41.682	-0.05924	42.292	-0.07742	42.291	-0.07082	42.601	-0.07362	41.999	-0.06986	42.923	-0.07207	42.923	-0.06918			22.8509	0.30103	22.518	-0.03333	22.267	-0.03652	22.261	-0.04252	22.403	-0.04401	22.67	-0.04782	22.41	-0.04978
8.505	0.16819	23.571	-0.03271	23.758	-0.05997	24.454	-0.08693	23.98	-0.08821	24.082	-0.09125	23.585	-0.09245	23.785	-0.09358			8.505	0.16819	41.987	-0.05906	42.596	-0.07721	42.595	-0.071	42.907	-0.07355	42.304	-0.0695	43.226	-0.07183	43.226	-0.06895			23.0125	0.30211	22.677	-0.03376	22.429	-0.03614	22.421	-0.04248	22.558	-0.0443	22.834	-0.04783	22.565	-0.04897
8.566	0.16927	23.748	-0.02904	23.927	-0.05832	24.627	-0.08688	24.152	-0.08791	24.257	-0.09125	23.762	-0.09142	23.952	-0.09345			8.566	0.16927	42.291	-0.0588	42.9	-0.07671	42.899	-0.07105	43.21	-0.07399	42.608	-0.06977	43.53	-0.07213	43.53	-0.06924			23.1691	0.30257	22.841	-0.03412	22.584	-0.03567	22.576	-0.04278	22.72	-0.0439	22.991	-0.04751	22.727	-0.04913
8.631	0.17035	23.918	-0.02702	24.097	-0.05738	24.803	-0.08617	24.326	-0.0875	24.424	-0.09189	23.93	-0.09199	24.124	-0.09229			8.631	0.17035	42.594	-0.05843	43.203	-0.07626	43.202	-0.07125	43.513	-0.07397	42.911	-0.06979	43.834	-0.07158	43.834	-0.06872			23.3328	0.30479	22.998	-0.03394	22.747	-0.03586	22.74	-0.04372	22.883	-0.04391	23.15	-0.04738	22.889	-0.04937
8.696	0.17144	24.087	-0.02474	24.272	-0.05582	24.971	-0.08663	24.49	-0.08858	24.597	-0.09166	24.1	-0.09158	24.298	-0.09215			8.696	0.17144	42.898	-0.05798	43.507	-0.07553	43.505	-0.07155	43.817	-0.0747	43.215	-0.0695	44.138	-0.07147	44.138	-0.06861			23.4924	0.30718	23.158	-0.03403	22.909	-0.03577	22.902	-0.04284	23.039	-0.04416	23.313	-0.04832	23.045	-0.04974
8.757	0.17252	24.261	-0.02141	24.437	-0.0549	25.146	-0.08603	24.666	-0.08852	24.775	-0.0919	24.274	-0.09128	24.463	-0.09246			8.757	0.17252	43.202	-0.05757	43.811	-0.07526	43.809	-0.07196	44.121	-0.07491	43.519	-0.06984	44.443	-0.07129	44.443	-0.06844			23.6501	0.30858	23.319	-0.03392	23.066	-0.03603	23.058	-0.0425	23.201	-0.04423	23.468	-0.04857	23.208	-0.04948
8.815	0.1736	24.427	-0.01982	24.611	-0.05345	25.318	-0.08525	24.84	-0.08874	24.943	-0.09164	24.44	-0.09246	24.638	-0.09251			8.815	0.1736	43.505	-0.05714	44.116	-0.07554	44.114	-0.07188	44.426	-0.07499	43.822	-0.07015	44.746	-0.07145	44.746	-0.06859			23.8137	0.31022	23.474	-0.03379	23.228	-0.0354	23.22	-0.04261	23.362	-0.04447	23.629	-0.04808	23.368	-0.04997
8.87	0.17468	24.6	-0.01774	24.789	-0.05173	25.485	-0.08514	25.009	-0.08885	25.114	-0.09158	24.614	-0.09236	24.813	-0.09216			8.87	0.17468	43.81	-0.05693	44.42	-0.07589	44.418	-0.07189	44.729	-0.07544	44.127	-0.07039	45.05	-0.07114	45.05	-0.06829			23.9744	0.3111	23.635	-0.03406	23.386	-0.03532	23.38	-0.04291	23.516	-0.04477	23.793	-0.04786	23.523	-0.05017
8.924	0.17576	24.778	-0.01571	24.957	-0.05018	25.66	-0.08419	25.184	-0.08755	25.288	-0.09139	24.791	-0.09215	24.98	-0.09272			8.924	0.17576	44.116	-0.05704	44.724	-0.07595	44.722	-0.07177	45.032	-0.07519	44.431	-0.07054	45.354	-0.07116	45.354	-0.06831			24.133	0.3118	23.799	-0.03406	23.542	-0.03702	23.535	-0.04266	23.678	-0.04422	23.95	-0.04814	23.686	-0.0498
8.984	0.17683	24.946	-0.01309	25.129	-0.04822	25.832	-0.08439	25.354	-0.08767	25.454	-0.09212	24.959	-0.09286	25.155	-0.09276			8.984	0.17683	44.419	-0.05712	45.026	-0.07602	45.025	-0.07156	45.336	-0.07501	44.734	-0.07028	45.657	-0.0713	45.657	-0.06845			24.2967	0.31322	23.956	-0.03411	23.706	-0.0366	23.699	-0.04277	23.84	-0.0446	24.111	-0.0487	23.848	-0.04944
9.048	0.17791	25.119	-0.01019	25.302	-0.04545	25.999	-0.08475	25.522	-0.08739	25.628	-0.09149	25.132	-0.09252	25.326	-0.09286			9.048	0.17791	44.722	-0.05767	45.33	-0.0764	45.329	-0.07166	45.64	-0.07473	45.038	-0.07065	45.961	-0.07143	45.961	-0.06857			24.4533	0.31542	24.117	-0.03416	23.867	-0.03576	23.86	-0.04297	23.998	-0.04441	24.272	-0.04933	24.005	-0.04976
9.113	0.17898	25.292	-0.00708	25.467	-0.04486	26.173	-0.08343	25.698	-0.08645	25.802	-0.09039	25.305	-0.09135	25.493	-0.0932			9.113	0.17898	45.025	-0.05778	45.635	-0.07701	45.633	-0.07177	45.945	-0.07483	45.342	-0.07042	46.265	-0.07185	46.265	-0.06898			24.6139	0.31688	24.278	-0.03463	24.025	-0.03608	24.017	-0.04401	24.161	-0.04393	24.428	-0.0489	24.168	-0.04984
9.174	0.18005	25.457	-0.0054	25.642	-0.04307	26.343	-0.08278	25.867	-0.08625	25.968	-0.09046	25.47	-0.09212	25.669	-0.09282			9.174	0.18005	45.329	-0.05824	45.939	-0.07716	45.938	-0.07212	46.248	-0.0745	45.646	-0.06976	46.57	-0.07192	46.57	-0.06904			24.7786	0.31828	24.434	-0.03426	24.188	-0.03657	24.18	-0.04486	24.319	-0.04382	24.591	-0.04796	24.325	-0.05062
9.233	0.18112	25.631	-0.00219	25.815	-0.03947	26.51	-0.08375	26.036	-0.0865	26.142	-0.08997	25.645	-0.09225	25.84	-0.09227			9.233	0.18112	45.633	-0.05888	46.242	-0.07719	46.241	-0.07237	46.552	-0.07481	45.95	-0.06973	46.873	-0.07225	46.873	-0.06936			24.9352	0.32015	24.598	-0.03324	24.345	-0.03674	24.338	-0.04415	24.477	-0.04471	24.753	-0.04852	24.483	-0.05023
9.288	0.18219	25.805	0.000582471	25.982	-0.03811	26.687	-0.08255	26.211	-0.08576	26.313	-0.08963	25.818	-0.09199	26.007	-0.0928			9.288	0.18219	45.937	-0.0588	46.547	-0.07726	46.545	-0.0724	46.856	-0.07504	46.254	-0.06986	47.176	-0.07241	47.176	-0.06951			25.0949	0.32145	24.759	-0.03295	24.504	-0.03651	24.496	-0.04345	24.643	-0.04398	24.906	-0.04858	24.648	-0.04928
9.342	0.18326	25.971	0.00262	26.156	-0.03584	26.859	-0.08181	26.38	-0.08561	26.48	-0.09072	25.986	-0.09191	26.182	-0.09329			9.342	0.18326	46.241	-0.05899	46.85	-0.07721	46.849	-0.07266	47.16	-0.07526	46.558	-0.0701	47.48	-0.07245	47.48	-0.06955			25.2575	0.32316	24.914	-0.03387	24.668	-0.03613	24.661	-0.04271	24.8	-0.04366	25.067	-0.04775	24.806	-0.04968
9.402	0.18433	26.146	0.00541	26.327	-0.03341	27.028	-0.08153	26.549	-0.0858	26.656	-0.09024	26.16	-0.09102	26.352	-0.09207			9.402	0.18433	46.546	-0.05877	47.154	-0.07719	47.153	-0.07279	47.463	-0.07596	46.862	-0.07027	47.785	-0.07247	47.785	-0.06957			25.4142	0.3241	25.075	-0.03418	24.824	-0.03568	24.818	-0.04319	24.956	-0.04313	25.227	-0.04749	24.962	-0.0497
9.467	0.1854	26.317	0.00746	26.494	-0.03223	27.203	-0.08084	26.726	-0.08514	26.829	-0.08881	26.33	-0.09137	26.52	-0.09241			9.467	0.1854	46.849	-0.05871	47.457	-0.07757	47.456	-0.07287	47.767	-0.07585	47.165	-0.07072	48.09	-0.07235	48.09	-0.06946			25.5768	0.32531	25.233	-0.03463	24.982	-0.03609	24.974	-0.04371	25.117	-0.0434	25.384	-0.04691	25.125	-0.04986
9.533	0.18646	26.483	0.00962	26.67	-0.02927	27.371	-0.08137	26.895	-0.08554	26.997	-0.08946	26.496	-0.09153	26.696	-0.09185			9.533	0.18646	47.152	-0.05864	47.762	-0.07774	47.76	-0.07278	48.072	-0.07594	47.469	-0.07104	48.393	-0.0727	48.393	-0.06979			25.7415	0.32715	25.391	-0.03387	25.145	-0.03628	25.136	-0.04254	25.273	-0.04321	25.549	-0.047	25.282	-0.04966
9.597	0.18752	26.658	0.01173	26.842	-0.02725	27.543	-0.08049	27.066	-0.08498	27.172	-0.08923	26.671	-0.09116	26.868	-0.09128			9.597	0.18752	47.456	-0.05855	48.066	-0.07772	48.065	-0.07311	48.376	-0.07598	47.773	-0.07126	48.696	-0.07267	48.696	-0.06976			25.8981	0.32924	25.556	-0.03345	25.301	-0.03605	25.293	-0.04299	25.43	-0.04329	25.709	-0.04766	25.441	-0.0498
9.655	0.18859	26.831	0.0142	27.011	-0.02564	27.719	-0.07876	27.24	-0.08406	27.34	-0.08912	26.842	-0.09106	27.038	-0.09183			9.655	0.18859	47.761	-0.05855	48.369	-0.07741	48.368	-0.07289	48.679	-0.0759	48.077	-0.07121	49	-0.07307	49	-0.07015			26.0598	0.33061	25.716	-0.03289	25.461	-0.03572	25.454	-0.04315	25.596	-0.04303	25.865	-0.04797	25.606	-0.04924
9.71	0.18965	27	0.01551	27.186	-0.02312	27.883	-0.07806	27.406	-0.08405	27.51	-0.08952	27.011	-0.09104	27.212	-0.09125			9.71	0.18965	48.066	-0.05862	48.673	-0.07739	48.672	-0.07246	48.982	-0.07591	48.381	-0.07099	49.304	-0.07266	49.304	-0.06975			26.2214	0.33233	25.873	-0.03287	25.626	-0.03543	25.618	-0.04281	25.756	-0.04352	26.028	-0.04739	25.763	-0.04908
9.765	0.19071	27.175	0.01853	27.353	-0.02093	28.052	-0.07757	27.58	-0.08316	27.687	-0.0879	27.189	-0.09101	27.379	-0.09168			9.765	0.19071	48.368	-0.05895	48.977	-0.07759	48.975	-0.07206	49.287	-0.07589	48.685	-0.07114	49.609	-0.0728	49.609	-0.06989			26.375	0.33302	26.035	-0.03318	25.782	-0.03539	25.774	-0.04313	25.916	-0.04389	26.185	-0.04759	25.922	-0.04964
9.822	0.19177	27.345	0.02091	27.524	-0.01891	28.226	-0.07614	27.755	-0.08165	27.855	-0.0885	27.359	-0.09045	27.551	-0.09185			9.822	0.19177	48.672	-0.05911	49.281	-0.07779	49.28	-0.07215	49.591	-0.07603	48.988	-0.07089	49.912	-0.07238	49.912	-0.06948			26.5407	0.33456	26.191	-0.03392	25.942	-0.03609	25.934	-0.04286	26.078	-0.04351	26.343	-0.04771	26.085	-0.04961
9.885	0.19282	27.514	0.02258	27.701	-0.016	28.394	-0.07589	27.921	-0.08158	28.023	-0.08861	27.529	-0.09016	27.727	-0.0901			9.885	0.19282	48.976	-0.0597	49.586	-0.07766	49.584	-0.07264	49.895	-0.076	49.292	-0.07051	50.216	-0.07214	50.216	-0.06925			26.7054	0.33588	26.349	-0.03394	26.104	-0.0362	26.096	-0.04189	26.232	-0.04357	26.51	-0.04747	26.239	-0.04961
9.95	0.19388	27.691	0.02583	27.868	-0.01455	28.568	-0.07426	28.092	-0.081	28.197	-0.08753	27.706	-0.08961	27.893	-0.08997			9.95	0.19388	49.28	-0.06001	49.89	-0.07725	49.888	-0.07271	50.199	-0.07633	49.597	-0.07005	50.52	-0.07216	50.52	-0.06927			26.862	0.33759	26.516	-0.03311	26.258	-0.03619	26.249	-0.04198	26.394	-0.04372	26.667	-0.04773	26.402	-0.04951
10.014	0.19494	27.859	0.02897	28.036	-0.01272	28.743	-0.07285	28.265	-0.07954	28.364	-0.08708	27.872	-0.08983	28.064	-0.09042			10.014	0.19494	49.584	-0.05997	50.194	-0.07724	50.191	-0.07294	50.503	-0.0761	49.9	-0.06988	50.824	-0.07214	50.824	-0.06926			27.0246	0.33922	26.673	-0.03311	26.422	-0.03595	26.413	-0.04284	26.56	-0.04339	26.827	-0.04787	26.567	-0.04968
10.073	0.19599	28.027	0.03078	28.21	-0.00922	28.909	-0.0728	28.432	-0.07973	28.536	-0.08771	28.04	-0.09057	28.237	-0.0892			10.073	0.19599	49.887	-0.05992	50.497	-0.07702	50.495	-0.07259	50.806	-0.0761	50.204	-0.07017	51.127	-0.07235	51.127	-0.06946			27.1833	0.34013	26.832	-0.03295	26.585	-0.03593	26.578	-0.04342	26.715	-0.04385	26.991	-0.0483	26.721	-0.04942
10.13	0.19704	28.201	0.03373	28.377	-0.00804	29.081	-0.07081	28.607	-0.07864	28.712	-0.08708	28.214	-0.08903	28.403	-0.0899			10.13	0.19704	50.192	-0.05969	50.801	-0.0769	50.799	-0.07231	51.111	-0.07632	50.508	-0.0704	51.431	-0.07224	51.431	-0.06935			27.3409	0.34077	26.995	-0.03297	26.74	-0.03619	26.734	-0.04319	26.877	-0.04439	27.146	-0.04844	26.882	-0.0503
10.185	0.19809	28.368	0.03541	28.55	-0.00568	29.254	-0.06992	28.78	-0.07803	28.88	-0.08703	28.381	-0.08843	28.577	-0.09032			10.185	0.19809	50.496	-0.05958	51.105	-0.07721	51.103	-0.07264	51.414	-0.07605	50.812	-0.07049	51.736	-0.07244	51.736	-0.06954			27.5056	0.34214	27.151	-0.03262	26.903	-0.03599	26.897	-0.04269	27.038	-0.04493	27.306	-0.04864	27.043	-0.04994
10.241	0.19914	28.539	0.03707	28.727	-0.00296	29.42	-0.06984	28.945	-0.07786	29.051	-0.08569	28.553	-0.0887	28.752	-0.08864			10.241	0.19914	50.8	-0.05939	51.409	-0.0777	51.408	-0.07284	51.719	-0.07568	51.116	-0.07061	52.04	-0.07228	52.04	-0.06939			27.6662	0.34408	27.312	-0.03289	27.062	-0.0357	27.056	-0.04212	27.193	-0.04446	27.469	-0.04866	27.199	-0.04956
10.304	0.20019	28.715	0.03985	28.893	-0.00117	29.597	-0.06819	29.119	-0.07624	29.225	-0.08391	28.729	-0.08803	28.918	-0.08967			10.304	0.20019	51.103	-0.05887	51.713	-0.07787	51.712	-0.07312	52.023	-0.07558	51.42	-0.07051	52.344	-0.07222	52.344	-0.06933			27.8239	0.34518	27.476	-0.03385	27.219	-0.03552	27.212	-0.04289	27.356	-0.0438	27.624	-0.04817	27.363	-0.04951
10.369	0.20124	28.881	0.04211	29.065	0.00122	29.771	-0.06684	29.29	-0.07554	29.389	-0.08478	28.896	-0.08732	29.09	-0.08859			10.369	0.20124	51.408	-0.0582	52.017	-0.07732	52.015	-0.07336	52.326	-0.07541	51.725	-0.07052	52.647	-0.07209	52.647	-0.0692			27.9865	0.34632	27.632	-0.03426	27.384	-0.03561	27.376	-0.04312	27.517	-0.04363	27.786	-0.0478	27.525	-0.05015
10.431	0.20228	29.053	0.04375	29.237	0.00376	29.938	-0.06641	29.457	-0.07497	29.564	-0.08412	29.067	-0.08692	29.262	-0.08753			10.431	0.20228	51.713	-0.05742	52.321	-0.0765	52.318	-0.07313	52.629	-0.07528	52.029	-0.07032	52.951	-0.07186	52.951	-0.06899			28.1441	0.34739	27.793	-0.03438	27.543	-0.03602	27.536	-0.04274	27.673	-0.04399	27.947	-0.04817	27.681	-0.05173
10.491	0.20333	29.227	0.04726	29.403	0.00528	30.113	-0.06446	29.636	-0.07335	29.739	-0.08327	29.241	-0.08597	29.428	-0.08807			10.491	0.20333	52.016	-0.05651	52.624	-0.07628	52.622	-0.07248	52.934	-0.0747	52.332	-0.07046	53.256	-0.07199	53.256	-0.06911			28.3028	0.34872	27.954	-0.03392	27.7	-0.03643	27.693	-0.0428	27.836	-0.04427	28.101	-0.04865	27.843	-0.05027
10.549	0.20437	29.393	0.04807	29.578	0.00715	30.284	-0.06316	29.807	-0.07227	29.906	-0.08279	29.407	-0.08635	29.605	-0.08777			10.549	0.20437	52.319	-0.05532	52.928	-0.07706	52.927	-0.07174	53.239	-0.07461	52.635	-0.07066	53.56	-0.07165	53.56	-0.06878			28.4674	0.35003	28.108	-0.03412	27.862	-0.03533	27.855	-0.04394	27.994	-0.04417	28.264	-0.04887	28.001	-0.0502
10.603	0.20541	29.568	0.05018	29.755	0.00982	30.451	-0.06245	29.975	-0.07129	30.081	-0.08207	29.582	-0.08599	29.78	-0.0873			10.603	0.20541	52.622	-0.05427	53.233	-0.07737	53.232	-0.07181	53.542	-0.07446	52.939	-0.0703	53.864	-0.07158	53.864	-0.06872			28.6261	0.35073	28.271	-0.03394	28.019	-0.03543	28.013	-0.04429	28.15	-0.04401	28.427	-0.04861	28.157	-0.04932
10.659	0.20645	29.746	0.0528	29.923	0.01207	30.627	-0.06058	30.151	-0.06962	30.254	-0.08128	29.757	-0.08465	29.948	-0.08709			10.659	0.20645	52.927	-0.0528	53.538	-0.07714	53.535	-0.07227	53.846	-0.07417	53.244	-0.06993	54.167	-0.07152	54.167	-0.06866			28.7867	0.35267	28.434	-0.03477	28.177	-0.03605	28.17	-0.04387	28.315	-0.04373	28.584	-0.0488	28.322	-0.05028
10.721	0.20749	29.912	0.05466	30.097	0.01444	30.797	-0.05934	30.321	-0.06958	30.421	-0.08093	29.924	-0.08536	30.124	-0.08522			10.721	0.20749	53.232	-0.05075	53.842	-0.07707	53.839	-0.07245	54.15	-0.07376	53.548	-0.06983	54.472	-0.07165	54.472	-0.06878			28.9514	0.35381	28.591	-0.0345	28.342	-0.03587	28.335	-0.04339	28.475	-0.04351	28.747	-0.049	28.481	-0.05067
10.784	0.20853	30.085	0.05741	30.267	0.01637	30.966	-0.05775	30.49	-0.0686	30.596	-0.08001	30.098	-0.08503	30.292	-0.08598			10.784	0.20853	53.536	-0.04794	54.145	-0.07668	54.143	-0.0724	54.454	-0.07376	53.853	-0.06982	54.775	-0.07143	54.775	-0.06857			29.107	0.35594	28.753	-0.03447	28.501	-0.03554	28.493	-0.04299	28.633	-0.04367	28.906	-0.04866	28.64	-0.05058
10.849	0.20957	30.257	0.0604	30.434	0.01811	31.14	-0.05577	30.665	-0.06606	30.767	-0.07935	30.269	-0.08364	30.46	-0.08603			10.849	0.20957	53.841	-0.04445	54.448	-0.07638	54.447	-0.07242	54.758	-0.07425	54.157	-0.06965	55.079	-0.07153	55.079	-0.06867			29.2687	0.35669	28.912	-0.03424	28.659	-0.03594	28.653	-0.04401	28.796	-0.04399	29.062	-0.04848	28.803	-0.05031
10.912	0.21061	30.424	0.06113	30.609	0.02067	31.308	-0.05462	30.832	-0.06572	30.935	-0.07911	30.437	-0.08435	30.636	-0.0847			10.912	0.21061	54.144	-0.04058	54.752	-0.07655	54.751	-0.07216	55.062	-0.07456	54.46	-0.06918	55.384	-0.07116	55.384	-0.06832			29.4343	0.3583	29.069	-0.03359	28.823	-0.03634	28.816	-0.04418	28.953	-0.04377	29.227	-0.04843	28.96	-0.05055
10.97	0.21164	30.599	0.06361	30.78	0.02331	31.478	-0.0532	31.002	-0.06452	31.109	-0.07707	30.612	-0.08305	30.806	-0.0838			10.97	0.21164	54.447	-0.03661	55.057	-0.0767	55.054	-0.07185	55.366	-0.07504	54.763	-0.06928	55.687	-0.0705	55.687	-0.06768			29.59	0.35903	29.235	-0.03337	28.979	-0.03626	28.972	-0.04427	29.113	-0.04402	29.386	-0.04903	29.119	-0.0505
11.025	0.21267	30.77	0.06544	30.948	0.02503	31.655	-0.05054	31.177	-0.06256	31.278	-0.07681	30.783	-0.08196	30.975	-0.08349			11.025	0.21267	54.75	-0.03202	55.36	-0.07698	55.359	-0.07202	55.67	-0.0751	55.067	-0.06919	55.991	-0.06997	55.991	-0.06717			29.7506	0.36014	29.393	-0.03352	29.139	-0.0361	29.133	-0.04419	29.277	-0.04368	29.541	-0.04956	29.285	-0.04978
11.081	0.21371	30.938	0.0673	31.123	0.02678	31.824	-0.04905	31.344	-0.0618	31.447	-0.07644	30.951	-0.08166	31.15	-0.08242			11.081	0.21371	55.054	-0.02737	55.664	-0.07625	55.663	-0.07205	55.974	-0.07511	55.372	-0.06938	56.294	-0.06951	56.294	-0.06673			29.9112	0.36091	29.549	-0.03395	29.304	-0.03564	29.297	-0.04318	29.433	-0.04409	29.703	-0.04873	29.44	-0.04973
11.14	0.21474	31.113	0.0698	31.291	0.02938	31.995	-0.04792	31.517	-0.06012	31.623	-0.07496	31.127	-0.08023	31.317	-0.08254			11.14	0.21474	55.358	-0.02255	55.968	-0.0755	55.966	-0.07177	56.276	-0.07541	55.675	-0.06923	56.598	-0.06927	56.598	-0.0665			30.0669	0.3619	29.711	-0.03397	29.459	-0.03651	29.452	-0.04353	29.59	-0.04458	29.86	-0.04841	29.598	-0.04934
11.205	0.21577	31.282	0.07184	31.459	0.03101	32.169	-0.04502	31.694	-0.0583	31.794	-0.07315	31.295	-0.07953	31.487	-0.08103			11.205	0.21577	55.663	-0.01783	56.272	-0.07538	56.269	-0.07149	56.581	-0.07461	55.979	-0.0697	56.903	-0.06918	56.903	-0.06641			30.2315	0.36471	29.868	-0.03445	29.618	-0.03694	29.611	-0.04352	29.752	-0.04402	30.02	-0.04867	29.76	-0.0492
11.269	0.21679	31.45	0.07317	31.637	0.03311	32.335	-0.04423	31.862	-0.05729	31.964	-0.07242	31.463	-0.07952	31.664	-0.07962			11.269	0.21679	55.968	-0.01368	56.576	-0.07542	56.574	-0.07051	56.886	-0.07425	56.283	-0.07004	57.207	-0.06949	57.207	-0.06671			30.3952	0.36585	30.026	-0.03441	29.78	-0.03637	29.773	-0.0432	29.907	-0.04383	30.185	-0.0483	29.916	-0.04981
11.331	0.21782	31.627	0.07613	31.808	0.03504	32.509	-0.04177	32.033	-0.05514	32.139	-0.07195	31.64	-0.07755	31.832	-0.0794			11.331	0.21782	56.271	-0.00947	56.88	-0.07557	56.879	-0.07105	57.19	-0.07374	56.587	-0.07033	57.511	-0.06979	57.511	-0.06699			30.5508	0.36644	30.192	-0.03385	29.935	-0.03623	29.927	-0.04315	30.069	-0.0437	30.342	-0.04846	30.078	-0.05026
11.39	0.21885	31.798	0.07765	31.978	0.03703	32.684	-0.03898	32.203	-0.05353	32.305	-0.07126	31.811	-0.07655	32	-0.07883			11.39	0.21885	56.575	-0.00589	57.184	-0.0752	57.183	-0.07137	57.494	-0.07375	56.891	-0.07056	57.814	-0.07068	57.814	-0.06786			30.7135	0.36791	30.349	-0.03398	30.097	-0.03582	30.089	-0.04301	30.234	-0.04351	30.5	-0.04813	30.242	-0.05069
11.445	0.21987	31.967	0.07933	32.152	0.03911	32.849	-0.03704	32.369	-0.05237	32.476	-0.06988	31.981	-0.07631	32.176	-0.07774			11.445	0.21987	56.879	-0.00213	57.488	-0.07483	57.486	-0.07159	57.797	-0.07373	57.195	-0.07029	58.118	-0.0712	58.118	-0.06835			30.8731	0.36894	30.507	-0.03364	30.261	-0.03589	30.252	-0.04289	30.389	-0.04447	30.662	-0.04838	30.397	-0.04912
11.499	0.22089	32.142	0.08193	32.319	0.04117	33.02	-0.03481	32.545	-0.05049	32.654	-0.06701	32.155	-0.07452	32.346	-0.07711			11.499	0.22089	57.182	0.00166	57.791	-0.07471	57.789	-0.07185	58.101	-0.07421	57.499	-0.07023	58.421	-0.07171	58.421	-0.06884			31.0287	0.37053	30.669	-0.03319	30.416	-0.03546	30.407	-0.04334	30.55	-0.04383	30.818	-0.04864	30.558	-0.04911
11.559	0.22192	32.309	0.08344	32.491	0.04249	33.193	-0.03201	32.72	-0.04867	32.82	-0.06582	32.321	-0.07424	32.521	-0.07603			11.559	0.22192	57.486	0.00601	58.095	-0.07439	58.093	-0.07222	58.405	-0.07461	57.803	-0.06995	58.726	-0.07232	58.726	-0.06943			31.1954	0.37174	30.825	-0.03413	30.578	-0.03569	30.569	-0.04305	30.712	-0.04354	30.98	-0.04808	30.72	-0.04915
11.624	0.22294	32.481	0.0857	32.668	0.04541	33.36	-0.0304	32.887	-0.04722	32.99	-0.06541	32.494	-0.07317	32.694	-0.07536			11.624	0.22294	57.79	0.01024	58.399	-0.07393	58.396	-0.07211	58.709	-0.07504	58.106	-0.06969	59.03	-0.07218	59.03	-0.0693			31.3571	0.37305	30.986	-0.03404	30.737	-0.03568	30.73	-0.04308	30.866	-0.04315	31.146	-0.04783	30.873	-0.05055
11.688	0.22396	32.657	0.08831	32.834	0.04719	33.535	-0.02807	33.06	-0.04461	33.163	-0.06318	32.671	-0.07158	32.859	-0.07413			11.688	0.22396	58.093	0.01448	58.704	-0.07397	58.701	-0.07152	59.013	-0.07523	58.41	-0.0696	59.334	-0.07222	59.334	-0.06933			31.5157	0.37345	31.152	-0.03325	30.892	-0.03576	30.885	-0.04305	31.031	-0.04372	31.302	-0.04849	31.035	-0.05027
11.75	0.22497	32.824	0.08945	33.004	0.04828	33.709	-0.02501	33.231	-0.04251	33.33	-0.06186	32.836	-0.07077	33.031	-0.073			11.75	0.22497	58.397	0.01845	59.007	-0.07501	59.005	-0.07076	59.317	-0.0751	58.715	-0.06957	59.637	-0.07166	59.637	-0.06879			31.6804	0.37511	31.308	-0.03406	31.058	-0.03579	31.051	-0.04345	31.194	-0.04376	31.463	-0.04863	31.197	-0.04982
11.808	0.22599	32.993	0.09073	33.177	0.05138	33.876	-0.02349	33.398	-0.04037	33.503	-0.06052	33.008	-0.06947	33.202	-0.07141			11.808	0.22599	58.702	0.02209	59.311	-0.07527	59.31	-0.07017	59.621	-0.07497	59.019	-0.06958	59.941	-0.07118	59.941	-0.06833			31.836	0.37611	31.469	-0.0341	31.219	-0.03543	31.213	-0.04362	31.349	-0.0439	31.625	-0.04873	31.355	-0.05031
11.864	0.22701	33.166	0.09396	33.344	0.05276	34.049	-0.02063	33.574	-0.03786	33.679	-0.05903	33.18	-0.06757	33.369	-0.07073			11.864	0.22701	59.005	0.02558	59.616	-0.07532	59.613	-0.07042	59.924	-0.07405	59.322	-0.06944	60.245	-0.07065	60.245	-0.06783			31.9946	0.37687	31.63	-0.03363	31.375	-0.03595	31.37	-0.04363	31.512	-0.04391	31.779	-0.04921	31.521	-0.0507
11.919	0.22802	33.333	0.09614	33.517	0.05462	34.22	-0.01947	33.746	-0.03585	33.846	-0.0568	33.346	-0.06711	33.545	-0.06948			11.919	0.22802	59.31	0.02876	59.919	-0.07459	59.916	-0.07046	60.228	-0.0725	59.626	-0.06931	60.55	-0.07065	60.55	-0.06782			32.1603	0.37815	31.786	-0.03391	31.539	-0.03695	31.534	-0.04309	31.671	-0.04372	31.941	-0.04908	31.68	-0.05023
11.978	0.22903	33.507	0.09779	33.692	0.05767	34.386	-0.01811	33.913	-0.03343	34.017	-0.05513	33.521	-0.06592	33.717	-0.06732			11.978	0.22903	59.614	0.03219	60.222	-0.07465	60.221	-0.06994	60.533	-0.07194	59.93	-0.06915	60.853	-0.07044	60.853	-0.06763			32.3169	0.37932	31.948	-0.03401	31.696	-0.03668	31.691	-0.04265	31.827	-0.04432	32.103	-0.0486	31.836	-0.0494
12.042	0.23005	33.682	0.10029	33.857	0.05891	34.564	-0.01486	34.087	-0.03101	34.188	-0.05237	33.696	-0.06428	33.884	-0.06628			12.042	0.23005	59.917	0.03554	60.527	-0.0743	60.525	-0.07059	60.837	-0.07199	60.234	-0.06919	61.158	-0.0705	61.158	-0.06768			32.4766	0.38044	32.11	-0.03452	31.854	-0.03704	31.846	-0.04305	31.992	-0.04427	32.259	-0.04853	32	-0.0495
12.107	0.23106	33.849	0.10207	34.031	0.06108	34.735	-0.01313	34.255	-0.02934	34.353	-0.05204	33.862	-0.06286	34.058	-0.06475			12.107	0.23106	60.221	0.03806	60.831	-0.07352	60.829	-0.07055	61.141	-0.07222	60.539	-0.06923	61.461	-0.07074	61.461	-0.06791			32.6402	0.38185	32.267	-0.03552	32.018	-0.03747	32.011	-0.04326	32.151	-0.04429	32.421	-0.0487	32.158	-0.05038
12.169	0.23207	34.022	0.10471	34.203	0.06377	34.904	-0.01099	34.424	-0.02747	34.531	-0.05068	34.034	-0.06068	34.228	-0.06264			12.169	0.23207	60.525	0.04099	61.135	-0.07195	61.133	-0.07106	61.445	-0.07269	60.842	-0.06922	61.765	-0.07088	61.765	-0.06805			32.7968	0.38389	32.428	-0.03507	32.176	-0.03678	32.169	-0.04332	32.308	-0.04462	32.581	-0.04911	32.316	-0.0502
12.228	0.23307	34.193	0.10732	34.37	0.06491	35.08	-0.00821	34.602	-0.02537	34.707	-0.0483	34.206	-0.05856	34.396	-0.0615			12.228	0.23307	60.829	0.04423	61.439	-0.07043	61.437	-0.0712	61.747	-0.07352	61.147	-0.06963	62.068	-0.07114	62.068	-0.06829			32.9575	0.38452	32.587	-0.0342	32.336	-0.0362	32.328	-0.04362	32.472	-0.04478	32.737	-0.04924	32.48	-0.05059
12.285	0.23408	34.359	0.10825	34.547	0.06647	35.248	-0.00636	34.771	-0.02351	34.875	-0.04682	34.372	-0.05789	34.574	-0.06			12.285	0.23408	61.133	0.04812	61.742	-0.06793	61.741	-0.07151	62.051	-0.0741	61.45	-0.06988	62.373	-0.07124	62.373	-0.06839			33.1232	0.38612	32.742	-0.03446	32.499	-0.03614	32.492	-0.04377	32.629	-0.04459	32.901	-0.04857	32.637	-0.05054
12.34	0.23509	34.536	0.10965	34.72	0.06914	35.418	-0.00477	34.942	-0.0215	35.05	-0.04395	34.549	-0.05587	34.744	-0.05783			12.34	0.23509	61.437	0.05138	62.046	-0.06457	62.044	-0.07127	62.356	-0.07492	61.753	-0.06994	62.676	-0.07131	62.676	-0.06846			33.2798	0.38702	32.907	-0.03422	32.655	-0.03606	32.648	-0.043	32.787	-0.0449	33.063	-0.04848	32.794	-0.05021
12.396	0.23609	34.711	0.11226	34.887	0.07014	35.594	-0.00142	35.118	-0.01885	35.219	-0.04177	34.723	-0.05407	34.912	-0.05649			12.396	0.23609	61.74	0.05503	62.351	-0.06118	62.348	-0.07019	62.66	-0.07477	62.057	-0.07015	62.981	-0.07131	62.981	-0.06846			33.4414	0.38744	33.068	-0.03399	32.814	-0.03648	32.806	-0.0432	32.951	-0.04565	33.22	-0.04899	32.958	-0.04974
12.458	0.23709	34.878	0.11409	35.063	0.07277	35.762	0.000342	35.284	-0.01673	35.386	-0.04023	34.89	-0.05256	35.089	-0.0541			12.458	0.23709	62.044	0.05771	62.655	-0.05762	62.652	-0.06813	62.964	-0.07472	62.362	-0.0705	63.284	-0.07133	63.284	-0.06847			33.6031	0.38924	33.226	-0.03465	32.978	-0.03617	32.971	-0.0431	33.11	-0.04488	33.382	-0.04875	33.115	-0.04985
12.522	0.2381	35.054	0.11529	35.232	0.07352	35.932	0.00243	35.456	-0.01432	35.563	-0.03783	35.065	-0.05026	35.257	-0.05254			12.522	0.2381	62.349	0.06046	62.958	-0.0536	62.957	-0.06599	63.267	-0.07414	62.666	-0.07068	63.588	-0.07132	63.588	-0.06847			33.7587	0.38982	33.388	-0.03473	33.136	-0.03616	33.128	-0.04347	33.269	-0.04582	33.54	-0.0492	33.275	-0.05118
12.586	0.2391	35.222	0.11695	35.401	0.0747	36.106	0.00579	35.631	-0.01099	35.732	-0.03511	35.235	-0.04802	35.427	-0.05178			12.586	0.2391	62.653	0.06248	63.261	-0.049	63.261	-0.06389	63.571	-0.07315	62.969	-0.07035	63.892	-0.07165	63.892	-0.06879			33.9234	0.39095	33.545	-0.03477	33.296	-0.03646	33.288	-0.04463	33.432	-0.0455	33.698	-0.0494	33.438	-0.05087
12.649	0.2401	35.39	0.11798	35.577	0.07778	36.273	0.00719	35.797	-0.00868	35.901	-0.03341	35.403	-0.04706	35.603	-0.04907			12.649	0.2401	62.956	0.06522	63.565	-0.04445	63.564	-0.06141	63.875	-0.07125	63.273	-0.06993	64.196	-0.07213	64.196	-0.06924			34.087	0.39181	33.704	-0.03435	33.457	-0.03674	33.45	-0.04367	33.587	-0.04572	33.864	-0.04894	33.594	-0.05069
12.707	0.24109	35.566	0.12113	35.745	0.07969	36.446	0.0092	35.969	-0.00675	36.075	-0.02992	35.579	-0.04458	35.77	-0.04663			12.707	0.24109	63.26	0.06832	63.869	-0.04024	63.868	-0.05866	64.181	-0.06881	63.577	-0.06978	64.5	-0.07237	64.5	-0.06947			34.2427	0.39289	33.87	-0.03371	33.612	-0.03632	33.606	-0.04381	33.748	-0.04546	34.02	-0.04938	33.756	-0.05027
12.762	0.24209	35.736	0.12267	35.915	0.08104	36.623	0.01171	36.143	-0.004	36.244	-0.02812	35.748	-0.04226	35.941	-0.04487			12.762	0.24209	63.564	0.07134	64.174	-0.03616	64.173	-0.0559	64.484	-0.06653	63.881	-0.06973	64.805	-0.07293	64.805	-0.07002			34.4043	0.39441	34.027	-0.03384	33.775	-0.03566	33.769	-0.04296	33.912	-0.04445	34.177	-0.04939	33.919	-0.05002
12.817	0.24309	35.905	0.12349	36.089	0.08355	36.791	0.0134	36.31	-0.00265	36.414	-0.02721	35.918	-0.04054	36.115	-0.04222			12.817	0.24309	63.868	0.07471	64.478	-0.03275	64.475	-0.0523	64.787	-0.06402	64.186	-0.07014	65.108	-0.07288	65.108	-0.06997			34.5639	0.39478	34.185	-0.03415	33.938	-0.03625	33.931	-0.04323	34.067	-0.04502	34.339	-0.04817	34.073	-0.05091
12.877	0.24408	36.079	0.12624	36.257	0.08446	36.963	0.01587	36.485	-0.00126	36.591	-0.02394	36.093	-0.0378	36.282	-0.04104			12.877	0.24408	64.172	0.0776	64.782	-0.02862	64.78	-0.04853	65.091	-0.06128	64.489	-0.07047	65.411	-0.07312	65.411	-0.07019			34.7216	0.39561	34.346	-0.03335	34.093	-0.03693	34.085	-0.04328	34.226	-0.04388	34.495	-0.04811	34.233	-0.05032
12.94	0.24507	36.247	0.1281	36.429	0.08567	37.135	0.01822	36.66	0.00199	36.76	-0.02234	36.26	-0.03584	36.455	-0.03903			12.94	0.24507	64.475	0.08069	65.086	-0.02567	65.084	-0.04392	65.395	-0.05721	64.794	-0.07095	65.715	-0.07286	65.715	-0.06995			34.8862	0.39729	34.502	-0.03387	34.254	-0.03665	34.245	-0.04285	34.388	-0.04401	34.655	-0.04807	34.394	-0.0497
13.005	0.24606	36.418	0.12911	36.606	0.08818	37.301	0.01925	36.828	0.0034	36.931	-0.02053	36.432	-0.03392	36.632	-0.03596			13.005	0.24606	64.78	0.08357	65.388	-0.02205	65.388	-0.03987	65.698	-0.0531	65.097	-0.07149	66.02	-0.07285	66.02	-0.06993			35.0479	0.39893	34.663	-0.03391	34.414	-0.03622	34.406	-0.04353	34.543	-0.04352	34.82	-0.04809	34.55	-0.05011
13.066	0.24705	36.595	0.13204	36.774	0.08922	37.476	0.02158	37.001	0.00521	37.105	-0.01821	36.609	-0.03065	36.8	-0.03521			13.066	0.24705	65.085	0.0866	65.692	-0.01862	65.691	-0.0362	66.003	-0.04907	65.4	-0.07152	66.324	-0.0727	66.324	-0.06979			35.2055	0.39984	34.828	-0.03311	34.57	-0.0349	34.562	-0.04378	34.706	-0.04356	34.976	-0.04843	34.713	-0.05038
13.124	0.24804	36.764	0.13334	36.946	0.09084	37.65	0.02362	37.171	0.00714	37.272	-0.01648	36.777	-0.0291	36.973	-0.03294			13.124	0.24804	65.388	0.08902	65.997	-0.01466	65.995	-0.03232	66.307	-0.0443	65.703	-0.07136	66.628	-0.07277	66.628	-0.06986			35.3692	0.40118	34.985	-0.0329	34.734	-0.03482	34.726	-0.04396	34.869	-0.04415	35.135	-0.0481	34.875	-0.04998
13.18	0.24903	36.936	0.13485	37.119	0.09303	37.815	0.02514	37.339	0.00919	37.445	-0.01388	36.949	-0.02684	37.145	-0.0296			13.18	0.24903	65.691	0.09089	66.301	-0.01099	66.299	-0.0277	66.611	-0.04005	66.008	-0.07076	66.931	-0.07225	66.931	-0.06936			35.5248	0.40221	35.144	-0.03251	34.896	-0.03537	34.888	-0.04334	35.025	-0.04423	35.298	-0.04817	35.031	-0.0501
13.235	0.25002	37.109	0.1376	37.285	0.09388	37.988	0.02836	37.515	0.01207	37.62	-0.01106	37.122	-0.0239	37.311	-0.02835			13.235	0.25002	65.996	0.09257	66.605	-0.00736	66.604	-0.02322	66.915	-0.03609	66.312	-0.06973	67.234	-0.07165	67.234	-0.06879			35.6814	0.40282	35.305	-0.03296	35.051	-0.03535	35.043	-0.04311	35.185	-0.04418	35.452	-0.04901	35.194	-0.04949
13.295	0.251	37.275	0.13851	37.459	0.0964	38.159	0.03053	37.686	0.01485	37.785	-0.00944	37.287	-0.02243	37.486	-0.02605			13.295	0.251	66.3	0.09403	66.909	-0.00368	66.907	-0.01922	67.218	-0.03255	66.616	-0.06767	67.539	-0.07165	67.539	-0.06878			35.8491	0.40414	35.459	-0.03324	35.213	-0.03538	35.206	-0.04256	35.344	-0.04352	35.616	-0.04858	35.353	-0.04962
13.361	0.25199	37.449	0.13971	37.634	0.09853	38.327	0.03159	37.853	0.01605	37.957	-0.00695	37.462	-0.01997	37.659	-0.02352			13.361	0.25199	66.603	0.09646	67.212	-6.15812e-05	67.211	-0.01578	67.522	-0.02889	66.92	-0.06515	67.844	-0.07108	67.844	-0.06823			36.0098	0.40562	35.622	-0.03344	35.371	-0.03618	35.364	-0.04338	35.5	-0.04421	35.78	-0.04814	35.509	-0.05068
13.425	0.25297	37.624	0.14256	37.798	0.10023	38.503	0.03425	38.027	0.01917	38.13	-0.00346	37.637	-0.01734	37.824	-0.0219			13.425	0.25297	66.907	0.0988	67.517	0.00377	67.515	-0.01257	67.827	-0.02507	67.224	-0.06196	68.147	-0.07037	68.147	-0.06756			36.1694	0.4067	35.786	-0.03331	35.528	-0.03611	35.52	-0.04379	35.667	-0.04351	35.936	-0.04911	35.675	-0.0504
13.486	0.25395	37.789	0.14315	37.97	0.10227	38.674	0.03648	38.195	0.02183	38.296	-0.00216	37.803	-0.016	37.998	-0.01861			13.486	0.25395	67.211	0.1023	67.821	0.00632	67.82	-0.00945	68.131	-0.02171	67.528	-0.05866	68.452	-0.06916	68.452	-0.0664			36.3331	0.40846	35.941	-0.03442	35.695	-0.03576	35.687	-0.04383	35.827	-0.04442	36.099	-0.04866	35.834	-0.05044
13.545	0.25493	37.962	0.14533	38.142	0.10472	38.841	0.03791	38.364	0.0225	38.471	0.000475	37.974	-0.01315	38.168	-0.01637			13.545	0.25493	67.515	0.1051	68.124	0.00912	68.123	-0.00622	68.435	-0.0185	67.832	-0.05501	68.756	-0.06727	68.756	-0.06458			36.4887	0.40903	36.104	-0.03482	35.852	-0.03582	35.846	-0.04402	35.984	-0.04428	36.259	-0.04805	35.99	-0.05025
13.6	0.25591	38.133	0.14781	38.309	0.10547	39.016	0.04056	38.541	0.02486	38.645	0.00249	38.145	-0.01057	38.336	-0.01485			13.6	0.25591	67.819	0.1078	68.428	0.01214	68.427	-0.00288	68.738	-0.01484	68.135	-0.05087	69.059	-0.06448	69.059	-0.0619			36.6493	0.40906	36.265	-0.03381	36.01	-0.03624	36.003	-0.04307	36.149	-0.04413	36.414	-0.04806	36.155	-0.05038
13.654	0.25689	38.299	0.14836	38.485	0.1076	39.185	0.04184	38.709	0.02646	38.811	0.00437	38.311	-0.00962	38.512	-0.01167			13.654	0.25689	68.123	0.1104	68.733	0.01493	68.731	0.000728706	69.042	-0.01088	68.44	-0.04637	69.363	-0.06081	69.363	-0.05838			36.815	0.41067	36.421	-0.03325	36.174	-0.03619	36.168	-0.04306	36.307	-0.04427	36.578	-0.04834	36.312	-0.05002
13.713	0.25786	38.473	0.15067	38.658	0.10906	39.354	0.04314	38.878	0.02861	38.985	0.00691	38.487	-0.00677	38.683	-0.00957			13.713	0.25786	68.428	0.11293	69.036	0.01811	69.035	0.00382	69.345	-0.00793	68.744	-0.04164	69.668	-0.05689	69.668	-0.05462			36.9716	0.41171	36.585	-0.03373	36.33	-0.03607	36.324	-0.04367	36.464	-0.04333	36.737	-0.04789	36.47	-0.05042
13.778	0.25884	38.647	0.15283	38.825	0.11044	39.532	0.04558	39.054	0.03179	39.156	0.00886	38.66	-0.00436	38.851	-0.00743			13.778	0.25884	68.732	0.1151	69.339	0.0207	69.339	0.00665	69.65	-0.00458	69.048	-0.03655	69.973	-0.05263	69.973	-0.05053			37.1313	0.41227	36.745	-0.03454	36.49	-0.03625	36.483	-0.04388	36.628	-0.04354	36.894	-0.04783	36.635	-0.05053
13.843	0.25981	38.813	0.15363	38.999	0.11259	39.701	0.04741	39.22	0.03287	39.322	0.01066	38.828	-0.00244	39.025	-0.00495			13.843	0.25981	69.035	0.11663	69.643	0.02378	69.644	0.00941	69.954	-0.00111	69.352	-0.03141	70.275	-0.04806	70.275	-0.04614			37.2939	0.41321	36.901	-0.03444	36.654	-0.03733	36.647	-0.04358	36.785	-0.04307	37.057	-0.04793	36.792	-0.05045
13.906	0.26079	38.988	0.15645	39.168	0.11406	39.872	0.04945	39.392	0.03435	39.5	0.01312	39.003	0.000798	39.192	-0.00356			13.906	0.26079	69.339	0.11913	69.948	0.02654	69.947	0.01247	70.258	0.00212	69.656	-0.02637	70.578	-0.04238	70.578	-0.04068			37.4496	0.41458	37.064	-0.03473	36.81	-0.03722	36.802	-0.04328	36.944	-0.04391	37.215	-0.04854	36.951	-0.0506
13.965	0.26176	39.158	0.15792	39.336	0.11497	40.048	0.05154	39.571	0.03733	39.672	0.01534	39.172	0.00279	39.362	-0.00131			13.965	0.26176	69.644	0.12075	70.253	0.02941	70.25	0.01547	70.563	0.00477	69.959	-0.02148	70.882	-0.03698	70.882	-0.0355			37.6122	0.41572	37.222	-0.03417	36.97	-0.03579	36.962	-0.04394	37.106	-0.04404	37.371	-0.04894	37.114	-0.04986
14.02	0.26273	39.326	0.15899	39.515	0.11687	40.215	0.0536	39.738	0.03895	39.84	0.01675	39.339	0.00452	39.541	0.00167			14.02	0.26273	69.947	0.12303	70.557	0.03211	70.554	0.01858	70.866	0.00743	70.263	-0.01656	71.187	-0.03159	71.187	-0.03033			37.7759	0.41688	37.38	-0.03383	37.133	-0.03547	37.126	-0.04448	37.262	-0.04469	37.536	-0.0486	37.27	-0.05068
14.075	0.2637	39.505	0.1616	39.686	0.11898	40.386	0.05573	39.91	0.04098	40.015	0.01874	39.517	0.0068	39.71	0.00261			14.075	0.2637	70.251	0.12508	70.86	0.03486	70.858	0.02114	71.17	0.00954	70.567	-0.01188	71.491	-0.02659	71.491	-0.02552			37.9335	0.41738	37.544	-0.03392	37.288	-0.03677	37.282	-0.04386	37.422	-0.04464	37.696	-0.04871	37.429	-0.05066
14.134	0.26466	39.677	0.16292	39.856	0.1208	40.56	0.05875	40.083	0.04357	40.184	0.02073	39.687	0.00861	39.882	0.00507			14.134	0.26466	70.554	0.12761	71.164	0.03713	71.162	0.02373	71.474	0.01247	70.872	-0.00749	71.795	-0.02217	71.795	-0.02129			38.0971	0.41777	37.702	-0.03427	37.449	-0.03687	37.442	-0.04302	37.587	-0.04392	37.854	-0.04999	37.593	-0.04971
14.197	0.26563	39.846	0.16395	40.031	0.1226	40.726	0.05959	40.25	0.04456	40.354	0.02254	39.857	0.01091	40.056	0.0077			14.197	0.26563	70.858	0.13022	71.469	0.03921	71.467	0.02643	71.777	0.01507	71.176	-0.00419	72.1	-0.01823	72.1	-0.0175			38.2578	0.4186	37.86	-0.03508	37.613	-0.03645	37.606	-0.04329	37.745	-0.04448	38.017	-0.05011	37.75	-0.05045
14.263	0.2666	40.02	0.16616	40.197	0.12367	40.898	0.06217	40.424	0.04715	40.53	0.02483	40.033	0.01342	40.223	0.00898			14.263	0.2666	71.163	0.13247	71.772	0.04135	71.771	0.02852	72.081	0.0177	71.481	-0.00108	72.403	-0.01426	72.403	-0.01369			38.4144	0.42013	38.023	-0.03462	37.77	-0.03672	37.763	-0.04391	37.905	-0.04395	38.173	-0.04943	37.911	-0.05078
14.325	0.26756	40.187	0.1673	40.368	0.1247	41.072	0.06427	40.597	0.04938	40.697	0.02704	40.2	0.01485	40.396	0.01112			14.325	0.26756	71.467	0.13502	72.076	0.04366	72.075	0.03079	72.384	0.02033	71.784	0.00171	72.706	-0.01036	72.706	-0.00994			38.5791	0.42167	38.18	-0.03466	37.931	-0.03694	37.924	-0.04416	38.066	-0.04536	38.334	-0.04883	38.072	-0.05147
14.384	0.26852	40.358	0.16893	40.544	0.12721	41.239	0.06557	40.764	0.05028	40.867	0.02913	40.371	0.01688	40.57	0.01311			14.384	0.26852	71.769	0.13642	72.379	0.04652	72.379	0.03347	72.689	0.02288	72.088	0.00496	73.01	-0.00693	73.01	-0.00666			38.7387	0.42265	38.342	-0.03434	38.092	-0.03643	38.085	-0.04461	38.221	-0.04515	38.499	-0.04857	38.228	-0.05067
14.441	0.26948	40.534	0.17123	40.711	0.12847	41.414	0.06776	40.938	0.05255	41.042	0.03152	40.547	0.01923	40.736	0.01519			14.441	0.26948	72.074	0.13831	72.683	0.04915	72.682	0.03621	72.994	0.02512	72.392	0.00749	73.315	-0.00356	73.315	-0.00341			38.8954	0.42315	38.506	-0.03453	38.248	-0.03598	38.24	-0.04361	38.384	-0.04511	38.654	-0.04827	38.392	-0.04941
14.495	0.27044	40.701	0.17223	40.881	0.13012	41.588	0.0696	41.11	0.05462	41.209	0.03303	40.714	0.02144	40.909	0.01818			14.495	0.27044	72.379	0.1399	72.987	0.05146	72.985	0.03844	73.298	0.02739	72.695	0.01044	73.618	-0.00057752	73.618	-0.00055442			39.058	0.42368	38.661	-0.0341	38.412	-0.03573	38.405	-0.0435	38.547	-0.0449	38.812	-0.04858	38.553	-0.05035
14.552	0.2714	40.872	0.17442	41.056	0.13198	41.756	0.07032	41.277	0.05528	41.381	0.03467	40.885	0.02374	41.081	0.02044			14.552	0.2714	72.682	0.14231	73.292	0.05362	73.289	0.04059	73.602	0.02956	72.998	0.01411	73.922	0.00255	73.922	0.00245			39.2156	0.42397	38.82	-0.03329	38.573	-0.03661	38.566	-0.04355	38.701	-0.04485	38.974	-0.04779	38.707	-0.05095
14.615	0.27236	41.046	0.17629	41.223	0.13301	41.929	0.07267	41.452	0.05765	41.557	0.0378	41.059	0.02592	41.248	0.022			14.615	0.27236	72.985	0.1443	73.597	0.05631	73.594	0.04291	73.905	0.03205	73.303	0.01727	74.226	0.00567	74.226	0.00545			39.3743	0.42584	38.981	-0.03279	38.728	-0.03642	38.72	-0.0437	38.862	-0.04395	39.13	-0.0486	38.869	-0.05062
14.679	0.27332	41.212	0.17669	41.395	0.13442	42.1	0.07514	41.624	0.06005	41.725	0.03959	41.226	0.02752	41.422	0.02415			14.679	0.27332	73.29	0.14657	73.9	0.05909	73.898	0.04534	74.209	0.03452	73.607	0.02046	74.53	0.00928	74.53	0.00891			39.541	0.42722	39.136	-0.03363	38.89	-0.03589	38.882	-0.04428	39.021	-0.04397	39.292	-0.04838	39.029	-0.05049
14.742	0.27427	41.385	0.17862	41.571	0.13679	42.267	0.07571	41.791	0.06146	41.898	0.04088	41.398	0.02981	41.597	0.02631			14.742	0.27427	73.594	0.14887	74.202	0.06178	74.202	0.04811	74.512	0.03735	73.911	0.02389	74.834	0.01305	74.834	0.01253			39.6996	0.4283	39.298	-0.03377	39.049	-0.0366	39.041	-0.0437	39.177	-0.04397	39.455	-0.04776	39.185	-0.05034
14.802	0.27522	41.561	0.18084	41.74	0.13754	42.444	0.07763	41.966	0.06375	42.071	0.04351	41.574	0.03182	41.765	0.02843			14.802	0.27522	73.897	0.15081	74.506	0.06469	74.505	0.05089	74.816	0.03958	74.214	0.02786	75.138	0.01649	75.138	0.01583			39.8582	0.42897	39.462	-0.03381	39.206	-0.03662	39.198	-0.04407	39.342	-0.04359	39.612	-0.04809	39.35	-0.05082
14.859	0.27618	41.729	0.18204	41.913	0.13947	42.616	0.08002	42.136	0.0652	42.237	0.04477	41.742	0.03317	41.939	0.02997			14.859	0.27618	74.2	0.153	74.811	0.06699	74.809	0.05329	75.12	0.0422	74.518	0.03066	75.442	0.01944	75.442	0.01866			40.0219	0.43021	39.617	-0.03432	39.369	-0.03539	39.362	-0.04336	39.503	-0.04392	39.772	-0.04831	39.51	-0.05058
14.914	0.27713	41.902	0.18367	42.084	0.1417	42.782	0.08141	42.305	0.06747	42.412	0.04685	41.916	0.03518	42.108	0.03188			14.914	0.27713	74.504	0.15472	75.114	0.06942	75.114	0.05528	75.424	0.0441	74.822	0.03282	75.746	0.02201	75.746	0.02113			40.1775	0.43139	39.778	-0.03374	39.528	-0.03529	39.521	-0.04358	39.659	-0.04389	39.931	-0.04769	39.666	-0.05005
14.971	0.27808	42.074	0.18514	42.251	0.14213	42.956	0.08462	42.483	0.06964	42.586	0.04967	42.087	0.03746	42.276	0.03386			14.971	0.27808	74.808	0.15638	75.417	0.07117	75.417	0.05749	75.73	0.04678	75.126	0.03517	76.049	0.02496	76.049	0.02396			40.3382	0.43266	39.938	-0.03367	39.684	-0.03555	39.677	-0.04375	39.821	-0.04393	40.086	-0.04848	39.829	-0.05005
15.031	0.27903	42.241	0.18606	42.428	0.14435	43.125	0.08601	42.652	0.0711	42.752	0.05056	42.254	0.0392	42.454	0.03585			15.031	0.27903	75.114	0.15798	75.722	0.07326	75.72	0.06015	76.034	0.04967	75.428	0.03754	76.353	0.02785	76.353	0.02673			40.5058	0.43361	40.094	-0.03449	39.847	-0.03578	39.84	-0.04317	39.979	-0.04289	40.253	-0.04867	39.987	-0.05033
15.095	0.27997	42.417	0.18782	42.6	0.1462	43.294	0.08697	42.82	0.07215	42.925	0.05287	42.43	0.04089	42.625	0.03823			15.095	0.27997	75.419	0.15954	76.028	0.07528	76.024	0.06251	76.337	0.05233	75.733	0.04011	76.658	0.03099	76.658	0.02975			40.6635	0.4337	40.26	-0.03438	40.005	-0.03648	39.997	-0.04292	40.138	-0.04372	40.415	-0.04889	40.145	-0.05075
15.16	0.28092	42.59	0.18989	42.765	0.147	43.471	0.08894	42.994	0.07501	43.095	0.05589	42.602	0.04352	42.792	0.03958			15.16	0.28092	75.723	0.16097	76.332	0.07776	76.329	0.06494	76.64	0.05447	76.039	0.04185	76.962	0.03407	76.962	0.03271			40.8231	0.43473	40.421	-0.03439	40.164	-0.03602	40.157	-0.04319	40.305	-0.04429	40.571	-0.04892	40.311	-0.05054
15.222	0.28187	42.755	0.19067	42.939	0.14943	43.64	0.09115	43.16	0.07699	43.263	0.05672	42.767	0.04528	42.965	0.04193			15.222	0.28187	76.025	0.16255	76.635	0.07975	76.634	0.06711	76.945	0.05681	76.343	0.04489	77.265	0.03683	77.265	0.03536			40.9858	0.43604	40.577	-0.03447	40.331	-0.0352	40.324	-0.04371	40.462	-0.0449	40.735	-0.04864	40.468	-0.05105
15.28	0.28281	42.927	0.19318	43.109	0.15078	43.809	0.09262	43.332	0.07788	43.439	0.0588	42.941	0.04734	43.133	0.04411			15.28	0.28281	76.329	0.16442	76.939	0.08126	76.939	0.06931	77.248	0.0588	76.647	0.04777	77.568	0.03961	77.568	0.03803			41.1404	0.43772	40.741	-0.03429	40.487	-0.0363	40.481	-0.04396	40.62	-0.0455	40.893	-0.04825	40.626	-0.05134
15.336	0.28375	43.097	0.19548	43.277	0.15148	43.983	0.09472	43.509	0.07986	43.61	0.06109	43.111	0.04978	43.303	0.04576			15.336	0.28375	76.632	0.16636	77.242	0.08363	77.241	0.0715	77.551	0.06114	76.951	0.0508	77.873	0.04204	77.873	0.04036			41.304	0.43849	40.899	-0.03384	40.646	-0.03637	40.639	-0.04345	40.783	-0.04456	41.049	-0.04865	40.79	-0.04947
15.391	0.28469	43.266	0.19622	43.453	0.15339	44.149	0.09506	43.676	0.08116	43.777	0.06219	43.28	0.05114	43.479	0.0477			15.391	0.28469	76.937	0.1692	77.546	0.08578	77.544	0.07359	77.855	0.06316	77.254	0.05401	78.176	0.04493	78.176	0.04314			41.4677	0.43826	41.056	-0.03359	40.809	-0.03602	40.802	-0.04285	40.939	-0.0452	41.213	-0.04895	40.945	-0.0498
15.45	0.28563	43.442	0.198	43.622	0.15435	44.321	0.09658	43.847	0.08424	43.951	0.06438	43.456	0.05339	43.648	0.04907			15.45	0.28563	77.241	0.17077	77.849	0.08843	77.848	0.07528	78.159	0.06526	77.557	0.05684	78.481	0.04794	78.481	0.04602			41.6243	0.43948	41.22	-0.03366	40.964	-0.03638	40.957	-0.04361	41.099	-0.04494	41.371	-0.04913	41.106	-0.05086
15.515	0.28657	43.613	0.2	43.79	0.15563	44.499	0.09928	44.021	0.08614	44.118	0.06585	43.626	0.05527	43.817	0.05105			15.515	0.28657	77.544	0.17285	78.153	0.09101	78.153	0.07739	78.464	0.06711	77.861	0.05993	78.785	0.05104	78.785	0.04899			41.786	0.44049	41.379	-0.03394	41.126	-0.03675	41.119	-0.04381	41.263	-0.04459	41.529	-0.04867	41.27	-0.05094
15.58	0.28751	43.781	0.20175	43.965	0.15868	44.666	0.09984	44.185	0.08697	44.288	0.06682	43.793	0.05673	43.992	0.05351			15.58	0.28751	77.849	0.17421	78.458	0.09304	78.457	0.07913	78.768	0.06921	78.166	0.06218	79.09	0.05329	79.09	0.05116			41.9466	0.44153	41.536	-0.03413	41.289	-0.03606	41.282	-0.04336	41.419	-0.04508	41.692	-0.04943	41.427	-0.05057
15.642	0.28844	43.955	0.20392	44.132	0.1596	44.839	0.10192	44.36	0.0886	44.468	0.06972	43.968	0.05885	44.158	0.05518			15.642	0.28844	78.153	0.176	78.763	0.09536	78.76	0.08085	79.072	0.07113	78.469	0.06426	79.393	0.05558	79.393	0.05335			42.1033	0.44233	41.699	-0.03405	41.445	-0.03678	41.438	-0.04372	41.579	-0.04519	41.848	-0.04934	41.588	-0.05038
15.7	0.28938	44.123	0.20471	44.303	0.16087	45.014	0.10467	44.536	0.09141	44.638	0.07116	44.135	0.06113	44.33	0.05602			15.7	0.28938	78.457	0.17752	79.066	0.09718	79.064	0.08253	79.375	0.07299	78.773	0.066	79.695	0.05771	79.695	0.0554			42.2679	0.44357	41.855	-0.03441	41.606	-0.03702	41.599	-0.04399	41.741	-0.04505	42.007	-0.04916	41.749	-0.05073
15.756	0.29031	44.293	0.20528	44.483	0.16364	45.18	0.10601	44.702	0.09258	44.807	0.07249	44.306	0.06172	44.506	0.05905			15.756	0.29031	78.76	0.17952	79.37	0.0991	79.368	0.0845	79.679	0.07527	79.077	0.06799	80	0.06023	80	0.05782			42.4296	0.44431	42.014	-0.03472	41.767	-0.03636	41.76	-0.04389	41.896	-0.04502	42.173	-0.04877	41.902	-0.05116
15.81	0.29124	44.472	0.20785	44.652	0.1645	45.353	0.10851	44.876	0.09406	44.982	0.07476	44.485	0.06399	44.673	0.06002			15.81	0.29124	79.064	0.18106	79.673	0.10079	79.672	0.08684	79.984	0.07778	79.382	0.07028	80.304	0.06286	80.304	0.06034			42.5872	0.44455	42.179	-0.03481	41.923	-0.03648	41.915	-0.04343	42.058	-0.04496	42.33	-0.04922	42.064	-0.05015
15.87	0.29218	44.642	0.2084	44.823	0.16671	45.527	0.1104	45.049	0.09664	45.15	0.0756	44.654	0.06559	44.848	0.06203			15.87	0.29218	79.369	0.18275	79.977	0.10331	79.976	0.08946	80.287	0.08053	79.685	0.0727	80.608	0.06549	80.608	0.06287			42.7499	0.4462	42.337	-0.03477	42.086	-0.03623	42.078	-0.04363	42.222	-0.04511	42.49	-0.04938	42.228	-0.04971
15.935	0.2931	44.813	0.20935	44.997	0.16814	45.693	0.11107	45.216	0.09695	45.322	0.07712	44.826	0.06752	45.023	0.06485			15.935	0.2931	79.672	0.18484	80.28	0.10518	80.28	0.09217	80.59	0.08294	79.989	0.07531	80.912	0.06821	80.912	0.06548			42.9085	0.44683	42.497	-0.03497	42.248	-0.0364	42.242	-0.04436	42.378	-0.0459	42.653	-0.04953	42.385	-0.05092
16	0.29403	44.987	0.21192	45.163	0.16888	45.866	0.11327	45.392	0.09915	45.497	0.07946	45	0.07058	45.19	0.06559			16	0.29403	79.976	0.1867	80.585	0.10712	80.584	0.09435	80.895	0.08534	80.292	0.07783	81.216	0.07082	81.216	0.06799			43.0661	0.4475	42.659	-0.03486	42.405	-0.037	42.399	-0.0445	42.54	-0.04509	42.809	-0.04907	42.547	-0.05126
16.062	0.29496	45.153	0.21227	45.336	0.17069	46.038	0.11579	45.563	0.10159	45.662	0.08094	45.165	0.07089	45.363	0.06796			16.062	0.29496	80.279	0.18872	80.889	0.10944	80.888	0.09633	81.199	0.08819	80.597	0.08107	81.52	0.07292	81.52	0.07			43.2328	0.44849	42.815	-0.03475	42.567	-0.03736	42.56	-0.04433	42.701	-0.04535	42.971	-0.04924	42.707	-0.05088
16.121	0.29589	45.325	0.2141	45.51	0.17226	46.205	0.11657	45.73	0.10254	45.834	0.08298	45.339	0.07229	45.535	0.06999			16.121	0.29589	80.584	0.19038	81.193	0.11115	81.191	0.09817	81.502	0.09004	80.901	0.08386	81.823	0.07529	81.823	0.07228			43.3924	0.44958	42.977	-0.03457	42.726	-0.03629	42.718	-0.04508	42.856	-0.04526	43.134	-0.0485	42.863	-0.05099
16.176	0.29681	45.5	0.21644	45.676	0.17271	46.38	0.11857	45.905	0.10456	46.008	0.08523	45.513	0.07559	45.701	0.07075			16.176	0.29681	80.888	0.19177	81.496	0.11325	81.495	0.09981	81.805	0.09199	81.204	0.08663	82.126	0.07805	82.126	0.07493			43.5501	0.45062	43.14	-0.03488	42.883	-0.03649	42.875	-0.0449	43.021	-0.04464	43.288	-0.04914	43.028	-0.05145
16.231	0.29773	45.667	0.2172	45.849	0.17435	46.554	0.11968	46.075	0.10636	46.175	0.08622	45.679	0.07717	45.876	0.07307			16.231	0.29773	81.191	0.19398	81.8	0.11516	81.798	0.10215	82.11	0.09358	81.507	0.08959	82.432	0.08107	82.432	0.07782			43.7127	0.45183	43.294	-0.03425	43.049	-0.0368	43.041	-0.04449	43.181	-0.04437	43.448	-0.0491	43.188	-0.05045
16.289	0.29866	45.839	0.21929	46.022	0.17593	46.722	0.12092	46.243	0.10715	46.349	0.0886	45.853	0.07872	46.047	0.0755			16.289	0.29866	81.495	0.19513	82.105	0.11707	82.103	0.10394	82.415	0.09566	81.811	0.09189	82.736	0.08373	82.736	0.08038			43.8694	0.45209	43.455	-0.03345	43.206	-0.03682	43.2	-0.04388	43.336	-0.04444	43.608	-0.04853	43.344	-0.05094
16.353	0.29958	46.012	0.22126	46.188	0.17709	46.897	0.12314	46.419	0.10892	46.524	0.09115	46.025	0.08089	46.214	0.07616			16.353	0.29958	81.798	0.19708	82.409	0.1194	82.408	0.10574	82.718	0.09733	82.116	0.0935	83.039	0.08619	83.039	0.08274			44.029	0.45279	43.615	-0.03352	43.361	-0.03721	43.356	-0.04395	43.498	-0.0443	43.763	-0.0486	43.506	-0.05095
16.417	0.3005	46.178	0.22158	46.363	0.17954	47.065	0.12405	46.59	0.11083	46.691	0.0925	46.191	0.08184	46.39	0.0786			16.417	0.3005	82.102	0.19872	82.713	0.12126	82.712	0.10745	83.023	0.0984	82.42	0.09497	83.342	0.08813	83.342	0.0846			44.1957	0.45464	43.771	-0.0346	43.524	-0.03601	43.517	-0.04334	43.656	-0.04441	43.926	-0.04782	43.663	-0.05047
16.479	0.30142	46.352	0.22331	46.538	0.18071	47.235	0.12541	46.76	0.11141	46.866	0.09462	46.366	0.08392	46.563	0.08032			16.479	0.30142	82.407	0.20063	83.018	0.12318	83.015	0.10975	83.326	0.09998	82.725	0.09686	83.646	0.09024	83.646	0.08663			44.3523	0.45535	43.935	-0.03405	43.681	-0.0358	43.674	-0.04345	43.813	-0.04466	44.089	-0.04766	43.82	-0.0515
16.538	0.30233	46.528	0.22478	46.705	0.18163	47.412	0.12723	46.935	0.11395	47.036	0.09663	46.541	0.08618	46.731	0.08161			16.538	0.30233	82.712	0.20242	83.32	0.12515	83.318	0.11225	83.629	0.10201	83.028	0.09929	83.95	0.09211	83.95	0.08843			44.5129	0.45553	44.097	-0.03378	43.84	-0.03584	43.832	-0.04299	43.978	-0.04415	44.244	-0.04816	43.985	-0.05085
16.596	0.30325	46.695	0.22551	46.879	0.18321	47.581	0.12891	47.102	0.11528	47.204	0.09711	46.708	0.08631	46.906	0.08443			16.596	0.30325	83.016	0.2045	83.623	0.12689	83.622	0.11456	83.932	0.10368	83.331	0.10132	84.256	0.094	84.256	0.09024			44.6756	0.45648	44.253	-0.03366	44.006	-0.03628	43.998	-0.04229	44.137	-0.04371	44.406	-0.04835	44.144	-0.05035
16.651	0.30416	46.87	0.22823	47.049	0.18392	47.749	0.13028	47.273	0.11726	47.38	0.09862	46.882	0.08924	47.074	0.08503			16.651	0.30416	83.319	0.20572	83.927	0.12842	83.926	0.11664	84.238	0.1051	83.635	0.10307	84.559	0.09577	84.559	0.09194			44.8302	0.45696	44.415	-0.03387	44.163	-0.03626	44.156	-0.04277	44.294	-0.04437	44.565	-0.04863	44.302	-0.05161
16.707	0.30508	47.04	0.22901	47.218	0.18513	47.923	0.13246	47.45	0.12018	47.551	0.10082	47.052	0.09071	47.244	0.08681			16.707	0.30508	83.624	0.20753	84.232	0.13028	84.231	0.11809	84.543	0.10725	83.939	0.10529	84.864	0.09781	84.864	0.0939			44.9929	0.45765	44.573	-0.03466	44.321	-0.03601	44.313	-0.04235	44.457	-0.04411	44.722	-0.04864	44.465	-0.04989
16.769	0.30599	47.208	0.22994	47.395	0.18669	48.09	0.13382	47.617	0.12026	47.718	0.10233	47.221	0.09172	47.421	0.08975			16.769	0.30599	83.927	0.20948	84.538	0.13219	84.536	0.11962	84.846	0.10926	84.243	0.10726	85.167	0.09963	85.167	0.09564			45.1596	0.45849	44.73	-0.03546	44.484	-0.03597	44.476	-0.0424	44.613	-0.04498	44.889	-0.04913	44.62	-0.05133
16.834	0.3069	47.385	0.23285	47.565	0.18847	48.261	0.13491	47.786	0.12195	47.891	0.10444	47.398	0.09396	47.59	0.0914			16.834	0.3069	84.23	0.21075	84.841	0.13413	84.839	0.12094	85.15	0.11112	84.548	0.10926	85.47	0.10121	85.47	0.09716			45.3162	0.45983	44.896	-0.03436	44.639	-0.03645	44.631	-0.04402	44.773	-0.04489	45.049	-0.04927	44.78	-0.05063
16.897	0.30781	47.555	0.23395	47.732	0.18949	48.437	0.13756	47.959	0.12568	48.06	0.1065	47.567	0.09513	47.758	0.09311			16.897	0.30781	84.535	0.2124	85.144	0.13646	85.142	0.12211	85.454	0.11274	84.851	0.11099	85.774	0.10292	85.774	0.09881			45.4788	0.46028	45.055	-0.03433	44.801	-0.03638	44.792	-0.04432	44.94	-0.04478	45.206	-0.04982	44.946	-0.05193
16.959	0.30872	47.721	0.23527	47.905	0.19145	48.605	0.13848	48.125	0.12614	48.229	0.10719	47.735	0.09706	47.931	0.09469			16.959	0.30872	84.839	0.21419	85.447	0.13803	85.446	0.12359	85.757	0.11406	85.155	0.11252	86.079	0.10507	86.079	0.10087			45.6385	0.46123	45.211	-0.03435	44.966	-0.0362	44.958	-0.04431	45.096	-0.04478	45.37	-0.04987	45.102	-0.05034
17.016	0.30962	47.895	0.23771	48.072	0.19278	48.774	0.14055	48.299	0.12757	48.406	0.10977	47.908	0.09966	48.099	0.09635			17.016	0.30962	85.143	0.21524	85.751	0.13971	85.751	0.12504	86.061	0.11563	85.459	0.11432	86.383	0.10748	86.383	0.10318			45.7941	0.46182	45.374	-0.03455	45.12	-0.03636	45.115	-0.04441	45.256	-0.04416	45.526	-0.05021	45.263	-0.05174
17.07	0.31053	48.064	0.23878	48.243	0.19409	48.948	0.14252	48.474	0.1301	48.575	0.11189	48.076	0.1011	48.27	0.09855			17.07	0.31053	85.446	0.2172	86.056	0.14189	86.055	0.12713	86.365	0.11766	85.763	0.11612	86.687	0.10942	86.687	0.10505			45.9588	0.46313	45.531	-0.03408	45.281	-0.03644	45.276	-0.04406	45.418	-0.04438	45.685	-0.0495	45.425	-0.05089
17.126	0.31143	48.233	0.23977	48.42	0.19595	49.114	0.14366	48.64	0.13074	48.744	0.11317	48.246	0.10271	48.447	0.1008			17.126	0.31143	85.751	0.21839	86.359	0.14359	86.358	0.12883	86.67	0.11973	86.067	0.1177	86.99	0.11101	86.99	0.10657			46.1214	0.46362	45.692	-0.03408	45.443	-0.03631	45.438	-0.04375	45.573	-0.04416	45.849	-0.05021	45.58	-0.05158
17.187	0.31234	48.409	0.24138	48.588	0.19711	49.289	0.14516	48.813	0.13343	48.919	0.11542	48.423	0.1055	48.613	0.10135			17.187	0.31234	86.055	0.22005	86.664	0.14554	86.662	0.13036	86.973	0.12174	86.37	0.11953	87.295	0.11284	87.295	0.10832			46.278	0.46484	45.856	-0.03311	45.599	-0.03668	45.592	-0.04408	45.734	-0.04478	46.006	-0.04986	45.742	-0.05115
17.25	0.31324	48.578	0.24233	48.758	0.19837	49.466	0.14687	48.985	0.13495	49.086	0.11706	48.591	0.10688	48.785	0.10392			17.25	0.31324	86.359	0.22159	86.968	0.14698	86.966	0.132	87.277	0.12338	86.675	0.12139	87.598	0.11427	87.598	0.1097			46.4397	0.46542	46.012	-0.03392	45.762	-0.03736	45.754	-0.0442	45.897	-0.0446	46.165	-0.0495	45.905	-0.05156
17.315	0.31414	48.747	0.24384	48.933	0.20031	49.633	0.14819	49.151	0.13511	49.257	0.11837	48.761	0.1082	48.958	0.10556			17.315	0.31414	86.663	0.22271	87.273	0.14811	87.27	0.13351	87.581	0.12493	86.979	0.12368	87.903	0.11595	87.903	0.11132			46.5973	0.46639	46.172	-0.03416	45.923	-0.03651	45.916	-0.04399	46.053	-0.0452	46.327	-0.04939	46.061	-0.05077
17.376	0.31504	48.922	0.24547	49.098	0.20069	49.807	0.15003	49.328	0.13754	49.434	0.12048	48.936	0.11046	49.123	0.10728			17.376	0.31504	86.966	0.22366	87.576	0.1491	87.574	0.13518	87.886	0.12658	87.283	0.12634	88.206	0.11779	88.206	0.11308			46.755	0.46736	46.335	-0.03395	46.079	-0.03583	46.072	-0.04377	46.215	-0.0457	46.481	-0.04942	46.222	-0.05058
17.434	0.31594	49.088	0.24614	49.272	0.20132	49.979	0.15228	49.503	0.13931	49.601	0.12095	49.102	0.11151	49.298	0.10913			17.434	0.31594	87.27	0.22538	87.879	0.15023	87.877	0.13679	88.189	0.12812	87.586	0.12849	88.509	0.12032	88.509	0.11551			46.9206	0.46856	46.49	-0.03369	46.242	-0.03625	46.234	-0.04406	46.376	-0.04486	46.642	-0.04926	46.383	-0.05148
17.49	0.31683	49.261	0.24782	49.45	0.20399	50.146	0.15283	49.671	0.14025	49.774	0.12268	49.276	0.11353	49.475	0.11066			17.49	0.31683	87.574	0.22653	88.183	0.15164	88.181	0.13824	88.492	0.13013	87.891	0.12992	88.813	0.1226	88.813	0.1177			47.0823	0.46905	46.651	-0.03366	46.401	-0.03726	46.394	-0.04414	46.532	-0.04504	46.808	-0.04886	46.538	-0.05111
17.545	0.31773	49.44	0.24938	49.618	0.20477	50.321	0.15558	49.846	0.1429	49.949	0.12518	49.453	0.1147	49.642	0.11226			17.545	0.31773	87.879	0.22798	88.486	0.15377	88.485	0.13994	88.796	0.1319	88.194	0.13172	89.117	0.12456	89.117	0.11958			47.2409	0.46907	46.815	-0.0335	46.557	-0.03773	46.55	-0.0438	46.696	-0.04427	46.964	-0.04966	46.702	-0.05087
17.605	0.31862	49.608	0.25084	49.79	0.20628	50.492	0.15721	50.015	0.14353	50.115	0.12585	49.619	0.11568	49.817	0.11349			17.605	0.31862	88.182	0.22971	88.791	0.15563	88.789	0.14156	89.1	0.13327	88.498	0.13333	89.422	0.12648	89.422	0.12142			47.4056	0.46932	46.971	-0.03475	46.722	-0.03645	46.714	-0.04376	46.858	-0.04439	47.125	-0.05049	46.864	-0.05101
17.671	0.31952	49.78	0.25245	49.963	0.20833	50.66	0.15774	50.183	0.1449	50.289	0.12702	49.791	0.11778	49.988	0.11505			17.671	0.31952	88.486	0.23124	89.095	0.15702	89.093	0.14366	89.404	0.13474	88.802	0.13541	89.726	0.12864	89.726	0.12349			47.5622	0.47056	47.132	-0.0353	46.883	-0.03666	46.876	-0.04406	47.013	-0.04515	47.287	-0.04946	47.02	-0.05081
17.735	0.32041	49.952	0.25395	50.129	0.20909	50.834	0.15938	50.359	0.14733	50.462	0.12905	49.964	0.11941	50.154	0.11613			17.735	0.32041	88.789	0.23296	89.399	0.15889	89.397	0.14577	89.709	0.13593	89.105	0.13747	90.029	0.13084	90.029	0.12561			47.7229	0.47202	47.293	-0.03453	47.04	-0.03753	47.033	-0.04482	47.174	-0.04513	47.443	-0.04934	47.182	-0.05304
17.797	0.3213	50.118	0.25502	50.303	0.2108	51.004	0.16108	50.529	0.14816	50.629	0.12992	50.131	0.11997	50.329	0.11769			17.797	0.3213	89.093	0.23423	89.703	0.16087	89.701	0.14809	90.012	0.13782	89.41	0.13911	90.333	0.1328	90.333	0.12749			47.8875	0.47347	47.449	-0.03335	47.203	-0.03741	47.196	-0.04544	47.333	-0.04452	47.606	-0.04972	47.34	-0.05085
17.855	0.32219	50.292	0.25657	50.476	0.21284	51.172	0.16273	50.698	0.14998	50.802	0.13231	50.306	0.12159	50.501	0.11951			17.855	0.32219	89.398	0.23547	90.007	0.16283	90.005	0.14999	90.316	0.13971	89.714	0.14122	90.637	0.13487	90.637	0.12948			48.0441	0.47375	47.613	-0.0338	47.36	-0.03661	47.353	-0.04467	47.491	-0.04512	47.767	-0.04965	47.498	-0.05197
17.91	0.32308	50.466	0.259	50.643	0.21301	51.348	0.16463	50.873	0.15238	50.974	0.1337	50.479	0.12424	50.668	0.12043			17.91	0.32308	89.702	0.23769	90.311	0.16491	90.309	0.15165	90.62	0.14162	90.018	0.14362	90.941	0.13687	90.941	0.1314			48.2038	0.47408	47.774	-0.03456	47.519	-0.03672	47.512	-0.0452	47.658	-0.04436	47.922	-0.04973	47.664	-0.05054
17.965	0.32396	50.633	0.25974	50.817	0.21479	51.519	0.16629	51.04	0.15292	51.141	0.13443	50.645	0.1257	50.843	0.12264			17.965	0.32396	90.005	0.23964	90.614	0.16678	90.613	0.15321	90.924	0.14298	90.322	0.14504	91.245	0.13842	91.245	0.13288			48.3654	0.47513	47.929	-0.03461	47.684	-0.03662	47.677	-0.04394	47.816	-0.04417	48.083	-0.04842	47.821	-0.05222
18.025	0.32485	50.807	0.26145	50.987	0.21619	51.689	0.16686	51.21	0.15441	51.317	0.13709	50.819	0.12725	51.013	0.1249			18.025	0.32485	90.309	0.24133	90.918	0.1688	90.916	0.15429	91.228	0.14503	90.625	0.14711	91.549	0.14056	91.549	0.13494			48.5211	0.47604	48.091	-0.03403	47.84	-0.03725	47.833	-0.04356	47.972	-0.04489	48.242	-0.04822	47.978	-0.05149
18.089	0.32573	50.978	0.26326	51.155	0.21646	51.864	0.16911	51.387	0.15619	51.49	0.139	50.99	0.1286	51.181	0.12596			18.089	0.32573	90.613	0.24262	91.223	0.17022	91.22	0.15568	91.532	0.14642	90.929	0.14847	91.853	0.1425	91.853	0.1368			48.6837	0.47641	48.25	-0.03453	47.998	-0.03662	47.99	-0.04413	48.133	-0.04375	48.399	-0.04855	48.14	-0.05147
18.154	0.32661	51.145	0.26365	51.331	0.21904	52.031	0.17047	51.556	0.15759	51.658	0.13975	51.158	0.12953	51.357	0.12781			18.154	0.32661	90.917	0.24402	91.527	0.17168	91.525	0.15709	91.836	0.14769	91.234	0.15007	92.157	0.14486	92.157	0.13906			48.8484	0.47829	48.407	-0.03444	48.159	-0.03693	48.152	-0.04375	48.288	-0.04462	48.563	-0.04876	48.296	-0.05094
18.217	0.3275	51.321	0.2655	51.503	0.21972	52.202	0.17177	51.727	0.15887	51.833	0.14246	51.334	0.13213	51.528	0.13031			18.217	0.3275	91.221	0.2455	91.83	0.17293	91.829	0.15844	92.139	0.14949	91.538	0.15157	92.46	0.14659	92.46	0.14073			49.005	0.4786	48.57	-0.03441	48.315	-0.03675	48.308	-0.04439	48.447	-0.0448	48.723	-0.04891	48.456	-0.05171
18.275	0.32838	51.493	0.26722	51.673	0.22095	52.38	0.17405	51.9	0.1605	52	0.14409	51.506	0.13437	51.699	0.13122			18.275	0.32838	91.525	0.24755	92.134	0.17479	92.132	0.16021	92.443	0.15144	91.841	0.15307	92.764	0.14837	92.764	0.14243			49.1666	0.4797	48.729	-0.03391	48.476	-0.03609	48.468	-0.0435	48.613	-0.04397	48.88	-0.04868	48.621	-0.0508
18.331	0.32926	51.662	0.26763	51.847	0.2234	52.546	0.17498	52.067	0.16203	52.17	0.14524	51.675	0.13572	51.873	0.13318			18.331	0.32926	91.829	0.24904	92.438	0.17642	92.435	0.16184	92.746	0.15379	92.144	0.15429	93.068	0.14962	93.068	0.14364			49.3293	0.48088	48.885	-0.0341	48.641	-0.03615	48.632	-0.04304	48.77	-0.04385	49.043	-0.04873	48.778	-0.05092
18.386	0.33013	51.836	0.26929	52.014	0.22373	52.715	0.17679	52.241	0.16407	52.348	0.14689	51.85	0.13768	52.039	0.13424			18.386	0.33013	92.133	0.25056	92.741	0.17805	92.739	0.16346	93.05	0.1554	92.448	0.15619	93.373	0.1508	93.373	0.14477			49.4839	0.48108	49.05	-0.03417	48.797	-0.03636	48.788	-0.04368	48.929	-0.04362	49.2	-0.04845	48.937	-0.05147
18.444	0.33101	52.004	0.2705	52.184	0.22477	52.888	0.17832	52.417	0.16574	52.516	0.1483	52.016	0.13901	52.212	0.13471			18.444	0.33101	92.437	0.25174	93.044	0.17927	93.043	0.16507	93.356	0.15662	92.752	0.15814	93.677	0.15181	93.677	0.14574			49.6496	0.48125	49.207	-0.03441	48.957	-0.03646	48.948	-0.04401	49.092	-0.04353	49.359	-0.04826	49.1	-0.05106
18.507	0.33189	52.175	0.27061	52.362	0.22702	53.054	0.17935	52.582	0.16711	52.684	0.15011	52.187	0.13988	52.388	0.13791			18.507	0.33189	92.74	0.25263	93.35	0.1804	93.348	0.16706	93.66	0.15794	93.056	0.16032	93.981	0.15326	93.981	0.14713			49.8132	0.48197	49.366	-0.03458	49.119	-0.0358	49.11	-0.04344	49.247	-0.04291	49.525	-0.04898	49.254	-0.05128
18.572	0.33276	52.353	0.27302	52.529	0.2282	53.227	0.18055	52.753	0.16882	52.858	0.15228	52.365	0.14215	52.554	0.1392			18.572	0.33276	93.044	0.25368	93.655	0.18184	93.652	0.16886	93.964	0.15958	93.361	0.16255	94.284	0.15509	94.284	0.14888			49.9699	0.48228	49.533	-0.03456	49.273	-0.03558	49.265	-0.04364	49.41	-0.04346	49.682	-0.04942	49.417	-0.05053
18.636	0.33363	52.52	0.27462	52.698	0.22901	53.403	0.18263	52.925	0.1713	53.025	0.15313	52.533	0.14343	52.725	0.14016			18.636	0.33363	93.349	0.25498	93.959	0.18306	93.956	0.17045	94.268	0.161	93.665	0.164	94.588	0.15679	94.588	0.15052			50.1335	0.48346	49.689	-0.03485	49.437	-0.03614	49.429	-0.04391	49.576	-0.04395	49.842	-0.04856	49.582	-0.05191
18.695	0.3345	52.687	0.27561	52.872	0.23156	53.57	0.18355	53.092	0.17224	53.197	0.15431	52.701	0.14494	52.898	0.1424			18.695	0.3345	93.652	0.25652	94.262	0.18455	94.26	0.17206	94.571	0.16211	93.969	0.16534	94.891	0.15838	94.891	0.15205			50.2912	0.4851	49.848	-0.03445	49.6	-0.03639	49.594	-0.04397	49.73	-0.04418	50.005	-0.04809	49.737	-0.05148
18.752	0.33537	52.86	0.27834	53.039	0.23154	53.743	0.18509	53.267	0.17369	53.373	0.15621	52.875	0.14726	53.064	0.14385			18.752	0.33537	93.957	0.25805	94.566	0.1861	94.563	0.17312	94.875	0.16336	94.272	0.16685	95.196	0.16035	95.196	0.15394			50.4478	0.48562	50.011	-0.03387	49.755	-0.03654	49.75	-0.04409	49.891	-0.04413	50.16	-0.0491	49.899	-0.0507
18.806	0.33624	53.027	0.27814	53.211	0.23269	53.916	0.18676	53.441	0.17584	53.541	0.15796	53.041	0.1478	53.237	0.14526			18.806	0.33624	94.261	0.25959	94.869	0.18752	94.867	0.17449	95.18	0.16457	94.577	0.16782	95.501	0.16251	95.501	0.15601			50.6125	0.48598	50.166	-0.03461	49.919	-0.03614	49.912	-0.04411	50.052	-0.04398	50.321	-0.04918	50.06	-0.05022
18.863	0.33711	53.199	0.27946	53.387	0.23486	54.081	0.18687	53.609	0.17623	53.711	0.15943	53.214	0.14884	53.413	0.14773			18.863	0.33711	94.565	0.26045	95.174	0.18882	95.172	0.17573	95.484	0.16601	94.881	0.16971	95.804	0.16449	95.804	0.15791			50.7711	0.48654	50.327	-0.03559	50.079	-0.03589	50.072	-0.04417	50.208	-0.04421	50.485	-0.04863	50.214	-0.05067
18.925	0.33798	53.377	0.28187	53.554	0.23594	54.257	0.18895	53.783	0.17794	53.885	0.1606	53.39	0.15137	53.579	0.14751			18.925	0.33798	94.868	0.26136	95.478	0.19021	95.477	0.17716	95.787	0.16727	95.185	0.17085	96.107	0.16603	96.107	0.15939			50.9297	0.48751	50.491	-0.03401	50.233	-0.03635	50.227	-0.04417	50.371	-0.04458	50.639	-0.04819	50.378	-0.05143
18.989	0.33884	53.545	0.28275	53.725	0.23789	54.431	0.19046	53.952	0.17949	54.05	0.16176	53.557	0.1528	53.752	0.15022			18.989	0.33884	95.172	0.26289	95.781	0.19215	95.779	0.1786	96.09	0.16932	95.489	0.17219	96.411	0.16761	96.411	0.1609			51.0934	0.4884	50.647	-0.03431	50.397	-0.03698	50.391	-0.04365	50.532	-0.04419	50.799	-0.04893	50.539	-0.0514
19.051	0.33971	53.716	0.28463	53.899	0.23865	54.597	0.19183	54.118	0.17995	54.224	0.16381	53.729	0.15459	53.924	0.15241			19.051	0.33971	95.476	0.26481	96.085	0.19403	96.082	0.18	96.394	0.17128	95.793	0.17369	96.716	0.16908	96.716	0.16232			51.252	0.4893	50.807	-0.03506	50.557	-0.03661	50.55	-0.04396	50.688	-0.04381	50.96	-0.04938	50.696	-0.05089
19.112	0.34057	53.889	0.28626	54.064	0.2397	54.773	0.19366	54.295	0.18169	54.401	0.16532	53.901	0.15758	54.09	0.1526			19.112	0.34057	95.779	0.26658	96.388	0.19614	96.387	0.18117	96.699	0.17342	96.096	0.17566	97.02	0.17063	97.02	0.1638			51.4117	0.49036	50.968	-0.03454	50.715	-0.0363	50.707	-0.04411	50.851	-0.04424	51.116	-0.04968	50.858	-0.05108
19.169	0.34143	54.053	0.28603	54.24	0.24098	54.945	0.19489	54.466	0.18374	54.569	0.16689	54.066	0.15726	54.267	0.15467			19.169	0.34143	96.083	0.26823	96.693	0.19804	96.691	0.18273	97.003	0.17557	96.4	0.17746	97.324	0.17173	97.324	0.16486			51.5774	0.4916	51.124	-0.03468	50.879	-0.0368	50.87	-0.044	51.009	-0.04465	51.28	-0.04939	51.017	-0.05178
19.224	0.34229	54.227	0.28767	54.416	0.24238	55.113	0.19572	54.634	0.18423	54.743	0.16848	54.242	0.15947	54.44	0.15641			19.224	0.34229	96.387	0.26986	96.997	0.19968	96.995	0.18412	97.307	0.17702	96.705	0.17918	97.627	0.17356	97.627	0.16661			51.735	0.49213	51.287	-0.03467	51.036	-0.037	51.029	-0.04346	51.166	-0.04353	51.443	-0.04873	51.173	-0.05123
19.281	0.34315	54.405	0.28922	54.582	0.24296	55.288	0.19823	54.812	0.18649	54.915	0.17009	54.418	0.16103	54.607	0.15712			19.281	0.34315	96.691	0.27074	97.301	0.20137	97.299	0.18584	97.611	0.17862	97.009	0.18087	97.931	0.17517	97.931	0.16817			51.8946	0.49238	51.45	-0.03457	51.192	-0.03668	51.186	-0.04398	51.331	-0.04392	51.6	-0.04972	51.338	-0.05082
19.342	0.34401	54.573	0.28942	54.756	0.24458	55.457	0.20026	54.981	0.18725	55.082	0.1713	54.585	0.1618	54.782	0.15933			19.342	0.34401	96.996	0.27231	97.606	0.2029	97.603	0.18764	97.914	0.18011	97.313	0.18298	98.235	0.17673	98.235	0.16966			52.0583	0.49284	51.606	-0.03516	51.357	-0.03699	51.35	-0.04374	51.491	-0.04393	51.762	-0.04951	51.498	-0.05106
19.406	0.34486	54.747	0.29196	54.928	0.24602	55.626	0.20113	55.151	0.18792	55.257	0.17276	54.76	0.16398	54.952	0.16078			19.406	0.34486	97.3	0.27383	97.908	0.20433	97.906	0.18938	98.218	0.1818	97.617	0.18512	98.539	0.17825	98.539	0.17112			52.2139	0.49375	51.768	-0.03495	51.516	-0.03721	51.509	-0.0444	51.648	-0.04412	51.921	-0.04882	51.655	-0.05191
19.471	0.34572	54.919	0.29327	55.096	0.24682	55.801	0.20286	55.328	0.1904	55.428	0.17414	54.931	0.16578	55.122	0.16202			19.471	0.34572	97.603	0.27555	98.211	0.20544	98.21	0.19091	98.521	0.18264	97.919	0.18652	98.843	0.17978	98.843	0.17259			52.3766	0.49488	51.927	-0.03455	51.675	-0.03763	51.668	-0.04434	51.811	-0.04397	52.078	-0.04953	51.818	-0.05167
19.534	0.34657	55.085	0.29421	55.272	0.24896	55.969	0.20404	55.495	0.19151	55.596	0.17495	55.099	0.16592	55.297	0.16424			19.534	0.34657	97.907	0.27716	98.516	0.2067	98.514	0.19256	98.826	0.1838	98.224	0.18813	99.147	0.18159	99.147	0.17432			52.5412	0.49552	52.085	-0.0347	51.838	-0.03775	51.83	-0.04436	51.968	-0.04454	52.243	-0.04903	51.975	-0.05152
19.592	0.34743	55.26	0.29549	55.441	0.24986	56.139	0.20495	55.664	0.19324	55.77	0.1775	55.273	0.16811	55.466	0.16513			19.592	0.34743	98.211	0.27812	98.821	0.20784	98.819	0.19384	99.131	0.1846	98.527	0.18999	99.45	0.18323	99.45	0.1759			52.6968	0.4963	52.249	-0.03503	51.994	-0.03749	51.986	-0.04438	52.128	-0.04451	52.402	-0.04884	52.135	-0.05169
19.648	0.34828	55.432	0.29642	55.609	0.25052	56.316	0.20672	55.838	0.1958	55.939	0.17908	55.444	0.16903	55.636	0.16605			19.648	0.34828	98.515	0.27933	99.124	0.20899	99.123	0.19531	99.434	0.18541	98.832	0.19172	99.754	0.18507	99.754	0.17767			52.8565	0.49735	52.408	-0.03428	52.156	-0.03768	52.146	-0.04468	52.293	-0.04473	52.557	-0.04883	52.3	-0.05066
19.703	0.34913	55.6	0.29756	55.783	0.25261	56.485	0.20832	56.004	0.19553	56.108	0.17947	55.612	0.17017	55.81	0.16836			19.703	0.34913	98.819	0.28068	99.428	0.2104	99.426	0.19662	99.737	0.18648	99.136	0.19352	100.058	0.18629	100.058	0.17884			53.0191	0.49702	52.563	-0.03441	52.319	-0.03753	52.312	-0.04392	52.449	-0.04466	52.719	-0.04914	52.456	-0.05128
19.763	0.34998	55.774	0.29965	55.953	0.25425	56.657	0.20943	56.176	0.19694	56.284	0.18126	55.786	0.17293	55.978	0.16919			19.763	0.34998	99.123	0.28232	99.731	0.21183	99.73	0.19801	100.041	0.18755	99.439	0.19484	100.362	0.18826	100.362	0.18073			53.1748	0.49796	52.725	-0.03466	52.473	-0.03722	52.467	-0.04428	52.606	-0.04491	52.875	-0.04908	52.613	-0.05056
19.828	0.35082	55.942	0.30138	56.122	0.25478	56.831	0.21119	56.352	0.19999	56.455	0.18303	55.955	0.17359	56.148	0.17134			19.828	0.35082	99.427	0.28408	100.035	0.21355	100.034	0.19929	100.345	0.18943	99.743	0.19587	100.667	0.19002	100.667	0.18242			53.3394	0.49895	52.883	-0.03451	52.632	-0.0367	52.626	-0.0438	52.768	-0.04424	53.033	-0.04869	52.774	-0.05081
19.892	0.35167	56.111	0.3022	56.298	0.25644	56.996	0.2118	56.522	0.20054	56.625	0.18387	56.125	0.17468	56.325	0.17262			19.892	0.35167	99.73	0.28577	100.34	0.21544	100.338	0.20078	100.649	0.19104	100.047	0.19708	100.97	0.19158	100.97	0.18392			53.5021	0.49986	53.042	-0.034	52.794	-0.03667	52.787	-0.04416	52.923	-0.04434	53.199	-0.0483	52.928	-0.0516
19.951	0.35251	56.287	0.30392	56.468	0.25731	57.169	0.21311	56.695	0.20254	56.8	0.18617	56.301	0.17735	56.494	0.17418			19.951	0.35251	100.034	0.28703	100.644	0.21692	100.643	0.20166	100.953	0.19272	100.352	0.19868	101.274	0.19338	101.274	0.18564			53.6587	0.50052	53.207	-0.03414	52.949	-0.03702	52.942	-0.04393	53.084	-0.04423	53.357	-0.04833	53.09	-0.05127
20.008	0.35336	56.458	0.30466	56.639	0.25753	57.345	0.21536	56.867	0.20497	56.968	0.1877	56.471	0.17771	56.665	0.17566			20.008	0.35336	100.338	0.28802	100.947	0.21806	100.946	0.20329	101.257	0.1944	100.655	0.20038	101.578	0.19481	101.578	0.18702			53.8224	0.50113	53.364	-0.03449	53.112	-0.03609	53.104	-0.04397	53.248	-0.04375	53.515	-0.04913	53.256	-0.05103
20.062	0.3542	56.629	0.30561	56.813	0.25916	57.511	0.21568	57.033	0.20519	57.139	0.18771	56.642	0.18	56.839	0.17697			20.062	0.3542	100.643	0.28883	101.252	0.21931	101.25	0.20472	101.561	0.19654	100.958	0.20182	101.881	0.19689	101.881	0.18902			53.982	0.50135	53.523	-0.03468	53.275	-0.0359	53.268	-0.04389	53.404	-0.04377	53.679	-0.04918	53.413	-0.05101
20.116	0.35504	56.803	0.3068	56.98	0.25985	57.683	0.21761	57.208	0.20652	57.315	0.18993	56.817	0.18194	57.005	0.17805			20.116	0.35504	100.946	0.28973	101.556	0.22053	101.554	0.20608	101.865	0.19833	101.263	0.20323	102.185	0.19824	102.185	0.19031			54.1376	0.50273	53.686	-0.0345	53.432	-0.03676	53.423	-0.04366	53.565	-0.04458	53.834	-0.04854	53.574	-0.05172
20.177	0.35588	56.971	0.30844	57.154	0.26073	57.855	0.21907	57.382	0.20752	57.481	0.19118	56.983	0.18242	57.178	0.17932			20.177	0.35588	101.25	0.29114	101.859	0.22161	101.857	0.20765	102.168	0.19979	101.567	0.20506	102.49	0.19918	102.49	0.19122			54.3043	0.50292	53.84	-0.0345	53.593	-0.03644	53.584	-0.04368	53.726	-0.04458	53.995	-0.04902	53.735	-0.05157
20.243	0.35672	57.142	0.30993	57.33	0.2631	58.022	0.21993	57.547	0.20802	57.651	0.19296	57.156	0.18385	57.355	0.18193			20.243	0.35672	101.554	0.29237	102.161	0.22284	102.16	0.20912	102.473	0.20113	101.87	0.2067	102.794	0.20021	102.794	0.1922			54.466	0.50345	54.002	-0.03469	53.753	-0.03686	53.744	-0.04335	53.881	-0.0448	54.161	-0.04943	53.889	-0.05121
20.309	0.35756	57.319	0.31079	57.495	0.26397	58.196	0.22098	57.72	0.21025	57.824	0.19505	57.332	0.18631	57.521	0.18307			20.309	0.35756	101.857	0.29355	102.467	0.22407	102.465	0.20989	102.777	0.20221	102.174	0.20808	103.097	0.20142	103.097	0.19336			54.6226	0.50483	54.168	-0.03489	53.908	-0.03687	53.9	-0.04377	54.046	-0.04485	54.317	-0.0487	54.054	-0.05126
20.372	0.35839	57.485	0.3119	57.665	0.2651	58.37	0.2224	57.891	0.21193	57.991	0.19526	57.497	0.18672	57.692	0.18429			20.372	0.35839	102.161	0.29452	102.771	0.2254	102.769	0.21086	103.08	0.20293	102.478	0.20932	103.401	0.20249	103.401	0.19439			54.7852	0.50571	54.323	-0.03453	54.074	-0.0367	54.065	-0.04433	54.209	-0.04456	54.478	-0.04889	54.215	-0.05159
20.431	0.35923	57.655	0.31235	57.837	0.26726	58.536	0.22305	58.059	0.21258	58.164	0.19732	57.669	0.18854	57.864	0.1865			20.431	0.35923	102.466	0.2955	103.075	0.22702	103.073	0.21149	103.384	0.2033	102.783	0.2106	103.705	0.20319	103.705	0.19506			54.9419	0.50593	54.484	-0.03499	54.234	-0.03689	54.228	-0.04381	54.365	-0.0453	54.64	-0.04871	54.37	-0.05157
20.486	0.36006	57.828	0.31451	58.003	0.26735	58.71	0.22512	58.235	0.21497	58.339	0.19954	57.841	0.19022	58.031	0.18741			20.486	0.36006	102.769	0.29666	103.379	0.22819	103.377	0.2123	103.689	0.20407	103.086	0.21175	104.009	0.20401	104.009	0.19585			55.1035	0.50686	54.645	-0.0344	54.39	-0.03712	54.384	-0.04417	54.528	-0.04557	54.794	-0.04892	54.533	-0.05134
20.541	0.3609	57.995	0.31474	58.178	0.2689	58.88	0.22704	58.406	0.21602	58.506	0.20094	58.007	0.1916	58.205	0.18829			20.541	0.3609	103.073	0.29829	103.682	0.22957	103.681	0.21322	103.992	0.2045	103.389	0.21241	104.314	0.20475	104.314	0.19656			55.2692	0.50829	54.8	-0.03515	54.553	-0.03685	54.548	-0.04334	54.687	-0.04529	54.957	-0.0492	54.694	-0.05116
20.6	0.36173	58.168	0.31606	58.352	0.27103	59.047	0.22718	58.573	0.21695	58.679	0.20264	58.181	0.1929	58.378	0.19041			20.6	0.36173	103.377	0.29936	103.987	0.23086	103.985	0.21426	104.297	0.20551	103.693	0.21296	104.617	0.20613	104.617	0.19788			55.4268	0.50821	54.963	-0.03564	54.711	-0.03753	54.706	-0.04362	54.843	-0.0461	55.119	-0.0492	54.851	-0.05156
20.664	0.36256	58.342	0.31866	58.519	0.27185	59.225	0.22959	58.748	0.21912	58.852	0.20412	58.355	0.19444	58.545	0.19151			20.664	0.36256	103.681	0.30043	104.291	0.23215	104.289	0.21523	104.601	0.20647	103.998	0.21371	104.921	0.20787	104.921	0.19956			55.5855	0.50848	55.125	-0.03414	54.869	-0.03757	54.862	-0.04406	55.007	-0.04519	55.275	-0.04898	55.014	-0.05122
20.729	0.36339	58.509	0.31975	58.693	0.27348	59.398	0.23093	58.916	0.22039	59.017	0.20436	58.522	0.19602	58.719	0.19286			20.729	0.36339	103.986	0.30155	104.594	0.23312	104.593	0.21697	104.904	0.20766	104.303	0.21511	105.224	0.20958	105.224	0.20119			55.7481	0.51038	55.281	-0.03438	55.034	-0.03713	55.027	-0.04386	55.166	-0.045	55.436	-0.04963	55.173	-0.05082
20.791	0.36421	58.682	0.32084	58.865	0.27417	59.566	0.23266	59.086	0.22193	59.194	0.20608	58.695	0.19759	58.888	0.1952			20.791	0.36421	104.29	0.30248	104.898	0.2342	104.897	0.21847	105.207	0.20906	104.606	0.21622	105.528	0.21136	105.528	0.20291			55.9037	0.51079	55.444	-0.03492	55.192	-0.03698	55.185	-0.04373	55.323	-0.04521	55.595	-0.04918	55.331	-0.05115
20.849	0.36504	58.854	0.32206	59.031	0.27392	59.742	0.23404	59.265	0.22375	59.368	0.20711	58.868	0.19867	59.055	0.19509			20.849	0.36504	104.593	0.30298	105.202	0.23527	105.201	0.22022	105.511	0.21074	104.909	0.21781	105.832	0.21249	105.832	0.20399			56.0654	0.51156	55.603	-0.03519	55.35	-0.03685	55.343	-0.04406	55.486	-0.04485	55.751	-0.04917	55.494	-0.05187
20.906	0.36586	59.019	0.3221	59.208	0.27615	59.91	0.23471	59.435	0.22429	59.535	0.20756	59.033	0.19951	59.234	0.19713			20.906	0.36586	104.897	0.30402	105.506	0.23647	105.505	0.22219	105.815	0.21265	105.212	0.2193	106.137	0.21341	106.137	0.20487			56.23	0.51238	55.759	-0.03462	55.512	-0.03745	55.506	-0.04464	55.643	-0.0446	55.915	-0.04917	55.65	-0.05209
20.961	0.36669	59.198	0.32365	59.382	0.27751	60.079	0.23607	59.604	0.22524	59.71	0.20972	59.211	0.20125	59.406	0.19896			20.961	0.36669	105.201	0.30548	105.81	0.23735	105.809	0.22369	106.12	0.2139	105.516	0.22098	106.441	0.21436	106.441	0.20579			56.3877	0.51229	55.924	-0.03466	55.668	-0.03748	55.661	-0.04519	55.801	-0.04462	56.077	-0.04986	55.809	-0.05221
21.017	0.36751	59.373	0.32609	59.55	0.27828	60.255	0.23822	59.779	0.22698	59.88	0.21125	59.384	0.20259	59.575	0.19954			21.017	0.36751	105.504	0.30678	106.114	0.23876	106.113	0.22475	106.424	0.21555	105.821	0.22276	106.745	0.21595	106.745	0.20731			56.5503	0.51242	56.084	-0.03521	55.828	-0.03722	55.82	-0.04442	55.966	-0.04456	56.234	-0.04996	55.974	-0.05199
21.08	0.36833	59.54	0.32596	59.725	0.28028	60.423	0.23927	59.945	0.22721	60.047	0.2119	59.551	0.20336	59.751	0.20139			21.08	0.36833	105.808	0.30773	106.418	0.24033	106.417	0.22616	106.728	0.21673	106.125	0.22472	107.048	0.21765	107.048	0.20894			56.712	0.51348	56.24	-0.03489	55.993	-0.03749	55.985	-0.04405	56.125	-0.04524	56.397	-0.04925	56.132	-0.05231
21.144	0.36915	59.715	0.32723	59.893	0.28121	60.594	0.24036	60.117	0.22871	60.223	0.2136	59.726	0.20488	59.919	0.20305			21.144	0.36915	106.113	0.30911	106.722	0.24182	106.721	0.22665	107.031	0.21848	106.429	0.2268	107.352	0.21887	107.352	0.21011			56.8686	0.51353	56.403	-0.0351	56.151	-0.03842	56.143	-0.04456	56.284	-0.04561	56.555	-0.04948	56.291	-0.05211
21.208	0.36997	59.884	0.3282	60.062	0.28186	60.768	0.24207	60.292	0.23068	60.393	0.2148	59.895	0.20628	60.089	0.2039			21.208	0.36997	106.417	0.31036	107.025	0.24326	107.024	0.22789	107.335	0.21998	106.733	0.22827	107.656	0.22001	107.656	0.21121			57.0333	0.51534	56.561	-0.03488	56.311	-0.03841	56.303	-0.04436	56.446	-0.04467	56.713	-0.04894	56.452	-0.05125
21.27	0.37079	60.052	0.32863	60.238	0.28432	60.935	0.24225	60.46	0.23246	60.563	0.21626	60.065	0.20718	60.264	0.20606			21.27	0.37079	106.721	0.31187	107.329	0.24467	107.327	0.22882	107.639	0.22105	107.037	0.22929	107.961	0.22216	107.961	0.21327			57.1959	0.51576	56.72	-0.03448	56.473	-0.03796	56.466	-0.04484	56.602	-0.04468	56.878	-0.04893	56.607	-0.05148
21.327	0.3716	60.227	0.33061	60.406	0.2845	61.106	0.24368	60.632	0.23384	60.738	0.21857	60.241	0.20928	60.431	0.20643			21.327	0.3716	107.024	0.31318	107.633	0.2457	107.632	0.23001	107.943	0.22222	107.341	0.23006	108.264	0.22463	108.264	0.21565			57.3505	0.51555	56.884	-0.03428	56.628	-0.03799	56.62	-0.04509	56.763	-0.04449	57.035	-0.04945	56.769	-0.051
21.381	0.37242	60.397	0.33136	60.576	0.28535	61.281	0.2457	60.805	0.23531	60.905	0.22013	60.409	0.21068	60.603	0.20726			21.381	0.37242	107.327	0.31474	107.938	0.24727	107.937	0.23142	108.247	0.22344	107.645	0.23101	108.568	0.22699	108.568	0.21791			57.5102	0.51678	57.04	-0.03437	56.791	-0.03751	56.783	-0.0445	56.928	-0.04462	57.192	-0.04926	56.934	-0.05131
21.437	0.37323	60.566	0.33241	60.751	0.28726	61.45	0.24638	60.971	0.23575	61.074	0.22044	60.579	0.21163	60.777	0.2101			21.437	0.37323	107.632	0.31629	108.241	0.24849	108.24	0.23323	108.551	0.22524	107.949	0.23202	108.873	0.22894	108.873	0.21978			57.6708	0.51822	57.198	-0.03377	56.954	-0.03769	56.947	-0.04434	57.083	-0.04516	57.354	-0.04911	57.089	-0.05111
21.498	0.37404	60.741	0.33478	60.918	0.2881	61.623	0.24808	61.144	0.23706	61.251	0.22217	60.755	0.21444	60.943	0.2107			21.498	0.37404	107.937	0.31764	108.545	0.24972	108.544	0.23472	108.854	0.22615	108.253	0.23266	109.176	0.23076	109.176	0.22153			57.8285	0.5189	57.361	-0.03445	57.108	-0.03727	57.101	-0.04455	57.243	-0.04469	57.511	-0.04925	57.249	-0.05115
21.562	0.37485	60.909	0.33594	61.089	0.28905	61.796	0.24918	61.318	0.239	61.421	0.22305	60.922	0.21512	61.115	0.21148			21.562	0.37485	108.24	0.31863	108.849	0.25091	108.847	0.23615	109.158	0.22785	108.557	0.23373	109.48	0.23159	109.48	0.22233			57.9952	0.5193	57.517	-0.03427	57.269	-0.03684	57.261	-0.04471	57.403	-0.04474	57.67	-0.04953	57.41	-0.05059
21.626	0.37566	61.078	0.33611	61.264	0.29003	61.962	0.25005	61.487	0.23958	61.593	0.22423	61.091	0.2156	61.29	0.21466			21.626	0.37566	108.544	0.32033	109.152	0.2526	109.151	0.23768	109.463	0.22891	108.861	0.23484	109.784	0.23158	109.784	0.22232			58.1558	0.52044	57.677	-0.03313	57.428	-0.03682	57.422	-0.04493	57.556	-0.04452	57.836	-0.04862	57.565	-0.05086
21.687	0.37647	61.254	0.33793	61.434	0.29039	62.139	0.25138	61.661	0.24114	61.765	0.22633	61.267	0.2177	61.459	0.21469			21.687	0.37647	108.847	0.32166	109.456	0.25339	109.455	0.2387	109.767	0.2302	109.164	0.236	110.088	0.23167	110.088	0.2224			58.3124	0.52111	57.842	-0.03412	57.584	-0.03695	57.577	-0.0443	57.718	-0.04439	57.992	-0.04914	57.729	-0.05034
21.744	0.37728	61.423	0.33823	61.606	0.2919	62.312	0.25269	61.832	0.24287	61.931	0.22703	61.436	0.21905	61.633	0.21632			21.744	0.37728	109.151	0.32307	109.761	0.25469	109.759	0.23977	110.071	0.23122	109.468	0.23733	110.391	0.23209	110.391	0.22281			58.4761	0.52166	57.999	-0.03453	57.748	-0.03635	57.741	-0.04382	57.882	-0.04467	58.151	-0.04933	57.891	-0.05011
21.8	0.37808	61.596	0.33994	61.78	0.29358	62.476	0.25339	62	0.24341	62.106	0.22776	61.609	0.22002	61.805	0.2177			21.8	0.37808	109.455	0.32383	110.066	0.25574	110.063	0.24065	110.375	0.23233	109.772	0.2392	110.696	0.233	110.696	0.22368			58.6337	0.52237	58.158	-0.03447	57.909	-0.03568	57.902	-0.04433	58.039	-0.04427	58.313	-0.049	58.046	-0.0513
21.856	0.37889	61.769	0.34217	61.946	0.29437	62.649	0.25527	62.177	0.24452	62.282	0.23076	61.782	0.2224	61.971	0.21814			21.856	0.37889	109.76	0.32503	110.369	0.25733	110.368	0.24166	110.678	0.23362	110.077	0.24055	111	0.23418	111	0.22481			58.7923	0.52249	58.32	-0.03445	58.065	-0.03682	58.057	-0.04496	58.201	-0.0449	58.468	-0.049	58.209	-0.05174
21.915	0.37969	61.935	0.34237	62.121	0.29516	62.82	0.25691	62.347	0.24639	62.447	0.23063	61.948	0.22241	62.147	0.21962			21.915	0.37969	110.064	0.32563	110.673	0.25851	110.672	0.24311	110.982	0.23487	110.381	0.24211	111.303	0.23539	111.303	0.22598			58.959	0.52352	58.475	-0.03459	58.229	-0.03651	58.219	-0.04454	58.362	-0.04476	58.631	-0.0493	58.368	-0.0511
21.981	0.38049	62.109	0.34364	62.295	0.29701	62.988	0.25759	62.513	0.2476	62.618	0.23193	62.124	0.22422	62.32	0.22171			21.981	0.38049	110.368	0.32652	110.976	0.25956	110.974	0.24422	111.286	0.23638	110.684	0.24375	111.608	0.23724	111.608	0.22775			59.1187	0.52411	58.638	-0.03504	58.387	-0.03665	58.378	-0.04376	58.518	-0.04484	58.795	-0.04977	58.524	-0.05127
22.046	0.38129	62.285	0.34459	62.46	0.29818	63.164	0.25872	62.688	0.2492	62.791	0.23448	62.298	0.22652	62.486	0.22272			22.046	0.38129	110.671	0.32725	111.28	0.26069	111.277	0.24572	111.59	0.23744	110.988	0.24513	111.912	0.23933	111.912	0.22975			59.2773	0.52418	58.801	-0.03501	58.544	-0.03722	58.535	-0.04431	58.683	-0.04497	58.951	-0.0498	58.69	-0.05096
22.107	0.38209	62.45	0.34573	62.632	0.29982	63.336	0.25997	62.857	0.25077	62.957	0.23488	62.463	0.22622	62.659	0.22513			22.107	0.38209	110.974	0.32809	111.585	0.26205	111.583	0.24697	111.894	0.23901	111.291	0.24613	112.216	0.24156	112.216	0.23189			59.441	0.52486	58.957	-0.03538	58.71	-0.03686	58.702	-0.04446	58.842	-0.04544	59.114	-0.04864	58.85	-0.05126
22.165	0.38289	62.621	0.34737	62.803	0.30074	63.503	0.26128	63.026	0.25073	63.132	0.23636	62.635	0.22771	62.829	0.22624			22.165	0.38289	111.279	0.32963	111.888	0.2634	111.887	0.24824	112.199	0.24023	111.596	0.24742	112.519	0.24379	112.519	0.23403			59.5966	0.52525	59.121	-0.03458	58.867	-0.03662	58.862	-0.04436	58.997	-0.04503	59.274	-0.04884	59.007	-0.05182
22.221	0.38369	62.793	0.349	62.97	0.30119	63.678	0.26344	63.202	0.25337	63.306	0.23849	62.806	0.22978	62.997	0.22642			22.221	0.38369	111.583	0.33098	112.193	0.26481	112.192	0.24941	112.502	0.24178	111.9	0.24903	112.823	0.24513	112.823	0.23532			59.7572	0.52516	59.28	-0.03413	59.024	-0.03666	59.02	-0.04465	59.162	-0.04453	59.429	-0.04962	59.17	-0.05143
22.275	0.38448	62.96	0.34959	63.146	0.30239	63.846	0.26403	63.372	0.25446	63.472	0.2381	62.974	0.23066	63.172	0.22854			22.275	0.38448	111.887	0.33235	112.497	0.26619	112.495	0.25062	112.806	0.24293	112.204	0.25048	113.126	0.24623	113.126	0.23638			59.9219	0.52649	59.434	-0.03531	59.188	-0.03605	59.183	-0.04466	59.321	-0.04514	59.592	-0.04914	59.327	-0.05109
22.334	0.38528	63.136	0.35057	63.318	0.30307	64.015	0.26478	63.541	0.25487	63.646	0.24064	63.15	0.2323	63.343	0.22995			22.334	0.38528	112.191	0.33391	112.8	0.26781	112.799	0.25158	113.109	0.24366	112.508	0.2519	113.431	0.24695	113.431	0.23707			60.0785	0.5277	59.599	-0.03468	59.346	-0.03713	59.339	-0.04435	59.479	-0.04511	59.752	-0.04905	59.485	-0.05197
22.399	0.38607	63.309	0.35151	63.485	0.30418	64.193	0.2669	63.715	0.25638	63.815	0.2426	63.322	0.23422	63.511	0.23142			22.399	0.38607	112.495	0.33542	113.104	0.26888	113.102	0.25254	113.414	0.2446	112.812	0.25321	113.735	0.24753	113.735	0.23763			60.2382	0.52809	59.759	-0.03446	59.506	-0.0376	59.498	-0.04431	59.643	-0.04519	59.908	-0.04939	59.65	-0.0515
22.464	0.38686	63.476	0.35262	63.66	0.30551	64.362	0.26824	63.881	0.25767	63.982	0.24287	63.489	0.23484	63.686	0.23378			22.464	0.38686	112.799	0.33728	113.408	0.27027	113.406	0.25375	113.718	0.24553	113.114	0.25473	114.039	0.24889	114.039	0.23894			60.4008	0.52854	59.917	-0.03481	59.67	-0.03679	59.662	-0.04402	59.8	-0.04489	60.072	-0.04942	59.807	-0.05112
22.527	0.38765	63.649	0.35442	63.829	0.30702	64.532	0.26893	64.052	0.25933	64.161	0.2452	63.663	0.23742	63.854	0.23361			22.527	0.38765	113.102	0.33826	113.711	0.27109	113.71	0.25472	114.021	0.24707	113.418	0.25586	114.342	0.25078	114.342	0.24075			60.5585	0.52923	60.079	-0.0349	59.826	-0.03696	59.818	-0.04369	59.959	-0.04534	60.23	-0.04961	59.966	-0.05132
22.585	0.38844	63.819	0.35514	63.997	0.30752	64.707	0.27045	64.23	0.2612	64.333	0.24647	63.831	0.23771	64.024	0.23456			22.585	0.38844	113.407	0.33953	114.015	0.2725	114.013	0.25618	114.325	0.24807	113.723	0.25712	114.646	0.25254	114.646	0.24244			60.7211	0.52989	60.236	-0.03499	59.986	-0.03773	59.978	-0.04431	60.122	-0.04533	60.386	-0.04876	60.128	-0.05123
22.641	0.38923	63.986	0.35651	64.176	0.30968	64.874	0.27104	64.398	0.26123	64.501	0.24699	63.999	0.23841	64.203	0.2363			22.641	0.38923	113.71	0.34032	114.32	0.27348	114.318	0.25744	114.629	0.25003	114.027	0.25869	114.95	0.25367	114.95	0.24352			60.8848	0.53031	60.393	-0.03475	60.148	-0.03754	60.139	-0.04425	60.277	-0.04474	60.552	-0.04927	60.283	-0.05097
22.696	0.39002	64.165	0.35798	64.347	0.31136	65.047	0.27158	64.571	0.26275	64.677	0.24945	64.178	0.24115	64.371	0.23732			22.696	0.39002	114.014	0.34147	114.623	0.27464	114.621	0.25891	114.933	0.25166	114.331	0.25997	115.254	0.25553	115.254	0.24531			61.0414	0.53074	60.558	-0.03442	60.302	-0.03728	60.294	-0.04417	60.437	-0.04493	60.712	-0.04984	60.444	-0.05121
22.753	0.3908	64.337	0.35884	64.516	0.31178	65.222	0.27375	64.745	0.26504	64.845	0.24919	64.349	0.24225	64.542	0.23816			22.753	0.3908	114.318	0.34225	114.927	0.27557	114.926	0.26008	115.237	0.25328	114.635	0.26104	115.558	0.25708	115.558	0.2468			61.205	0.53183	60.718	-0.03455	60.464	-0.03681	60.457	-0.04472	60.602	-0.04513	60.87	-0.04949	60.609	-0.0518
22.817	0.39159	64.506	0.36009	64.691	0.31393	65.389	0.27491	64.911	0.26458	65.016	0.24993	64.518	0.24333	64.717	0.24001			22.817	0.39159	114.621	0.34307	115.232	0.27672	115.23	0.26143	115.541	0.25465	114.938	0.26212	115.863	0.2586	115.863	0.24825			61.3647	0.53218	60.877	-0.03564	60.629	-0.03756	60.623	-0.04496	60.759	-0.04541	61.033	-0.04974	60.765	-0.05172
22.882	0.39237	64.682	0.36134	64.859	0.31502	65.561	0.27657	65.085	0.26551	65.192	0.25263	64.694	0.24397	64.883	0.24166			22.882	0.39237	114.925	0.34431	115.535	0.27784	115.533	0.26248	115.845	0.25594	115.242	0.2632	116.166	0.25899	116.166	0.24863			61.5213	0.533	61.04	-0.03525	60.786	-0.03848	60.779	-0.0449	60.919	-0.04484	61.189	-0.05011	60.926	-0.05096
22.946	0.39315	64.849	0.36288	65.029	0.31552	65.734	0.2783	65.259	0.26735	65.359	0.25297	64.862	0.24421	65.056	0.24265			22.946	0.39315	115.23	0.34536	115.839	0.2794	115.837	0.26364	116.148	0.2575	115.547	0.26417	116.469	0.25942	116.469	0.24904			61.687	0.53366	61.195	-0.03563	60.947	-0.03792	60.94	-0.04439	61.081	-0.04518	61.351	-0.05038	61.088	-0.05058
23.005	0.39393	65.019	0.3638	65.205	0.31677	65.9	0.27902	65.425	0.26803	65.53	0.25374	65.033	0.24583	65.231	0.24369			23.005	0.39393	115.534	0.34662	116.143	0.28085	116.141	0.26472	116.452	0.25811	115.852	0.26518	116.774	0.26098	116.774	0.25054			61.8466	0.5337	61.355	-0.03541	61.106	-0.03685	61.1	-0.04462	61.236	-0.0451	61.514	-0.04944	61.243	-0.05092
23.061	0.39471	65.195	0.36512	65.372	0.31712	66.073	0.28111	65.599	0.27051	65.704	0.25632	65.208	0.24763	65.397	0.24464			23.061	0.39471	115.838	0.34812	116.446	0.28235	116.444	0.26565	116.757	0.25892	116.154	0.26654	117.078	0.26185	117.078	0.25137			62.0023	0.53407	61.52	-0.03424	61.261	-0.03651	61.255	-0.04478	61.399	-0.04516	61.668	-0.04929	61.407	-0.05151
23.116	0.39549	65.362	0.36541	65.544	0.31762	66.248	0.28256	65.771	0.2722	65.87	0.25663	65.375	0.24835	65.569	0.24627			23.116	0.39549	116.142	0.34922	116.75	0.28375	116.748	0.26693	117.06	0.25923	116.457	0.26786	117.382	0.26288	117.382	0.25236			62.1649	0.53437	61.675	-0.03463	61.426	-0.03724	61.42	-0.04429	61.562	-0.04418	61.826	-0.04932	61.569	-0.05122
23.172	0.39627	65.533	0.3662	65.718	0.31874	66.417	0.28283	65.937	0.27254	66.042	0.25833	65.546	0.25033	65.743	0.24763			23.172	0.39627	116.445	0.35053	117.055	0.28522	117.053	0.2682	117.364	0.26009	116.761	0.26858	117.684	0.26415	117.684	0.25358			62.3225	0.53588	61.834	-0.03481	61.588	-0.03692	61.581	-0.04431	61.716	-0.04468	61.989	-0.04964	61.723	-0.05048
23.235	0.39704	65.708	0.36741	65.884	0.31922	66.591	0.28403	66.112	0.27432	66.218	0.25999	65.72	0.25278	65.909	0.24827			23.235	0.39704	116.748	0.3515	117.358	0.2863	117.358	0.26918	117.668	0.26089	117.066	0.26957	117.989	0.26549	117.989	0.25487			62.4822	0.53688	61.995	-0.03532	61.742	-0.03684	61.735	-0.04436	61.877	-0.04514	62.144	-0.04961	61.884	-0.05044
23.3	0.39782	65.874	0.36861	66.056	0.32046	66.761	0.28469	66.286	0.27568	66.386	0.26042	65.887	0.25329	66.083	0.24935			23.3	0.39782	117.053	0.35261	117.662	0.28759	117.661	0.27015	117.972	0.26216	117.37	0.27089	118.293	0.2671	118.293	0.25642			62.6489	0.53749	62.151	-0.03491	61.904	-0.03708	61.897	-0.04395	62.036	-0.04527	62.306	-0.049	62.043	-0.05097
23.362	0.39859	66.046	0.36932	66.231	0.32208	66.929	0.28546	66.455	0.27641	66.559	0.26248	66.06	0.25486	66.257	0.25142			23.362	0.39859	117.358	0.35383	117.966	0.2885	117.965	0.2712	118.275	0.26345	117.674	0.27211	118.597	0.26809	118.597	0.25737			62.8085	0.538	62.313	-0.03482	62.062	-0.03671	62.055	-0.04414	62.192	-0.045	62.47	-0.04872	62.2	-0.05088
23.423	0.39936	66.221	0.37067	66.4	0.32216	67.106	0.28686	66.629	0.27813	66.731	0.26415	66.235	0.25599	66.426	0.25207			23.423	0.39936	117.661	0.35492	118.271	0.28931	118.268	0.27207	118.579	0.26455	117.978	0.27346	118.9	0.26918	118.9	0.25842			62.9671	0.53784	62.477	-0.03436	62.22	-0.03654	62.211	-0.04391	62.357	-0.04502	62.625	-0.04918	62.364	-0.04981
23.48	0.40013	66.39	0.37229	66.574	0.32451	67.277	0.28771	66.798	0.27876	66.898	0.26401	66.403	0.25734	66.6	0.25307			23.48	0.40013	117.965	0.35594	118.574	0.29003	118.572	0.27304	118.884	0.26625	118.282	0.27494	119.205	0.27001	119.205	0.25921			63.1308	0.53905	62.632	-0.03506	62.386	-0.03565	62.377	-0.04372	62.518	-0.04499	62.786	-0.04882	62.524	-0.05029
23.535	0.4009	66.562	0.3734	66.745	0.32632	67.443	0.28795	66.967	0.27977	67.074	0.26556	66.577	0.25832	66.77	0.25508			23.535	0.4009	118.268	0.35677	118.879	0.29066	118.877	0.27421	119.187	0.26752	118.585	0.27654	119.51	0.27075	119.51	0.25992			63.2854	0.53921	62.794	-0.03475	62.545	-0.03624	62.536	-0.04429	62.673	-0.04502	62.947	-0.04867	62.681	-0.05099
23.591	0.40167	66.734	0.37514	66.911	0.32566	67.617	0.29043	67.143	0.2807	67.247	0.26696	66.748	0.25962	66.938	0.25513			23.591	0.40167	118.573	0.35782	119.182	0.29143	119.182	0.2752	119.492	0.26879	118.889	0.27763	119.814	0.27116	119.814	0.26032			63.4461	0.53958	62.954	-0.0343	62.701	-0.03636	62.693	-0.04441	62.836	-0.04487	63.102	-0.04955	62.844	-0.05103
23.653	0.40244	66.901	0.37608	67.088	0.32732	67.785	0.29232	67.312	0.28146	67.413	0.26754	66.915	0.25969	67.115	0.25652			23.653	0.40244	118.877	0.35866	119.486	0.29277	119.485	0.27644	119.796	0.26988	119.193	0.27915	120.116	0.27265	120.116	0.26174			63.6137	0.54023	63.109	-0.03499	62.864	-0.03613	62.856	-0.04384	62.994	-0.04522	63.268	-0.04901	63.002	-0.05052
23.717	0.4032	67.078	0.37734	67.26	0.32884	67.955	0.29268	67.48	0.28274	67.586	0.26907	67.091	0.26005	67.285	0.25848			23.717	0.4032	119.181	0.35966	119.789	0.2937	119.788	0.27768	120.1	0.27119	119.497	0.28044	120.42	0.27425	120.42	0.26328			63.7714	0.54048	63.275	-0.03506	63.019	-0.03621	63.012	-0.04431	63.151	-0.0457	63.43	-0.04916	63.16	-0.05074
23.782	0.40397	67.251	0.37932	67.425	0.32938	68.132	0.29452	67.654	0.28407	67.756	0.27007	67.263	0.26197	67.452	0.25928			23.782	0.40397	119.485	0.36089	120.093	0.29529	120.093	0.27852	120.404	0.27199	119.801	0.28169	120.725	0.27565	120.725	0.26463			63.932	0.5413	63.436	-0.0355	63.178	-0.0368	63.171	-0.04419	63.318	-0.04526	63.586	-0.04937	63.328	-0.05089
23.844	0.40473	67.416	0.37954	67.6	0.33074	68.302	0.29599	67.821	0.28483	67.923	0.27072	67.429	0.26283	67.626	0.26157			23.844	0.40473	119.789	0.36188	120.397	0.29657	120.396	0.27965	120.708	0.27303	120.105	0.28309	121.029	0.27694	121.029	0.26586			64.0937	0.54199	63.592	-0.03552	63.345	-0.03721	63.338	-0.04379	63.477	-0.04492	63.75	-0.04955	63.484	-0.05125
23.902	0.40549	67.589	0.38063	67.769	0.33199	68.47	0.29728	67.994	0.2862	68.099	0.27314	67.602	0.26422	67.794	0.26253			23.902	0.40549	120.093	0.36357	120.702	0.29828	120.699	0.28107	121.012	0.27407	120.408	0.28405	121.332	0.27842	121.332	0.26728			64.2483	0.54247	63.756	-0.03517	63.501	-0.03635	63.496	-0.04395	63.635	-0.04576	63.907	-0.05046	63.64	-0.05116
23.957	0.40625	67.759	0.38195	67.936	0.33257	68.644	0.29805	68.17	0.28839	68.271	0.27472	67.772	0.26537	67.964	0.26205			23.957	0.40625	120.395	0.3644	121.006	0.29982	121.004	0.28226	121.316	0.27535	120.713	0.28501	121.635	0.28007	121.635	0.26886			64.4119	0.54303	63.913	-0.03452	63.661	-0.03664	63.655	-0.04462	63.798	-0.04519	64.064	-0.05056	63.803	-0.05173
24.013	0.40701	67.928	0.38264	68.113	0.33425	68.809	0.29797	68.337	0.28936	68.438	0.27463	67.94	0.26597	68.142	0.26382			24.013	0.40701	120.699	0.36566	121.31	0.30141	121.308	0.28377	121.618	0.2767	121.017	0.28573	121.94	0.28139	121.94	0.27014			64.5756	0.54416	64.07	-0.03434	63.825	-0.03725	63.819	-0.04465	63.954	-0.0453	64.228	-0.0498	63.96	-0.05221
24.072	0.40777	68.104	0.38338	68.284	0.33509	68.981	0.29882	68.507	0.29018	68.613	0.27651	68.117	0.26819	68.311	0.26535			24.072	0.40777	121.005	0.36725	121.614	0.30273	121.612	0.28486	121.921	0.27766	121.322	0.28701	122.244	0.28188	122.244	0.2706			64.7322	0.54486	64.235	-0.03459	63.98	-0.03805	63.973	-0.04474	64.114	-0.04459	64.387	-0.04955	64.121	-0.05142
24.137	0.40853	68.274	0.385	68.452	0.33602	69.161	0.30029	68.68	0.29137	68.781	0.27802	68.287	0.2705	68.479	0.26713			24.137	0.40853	121.309	0.36855	121.917	0.30407	121.915	0.28604	122.226	0.27909	121.624	0.28821	122.549	0.28246	122.549	0.27116			64.8939	0.54624	64.393	-0.03444	64.141	-0.03779	64.134	-0.04473	64.278	-0.04494	64.545	-0.04958	64.285	-0.05142
24.201	0.40928	68.441	0.38572	68.627	0.33771	69.329	0.30125	68.845	0.29181	68.95	0.27835	68.455	0.27113	68.654	0.26895			24.201	0.40928	121.613	0.36992	122.221	0.305	122.219	0.28732	122.531	0.28021	121.928	0.28923	122.853	0.28332	122.853	0.27199			65.0545	0.54634	64.551	-0.0351	64.304	-0.037	64.297	-0.04455	64.434	-0.04549	64.707	-0.04949	64.441	-0.05104
24.263	0.41003	68.616	0.38703	68.794	0.33821	69.5	0.30234	69.02	0.29376	69.129	0.27999	68.63	0.27323	68.818	0.26917			24.263	0.41003	121.916	0.37097	122.525	0.3057	122.524	0.28827	122.835	0.28119	122.233	0.29037	123.157	0.28459	123.157	0.2732			65.2101	0.5466	64.714	-0.03514	64.459	-0.03739	64.452	-0.04434	64.594	-0.04513	64.862	-0.04935	64.602	-0.05159
24.322	0.41079	68.783	0.38795	68.965	0.33886	69.673	0.3044	69.198	0.29501	69.298	0.28129	68.797	0.27382	68.99	0.27069			24.322	0.41079	122.221	0.37206	122.827	0.30663	122.829	0.28952	123.14	0.28212	122.538	0.29134	123.46	0.28597	123.46	0.27453			65.3748	0.54721	64.87	-0.03501	64.62	-0.03794	64.612	-0.04525	64.755	-0.04453	65.021	-0.04917	64.763	-0.05149
24.376	0.41154	68.953	0.38834	69.144	0.34006	69.84	0.30452	69.365	0.29548	69.467	0.28239	68.968	0.27404	69.169	0.27311			24.376	0.41154	122.525	0.37271	123.132	0.30743	123.133	0.29058	123.443	0.28315	122.841	0.29266	123.762	0.28682	123.762	0.27535			65.5385	0.54707	65.03	-0.03484	64.781	-0.0377	64.774	-0.04526	64.91	-0.04485	65.188	-0.04955	64.918	-0.05127
24.43	0.41229	69.132	0.38993	69.312	0.34018	70.014	0.30602	69.539	0.29635	69.642	0.28428	69.147	0.27667	69.337	0.2728			24.43	0.41229	122.829	0.37376	123.438	0.3082	123.437	0.29173	123.747	0.28422	123.146	0.29385	124.067	0.28842	124.067	0.27689			65.6961	0.54813	65.195	-0.03517	64.937	-0.03761	64.93	-0.04518	65.073	-0.04455	65.346	-0.04981	65.081	-0.05138
24.489	0.41304	69.302	0.39058	69.483	0.34195	70.188	0.30777	69.71	0.29828	69.81	0.28489	69.314	0.27707	69.51	0.27385			24.489	0.41304	123.132	0.37481	123.742	0.30941	123.74	0.29251	124.05	0.28535	123.449	0.29512	124.373	0.29026	124.373	0.27865			65.8608	0.54803	65.353	-0.03582	65.101	-0.03739	65.094	-0.045	65.237	-0.04496	65.507	-0.04984	65.246	-0.05193
24.554	0.41379	69.473	0.39141	69.657	0.34332	70.355	0.30843	69.877	0.29838	69.983	0.28544	69.485	0.27774	69.683	0.27626			24.554	0.41379	123.435	0.37581	124.045	0.3101	124.042	0.29368	124.354	0.28675	123.749	0.29657	124.677	0.29149	124.677	0.27983			66.0184	0.54792	65.513	-0.03614	65.265	-0.0378	65.257	-0.04509	65.394	-0.04617	65.669	-0.04951	65.402	-0.05199
24.619	0.41453	69.648	0.39289	69.823	0.34405	70.529	0.31007	70.052	0.29967	70.158	0.28789	69.66	0.27999	69.849	0.2767			24.619	0.41453	123.738	0.37687	124.35	0.31112	124.347	0.29471	124.659	0.2875	124.053	0.29783	124.98	0.29276	124.98	0.28105			66.176	0.54864	65.674	-0.0358	65.421	-0.03833	65.414	-0.04505	65.556	-0.04524	65.824	-0.04931	65.563	-0.05158
24.683	0.41528	69.814	0.39325	69.996	0.34521	70.7	0.31093	70.224	0.30127	70.325	0.28869	69.827	0.28069	70.024	0.27786			24.683	0.41528	124.043	0.37756	124.654	0.31217	124.651	0.29599	124.962	0.28892	124.361	0.2992	125.284	0.29383	125.284	0.28208			66.3417	0.54964	65.829	-0.03636	65.583	-0.03783	65.576	-0.04522	65.716	-0.04483	65.985	-0.04967	65.722	-0.0514
24.742	0.41602	69.986	0.39457	70.171	0.347	70.866	0.31111	70.392	0.30167	70.497	0.29023	70	0.28116	70.197	0.27836			24.742	0.41602	124.349	0.37876	124.957	0.31348	124.955	0.29754	125.266	0.28998	124.667	0.30021	125.588	0.29506	125.588	0.28326			66.4973	0.55026	65.991	-0.0366	65.741	-0.03769	65.734	-0.04525	65.872	-0.04522	66.148	-0.04904	65.878	-0.05213
24.797	0.41676	70.161	0.39641	70.338	0.34776	71.041	0.31266	70.567	0.30414	70.67	0.29196	70.174	0.28267	70.364	0.27884			24.797	0.41676	124.653	0.37981	125.26	0.31465	125.259	0.29854	125.568	0.29133	124.97	0.30146	125.892	0.2958	125.892	0.28396			66.655	0.55033	66.154	-0.03569	65.898	-0.0379	65.891	-0.04538	66.036	-0.04488	66.301	-0.0501	66.042	-0.05182
24.851	0.41751	70.327	0.39687	70.511	0.34897	71.214	0.3146	70.736	0.30535	70.836	0.29112	70.341	0.28262	70.538	0.2809			24.851	0.41751	124.957	0.38103	125.563	0.31543	125.563	0.29986	125.874	0.2923	125.273	0.30254	126.196	0.29659	126.196	0.28472			66.8196	0.55109	66.309	-0.03539	66.063	-0.03737	66.056	-0.045	66.196	-0.0455	66.462	-0.05004	66.202	-0.05132
24.909	0.41825	70.5	0.39834	70.684	0.35066	71.383	0.31463	70.904	0.30576	71.009	0.29281	70.514	0.28527	70.709	0.28218			24.909	0.41825	125.261	0.38218	125.869	0.31654	125.867	0.30062	126.18	0.29326	125.576	0.30321	126.499	0.29763	126.499	0.28572			66.9783	0.55236	66.47	-0.03469	66.221	-0.03746	66.215	-0.04456	66.351	-0.04486	66.623	-0.04961	66.357	-0.05133
24.973	0.41898	70.673	0.40062	70.849	0.35086	71.558	0.31592	71.079	0.30711	71.184	0.29435	70.686	0.28693	70.875	0.28309			24.973	0.41898	125.564	0.38336	126.174	0.31785	126.17	0.30161	126.483	0.2942	125.88	0.30404	126.802	0.299	126.802	0.28704			67.1379	0.55363	66.63	-0.03459	66.377	-0.03769	66.37	-0.04486	66.513	-0.04403	66.779	-0.04846	66.52	-0.05071
25.038	0.41972	70.839	0.40088	71.024	0.35209	71.727	0.31778	71.25	0.30806	71.352	0.29384	70.852	0.28681	71.051	0.28458			25.038	0.41972	125.866	0.38451	126.477	0.31882	126.47	0.30236	126.787	0.29514	126.183	0.30456	127.107	0.29978	127.107	0.28778			67.3036	0.55447	66.785	-0.03396	66.539	-0.03746	66.533	-0.04427	66.67	-0.04437	66.943	-0.04836	66.678	-0.05089
25.1	0.42046	71.014	0.402	71.198	0.35279	71.896	0.31858	71.421	0.30941	71.526	0.29527	71.027	0.28894	71.223	0.28611			25.1	0.42046	126.17	0.38546	126.782	0.31978	126.775	0.30322	127.09	0.29606	126.487	0.30525	127.412	0.3002	127.412	0.28819			67.4602	0.55433	66.949	-0.03357	66.696	-0.03799	66.69	-0.04421	66.827	-0.04465	67.104	-0.04862	66.836	-0.05095
25.159	0.42119	71.187	0.40275	71.366	0.35258	72.073	0.31983	71.596	0.31094	71.697	0.29744	71.2	0.2898	71.392	0.287			25.159	0.42119	126.475	0.38615	127.085	0.32111	127.084	0.30435	127.393	0.29701	126.792	0.30623	127.715	0.30123	127.715	0.28918			67.6208	0.55461	67.111	-0.0338	66.855	-0.03667	66.848	-0.04361	66.992	-0.04379	67.26	-0.0492	67.001	-0.04948
25.216	0.42193	71.355	0.4034	71.541	0.35402	72.242	0.32067	71.763	0.31093	71.864	0.29728	71.369	0.29029	71.567	0.28804			25.216	0.42193	126.78	0.38715	127.388	0.32239	127.389	0.3052	127.696	0.29794	127.095	0.30715	128.02	0.30202	128.02	0.28994			67.7845	0.55511	67.267	-0.03409	67.02	-0.0363	67.013	-0.04314	67.151	-0.04351	67.422	-0.04924	67.159	-0.05106
25.271	0.42266	71.529	0.40476	71.71	0.35503	72.409	0.32191	71.934	0.31151	72.041	0.29936	71.543	0.29289	71.735	0.28916			25.271	0.42266	127.084	0.38842	127.692	0.32347	127.693	0.30579	128.001	0.29862	127.4	0.30823	128.323	0.30287	128.323	0.29075			67.9391	0.55545	67.43	-0.034	67.177	-0.03708	67.171	-0.04395	67.308	-0.04373	67.582	-0.04873	67.316	-0.05093
25.327	0.42339	71.7	0.40507	71.878	0.35569	72.583	0.32415	72.111	0.31402	72.213	0.30103	71.712	0.29327	71.905	0.29053			25.327	0.42339	127.387	0.38954	127.996	0.32466	127.996	0.30658	128.306	0.29945	127.704	0.30945	128.627	0.30369	128.627	0.29154			68.1028	0.55625	67.588	-0.03387	67.336	-0.03749	67.328	-0.04392	67.472	-0.04355	67.738	-0.04941	67.479	-0.05115
25.39	0.42412	71.868	0.40572	72.056	0.35698	72.751	0.32443	72.277	0.31492	72.379	0.30142	71.882	0.29375	72.082	0.29147			25.39	0.42412	127.691	0.3905	128.299	0.32581	128.299	0.30813	128.609	0.30029	128.009	0.31098	128.931	0.30481	128.931	0.29262			68.2674	0.5573	67.745	-0.03491	67.5	-0.03691	67.491	-0.04382	67.628	-0.04385	67.904	-0.04979	67.635	-0.05056
25.454	0.42485	72.046	0.40735	72.225	0.35866	72.922	0.32514	72.447	0.31601	72.552	0.30407	72.059	0.29559	72.251	0.29204			25.454	0.42485	127.996	0.39136	128.602	0.32706	128.601	0.30941	128.914	0.3013	128.312	0.31214	129.234	0.30656	129.234	0.29429			68.4231	0.55737	67.912	-0.03512	67.655	-0.03648	67.645	-0.04404	67.788	-0.04413	68.063	-0.04931	67.796	-0.05125
25.519	0.42558	72.216	0.40855	72.392	0.35903	73.098	0.32671	72.62	0.31724	72.721	0.30459	72.229	0.29632	72.42	0.29334			25.519	0.42558	128.299	0.39262	128.908	0.32848	128.903	0.31066	129.218	0.3026	128.616	0.31373	129.538	0.30786	129.538	0.29555			68.5857	0.55779	68.07	-0.0347	67.817	-0.03745	67.807	-0.04478	67.955	-0.0443	68.221	-0.04913	67.962	-0.05121
25.581	0.4263	72.383	0.40978	72.566	0.36053	73.266	0.32764	72.787	0.31747	72.891	0.30518	72.396	0.2968	72.593	0.29499			25.581	0.4263	128.603	0.39388	129.214	0.32933	129.209	0.31186	129.522	0.30396	128.919	0.31546	129.843	0.30882	129.843	0.29646			68.7464	0.5587	68.227	-0.03442	67.982	-0.03794	67.973	-0.04459	68.112	-0.0435	68.385	-0.04897	68.117	-0.05127
25.637	0.42703	72.556	0.41096	72.734	0.36091	73.437	0.3292	72.96	0.31908	73.068	0.3066	72.57	0.29899	72.76	0.29615			25.637	0.42703	128.907	0.39491	129.518	0.33042	129.515	0.31314	129.826	0.30541	129.222	0.31658	130.148	0.3103	130.148	0.29789			68.903	0.5596	68.39	-0.03555	68.136	-0.03729	68.13	-0.0451	68.271	-0.04369	68.541	-0.0491	68.277	-0.05068
25.691	0.42775	72.723	0.41176	72.904	0.36139	73.611	0.33019	73.136	0.3204	73.237	0.30721	72.737	0.29941	72.931	0.29682			25.691	0.42775	129.21	0.39602	129.821	0.33118	129.82	0.31434	130.13	0.30644	129.527	0.31799	130.451	0.31237	130.451	0.29987			69.0677	0.55979	68.545	-0.03534	68.296	-0.03722	68.291	-0.04516	68.432	-0.04442	68.7	-0.04941	68.44	-0.05097
25.747	0.42847	72.893	0.4126	73.081	0.3639	73.776	0.33024	73.302	0.32035	73.405	0.30869	72.908	0.3008	73.107	0.2989			25.747	0.42847	129.515	0.39717	130.124	0.33212	130.122	0.31503	130.434	0.30761	129.831	0.31895	130.754	0.31398	130.754	0.30142			69.2283	0.56074	68.704	-0.03436	68.458	-0.03731	68.453	-0.0448	68.587	-0.04456	68.864	-0.05001	68.595	-0.05173
25.808	0.4292	73.07	0.4145	73.249	0.36427	73.95	0.33169	73.474	0.32174	73.579	0.31036	73.085	0.30201	73.274	0.30065			25.808	0.4292	129.819	0.39821	130.428	0.33346	130.427	0.31597	130.737	0.30875	130.135	0.31996	131.058	0.31504	131.058	0.30244			69.3849	0.56154	68.869	-0.03439	68.614	-0.03749	68.607	-0.04542	68.749	-0.04444	69.02	-0.04945	68.758	-0.05132
25.872	0.42992	73.239	0.41601	73.419	0.3652	74.126	0.33348	73.646	0.3231	73.745	0.31012	73.252	0.30315	73.445	0.30131			25.872	0.42992	130.123	0.39899	130.731	0.33466	130.732	0.3168	131.04	0.31005	130.439	0.32101	131.361	0.31568	131.361	0.30306			69.5476	0.56208	69.027	-0.03399	68.777	-0.03709	68.77	-0.04422	68.913	-0.04402	69.179	-0.05009	68.92	-0.05053
25.936	0.43063	73.408	0.41696	73.593	0.36724	74.293	0.3337	73.813	0.32411	73.918	0.3111	73.422	0.30497	73.619	0.30232			25.936	0.43063	130.427	0.40001	131.035	0.33565	131.035	0.31788	131.345	0.31113	130.743	0.3217	131.666	0.31665	131.666	0.30398			69.7072	0.56211	69.188	-0.03438	68.939	-0.03752	68.932	-0.04451	69.069	-0.04461	69.342	-0.04929	69.076	-0.05064
25.997	0.43135	73.582	0.41753	73.759	0.36695	74.467	0.33509	73.989	0.32575	74.096	0.31331	73.596	0.30608	73.784	0.30259			25.997	0.43135	130.73	0.40114	131.339	0.33692	131.338	0.31827	131.65	0.31247	131.047	0.32274	131.97	0.31799	131.97	0.30527			69.8649	0.56244	69.35	-0.03414	69.095	-0.03735	69.088	-0.0453	69.23	-0.04449	69.497	-0.04963	69.237	-0.05139
26.054	0.43207	73.748	0.41785	73.932	0.36755	74.639	0.33657	74.163	0.32722	74.263	0.31334	73.761	0.30676	73.96	0.30413			26.054	0.43207	131.034	0.40235	131.644	0.33812	131.642	0.31931	131.954	0.3133	131.35	0.32369	132.274	0.31918	132.274	0.30641			70.0305	0.56247	69.504	-0.03403	69.257	-0.03791	69.249	-0.04459	69.39	-0.04426	69.658	-0.04949	69.397	-0.05089
26.11	0.43278	73.922	0.41891	74.11	0.36914	74.805	0.33723	74.33	0.32862	74.435	0.31521	73.934	0.30791	74.136	0.30597			26.11	0.43278	131.338	0.40336	131.948	0.33922	131.945	0.32025	132.257	0.31407	131.655	0.32459	132.577	0.32038	132.577	0.30756			70.1902	0.56272	69.665	-0.03447	69.415	-0.03741	69.409	-0.0444	69.545	-0.0441	69.823	-0.04952	69.553	-0.05075
26.166	0.4335	74.101	0.42025	74.278	0.3696	74.981	0.33887	74.505	0.33073	74.608	0.31682	74.112	0.30939	74.303	0.30658			26.166	0.4335	131.643	0.40445	132.251	0.34039	132.249	0.32147	132.561	0.31535	131.959	0.32575	132.881	0.32147	132.881	0.30861			70.3498	0.56353	69.83	-0.03502	69.572	-0.03721	69.565	-0.04443	69.709	-0.04415	69.979	-0.05007	69.717	-0.05145
26.226	0.43421	74.269	0.42128	74.451	0.37085	75.153	0.33963	74.676	0.33146	74.775	0.3174	74.281	0.31001	74.477	0.3068			26.226	0.43421	131.946	0.40576	132.554	0.34186	132.553	0.32291	132.864	0.31658	132.263	0.32705	133.186	0.32218	133.186	0.3093			70.5135	0.56472	69.987	-0.03487	69.736	-0.0381	69.729	-0.04423	69.872	-0.04433	70.14	-0.04971	69.878	-0.05143
26.291	0.43492	74.44	0.42228	74.623	0.37252	75.321	0.34081	74.844	0.33169	74.95	0.31897	74.454	0.31133	74.648	0.30867			26.291	0.43492	132.25	0.40685	132.859	0.34306	132.856	0.32409	133.168	0.31808	132.566	0.32863	133.49	0.32292	133.49	0.31001			70.6691	0.5651	70.148	-0.0349	69.897	-0.03844	69.89	-0.04474	70.028	-0.0447	70.302	-0.05028	70.034	-0.05201
26.356	0.43563	74.613	0.42369	74.789	0.37256	75.496	0.34203	75.02	0.33317	75.125	0.32019	74.626	0.31267	74.815	0.30896			26.356	0.43563	132.554	0.40802	133.163	0.34416	133.16	0.32558	133.473	0.31931	132.87	0.32996	133.793	0.32406	133.793	0.3111			70.8297	0.56579	70.307	-0.03529	70.055	-0.03837	70.048	-0.04516	70.191	-0.04457	70.458	-0.05051	70.197	-0.05034
26.418	0.43634	74.779	0.42442	74.964	0.37391	75.666	0.34257	75.189	0.33412	75.291	0.32064	74.792	0.31282	74.991	0.31032			26.418	0.43634	132.857	0.40889	133.467	0.345	133.466	0.32651	133.777	0.3202	133.174	0.33128	134.097	0.32507	134.097	0.31207			70.9954	0.5664	70.463	-0.03459	70.218	-0.03816	70.21	-0.04455	70.35	-0.04427	70.622	-0.04969	70.357	-0.05085
26.476	0.43705	74.953	0.42502	75.137	0.37459	75.833	0.34317	75.358	0.33413	75.464	0.32215	74.967	0.31461	75.162	0.31209			26.476	0.43705	133.161	0.4101	133.771	0.34612	133.769	0.32775	134.081	0.32118	133.478	0.33214	134.4	0.3261	134.4	0.31305			71.152	0.56677	70.628	-0.03419	70.375	-0.03841	70.368	-0.04477	70.507	-0.04505	70.783	-0.04907	70.514	-0.05135
26.531	0.43775	75.128	0.42608	75.304	0.37516	76.009	0.34446	75.533	0.33526	75.636	0.3231	75.14	0.3161	75.33	0.31335			26.531	0.43775	133.466	0.41121	134.075	0.34733	134.073	0.32875	134.384	0.32212	133.783	0.33322	134.705	0.32723	134.705	0.31414			71.3107	0.56749	70.79	-0.03431	70.533	-0.03908	70.527	-0.04507	70.672	-0.04443	70.938	-0.04938	70.679	-0.05096
26.585	0.43846	75.295	0.42675	75.478	0.37755	76.181	0.34532	75.701	0.33572	75.802	0.32377	75.308	0.31689	75.505	0.31516			26.585	0.43846	133.769	0.41217	134.378	0.34841	134.375	0.32954	134.687	0.32301	134.086	0.33423	135.009	0.3279	135.009	0.31479			71.4733	0.56821	70.944	-0.03458	70.699	-0.03749	70.692	-0.04437	70.829	-0.04457	71.099	-0.04948	70.836	-0.05107
26.645	0.43916	75.468	0.42834	75.648	0.37856	76.351	0.34549	75.87	0.33694	75.977	0.32519	75.482	0.31759	75.674	0.31592			26.645	0.43916	134.073	0.41301	134.682	0.34975	134.68	0.33057	134.989	0.32383	134.39	0.335	135.314	0.32876	135.314	0.31561			71.63	0.56842	71.106	-0.03484	70.855	-0.03727	70.848	-0.04488	70.985	-0.04503	71.257	-0.04979	70.993	-0.05136
26.709	0.43986	75.639	0.43027	75.816	0.37891	76.525	0.34721	76.047	0.33836	76.15	0.32613	75.652	0.31927	75.842	0.31535			26.709	0.43986	134.377	0.41415	134.986	0.35086	134.983	0.33128	135.296	0.32485	134.693	0.33598	135.617	0.32995	135.617	0.31675			71.7926	0.56972	71.264	-0.03469	71.012	-0.03696	71.005	-0.04519	71.148	-0.04433	71.414	-0.04951	71.155	-0.05165
26.774	0.44056	75.806	0.42963	75.991	0.38093	76.691	0.3486	76.217	0.33973	76.32	0.32695	75.818	0.31952	76.018	0.31728			26.774	0.44056	134.681	0.41537	135.29	0.35165	135.287	0.33236	135.601	0.32574	134.997	0.33656	135.92	0.33115	135.92	0.3179			71.9573	0.57056	71.421	-0.03405	71.175	-0.0373	71.167	-0.04424	71.304	-0.04492	71.578	-0.04881	71.31	-0.05111
26.837	0.44126	75.981	0.42993	76.163	0.3812	76.863	0.34964	76.388	0.34094	76.494	0.32771	75.994	0.32081	76.19	0.31804			26.837	0.44126	134.984	0.41642	135.594	0.35253	135.593	0.33314	135.904	0.32682	135.302	0.33759	136.223	0.3326	136.223	0.3193			72.1139	0.57031	71.587	-0.03366	71.331	-0.0371	71.323	-0.04405	71.464	-0.04445	71.738	-0.04947	71.47	-0.05057
26.896	0.44196	76.154	0.43168	76.332	0.38183	77.04	0.35078	76.562	0.34286	76.662	0.32869	76.166	0.32183	76.36	0.31874			26.896	0.44196	135.287	0.4175	135.897	0.35338	135.896	0.33458	136.207	0.32759	135.605	0.33885	136.527	0.33419	136.527	0.32082			72.2746	0.57098	71.746	-0.03439	71.492	-0.03722	71.483	-0.04433	71.629	-0.04381	71.894	-0.04912	71.635	-0.05064
26.951	0.44266	76.323	0.43251	76.508	0.38337	77.207	0.35176	76.728	0.343	76.831	0.33005	76.336	0.32238	76.534	0.32028			26.951	0.44266	135.593	0.41849	136.201	0.35443	136.2	0.33557	136.511	0.32851	135.908	0.33971	136.832	0.33553	136.832	0.32211			72.4362	0.57186	71.902	-0.03427	71.657	-0.03666	71.647	-0.04462	71.786	-0.04368	72.058	-0.04829	71.793	-0.05101
27.006	0.44335	76.498	0.43411	76.676	0.38389	77.377	0.35273	76.902	0.34389	77.008	0.33184	76.511	0.3243	76.7	0.32092			27.006	0.44335	135.897	0.41981	136.505	0.35557	136.504	0.33679	136.814	0.32983	136.213	0.34128	137.137	0.33664	137.137	0.32318			72.5898	0.57225	72.065	-0.03416	71.812	-0.03761	71.804	-0.04398	71.944	-0.04448	72.215	-0.04831	71.951	-0.05118
27.065	0.44405	76.666	0.43517	76.846	0.38483	77.55	0.35386	77.077	0.34532	77.177	0.33319	76.679	0.32533	76.873	0.32189			27.065	0.44405	136.2	0.42105	136.809	0.35621	136.808	0.33808	137.119	0.33128	136.517	0.34246	137.44	0.3375	137.44	0.324			72.7565	0.57302	72.22	-0.03447	71.971	-0.03707	71.963	-0.04451	72.106	-0.04396	72.373	-0.04968	72.114	-0.05089
27.128	0.44474	76.836	0.43579	77.023	0.38606	77.716	0.35447	77.243	0.34591	77.346	0.33337	76.849	0.32529	77.049	0.32366			27.128	0.44474	136.504	0.42166	137.114	0.35689	137.112	0.33863	137.424	0.33235	136.821	0.34362	137.744	0.33853	137.744	0.32498			72.9211	0.57386	72.379	-0.03419	72.133	-0.03634	72.125	-0.04399	72.261	-0.04435	72.539	-0.04955	72.269	-0.05101
27.193	0.44543	77.013	0.43768	77.191	0.38687	77.89	0.35527	77.415	0.34682	77.52	0.33514	77.026	0.32722	77.215	0.3241			27.193	0.44543	136.808	0.42294	137.418	0.35776	137.416	0.33974	137.728	0.33364	137.125	0.34464	138.047	0.3399	138.047	0.3263			73.0778	0.57351	72.547	-0.03395	72.287	-0.03717	72.28	-0.04487	72.423	-0.04473	72.697	-0.04941	72.432	-0.05062
27.256	0.44612	77.181	0.43868	77.359	0.38754	78.065	0.35774	77.587	0.34818	77.686	0.33601	77.194	0.32784	77.385	0.32542			27.256	0.44612	137.112	0.42413	137.721	0.35863	137.72	0.34034	138.031	0.33426	137.429	0.34577	138.352	0.3415	138.352	0.32784			73.2414	0.57352	72.705	-0.03476	72.452	-0.03747	72.445	-0.04503	72.59	-0.04442	72.857	-0.05012	72.597	-0.05008
27.316	0.44681	77.349	0.43959	77.533	0.38888	78.232	0.35823	77.753	0.34767	77.858	0.33657	77.363	0.32975	77.559	0.32799			27.316	0.44681	137.416	0.42534	138.024	0.35999	138.024	0.34125	138.335	0.33506	137.733	0.34688	138.655	0.34237	138.655	0.32868			73.3991	0.57438	72.864	-0.03413	72.615	-0.03787	72.609	-0.04431	72.747	-0.0449	73.02	-0.04958	72.752	-0.05028
27.372	0.4475	77.523	0.44091	77.699	0.38954	78.403	0.35939	77.928	0.34919	78.035	0.33809	77.536	0.33151	77.726	0.32836			27.372	0.4475	137.72	0.42653	138.329	0.3613	138.328	0.34272	138.638	0.33589	138.036	0.34776	138.96	0.34284	138.96	0.32912			73.5557	0.57447	73.026	-0.03405	72.771	-0.03748	72.765	-0.04454	72.908	-0.04493	73.175	-0.05035	72.914	-0.05067
27.427	0.44819	77.69	0.44158	77.871	0.39	78.575	0.36034	78.103	0.35137	78.202	0.33957	77.704	0.33182	77.899	0.32915			27.427	0.44819	138.023	0.42754	138.633	0.36243	138.632	0.34407	138.943	0.33657	138.34	0.34876	139.264	0.34362	139.264	0.32987			73.7214	0.57485	73.181	-0.03442	72.933	-0.03717	72.928	-0.04492	73.068	-0.04506	73.335	-0.04981	73.074	-0.05043
27.483	0.44888	77.861	0.44201	78.047	0.39131	78.74	0.36056	78.269	0.35179	78.372	0.34002	77.876	0.3322	78.074	0.33041			27.483	0.44888	138.327	0.42874	138.937	0.36352	138.936	0.34522	139.248	0.33758	138.644	0.34953	139.567	0.34457	139.567	0.33078			73.88	0.5759	73.342	-0.034	73.092	-0.03783	73.087	-0.04519	73.223	-0.04493	73.499	-0.04922	73.229	-0.05108
27.546	0.44956	78.038	0.4442	78.215	0.39224	78.917	0.3625	78.441	0.35388	78.546	0.34169	78.051	0.33472	78.241	0.33068			27.546	0.44956	138.631	0.42966	139.241	0.36487	139.24	0.34675	139.551	0.33845	138.949	0.35066	139.87	0.34603	139.87	0.33219			74.0376	0.57598	73.506	-0.03387	73.248	-0.03764	73.241	-0.04494	73.386	-0.04494	73.655	-0.04929	73.393	-0.05083
27.61	0.45024	78.205	0.44375	78.386	0.39368	79.092	0.36395	78.612	0.35511	78.711	0.34216	78.218	0.33488	78.413	0.33247			27.61	0.45024	138.936	0.43071	139.545	0.36596	139.542	0.34813	139.854	0.33936	139.253	0.35149	140.175	0.34712	140.175	0.33324			74.2013	0.57658	73.662	-0.03465	73.413	-0.03691	73.406	-0.04496	73.548	-0.0449	73.815	-0.04955	73.554	-0.05103
27.672	0.45084	78.375	0.44419	78.559	0.39428	79.26	0.36393	78.779	0.35524	78.886	0.34288	78.389	0.33607	78.584	0.3331			27.672	0.45084	139.24	0.43157	139.849	0.36706	139.846	0.34903	140.157	0.34041	139.556	0.35266	140.48	0.34811	140.48	0.33419			74.3589	0.57765	73.823	-0.03424	73.572	-0.03706	73.565	-0.04452	73.704	-0.04514	73.976	-0.04971	73.71	-0.05134
27.733	0.45143	78.549	0.44613	78.725	0.39501	79.435	0.36521	78.957	0.35681	79.062	0.34489	78.562	0.33761	78.749	0.33339			27.733	0.45143	139.543	0.43272	140.152	0.3682	140.151	0.34997	140.461	0.34157	139.86	0.354	140.783	0.34863	140.783	0.33468			74.5186	0.57848	73.984	-0.03383	73.729	-0.03822	73.722	-0.04426	73.866	-0.04548	74.13	-0.04939	73.873	-0.05116
27.79	0.45202	78.714	0.44629	78.901	0.39548	79.605	0.36659	79.128	0.35804	79.229	0.34541	78.728	0.33761	78.926	0.33546			27.79	0.45202	139.846	0.43367	140.457	0.3691	140.456	0.35065	140.767	0.3427	140.163	0.35473	141.087	0.34921	141.087	0.33524			74.6842	0.57891	74.139	-0.03368	73.893	-0.03819	73.885	-0.04464	74.024	-0.04437	74.294	-0.04906	74.031	-0.0508
27.844	0.45264	78.89	0.44835	79.077	0.39702	79.773	0.36622	79.296	0.35878	79.402	0.34604	78.904	0.3391	79.1	0.33636			27.844	0.45264	140.151	0.43468	140.761	0.3704	140.761	0.35084	141.071	0.34394	140.468	0.35578	141.391	0.35037	141.391	0.33636			74.8429	0.579	74.301	-0.03382	74.05	-0.03824	74.043	-0.04407	74.18	-0.04502	74.458	-0.04893	74.188	-0.05142
27.901	0.45331	79.067	0.44996	79.244	0.39766	79.949	0.36767	79.472	0.35989	79.575	0.34739	79.079	0.33983	79.269	0.33732			27.901	0.45331	140.455	0.43575	141.065	0.3711	141.063	0.35117	141.375	0.34532	140.773	0.35635	141.694	0.35156	141.694	0.3375			75.0045	0.57925	74.465	-0.03401	74.207	-0.03779	74.2	-0.04443	74.345	-0.04503	74.614	-0.04929	74.352	-0.05083
27.962	0.45386	79.234	0.44974	79.418	0.39815	80.119	0.36947	79.641	0.36078	79.743	0.34706	79.246	0.33996	79.445	0.33909			27.962	0.45386	140.76	0.43657	141.369	0.37187	141.367	0.35134	141.678	0.34609	141.077	0.35716	141.998	0.35283	141.998	0.33871			75.1682	0.58019	74.621	-0.03406	74.373	-0.03805	74.365	-0.04404	74.506	-0.04522	74.776	-0.05013	74.512	-0.05177
28.027	0.4545	79.408	0.45141	79.589	0.39941	80.288	0.37056	79.811	0.36135	79.918	0.349	79.42	0.34238	79.614	0.33963			28.027	0.4545	141.063	0.43772	141.672	0.37305	141.67	0.3524	141.982	0.34693	141.38	0.3581	142.303	0.35368	142.303	0.33953			75.3228	0.58101	74.783	-0.03353	74.531	-0.03797	74.524	-0.04453	74.664	-0.04558	74.936	-0.05045	74.669	-0.05166
28.092	0.45506	79.58	0.45259	79.755	0.40006	80.463	0.37269	79.987	0.36306	80.09	0.35032	79.591	0.34321	79.782	0.3401			28.092	0.45506	141.367	0.43862	141.976	0.37393	141.974	0.35339	142.286	0.34761	141.683	0.35904	142.608	0.35457	142.608	0.34038			75.4845	0.5808	74.942	-0.03353	74.69	-0.03835	74.684	-0.04497	74.827	-0.04567	75.093	-0.0503	74.833	-0.05137
28.153	0.45565	79.746	0.45282	79.93	0.40179	80.63	0.37273	80.154	0.36318	80.256	0.35069	79.759	0.34412	79.959	0.34225			28.153	0.45565	141.671	0.43942	142.281	0.37502	142.279	0.35438	142.591	0.34816	141.988	0.35972	142.911	0.35527	142.911	0.34106			75.6491	0.58119	75.098	-0.03369	74.852	-0.03782	74.846	-0.0456	74.983	-0.04549	75.258	-0.04977	74.99	-0.05072
28.212	0.45623	79.922	0.45439	80.104	0.40268	80.799	0.37379	80.325	0.36472	80.431	0.35293	79.934	0.34597	80.128	0.34275			28.212	0.45623	141.975	0.44068	142.585	0.37578	142.583	0.35586	142.894	0.34945	142.291	0.3605	143.215	0.35598	143.215	0.34175			75.8058	0.58157	75.264	-0.03326	75.008	-0.03868	75.002	-0.0455	75.142	-0.04535	75.417	-0.0501	75.149	-0.05161
28.267	0.4568	80.093	0.45511	80.272	0.40358	80.976	0.37519	80.5	0.36678	80.6	0.35388	80.106	0.34704	80.297	0.34372			28.267	0.4568	142.278	0.44133	142.888	0.37709	142.887	0.35764	143.197	0.35082	142.595	0.36127	143.518	0.35759	143.518	0.34328			75.9654	0.58247	75.423	-0.03245	75.169	-0.03861	75.163	-0.04519	75.308	-0.04484	75.572	-0.05031	75.314	-0.05158
28.322	0.45738	80.26	0.45555	80.446	0.40573	81.145	0.37576	80.667	0.36694	80.768	0.35362	80.273	0.3478	80.472	0.34508			28.322	0.45738	142.582	0.44236	143.191	0.3783	143.19	0.35871	143.501	0.35218	142.899	0.3623	143.822	0.35874	143.822	0.34439			76.126	0.58276	75.579	-0.03208	75.334	-0.03767	75.327	-0.0449	75.463	-0.04526	75.733	-0.05054	75.469	-0.05097
28.381	0.45792	80.435	0.45805	80.615	0.40658	81.317	0.37661	80.838	0.36805	80.944	0.35599	80.448	0.34989	80.639	0.34593			28.381	0.45792	142.887	0.44337	143.495	0.37986	143.494	0.36017	143.804	0.35319	143.203	0.36402	144.126	0.36039	144.126	0.34597			76.2827	0.58321	75.741	-0.03136	75.489	-0.03768	75.481	-0.04565	75.621	-0.04523	75.891	-0.04914	75.628	-0.05156
28.447	0.45846	80.604	0.45762	80.782	0.40655	81.491	0.37788	81.014	0.36952	81.115	0.35729	80.617	0.34983	80.809	0.34704			28.447	0.45846	143.19	0.4446	143.799	0.38099	143.797	0.36133	144.108	0.35417	143.507	0.36546	144.431	0.36096	144.431	0.34652			76.4473	0.5852	75.898	-0.03109	75.649	-0.03749	75.64	-0.04588	75.783	-0.0447	76.049	-0.04876	75.79	-0.05122
28.512	0.45907	80.772	0.45796	80.958	0.40797	81.657	0.37804	81.182	0.36992	81.285	0.35782	80.786	0.35087	80.985	0.34827			28.512	0.45907	143.493	0.44608	144.103	0.38223	144.102	0.36265	144.413	0.35514	143.81	0.36712	144.734	0.36195	144.734	0.34747			76.611	0.5853	76.057	-0.03057	75.81	-0.03761	75.802	-0.04459	75.938	-0.04475	76.215	-0.04902	75.945	-0.05087
28.573	0.45968	80.948	0.46008	81.129	0.40937	81.831	0.37893	81.355	0.37156	81.46	0.35907	80.962	0.35219	81.155	0.34914			28.573	0.45968	143.798	0.44759	144.408	0.38355	144.407	0.36374	144.718	0.35623	144.114	0.36835	145.038	0.36363	145.038	0.34908			76.7666	0.58561	76.222	-0.02974	75.964	-0.03707	75.958	-0.04433	76.099	-0.04508	76.372	-0.04947	76.107	-0.05099
28.631	0.46027	81.12	0.46118	81.3	0.40946	82.006	0.38056	81.527	0.37322	81.628	0.35931	81.132	0.35252	81.327	0.35005			28.631	0.46027	144.102	0.44872	144.712	0.38456	144.71	0.36448	145.022	0.35716	144.419	0.36943	145.341	0.365	145.341	0.3504			76.9293	0.58608	76.379	-0.0294	76.126	-0.03705	76.12	-0.04385	76.263	-0.04437	76.53	-0.04967	76.271	-0.05076
28.686	0.46085	81.289	0.46236	81.474	0.41092	82.172	0.38128	81.694	0.3728	81.799	0.36029	81.303	0.35334	81.5	0.35161			28.686	0.46085	144.405	0.45007	145.016	0.38584	145.013	0.36528	145.325	0.35809	144.723	0.37076	145.646	0.36632	145.646	0.35166			77.0889	0.58693	76.538	-0.02911	76.29	-0.0375	76.283	-0.04338	76.419	-0.04467	76.693	-0.04852	76.427	-0.0511
28.741	0.46139	81.464	0.46356	81.64	0.41081	82.343	0.38282	81.87	0.37343	81.976	0.3617	81.477	0.35457	81.666	0.35218			28.741	0.46139	144.709	0.4513	145.318	0.38676	145.317	0.36659	145.629	0.35887	145.026	0.37185	145.95	0.36772	145.95	0.35301			77.2445	0.58609	76.701	-0.02813	76.445	-0.03796	76.439	-0.04396	76.58	-0.04511	76.848	-0.04873	76.587	-0.05083
28.801	0.46194	81.631	0.46343	81.813	0.41143	82.515	0.38392	82.043	0.37577	82.143	0.36215	81.643	0.35555	81.84	0.3531			28.801	0.46194	145.014	0.4524	145.622	0.38758	145.621	0.36757	145.933	0.35993	145.33	0.37297	146.255	0.36892	146.255	0.35416			77.4122	0.58676	76.856	-0.02818	76.607	-0.03741	76.6	-0.04363	76.742	-0.04511	77.009	-0.04963	76.749	-0.05064
28.866	0.4625	81.803	0.4645	81.99	0.41292	82.682	0.38409	82.209	0.37641	82.312	0.3638	81.816	0.35653	82.015	0.35424			28.866	0.4625	145.317	0.45326	145.927	0.38853	145.925	0.36849	146.237	0.36096	145.635	0.37396	146.558	0.36925	146.558	0.35448			77.5738	0.58768	77.017	-0.02789	76.768	-0.03668	76.761	-0.04343	76.896	-0.0451	77.175	-0.04956	76.904	-0.05093
28.931	0.46309	81.98	0.46578	82.156	0.41321	82.857	0.38548	82.381	0.37763	82.485	0.36506	81.993	0.35747	82.18	0.35525			28.931	0.46309	145.622	0.4543	146.232	0.38932	146.23	0.36944	146.54	0.36261	145.939	0.37502	146.861	0.36963	146.861	0.35484			77.7315	0.58848	77.183	-0.02722	76.924	-0.03737	76.915	-0.04435	77.061	-0.04543	77.331	-0.04955	77.069	-0.05201
28.993	0.46366	82.146	0.46601	82.327	0.41439	83.031	0.38703	82.551	0.37881	82.652	0.36605	82.159	0.35876	82.352	0.3563			28.993	0.46366	145.926	0.45473	146.536	0.39028	146.534	0.37053	146.844	0.36385	146.243	0.37545	147.165	0.37044	147.165	0.35562			77.8952	0.58999	77.338	-0.02655	77.09	-0.03799	77.08	-0.04501	77.225	-0.04503	77.492	-0.04939	77.231	-0.05161
29.052	0.46423	82.316	0.46761	82.499	0.416	83.198	0.38747	82.719	0.37919	82.826	0.36734	82.329	0.36045	82.525	0.35736			29.052	0.46423	146.23	0.45572	146.838	0.3915	146.838	0.37172	147.148	0.3655	146.546	0.37638	147.468	0.37144	147.468	0.35658			78.0518	0.58981	77.499	-0.0263	77.25	-0.03768	77.242	-0.04473	77.38	-0.04534	77.655	-0.04947	77.386	-0.05187
29.107	0.46481	82.489	0.46883	82.665	0.41693	83.372	0.38865	82.896	0.38025	83.001	0.3685	82.502	0.36157	82.692	0.35801			29.107	0.46481	146.533	0.45697	147.142	0.39275	147.14	0.37295	147.452	0.36691	146.85	0.37729	147.773	0.37275	147.773	0.35784			78.2094	0.59011	77.66	-0.02575	77.405	-0.03664	77.398	-0.0451	77.543	-0.04502	77.809	-0.04967	77.551	-0.05123
29.162	0.46537	82.655	0.46866	82.839	0.4174	83.542	0.38979	83.068	0.38122	83.167	0.36946	82.668	0.36169	82.868	0.35939			29.162	0.46537	146.837	0.45814	147.446	0.39358	147.443	0.37337	147.756	0.36782	147.154	0.3787	148.078	0.37343	148.078	0.35849			78.3741	0.59078	77.815	-0.02531	77.569	-0.03728	77.562	-0.04494	77.702	-0.04509	77.971	-0.04973	77.709	-0.05212
29.22	0.46592	82.828	0.47015	83.014	0.41868	83.709	0.39002	83.235	0.38198	83.34	0.37097	82.843	0.36277	83.04	0.36111			29.22	0.46592	147.141	0.45945	147.75	0.3945	147.749	0.3744	148.061	0.36841	147.457	0.38032	148.382	0.37456	148.382	0.35958			78.5327	0.59097	77.978	-0.02447	77.726	-0.03775	77.721	-0.04491	77.858	-0.04524	78.133	-0.04945	77.864	-0.05211
29.284	0.46644	83.004	0.47133	83.181	0.41926	83.887	0.39127	83.41	0.38363	83.511	0.37203	83.018	0.36419	83.206	0.36141			29.284	0.46644	147.445	0.46066	148.055	0.39529	148.054	0.37558	148.365	0.36889	147.761	0.3813	148.686	0.37579	148.686	0.36076			78.6934	0.59159	78.14	-0.02343	77.884	-0.03712	77.878	-0.04501	78.022	-0.04581	78.289	-0.0495	78.028	-0.05104
29.348	0.46701	83.17	0.47243	83.354	0.42087	84.058	0.39224	83.577	0.38444	83.676	0.37206	83.184	0.36521	83.38	0.3629			29.348	0.46701	147.748	0.46212	148.358	0.39636	148.358	0.37619	148.669	0.36967	148.066	0.38244	148.989	0.37727	148.989	0.36218			78.857	0.59208	78.297	-0.02395	78.049	-0.03685	78.041	-0.04537	78.181	-0.04509	78.452	-0.04947	78.187	-0.05166
29.41	0.4676	83.343	0.47356	83.525	0.42156	84.226	0.39305	83.747	0.38472	83.854	0.3734	83.357	0.36624	83.55	0.36425			29.41	0.4676	148.053	0.46336	148.663	0.39743	148.661	0.37703	148.972	0.37054	148.37	0.38351	149.293	0.3788	149.293	0.36365			79.0136	0.5928	78.459	-0.02371	78.207	-0.03656	78.199	-0.04493	78.339	-0.04541	78.612	-0.04952	78.345	-0.05103
29.469	0.46818	83.515	0.47458	83.691	0.42156	84.401	0.39478	83.925	0.38594	84.028	0.37461	83.527	0.36766	83.718	0.36427			29.469	0.46818	148.357	0.46422	148.966	0.39881	148.964	0.37811	149.276	0.37161	148.674	0.38453	149.596	0.37984	149.596	0.36465			79.1743	0.59332	78.618	-0.02212	78.365	-0.03737	78.357	-0.04428	78.502	-0.04565	78.767	-0.04968	78.509	-0.05173
29.525	0.46875	83.68	0.47524	83.869	0.42328	84.57	0.39572	84.094	0.386	84.196	0.37551	83.693	0.36755	83.896	0.36615			29.525	0.46875	148.661	0.46516	149.27	0.40027	149.268	0.37897	149.579	0.37254	148.977	0.38547	149.902	0.3811	149.902	0.36585			79.338	0.59365	78.774	-0.02139	78.528	-0.03727	78.521	-0.04496	78.659	-0.04531	78.931	-0.05016	78.666	-0.05158
29.581	0.46929	83.858	0.47681	84.042	0.42408	84.74	0.39595	84.263	0.38733	84.371	0.37578	83.871	0.36915	84.067	0.36681			29.581	0.46929	148.965	0.46584	149.574	0.40131	149.573	0.38	149.884	0.37322	149.281	0.38673	150.205	0.38223	150.205	0.36694			79.4956	0.59268	78.938	-0.02122	78.684	-0.03734	78.677	-0.04486	78.817	-0.04488	79.092	-0.05062	78.824	-0.05195
29.638	0.46981	84.033	0.47756	84.21	0.42467	84.916	0.39726	84.438	0.38954	84.541	0.3776	84.045	0.37067	84.235	0.36714			29.638	0.46981	149.269	0.46652	149.879	0.40222	149.877	0.38117	150.188	0.37402	149.586	0.388	150.509	0.38282	150.509	0.36751			79.6582	0.59346	79.099	-0.02098	78.843	-0.03726	78.836	-0.04496	78.982	-0.04575	79.248	-0.05027	78.988	-0.05163
29.7	0.47035	84.201	0.47723	84.385	0.42569	85.084	0.39793	84.606	0.38964	84.709	0.37821	84.213	0.37103	84.41	0.36895			29.7	0.47035	149.573	0.46685	150.183	0.40305	150.181	0.38226	150.491	0.37491	149.891	0.38913	150.812	0.38341	150.812	0.36808			79.8209	0.59392	79.257	-0.02048	79.008	-0.03729	79.001	-0.04467	79.14	-0.04585	79.411	-0.05025	79.146	-0.05182
29.766	0.47091	84.376	0.47862	84.554	0.42656	85.254	0.39899	84.778	0.39047	84.885	0.37942	84.388	0.37232	84.579	0.3695			29.766	0.47091	149.876	0.46771	150.485	0.40441	150.484	0.38374	150.795	0.37632	150.194	0.39009	151.116	0.38443	151.116	0.36905			79.9755	0.59521	79.42	-0.01961	79.165	-0.03798	79.159	-0.04463	79.299	-0.0458	79.57	-0.05041	79.306	-0.05184
29.829	0.47149	84.544	0.47976	84.723	0.42763	85.428	0.4001	84.954	0.39275	85.055	0.38127	84.556	0.3733	84.749	0.36984			29.829	0.47149	150.181	0.4688	150.789	0.40555	150.788	0.38509	151.099	0.37752	150.497	0.39073	151.42	0.38566	151.42	0.37024			80.1402	0.59633	79.576	-0.01912	79.326	-0.03763	79.319	-0.04523	79.461	-0.04588	79.728	-0.05024	79.469	-0.05184
29.891	0.47207	84.712	0.48061	84.899	0.42866	85.595	0.40039	85.12	0.39275	85.223	0.38182	84.725	0.37367	84.925	0.37151			29.891	0.47207	150.484	0.46996	151.093	0.40693	151.092	0.38618	151.404	0.37847	150.8	0.39187	151.725	0.38714	151.725	0.37166			80.3018	0.59706	79.735	-0.01862	79.488	-0.03819	79.48	-0.04558	79.616	-0.04592	79.894	-0.04956	79.625	-0.05224
29.948	0.47262	84.888	0.4819	85.068	0.42987	85.767	0.40167	85.292	0.39361	85.397	0.38314	84.901	0.37496	85.093	0.37258			29.948	0.47262	150.788	0.47145	151.398	0.40787	151.396	0.38742	151.708	0.37916	151.105	0.39323	152.029	0.38821	152.029	0.37268			80.4574	0.59778	79.9	-0.01692	79.643	-0.03884	79.636	-0.04552	79.778	-0.04512	80.051	-0.04938	79.786	-0.05171
30.002	0.47319	85.057	0.48249	85.237	0.43112	85.943	0.40283	85.464	0.39509	85.564	0.38413	85.07	0.37554	85.263	0.37309			30.002	0.47319	151.092	0.47265	151.702	0.40887	151.701	0.38872	152.011	0.38008	151.41	0.39459	152.333	0.38935	152.333	0.37378			80.6191	0.598	80.056	-0.01672	79.806	-0.03747	79.798	-0.04435	79.942	-0.04524	80.207	-0.04975	79.948	-0.05138
30.058	0.47372	85.226	0.48365	85.411	0.43262	86.111	0.40366	85.631	0.3953	85.735	0.38468	85.24	0.376	85.437	0.37509			30.058	0.47372	151.397	0.47389	152.005	0.40966	152.004	0.38945	152.316	0.38149	151.713	0.39526	152.635	0.39085	152.635	0.37522			80.7787	0.59742	80.213	-0.01627	79.968	-0.03656	79.962	-0.0446	80.097	-0.04525	80.369	-0.05016	80.102	-0.05068
30.117	0.47424	85.401	0.48571	85.578	0.43277	86.284	0.40491	85.805	0.39643	85.912	0.38587	85.415	0.37832	85.603	0.37495			30.117	0.47424	151.701	0.47509	152.31	0.41061	152.308	0.39078	152.619	0.38323	152.017	0.39612	152.94	0.3921	152.94	0.37642			80.9364	0.59782	80.375	-0.0151	80.122	-0.03756	80.116	-0.04484	80.255	-0.04522	80.525	-0.04963	80.263	-0.05115
30.18	0.47479	85.569	0.48621	85.75	0.43322	86.457	0.40635	85.98	0.39793	86.081	0.3861	85.582	0.37849	85.776	0.37625			30.18	0.47479	152.004	0.47647	152.613	0.41181	152.611	0.39194	152.922	0.38497	152.322	0.39699	153.244	0.393	153.244	0.37728			81.102	0.59887	80.531	-0.01487	80.283	-0.03791	80.277	-0.04479	80.417	-0.04501	80.685	-0.04919	80.425	-0.05101
30.244	0.47535	85.74	0.48647	85.927	0.43448	86.623	0.4062	86.147	0.39809	86.254	0.38656	85.753	0.37957	85.953	0.3782			30.244	0.47535	152.309	0.47782	152.917	0.4128	152.915	0.39284	153.226	0.38638	152.624	0.39798	153.548	0.39426	153.548	0.37849			81.2627	0.60015	80.693	-0.01355	80.444	-0.0371	80.437	-0.04459	80.573	-0.04509	80.85	-0.04879	80.58	-0.05034
30.306	0.47592	85.916	0.48871	86.095	0.43524	86.799	0.40771	86.322	0.39908	86.428	0.38827	85.929	0.38128	86.12	0.37854			30.306	0.47592	152.612	0.47899	153.221	0.41378	153.219	0.39405	153.53	0.3876	152.928	0.39902	153.853	0.39538	153.853	0.37956			81.4203	0.59961	80.858	-0.01321	80.6	-0.03684	80.592	-0.04443	80.736	-0.04419	81.007	-0.04949	80.743	-0.05039
30.364	0.4765	86.085	0.48918	86.267	0.43608	86.973	0.40926	86.493	0.40025	86.594	0.38875	86.098	0.38156	86.293	0.37986			30.364	0.4765	152.915	0.47989	153.525	0.41447	153.524	0.39475	153.835	0.38841	153.232	0.40021	154.156	0.39643	154.156	0.38057			81.584	0.60024	81.015	-0.01268	80.764	-0.03637	80.755	-0.0449	80.899	-0.0446	81.165	-0.04926	80.905	-0.05094
30.421	0.47704	86.257	0.48975	86.441	0.43673	87.138	0.4099	86.661	0.40132	86.767	0.38945	86.271	0.38309	86.465	0.38115			30.421	0.47704	153.219	0.48097	153.829	0.41477	153.828	0.39521	154.139	0.38942	153.536	0.40168	154.46	0.39724	154.46	0.38135			81.7406	0.60073	81.174	-0.01085	80.925	-0.0371	80.917	-0.04483	81.055	-0.04443	81.327	-0.04954	81.061	-0.05138
30.476	0.47756	86.431	0.49069	86.607	0.43732	87.31	0.41093	86.838	0.40278	86.942	0.39185	86.443	0.38488	86.632	0.38064			30.476	0.47756	153.523	0.48197	154.132	0.41603	154.131	0.39607	154.442	0.39009	153.841	0.40261	154.763	0.39775	154.763	0.38184			81.8982	0.60092	81.335	-0.01043	81.081	-0.03719	81.072	-0.04494	81.217	-0.04427	81.482	-0.05015	81.224	-0.05067
30.537	0.47811	86.597	0.49049	86.782	0.43816	87.481	0.41158	87.009	0.40421	87.107	0.39198	86.61	0.38458	86.808	0.38204			30.537	0.47811	153.826	0.48333	154.436	0.41754	154.435	0.39674	154.746	0.39132	154.144	0.40379	155.067	0.39869	155.067	0.38274			82.0669	0.60147	81.489	-0.01058	81.244	-0.03613	81.235	-0.04402	81.375	-0.04482	81.646	-0.05022	81.383	-0.05095
30.603	0.47864	86.771	0.49183	86.956	0.43966	87.649	0.41219	87.175	0.40504	87.279	0.39355	86.784	0.38619	86.981	0.38412			30.603	0.47864	154.131	0.48478	154.74	0.41935	154.739	0.39764	155.05	0.39232	154.447	0.40434	155.372	0.39992	155.372	0.38392			82.2266	0.60158	81.653	-0.00961	81.402	-0.03555	81.394	-0.04388	81.53	-0.04584	81.81	-0.04947	81.539	-0.05101
30.668	0.47919	86.946	0.49342	87.122	0.44038	87.825	0.41355	87.348	0.40711	87.452	0.39565	86.958	0.3874	87.147	0.38512			30.668	0.47919	154.435	0.48621	155.044	0.4209	155.043	0.39856	155.354	0.39312	154.751	0.4053	155.675	0.40074	155.675	0.38471			82.3852	0.60288	81.817	-0.00782	81.558	-0.03696	81.55	-0.04398	81.697	-0.04523	81.966	-0.04991	81.705	-0.05157
30.73	0.47979	87.111	0.4939	87.293	0.4412	87.996	0.41513	87.517	0.40707	87.618	0.39562	87.124	0.38692	87.32	0.38655			30.73	0.47979	154.739	0.48696	155.349	0.42213	155.347	0.39986	155.658	0.39374	155.055	0.4064	155.978	0.40181	155.978	0.38574			82.5478	0.60363	81.973	-0.00743	81.725	-0.03714	81.717	-0.04401	81.858	-0.04539	82.128	-0.05016	81.865	-0.05138
30.788	0.48034	87.283	0.49596	87.465	0.44317	88.163	0.41588	87.686	0.40735	87.793	0.39693	87.297	0.38871	87.49	0.38694			30.788	0.48034	155.043	0.48791	155.652	0.42289	155.65	0.40077	155.961	0.39462	155.36	0.40713	156.282	0.40279	156.282	0.38668			82.7035	0.60431	82.135	-0.007	81.883	-0.03615	81.877	-0.04432	82.015	-0.04591	82.288	-0.04995	82.022	-0.05145
30.843	0.48087	87.455	0.49744	87.631	0.44367	88.337	0.41741	87.863	0.40905	87.966	0.39836	87.467	0.38987	87.658	0.38745			30.843	0.48087	155.347	0.48897	155.956	0.42384	155.954	0.40205	156.265	0.39589	155.663	0.40815	156.587	0.40377	156.587	0.38762			82.8651	0.60355	82.295	-0.00584	82.041	-0.03694	82.034	-0.04422	82.179	-0.0461	82.444	-0.04975	82.186	-0.0514
30.896	0.48141	87.622	0.4967	87.806	0.44402	88.506	0.41866	88.033	0.41005	88.133	0.39845	87.635	0.38985	87.835	0.38933			30.896	0.48141	155.65	0.48985	156.259	0.42444	156.258	0.40309	156.569	0.39711	155.967	0.40886	156.889	0.40437	156.889	0.38819			83.0298	0.60403	82.451	-0.00511	82.205	-0.03649	82.198	-0.04406	82.336	-0.04561	82.608	-0.05008	82.342	-0.05126
30.954	0.48194	87.797	0.49859	87.979	0.44562	88.675	0.41912	88.201	0.4108	88.307	0.39954	87.811	0.39164	88.006	0.38976			30.954	0.48194	155.954	0.49071	156.563	0.42547	156.562	0.40454	156.873	0.39846	156.271	0.41024	157.194	0.40495	157.194	0.38875			83.1864	0.60454	82.615	-0.00393	82.361	-0.0361	82.354	-0.04397	82.493	-0.04568	82.768	-0.05075	82.501	-0.05115
31.019	0.48246	87.97	0.49999	88.146	0.4467	88.854	0.4199	88.375	0.41191	88.477	0.39988	87.983	0.39288	88.173	0.39057			31.019	0.48246	156.258	0.4919	156.867	0.42634	156.865	0.40591	157.178	0.39894	156.575	0.41116	157.499	0.40597	157.499	0.38974			83.3471	0.60423	82.775	-0.00365	82.521	-0.03649	82.513	-0.04476	82.658	-0.04542	82.925	-0.05064	82.665	-0.05071
31.083	0.48298	88.136	0.50047	88.321	0.44812	89.023	0.421	88.541	0.41229	88.645	0.4002	88.15	0.39414	88.348	0.39242			31.083	0.48298	156.562	0.49302	157.172	0.42694	157.171	0.40632	157.481	0.39932	156.878	0.41234	157.803	0.40724	157.803	0.39095			83.5087	0.60567	82.932	-0.00346	82.684	-0.03627	82.677	-0.0449	82.815	-0.04536	83.087	-0.05005	82.822	-0.05171
31.147	0.48353	88.31	0.50222	88.49	0.44852	89.194	0.42238	88.713	0.41285	88.823	0.40254	88.324	0.39625	88.514	0.39311			31.147	0.48353	156.866	0.49421	157.476	0.42773	157.475	0.40697	157.785	0.39976	157.183	0.41356	158.106	0.40818	158.106	0.39185			83.6653	0.60674	83.095	-0.00309	82.84	-0.03634	82.834	-0.04543	82.974	-0.04588	83.244	-0.04981	82.981	-0.05187
31.205	0.4841	88.48	0.50216	88.658	0.44857	89.369	0.42342	88.892	0.41448	88.994	0.40281	88.492	0.39632	88.683	0.39326			31.205	0.4841	157.171	0.49536	157.779	0.42904	157.778	0.4073	158.089	0.40045	157.487	0.41486	158.41	0.40926	158.41	0.39289			83.828	0.60768	83.252	-0.00116	83	-0.0361	82.993	-0.04487	83.136	-0.04553	83.401	-0.04979	83.143	-0.05092
31.26	0.48465	88.648	0.50258	88.837	0.45015	89.535	0.42344	89.06	0.41503	89.162	0.4036	88.66	0.39677	88.862	0.39412			31.26	0.48465	157.475	0.49661	158.083	0.43028	158.08	0.40788	158.392	0.40179	157.791	0.41593	158.714	0.40987	158.714	0.39347			83.9917	0.60719	83.409	-0.00126	83.162	-0.03497	83.155	-0.04481	83.292	-0.0454	83.565	-0.05021	83.299	-0.051
31.316	0.48515	88.826	0.50428	89.009	0.45134	89.708	0.42435	89.232	0.4162	89.337	0.40509	88.84	0.39836	89.032	0.39462			31.316	0.48515	157.778	0.49789	158.387	0.43191	158.384	0.40925	158.696	0.40289	158.094	0.41661	159.019	0.41107	159.019	0.39463			84.1493	0.6073	83.574	-0.000841053	83.317	-0.03593	83.311	-0.04553	83.452	-0.04574	83.725	-0.05029	83.459	-0.05179
31.374	0.48567	88.998	0.50505	89.178	0.45091	89.883	0.42569	89.406	0.41813	89.505	0.40518	89.011	0.39911	89.204	0.3962			31.374	0.48567	158.082	0.49906	158.691	0.43367	158.69	0.40997	159.001	0.40426	158.397	0.4178	159.322	0.41212	159.322	0.39564			84.313	0.60787	83.732	4.47059e-05	83.479	-0.03597	83.471	-0.04445	83.617	-0.0458	83.884	-0.0506	83.623	-0.05184
31.437	0.4862	89.167	0.50526	89.352	0.45271	90.049	0.42632	89.571	0.41853	89.675	0.40656	89.179	0.4007	89.379	0.39793			31.437	0.4862	158.386	0.49996	158.996	0.43446	158.995	0.41086	159.305	0.40514	158.702	0.41865	159.626	0.41343	159.626	0.39689			84.4736	0.60867	83.89	0.000316749	83.643	-0.03541	83.635	-0.04441	83.774	-0.04644	84.048	-0.04998	83.779	-0.0519
31.503	0.48674	89.343	0.50726	89.519	0.4536	90.221	0.42728	89.746	0.41926	89.852	0.40811	89.354	0.40097	89.545	0.39843			31.503	0.48674	158.69	0.50062	159.299	0.435	159.298	0.41211	159.609	0.40627	159.007	0.41974	159.93	0.41456	159.93	0.39798			84.6302	0.60902	84.053	0.00128	83.8	-0.03511	83.791	-0.04399	83.934	-0.0464	84.204	-0.05046	83.94	-0.05215
31.566	0.48729	89.51	0.50796	89.69	0.45383	90.394	0.42902	89.92	0.42002	90.019	0.40834	89.522	0.40071	89.717	0.39897			31.566	0.48729	158.994	0.50104	159.603	0.43547	159.602	0.41329	159.912	0.4077	159.311	0.42068	160.234	0.41584	160.234	0.3992			84.7959	0.60922	84.21	0.0022	83.962	-0.03488	83.955	-0.04453	84.096	-0.04645	84.365	-0.05007	84.104	-0.05222
31.626	0.48785	89.68	0.509	89.866	0.45537	90.56	0.4297	90.086	0.42066	90.189	0.40966	89.692	0.40243	89.891	0.40022			31.626	0.48785	159.298	0.50146	159.907	0.43627	159.905	0.41409	160.217	0.40937	159.615	0.42169	160.537	0.41651	160.537	0.39985			84.9565	0.61007	84.372	0.00341	84.122	-0.03531	84.116	-0.04513	84.251	-0.04614	84.53	-0.05001	84.26	-0.05255
31.683	0.48837	89.855	0.51006	90.033	0.45581	90.734	0.43034	90.259	0.4227	90.364	0.41088	89.867	0.40422	90.058	0.40196			31.683	0.48837	159.602	0.50233	160.211	0.43748	160.209	0.4153	160.52	0.41035	159.918	0.42285	160.841	0.41729	160.841	0.4006			85.1122	0.60984	84.536	0.00376	84.278	-0.03455	84.272	-0.04482	84.416	-0.04583	84.684	-0.05047	84.423	-0.05201
31.737	0.48891	90.022	0.5102	90.204	0.45643	90.909	0.43168	90.431	0.42382	90.53	0.41107	90.035	0.40484	90.23	0.40277			31.737	0.48891	159.906	0.50341	160.514	0.43855	160.512	0.41631	160.825	0.41096	160.223	0.4239	161.146	0.4183	161.146	0.40157			85.2748	0.61087	84.69	0.00471	84.442	-0.0333	84.436	-0.04477	84.578	-0.04556	84.842	-0.04996	84.584	-0.05174
31.794	0.48942	90.193	0.51155	90.378	0.45883	91.077	0.43206	90.597	0.4238	90.703	0.41263	90.207	0.40592	90.402	0.404			31.794	0.48942	160.21	0.50471	160.818	0.43996	160.818	0.41751	161.129	0.41199	160.527	0.42473	161.45	0.4194	161.45	0.40262			85.4325	0.61056	84.849	0.00575	84.602	-0.03291	84.596	-0.04478	84.732	-0.04565	85.003	-0.04998	84.738	-0.05189
31.856	0.48994	90.367	0.51274	90.544	0.45871	91.251	0.43325	90.773	0.42516	90.879	0.41416	90.382	0.4076	90.569	0.40463			31.856	0.48994	160.513	0.50625	161.123	0.44099	161.122	0.41896	161.432	0.41239	160.83	0.42564	161.753	0.42063	161.753	0.4038			85.5901	0.6119	85.011	0.00646	84.757	-0.03265	84.751	-0.04509	84.893	-0.0447	85.159	-0.05003	84.9	-0.0517
31.921	0.49046	90.534	0.51329	90.718	0.45921	91.422	0.43477	90.946	0.42695	91.047	0.41513	90.547	0.408	90.744	0.40541			31.921	0.49046	160.818	0.50783	161.427	0.44223	161.425	0.4199	161.736	0.41303	161.134	0.42654	162.057	0.42169	162.057	0.40482			85.7547	0.61354	85.165	0.0078	84.919	-0.03187	84.912	-0.04474	85.053	-0.04473	85.321	-0.04975	85.06	-0.05152
31.983	0.491	90.707	0.51381	90.894	0.46085	91.59	0.43455	91.116	0.42722	91.22	0.41674	90.721	0.40892	90.919	0.40687			31.983	0.491	161.122	0.50901	161.731	0.44356	161.728	0.4207	162.039	0.41404	161.438	0.42731	162.362	0.42239	162.362	0.40549			85.9134	0.614	85.328	0.0083	85.078	-0.0314	85.07	-0.04542	85.208	-0.04498	85.484	-0.0492	85.216	-0.05116
32.044	0.49154	90.884	0.51485	91.061	0.46096	91.767	0.43589	91.291	0.42863	91.392	0.41737	90.896	0.40954	91.087	0.40703			32.044	0.49154	161.425	0.51064	162.034	0.44452	162.032	0.42219	162.344	0.41509	161.741	0.42882	162.666	0.42352	162.666	0.40658			86.073	0.61416	85.491	0.0092	85.234	-0.02979	85.227	-0.04525	85.371	-0.04437	85.64	-0.05037	85.38	-0.05055
32.1	0.49209	91.051	0.51588	91.235	0.46209	91.938	0.43691	91.46	0.4294	91.559	0.41781	91.064	0.41042	91.261	0.40797			32.1	0.49209	161.729	0.51183	162.338	0.44554	162.337	0.42344	162.648	0.4164	162.045	0.42954	162.969	0.42452	162.969	0.40754			86.2377	0.61442	85.647	0.0098	85.399	-0.02927	85.391	-0.04442	85.532	-0.04514	85.801	-0.04931	85.539	-0.05104
32.155	0.49261	91.224	0.51698	91.406	0.46319	92.105	0.43796	91.629	0.4301	91.735	0.41842	91.237	0.41123	91.431	0.4093			32.155	0.49261	162.032	0.51282	162.643	0.4464	162.641	0.42434	162.953	0.41759	162.349	0.43067	163.273	0.42635	163.273	0.4093			86.3943	0.61485	85.809	0.01115	85.559	-0.02925	85.552	-0.04381	85.688	-0.04553	85.963	-0.04936	85.695	-0.05066
32.212	0.4931	91.396	0.51849	91.573	0.46274	92.278	0.43881	91.805	0.43188	91.909	0.41969	91.408	0.41245	91.599	0.40909			32.212	0.4931	162.338	0.51362	162.947	0.44728	162.945	0.42537	163.256	0.41833	162.654	0.43196	163.577	0.42785	163.577	0.41074			86.555	0.61534	85.97	0.01125	85.716	-0.02864	85.709	-0.044	85.851	-0.04486	86.117	-0.04969	85.859	-0.05075
32.273	0.4936	91.563	0.51892	91.749	0.46473	92.447	0.43987	91.973	0.4329	92.074	0.42029	91.575	0.41285	91.776	0.41029			32.273	0.4936	162.642	0.51463	163.251	0.44817	163.249	0.42597	163.559	0.41933	162.957	0.43309	163.88	0.42933	163.88	0.41215			86.7226	0.6156	86.125	0.01084	85.879	-0.02858	85.871	-0.04442	86.009	-0.04511	86.282	-0.04948	86.017	-0.05063
32.338	0.49412	91.739	0.52009	91.922	0.46557	92.616	0.44006	92.141	0.4333	92.246	0.42125	91.752	0.41363	91.946	0.41218			32.338	0.49412	162.946	0.5153	163.555	0.44951	163.553	0.42678	163.863	0.42063	163.262	0.43411	164.184	0.43034	164.184	0.41313			86.8803	0.61607	86.29	0.01201	86.036	-0.02827	86.027	-0.04414	86.166	-0.0455	86.445	-0.04945	86.174	-0.05164
32.403	0.49466	91.912	0.5215	92.088	0.46615	92.793	0.44222	92.315	0.43445	92.415	0.42187	91.924	0.41558	92.113	0.41221			32.403	0.49466	163.249	0.51605	163.858	0.45098	163.856	0.42766	164.167	0.42157	163.566	0.43514	164.489	0.43143	164.489	0.41417			87.0409	0.61625	86.452	0.0133	86.195	-0.02844	86.186	-0.04456	86.334	-0.04503	86.6	-0.05029	86.342	-0.05109
32.465	0.4952	92.077	0.52209	92.26	0.46762	92.962	0.44325	92.482	0.43482	92.583	0.42269	92.09	0.41624	92.287	0.41389			32.465	0.4952	163.553	0.51699	164.161	0.45241	164.159	0.42859	164.471	0.42247	163.868	0.43637	164.793	0.43217	164.793	0.41488			87.2016	0.6173	86.607	0.01379	86.361	-0.02781	86.353	-0.04402	86.493	-0.04479	86.764	-0.04973	86.499	-0.05062
32.522	0.49574	92.25	0.52331	92.428	0.46877	93.13	0.4434	92.654	0.43572	92.761	0.4238	92.263	0.41804	92.455	0.41532			32.522	0.49574	163.857	0.51831	164.466	0.45424	164.463	0.43004	164.776	0.42337	164.172	0.43707	165.097	0.43358	165.097	0.41624			87.3572	0.61743	86.77	0.01417	86.517	-0.02739	86.51	-0.04507	86.651	-0.04552	86.923	-0.04918	86.658	-0.05142
32.578	0.49626	92.42	0.52454	92.597	0.46845	93.306	0.44524	92.831	0.43725	92.932	0.42517	92.433	0.41959	92.625	0.41589			32.578	0.49626	164.16	0.5199	164.771	0.45539	164.768	0.43121	165.079	0.42426	164.477	0.43873	165.4	0.43443	165.4	0.41705			87.5198	0.61715	86.928	0.01483	86.676	-0.027	86.669	-0.04517	86.814	-0.04536	87.079	-0.04954	86.821	-0.05163
32.632	0.49676	92.587	0.52434	92.775	0.47076	93.472	0.4451	92.998	0.43792	93.099	0.42591	92.602	0.41989	92.801	0.4178			32.632	0.49676	164.464	0.52175	165.073	0.45638	165.072	0.43217	165.383	0.42497	164.782	0.43952	165.703	0.43528	165.703	0.41787			87.6835	0.61785	87.086	0.01571	86.839	-0.02613	86.833	-0.04446	86.97	-0.04514	87.244	-0.04941	86.976	-0.0517
32.691	0.49726	92.764	0.52606	92.946	0.47121	93.643	0.44637	93.169	0.43872	93.274	0.42814	92.779	0.42126	92.97	0.4183			32.691	0.49726	164.769	0.52316	165.377	0.45672	165.376	0.43294	165.686	0.42618	165.085	0.44061	166.007	0.43615	166.007	0.4187			87.8391	0.61918	87.251	0.01682	86.995	-0.02579	86.989	-0.04485	87.13	-0.04533	87.402	-0.04934	87.136	-0.05151
32.756	0.49778	92.935	0.5274	93.113	0.472	93.821	0.44823	93.343	0.44051	93.441	0.4295	92.948	0.42216	93.139	0.41904			32.756	0.49778	165.072	0.52441	165.681	0.45729	165.679	0.4344	165.99	0.4273	165.389	0.44165	166.312	0.43684	166.312	0.41937			88.0018	0.61978	87.409	0.01748	87.156	-0.02505	87.149	-0.04467	87.293	-0.04544	87.56	-0.04969	87.3	-0.0517
32.821	0.49831	93.102	0.52755	93.288	0.47385	93.989	0.44869	93.508	0.4404	93.61	0.42966	93.116	0.42267	93.314	0.42093			32.821	0.49831	165.376	0.52524	165.985	0.45846	165.984	0.43524	166.295	0.42879	165.692	0.44264	166.616	0.43778	166.616	0.42027			88.1624	0.62038	87.567	0.01799	87.321	-0.02419	87.312	-0.04473	87.449	-0.04536	87.723	-0.0493	87.456	-0.0517
32.883	0.49885	93.277	0.52917	93.455	0.47412	94.16	0.44919	93.682	0.44174	93.79	0.43017	93.291	0.42449	93.481	0.42149			32.883	0.49885	165.679	0.52619	166.29	0.45925	166.288	0.43599	166.599	0.43013	165.996	0.4442	166.92	0.43913	166.92	0.42157			88.3191	0.62043	87.73	0.01961	87.476	-0.02402	87.468	-0.04493	87.61	-0.04577	87.879	-0.04993	87.617	-0.05216
32.942	0.49936	93.445	0.52985	93.626	0.47559	94.335	0.45085	93.858	0.4428	93.959	0.43178	93.457	0.42423	93.653	0.42199			32.942	0.49936	165.983	0.52677	166.594	0.46015	166.592	0.437	166.903	0.43124	166.301	0.44492	167.224	0.44053	167.224	0.42291			88.4817	0.62101	87.885	0.01991	87.636	-0.02308	87.629	-0.04459	87.772	-0.04554	88.037	-0.04944	87.779	-0.05137
32.997	0.4999	93.615	0.53037	93.805	0.47652	94.502	0.45136	94.026	0.44306	94.13	0.43235	93.628	0.42414	93.831	0.42304			32.997	0.4999	166.288	0.5276	166.897	0.46093	166.896	0.43837	167.206	0.43285	166.605	0.44591	167.528	0.44164	167.528	0.42397			88.6434	0.62114	88.043	0.02033	87.796	-0.02233	87.791	-0.04462	87.926	-0.04574	88.202	-0.04916	87.933	-0.05146
33.051	0.5004	93.794	0.53179	93.974	0.47654	94.675	0.45238	94.199	0.44433	94.305	0.43425	93.807	0.42648	93.998	0.42351			33.051	0.5004	166.593	0.52851	167.201	0.46196	167.199	0.44046	167.51	0.4337	166.909	0.44692	167.831	0.44304	167.831	0.42531			88.802	0.62129	88.208	0.02095	87.95	-0.02265	87.945	-0.04498	88.087	-0.04619	88.359	-0.04925	88.095	-0.05192
33.111	0.50087	93.964	0.53201	94.145	0.47758	94.849	0.4539	94.371	0.44574	94.472	0.43458	93.975	0.42683	94.17	0.42491			33.111	0.50087	166.897	0.52965	167.505	0.4633	167.503	0.44127	167.814	0.4348	167.212	0.44808	168.136	0.44403	168.136	0.42627			88.9677	0.62223	88.366	0.02128	88.113	-0.02222	88.107	-0.04483	88.251	-0.04604	88.52	-0.0503	88.258	-0.05175
33.175	0.50135	94.135	0.53281	94.319	0.47916	95.014	0.45386	94.539	0.44565	94.643	0.43522	94.147	0.42777	94.344	0.42638			33.175	0.50135	167.2	0.53054	167.808	0.46439	167.806	0.44195	168.118	0.43597	167.516	0.44908	168.439	0.44501	168.439	0.42721			89.1253	0.62283	88.527	0.0222	88.277	-0.0211	88.27	-0.04512	88.408	-0.046	88.683	-0.0503	88.415	-0.05192
33.24	0.50188	94.309	0.53509	94.484	0.47994	95.187	0.45526	94.714	0.44691	94.819	0.43664	94.322	0.42929	94.51	0.42605			33.24	0.50188	167.503	0.53179	168.113	0.46593	168.111	0.4429	168.422	0.43715	167.819	0.45014	168.743	0.44653	168.743	0.42867			89.2839	0.6226	88.69	0.02255	88.435	-0.02089	88.427	-0.04566	88.57	-0.04562	88.838	-0.05033	88.577	-0.05149
33.302	0.50242	94.474	0.53504	94.657	0.48023	95.36	0.45676	94.885	0.44802	94.985	0.43729	94.488	0.42929	94.684	0.42749			33.302	0.50242	167.806	0.53365	168.417	0.46689	168.415	0.44412	168.726	0.43808	168.124	0.45154	169.047	0.44743	169.047	0.42953			89.4496	0.62382	88.844	0.02368	88.598	-0.02041	88.59	-0.04524	88.73	-0.04551	89	-0.0501	88.737	-0.05238
33.361	0.50296	94.647	0.53599	94.832	0.48141	95.527	0.45693	95.051	0.44897	95.157	0.43797	94.66	0.43039	94.856	0.42929			33.361	0.50296	168.111	0.53513	168.721	0.46792	168.719	0.44495	169.031	0.43881	168.428	0.45243	169.351	0.44901	169.351	0.43105			89.6082	0.62356	89.007	0.02481	88.756	-0.02007	88.749	-0.04523	88.887	-0.04603	89.164	-0.04932	88.894	-0.05193
33.417	0.50348	94.823	0.5378	94.998	0.48158	95.703	0.45809	95.225	0.45108	95.33	0.44028	94.835	0.43274	95.024	0.43042			33.417	0.50348	168.416	0.53688	169.025	0.46841	169.023	0.44564	169.334	0.43979	168.732	0.45371	169.655	0.44986	169.655	0.43186			89.7659	0.62462	89.17	0.02554	88.913	-0.01937	88.906	-0.04514	89.051	-0.04588	89.318	-0.04889	89.059	-0.0514
33.472	0.50395	94.989	0.53837	95.17	0.48335	95.877	0.45843	95.396	0.45165	95.497	0.44038	95.001	0.43353	95.198	0.43172			33.472	0.50395	168.72	0.53829	169.328	0.46956	169.326	0.44636	169.638	0.44064	169.035	0.45467	169.959	0.45095	169.959	0.43291			89.9285	0.62539	89.323	0.02586	89.078	-0.01742	89.071	-0.04481	89.211	-0.04643	89.477	-0.04913	89.218	-0.0523
33.531	0.50443	95.161	0.53969	95.344	0.48433	96.045	0.45914	95.565	0.45155	95.672	0.44146	95.174	0.43496	95.37	0.43205			33.531	0.50443	169.024	0.53965	169.632	0.47062	169.631	0.44713	169.943	0.44191	169.339	0.45572	170.263	0.45174	170.263	0.43367			90.0841	0.62507	89.484	0.0267	89.236	-0.01712	89.23	-0.04475	89.366	-0.04617	89.638	-0.04945	89.373	-0.05218
33.594	0.50494	95.334	0.54114	95.51	0.48418	96.219	0.46099	95.742	0.45291	95.846	0.44268	95.346	0.43598	95.537	0.43278			33.594	0.50494	169.327	0.54033	169.937	0.47207	169.935	0.44879	170.246	0.4429	169.643	0.45684	170.567	0.45275	170.567	0.43464			90.2448	0.6258	89.645	0.02818	89.391	-0.01747	89.385	-0.04497	89.527	-0.04577	89.794	-0.04957	89.535	-0.05129
33.659	0.50544	95.5	0.54155	95.685	0.48589	96.387	0.46115	95.913	0.45401	96.014	0.44197	95.513	0.43578	95.712	0.43414			33.659	0.50544	169.631	0.54081	170.241	0.47393	170.238	0.44998	170.55	0.44403	169.948	0.45773	170.871	0.45354	170.871	0.4354			90.4105	0.62762	89.801	0.02854	89.554	-0.01585	89.547	-0.04402	89.686	-0.04606	89.958	-0.04932	89.692	-0.05143
33.721	0.50597	95.674	0.54287	95.859	0.48733	96.556	0.4608	96.082	0.45449	96.188	0.44331	95.688	0.4373	95.885	0.43549			33.721	0.50597	169.935	0.54147	170.545	0.47515	170.542	0.45162	170.854	0.44525	170.252	0.45877	171.175	0.45435	171.175	0.43617			90.5681	0.62777	89.965	0.0289	89.711	-0.01513	89.704	-0.04445	89.843	-0.04574	90.12	-0.04914	89.849	-0.0511
33.78	0.50649	95.85	0.54378	96.028	0.48789	96.734	0.46294	96.256	0.45612	96.359	0.4452	95.863	0.43784	96.053	0.43589			33.78	0.50649	170.238	0.5428	170.848	0.47609	170.846	0.45322	171.158	0.44613	170.556	0.46015	171.478	0.4557	171.478	0.43747			90.7287	0.62739	90.127	0.02986	89.871	-0.01436	89.863	-0.04534	90.008	-0.04529	90.275	-0.0488	90.014	-0.05111
33.837	0.50701	96.018	0.54392	96.202	0.48801	96.903	0.46374	96.423	0.45614	96.526	0.44465	96.031	0.43911	96.228	0.43633			33.837	0.50701	170.543	0.54479	171.152	0.47726	171.151	0.45442	171.461	0.44752	170.86	0.46113	171.783	0.4564	171.783	0.43814			90.8924	0.62765	90.283	0.03056	90.036	-0.01441	90.028	-0.04394	90.167	-0.04503	90.437	-0.04858	90.174	-0.05166
33.892	0.50751	96.192	0.54518	96.371	0.48844	97.071	0.46453	96.595	0.45667	96.702	0.44658	96.204	0.44097	96.396	0.437			33.892	0.50751	170.847	0.54589	171.455	0.47834	171.454	0.45551	171.765	0.4486	171.163	0.46245	172.086	0.45782	172.086	0.43951			91.046	0.62867	90.445	0.03154	90.193	-0.01379	90.184	-0.04347	90.323	-0.04513	90.596	-0.04848	90.332	-0.05027
33.948	0.50799	96.361	0.54597	96.54	0.48956	97.245	0.4657	96.772	0.45852	96.873	0.44779	96.373	0.44094	96.566	0.4377			33.948	0.50799	171.15	0.54724	171.76	0.47951	171.758	0.45636	172.07	0.44949	171.466	0.46342	172.389	0.45886	172.389	0.4405			91.2097	0.62926	90.603	0.03269	90.351	-0.0132	90.342	-0.0444	90.486	-0.04488	90.752	-0.04974	90.495	-0.05031
34.011	0.50846	96.529	0.54631	96.717	0.49118	97.412	0.46693	96.939	0.45944	97.04	0.44807	96.541	0.4415	96.743	0.43899			34.011	0.50846	171.454	0.54809	172.064	0.48066	172.062	0.45718	172.374	0.45053	171.771	0.46446	172.693	0.46032	172.693	0.4419			91.3763	0.62961	90.759	0.0327	90.514	-0.01192	90.505	-0.0446	90.642	-0.04485	90.919	-0.05024	90.65	-0.05152
34.076	0.50895	96.706	0.54753	96.886	0.49186	97.583	0.46738	97.109	0.46055	97.214	0.44955	96.719	0.44289	96.911	0.43963			34.076	0.50895	171.759	0.54909	172.368	0.48146	172.365	0.45788	172.677	0.45197	172.075	0.46604	172.997	0.46206	172.997	0.44357			91.533	0.62957	90.926	0.0336	90.669	-0.01189	90.66	-0.04469	90.802	-0.04531	91.079	-0.05045	90.81	-0.05263
34.139	0.50949	96.876	0.54824	97.054	0.49164	97.759	0.46978	97.281	0.46186	97.382	0.44994	96.89	0.44346	97.08	0.4407			34.139	0.50949	172.062	0.5504	172.671	0.48161	172.669	0.45926	172.98	0.45274	172.379	0.46722	173.302	0.46311	173.302	0.44458			91.6946	0.63009	91.085	0.03455	90.83	-0.01141	90.821	-0.04471	90.969	-0.04474	91.236	-0.05087	90.977	-0.05187
34.2	0.51002	97.043	0.54975	97.228	0.49334	97.926	0.4703	97.448	0.46265	97.552	0.45125	97.058	0.44382	97.253	0.44282			34.2	0.51002	172.367	0.5511	172.974	0.48256	172.973	0.45972	173.285	0.45348	172.683	0.468	173.606	0.46428	173.606	0.44571			91.8553	0.63079	91.243	0.03495	90.996	-0.01048	90.988	-0.04411	91.127	-0.04457	91.4	-0.04974	91.134	-0.05113
34.257	0.51054	97.217	0.55112	97.395	0.49431	98.098	0.47163	97.621	0.46374	97.728	0.45372	97.231	0.4457	97.42	0.44376			34.257	0.51054	172.67	0.55191	173.278	0.48335	173.277	0.46083	173.589	0.45468	172.986	0.46891	173.91	0.46503	173.91	0.44643			92.0109	0.63104	91.407	0.03581	91.151	-0.01041	91.145	-0.04434	91.287	-0.04537	91.556	-0.04973	91.294	-0.05192
34.312	0.51102	97.385	0.55241	97.565	0.4948	98.271	0.47292	97.796	0.46491	97.896	0.45381	97.398	0.4466	97.592	0.44408			34.312	0.51102	172.973	0.55209	173.583	0.4849	173.581	0.46206	173.893	0.45564	173.29	0.47036	174.214	0.46584	174.214	0.44721			92.1756	0.63197	91.563	0.03654	91.312	-0.01065	91.306	-0.04417	91.449	-0.04549	91.715	-0.04891	91.456	-0.05235
34.368	0.5115	97.554	0.55278	97.741	0.49685	98.436	0.47312	97.964	0.4649	98.065	0.45431	97.568	0.44702	97.768	0.44554			34.368	0.5115	173.277	0.55266	173.887	0.48626	173.886	0.4629	174.197	0.45634	173.595	0.47106	174.517	0.46625	174.517	0.4476			92.3362	0.63299	91.721	0.03728	91.474	-0.00917	91.468	-0.04357	91.604	-0.04582	91.879	-0.04968	91.609	-0.05232
34.428	0.51197	97.731	0.55421	97.909	0.49776	98.611	0.47455	98.136	0.46599	98.241	0.45613	97.745	0.44798	97.935	0.44633			34.428	0.51197	173.582	0.55302	174.191	0.48774	174.191	0.46426	174.5	0.45751	173.898	0.47206	174.82	0.46742	174.82	0.44872			92.4928	0.6327	91.884	0.03823	91.629	-0.00833	91.623	-0.04417	91.766	-0.04614	92.035	-0.05019	91.771	-0.05118
34.492	0.51245	97.9	0.5557	98.079	0.49905	98.788	0.47571	98.308	0.46798	98.407	0.45627	97.913	0.44886	98.107	0.44773			34.492	0.51245	173.884	0.55463	174.495	0.48905	174.494	0.46531	174.804	0.45871	174.203	0.47284	175.124	0.46822	175.124	0.44949			92.6565	0.63231	92.041	0.03833	91.792	-0.0081	91.785	-0.04435	91.928	-0.04562	92.195	-0.0506	91.935	-0.05112
34.556	0.51297	98.07	0.5563	98.255	0.50044	98.955	0.47633	98.473	0.46734	98.58	0.45716	98.083	0.45061	98.281	0.44851			34.556	0.51297	174.189	0.55629	174.798	0.49072	174.796	0.4665	175.107	0.45953	174.506	0.47376	175.429	0.46938	175.429	0.4506			92.8151	0.6331	92.201	0.03855	91.954	-0.00715	91.947	-0.04368	92.084	-0.04578	92.358	-0.04999	92.092	-0.0512
34.618	0.51348	98.245	0.55743	98.421	0.50036	99.129	0.47746	98.649	0.46921	98.758	0.45822	98.258	0.45198	98.446	0.44908			34.618	0.51348	174.493	0.55784	175.101	0.49178	175.099	0.46674	175.412	0.46045	174.809	0.47536	175.734	0.47073	175.734	0.4519			92.9728	0.63455	92.365	0.03936	92.11	-0.00572	92.103	-0.04325	92.246	-0.04624	92.513	-0.0496	92.254	-0.05156
34.675	0.51399	98.411	0.55803	98.594	0.5006	99.302	0.48021	98.824	0.46985	98.925	0.45882	98.424	0.45309	98.619	0.44961			34.675	0.51399	174.797	0.55961	175.405	0.49277	175.404	0.46733	175.716	0.46159	175.112	0.47605	176.038	0.47171	176.038	0.45284			93.1374	0.63474	92.52	0.03977	92.273	-0.00568	92.265	-0.04414	92.406	-0.04582	92.673	-0.04948	92.413	-0.05105
34.731	0.5145	98.583	0.55884	98.772	0.50246	99.191	0.4694	98.993	0.4705	99.097	0.46019	98.597	0.45406	98.796	0.45076			34.731	0.5145	175.101	0.56083	175.711	0.49419	175.709	0.46793	176.021	0.46287	175.417	0.47707	176.341	0.47328	176.341	0.45435			93.2971	0.63443	92.681	0.0408	92.431	-0.00497	92.425	-0.04461	92.561	-0.04602	92.838	-0.04895	92.568	-0.05226
34.786	0.51498	98.761	0.55908	98.94	0.50347	99.024	0.46742	99.168	0.47431	99.271	0.46309	98.774	0.45582	98.963	0.45168			34.786	0.51498	175.405	0.56253	176.015	0.49549	176.013	0.46958	176.324	0.46397	175.722	0.47807	176.645	0.4746	176.645	0.45562			93.4557	0.6345	92.846	0.04152	92.587	-0.00452	92.58	-0.04347	92.724	-0.04577	92.994	-0.05009	92.731	-0.05179
34.846	0.51544	98.929	0.55964	99.112	0.50449	98.855	0.46763	99.226	0.45938	99.16	0.45328	98.941	0.45635	99.138	0.45273			34.846	0.51544	175.71	0.56326	176.319	0.49658	176.317	0.47105	176.628	0.46463	176.027	0.47881	176.949	0.476	176.949	0.45696			93.6204	0.63513	93.001	0.04259	92.751	-0.00343	92.743	-0.04331	92.886	-0.04593	93.155	-0.05089	92.893	-0.05136
34.912	0.51591	99.101	0.56053	99.284	0.50672	98.679	0.46211	99.058	0.46386	98.994	0.45108	99.114	0.45687	99.31	0.45571			34.912	0.51591	176.013	0.56463	176.621	0.49726	176.621	0.47164	176.932	0.46578	176.331	0.47981	177.253	0.47712	177.253	0.45804			93.778	0.63552	93.162	0.04309	92.912	-0.00164	92.904	-0.04357	93.043	-0.04646	93.317	-0.05083	93.049	-0.05259
34.977	0.51641	99.275	0.56347	99.172	0.49626	98.511	0.45927	98.892	0.46158	98.823	0.45138	99.286	0.4596	99.199	0.44516			34.977	0.51641	176.317	0.56639	176.927	0.49786	176.926	0.47352	177.236	0.46705	176.633	0.48087	177.556	0.47804	177.556	0.45891			93.9386	0.63562	93.323	0.0433	93.07	-0.00197	93.062	-0.04447	93.206	-0.04649	93.473	-0.05079	93.212	-0.05336
35.038	0.51693	99.336	0.5504	99.007	0.49467	98.339	0.45614	98.716	0.46162	98.647	0.44641	99.351	0.44457	99.031	0.4432			35.038	0.51693	176.62	0.56741	177.231	0.49925	177.23	0.47452	177.54	0.46802	176.938	0.48211	177.861	0.47885	177.861	0.45969			94.1043	0.63648	93.479	0.04416	93.233	-0.00177	93.225	-0.04385	93.364	-0.046	93.637	-0.05101	93.371	-0.05379
35.097	0.51744	99.163	0.55404	98.837	0.49437	98.163	0.45414	98.547	0.45669	98.481	0.44319	99.176	0.44838	98.862	0.44342			35.097	0.51744	176.924	0.56846	177.534	0.50029	177.533	0.47623	177.845	0.46928	177.242	0.48318	178.165	0.47991	178.165	0.46071			94.2609	0.63679	93.643	0.04527	93.39	-0.00088935	93.382	-0.04329	93.522	-0.04572	93.799	-0.05109	93.529	-0.05228
35.151	0.51793	98.997	0.55143	98.661	0.48961	97.996	0.45366	98.376	0.45347	98.307	0.44069	99.01	0.44544	98.687	0.43832			35.151	0.51793	177.229	0.56967	177.838	0.50187	177.837	0.47784	178.149	0.47053	177.545	0.48484	178.468	0.48102	178.468	0.46178			94.4206	0.63745	93.804	0.04648	93.548	-0.000439814	93.541	-0.04308	93.687	-0.0456	93.953	-0.05051	93.694	-0.05134
35.206	0.51841	98.826	0.552	98.494	0.48813	97.824	0.45102	98.2	0.45021	98.133	0.43783	98.839	0.4466	98.519	0.43588			35.206	0.51841	177.533	0.57094	178.143	0.50312	178.14	0.47882	178.452	0.47174	177.85	0.48581	178.772	0.48197	178.772	0.46269			94.5822	0.63862	93.959	0.04665	93.713	0.000392415	93.707	-0.04262	93.845	-0.04523	94.114	-0.05023	93.85	-0.05313
35.266	0.51887	98.651	0.54556	98.321	0.48505	97.651	0.44717	98.033	0.44847	97.967	0.43643	98.663	0.44105	98.347	0.43208			35.266	0.51887	177.838	0.57196	178.446	0.50439	178.445	0.47956	178.755	0.47331	178.153	0.48725	179.077	0.48326	179.077	0.46393			94.7369	0.63845	94.12	0.04803	93.87	0.00032418	93.863	-0.04235	94.001	-0.04566	94.273	-0.04932	94.007	-0.0531
35.33	0.51933	98.483	0.54292	98.146	0.48211	97.483	0.44653	97.862	0.4464	97.793	0.43365	98.496	0.43938	98.171	0.42929			35.33	0.51933	178.141	0.57353	178.75	0.50536	178.748	0.48021	179.06	0.47477	178.457	0.48865	179.381	0.48402	179.381	0.46465			94.8995	0.63771	94.279	0.04891	94.027	0.00137	94.02	-0.04157	94.163	-0.04555	94.428	-0.05011	94.169	-0.05159
35.395	0.51984	98.309	0.53963	97.98	0.4802	97.307	0.44461	97.687	0.44329	97.621	0.43177	98.323	0.43642	98.003	0.4285			35.395	0.51984	178.443	0.57449	179.054	0.50674	179.053	0.48121	179.364	0.47601	178.761	0.48993	179.685	0.48499	179.685	0.46559			95.0652	0.63864	94.436	0.04851	94.189	0.00237	94.182	-0.04116	94.319	-0.04568	94.593	-0.0498	94.326	-0.05076
35.458	0.52034	98.135	0.53704	97.806	0.47828	97.135	0.44242	97.52	0.44201	97.453	0.43049	98.149	0.43406	97.831	0.42648			35.458	0.52034	178.747	0.57533	179.357	0.50773	179.357	0.48213	179.667	0.47746	179.066	0.49119	179.988	0.48602	179.988	0.46658			95.2218	0.63868	94.601	0.04976	94.345	0.00362	94.338	-0.04091	94.478	-0.04527	94.754	-0.04982	94.486	-0.05131
35.516	0.52084	97.968	0.5356	97.634	0.47662	96.97	0.44063	97.346	0.44054	97.276	0.42837	97.983	0.43254	97.658	0.4233			35.516	0.52084	179.053	0.57636	179.661	0.50878	179.66	0.4832	179.97	0.47848	179.37	0.49208	180.291	0.48689	180.291	0.46742			95.3834	0.63952	94.76	0.05023	94.506	0.00377	94.499	-0.04052	94.643	-0.04481	94.91	-0.04893	94.651	-0.05134
35.572	0.52133	97.795	0.53393	97.465	0.47481	96.795	0.43767	97.171	0.43756	97.106	0.42556	97.81	0.43022	97.491	0.42282			35.572	0.52133	179.358	0.57729	179.966	0.50994	179.964	0.484	180.275	0.4789	179.673	0.49318	180.596	0.48808	180.596	0.46855			95.5451	0.64004	94.917	0.05168	94.671	0.00425	94.663	-0.04011	94.8	-0.04564	95.073	-0.0485	94.808	-0.05271
35.627	0.5218	97.624	0.53046	97.289	0.4722	96.623	0.43657	97.005	0.43609	96.938	0.42458	97.637	0.42683	97.316	0.42007			35.627	0.5218	179.66	0.57864	180.269	0.51059	180.268	0.48544	180.579	0.48005	179.977	0.49387	180.9	0.48911	180.9	0.46955			95.6987	0.64057	95.08	0.05202	94.827	0.00495	94.82	-0.03995	94.959	-0.04551	95.229	-0.04872	94.968	-0.05191
35.685	0.52228	97.456	0.52926	97.117	0.47003	96.455	0.43512	96.832	0.43372	96.763	0.42176	97.469	0.42582	97.143	0.41774			35.685	0.52228	179.964	0.58012	180.573	0.51122	180.572	0.48667	180.884	0.4806	180.28	0.49457	181.204	0.49006	181.204	0.47045			95.8644	0.64089	95.237	0.05234	94.987	0.0061	94.98	-0.04005	95.121	-0.04491	95.387	-0.04947	95.13	-0.05139
35.747	0.52272	97.278	0.52683	96.95	0.46819	96.279	0.43251	96.658	0.43177	96.593	0.41968	97.293	0.42352	96.976	0.41566			35.747	0.52272	180.268	0.58116	180.878	0.5117	180.876	0.48744	181.187	0.48097	180.585	0.49566	181.509	0.49106	181.509	0.47141			96.028	0.64124	95.396	0.0527	95.149	0.00741	95.142	-0.03879	95.276	-0.04507	95.554	-0.05024	95.284	-0.05183
35.813	0.52318	97.108	0.52474	96.775	0.46661	96.109	0.4303	96.491	0.43063	96.424	0.41848	97.121	0.42072	96.802	0.41364			35.813	0.52318	180.571	0.58241	181.182	0.51222	181.179	0.48898	181.491	0.48209	180.889	0.4971	181.813	0.49224	181.813	0.47255			96.1857	0.641	95.562	0.05398	95.304	0.00732	95.296	-0.03817	95.438	-0.0457	95.713	-0.05004	95.447	-0.05202
35.876	0.52368	96.941	0.52367	96.605	0.4639	95.942	0.42921	96.317	0.42849	96.247	0.41528	96.954	0.42057	96.63	0.41242			35.876	0.52368	180.876	0.58344	181.486	0.51374	181.484	0.49024	181.795	0.48297	181.193	0.4981	182.116	0.49321	182.116	0.47348			96.3483	0.64179	95.717	0.05376	95.467	0.00775	95.457	-0.03824	95.605	-0.04549	95.872	-0.05028	95.612	-0.0519
35.936	0.52421	96.765	0.52035	96.437	0.46197	95.767	0.42754	96.145	0.42634	96.078	0.41383	96.779	0.41795	96.462	0.41079			35.936	0.52421	181.181	0.58446	181.789	0.51522	181.788	0.4915	182.099	0.48403	181.497	0.49881	182.419	0.49436	182.419	0.47459			96.507	0.64228	95.877	0.05407	95.631	0.00848	95.623	-0.038	95.76	-0.04557	96.035	-0.05026	95.767	-0.05221
35.993	0.5247	96.595	0.51823	96.26	0.46028	95.598	0.42587	95.979	0.4252	95.91	0.41304	96.609	0.41608	96.286	0.40883			35.993	0.5247	181.485	0.58561	182.093	0.5162	182.093	0.49249	182.402	0.48503	181.801	0.49958	182.725	0.49546	182.725	0.47564			96.6646	0.64264	96.041	0.05521	95.786	0.00882	95.78	-0.0375	95.921	-0.0458	96.191	-0.05054	95.929	-0.0524
36.048	0.52518	96.425	0.51687	96.092	0.4593	95.428	0.42349	95.804	0.42267	95.735	0.40984	96.44	0.41499	96.115	0.40635			36.048	0.52518	181.787	0.58647	182.396	0.51733	182.395	0.49323	182.707	0.48571	182.105	0.50042	183.028	0.49628	183.028	0.47643			96.8303	0.64348	96.197	0.05625	95.948	0.00936	95.942	-0.03686	96.083	-0.04557	96.351	-0.05077	96.09	-0.05136
36.104	0.52563	96.249	0.51462	95.924	0.45689	95.251	0.42051	95.634	0.4214	95.568	0.40857	96.263	0.41212	95.949	0.4054			36.104	0.52563	182.091	0.58745	182.701	0.51845	182.7	0.49395	183.011	0.48705	182.408	0.50211	183.332	0.49733	183.332	0.47743			96.9899	0.6446	96.358	0.05694	96.108	0.00971	96.103	-0.03571	96.239	-0.04566	96.514	-0.05021	96.245	-0.05215
36.167	0.52608	96.082	0.51306	95.748	0.45442	95.084	0.4207	95.465	0.42	95.397	0.40651	96.093	0.4111	95.774	0.40307			36.167	0.52608	182.395	0.58873	183.005	0.51976	183.003	0.49495	183.315	0.48849	182.713	0.50333	183.636	0.49884	183.636	0.47888			97.1465	0.64478	96.521	0.05749	96.264	0.01089	96.258	-0.0359	96.402	-0.04569	96.67	-0.04978	96.408	-0.05221
36.231	0.52656	95.914	0.51093	95.58	0.45308	94.913	0.41879	95.288	0.41785	95.22	0.40427	95.927	0.40904	95.605	0.40086			36.231	0.52656	182.7	0.59012	183.309	0.5215	183.308	0.49541	183.619	0.48966	183.016	0.50469	183.939	0.50026	183.939	0.48025			97.3102	0.64388	96.677	0.05791	96.428	0.0107	96.422	-0.03557	96.562	-0.04554	96.831	-0.05007	96.568	-0.05131
36.293	0.52707	95.739	0.50951	95.409	0.45283	94.737	0.41628	95.118	0.41667	95.054	0.40337	95.752	0.40666	95.436	0.3999			36.293	0.52707	183.004	0.59155	183.613	0.52315	183.612	0.49675	183.922	0.49065	183.32	0.50658	184.244	0.50154	184.244	0.48148			97.4668	0.64467	96.838	0.05812	96.587	0.0117	96.581	-0.03414	96.719	-0.04519	96.993	-0.04984	96.726	-0.05139
36.354	0.52754	95.571	0.50806	95.233	0.45046	94.569	0.41516	94.949	0.41498	94.882	0.40182	95.585	0.40491	95.259	0.39836			36.354	0.52754	183.308	0.59263	183.916	0.52435	183.915	0.49785	184.225	0.49177	183.624	0.50775	184.548	0.50286	184.548	0.48275			97.6255	0.64581	96.999	0.05844	96.745	0.01263	96.737	-0.03407	96.881	-0.0455	97.147	-0.04979	96.889	-0.05113
36.411	0.52802	95.399	0.50695	95.066	0.44834	94.399	0.41405	94.774	0.41292	94.707	0.39876	95.415	0.40313	95.091	0.39616			36.411	0.52802	183.612	0.59389	184.221	0.52539	184.219	0.49893	184.531	0.49287	183.927	0.50899	184.852	0.5041	184.852	0.48394			97.7901	0.64552	97.154	0.06013	96.908	0.01343	96.9	-0.03418	97.04	-0.04522	97.309	-0.04962	97.047	-0.05193
36.466	0.52851	95.223	0.50372	94.896	0.44727	94.224	0.41169	94.606	0.4108	94.54	0.39835	95.237	0.39996	94.922	0.39411			36.466	0.52851	183.915	0.59512	184.525	0.52648	184.523	0.49996	184.835	0.4944	184.232	0.50996	185.156	0.5051	185.156	0.4849			97.9498	0.64628	97.316	0.06041	97.066	0.01392	97.058	-0.03373	97.196	-0.04548	97.473	-0.049	97.203	-0.05283
36.522	0.52896	95.056	0.50249	94.72	0.4453	94.059	0.41053	94.437	0.40872	94.366	0.39651	95.068	0.39909	94.745	0.39195			36.522	0.52896	184.219	0.59667	184.829	0.52775	184.827	0.50103	185.138	0.49635	184.536	0.51128	185.46	0.50624	185.46	0.48599			98.1124	0.64614	97.478	0.06142	97.222	0.01441	97.215	-0.03312	97.36	-0.04567	97.629	-0.04925	97.367	-0.05239
36.584	0.5294	94.885	0.50063	94.552	0.44421	93.887	0.40884	94.262	0.40675	94.193	0.39388	94.898	0.3971	94.575	0.39031			36.584	0.5294	184.523	0.59705	185.133	0.52919	185.132	0.50265	185.442	0.49751	184.84	0.51183	185.763	0.50732	185.763	0.48702			98.2761	0.6473	97.635	0.06161	97.387	0.01614	97.379	-0.03194	97.52	-0.04472	97.791	-0.05	97.526	-0.05141
36.647	0.52986	94.709	0.49893	94.38	0.44249	93.711	0.40649	94.095	0.40562	94.028	0.39302	94.722	0.39495	94.404	0.38984			36.647	0.52986	184.827	0.59802	185.436	0.53065	185.435	0.5039	185.746	0.49872	185.144	0.51286	186.067	0.50805	186.067	0.48773			98.4317	0.64722	97.798	0.06217	97.547	0.01669	97.539	-0.0319	97.678	-0.0448	97.951	-0.05019	97.684	-0.05192
36.712	0.53033	94.543	0.49701	94.206	0.43947	93.545	0.40583	93.925	0.40402	93.855	0.39046	94.555	0.39459	94.231	0.38708			36.712	0.53033	185.132	0.59929	185.74	0.53156	185.739	0.50519	186.05	0.49972	185.448	0.51333	186.372	0.50878	186.372	0.48843			98.5934	0.64747	97.957	0.06249	97.706	0.01673	97.698	-0.03176	97.841	-0.04523	98.108	-0.05051	97.848	-0.0529
36.774	0.53085	94.369	0.49486	94.041	0.43822	93.371	0.4036	93.747	0.40176	93.682	0.38933	94.383	0.39237	94.066	0.38596			36.774	0.53085	185.435	0.60047	186.044	0.53273	186.042	0.5063	186.354	0.50039	185.752	0.51388	186.675	0.50965	186.675	0.48927			98.758	0.64778	98.115	0.06332	97.868	0.01653	97.861	-0.03126	97.997	-0.04566	98.273	-0.04969	98.005	-0.05269
36.832	0.53133	94.194	0.49287	93.869	0.43678	93.198	0.4021	93.58	0.4006	93.515	0.38807	94.209	0.39042	93.895	0.38483			36.832	0.53133	185.739	0.60199	186.348	0.53353	186.347	0.50781	186.658	0.50139	186.055	0.51512	186.978	0.5109	186.978	0.49047			98.9136	0.64863	98.28	0.06426	98.023	0.01758	98.017	-0.03094	98.157	-0.04541	98.432	-0.04987	98.165	-0.05243
36.888	0.5318	94.03	0.49122	93.695	0.43452	93.032	0.40078	93.409	0.3995	93.34	0.38564	94.043	0.38853	93.72	0.38145			36.888	0.5318	186.043	0.6033	186.652	0.53459	186.651	0.50885	186.961	0.50215	186.36	0.51653	187.283	0.51253	187.283	0.49203			99.0733	0.64898	98.437	0.06456	98.184	0.01905	98.178	-0.03077	98.323	-0.04505	98.587	-0.05027	98.33	-0.05166
36.943	0.53224	93.857	0.48953	93.528	0.43304	92.857	0.39853	93.233	0.39731	93.168	0.38428	93.871	0.38698	93.553	0.38138			36.943	0.53224	186.347	0.60493	186.955	0.53566	186.954	0.50997	187.266	0.50342	186.663	0.51866	187.587	0.51391	187.587	0.49335			99.2349	0.64955	98.593	0.06515	98.348	0.01901	98.342	-0.03038	98.479	-0.0452	98.749	-0.05006	98.485	-0.05248
37.002	0.5327	93.685	0.48743	93.352	0.43161	92.686	0.3968	93.068	0.39573	93.001	0.38293	93.698	0.3848	93.379	0.37865			37.002	0.5327	186.651	0.60596	187.259	0.53685	187.258	0.5116	187.569	0.50452	186.967	0.52046	187.891	0.51526	187.891	0.49465			99.3916	0.65056	98.756	0.0667	98.503	0.01908	98.497	-0.03013	98.636	-0.04469	98.906	-0.04966	98.643	-0.05268
37.066	0.53316	93.518	0.48573	93.181	0.42947	92.518	0.39541	92.896	0.3947	92.825	0.38074	93.531	0.38428	93.205	0.37615			37.066	0.53316	186.955	0.60685	187.563	0.53798	187.562	0.51257	187.873	0.5056	187.271	0.52231	188.195	0.51657	188.195	0.4959			99.5552	0.65055	98.913	0.06713	98.662	0.01922	98.656	-0.02942	98.798	-0.04435	99.065	-0.05024	98.805	-0.05207
37.131	0.53361	93.343	0.48443	93.014	0.42884	92.341	0.39358	92.722	0.39247	92.655	0.37924	93.356	0.38207	93.04	0.3758			37.131	0.53361	187.258	0.60821	187.868	0.53904	187.867	0.51422	188.178	0.50714	187.575	0.52379	188.499	0.5176	188.499	0.4969			99.7179	0.65079	99.072	0.06687	98.825	0.02145	98.818	-0.02947	98.953	-0.04386	99.23	-0.05005	98.96	-0.05127
37.193	0.53412	93.171	0.48156	92.837	0.42673	92.171	0.39153	92.554	0.39071	92.486	0.37833	93.183	0.37995	92.866	0.37489			37.193	0.53412	187.561	0.60944	188.172	0.54024	188.171	0.51476	188.482	0.50853	187.879	0.52455	188.803	0.51869	188.803	0.49795			99.8745	0.65095	99.237	0.06771	98.982	0.02198	98.973	-0.02913	99.115	-0.04349	99.388	-0.04971	99.121	-0.05084
37.252	0.53459	93.004	0.48053	92.667	0.42516	92.002	0.3905	92.378	0.38961	92.308	0.37604	93.016	0.37821	92.693	0.37161			37.252	0.53459	187.865	0.61095	188.476	0.54134	188.474	0.51543	188.786	0.51001	188.183	0.52576	189.106	0.51966	189.106	0.49887			100.037	0.6517	99.395	0.06852	99.145	0.02222	99.135	-0.02771	99.279	-0.04327	99.545	-0.049	99.286	-0.05115
37.307	0.53508	92.828	0.47857	92.499	0.42393	91.827	0.3879	92.206	0.38641	92.139	0.37421	92.841	0.37593	92.524	0.37048			37.307	0.53508	188.171	0.61211	188.779	0.54277	188.778	0.51631	189.089	0.51096	188.487	0.52668	189.41	0.52103	189.41	0.50019			100.197	0.65195	99.552	0.06988	99.307	0.02287	99.299	-0.02714	99.435	-0.04333	99.708	-0.04947	99.442	-0.05107
37.362	0.53552	92.659	0.47653	92.322	0.42169	91.657	0.38686	92.039	0.38505	91.971	0.37231	92.671	0.37453	92.347	0.36846			37.362	0.53552	188.474	0.61387	189.082	0.54433	189.082	0.51746	189.392	0.51256	188.791	0.52768	189.713	0.52208	189.713	0.5012			100.352	0.65209	99.715	0.07036	99.461	0.02398	99.454	-0.02676	99.595	-0.04304	99.863	-0.04921	99.603	-0.05138
37.422	0.53596	92.488	0.47459	92.153	0.42062	91.488	0.38497	91.864	0.38333	91.797	0.37027	92.502	0.37328	92.176	0.36623			37.422	0.53596	188.779	0.61555	189.387	0.54592	189.386	0.51875	189.696	0.51336	189.094	0.52822	190.017	0.52318	190.017	0.50225			100.52	0.65277	99.87	0.07072	99.621	0.02474	99.614	-0.02644	99.756	-0.04297	100.023	-0.04903	99.764	-0.05046
37.487	0.53642	92.311	0.47377	91.985	0.41889	91.311	0.38255	91.692	0.38193	91.629	0.36935	92.325	0.3717	92.01	0.36554			37.487	0.53642	189.082	0.61734	189.69	0.5477	189.689	0.51946	190.001	0.51372	189.398	0.52935	190.322	0.52414	190.322	0.50317			100.682	0.65219	100.031	0.07114	99.781	0.02454	99.774	-0.02534	99.911	-0.04228	100.19	-0.04897	99.919	-0.05098
37.551	0.53686	92.142	0.47149	91.81	0.41634	91.143	0.38174	91.525	0.38143	91.457	0.36799	92.156	0.3694	91.835	0.36274			37.551	0.53686	189.386	0.6189	189.995	0.54865	189.993	0.52029	190.305	0.5147	189.702	0.53022	190.625	0.52536	190.625	0.50435			100.838	0.65228	100.197	0.07179	99.937	0.02509	99.929	-0.02483	100.075	-0.04154	100.347	-0.04979	100.083	-0.05091
37.613	0.53733	91.972	0.47086	91.64	0.41515	90.975	0.3802	91.349	0.37966	91.28	0.3658	91.988	0.36877	91.665	0.36144			37.613	0.53733	189.689	0.62038	190.299	0.55001	190.298	0.52124	190.608	0.51588	190.006	0.53117	190.929	0.52702	190.929	0.50594			101.002	0.65262	100.353	0.07183	100.104	0.02539	100.095	-0.02444	100.239	-0.04221	100.508	-0.04987	100.245	-0.05091
37.672	0.53784	91.797	0.46883	91.469	0.41441	90.799	0.37832	91.18	0.37758	91.113	0.36416	91.813	0.36694	91.496	0.3601			37.672	0.53784	189.993	0.62158	190.602	0.55161	190.601	0.52266	190.911	0.51748	190.31	0.53228	191.233	0.52848	191.233	0.50734			101.159	0.65276	100.514	0.07284	100.265	0.02585	100.258	-0.02428	100.395	-0.04243	100.67	-0.04928	100.401	-0.05165
37.728	0.5383	91.63	0.467	91.293	0.41259	90.632	0.37691	91.013	0.37671	90.943	0.36338	91.643	0.3649	91.319	0.35731			37.728	0.5383	190.298	0.62222	190.906	0.553	190.904	0.52391	191.215	0.51886	190.614	0.53316	191.536	0.52993	191.536	0.50873			101.317	0.65356	100.676	0.07401	100.421	0.0259	100.415	-0.02389	100.558	-0.04206	100.824	-0.04868	100.565	-0.0515
37.784	0.53875	91.459	0.46665	91.127	0.4112	90.461	0.3758	90.837	0.37478	90.769	0.36141	91.473	0.36383	91.151	0.35645			37.784	0.53875	190.601	0.623	191.21	0.55409	191.208	0.52557	191.52	0.52021	190.917	0.53488	191.841	0.53076	191.841	0.50953			101.483	0.6543	100.83	0.07408	100.585	0.0272	100.578	-0.02278	100.716	-0.04156	100.986	-0.04883	100.724	-0.05142
37.841	0.53919	91.283	0.46415	90.957	0.40931	90.285	0.37326	90.666	0.37287	90.603	0.35954	91.296	0.36175	90.982	0.35452			37.841	0.53919	190.904	0.62396	191.514	0.5551	191.513	0.52726	191.824	0.52148	191.221	0.53562	192.146	0.53178	192.146	0.51051			101.642	0.65458	100.993	0.07406	100.742	0.02796	100.735	-0.02313	100.872	-0.04118	101.148	-0.049	100.88	-0.05164
37.904	0.53963	91.117	0.46228	90.782	0.40779	90.119	0.37235	90.497	0.37277	90.429	0.35837	91.129	0.36123	90.807	0.35353			37.904	0.53963	191.208	0.625	191.819	0.55591	191.817	0.52862	192.127	0.52291	191.525	0.53649	192.45	0.53297	192.45	0.51165			101.801	0.65461	101.155	0.07491	100.899	0.02881	100.892	-0.02338	101.036	-0.04082	101.304	-0.04919	101.044	-0.052
37.968	0.54007	90.946	0.46131	90.615	0.40714	89.947	0.37082	90.321	0.36978	90.254	0.35629	90.96	0.35879	90.639	0.35232			37.968	0.54007	191.512	0.62636	192.123	0.55665	192.121	0.52986	192.431	0.52435	191.83	0.53778	192.752	0.53394	192.752	0.51258			101.965	0.65494	101.311	0.07631	101.064	0.02904	101.056	-0.02221	101.196	-0.04058	101.467	-0.0494	101.203	-0.05156
38.031	0.54055	90.771	0.45864	90.442	0.40562	89.771	0.36856	90.153	0.36731	90.088	0.35564	90.785	0.35634	90.468	0.35169			38.031	0.54055	191.817	0.62785	192.426	0.55751	192.425	0.53129	192.735	0.52559	192.133	0.53964	193.056	0.53525	193.056	0.51384			102.122	0.65538	101.474	0.07636	101.222	0.03019	101.215	-0.0215	101.353	-0.03976	101.626	-0.05004	101.36	-0.0512
38.089	0.54103	90.605	0.45752	90.266	0.40307	89.604	0.36812	89.984	0.36715	89.915	0.35358	90.619	0.35574	90.291	0.34916			38.089	0.54103	192.121	0.6292	192.729	0.55836	192.728	0.53312	193.039	0.52676	192.438	0.54145	193.361	0.53644	193.361	0.51498			102.282	0.65665	101.634	0.07629	101.38	0.03182	101.373	-0.02095	101.516	-0.03929	101.782	-0.04967	101.523	-0.05125
38.146	0.54149	90.431	0.45664	90.101	0.40186	89.431	0.36624	89.808	0.36445	89.741	0.3506	90.446	0.35488	90.125	0.34803			38.146	0.54149	192.425	0.63088	193.032	0.55975	193.032	0.53479	193.343	0.52759	192.741	0.5431	193.664	0.53765	193.664	0.51615			102.447	0.65698	101.789	0.07753	101.543	0.03138	101.536	-0.02046	101.674	-0.03945	101.946	-0.0484	101.679	-0.05201
38.201	0.54195	90.256	0.45359	89.928	0.40076	89.258	0.36434	89.64	0.36312	89.574	0.34936	90.27	0.35228	89.955	0.34666			38.201	0.54195	192.728	0.63262	193.337	0.56088	193.336	0.5358	193.648	0.52829	193.045	0.54468	193.968	0.53845	193.968	0.51691			102.603	0.65693	101.954	0.07872	101.699	0.03083	101.692	-0.01968	101.832	-0.03891	102.107	-0.04882	101.838	-0.05243
38.258	0.54238	90.09	0.45265	89.754	0.39927	89.092	0.36312	89.469	0.36193	89.399	0.34779	90.104	0.3517	89.779	0.34419			38.258	0.54238	193.033	0.63397	193.642	0.56219	193.64	0.53646	193.952	0.52903	193.349	0.54574	194.271	0.53993	194.271	0.51834			102.765	0.65758	102.114	0.07942	101.859	0.03188	101.851	-0.01877	101.997	-0.03865	102.264	-0.0497	102.004	-0.05173
38.321	0.54283	89.917	0.45156	89.586	0.39749	88.919	0.36142	89.294	0.36066	89.228	0.34601	89.931	0.35043	89.611	0.34298			38.321	0.54283	193.336	0.63546	193.946	0.56363	193.945	0.53749	194.256	0.52966	193.654	0.54698	194.576	0.54152	194.576	0.51986			102.928	0.65773	102.271	0.07882	102.023	0.0333	102.016	-0.01798	102.155	-0.03819	102.427	-0.04903	102.162	-0.0517
38.386	0.54327	89.743	0.44852	89.412	0.39638	88.746	0.36016	89.128	0.35957	89.061	0.34612	89.756	0.34747	89.439	0.3415			38.386	0.54327	193.64	0.63601	194.25	0.56492	194.248	0.53782	194.559	0.53067	193.958	0.54776	194.881	0.5429	194.881	0.52119			103.084	0.65763	102.434	0.07971	102.181	0.03375	102.174	-0.01833	102.314	-0.03775	102.585	-0.04915	102.32	-0.05193
38.449	0.54373	89.576	0.44869	89.24	0.39476	88.58	0.35956	88.957	0.35795	88.887	0.344	89.588	0.34725	89.266	0.33972			38.449	0.54373	193.945	0.6372	194.554	0.5663	194.55	0.53856	194.863	0.53145	194.259	0.54889	195.185	0.54464	195.185	0.52285			103.248	0.65802	102.591	0.07998	102.341	0.03378	102.334	-0.0175	102.476	-0.03708	102.744	-0.04981	102.483	-0.05298
38.511	0.54419	89.402	0.44688	89.075	0.39396	88.404	0.35766	88.782	0.35532	88.717	0.34238	89.415	0.34481	89.1	0.3384			38.511	0.54419	194.248	0.63803	194.857	0.56735	194.853	0.53964	195.167	0.53198	194.563	0.54969	195.489	0.54577	195.489	0.52394			103.411	0.65841	102.751	0.08104	102.503	0.03415	102.496	-0.01641	102.632	-0.03659	102.91	-0.04968	102.639	-0.05222
38.568	0.54466	89.231	0.44401	88.902	0.39171	88.232	0.35648	88.616	0.3552	88.548	0.34209	89.244	0.34239	88.927	0.33691			38.568	0.54466	194.551	0.63895	195.162	0.56834	195.159	0.54053	195.472	0.53267	194.868	0.55022	195.792	0.54685	195.792	0.52498			103.566	0.65853	102.916	0.0818	102.658	0.03538	102.651	-0.01601	102.794	-0.03655	103.066	-0.04919	102.801	-0.05174
38.622	0.54513	89.064	0.44357	88.729	0.38917	88.065	0.35525	88.442	0.35388	88.371	0.3394	89.079	0.3419	88.753	0.33488			38.622	0.54513	194.856	0.64026	195.466	0.56914	195.465	0.54149	195.775	0.53409	195.174	0.55142	196.096	0.54821	196.096	0.52628			103.728	0.65892	103.072	0.08237	102.821	0.03609	102.814	-0.0159	102.958	-0.03604	103.223	-0.04819	102.965	-0.05156
38.679	0.54553	88.89	0.44091	88.561	0.38864	87.889	0.35276	88.268	0.35094	88.203	0.33781	88.904	0.33931	88.585	0.33449			38.679	0.54553	195.161	0.64168	195.768	0.5704	195.769	0.54211	196.077	0.53555	195.478	0.55286	196.399	0.54931	196.399	0.52734			103.887	0.65978	103.228	0.08281	102.984	0.03634	102.977	-0.01531	103.112	-0.0353	103.385	-0.04773	103.119	-0.05228
38.739	0.54595	88.719	0.4396	88.385	0.38799	87.719	0.35142	88.101	0.35039	88.035	0.33816	88.732	0.33806	88.409	0.33278			38.739	0.54595	195.465	0.64325	196.07	0.57129	196.072	0.5434	196.38	0.53724	195.781	0.55439	196.701	0.55104	196.701	0.52899			104.044	0.66004	103.39	0.08323	103.138	0.03739	103.131	-0.0139	103.272	-0.03434	103.541	-0.0483	103.278	-0.05179
38.803	0.5464	88.55	0.43889	88.215	0.38595	87.55	0.35018	87.927	0.34778	87.859	0.33493	88.564	0.3374	88.239	0.32943			38.803	0.5464	195.768	0.64479	196.375	0.57284	196.375	0.54498	196.687	0.53929	196.085	0.55513	197.004	0.55262	197.004	0.53052			104.211	0.66085	103.546	0.08402	103.298	0.03828	103.292	-0.01421	103.433	-0.03411	103.7	-0.04853	103.438	-0.05135
38.866	0.54686	88.373	0.43602	88.047	0.38467	87.373	0.34825	87.755	0.34583	87.691	0.33385	88.387	0.33588	88.073	0.3292			38.866	0.54686	196.072	0.64671	196.681	0.575	196.679	0.5473	196.992	0.54115	196.388	0.55626	197.313	0.55398	197.313	0.53182			104.372	0.66081	103.705	0.08517	103.458	0.03948	103.452	-0.01419	103.588	-0.03335	103.864	-0.04812	103.594	-0.051
38.928	0.54735	88.204	0.43465	87.871	0.38328	87.205	0.34672	87.588	0.34583	87.519	0.33337	88.218	0.33509	87.897	0.32819			38.928	0.54735	196.376	0.64809	196.986	0.5769	196.98	0.54907	197.296	0.54283	196.692	0.55787	197.618	0.55466	197.618	0.53247			104.528	0.6617	103.87	0.08612	103.615	0.03938	103.607	-0.01318	103.751	-0.03258	104.021	-0.04798	103.758	-0.05139
38.985	0.54781	88.036	0.43474	87.703	0.38163	87.036	0.34576	87.411	0.34352	87.341	0.3307	88.051	0.33354	87.728	0.32641			38.985	0.54781	196.68	0.65012	197.29	0.57864	197.284	0.55115	197.599	0.54455	196.995	0.55909	197.92	0.55415	197.92	0.53198			104.692	0.66312	104.027	0.08643	103.779	0.04003	103.771	-0.01235	103.913	-0.03164	104.18	-0.04812	103.921	-0.05143
39.041	0.54825	87.86	0.43257	87.532	0.38107	86.86	0.34355	87.24	0.34158	87.174	0.32905	87.876	0.33095	87.559	0.32519			39.041	0.54825	196.984	0.65196	197.594	0.58003	197.589	0.55269	197.902	0.54498	197.3	0.56029	198.223	0.55205	198.223	0.52997			104.849	0.66311	104.189	0.08679	103.94	0.03984	103.932	-0.01148	104.068	-0.03183	104.343	-0.04758	104.076	-0.05131
39.097	0.54868	87.693	0.43152	87.354	0.37933	86.692	0.34125	87.073	0.34134	87.004	0.32747	87.709	0.33142	87.382	0.32313			39.097	0.54868	197.288	0.6535	197.896	0.58035	197.896	0.55234	198.205	0.54374	197.604	0.561	198.527	0.54937	198.527	0.5274			105.007	0.66271	104.352	0.0877	104.096	0.04001	104.088	-0.01158	104.23	-0.03198	104.498	-0.04665	104.238	-0.05109
39.156	0.54912	87.522	0.42981	87.187	0.37785	86.521	0.34002	86.897	0.33957	86.829	0.32578	87.536	0.32938	87.212	0.32139			39.156	0.54912	197.592	0.65515	198.2	0.57922	198.201	0.55165	198.505	0.54124	197.907	0.56063	198.515	0.54589	198.515	0.52405			105.175	0.66343	104.506	0.0877	104.259	0.04054	104.251	-0.01082	104.389	-0.03184	104.661	-0.04675	104.398	-0.05073
39.222	0.54955	87.345	0.42765	87.018	0.37723	86.345	0.33899	86.727	0.3377	86.662	0.32615	87.357	0.32611	87.043	0.32106			39.222	0.54955	197.895	0.65479	198.503	0.57737	198.504	0.54969	198.5	0.53767	198.211	0.55919	198.212	0.54093	198.212	0.51929			105.334	0.66379	104.669	0.08806	104.416	0.04131	104.409	-0.00997	104.545	-0.03146	104.824	-0.04686	104.553	-0.05075
39.287	0.54998	87.177	0.42673	86.842	0.37477	86.179	0.33874	86.557	0.3372	86.49	0.32397	87.189	0.32533	86.868	0.31871			39.287	0.54998	198.198	0.65347	198.491	0.57411	198.491	0.54738	198.198	0.53348	198.515	0.55714	197.907	0.53557	197.907	0.51415			105.493	0.66381	104.832	0.0887	104.574	0.04175	104.565	-0.00994	104.712	-0.03063	104.98	-0.04701	104.72	-0.05034
39.348	0.55045	87.007	0.42507	86.675	0.37336	86.007	0.33697	86.381	0.33543	86.315	0.32125	87.02	0.32379	86.699	0.31741			39.348	0.55045	198.501	0.65037	198.188	0.56983	198.188	0.54376	197.892	0.52911	198.499	0.55299	197.603	0.52947	197.603	0.50829			105.657	0.6641	104.987	0.08919	104.74	0.04274	104.731	-0.0097	104.874	-0.03065	105.143	-0.04706	104.88	-0.05076
39.407	0.55091	86.831	0.42215	86.502	0.37185	85.833	0.33476	86.214	0.33399	86.149	0.32052	86.845	0.32167	86.528	0.31694			39.407	0.55091	198.491	0.64675	197.884	0.56576	197.884	0.53929	197.585	0.52501	198.196	0.54777	197.3	0.52297	197.3	0.50205			105.811	0.66517	105.15	0.08971	104.898	0.0428	104.891	-0.00906	105.03	-0.03121	105.303	-0.04685	105.036	-0.05144
39.463	0.55136	86.663	0.42135	86.327	0.36968	85.667	0.33402	86.046	0.33247	85.976	0.31847	86.678	0.32088	86.352	0.31423			39.463	0.55136	198.188	0.64242	197.58	0.56118	197.58	0.53459	197.283	0.52099	197.893	0.54295	196.997	0.51735	196.997	0.49666			105.973	0.66547	105.31	0.09036	105.055	0.04336	105.049	-0.00822	105.194	-0.03074	105.459	-0.04659	105.2	-0.05093
39.517	0.55179	86.491	0.41923	86.161	0.36912	85.493	0.33234	85.869	0.33036	85.803	0.31684	86.506	0.31873	86.185	0.31298			39.517	0.55179	197.884	0.6372	197.277	0.5565	197.279	0.52913	196.98	0.51667	197.588	0.53784	196.694	0.51259	196.694	0.49209			106.139	0.66563	105.466	0.09091	105.219	0.04474	105.213	-0.00791	105.351	-0.0306	105.623	-0.04557	105.357	-0.05056
39.576	0.55219	86.317	0.41759	85.99	0.36816	85.318	0.33015	85.702	0.3299	85.636	0.31638	86.33	0.31805	86.015	0.3108			39.576	0.55219	197.58	0.63231	196.974	0.55196	196.976	0.52468	196.677	0.51295	197.286	0.53209	196.39	0.50942	196.39	0.48905			106.295	0.6653	105.629	0.0916	105.376	0.04463	105.369	-0.00801	105.508	-0.02971	105.783	-0.04551	105.515	-0.05062
39.641	0.55262	86.15	0.41655	85.816	0.36576	85.153	0.32967	85.532	0.32839	85.46	0.31378	86.164	0.31763	85.84	0.30854			39.641	0.55262	197.277	0.62762	196.67	0.54795	196.671	0.52066	196.373	0.5096	196.983	0.52633	196.085	0.50652	196.085	0.48626			106.455	0.6658	105.789	0.09188	105.536	0.04522	105.529	-0.00728	105.673	-0.02828	105.94	-0.04569	105.68	-0.05124
39.705	0.55308	85.979	0.41448	85.649	0.36518	84.98	0.32856	85.355	0.32567	85.288	0.31312	85.993	0.31531	85.673	0.30866			39.705	0.55308	196.974	0.62292	196.366	0.54445	196.367	0.51771	196.069	0.50704	196.678	0.52214	195.781	0.50416	195.781	0.484			106.618	0.66696	105.946	0.09222	105.7	0.04672	105.693	-0.00567	105.83	-0.02795	106.103	-0.04569	105.837	-0.05102
39.768	0.55355	85.806	0.41377	85.474	0.36392	84.807	0.32652	85.188	0.3249	85.121	0.31318	85.819	0.31342	85.5	0.30761			39.768	0.55355	196.67	0.61847	196.062	0.54129	196.061	0.51473	195.765	0.50472	196.374	0.51901	195.478	0.50173	195.478	0.48166			106.773	0.66735	106.11	0.09325	105.855	0.04699	105.849	-0.00574	105.988	-0.02811	106.261	-0.0451	105.996	-0.05057
39.827	0.554	85.639	0.41382	85.301	0.36135	84.639	0.32612	85.017	0.32383	84.946	0.31022	85.652	0.31223	85.325	0.30503			39.827	0.554	196.365	0.61488	195.759	0.53889	195.757	0.51237	195.463	0.50224	196.07	0.5161	195.175	0.49907	195.175	0.47911			106.936	0.66754	106.267	0.09388	106.016	0.04755	106.009	-0.006	106.151	-0.02735	106.417	-0.04486	106.159	-0.0511
39.882	0.55445	85.463	0.4124	85.134	0.36123	84.464	0.3233	84.842	0.32119	84.776	0.30848	85.477	0.31077	85.16	0.30435			39.882	0.55445	196.061	0.61189	195.456	0.53647	195.455	0.50957	195.16	0.49948	195.767	0.51407	194.871	0.49632	194.871	0.47647			107.1	0.66844	106.424	0.09394	106.178	0.04788	106.171	-0.00577	106.307	-0.02701	106.581	-0.04424	106.314	-0.05153
39.938	0.55487	85.29	0.41079	84.96	0.3596	84.291	0.3208	84.675	0.32047	84.608	0.30721	85.304	0.31004	84.986	0.30302			39.938	0.55487	195.757	0.6095	195.151	0.53365	195.152	0.50611	194.854	0.49575	195.464	0.51175	194.567	0.49397	194.567	0.47422			107.256	0.66838	106.589	0.09472	106.333	0.04786	106.326	-0.00462	106.467	-0.02639	106.741	-0.04454	106.474	-0.05099
39.996	0.55528	85.124	0.40933	84.789	0.35807	84.125	0.32102	84.502	0.31912	84.433	0.30538	85.137	0.3076	84.813	0.30074			39.996	0.55528	195.455	0.60672	194.847	0.53103	194.848	0.50396	194.551	0.49303	195.16	0.50863	194.261	0.4917	194.261	0.47203			107.42	0.66753	106.748	0.09521	106.494	0.04845	106.486	-0.00368	106.632	-0.0261	106.899	-0.04348	106.639	-0.04999
40.059	0.5557	84.948	0.40732	84.621	0.35764	83.951	0.31965	84.328	0.31713	84.263	0.30406	84.963	0.30606	84.646	0.30024			40.059	0.5557	195.151	0.60347	194.544	0.52863	194.544	0.50162	194.246	0.49059	194.856	0.5057	193.957	0.4891	193.957	0.46954			107.581	0.66769	106.905	0.09548	106.658	0.04974	106.65	-0.00367	106.788	-0.0264	107.062	-0.04259	106.795	-0.04987
40.125	0.55614	84.778	0.40558	84.445	0.35534	83.781	0.3183	84.162	0.31584	84.096	0.30261	84.791	0.305	84.471	0.29867			40.125	0.55614	194.848	0.60057	194.239	0.52615	194.239	0.49971	193.941	0.48863	194.553	0.50301	193.653	0.48656	193.653	0.46709			107.738	0.66868	107.068	0.09572	106.815	0.04942	106.808	-0.00304	106.949	-0.0256	107.219	-0.04243	106.956	-0.04988
40.188	0.55659	84.61	0.40477	84.275	0.35382	83.612	0.31717	83.989	0.31341	83.92	0.30039	84.623	0.30371	84.299	0.29735			40.188	0.55659	194.544	0.59733	193.934	0.52384	193.934	0.49743	193.637	0.48673	194.248	0.49969	193.35	0.48404	193.35	0.46468			107.903	0.66901	107.225	0.09704	106.976	0.04968	106.969	-0.00265	107.111	-0.02475	107.38	-0.04198	107.117	-0.04977
40.247	0.55704	84.435	0.40293	84.108	0.35278	83.436	0.31512	83.816	0.31159	83.751	0.29922	84.448	0.30192	84.134	0.29678			40.247	0.55704	194.239	0.59478	193.631	0.52154	193.631	0.49511	193.334	0.48499	193.942	0.49699	193.047	0.48112	193.047	0.46188			108.064	0.66968	107.386	0.09827	107.136	0.05057	107.129	-0.00177	107.266	-0.02501	107.544	-0.04175	107.273	-0.04988
40.303	0.55749	84.265	0.40031	83.932	0.35092	83.267	0.31387	83.649	0.31193	83.58	0.29767	84.279	0.30047	83.959	0.29403			40.303	0.55749	193.933	0.59177	193.327	0.51902	193.328	0.49307	193.031	0.48297	193.639	0.49473	192.742	0.47889	192.742	0.45974			108.221	0.66962	107.55	0.09809	107.292	0.05212	107.285	-0.00145	107.43	-0.02464	107.699	-0.04206	107.437	-0.04909
40.357	0.55793	84.098	0.39936	83.763	0.35018	83.099	0.31221	83.473	0.3105	83.403	0.29584	84.113	0.29927	83.788	0.29303			40.357	0.55793	193.63	0.58947	193.024	0.51607	193.024	0.49111	192.726	0.48071	193.336	0.493	192.437	0.47697	192.437	0.45789			108.383	0.67103	107.705	0.09854	107.457	0.05319	107.45	-0.000365975	107.592	-0.02417	107.857	-0.04115	107.6	-0.04898
40.413	0.55835	83.923	0.39798	83.594	0.34922	82.923	0.31042	83.303	0.30853	83.236	0.29511	83.937	0.29774	83.62	0.29216			40.413	0.55835	193.327	0.58724	192.719	0.51364	192.719	0.48918	192.422	0.47901	193.032	0.49126	192.133	0.47454	192.133	0.45556			108.54	0.671	107.865	0.10001	107.617	0.05382	107.612	-2.64706e-05	107.746	-0.02402	108.018	-0.04038	107.754	-0.04906
40.475	0.55874	83.754	0.39731	83.418	0.34684	82.755	0.30989	83.136	0.3079	83.066	0.29398	83.767	0.29579	83.443	0.28996			40.475	0.55874	193.023	0.58532	192.415	0.51078	192.414	0.48688	192.118	0.47685	192.727	0.48914	191.831	0.47183	191.831	0.45296			108.699	0.67087	108.026	0.10093	107.772	0.05347	107.767	0.000494675	107.907	-0.02299	108.174	-0.04068	107.915	-0.0483
40.54	0.55916	83.584	0.39639	83.25	0.3464	82.583	0.30882	82.961	0.30567	82.891	0.29237	83.598	0.29478	83.274	0.28859			40.54	0.55916	192.719	0.58316	192.111	0.50855	192.111	0.48512	191.816	0.47492	192.422	0.487	191.527	0.4693	191.527	0.45053			108.865	0.67181	108.182	0.101	107.934	0.05463	107.927	0.00158	108.067	-0.02179	108.336	-0.0406	108.074	-0.04794
40.603	0.55962	83.407	0.39506	83.08	0.34512	82.406	0.30628	82.792	0.30506	82.725	0.29078	83.42	0.29304	83.106	0.28681			40.603	0.55962	192.414	0.58088	191.809	0.50663	191.808	0.48237	191.512	0.47261	192.119	0.48473	191.224	0.46689	191.224	0.44821			109.023	0.67286	108.344	0.10087	108.093	0.05574	108.085	0.00205	108.223	-0.02138	108.5	-0.03941	108.23	-0.04812
40.664	0.56008	83.239	0.39373	82.905	0.34321	82.24	0.3054	82.621	0.30426	82.552	0.28926	83.252	0.29095	82.931	0.28533			40.664	0.56008	192.111	0.57825	191.505	0.50506	191.505	0.48003	191.207	0.47026	191.817	0.48193	190.92	0.46472	190.92	0.44613			109.182	0.67326	108.507	0.10244	108.25	0.0556	108.242	0.00275	108.387	-0.02071	108.656	-0.03975	108.394	-0.04737
40.721	0.56053	83.069	0.3928	82.737	0.34182	82.069	0.30393	82.443	0.30146	82.376	0.28751	83.083	0.28965	82.762	0.28434			40.721	0.56053	191.808	0.57527	191.201	0.50333	191.202	0.47787	190.904	0.46846	191.513	0.47912	190.615	0.46263	190.615	0.44413			109.345	0.67384	108.662	0.10251	108.415	0.05632	108.407	0.00383	108.548	-0.02104	108.817	-0.03914	108.555	-0.04659
40.776	0.56096	82.893	0.39003	82.564	0.34031	81.894	0.30147	82.274	0.30028	82.21	0.28633	82.908	0.28867	82.59	0.28253			40.776	0.56096	191.504	0.57292	190.897	0.5014	190.896	0.47623	190.599	0.46644	191.209	0.47602	190.31	0.46077	190.31	0.44234			109.5	0.67394	108.823	0.10259	108.574	0.0563	108.567	0.00371	108.704	-0.02036	108.977	-0.03922	108.712	-0.04711
40.833	0.56136	82.726	0.38821	82.388	0.33916	81.727	0.30055	82.106	0.29955	82.037	0.28491	82.741	0.28715	82.414	0.28002			40.833	0.56136	191.201	0.57046	190.592	0.49993	190.591	0.47422	190.294	0.46478	190.905	0.47335	190.007	0.45863	190.007	0.44028			109.662	0.67328	108.984	0.10276	108.731	0.05712	108.723	0.00396	108.866	-0.01964	109.132	-0.03887	108.874	-0.0466
40.894	0.56179	82.553	0.38697	82.222	0.33825	81.554	0.29966	81.931	0.29635	81.863	0.28267	82.569	0.28641	82.247	0.27932			40.894	0.56179	190.897	0.56822	190.287	0.4982	190.286	0.47233	189.99	0.46268	190.6	0.47106	189.703	0.45616	189.703	0.43791			109.831	0.67328	109.14	0.10298	108.893	0.05776	108.884	0.00508	109.024	-0.01895	109.298	-0.03858	109.031	-0.04715
40.957	0.56221	82.378	0.38502	82.049	0.33603	81.379	0.29784	81.763	0.29485	81.696	0.28259	82.392	0.28419	82.075	0.27845			40.957	0.56221	190.591	0.56613	189.984	0.49672	189.983	0.47003	189.687	0.46038	190.295	0.46926	189.399	0.45361	189.399	0.43547			109.988	0.67337	109.306	0.10437	109.05	0.05813	109.041	0.00525	109.181	-0.01906	109.46	-0.03773	109.189	-0.04643
41.022	0.56265	82.212	0.38326	81.875	0.33447	81.213	0.29707	81.592	0.29424	81.521	0.28127	82.225	0.2829	81.899	0.27653			41.022	0.56265	190.286	0.56362	189.681	0.49477	189.68	0.46773	189.383	0.45771	189.992	0.46675	189.094	0.45179	189.094	0.43372			110.148	0.67426	109.467	0.10459	109.21	0.05871	109.2	0.00504	109.349	-0.01838	109.616	-0.03794	109.356	-0.04544
41.084	0.56308	82.039	0.38228	81.708	0.33377	81.04	0.29486	81.415	0.29275	81.349	0.27947	82.053	0.28193	81.734	0.27509			41.084	0.56308	189.983	0.56174	189.376	0.4926	189.376	0.46578	189.079	0.45497	189.689	0.46482	188.79	0.44998	188.79	0.43198			110.309	0.67469	109.622	0.10501	109.378	0.05906	109.368	0.00625	109.507	-0.01799	109.779	-0.03715	109.513	-0.04635
41.143	0.56354	81.865	0.37985	81.534	0.33316	80.867	0.29287	81.248	0.2923	81.182	0.27853	81.879	0.27979	81.563	0.27402			41.143	0.56354	189.681	0.55935	189.072	0.49069	189.071	0.46338	188.775	0.45308	189.385	0.46272	188.487	0.44802	188.487	0.4301			110.465	0.67476	109.786	0.10586	109.533	0.0594	109.526	0.00627	109.665	-0.01793	109.937	-0.03683	109.672	-0.04635
41.198	0.56397	81.698	0.38001	81.361	0.33117	80.7	0.29277	81.077	0.29044	81.008	0.27685	81.712	0.27882	81.387	0.27258			41.198	0.56397	189.376	0.55794	188.768	0.48823	188.768	0.46195	188.472	0.45131	189.08	0.46084	188.184	0.44606	188.184	0.42822			110.628	0.67489	109.944	0.10633	109.691	0.06042	109.686	0.0069	109.828	-0.01716	110.094	-0.03713	109.836	-0.04597
41.253	0.56438	81.524	0.37882	81.194	0.32988	80.525	0.2917	80.903	0.2885	80.837	0.27549	81.538	0.27762	81.222	0.27092			41.253	0.56438	189.071	0.5555	188.465	0.48633	188.465	0.4599	188.169	0.44924	188.776	0.4588	187.88	0.44409	187.88	0.42633			110.79	0.67591	110.1	0.10611	109.853	0.06172	109.848	0.00702	109.983	-0.01693	110.258	-0.03612	109.991	-0.0449
41.313	0.56479	81.351	0.37736	81.02	0.32882	80.353	0.28972	80.737	0.28844	80.669	0.2753	81.364	0.2755	81.049	0.26927			41.313	0.56479	188.767	0.55323	188.162	0.48378	188.161	0.45805	187.864	0.44767	188.473	0.45718	187.576	0.44237	187.576	0.42468			110.946	0.67633	110.265	0.10711	110.008	0.06179	110.003	0.00745	110.144	-0.01645	110.416	-0.03592	110.151	-0.04452
41.378	0.56518	81.185	0.37658	80.85	0.32773	80.186	0.28905	80.564	0.2866	80.493	0.27313	81.198	0.27508	80.875	0.26782			41.378	0.56518	188.464	0.55051	187.857	0.48144	187.857	0.45621	187.56	0.44613	188.17	0.45525	187.272	0.44053	187.272	0.42291			111.109	0.67667	110.423	0.10815	110.169	0.06176	110.164	0.00764	110.308	-0.0161	110.574	-0.03563	110.314	-0.04486
41.443	0.56562	81.011	0.37472	80.684	0.32672	80.011	0.28779	80.389	0.2849	80.324	0.27103	81.024	0.27275	80.708	0.26696			41.443	0.56562	188.162	0.54786	187.553	0.47901	187.553	0.45409	187.257	0.44443	187.866	0.45351	186.967	0.43862	186.967	0.42107			111.269	0.67713	110.581	0.10868	110.333	0.0622	110.327	0.00863	110.464	-0.0151	110.736	-0.03547	110.471	-0.04494
41.504	0.5661	80.839	0.37273	80.507	0.32486	79.841	0.28676	80.222	0.28432	80.155	0.27042	80.853	0.27065	80.532	0.26576			41.504	0.5661	187.858	0.54544	187.249	0.47656	187.249	0.45249	186.951	0.44265	187.562	0.45198	186.662	0.43711	186.662	0.41962			111.427	0.67852	110.744	0.10874	110.49	0.06302	110.483	0.00943	110.625	-0.01461	110.893	-0.03489	110.632	-0.04411
41.563	0.56652	80.672	0.37216	80.335	0.32263	79.673	0.28554	80.049	0.28269	79.98	0.26821	80.687	0.27051	80.36	0.26375			41.563	0.56652	187.553	0.54298	186.945	0.47452	186.944	0.45042	186.647	0.44137	187.258	0.45065	186.359	0.43542	186.359	0.418			111.592	0.67797	110.901	0.1091	110.652	0.06368	110.643	0.00881	110.786	-0.01455	111.052	-0.0338	110.793	-0.04348
41.618	0.56695	80.495	0.36934	80.168	0.32165	79.497	0.28245	79.876	0.28058	79.812	0.26707	80.51	0.269	80.192	0.26251			41.618	0.56695	187.249	0.54117	186.64	0.4724	186.639	0.44893	186.343	0.44038	186.953	0.44911	186.057	0.43334	186.057	0.41601			111.754	0.67781	111.06	0.10996	110.813	0.0631	110.805	0.00951	110.941	-0.01423	111.217	-0.03386	110.947	-0.04354
41.673	0.56737	80.325	0.36804	79.993	0.32022	79.328	0.28138	79.709	0.28021	79.642	0.26582	80.339	0.26692	80.018	0.26135			41.673	0.56737	186.945	0.53935	186.338	0.47103	186.337	0.44666	186.041	0.43847	186.648	0.44735	185.753	0.43082	185.753	0.41359			111.911	0.67882	111.225	0.11036	110.968	0.064	110.96	0.0103	111.103	-0.01404	111.374	-0.03377	111.109	-0.04421
41.733	0.56776	80.157	0.36775	79.824	0.3187	79.16	0.28106	79.535	0.27878	79.466	0.26363	80.171	0.26666	79.848	0.25934			41.733	0.56776	186.639	0.53792	186.034	0.46938	186.033	0.44513	185.737	0.43624	186.344	0.44496	185.447	0.42854	185.447	0.4114			112.074	0.67857	111.382	0.11076	111.13	0.06471	111.124	0.01115	111.267	-0.01303	111.534	-0.03392	111.273	-0.04348
41.798	0.56819	79.982	0.36522	79.653	0.31794	78.984	0.27848	79.363	0.27714	79.298	0.26288	79.996	0.2647	79.68	0.25868			41.798	0.56819	186.336	0.53598	185.729	0.46798	185.729	0.44292	185.431	0.43389	186.042	0.44221	185.143	0.42678	185.143	0.40971			112.232	0.6781	111.541	0.1106	111.293	0.06641	111.287	0.01174	111.423	-0.01319	111.698	-0.03291	111.429	-0.04375
41.862	0.56861	79.814	0.3639	79.476	0.31695	78.814	0.27765	79.197	0.27613	79.128	0.26209	79.826	0.26287	79.504	0.25677			41.862	0.56861	186.032	0.534	185.424	0.46613	185.424	0.44169	185.127	0.4319	185.738	0.43926	184.839	0.42517	184.839	0.40816			112.391	0.67908	111.704	0.11123	111.449	0.06584	111.443	0.01137	111.585	-0.01248	111.854	-0.03283	111.591	-0.04375
41.924	0.56902	79.644	0.36358	79.31	0.31544	78.644	0.27634	79.021	0.27381	78.952	0.25942	79.658	0.26183	79.335	0.25509			41.924	0.56902	185.728	0.53215	185.12	0.46428	185.12	0.44041	184.823	0.42984	185.433	0.43672	184.537	0.42355	184.537	0.40661			112.558	0.6796	111.86	0.11272	111.612	0.0662	111.606	0.01193	111.745	-0.01175	112.017	-0.03276	111.753	-0.04277
41.982	0.56947	79.468	0.36121	79.143	0.31474	78.467	0.27432	78.85	0.27316	78.785	0.25854	79.481	0.26006	79.167	0.25484			41.982	0.56947	185.424	0.52989	184.817	0.46252	184.817	0.43847	184.521	0.42837	185.129	0.43433	184.233	0.42147	184.233	0.40461			112.716	0.68028	112.022	0.11282	111.771	0.06659	111.764	0.013	111.902	-0.01185	112.18	-0.03225	111.91	-0.04172
42.038	0.5699	79.301	0.36087	78.967	0.31276	78.301	0.27387	78.684	0.27197	78.614	0.25703	79.313	0.25876	78.991	0.25173			42.038	0.5699	185.121	0.52762	184.514	0.46035	184.514	0.43738	184.218	0.42642	184.825	0.43263	183.928	0.41976	183.928	0.40297			112.874	0.67937	112.185	0.11374	111.928	0.06637	111.921	0.01347	112.066	-0.01136	112.334	-0.03202	112.075	-0.04208
42.094	0.57031	79.131	0.35971	78.799	0.31181	78.13	0.27207	78.507	0.26981	78.437	0.25544	79.145	0.25748	78.822	0.25063			42.094	0.57031	184.818	0.52502	184.211	0.45864	184.21	0.43542	183.913	0.42416	184.522	0.43072	183.626	0.41761	183.626	0.4009			113.036	0.68051	112.339	0.11405	112.093	0.0678	112.086	0.01414	112.226	-0.01059	112.494	-0.03101	112.234	-0.04141
42.151	0.57071	78.954	0.35782	78.627	0.31145	77.956	0.26967	78.336	0.26808	78.271	0.25489	78.969	0.25603	78.653	0.25014			42.151	0.57071	184.515	0.52279	183.907	0.45663	183.907	0.43319	183.609	0.42202	184.218	0.4296	183.322	0.41534	183.322	0.39873			113.192	0.68101	112.5	0.11492	112.252	0.06811	112.245	0.01478	112.382	-0.01034	112.654	-0.03066	112.388	-0.04129
42.214	0.5711	78.787	0.35707	78.451	0.3089	77.789	0.2693	78.167	0.26625	78.099	0.25278	78.801	0.25499	78.476	0.24811			42.214	0.5711	184.21	0.52021	183.604	0.45432	183.603	0.43055	183.306	0.41956	183.915	0.42826	183.017	0.41349	183.017	0.39695			113.354	0.68219	112.66	0.11553	112.407	0.06839	112.4	0.01526	112.543	-0.00983	112.81	-0.03024	112.549	-0.04029
42.278	0.57151	78.617	0.35546	78.284	0.30806	77.616	0.26835	77.992	0.2642	77.926	0.25146	78.631	0.25359	78.309	0.24724			42.278	0.57151	183.905	0.51823	183.299	0.45252	183.298	0.42825	183.002	0.4178	183.611	0.42676	182.712	0.41184	182.712	0.39537			113.519	0.68199	112.817	0.11597	112.569	0.0698	112.562	0.01618	112.701	-0.00934	112.973	-0.03022	112.707	-0.03949
42.341	0.57197	78.441	0.35338	78.111	0.30688	77.442	0.26598	77.825	0.26345	77.758	0.25046	78.454	0.25189	78.139	0.24612			42.341	0.57197	183.601	0.51636	182.993	0.45084	182.992	0.42608	182.698	0.4166	183.307	0.42545	182.408	0.40998	182.408	0.39358			113.676	0.68244	112.98	0.11705	112.726	0.06975	112.72	0.01642	112.858	-0.0087	113.134	-0.02907	112.865	-0.04
42.4	0.57241	78.275	0.35319	77.937	0.30432	77.274	0.26456	77.654	0.26237	77.583	0.24862	78.287	0.25069	77.964	0.24351			42.4	0.57241	183.297	0.51491	182.689	0.44917	182.689	0.42413	182.392	0.41489	183.002	0.42329	182.103	0.40786	182.103	0.39154			113.837	0.68276	113.142	0.11788	112.885	0.07094	112.878	0.01709	113.024	-0.00738	113.289	-0.02931	113.03	-0.03998
42.457	0.57283	78.102	0.35094	77.77	0.30316	77.101	0.26314	77.477	0.2602	77.41	0.24673	78.115	0.24932	77.796	0.24271			42.457	0.57283	182.993	0.51338	182.385	0.4475	182.386	0.42206	182.088	0.41323	182.698	0.42132	181.8	0.40589	181.8	0.38966			114	0.68333	113.297	0.11733	113.051	0.07188	113.043	0.01797	113.182	-0.00777	113.451	-0.02871	113.188	-0.03906
42.513	0.57322	77.927	0.34943	77.596	0.30271	76.926	0.26116	77.31	0.25982	77.244	0.24624	77.941	0.2472	77.623	0.24142			42.513	0.57322	182.69	0.51141	182.081	0.44525	182.083	0.42019	181.784	0.41109	182.394	0.41901	181.497	0.4044	181.497	0.38823			114.154	0.6827	113.459	0.11842	113.208	0.07288	113.2	0.01725	113.338	-0.00772	113.611	-0.02749	113.345	-0.03915
42.569	0.57363	77.76	0.34861	77.422	0.30117	76.76	0.26029	77.138	0.25858	77.069	0.24448	77.774	0.24643	77.449	0.23874			42.569	0.57363	182.387	0.50985	181.778	0.44293	181.778	0.41889	181.48	0.40876	182.089	0.41706	181.193	0.40275	181.193	0.38664			114.317	0.68359	113.618	0.11886	113.367	0.07266	113.358	0.01821	113.501	-0.00685	113.767	-0.02797	113.509	-0.03929
42.631	0.57402	77.586	0.34652	77.256	0.30039	76.586	0.25902	76.963	0.25552	76.898	0.24269	77.6	0.24489	77.282	0.23836			42.631	0.57402	182.082	0.50757	181.474	0.4402	181.473	0.41755	181.178	0.40708	181.786	0.41514	180.89	0.40101	180.89	0.38497			114.483	0.68503	113.775	0.1194	113.529	0.07345	113.522	0.01937	113.657	-0.00641	113.934	-0.02786	113.665	-0.04006
42.696	0.57445	77.414	0.345	77.082	0.29911	76.414	0.25797	76.797	0.25465	76.729	0.2418	77.426	0.24295	77.109	0.23623			42.696	0.57445	181.777	0.50555	181.171	0.43755	181.17	0.41648	180.875	0.40578	181.482	0.41369	180.587	0.39896	180.587	0.38301			114.64	0.68532	113.941	0.11948	113.684	0.07409	113.677	0.02003	113.817	-0.00627	114.093	-0.02748	113.826	-0.03859
42.759	0.57486	77.247	0.34366	76.91	0.29691	76.248	0.25674	76.624	0.25411	76.554	0.23963	77.259	0.24146	76.935	0.23444			42.759	0.57486	181.473	0.50363	180.868	0.43579	180.868	0.41487	180.572	0.40403	181.179	0.4121	180.282	0.39739	180.282	0.38149			114.802	0.68542	114.099	0.11892	113.846	0.07447	113.838	0.01957	113.985	-0.00558	114.251	-0.02732	113.993	-0.03851
42.821	0.5753	77.071	0.3421	76.742	0.29684	76.073	0.25451	76.449	0.25272	76.384	0.23891	77.086	0.24053	76.768	0.23394			42.821	0.5753	181.171	0.5018	180.564	0.43443	180.564	0.41336	180.268	0.4029	180.876	0.4104	179.977	0.39556	179.977	0.37974			114.962	0.68635	114.258	0.11951	114.011	0.07424	114.004	0.01954	114.142	-0.00528	114.415	-0.0271	114.148	-0.03825
42.878	0.57575	76.898	0.34096	76.567	0.29485	75.901	0.25279	76.283	0.25185	76.217	0.23725	76.913	0.23824	76.594	0.2318			42.878	0.57575	180.868	0.49993	180.259	0.43319	180.259	0.41153	179.963	0.40151	180.573	0.40903	179.673	0.39365	179.673	0.3779			115.118	0.68596	114.423	0.12069	114.167	0.0748	114.159	0.02018	114.302	-0.00496	114.57	-0.02647	114.308	-0.03819
42.933	0.57614	76.73	0.33984	76.397	0.29306	75.734	0.25177	76.11	0.25031	76.041	0.23508	76.746	0.23778	76.421	0.23086			42.933	0.57614	180.563	0.49867	179.955	0.43198	179.955	0.41005	179.657	0.40059	180.268	0.40707	179.369	0.39188	179.369	0.3762			115.282	0.68679	114.579	0.12074	114.328	0.07469	114.319	0.02079	114.464	-0.00497	114.729	-0.02686	114.47	-0.03679
42.988	0.57655	76.555	0.33803	76.229	0.29257	75.558	0.25015	75.937	0.24835	75.872	0.23418	76.571	0.23747	76.254	0.22976			42.988	0.57655	180.259	0.49713	179.651	0.43099	179.65	0.40808	179.353	0.39922	179.963	0.40566	179.066	0.39041	179.066	0.37479			115.444	0.68641	114.737	0.12141	114.489	0.07562	114.482	0.02065	114.619	-0.0043	114.893	-0.02676	114.625	-0.03749
43.048	0.57694	76.386	0.33614	76.053	0.2901	75.388	0.24929	75.771	0.24752	75.702	0.23409	76.399	0.23517	76.08	0.22781			43.048	0.57694	179.955	0.49513	179.346	0.42969	179.346	0.40644	179.05	0.39866	179.658	0.40375	178.762	0.38905	178.762	0.37349			115.601	0.68748	114.901	0.12196	114.644	0.07631	114.638	0.02128	114.781	-0.00367	115.05	-0.02579	114.787	-0.0371
43.112	0.57733	76.219	0.33512	75.884	0.28934	75.22	0.24833	75.596	0.24634	75.526	0.23273	76.232	0.23435	75.909	0.22768			43.112	0.57733	179.65	0.49362	179.043	0.42876	179.042	0.40501	178.746	0.39789	179.354	0.40169	178.458	0.38724	178.458	0.37175			115.763	0.68796	115.056	0.12256	114.807	0.0764	114.8	0.02194	114.943	-0.00328	115.21	-0.02574	114.949	-0.03646
43.177	0.57775	76.043	0.33345	75.715	0.28846	75.044	0.24611	75.423	0.24533	75.358	0.23032	76.057	0.23297	75.742	0.2266			43.177	0.57775	179.345	0.49218	178.74	0.42746	178.739	0.40344	178.442	0.39637	179.052	0.40015	178.154	0.3853	178.154	0.36989			115.922	0.68824	115.215	0.12334	114.968	0.0776	114.962	0.02299	115.098	-0.00309	115.374	-0.02484	115.105	-0.03581
43.239	0.57819	75.874	0.33315	75.539	0.2864	74.876	0.24521	75.257	0.24446	75.188	0.22918	75.887	0.23089	75.564	0.22381			43.239	0.57819	179.042	0.4907	178.435	0.42547	178.436	0.40199	178.138	0.394	178.748	0.39839	177.849	0.38363	177.849	0.36829			116.081	0.68775	115.377	0.12382	115.125	0.07878	115.118	0.0229	115.26	-0.00287	115.528	-0.0249	115.267	-0.03548
43.297	0.57862	75.706	0.33195	75.37	0.28485	74.706	0.24453	75.082	0.24247	75.013	0.22771	75.718	0.2303	75.394	0.22321			43.297	0.57862	178.739	0.48885	178.131	0.42412	178.131	0.39987	177.833	0.3916	178.443	0.3972	177.545	0.38178	177.545	0.3665			116.245	0.68868	115.531	0.12369	115.287	0.07869	115.279	0.02326	115.42	-0.00238	115.688	-0.02416	115.426	-0.0362
43.352	0.57902	75.528	0.33046	75.201	0.28472	74.529	0.24184	74.911	0.24076	74.846	0.22695	75.541	0.22824	75.227	0.22165			43.352	0.57902	178.435	0.48669	177.826	0.42178	177.826	0.39889	177.529	0.38976	178.14	0.39536	177.242	0.38025	177.242	0.36504			116.406	0.68894	115.694	0.1249	115.445	0.07938	115.438	0.02386	115.576	-0.00198	115.853	-0.0238	115.582	-0.03611
43.406	0.57942	75.36	0.3292	75.026	0.28265	74.362	0.24143	74.743	0.2395	74.675	0.22509	75.374	0.22665	75.052	0.21964			43.406	0.57942	178.131	0.48499	177.523	0.41983	177.523	0.39701	177.227	0.38764	177.835	0.39389	176.939	0.37844	176.939	0.3633			116.566	0.68898	115.861	0.12534	115.601	0.07967	115.594	0.02423	115.739	-0.00167	116.008	-0.02349	115.746	-0.03519
43.466	0.57979	75.19	0.32837	74.858	0.28183	74.192	0.24083	74.567	0.23705	74.499	0.22337	75.205	0.22622	74.883	0.21882			43.466	0.57979	177.826	0.4835	177.22	0.41783	177.219	0.39522	176.923	0.38608	177.531	0.39182	176.636	0.37685	176.636	0.36177			116.729	0.68963	116.018	0.12597	115.766	0.08013	115.759	0.0251	115.902	-0.000478885	116.169	-0.02305	115.909	-0.03463
43.532	0.58019	75.016	0.32658	74.688	0.28105	74.018	0.23853	74.397	0.23564	74.332	0.22218	75.03	0.22393	74.713	0.21742			43.532	0.58019	177.523	0.48185	176.916	0.4161	176.916	0.39322	176.619	0.38418	177.228	0.38959	176.331	0.37556	176.331	0.36053			116.886	0.68998	116.179	0.12572	115.928	0.08018	115.92	0.02574	116.058	-0.000243715	116.332	-0.02312	116.066	-0.03501
43.597	0.58061	74.848	0.32524	74.511	0.27851	73.851	0.2377	74.23	0.23474	74.161	0.22097	74.862	0.2222	74.537	0.21555			43.597	0.58061	177.22	0.48026	176.612	0.41501	176.612	0.39185	176.316	0.38241	176.924	0.38685	176.026	0.37425	176.026	0.35928			117.047	0.69044	116.339	0.12563	116.086	0.07974	116.077	0.02579	116.221	0.000353189	116.489	-0.02299	116.228	-0.03522
43.659	0.58104	74.676	0.32473	74.344	0.27772	73.678	0.23621	74.054	0.23277	73.986	0.21879	74.691	0.22221	74.369	0.21481			43.659	0.58104	176.915	0.47879	176.309	0.41362	176.308	0.39046	176.011	0.38088	176.621	0.38494	175.721	0.37278	175.721	0.35787			117.212	0.69202	116.494	0.12667	116.248	0.08077	116.24	0.0265	116.379	0.000814272	116.653	-0.02241	116.386	-0.03398
43.718	0.58147	74.502	0.32184	74.175	0.27626	73.502	0.23395	73.886	0.23184	73.82	0.21723	74.514	0.219	74.201	0.21359			43.718	0.58147	176.611	0.47685	176.003	0.41138	176.003	0.38858	175.706	0.37888	176.317	0.38328	175.417	0.37125	175.417	0.3564			117.369	0.69098	116.659	0.12744	116.405	0.08119	116.397	0.02613	116.537	0.000501579	116.814	-0.02178	116.543	-0.03411
43.773	0.58187	74.336	0.32106	74	0.27484	73.336	0.2333	73.716	0.23069	73.646	0.21653	74.348	0.21831	74.025	0.21173			43.773	0.58187	176.308	0.47537	175.699	0.40932	175.699	0.3872	175.402	0.37777	176.012	0.38155	175.114	0.36982	175.114	0.35503			117.528	0.6918	116.82	0.12816	116.563	0.08239	116.556	0.02717	116.702	0.0012	116.968	-0.02155	116.709	-0.03425
43.828	0.58227	74.165	0.3196	73.833	0.27393	73.164	0.23266	73.539	0.22861	73.472	0.21457	74.178	0.21761	73.857	0.21062			43.828	0.58227	176.004	0.47358	175.395	0.40766	175.395	0.38571	175.099	0.3762	175.707	0.38043	174.811	0.36768	174.811	0.35297			117.69	0.69211	116.974	0.12786	116.729	0.08304	116.722	0.02824	116.86	0.00198	117.128	-0.02136	116.867	-0.03391
43.888	0.58266	73.99	0.31683	73.66	0.27261	72.99	0.23114	73.371	0.22776	73.305	0.2143	74.002	0.21495	73.686	0.20927			43.888	0.58266	175.699	0.47167	175.092	0.40597	175.091	0.38434	174.796	0.37459	175.403	0.37907	174.507	0.36573	174.507	0.3511			117.846	0.6929	117.136	0.12922	116.885	0.08259	116.879	0.02872	117.017	0.0022	117.287	-0.02183	117.024	-0.03342
43.951	0.58305	73.823	0.31608	73.485	0.27137	72.823	0.22987	73.2	0.22704	73.13	0.2117	73.835	0.21433	73.51	0.20831			43.951	0.58305	175.395	0.46951	174.788	0.40464	174.788	0.38236	174.492	0.37265	175.1	0.37807	174.202	0.36356	174.202	0.34901			118.008	0.69339	117.294	0.12975	117.043	0.08361	117.036	0.02836	117.179	0.00342	117.444	-0.02063	117.186	-0.03353
44.014	0.58343	73.649	0.31515	73.318	0.27095	72.647	0.22777	73.026	0.22515	72.959	0.20952	73.662	0.21302	73.343	0.2066			44.014	0.58343	175.091	0.46755	174.485	0.4036	174.484	0.38068	174.188	0.37094	174.797	0.37703	173.899	0.36176	173.899	0.34729			118.173	0.69429	117.451	0.13014	117.205	0.08389	117.198	0.02933	117.334	0.00351	117.609	-0.01964	117.341	-0.03343
44.078	0.58387	73.474	0.31396	73.145	0.26942	72.474	0.22639	72.86	0.22367	72.792	0.20945	73.488	0.21037	73.17	0.20472			44.078	0.58387	174.789	0.46577	174.181	0.402	174.181	0.3793	173.884	0.36936	174.493	0.37562	173.596	0.36018	173.596	0.34577			118.329	0.69418	117.616	0.13151	117.361	0.08514	117.354	0.03042	117.492	0.00388	117.768	-0.0197	117.501	-0.03241
44.137	0.58431	73.307	0.31297	72.973	0.26682	72.308	0.22537	72.686	0.22226	72.616	0.20803	73.322	0.20996	72.997	0.20323			44.137	0.58431	174.485	0.4645	173.876	0.40066	173.876	0.37793	173.58	0.36806	174.188	0.37398	173.292	0.35843	173.292	0.34409			118.49	0.69477	117.775	0.1316	117.521	0.08585	117.514	0.03189	117.658	0.00419	117.925	-0.01937	117.666	-0.03159
44.193	0.58472	73.132	0.3112	72.804	0.26723	72.134	0.22332	72.511	0.22115	72.445	0.20593	73.148	0.20847	72.831	0.20164			44.193	0.58472	174.181	0.46312	173.573	0.39893	173.573	0.37612	173.275	0.36701	173.884	0.37201	172.988	0.35698	172.988	0.3427			118.653	0.69505	117.932	0.13166	117.686	0.08653	117.679	0.03202	117.815	0.00457	118.088	-0.01936	117.822	-0.03202
44.248	0.5851	72.962	0.30905	72.628	0.26569	71.963	0.22214	72.344	0.21996	72.278	0.2053	72.975	0.20615	72.655	0.20062			44.248	0.5851	173.876	0.46162	173.269	0.39705	173.269	0.37401	172.971	0.36547	173.581	0.36985	172.685	0.3558	172.685	0.34156			118.808	0.69561	118.095	0.13212	117.842	0.08657	117.834	0.03166	117.975	0.00509	118.245	-0.01849	117.98	-0.03166
44.306	0.58546	72.795	0.30883	72.457	0.26395	71.794	0.22163	72.171	0.21785	72.102	0.20395	72.808	0.20589	72.482	0.1986			44.306	0.58546	173.572	0.4601	172.966	0.39564	172.967	0.3732	172.668	0.3636	173.277	0.36754	172.38	0.3544	172.38	0.34023			118.972	0.69558	118.252	0.13282	118.002	0.08658	117.994	0.03206	118.138	0.00606	118.404	-0.01803	118.143	-0.03145
44.369	0.58588	72.618	0.30721	72.289	0.26239	71.618	0.2195	71.998	0.21575	71.932	0.20174	72.633	0.20404	72.316	0.19732			44.369	0.58588	173.268	0.45873	172.662	0.39369	172.663	0.37143	172.364	0.36108	172.974	0.36548	172.075	0.35308	172.075	0.33896			119.136	0.69599	118.412	0.13301	118.163	0.08737	118.157	0.03315	118.292	0.00652	118.57	-0.0179	118.299	-0.03108
44.434	0.58628	72.447	0.30522	72.114	0.26014	71.448	0.21791	71.831	0.2151	71.763	0.20121	72.462	0.20264	72.142	0.19628			44.434	0.58628	172.965	0.45717	172.357	0.39159	172.357	0.37015	172.06	0.3594	172.671	0.36365	171.771	0.35174	171.771	0.33767			119.293	0.69669	118.578	0.13349	118.318	0.08779	118.31	0.03368	118.454	0.00637	118.727	-0.01742	118.463	-0.03092
44.497	0.58668	72.28	0.30476	71.944	0.25879	71.28	0.21695	71.657	0.21386	71.586	0.19907	72.294	0.20148	71.969	0.19503			44.497	0.58668	172.661	0.45553	172.053	0.38994	172.051	0.36832	171.756	0.35785	172.366	0.36255	171.467	0.35005	171.467	0.33605			119.456	0.69718	118.734	0.13311	118.483	0.08877	118.474	0.03322	118.62	0.00657	118.887	-0.01753	118.628	-0.03108
44.556	0.5871	72.104	0.30176	71.776	0.25853	71.105	0.21511	71.484	0.21184	71.418	0.19838	72.119	0.1985	71.801	0.19433			44.556	0.5871	172.356	0.4529	171.749	0.38827	171.747	0.36767	171.453	0.35649	172.061	0.3613	171.164	0.34825	171.164	0.33432			119.615	0.69715	118.893	0.13412	118.646	0.08927	118.638	0.03392	118.776	0.00669	119.049	-0.01694	118.783	-0.03075
44.613	0.58752	71.934	0.30151	71.6	0.25656	70.936	0.21416	71.316	0.21125	71.249	0.19734	71.949	0.19783	71.625	0.19238			44.613	0.58752	172.051	0.45065	171.446	0.38719	171.444	0.36592	171.149	0.35544	171.756	0.3601	170.861	0.34661	170.861	0.33274			119.771	0.69776	119.056	0.13569	118.8	0.08968	118.791	0.03444	118.938	0.00668	119.204	-0.01667	118.945	-0.03035
44.668	0.5879	71.765	0.30055	71.431	0.25498	70.766	0.21323	71.142	0.20934	71.074	0.19399	71.78	0.19767	71.455	0.19035			44.668	0.5879	171.748	0.44854	171.141	0.38643	171.141	0.36453	170.845	0.35432	171.453	0.35871	170.556	0.34457	170.556	0.33078			119.937	0.69787	119.211	0.13523	118.963	0.09042	118.953	0.03441	119.098	0.00705	119.365	-0.01635	119.105	-0.03043
44.724	0.58828	71.589	0.29821	71.263	0.25462	70.589	0.21115	70.972	0.20744	70.907	0.19357	71.603	0.19516	71.289	0.18957			44.724	0.58828	171.445	0.44628	170.838	0.38534	170.838	0.36264	170.54	0.35307	171.15	0.35684	170.252	0.3429	170.252	0.32919			120.097	0.69884	119.372	0.135	119.123	0.09111	119.117	0.03514	119.252	0.00752	119.529	-0.01638	119.26	-0.03054
44.787	0.58866	71.42	0.29718	71.087	0.25276	70.422	0.20924	70.804	0.20669	70.735	0.19201	71.432	0.1935	71.114	0.18798			44.787	0.58866	171.141	0.44398	170.533	0.38387	170.533	0.36143	170.237	0.35192	170.847	0.35509	169.949	0.34087	169.949	0.32724			120.254	0.69893	119.536	0.13567	119.279	0.09069	119.274	0.03575	119.415	0.00829	119.685	-0.01637	119.423	-0.02968
44.851	0.58905	71.252	0.29662	70.918	0.25243	70.253	0.20802	70.627	0.20538	70.559	0.18969	71.264	0.19225	70.944	0.18604			44.851	0.58905	170.837	0.44239	170.229	0.3825	170.229	0.3603	169.934	0.3512	170.542	0.35334	169.645	0.33928	169.645	0.32571			120.417	0.69932	119.692	0.13695	119.443	0.09085	119.438	0.03619	119.577	0.00923	119.846	-0.01609	119.584	-0.03001
44.913	0.58947	71.076	0.29416	70.748	0.25117	70.078	0.20613	70.458	0.20397	70.392	0.18915	71.089	0.19084	70.774	0.185			44.913	0.58947	170.532	0.44103	169.927	0.3804	169.926	0.35867	169.629	0.35043	170.238	0.35161	169.341	0.33758	169.341	0.32408			120.576	0.69931	119.853	0.13695	119.602	0.09204	119.597	0.03625	119.734	0.00985	120.007	-0.01572	119.74	-0.02954
44.974	0.58988	70.909	0.29327	70.571	0.24881	69.911	0.20515	70.29	0.2031	70.22	0.1878	70.922	0.19013	70.597	0.18335			44.974	0.58988	170.229	0.44019	169.623	0.3781	169.623	0.35724	169.326	0.34955	169.935	0.34994	169.038	0.33602	169.038	0.32258			120.735	0.69916	120.014	0.13707	119.759	0.09225	119.753	0.03698	119.897	0.0097	120.162	-0.01571	119.903	-0.02945
45.031	0.59031	70.738	0.29193	70.404	0.24827	69.739	0.20435	70.114	0.20161	70.047	0.18573	70.752	0.18836	70.429	0.18171			45.031	0.59031	169.926	0.43966	169.319	0.3762	169.318	0.3557	169.021	0.3476	169.631	0.34847	168.733	0.33436	168.733	0.32099			120.901	0.69982	120.169	0.13742	119.922	0.09232	119.915	0.03791	120.055	0.01048	120.324	-0.01509	120.061	-0.02813
45.086	0.59069	70.562	0.29015	70.234	0.24735	69.563	0.20272	69.946	0.19981	69.88	0.18519	70.575	0.18656	70.259	0.18079			45.086	0.59069	169.622	0.43847	169.015	0.37406	169.013	0.35397	168.717	0.34567	169.327	0.34669	168.428	0.33311	168.428	0.31978			121.06	0.70042	120.332	0.13812	120.08	0.09239	120.073	0.0385	120.21	0.01081	120.488	-0.01449	120.218	-0.02851
45.142	0.59106	70.395	0.28948	70.06	0.24477	69.397	0.20175	69.778	0.19903	69.707	0.18407	70.408	0.18611	70.085	0.17836			45.142	0.59106	169.318	0.4366	168.71	0.37285	168.71	0.35226	168.413	0.34393	169.023	0.34581	168.124	0.33175	168.124	0.31848			121.219	0.6998	120.495	0.13869	120.237	0.09307	120.23	0.03831	120.375	0.01194	120.644	-0.01448	120.383	-0.02788
45.204	0.59141	70.223	0.28825	69.892	0.24365	69.226	0.19987	69.601	0.19727	69.533	0.18176	70.238	0.18516	69.918	0.1778			45.204	0.59141	169.013	0.43501	168.406	0.37138	168.406	0.35085	168.109	0.34241	168.719	0.3447	167.821	0.33053	167.821	0.31731			121.383	0.70038	120.65	0.13826	120.403	0.0936	120.395	0.03847	120.536	0.01152	120.806	-0.01421	120.543	-0.02752
45.268	0.59182	70.049	0.28658	69.72	0.24227	69.051	0.19799	69.433	0.19581	69.367	0.18203	70.064	0.18258	69.746	0.1776			45.268	0.59182	168.709	0.43324	168.101	0.36989	168.102	0.35007	167.806	0.34136	168.414	0.34361	167.518	0.32962	167.518	0.31644			121.539	0.70061	120.813	0.13953	120.562	0.0938	120.554	0.03922	120.694	0.01199	120.966	-0.01332	120.7	-0.02814
45.334	0.59222	69.883	0.28593	69.546	0.24026	68.883	0.19743	69.264	0.19452	69.193	0.18017	69.896	0.1811	69.57	0.17472			45.334	0.59222	168.405	0.43185	167.798	0.36905	167.797	0.34889	167.501	0.33996	168.11	0.34253	167.214	0.32815	167.214	0.31502			121.701	0.70093	120.972	0.14075	120.721	0.09422	120.713	0.03973	120.857	0.01205	121.123	-0.01298	120.863	-0.02748
45.395	0.59261	69.709	0.2843	69.381	0.24075	68.709	0.1958	69.087	0.19274	69.019	0.17851	69.723	0.18008	69.403	0.17438			45.395	0.59261	168.1	0.43008	167.494	0.36846	167.495	0.34807	167.198	0.33875	167.806	0.34109	166.91	0.32687	166.91	0.31379			121.866	0.70125	121.13	0.14115	120.884	0.09534	120.876	0.04033	121.013	0.01147	121.289	-0.0124	121.02	-0.02781
45.453	0.59302	69.535	0.28318	69.209	0.23838	68.535	0.19368	68.919	0.19222	68.853	0.17749	69.548	0.17898	69.232	0.17252			45.453	0.59302	167.797	0.42815	167.191	0.36698	167.191	0.34586	166.894	0.33704	167.503	0.33913	166.606	0.32562	166.606	0.3126			122.022	0.70135	121.295	0.14163	121.04	0.09594	121.032	0.04038	121.172	0.01265	121.448	-0.01242	121.18	-0.02674
45.509	0.5934	69.369	0.28242	69.034	0.23643	68.369	0.19288	68.747	0.19028	68.678	0.17535	69.382	0.17736	69.057	0.17034			45.509	0.5934	167.494	0.42654	166.886	0.36566	166.887	0.34486	166.59	0.3352	167.199	0.33696	166.302	0.32376	166.302	0.31081			122.182	0.70191	121.454	0.14209	121.201	0.09568	121.192	0.04068	121.338	0.01379	121.603	-0.01245	121.345	-0.02617
45.563	0.59377	69.196	0.28114	68.866	0.23657	68.195	0.19157	68.572	0.18857	68.506	0.17443	69.21	0.17533	68.891	0.17006			45.563	0.59377	167.191	0.42543	166.583	0.36359	166.583	0.34354	166.287	0.33303	166.896	0.33565	165.998	0.32215	165.998	0.30926			122.343	0.70265	121.609	0.14251	121.365	0.09591	121.357	0.04142	121.493	0.01375	121.765	-0.01257	121.5	-0.02667
45.622	0.59413	69.023	0.27877	68.691	0.23478	68.024	0.18957	68.405	0.18792	68.339	0.17258	69.036	0.17321	68.718	0.16811			45.622	0.59413	166.887	0.42434	166.279	0.36154	166.279	0.3427	165.982	0.33158	166.591	0.33416	165.695	0.32049	165.695	0.30767			122.499	0.70377	121.77	0.14312	121.518	0.09718	121.513	0.04173	121.652	0.01434	121.922	-0.01148	121.658	-0.02548
45.687	0.59452	68.857	0.27801	68.519	0.23347	67.856	0.18928	68.233	0.18644	68.164	0.17028	68.869	0.17316	68.544	0.16616			45.687	0.59452	166.583	0.42311	165.975	0.35986	165.975	0.34093	165.679	0.33053	166.288	0.33292	165.392	0.31911	165.392	0.30635			122.663	0.70445	121.927	0.14315	121.676	0.09763	121.671	0.04229	121.814	0.01483	122.08	-0.01087	121.82	-0.02498
45.752	0.59492	68.681	0.27649	68.353	0.23267	67.68	0.18749	68.06	0.18364	67.995	0.16967	68.694	0.17205	68.378	0.16604			45.752	0.59492	166.279	0.42162	165.672	0.3582	165.672	0.3394	165.376	0.32909	165.983	0.33155	165.086	0.31752	165.086	0.30482			122.826	0.70413	122.086	0.14385	121.836	0.09798	121.832	0.04307	121.969	0.0152	122.244	-0.01029	121.975	-0.02485
45.814	0.59533	68.509	0.27534	68.178	0.23055	67.51	0.18571	67.893	0.18256	67.825	0.16878	68.522	0.16973	68.204	0.16372			45.814	0.59533	165.974	0.42007	165.369	0.35657	165.368	0.33729	165.071	0.32766	165.679	0.33049	164.782	0.31618	164.782	0.30354			122.981	0.70465	122.25	0.1451	121.992	0.09804	121.987	0.04358	122.13	0.01643	122.401	-0.01033	122.137	-0.02459
45.873	0.59573	68.342	0.27369	68.007	0.22955	67.342	0.18497	67.719	0.18142	67.648	0.16647	68.356	0.16871	68.033	0.16131			45.873	0.59573	165.671	0.41833	165.064	0.35543	165.063	0.33532	164.766	0.32611	165.376	0.32937	164.478	0.31432	164.478	0.30174			123.145	0.70562	122.408	0.14471	122.155	0.09911	122.149	0.04461	122.295	0.01638	122.559	-0.01019	122.301	-0.02381
45.928	0.59615	68.167	0.2717	67.839	0.22944	67.165	0.1829	67.546	0.17988	67.479	0.1646	68.181	0.16766	67.865	0.16082			45.928	0.59615	165.368	0.41591	164.758	0.35384	164.759	0.33368	164.462	0.32478	165.072	0.3276	164.174	0.31293	164.174	0.30041			123.305	0.70596	122.567	0.14454	122.32	0.09964	122.312	0.0444	122.45	0.0168	122.722	-0.00932	122.457	-0.02431
45.983	0.59652	67.998	0.26967	67.662	0.22649	66.997	0.18129	67.377	0.17863	67.309	0.16388	68.011	0.16613	67.688	0.15918			45.983	0.59652	165.064	0.41383	164.455	0.35229	164.455	0.33239	164.159	0.32373	164.767	0.32621	163.871	0.31163	163.871	0.29916			123.46	0.70671	122.731	0.14577	122.478	0.09948	122.468	0.04465	122.609	0.01761	122.878	-0.00828	122.618	-0.02353
46.043	0.59687	67.828	0.26972	67.492	0.22518	66.828	0.18024	67.202	0.17715	67.134	0.16195	67.842	0.16521	67.517	0.15774			46.043	0.59687	164.758	0.41232	164.152	0.35116	164.152	0.33207	163.856	0.32286	164.463	0.32427	163.568	0.30987	163.568	0.29747			123.628	0.70722	122.886	0.14583	122.64	0.1003	122.63	0.04558	122.771	0.01735	123.039	-0.00887	122.779	-0.02396
46.108	0.59723	67.652	0.26795	67.324	0.22416	66.651	0.17786	67.031	0.17547	66.966	0.1614	67.665	0.16307	67.349	0.1563			46.108	0.59723	164.454	0.4116	163.848	0.34991	163.848	0.33039	163.552	0.32153	164.16	0.32261	163.263	0.30861	163.263	0.29626			123.79	0.70662	123.048	0.14559	122.799	0.10121	122.791	0.04624	122.925	0.01772	123.206	-0.00898	122.934	-0.02371
46.172	0.59762	67.483	0.26612	67.147	0.22253	66.482	0.17647	66.864	0.17504	66.795	0.16002	67.495	0.16145	67.173	0.15357			46.172	0.59762	164.152	0.4111	163.543	0.34844	163.544	0.32876	163.246	0.32011	163.856	0.32084	162.96	0.30735	162.96	0.29506			123.947	0.70728	123.213	0.14693	122.954	0.10181	122.946	0.04653	123.09	0.01766	123.361	-0.00901	123.099	-0.02307
46.234	0.59803	67.312	0.26534	66.977	0.22214	66.313	0.17547	66.688	0.17347	66.618	0.15748	67.327	0.16065	67.004	0.15265			46.234	0.59803	163.848	0.41041	163.239	0.34743	163.239	0.32722	162.943	0.31881	163.553	0.3192	162.656	0.30565	162.656	0.29342			124.111	0.70751	123.368	0.14782	123.119	0.10192	123.111	0.04643	123.254	0.01883	123.522	-0.00793	123.261	-0.02368
46.293	0.59845	67.136	0.26354	66.807	0.2205	66.138	0.17346	66.518	0.17199	66.452	0.15621	67.152	0.15818	66.835	0.15125			46.293	0.59845	163.544	0.40951	162.936	0.34542	162.937	0.32613	162.64	0.31714	163.248	0.31777	162.352	0.30434	162.352	0.29217			124.268	0.7068	123.529	0.14833	123.28	0.10181	123.273	0.04618	123.41	0.01895	123.684	-0.00729	123.417	-0.02391
46.349	0.59882	66.968	0.26268	66.631	0.21874	65.971	0.17265	66.351	0.17108	66.282	0.15536	66.982	0.15648	66.658	0.14944			46.349	0.59882	163.238	0.40807	162.633	0.3444	162.633	0.3252	162.337	0.31598	162.944	0.31619	162.047	0.30282	162.047	0.29071			124.427	0.70731	123.691	0.14833	123.436	0.10224	123.428	0.04718	123.573	0.01908	123.839	-0.0081	123.58	-0.02213
46.404	0.59917	66.798	0.26206	66.464	0.21839	65.799	0.17198	66.176	0.16993	66.108	0.15362	66.812	0.15617	66.49	0.14825			46.404	0.59917	162.935	0.40639	162.329	0.34303	162.329	0.32416	162.032	0.31509	162.641	0.31508	161.744	0.30166	161.744	0.28959			124.593	0.70811	123.846	0.14775	123.6	0.10302	123.592	0.04763	123.732	0.02014	124.001	-0.00868	123.739	-0.02176
46.462	0.59956	66.621	0.25937	66.295	0.21714	65.623	0.17032	66.007	0.16776	65.942	0.15225	66.635	0.15356	66.322	0.14743			46.462	0.59956	162.633	0.40449	162.025	0.34224	162.025	0.32307	161.728	0.31415	162.337	0.31375	161.439	0.30057	161.439	0.28855			124.751	0.70867	124.009	0.14865	123.757	0.10314	123.75	0.04756	123.888	0.02036	124.163	-0.00782	123.895	-0.02305
46.525	0.59991	66.454	0.25854	66.121	0.21539	65.456	0.16931	65.837	0.166	65.768	0.15158	66.468	0.15255	66.146	0.14579			46.525	0.59991	162.329	0.40243	161.72	0.34123	161.721	0.32139	161.423	0.31255	162.033	0.31283	161.134	0.29921	161.134	0.28724			124.909	0.70824	124.171	0.14964	123.914	0.10361	123.907	0.04854	124.052	0.02084	124.319	-0.0072	124.059	-0.02211
46.589	0.6003	66.284	0.25759	65.954	0.21467	65.285	0.16765	65.659	0.16472	65.593	0.14966	66.299	0.15114	65.978	0.1447			46.589	0.6003	162.024	0.39974	161.416	0.34033	161.416	0.31997	161.118	0.31088	161.729	0.31124	160.831	0.29758	160.831	0.28567			125.073	0.7089	124.327	0.14962	124.079	0.10473	124.071	0.04947	124.211	0.02125	124.482	-0.0066	124.218	-0.02133
46.651	0.60072	66.11	0.25538	65.781	0.21344	65.112	0.16502	65.491	0.16337	65.426	0.14859	66.124	0.1491	65.807	0.14269			46.651	0.60072	161.72	0.39728	161.111	0.33881	161.112	0.31786	160.815	0.30897	161.424	0.30997	160.529	0.29616	160.529	0.28431			125.228	0.70925	124.489	0.14997	124.237	0.10481	124.229	0.04952	124.368	0.02154	124.642	-0.00633	124.376	-0.02162
46.71	0.6011	65.944	0.25405	65.605	0.21217	64.946	0.16482	65.322	0.16182	65.253	0.14656	65.957	0.14841	65.63	0.14166			46.71	0.6011	161.416	0.39558	160.808	0.33692	160.808	0.31673	160.513	0.30756	161.12	0.30819	160.225	0.29453	160.225	0.28275			125.388	0.70881	124.647	0.15066	124.395	0.10503	124.387	0.04994	124.531	0.02138	124.797	-0.00579	124.539	-0.02154
46.767	0.60151	65.771	0.25268	65.439	0.21123	64.771	0.16352	65.148	0.15993	65.081	0.14471	65.783	0.14686	65.463	0.14117			46.767	0.60151	161.112	0.3945	160.505	0.33489	160.504	0.31586	160.208	0.30578	160.817	0.30621	159.919	0.29271	159.919	0.281			125.554	0.7102	124.802	0.15071	124.558	0.10525	124.551	0.05085	124.688	0.02193	124.961	-0.00544	124.695	-0.02166
46.822	0.60188	65.596	0.2515	65.267	0.20894	64.597	0.16235	64.98	0.15901	64.914	0.14421	65.608	0.14499	65.292	0.13963			46.822	0.60188	160.809	0.39393	160.202	0.33266	160.201	0.31411	159.903	0.30394	160.513	0.30483	159.614	0.29103	159.614	0.27939			125.712	0.71044	124.967	0.15128	124.713	0.10588	124.707	0.05077	124.846	0.02194	125.122	-0.00543	124.852	-0.02124
46.878	0.60225	65.428	0.25143	65.094	0.2073	64.431	0.16116	64.808	0.15818	64.739	0.14287	65.443	0.14393	65.119	0.13716			46.878	0.60225	160.505	0.39298	159.896	0.33082	159.896	0.3126	159.599	0.30297	160.209	0.30338	159.311	0.28948	159.311	0.2779			125.874	0.71046	125.129	0.15186	124.873	0.1072	124.866	0.05098	125.011	0.02255	125.278	-0.00542	125.017	-0.02081
46.941	0.60258	65.255	0.24935	64.926	0.20674	64.257	0.15971	64.633	0.15588	64.567	0.14082	65.271	0.14237	64.952	0.1357			46.941	0.60258	160.199	0.39211	159.591	0.32911	159.591	0.31084	159.295	0.30142	159.904	0.30207	159.008	0.28811	159.008	0.27658			126.037	0.71078	125.286	0.15231	125.038	0.10752	125.031	0.0515	125.17	0.02245	125.442	-0.00471	125.176	-0.02136
47.006	0.60297	65.083	0.24723	64.751	0.20541	64.085	0.15798	64.468	0.1547	64.4	0.14018	65.097	0.13995	64.78	0.13473			47.006	0.60297	159.895	0.39115	159.288	0.32717	159.288	0.30964	158.993	0.3	159.599	0.30083	158.705	0.28675	158.705	0.27528			126.192	0.71113	125.449	0.1525	125.195	0.10734	125.188	0.05168	125.329	0.02243	125.6	-0.00516	125.335	-0.02141
47.07	0.60338	64.916	0.24701	64.58	0.2034	63.918	0.15746	64.296	0.15333	64.225	0.13761	64.93	0.13959	64.606	0.13228			47.07	0.60338	159.591	0.38966	158.985	0.32572	158.986	0.30844	158.69	0.29854	159.296	0.29991	158.4	0.28484	158.4	0.27345			126.356	0.71189	125.606	0.15332	125.356	0.10785	125.349	0.0521	125.492	0.02353	125.759	-0.00466	125.499	-0.02036
47.131	0.60378	64.742	0.24524	64.414	0.20305	63.742	0.15589	64.121	0.15155	64.055	0.13621	64.755	0.13769	64.44	0.13092			47.131	0.60378	159.288	0.38784	158.682	0.32422	158.683	0.30754	158.385	0.29742	158.993	0.2985	158.097	0.28364	158.097	0.27229			126.519	0.71251	125.765	0.1544	125.518	0.10828	125.511	0.05206	125.647	0.0235	125.925	-0.00367	125.656	-0.01977
47.189	0.60416	64.571	0.24326	64.24	0.20141	63.571	0.15401	63.955	0.15076	63.887	0.13655	64.582	0.13634	64.266	0.1299			47.189	0.60416	158.987	0.38533	158.378	0.32327	158.378	0.30595	158.08	0.29608	158.691	0.29718	157.793	0.28238	157.793	0.27108			126.674	0.71277	125.931	0.15471	125.673	0.10794	125.666	0.05187	125.809	0.02362	126.081	-0.00328	125.817	-0.02051
47.243	0.60453	64.403	0.24232	64.069	0.19963	63.404	0.1534	63.781	0.14962	63.71	0.13399	64.416	0.13534	64.091	0.12785			47.243	0.60453	158.683	0.38294	158.074	0.32213	158.074	0.30426	157.775	0.29459	158.387	0.29563	157.489	0.28093	157.489	0.2697			126.836	0.71308	126.087	0.15505	125.836	0.10852	125.829	0.05281	125.973	0.02477	126.238	-0.00329	125.98	-0.01995
47.299	0.60491	64.228	0.23997	63.901	0.19932	63.228	0.15089	63.607	0.14735	63.541	0.13233	64.241	0.13367	63.924	0.12741			47.299	0.60491	158.378	0.38135	157.769	0.32116	157.768	0.30202	157.471	0.29268	158.083	0.29414	157.184	0.28003	157.184	0.26883			126.996	0.71292	126.245	0.15511	125.998	0.1095	125.992	0.05428	126.128	0.02491	126.399	-0.00325	126.135	-0.01882
47.359	0.60525	64.058	0.23867	63.724	0.19746	63.059	0.14873	63.44	0.14672	63.373	0.13181	64.07	0.13261	63.748	0.1256			47.359	0.60525	158.072	0.38008	157.464	0.3195	157.463	0.3001	157.169	0.2909	157.776	0.29299	156.879	0.27866	156.879	0.26751			127.152	0.71282	126.406	0.15558	126.153	0.1103	126.146	0.05403	126.287	0.02553	126.555	-0.00282	126.295	-0.01916
47.422	0.60563	63.89	0.23759	63.554	0.19558	62.89	0.1475	63.265	0.14508	63.198	0.1291	63.903	0.1316	63.577	0.12406			47.422	0.60563	157.767	0.37874	157.161	0.31807	157.161	0.29871	156.865	0.28962	157.472	0.29071	156.575	0.27726	156.575	0.26617			127.318	0.71432	126.562	0.15645	126.313	0.11072	126.306	0.05431	126.448	0.02591	126.714	-0.00191	126.455	-0.01911
47.487	0.606	63.712	0.23609	63.386	0.19518	62.713	0.14494	63.093	0.14216	63.03	0.12807	63.727	0.12941	63.411	0.12332			47.487	0.606	157.463	0.37804	156.857	0.31628	156.858	0.29739	156.559	0.28827	157.168	0.28895	156.272	0.27612	156.272	0.26508			127.478	0.71446	126.721	0.15695	126.473	0.11097	126.467	0.05551	126.603	0.02641	126.879	-0.00168	126.61	-0.01902
47.549	0.60639	63.542	0.23482	63.211	0.19343	62.544	0.14378	62.926	0.14158	62.859	0.1269	63.557	0.12784	63.236	0.12197			47.549	0.60639	157.16	0.37718	156.553	0.31463	156.553	0.29661	156.256	0.28751	156.865	0.28695	155.967	0.27439	155.967	0.26342			127.636	0.71454	126.886	0.15761	126.629	0.11132	126.622	0.05605	126.765	0.02721	127.035	-0.00181	126.773	-0.01844
47.606	0.60678	63.374	0.23319	63.042	0.19186	62.374	0.1426	62.75	0.14073	62.682	0.12468	63.39	0.12688	63.067	0.11921			47.606	0.60678	156.857	0.37612	156.249	0.31341	156.249	0.29588	155.952	0.28644	156.561	0.28531	155.664	0.27285	155.664	0.26193			127.8	0.71527	127.042	0.158	126.794	0.11257	126.786	0.05662	126.928	0.02798	127.195	-0.00135	126.935	-0.01764
47.662	0.60715	63.199	0.23192	62.871	0.19093	62.198	0.14143	62.58	0.13869	62.514	0.12374	63.215	0.12525	62.899	0.11828			47.662	0.60715	156.553	0.37479	155.945	0.3122	155.945	0.29506	155.648	0.28519	156.257	0.28391	155.361	0.27158	155.361	0.26072			127.957	0.71552	127.202	0.1582	126.956	0.11273	126.948	0.05714	127.084	0.02795	127.358	-0.000468762	127.09	-0.01754
47.717	0.60749	63.032	0.23105	62.694	0.18904	62.031	0.13963	62.412	0.13674	62.343	0.12221	63.046	0.12337	62.722	0.11667			47.717	0.60749	156.249	0.37314	155.641	0.31096	155.642	0.2941	155.345	0.28452	155.954	0.2829	155.058	0.27014	155.058	0.25934			128.116	0.71653	127.364	0.1586	127.111	0.11257	127.103	0.05708	127.246	0.02815	127.513	-0.000703096	127.252	-0.01698
47.777	0.60784	62.862	0.22944	62.526	0.18786	61.861	0.13932	62.236	0.13501	62.168	0.11912	62.876	0.12241	62.552	0.11492			47.777	0.60784	155.945	0.37138	155.339	0.31006	155.339	0.29308	155.042	0.28374	155.651	0.28173	154.754	0.26832	154.754	0.25759			128.284	0.71632	127.52	0.15969	127.273	0.11365	127.265	0.0577	127.405	0.02916	127.677	-0.000897028	127.412	-0.01653
47.843	0.60821	62.685	0.22706	62.356	0.18733	61.684	0.13706	62.067	0.13386	62	0.11895	62.699	0.12026	62.382	0.11413			47.843	0.60821	155.641	0.3697	155.036	0.30938	155.035	0.29179	154.739	0.28284	155.348	0.28062	154.45	0.26695	154.45	0.25627			128.442	0.71653	127.685	0.15988	127.431	0.11458	127.424	0.05799	127.561	0.02906	127.841	-0.00056387	127.569	-0.01665
47.908	0.6086	62.516	0.22574	62.18	0.18463	61.517	0.13648	61.898	0.13329	61.827	0.11745	62.531	0.11892	62.206	0.1113			47.908	0.6086	155.338	0.36775	154.731	0.30822	154.73	0.29037	154.434	0.28131	155.043	0.27964	154.144	0.26549	154.144	0.25487			128.602	0.71621	127.849	0.15979	127.588	0.1144	127.58	0.05737	127.727	0.02959	127.996	-0.000227245	127.735	-0.01695
47.969	0.60899	62.345	0.22438	62.013	0.18388	61.346	0.13508	61.721	0.13097	61.652	0.1152	62.36	0.11739	62.038	0.11001			47.969	0.60899	155.035	0.3664	154.427	0.30737	154.426	0.28868	154.128	0.27978	154.738	0.2783	153.839	0.26397	153.839	0.25342			128.765	0.71711	128.003	0.15987	127.756	0.11453	127.746	0.05831	127.888	0.02952	128.158	0.000187802	127.895	-0.0159
48.028	0.60938	62.171	0.22249	61.841	0.1823	61.171	0.13271	61.552	0.13006	61.487	0.11494	62.184	0.11544	61.868	0.10934			48.028	0.60938	154.731	0.36513	154.121	0.30556	154.122	0.28657	153.823	0.27786	154.435	0.27738	153.537	0.26297	153.537	0.25245			128.92	0.71809	128.166	0.1606	127.914	0.11456	127.905	0.0593	128.045	0.0299	128.319	0.000376997	128.052	-0.0156
48.082	0.60976	62.004	0.2216	61.665	0.18005	61.005	0.13215	61.383	0.12948	61.315	0.11272	62.016	0.11458	61.691	0.10634			48.082	0.60976	154.426	0.36391	153.817	0.30392	153.817	0.28496	153.521	0.2763	154.13	0.27568	153.233	0.26171	153.233	0.25124			129.081	0.71748	128.325	0.16072	128.071	0.11462	128.064	0.05965	128.209	0.03033	128.474	0.000636687	128.216	-0.01569
48.137	0.61012	61.83	0.22078	61.499	0.17989	60.831	0.13036	61.208	0.12731	61.143	0.11174	61.844	0.11386	61.525	0.10593			48.137	0.61012	154.121	0.36316	153.515	0.30241	153.514	0.2836	153.218	0.27472	153.825	0.27426	152.928	0.2607	152.928	0.25027			129.246	0.71814	128.481	0.16097	128.234	0.11547	128.228	0.05983	128.365	0.03043	128.638	0.00136	128.373	-0.01634
48.197	0.61046	61.654	0.21936	61.328	0.17841	60.657	0.12864	61.041	0.12593	60.976	0.11099	61.669	0.11137	61.354	0.10473			48.197	0.61046	153.817	0.36224	153.211	0.30083	153.211	0.28282	152.914	0.27334	153.522	0.27323	152.625	0.25918	152.625	0.24881			129.402	0.71786	128.645	0.1617	128.39	0.11599	128.384	0.05954	128.523	0.03143	128.798	0.00143	128.531	-0.01642
48.261	0.61081	61.488	0.21801	61.155	0.17627	60.491	0.12738	60.87	0.12413	60.799	0.10856	61.502	0.11006	61.18	0.10271			48.261	0.61081	153.514	0.36082	152.906	0.29929	152.907	0.28259	152.609	0.27204	153.219	0.27123	152.321	0.2576	152.321	0.24729			129.562	0.71815	128.805	0.16271	128.55	0.11663	128.543	0.06	128.688	0.03194	128.954	0.00185	128.695	-0.01501
48.325	0.61119	61.317	0.21655	60.988	0.17621	60.319	0.12563	60.692	0.12234	60.626	0.1067	61.331	0.10845	61.013	0.10155			48.325	0.61119	153.21	0.35953	152.602	0.29761	152.601	0.28189	152.304	0.27069	152.915	0.26979	152.017	0.25636	152.017	0.24611			129.725	0.7196	128.962	0.16248	128.714	0.11765	128.707	0.06094	128.846	0.0321	129.117	0.00213	128.85	-0.01489
48.389	0.61159	61.145	0.21481	60.812	0.17483	60.146	0.12364	60.526	0.12202	60.46	0.10617	61.158	0.10669	60.839	0.10029			48.389	0.61159	152.905	0.35771	152.297	0.29617	152.296	0.28071	152.001	0.26948	152.61	0.26815	151.715	0.25481	151.715	0.24462			129.881	0.71982	129.124	0.16283	128.871	0.11785	128.864	0.06107	129.004	0.03188	129.275	0.00209	129.009	-0.01555
48.447	0.61193	60.977	0.21333	60.64	0.17283	59.978	0.12325	60.356	0.12085	60.286	0.10393	60.991	0.10628	60.664	0.09762			48.447	0.61193	152.602	0.35552	151.995	0.29483	151.994	0.27925	151.699	0.26828	152.306	0.26676	151.411	0.25324	151.411	0.24311			130.045	0.71938	129.281	0.16388	129.03	0.11731	129.023	0.06152	129.166	0.03283	129.432	0.00249	129.174	-0.01548
48.503	0.61233	60.802	0.21263	60.473	0.17239	59.804	0.12171	60.182	0.11809	60.116	0.10242	60.816	0.10509	60.498	0.09732			48.503	0.61233	152.298	0.35397	151.692	0.2939	151.691	0.27762	151.395	0.26724	152.003	0.26529	151.106	0.25155	151.106	0.24149			130.208	0.71982	129.438	0.16481	129.192	0.11766	129.186	0.06283	129.321	0.03315	129.597	0.00307	129.329	-0.01383
48.559	0.61269	60.63	0.21085	60.299	0.17062	59.633	0.11961	60.015	0.11668	59.948	0.10094	60.643	0.10259	60.326	0.09543			48.559	0.61269	151.994	0.35271	151.388	0.29234	151.388	0.27567	151.091	0.266	151.701	0.264	150.803	0.25028	150.803	0.24026			130.366	0.72014	129.604	0.16488	129.347	0.11853	129.341	0.06336	129.481	0.03355	129.757	0.00311	129.49	-0.01344
48.617	0.61303	60.464	0.20937	60.128	0.16926	59.465	0.1194	59.842	0.11504	59.772	0.09897	60.477	0.10188	60.153	0.09364			48.617	0.61303	151.691	0.3514	151.083	0.29096	151.083	0.2737	150.787	0.26481	151.396	0.26199	150.497	0.24857	150.497	0.23863			130.529	0.72021	129.763	0.1645	129.509	0.11913	129.502	0.06282	129.647	0.03374	129.914	0.00291	129.654	-0.01318
48.68	0.61337	60.289	0.20773	59.96	0.16894	59.29	0.11677	59.668	0.1128	59.603	0.09822	60.303	0.09954	59.986	0.09369			48.68	0.61337	151.387	0.35045	150.78	0.2898	150.78	0.27167	150.482	0.26322	151.091	0.26062	150.192	0.24687	150.192	0.237			130.688	0.72025	129.921	0.16462	129.673	0.11962	129.666	0.06288	129.805	0.03371	130.077	0.00355	129.81	-0.01397
48.745	0.61372	60.118	0.20575	59.785	0.16595	59.119	0.11508	59.501	0.11225	59.435	0.09685	60.132	0.09743	59.811	0.0911			48.745	0.61372	151.083	0.34902	150.474	0.28758	150.474	0.26986	150.177	0.26133	150.787	0.25912	149.889	0.2453	149.889	0.23549			130.845	0.71993	130.084	0.16547	129.83	0.11976	129.822	0.06333	129.965	0.03407	130.233	0.0036	129.971	-0.01428
48.807	0.61411	59.949	0.20584	59.616	0.16441	58.951	0.11435	59.327	0.11055	59.259	0.09462	59.964	0.09687	59.639	0.08936			48.807	0.61411	150.779	0.34794	150.17	0.28652	150.17	0.26834	149.873	0.26006	150.483	0.25748	149.586	0.24377	149.586	0.23402			131.01	0.7206	130.24	0.16603	129.992	0.11951	129.984	0.06346	130.127	0.03447	130.394	0.00423	130.133	-0.01338
48.867	0.61453	59.774	0.20434	59.448	0.16316	58.774	0.11235	59.155	0.10886	59.089	0.0944	59.788	0.09524	59.472	0.08839			48.867	0.61453	150.474	0.34674	149.867	0.2847	149.867	0.26708	149.572	0.25843	150.178	0.25645	149.282	0.24238	149.282	0.23268			131.17	0.7211	130.401	0.16576	130.152	0.12081	130.145	0.06439	130.282	0.03418	130.559	0.00503	130.289	-0.01359
48.924	0.61489	59.605	0.20262	59.271	0.16187	58.606	0.11126	58.987	0.10847	58.918	0.0935	59.618	0.09339	59.298	0.08637			48.924	0.61489	150.17	0.34513	149.564	0.28369	149.563	0.26594	149.267	0.25693	149.875	0.25546	148.977	0.24108	148.977	0.23143			131.327	0.72151	130.566	0.16709	130.307	0.12045	130.3	0.0649	130.445	0.03428	130.714	0.0046	130.452	-0.01306
48.979	0.61524	59.437	0.20184	59.101	0.16091	58.437	0.10971	58.812	0.10646	58.741	0.09118	59.451	0.09254	59.127	0.08573			48.979	0.61524	149.867	0.34356	149.259	0.28243	149.259	0.26507	148.962	0.25564	149.572	0.25441	148.674	0.23982	148.674	0.23022			131.49	0.72286	130.72	0.16784	130.471	0.12107	130.462	0.06615	130.607	0.0357	130.873	0.00508	130.614	-0.01314
49.035	0.61561	59.261	0.20027	58.933	0.16007	58.262	0.10797	58.641	0.10456	58.575	0.08894	59.274	0.09031	58.959	0.08438			49.035	0.61561	149.563	0.34182	148.955	0.28129	148.955	0.26411	148.658	0.25457	149.267	0.25341	148.371	0.23847	148.371	0.22893			131.648	0.72253	130.879	0.16809	130.632	0.12215	130.622	0.06574	130.761	0.03576	131.035	0.00561	130.769	-0.0136
49.098	0.61595	59.092	0.19826	58.757	0.1578	58.094	0.10628	58.474	0.10327	58.405	0.08773	59.104	0.08951	58.782	0.0824			49.098	0.61595	149.259	0.3402	148.651	0.27988	148.651	0.26286	148.355	0.25321	148.963	0.25207	148.067	0.23721	148.067	0.22772			131.807	0.72285	131.04	0.16908	130.787	0.12287	130.78	0.06506	130.922	0.0362	131.19	0.00569	130.93	-0.01324
49.162	0.61631	58.923	0.19773	58.589	0.15697	57.923	0.10609	58.299	0.10161	58.231	0.08571	58.935	0.08826	58.613	0.08114			49.162	0.61631	148.954	0.33843	148.348	0.27843	148.348	0.2613	148.052	0.2517	148.659	0.25051	147.763	0.2361	147.763	0.22666			131.974	0.72384	131.196	0.16899	130.949	0.12341	130.944	0.06597	131.081	0.03703	131.351	0.00645	131.088	-0.01279
49.224	0.61668	58.746	0.19628	58.419	0.15599	57.747	0.1038	58.13	0.10017	58.064	0.08442	58.758	0.08613	58.445	0.08009			49.224	0.61668	148.651	0.33694	148.045	0.277	148.045	0.25977	147.748	0.25047	148.356	0.24928	147.46	0.23533	147.46	0.22591			132.132	0.7251	131.359	0.17006	131.107	0.12325	131.103	0.06746	131.237	0.03694	131.515	0.00669	131.244	-0.0119
49.284	0.61707	58.578	0.19507	58.244	0.15369	57.579	0.10279	57.961	0.09974	57.891	0.0827	58.59	0.08512	58.27	0.07761			49.284	0.61707	148.348	0.33555	147.741	0.27532	147.74	0.25835	147.443	0.24908	148.053	0.24762	147.156	0.23425	147.156	0.22488			132.291	0.72479	131.522	0.17042	131.265	0.12402	131.258	0.06835	131.403	0.03762	131.67	0.00649	131.408	-0.01147
49.341	0.61744	58.408	0.194	58.076	0.15284	57.407	0.10138	57.783	0.09738	57.716	0.08063	58.421	0.0839	58.102	0.07678			49.341	0.61744	148.045	0.33476	147.437	0.27441	147.437	0.2568	147.14	0.24815	147.749	0.24607	146.85	0.23305	146.85	0.22373			132.453	0.72462	131.678	0.17111	131.43	0.12464	131.423	0.06894	131.564	0.03781	131.831	0.00695	131.569	-0.01119
49.397	0.6178	58.233	0.19138	57.903	0.15125	57.233	0.0997	57.614	0.09551	57.548	0.0799	58.247	0.08161	57.93	0.07501			49.397	0.6178	147.741	0.33401	147.133	0.27308	147.133	0.25561	146.835	0.24654	147.446	0.2448	146.545	0.23189	146.545	0.22261			132.609	0.72499	131.839	0.17213	131.589	0.12454	131.582	0.06907	131.719	0.03815	131.992	0.00709	131.726	-0.01081
49.453	0.61813	58.066	0.1905	57.728	0.14984	57.065	0.09898	57.444	0.09445	57.375	0.07842	58.08	0.07987	57.753	0.07322			49.453	0.61813	147.436	0.33287	146.828	0.27186	146.828	0.25482	146.531	0.24518	147.141	0.24351	146.242	0.2304	146.242	0.22118			132.77	0.72582	131.999	0.17169	131.746	0.12491	131.737	0.06987	131.881	0.03886	132.147	0.00693	131.889	-0.0103
49.514	0.61847	57.893	0.18919	57.562	0.1487	56.892	0.09711	57.269	0.09238	57.201	0.07575	57.908	0.07867	57.586	0.07202			49.514	0.61847	147.132	0.33196	146.523	0.2708	146.523	0.25392	146.227	0.24452	146.836	0.24244	145.94	0.22888	145.94	0.21972			132.937	0.72649	132.155	0.17122	131.909	0.1259	131.901	0.0702	132.039	0.03976	132.313	0.00792	132.046	-0.01059
49.578	0.61882	57.718	0.18692	57.388	0.14701	56.717	0.09499	57.102	0.09169	57.035	0.0751	57.732	0.07681	57.415	0.0704			49.578	0.61882	146.827	0.33041	146.22	0.26953	146.219	0.25281	145.924	0.24295	146.531	0.24087	145.636	0.22786	145.636	0.21874			133.095	0.72608	132.32	0.17133	132.066	0.12674	132.058	0.06962	132.196	0.03888	132.474	0.00786	132.205	-0.01103
49.643	0.6192	57.55	0.1862	57.213	0.14516	56.551	0.09431	56.931	0.09045	56.86	0.07412	57.564	0.07609	57.241	0.0685			49.643	0.6192	146.523	0.32914	145.917	0.26889	145.916	0.25163	145.62	0.24169	146.228	0.23958	145.331	0.22668	145.331	0.21762			133.257	0.72621	132.481	0.1722	132.225	0.12593	132.216	0.06979	132.363	0.03992	132.631	0.00893	132.371	-0.01142
49.705	0.61961	57.377	0.18457	57.047	0.14403	56.379	0.09241	56.754	0.08827	56.688	0.07232	57.391	0.07469	57.074	0.06705			49.705	0.61961	146.219	0.32762	145.613	0.26767	145.612	0.25056	145.316	0.24033	145.924	0.23824	145.026	0.22486	145.026	0.21587			133.418	0.72767	132.637	0.17293	132.392	0.12588	132.383	0.07116	132.522	0.04066	132.794	0.00888	132.529	-0.01107
49.763	0.61996	57.205	0.18212	56.873	0.14345	56.206	0.0904	56.587	0.08765	56.522	0.07119	57.218	0.07224	56.9	0.0662			49.763	0.61996	145.917	0.32617	145.309	0.2666	145.308	0.2494	145.011	0.23955	145.62	0.23682	144.723	0.22364	144.723	0.21469			133.573	0.72758	132.8	0.17322	132.549	0.12595	132.54	0.07179	132.68	0.04038	132.952	0.00889	132.687	-0.00997
49.819	0.62031	57.039	0.18183	56.7	0.14175	56.039	0.08934	56.417	0.08645	56.348	0.06895	57.051	0.07108	56.724	0.06384			49.819	0.62031	145.613	0.32482	145.004	0.26502	145.004	0.24805	144.707	0.2384	145.317	0.23505	144.421	0.22192	144.421	0.21304			133.735	0.72819	132.958	0.17326	132.708	0.12725	132.699	0.0717	132.844	0.0399	133.109	0.00854	132.851	-0.01003
49.874	0.62064	56.864	0.1804	56.534	0.14088	55.864	0.08796	56.242	0.08422	56.176	0.06739	56.877	0.0695	56.56	0.06236			49.874	0.62064	145.308	0.32364	144.7	0.26403	144.701	0.24648	144.405	0.23727	145.013	0.23328	144.117	0.22026	144.117	0.21145			133.897	0.72881	133.115	0.17401	132.871	0.1276	132.863	0.07157	132.999	0.0407	133.273	0.00877	133.006	-0.01002
49.933	0.62099	56.69	0.17801	56.36	0.13913	55.692	0.0859	56.074	0.08301	56.008	0.06715	56.703	0.06758	56.388	0.06071			49.933	0.62099	145.004	0.32226	144.397	0.26239	144.398	0.24519	144.101	0.23571	144.71	0.23234	143.813	0.21858	143.813	0.20983			134.055	0.72918	133.28	0.1748	133.026	0.12841	133.018	0.07198	133.159	0.04142	133.432	0.0094	133.166	-0.01059
49.998	0.62133	56.523	0.17779	56.188	0.13773	55.525	0.08555	55.901	0.08187	55.832	0.06462	56.538	0.06633	56.214	0.05882			49.998	0.62133	144.701	0.32092	144.094	0.26102	144.094	0.24424	143.797	0.23418	144.406	0.23093	143.508	0.21696	143.508	0.20828			134.217	0.72866	133.438	0.17506	133.186	0.12889	133.179	0.07176	133.323	0.04247	133.59	0.00931	133.33	-0.00966
50.063	0.62169	56.349	0.17579	56.022	0.13774	55.35	0.08332	55.726	0.07898	55.661	0.06234	56.364	0.06437	56.047	0.05832			50.063	0.62169	144.399	0.32003	143.791	0.25943	143.79	0.24282	143.493	0.23297	144.102	0.23002	143.204	0.21537	143.204	0.20676			134.377	0.72883	133.597	0.17462	133.348	0.12906	133.343	0.07258	133.479	0.04271	133.753	0.0105	133.486	-0.00897
50.124	0.62207	56.178	0.17462	55.845	0.13556	55.18	0.08131	55.561	0.07802	55.493	0.06255	56.192	0.06258	55.872	0.05691			50.124	0.62207	144.093	0.31885	143.486	0.25783	143.487	0.24121	143.188	0.23118	143.798	0.22857	142.9	0.21355	142.9	0.20501			134.534	0.72958	133.759	0.17482	133.502	0.12928	133.498	0.07322	133.638	0.04248	133.908	0.01104	133.647	-0.00918
50.183	0.62245	56.01	0.17338	55.674	0.13338	55.012	0.08022	55.388	0.07638	55.318	0.0598	56.024	0.06226	55.699	0.05459			50.183	0.62245	143.789	0.31749	143.181	0.2566	143.182	0.23993	142.884	0.22999	143.494	0.22775	142.596	0.21161	142.596	0.20314			134.7	0.72997	133.915	0.17591	133.663	0.12915	133.658	0.07346	133.8	0.04294	134.067	0.01061	133.809	-0.00851
50.239	0.62281	55.834	0.17134	55.507	0.13257	54.836	0.07844	55.216	0.07498	55.149	0.05868	55.848	0.06069	55.532	0.05299			50.239	0.62281	143.486	0.316	142.876	0.25502	142.875	0.23885	142.581	0.22859	143.189	0.22645	142.292	0.20988	142.292	0.20148			134.862	0.72982	134.075	0.17683	133.824	0.13035	133.819	0.07373	133.956	0.04301	134.232	0.01092	133.963	-0.00812
50.294	0.62315	55.665	0.17009	55.332	0.13155	54.666	0.077	55.05	0.07384	54.981	0.05766	55.677	0.05808	55.358	0.05138			50.294	0.62315	143.181	0.31429	142.573	0.25383	142.571	0.23734	142.276	0.22712	142.884	0.22487	141.988	0.20901	141.988	0.20065			135.021	0.72977	134.24	0.1772	133.982	0.13081	133.975	0.07352	134.119	0.04337	134.391	0.01087	134.126	-0.0078
50.353	0.62349	55.497	0.16892	55.163	0.12963	54.499	0.07626	54.874	0.07127	54.804	0.05484	55.509	0.05764	55.187	0.04974			50.353	0.62349	142.876	0.31254	142.271	0.25217	142.269	0.23578	141.972	0.22561	142.581	0.22287	141.684	0.20777	141.684	0.19946			135.184	0.73003	134.397	0.17669	134.148	0.13107	134.139	0.07399	134.284	0.0439	134.551	0.01131	134.29	-0.00839
50.418	0.62382	55.321	0.16748	54.994	0.12921	54.323	0.07384	54.701	0.06953	54.636	0.05384	55.334	0.05587	55.019	0.0495			50.418	0.62382	142.573	0.31097	141.966	0.25074	141.966	0.2341	141.669	0.2238	142.279	0.22114	141.38	0.20664	141.38	0.19838			135.342	0.73107	134.557	0.1762	134.312	0.13138	134.302	0.07506	134.44	0.04403	134.714	0.01146	134.446	-0.00903
50.482	0.62419	55.152	0.1664	54.818	0.12693	54.155	0.07229	54.535	0.06888	54.467	0.05275	55.165	0.05433	54.843	0.04647			50.482	0.62419	142.27	0.30944	141.662	0.24923	141.661	0.23264	141.364	0.22254	141.974	0.21976	141.076	0.2052	141.076	0.19699			135.5	0.73189	134.72	0.17704	134.467	0.13156	134.458	0.07525	134.601	0.04393	134.869	0.01233	134.609	-0.00864
50.544	0.62456	54.982	0.16543	54.65	0.12556	53.984	0.07108	54.36	0.06728	54.292	0.05011	54.997	0.05323	54.673	0.04475			50.544	0.62456	141.965	0.30773	141.357	0.24819	141.357	0.23105	141.06	0.22157	141.67	0.21803	140.773	0.20367	140.773	0.19552			135.666	0.73187	134.876	0.17719	134.628	0.13208	134.621	0.07537	134.761	0.04388	135.032	0.01261	134.769	-0.00823
50.601	0.62494	54.807	0.16325	54.48	0.12526	53.807	0.06911	54.189	0.06526	54.125	0.04978	54.821	0.05086	54.506	0.04494			50.601	0.62494	141.661	0.30676	141.054	0.24724	141.054	0.22972	140.757	0.22064	141.366	0.21683	140.47	0.20259	140.47	0.19448			135.824	0.73225	135.038	0.1785	134.786	0.13153	134.78	0.07599	134.917	0.04477	135.194	0.01292	134.925	-0.0081
50.657	0.62531	54.64	0.16226	54.305	0.12289	53.639	0.06794	54.022	0.06484	53.953	0.04824	54.652	0.04885	54.33	0.04178			50.657	0.62531	141.356	0.30536	140.751	0.24572	140.751	0.22851	140.455	0.21947	141.062	0.21587	140.167	0.20124	140.167	0.19319			135.982	0.73346	135.2	0.17919	134.943	0.13187	134.936	0.07682	135.081	0.04544	135.348	0.01257	135.088	-0.00694
50.713	0.62563	54.47	0.16048	54.138	0.12184	53.469	0.06659	53.846	0.06311	53.777	0.04531	54.483	0.0485	54.161	0.04038			50.713	0.62563	141.053	0.30436	140.447	0.24461	140.447	0.22768	140.152	0.21861	140.759	0.21511	139.863	0.20033	139.863	0.19231			136.143	0.73365	135.354	0.17931	135.108	0.13298	135.102	0.07745	135.241	0.0447	135.508	0.01309	135.247	-0.00637
50.772	0.62596	54.294	0.15868	53.967	0.12081	53.295	0.06448	53.677	0.06182	53.611	0.04452	54.308	0.04616	53.991	0.03948			50.772	0.62596	140.751	0.30296	140.143	0.24278	140.143	0.22666	139.847	0.21728	140.455	0.21423	139.556	0.19886	139.556	0.19091			136.301	0.73394	135.514	0.18073	135.266	0.13457	135.259	0.07715	135.396	0.04513	135.668	0.01298	135.403	-0.00624
50.835	0.62629	54.126	0.15767	53.79	0.11815	53.128	0.0636	53.508	0.06036	53.439	0.04218	54.141	0.04555	53.815	0.03752			50.835	0.62629	140.447	0.30187	139.839	0.24139	139.839	0.22524	139.541	0.21618	140.152	0.21271	139.251	0.1975	139.251	0.1896			136.462	0.73494	135.674	0.18097	135.422	0.13526	135.415	0.07694	135.558	0.04674	135.823	0.01377	135.565	-0.00622
50.9	0.62664	53.955	0.15627	53.624	0.11789	52.954	0.06217	53.333	0.05742	53.265	0.04036	53.97	0.04471	53.647	0.03681			50.9	0.62664	140.143	0.30062	139.534	0.23965	139.533	0.22396	139.235	0.21494	139.848	0.21135	138.948	0.19574	138.948	0.18791			136.627	0.73539	135.83	0.18145	135.585	0.13516	135.577	0.07772	135.716	0.0474	135.987	0.01466	135.722	-0.00702
50.962	0.62701	53.78	0.15421	53.451	0.1157	52.779	0.05935	53.164	0.05676	53.097	0.04007	53.793	0.04242	53.478	0.0357			50.962	0.62701	139.839	0.29936	139.23	0.23807	139.228	0.22276	138.932	0.21366	139.542	0.20994	138.646	0.1944	138.646	0.18662			136.784	0.73562	135.995	0.18231	135.742	0.13523	135.734	0.07853	135.873	0.04798	136.149	0.01504	135.88	-0.00637
51.021	0.62738	53.614	0.15297	53.276	0.11379	52.613	0.05803	52.991	0.05612	52.921	0.03746	53.626	0.04181	53.303	0.03305			51.021	0.62738	139.534	0.29794	138.927	0.23636	138.925	0.22135	138.631	0.21246	139.236	0.20854	138.342	0.19304	138.342	0.18532			136.945	0.73616	136.157	0.18216	135.901	0.13654	135.893	0.07904	136.037	0.04795	136.305	0.01547	136.046	-0.00549
51.078	0.62773	53.441	0.15216	53.11	0.11334	52.441	0.05714	52.814	0.05395	52.748	0.0359	53.455	0.03923	53.135	0.03208			51.078	0.62773	139.229	0.29653	138.623	0.23499	138.623	0.21992	138.326	0.21098	138.934	0.20653	138.037	0.19154	138.037	0.18388			137.106	0.73629	136.312	0.18283	136.066	0.13727	136.058	0.07974	136.196	0.04831	136.467	0.01513	136.204	-0.00584
51.133	0.62806	53.267	0.14986	52.936	0.11248	52.268	0.05508	52.647	0.05176	52.582	0.03538	53.28	0.03674	52.962	0.02988			51.133	0.62806	138.925	0.2955	138.318	0.23379	138.32	0.21861	138.021	0.20952	138.633	0.20522	137.732	0.19051	137.732	0.18289			137.261	0.73652	136.475	0.18353	136.223	0.13725	136.215	0.07915	136.353	0.04863	136.626	0.01513	136.361	-0.00537
51.189	0.62839	53.1	0.1482	52.762	0.11039	52.1	0.05463	52.477	0.05041	52.408	0.03239	53.114	0.03601	52.787	0.02749			51.189	0.62839	138.623	0.29412	138.014	0.23226	138.015	0.21745	137.717	0.20806	138.328	0.20347	137.43	0.18886	137.43	0.1813			137.425	0.73712	136.633	0.18372	136.382	0.1372	136.373	0.07956	136.516	0.04835	136.783	0.01489	136.523	-0.00479
51.252	0.62873	52.925	0.14766	52.595	0.10976	51.924	0.05289	52.303	0.04847	52.237	0.03124	52.939	0.03439	52.62	0.02723			51.252	0.62873	138.318	0.29317	137.71	0.23127	137.71	0.21625	137.414	0.20691	138.022	0.20224	137.127	0.1875	137.127	0.18			137.592	0.73658	136.79	0.18358	136.544	0.13781	136.537	0.08049	136.672	0.0489	136.95	0.01561	136.678	-0.00523
51.317	0.62907	52.752	0.14599	52.421	0.10751	51.751	0.05052	52.136	0.04769	52.069	0.03055	52.764	0.03151	52.447	0.02506			51.317	0.62907	138.013	0.29175	137.406	0.2301	137.407	0.21509	137.111	0.20551	137.718	0.20123	136.822	0.18607	136.822	0.17863			137.749	0.73643	136.957	0.18356	136.699	0.13793	136.692	0.0811	136.833	0.04893	137.109	0.01589	136.84	-0.00582
51.381	0.62942	52.585	0.14443	52.249	0.1063	51.586	0.04975	51.963	0.04622	51.892	0.02858	52.598	0.0302	52.273	0.02347			51.381	0.62942	137.709	0.2905	137.104	0.2291	137.103	0.21379	136.807	0.20483	137.415	0.19985	136.518	0.18492	136.518	0.17752			137.91	0.7377	137.114	0.18361	136.862	0.13822	136.853	0.08122	137	0.04926	137.266	0.015	137.007	-0.00524
51.443	0.6298	52.41	0.14282	52.081	0.10523	51.412	0.04792	51.787	0.04364	51.722	0.02706	52.425	0.02861	52.107	0.02292			51.443	0.6298	137.406	0.28941	136.8	0.22801	136.799	0.21279	136.503	0.20371	137.113	0.19894	136.215	0.18399	136.215	0.17663			138.07	0.73822	137.272	0.18352	137.027	0.13843	137.019	0.08176	137.156	0.04946	137.43	0.01584	137.163	-0.00463
51.5	0.63017	52.238	0.14041	51.905	0.10309	51.241	0.04643	51.622	0.04313	51.555	0.0254	52.253	0.02679	51.932	0.02015			51.5	0.63017	137.103	0.28795	136.497	0.22642	136.495	0.21195	136.199	0.20268	136.809	0.19739	135.909	0.18327	135.909	0.17593			138.227	0.73816	137.436	0.18444	137.182	0.13835	137.173	0.08195	137.316	0.04991	137.585	0.01586	137.324	-0.00434
51.554	0.63051	52.07	0.14007	51.735	0.10172	51.073	0.04588	51.45	0.04159	51.38	0.02354	52.085	0.02639	51.759	0.01891			51.554	0.63051	136.8	0.28655	136.193	0.22505	136.191	0.21099	135.895	0.2015	136.504	0.19592	135.603	0.18213	135.603	0.17484			138.39	0.73849	137.593	0.18489	137.342	0.13888	137.335	0.08212	137.478	0.05071	137.744	0.01624	137.486	-0.00391
51.609	0.63082	51.894	0.1386	51.569	0.10034	50.896	0.04418	51.276	0.03963	51.211	0.02273	51.909	0.02387	51.593	0.01764			51.609	0.63082	136.497	0.28492	135.887	0.22342	135.887	0.20935	135.589	0.19988	136.2	0.19426	135.302	0.1802	135.302	0.173			138.552	0.73902	137.752	0.18527	137.503	0.13921	137.497	0.08217	137.634	0.05066	137.909	0.01702	137.641	-0.00382
51.669	0.63113	51.724	0.13657	51.394	0.09866	50.726	0.04203	51.11	0.03905	51.042	0.02149	51.738	0.02283	51.419	0.01521			51.669	0.63113	136.193	0.28355	135.582	0.22201	135.581	0.20804	135.286	0.19875	135.895	0.19312	134.999	0.17831	134.999	0.17118			138.709	0.73931	137.917	0.18655	137.658	0.13938	137.652	0.08314	137.795	0.05023	138.066	0.01696	137.803	-0.00439
51.733	0.63148	51.558	0.13528	51.224	0.09833	50.559	0.04086	50.934	0.03807	50.865	0.01955	51.572	0.02167	51.248	0.01413			51.733	0.63148	135.887	0.28211	135.279	0.22053	135.279	0.20673	134.984	0.1973	135.59	0.19154	134.695	0.17661	134.695	0.16954			138.871	0.73909	138.073	0.18663	137.822	0.14043	137.815	0.08319	137.958	0.0516	138.226	0.01644	137.965	-0.00371
51.797	0.63184	51.382	0.13344	51.055	0.09644	50.383	0.03827	50.762	0.03548	50.696	0.0182	51.397	0.01912	51.081	0.01382			51.797	0.63184	135.581	0.28082	134.976	0.21935	134.977	0.20559	134.68	0.19622	135.288	0.19006	134.389	0.17524	134.389	0.16823			139.03	0.73985	138.232	0.18643	137.984	0.14043	137.977	0.08317	138.114	0.05203	138.388	0.01758	138.121	-0.00421
51.859	0.63221	51.214	0.13253	50.877	0.09526	50.215	0.03709	50.595	0.03449	50.527	0.01675	51.227	0.01773	50.904	0.01195			51.859	0.63221	135.277	0.27929	134.671	0.21784	134.672	0.2045	134.373	0.1947	134.985	0.18872	134.085	0.17388	134.085	0.16693			139.189	0.74074	138.394	0.18732	138.14	0.14017	138.133	0.0839	138.275	0.05274	138.543	0.01793	138.283	-0.00457
51.916	0.63256	51.045	0.13179	50.709	0.09441	50.045	0.03614	50.421	0.03282	50.352	0.01484	51.058	0.01645	50.734	0.00951			51.916	0.63256	134.975	0.27815	134.366	0.21699	134.365	0.20332	134.068	0.19338	134.681	0.18691	133.782	0.17244	133.782	0.16555			139.354	0.74155	138.548	0.1883	138.302	0.14091	138.294	0.08454	138.435	0.05255	138.704	0.01855	138.442	-0.00418
51.972	0.63292	50.867	0.12893	50.541	0.0933	49.868	0.03356	50.25	0.03076	50.184	0.01347	50.88	0.0157	50.566	0.00763			51.972	0.63292	134.67	0.27686	134.062	0.21551	134.061	0.20233	133.766	0.19192	134.375	0.18593	133.48	0.17083	133.48	0.164			139.514	0.74139	138.71	0.18859	138.461	0.14221	138.453	0.08487	138.59	0.05231	138.868	0.0186	138.597	-0.00317
52.028	0.63324	50.699	0.12742	50.364	0.09126	49.7	0.03304	50.082	0.02985	50.013	0.01179	50.712	0.01425	50.391	0.00636			52.028	0.63324	134.366	0.27539	133.759	0.21451	133.759	0.20088	133.464	0.19049	134.07	0.1844	133.176	0.16947	133.176	0.16269			139.673	0.74061	138.875	0.18916	138.617	0.14275	138.609	0.08454	138.754	0.05288	139.025	0.01787	138.761	-0.00341
52.088	0.63357	50.53	0.12743	50.196	0.08937	49.531	0.03181	49.905	0.02757	49.838	0.01027	50.544	0.01306	50.221	0.00549			52.088	0.63357	134.063	0.27418	133.457	0.21313	133.456	0.1998	133.16	0.18937	133.767	0.18316	132.872	0.16822	132.872	0.16149			139.838	0.74139	139.03	0.18924	138.782	0.14293	138.774	0.08517	138.916	0.05318	139.186	0.01873	138.923	-0.00329
52.153	0.6339	50.355	0.12548	50.026	0.08832	49.356	0.029	49.735	0.02595	49.671	0.00848	50.367	0.01105	50.052	0.00418			52.153	0.6339	133.759	0.27271	133.154	0.21207	133.153	0.19822	132.856	0.18822	133.465	0.18206	132.568	0.16724	132.568	0.16055			139.994	0.74184	139.191	0.18948	138.942	0.14258	138.935	0.08607	139.073	0.05343	139.347	0.01925	139.079	-0.00327
52.218	0.63424	50.186	0.12449	49.851	0.08689	49.19	0.02794	49.568	0.02522	49.5	0.00713	50.2	0.00959	49.875	0.00228			52.218	0.63424	133.456	0.27166	132.85	0.21093	132.85	0.19685	132.552	0.18735	133.161	0.18067	132.264	0.16626	132.264	0.15961			140.154	0.74178	139.354	0.19065	139.099	0.14305	139.093	0.08598	139.236	0.05395	139.503	0.01913	139.243	-0.00347
52.279	0.6346	50.014	0.12355	49.683	0.08464	49.017	0.02689	49.393	0.02284	49.325	0.00516	50.031	0.00859	49.708	0.000969			52.279	0.6346	133.152	0.2703	132.546	0.20992	132.546	0.19498	132.248	0.18592	132.857	0.17994	131.958	0.1649	131.958	0.1583			140.32	0.74251	139.511	0.19064	139.263	0.14383	139.257	0.08592	139.394	0.05439	139.667	0.01926	139.403	-0.00345
52.338	0.63497	49.839	0.12108	49.513	0.0834	48.841	0.02475	49.225	0.02135	49.159	0.00435	49.855	0.00689	49.54	-0.0001235			52.338	0.63497	132.847	0.26924	132.24	0.20889	132.24	0.19324	131.942	0.18488	132.555	0.1786	131.654	0.16369	131.654	0.15714			140.476	0.74295	139.675	0.19074	139.42	0.14461	139.413	0.08671	139.551	0.05432	139.829	0.01999	139.56	-0.00304
52.393	0.63533	49.674	0.12073	49.338	0.08161	48.675	0.02343	49.055	0.02035	48.984	0.00278	49.686	0.00515	49.364	-0.00232			52.393	0.63533	132.544	0.26815	131.935	0.20759	131.935	0.1919	131.638	0.18351	132.249	0.17759	131.351	0.16192	131.351	0.15544			140.634	0.74376	139.835	0.19141	139.579	0.14477	139.571	0.0871	139.716	0.05506	139.983	0.0202	139.723	-0.00228
52.448	0.63567	49.503	0.11893	49.172	0.0806	48.503	0.02176	48.879	0.01849	48.811	-6.65e-05	49.516	0.00352	49.197	-0.00447			52.448	0.63567	132.24	0.26708	131.631	0.20622	131.632	0.19012	131.335	0.18196	131.943	0.17632	131.047	0.16045	131.047	0.15403			140.797	0.74416	139.989	0.19164	139.744	0.14517	139.737	0.08777	139.874	0.05559	140.144	0.02095	139.881	-0.0016
52.507	0.63597	49.329	0.11689	48.999	0.07966	48.329	0.01956	48.712	0.01747	48.646	-0.00057	49.341	0.00168	49.025	-0.00564			52.507	0.63597	131.935	0.26574	131.327	0.20446	131.327	0.18891	131.033	0.18058	131.64	0.17498	130.743	0.15909	130.743	0.15273			140.954	0.74396	140.15	0.19215	139.9	0.14568	139.894	0.08786	140.031	0.05554	140.303	0.02127	140.038	-0.00127
52.572	0.6363	49.162	0.11607	48.825	0.07724	48.162	0.01888	48.541	0.01633	48.471	-0.00241	49.174	5.7e-05	48.849	-0.00721			52.572	0.6363	131.632	0.2644	131.024	0.20308	131.024	0.1877	130.728	0.17923	131.337	0.17321	130.439	0.15822	130.439	0.15189			141.116	0.7445	140.308	0.19258	140.058	0.14596	140.051	0.08792	140.193	0.05511	140.46	0.02101	140.201	-0.00158
52.636	0.63668	48.989	0.1145	48.658	0.07553	47.985	0.01716	48.365	0.01347	48.299	-0.00411	49.002	-0.00145	48.683	-0.0084			52.636	0.63668	131.328	0.26308	130.72	0.20176	130.72	0.18669	130.423	0.17803	131.032	0.1717	130.136	0.15733	130.136	0.15103			141.282	0.74596	140.466	0.19284	140.22	0.14627	140.213	0.08951	140.35	0.05574	140.624	0.02189	140.356	-0.00116
52.7	0.63702	48.815	0.11227	48.484	0.07526	47.813	0.01534	48.198	0.01302	48.13	-0.00526	48.828	-0.00353	48.51	-0.0097			52.7	0.63702	131.023	0.26159	130.416	0.2002	130.416	0.18556	130.119	0.17659	130.728	0.17044	129.832	0.15587	129.832	0.14964			141.438	0.74635	140.631	0.193	140.375	0.1472	140.369	0.0889	140.509	0.05742	140.783	0.02204	140.515	0.000119783
52.758	0.63737	48.648	0.1111	48.312	0.07316	47.647	0.0144	48.024	0.01192	47.954	-0.00731	48.661	-0.00478	48.335	-0.01267			52.758	0.63737	130.719	0.26025	130.113	0.19903	130.113	0.18425	129.817	0.17532	130.424	0.16889	129.528	0.15455	129.528	0.14837			141.598	0.74745	140.79	0.19399	140.536	0.14776	140.528	0.08932	140.674	0.05766	140.939	0.02221	140.68	0.000646471
52.813	0.63773	48.472	0.10903	48.144	0.07191	47.473	0.01304	47.848	0.00919	47.784	-0.00968	48.487	-0.00622	48.168	-0.01373			52.813	0.63773	130.415	0.25862	129.811	0.19718	129.809	0.18337	129.513	0.17379	130.12	0.16777	129.225	0.1525	129.225	0.1464			141.76	0.74758	140.946	0.19461	140.701	0.14855	140.694	0.09041	140.831	0.05792	141.102	0.02305	140.837	-0.000740464
52.869	0.63806	48.3	0.10755	47.968	0.07103	47.303	0.01124	47.682	0.0077	47.617	-0.01004	48.314	-0.0085	47.993	-0.01487			52.869	0.63806	130.112	0.25721	129.507	0.19579	129.504	0.18181	129.209	0.1727	129.818	0.16637	128.921	0.15077	128.921	0.14474			141.915	0.74746	141.109	0.19503	140.857	0.14823	140.849	0.09048	140.989	0.05781	141.259	0.02334	140.996	-0.000259567
52.926	0.63838	48.132	0.10677	47.795	0.06866	47.134	0.01042	47.51	0.00666	47.441	-0.01213	48.147	-0.00874	47.82	-0.01758			52.926	0.63838	129.809	0.25598	129.201	0.19416	129.201	0.18044	128.905	0.17122	129.514	0.16495	128.615	0.14889	128.615	0.14294			142.08	0.74739	141.266	0.1958	141.016	0.14897	141.009	0.09136	141.152	0.05789	141.418	0.02294	141.159	0.000685108
52.989	0.63869	47.955	0.1049	47.628	0.06841	46.957	0.00818	47.338	0.00417	47.271	-0.01428	47.971	-0.01074	47.654	-0.01801			52.989	0.63869	129.505	0.25463	128.896	0.19314	128.899	0.17861	128.599	0.1697	129.21	0.16365	128.31	0.14737	128.31	0.14147			142.245	0.74784	141.426	0.19496	141.178	0.15019	141.171	0.09112	141.307	0.05857	141.585	0.02317	141.314	0.00059387
53.055	0.639	47.785	0.1032	47.453	0.06681	46.787	0.00637	47.17	0.00347	47.102	-0.01467	47.8	-0.01364	47.481	-0.01947			53.055	0.639	129.202	0.25339	128.591	0.19188	128.593	0.17726	128.295	0.16828	128.905	0.16202	128.008	0.14569	128.008	0.13986			142.401	0.74795	141.593	0.19599	141.333	0.1498	141.326	0.09127	141.469	0.05926	141.742	0.02346	141.477	0.000363189
53.118	0.63941	47.618	0.10156	47.283	0.06461	46.619	0.00487	46.995	0.00156	46.925	-0.01767	47.632	-0.01468	47.309	-0.02169			53.118	0.63941	128.897	0.25215	128.288	0.19053	128.287	0.17543	127.992	0.16657	128.601	0.16065	127.704	0.14387	127.704	0.13812			142.565	0.74837	141.749	0.19652	141.498	0.14997	141.489	0.09185	141.635	0.05939	141.902	0.02341	141.642	0.000299381
53.178	0.63974	47.444	0.09947	47.115	0.06444	46.444	0.00222	46.822	-0.000361	46.757	-0.01858	47.456	-0.01571	47.141	-0.02188			53.178	0.63974	128.592	0.25088	127.985	0.18895	127.985	0.17407	127.688	0.16511	128.296	0.15927	127.399	0.14242	127.399	0.13673			142.723	0.7491	141.908	0.19682	141.662	0.14986	141.653	0.09189	141.79	0.0589	142.065	0.02294	141.798	0.000497895
53.234	0.64009	47.273	0.09829	46.939	0.06299	46.276	0.0006935	46.656	-0.00148	46.588	-0.01972	47.286	-0.01768	46.965	-0.02415			53.234	0.64009	128.287	0.24955	127.682	0.18747	127.682	0.17276	127.385	0.16356	127.993	0.15757	127.096	0.14118	127.096	0.13553			142.879	0.74912	142.072	0.1966	141.817	0.15069	141.809	0.09185	141.952	0.05941	142.22	0.0233	141.96	0.000649226
53.289	0.64044	47.104	0.09725	46.77	0.06105	46.107	0.000589	46.482	-0.00387	46.413	-0.0223	47.118	-0.01883	46.794	-0.02639			53.289	0.64044	127.984	0.24806	127.379	0.18603	127.377	0.17139	127.081	0.16246	127.69	0.15583	126.792	0.1403	126.792	0.13469			143.045	0.74969	142.226	0.19693	141.979	0.15112	141.971	0.09272	142.113	0.05917	142.38	0.02432	142.12	0.000847647
53.345	0.64074	46.928	0.09563	46.602	0.06011	45.929	-0.00158	46.311	-0.00544	46.246	-0.02305	46.942	-0.02075	46.626	-0.02708			53.345	0.64074	127.68	0.24629	127.074	0.1846	127.072	0.17021	126.777	0.16103	127.385	0.15429	126.488	0.13933	126.488	0.13375			143.204	0.75084	142.388	0.19805	142.139	0.15072	142.131	0.09268	142.268	0.06041	142.544	0.02435	142.275	0.000954613
53.408	0.64106	46.76	0.09472	46.426	0.05789	45.761	-0.00325	46.143	-0.00577	46.074	-0.02438	46.772	-0.02235	46.451	-0.02956			53.408	0.64106	127.376	0.24487	126.769	0.18366	126.769	0.16904	126.473	0.16011	127.081	0.15282	126.186	0.13853	126.186	0.13299			143.362	0.75062	142.551	0.19838	142.294	0.15073	142.285	0.09351	142.431	0.06063	142.7	0.02429	142.438	0.00181
53.472	0.64137	46.591	0.09269	46.257	0.05699	45.592	-0.00434	45.966	-0.00786	45.898	-0.02607	46.605	-0.02376	46.282	-0.03093			53.472	0.64137	127.073	0.24317	126.465	0.18218	126.466	0.16793	126.17	0.15881	126.777	0.15135	125.884	0.13759	125.884	0.13208			143.526	0.75098	142.707	0.19877	142.458	0.15225	142.451	0.0937	142.591	0.06032	142.86	0.02415	142.599	0.00207
53.534	0.64175	46.415	0.09071	46.087	0.05609	45.416	-0.00683	45.797	-0.00981	45.731	-0.02703	46.43	-0.02629	46.114	-0.03128			53.534	0.64175	126.769	0.2416	126.161	0.18108	126.163	0.16677	125.866	0.15733	126.474	0.15007	125.578	0.13563	125.578	0.1302			143.683	0.75153	142.868	0.19845	142.617	0.153	142.612	0.0935	142.746	0.06004	143.022	0.02502	142.755	0.00145
53.595	0.64212	46.248	0.08912	45.911	0.05345	45.248	-0.00792	45.629	-0.01062	45.56	-0.02906	46.261	-0.02767	45.937	-0.0343			53.595	0.64212	126.466	0.23998	125.858	0.17963	125.859	0.16578	125.562	0.15614	126.171	0.14897	125.273	0.13395	125.273	0.12859			143.842	0.75211	143.029	0.19931	142.774	0.15218	142.769	0.09428	142.909	0.06096	143.177	0.02612	142.918	0.00159
53.652	0.64245	46.077	0.08846	45.745	0.05243	45.077	-0.00884	45.453	-0.0132	45.386	-0.03126	46.091	-0.02828	45.769	-0.03606			53.652	0.64245	126.162	0.23867	125.555	0.17839	125.555	0.16466	125.257	0.15473	125.867	0.14742	124.967	0.13216	124.967	0.12687			144.008	0.75298	143.183	0.20008	142.938	0.15311	142.931	0.09433	143.069	0.06203	143.339	0.02584	143.076	0.00174
53.707	0.64278	45.9	0.08667	45.574	0.05146	44.902	-0.01117	45.283	-0.01478	45.219	-0.03158	45.913	-0.02963	45.6	-0.03689			53.707	0.64278	125.858	0.23735	125.251	0.17702	125.251	0.1635	124.953	0.15327	125.562	0.14622	124.664	0.13034	124.664	0.12513			144.168	0.75291	143.347	0.20041	143.095	0.15359	143.088	0.09515	143.227	0.06219	143.503	0.02557	143.232	0.00175
53.763	0.64309	45.734	0.08478	45.398	0.04862	44.736	-0.01184	45.115	-0.01489	45.046	-0.03354	45.746	-0.0306	45.423	-0.03957			53.763	0.64309	125.554	0.2363	124.946	0.17588	124.946	0.16216	124.649	0.15196	125.259	0.14499	124.361	0.12862	124.361	0.12348			144.328	0.7521	143.51	0.20075	143.252	0.15372	143.245	0.09552	143.391	0.06266	143.659	0.02605	143.397	0.000856285
53.825	0.64341	45.563	0.08333	45.231	0.04803	44.565	-0.01373	44.939	-0.01786	44.872	-0.03613	45.576	-0.03276	45.255	-0.03972			53.825	0.64341	125.251	0.23531	124.642	0.17475	124.64	0.16092	124.346	0.15083	124.955	0.14355	124.057	0.12721	124.057	0.12212			144.491	0.75326	143.666	0.20081	143.418	0.15399	143.41	0.09634	143.552	0.06256	143.822	0.02631	143.558	0.00175
53.889	0.64375	45.387	0.08141	45.058	0.0465	44.39	-0.01615	44.771	-0.01846	44.705	-0.03705	45.401	-0.03518	45.085	-0.04166			53.889	0.64375	124.946	0.23426	124.338	0.17324	124.337	0.16002	124.042	0.14949	124.649	0.14226	123.753	0.12605	123.753	0.12101			144.646	0.75374	143.828	0.20177	143.577	0.15422	143.57	0.09727	143.709	0.06258	143.982	0.02665	143.716	0.00236
53.954	0.64409	45.221	0.07976	44.884	0.04447	44.223	-0.01723	44.601	-0.01973	44.532	-0.03935	45.234	-0.0363	44.909	-0.04436			53.954	0.64409	124.641	0.23323	124.034	0.17188	124.034	0.1585	123.737	0.14844	124.346	0.14099	123.45	0.12509	123.45	0.12009			144.807	0.75433	143.988	0.20171	143.736	0.15532	143.728	0.09638	143.872	0.06285	144.139	0.02636	143.878	0.00258
54.016	0.64444	45.047	0.07922	44.719	0.04383	44.048	-0.01862	44.426	-0.02248	44.36	-0.04011	45.061	-0.03719	44.743	-0.04378			54.016	0.64444	124.337	0.23211	123.73	0.1701	123.73	0.15723	123.434	0.14715	124.042	0.13992	123.146	0.12369	123.146	0.11874			144.973	0.75395	144.145	0.20229	143.898	0.15526	143.891	0.09651	144.028	0.06317	144.303	0.027	144.035	0.00196
54.073	0.64479	44.873	0.07676	44.547	0.04252	43.875	-0.02055	44.259	-0.02385	44.193	-0.04119	44.887	-0.03943	44.571	-0.04549			54.073	0.64479	124.034	0.23118	123.426	0.16897	123.426	0.15571	123.128	0.14566	123.739	0.13837	122.841	0.12255	122.841	0.11764			145.129	0.75522	144.31	0.2028	144.054	0.15479	144.046	0.09734	144.188	0.06334	144.462	0.02773	144.195	0.00255
54.129	0.64512	44.707	0.07585	44.374	0.04032	43.709	-0.0208	44.087	-0.0247	44.018	-0.04322	44.722	-0.04076	44.395	-0.04812			54.129	0.64512	123.73	0.23008	123.121	0.16743	123.121	0.15452	122.824	0.14449	123.435	0.13685	122.538	0.12101	122.538	0.11617			145.29	0.75582	144.468	0.20296	144.215	0.15501	144.207	0.09759	144.353	0.06397	144.617	0.02714	144.36	0.0037
54.184	0.64545	44.534	0.07508	44.206	0.03952	43.534	-0.02309	43.912	-0.02671	43.846	-0.04462	44.55	-0.04169	44.227	-0.04849			54.184	0.64545	123.426	0.22884	122.818	0.16624	122.818	0.15288	122.521	0.1431	123.13	0.1351	122.233	0.1197	122.233	0.11492			145.451	0.75634	144.624	0.2031	144.379	0.15645	144.372	0.09808	144.508	0.06441	144.779	0.02798	144.516	0.00337
54.243	0.64575	44.362	0.07401	44.031	0.03816	43.364	-0.02449	43.746	-0.02792	43.678	-0.04557	44.376	-0.04382	44.057	-0.05019			54.243	0.64575	123.121	0.22755	122.515	0.16513	122.516	0.15145	122.217	0.14207	122.826	0.13369	121.93	0.11839	121.93	0.11366			145.607	0.75658	144.786	0.20422	144.534	0.1563	144.528	0.09795	144.666	0.06455	144.936	0.02899	144.674	0.00354
54.308	0.64608	44.195	0.07243	43.857	0.03687	43.196	-0.02545	43.573	-0.0296	43.503	-0.04741	44.209	-0.04469	43.885	-0.05216			54.308	0.64608	122.818	0.22628	122.211	0.16375	122.211	0.15005	121.915	0.14072	122.523	0.13247	121.626	0.11646	121.626	0.1118			145.771	0.75672	144.943	0.20528	144.693	0.1567	144.686	0.09876	144.829	0.06547	145.093	0.02846	144.835	0.00406
54.373	0.64641	44.02	0.07128	43.691	0.03515	43.019	-0.02772	43.4	-0.03156	43.334	-0.04859	44.034	-0.04606	43.719	-0.05237			54.373	0.64641	122.515	0.22511	121.907	0.1626	121.907	0.14835	121.612	0.13951	122.219	0.13088	121.322	0.11437	121.322	0.10979			145.934	0.75738	145.101	0.20591	144.855	0.15774	144.848	0.09977	144.984	0.06526	145.258	0.02902	144.991	0.00469
54.434	0.64679	43.849	0.06895	43.516	0.03348	42.848	-0.02955	43.233	-0.03203	43.164	-0.04989	43.862	-0.0478	43.544	-0.05489			54.434	0.64679	122.21	0.22362	121.604	0.16107	121.604	0.14724	121.305	0.13818	121.916	0.12969	121.017	0.11236	121.017	0.10786			146.09	0.75751	145.266	0.2058	145.01	0.15909	145.003	0.09973	145.145	0.06567	145.416	0.02987	145.152	0.00504
54.493	0.64714	43.681	0.06843	43.345	0.03157	42.681	-0.0302	43.057	-0.0343	42.986	-0.05146	43.695	-0.04885	43.372	-0.05614			54.493	0.64714	121.907	0.22233	121.298	0.15992	121.298	0.14567	121	0.13704	121.612	0.1278	120.713	0.11086	120.713	0.10642			146.253	0.75695	145.424	0.20533	145.171	0.15946	145.165	0.10007	145.309	0.06589	145.575	0.03013	145.316	0.00426
54.548	0.64744	43.506	0.06609	43.176	0.03071	42.506	-0.03249	42.883	-0.03624	42.818	-0.05322	43.52	-0.04995	43.203	-0.05691			54.548	0.64744	121.603	0.22055	120.993	0.1583	120.994	0.1445	120.696	0.13548	121.307	0.12618	120.41	0.10931	120.41	0.10494			146.413	0.75733	145.582	0.20603	145.334	0.15957	145.328	0.1005	145.464	0.06682	145.738	0.03068	145.472	0.00423
54.603	0.64776	43.337	0.06446	43	0.02888	42.335	-0.03452	42.717	-0.03652	42.649	-0.05483	43.348	-0.05244	43.027	-0.05925			54.603	0.64776	121.298	0.21892	120.689	0.15676	120.69	0.14307	120.393	0.13434	121.002	0.12492	120.106	0.10861	120.106	0.10427			146.569	0.75835	145.745	0.20686	145.49	0.16007	145.483	0.10052	145.624	0.06757	145.893	0.03012	145.632	0.00513
54.663	0.64808	43.166	0.06397	42.832	0.02728	42.166	-0.03484	42.544	-0.03851	42.474	-0.05653	43.179	-0.05378	42.855	-0.06027			54.663	0.64808	120.993	0.21695	120.387	0.15484	120.386	0.14183	120.09	0.13293	120.698	0.12361	119.802	0.1075	119.802	0.1032			146.736	0.75878	145.902	0.20683	145.652	0.16109	145.645	0.10153	145.786	0.0675	146.054	0.02963	145.794	0.00533
54.728	0.64839	42.988	0.06142	42.663	0.02567	41.989	-0.03709	42.37	-0.04004	42.306	-0.05779	43.003	-0.05574	42.687	-0.06191			54.728	0.64839	120.689	0.21516	120.083	0.15314	120.082	0.1403	119.786	0.13098	120.395	0.12235	119.497	0.10609	119.497	0.10185			146.898	0.75865	146.064	0.20691	145.814	0.16103	145.805	0.10131	145.941	0.06723	146.22	0.0308	145.949	0.00501
54.792	0.64874	42.82	0.05859	42.487	0.02418	41.821	-0.03838	42.202	-0.04077	42.136	-0.05862	42.834	-0.05769	42.513	-0.06408			54.792	0.64874	120.386	0.21348	119.779	0.15164	119.78	0.13879	119.481	0.12961	120.091	0.12076	119.194	0.10493	119.194	0.10073			147.055	0.75932	146.228	0.208	145.97	0.16063	145.96	0.10196	146.106	0.06754	146.377	0.03086	146.113	0.00496
54.855	0.64906	42.652	0.05793	42.318	0.02336	41.653	-0.0399	42.026	-0.04314	41.959	-0.06036	42.666	-0.05829	42.343	-0.06411			54.855	0.64906	120.083	0.21198	119.475	0.15002	119.475	0.13763	119.179	0.12777	119.787	0.11924	118.891	0.10299	118.891	0.09887			147.22	0.75977	146.383	0.20842	146.135	0.16107	146.126	0.10208	146.269	0.06803	146.537	0.03042	146.274	0.00573
54.913	0.64942	42.476	0.0546	42.147	0.02239	41.478	-0.04196	41.856	-0.04501	41.792	-0.06118	42.49	-0.05999	42.174	-0.06494			54.913	0.64942	119.779	0.21051	119.171	0.14876	119.171	0.13638	118.876	0.12639	119.483	0.11751	118.587	0.10137	118.587	0.09731			147.375	0.76039	146.544	0.20874	146.295	0.16177	146.287	0.10182	146.424	0.06791	146.699	0.03082	146.43	0.00554
54.969	0.64976	42.307	0.05369	41.969	0.02013	41.31	-0.04259	41.69	-0.0456	41.621	-0.06211	42.321	-0.06097	41.996	-0.06709			54.969	0.64976	119.474	0.20922	118.868	0.14722	118.869	0.13531	118.57	0.12499	119.18	0.11597	118.283	0.09961	118.283	0.09563			147.534	0.76045	146.706	0.20819	146.451	0.16163	146.444	0.10188	146.588	0.06862	146.854	0.03167	146.596	0.00604
55.025	0.65007	42.136	0.05273	41.803	0.01834	41.139	-0.04365	41.515	-0.048	41.447	-0.06378	42.151	-0.06107	41.827	-0.06787			55.025	0.65007	119.171	0.20816	118.563	0.14629	118.564	0.13379	118.267	0.1235	118.876	0.11431	117.979	0.09817	117.979	0.09425			147.7	0.76132	146.861	0.20909	146.615	0.1615	146.608	0.10254	146.747	0.06914	147.016	0.03181	146.754	0.00603
55.083	0.65037	41.96	0.05097	41.634	0.0179	40.962	-0.04551	41.346	-0.04969	41.28	-0.06516	41.974	-0.06338	41.659	-0.06905			55.083	0.65037	118.867	0.20689	118.26	0.14509	118.26	0.1325	117.963	0.12234	118.572	0.11334	117.675	0.097	117.675	0.09312			147.857	0.76083	147.024	0.20981	146.771	0.1625	146.765	0.10374	146.903	0.06915	147.179	0.03236	146.91	0.00634
55.145	0.65068	41.794	0.04969	41.46	0.01567	40.796	-0.04707	41.178	-0.05031	41.107	-0.0655	41.808	-0.06437	41.485	-0.0704			55.145	0.65068	118.563	0.2058	117.957	0.14404	117.957	0.13124	117.659	0.12116	118.268	0.11219	117.37	0.09522	117.37	0.09141			148.016	0.76093	147.185	0.21018	146.928	0.16302	146.922	0.1036	147.067	0.06957	147.335	0.03273	147.074	0.00742
55.209	0.65102	41.624	0.04855	41.294	0.01418	40.624	-0.04783	41.001	-0.05235	40.932	-0.06688	41.638	-0.06513	41.319	-0.06976			55.209	0.65102	118.26	0.20495	117.652	0.14245	117.652	0.12971	117.354	0.11986	117.965	0.11051	117.066	0.09353	117.066	0.08979			148.18	0.76162	147.342	0.21029	147.093	0.16374	147.086	0.10434	147.227	0.06993	147.496	0.0323	147.233	0.00699
55.272	0.65137	41.449	0.04575	41.121	0.01347	40.449	-0.05063	40.833	-0.05324	40.766	-0.06776	41.463	-0.06734	41.147	-0.07109			55.272	0.65137	117.957	0.20361	117.347	0.14142	117.347	0.12814	117.05	0.11845	117.66	0.10942	116.763	0.09141	116.763	0.08775			148.337	0.76194	147.504	0.21065	147.252	0.16428	147.244	0.10481	147.384	0.07035	147.656	0.03236	147.391	0.00676
55.331	0.65173	41.282	0.04513	40.945	0.01102	40.283	-0.05119	40.661	-0.0544	40.592	-0.06895	41.297	-0.06796	40.97	-0.07181			55.331	0.65173	117.652	0.20242	117.044	0.14	117.043	0.12668	116.748	0.1175	117.356	0.10827	116.46	0.08981	116.46	0.08622			148.498	0.76328	147.663	0.2113	147.41	0.16426	147.403	0.10506	147.547	0.07026	147.813	0.03295	147.554	0.00725
55.388	0.65205	41.109	0.04431	40.778	0.01011	40.11	-0.05277	40.485	-0.05648	40.419	-0.07137	41.124	-0.06771	40.803	-0.07327			55.388	0.65205	117.347	0.20078	116.741	0.13828	116.74	0.12532	116.444	0.11558	117.051	0.10687	116.156	0.08822	116.156	0.08469			148.663	0.7634	147.819	0.21099	147.574	0.16497	147.566	0.10556	147.704	0.07048	147.977	0.03336	147.711	0.00692
55.443	0.65237	40.935	0.04254	40.605	0.0085	39.937	-0.0546	40.317	-0.05729	40.252	-0.07096	40.947	-0.06963	40.632	-0.07366			55.443	0.65237	117.043	0.19918	116.437	0.13675	116.437	0.12392	116.14	0.11432	116.748	0.10582	115.85	0.08728	115.85	0.08379			148.819	0.76297	147.983	0.21126	147.73	0.16521	147.722	0.10533	147.861	0.07069	148.139	0.03345	147.869	0.00719
55.5	0.65269	40.769	0.04143	40.432	0.00635	39.772	-0.05446	40.147	-0.05789	40.078	-0.07176	40.781	-0.07034	40.457	-0.07495			55.5	0.65269	116.74	0.19765	116.132	0.13515	116.133	0.12249	115.835	0.11261	116.445	0.10427	115.547	0.08505	115.547	0.08165			148.981	0.76393	148.144	0.2115	147.889	0.16537	147.881	0.10568	148.027	0.07158	148.296	0.0331	148.034	0.00788
55.563	0.65299	40.595	0.0386	40.264	0.00604	39.598	-0.05644	39.972	-0.05972	39.906	-0.07326	40.609	-0.07152	40.29	-0.07561			55.563	0.65299	116.436	0.19626	115.827	0.13388	115.827	0.12051	115.531	0.11052	116.142	0.10232	115.244	0.08263	115.244	0.07933			149.145	0.76449	148.301	0.212	148.053	0.16532	148.046	0.10596	148.185	0.07139	148.457	0.03284	148.191	0.00779
55.627	0.65331	40.422	0.03653	40.09	0.00485	39.423	-0.05783	39.806	-0.06013	39.739	-0.07314	40.436	-0.07295	40.117	-0.07642			55.627	0.65331	116.132	0.19476	115.524	0.13213	115.523	0.11907	115.228	0.10916	115.837	0.10057	114.94	0.08063	114.94	0.07741			149.3	0.76498	148.464	0.2126	148.21	0.16594	148.204	0.10666	148.345	0.07128	148.614	0.03288	148.349	0.00782
55.691	0.65366	40.255	0.03629	39.918	0.0023	39.256	-0.05853	39.635	-0.06143	39.564	-0.07406	40.269	-0.07251	39.943	-0.07716			55.691	0.65366	115.828	0.19323	115.221	0.13086	115.221	0.11735	114.925	0.10783	115.532	0.09861	114.636	0.07928	114.636	0.07611			149.464	0.76514	148.621	0.21262	148.371	0.16539	148.364	0.10598	148.507	0.07195	148.772	0.03402	148.512	0.00791
55.753	0.65401	40.08	0.03404	39.753	0.00141	39.082	-0.05982	39.46	-0.0637	39.393	-0.07512	40.095	-0.07351	39.777	-0.07705			55.753	0.65401	115.524	0.19174	114.918	0.12935	114.917	0.11595	114.621	0.10652	115.229	0.09674	114.333	0.07859	114.333	0.07545			149.627	0.76553	148.781	0.21396	148.533	0.16554	148.526	0.10674	148.662	0.07234	148.938	0.03436	148.669	0.00716
55.809	0.65435	39.908	0.03237	39.579	-0.000687712	38.911	-0.06164	39.294	-0.06387	39.226	-0.07525	39.922	-0.07484	39.604	-0.0779			55.809	0.65435	115.221	0.19035	114.614	0.12779	114.614	0.11458	114.318	0.1053	114.926	0.09565	114.029	0.07766	114.029	0.07455			149.782	0.76583	148.946	0.21431	148.688	0.1661	148.681	0.10682	148.823	0.0728	149.095	0.0342	148.832	0.00787
55.863	0.65468	39.743	0.03128	39.408	-0.00259	38.745	-0.06227	39.12	-0.06513	39.05	-0.07678	39.755	-0.07503	39.432	-0.07857			55.863	0.65468	114.918	0.18892	114.311	0.12634	114.31	0.11305	114.014	0.10406	114.621	0.09419	113.724	0.07659	113.724	0.07353			149.944	0.76639	149.102	0.21452	148.851	0.16664	148.844	0.10741	148.988	0.07369	149.252	0.035	148.996	0.00945
55.919	0.65497	39.568	0.0294	39.24	-0.00275	38.568	-0.06355	38.946	-0.06695	38.881	-0.07757	39.581	-0.07645	39.265	-0.07879			55.919	0.65497	114.614	0.1876	114.007	0.12475	114.006	0.11175	113.709	0.10267	114.318	0.09318	113.419	0.07522	113.419	0.07221			150.103	0.76614	149.259	0.21465	149.014	0.16801	149.007	0.10805	149.143	0.07415	149.415	0.03573	149.15	0.00948
55.979	0.65528	39.397	0.02814	39.063	-0.00518	38.398	-0.06504	38.78	-0.06736	38.713	-0.07685	39.408	-0.07735	39.089	-0.07929			55.979	0.65528	114.309	0.1861	113.701	0.1237	113.701	0.11048	113.403	0.1016	114.014	0.09173	113.116	0.07366	113.116	0.07071			150.261	0.76567	149.421	0.21571	149.168	0.16784	149.161	0.10857	149.302	0.07469	149.571	0.03603	149.31	0.00917
56.043	0.6556	39.229	0.02715	38.893	-0.00613	38.227	-0.06503	38.606	-0.06844	38.537	-0.07889	39.239	-0.07744	38.917	-0.08029			56.043	0.6556	114.005	0.1848	113.396	0.12217	113.396	0.10951	113.099	0.10035	113.71	0.09042	112.812	0.07165	112.812	0.06878			150.427	0.76653	149.576	0.21615	149.328	0.16889	149.321	0.10943	149.463	0.07445	149.73	0.03635	149.47	0.00943
56.108	0.65594	39.053	0.02508	38.725	-0.00706	38.05	-0.06699	38.435	-0.06955	38.369	-0.07908	39.065	-0.07883	38.75	-0.08023			56.108	0.65594	113.7	0.18314	113.092	0.12106	113.093	0.10837	112.796	0.09911	113.405	0.08954	112.509	0.06961	112.509	0.06683			150.587	0.76733	149.737	0.21686	149.488	0.16977	149.482	0.10935	149.618	0.07492	149.895	0.03595	149.624	0.01025
56.169	0.6563	38.882	0.02388	38.549	-0.00975	37.882	-0.06734	38.265	-0.06989	38.197	-0.07939	38.897	-0.07919	38.575	-0.08076			56.169	0.6563	113.396	0.18196	112.789	0.11933	112.789	0.10812	112.493	0.09793	113.101	0.08862	112.205	0.06789	112.205	0.06517			150.744	0.76845	149.902	0.21683	149.643	0.17043	149.637	0.10967	149.78	0.0753	150.052	0.03605	149.787	0.01
56.227	0.65663	38.713	0.0233	38.381	-0.01083	37.713	-0.06823	38.087	-0.07142	38.02	-0.08083	38.73	-0.07884	38.406	-0.0825			56.227	0.65663	113.093	0.18068	112.486	0.1179	112.486	0.1067	112.189	0.0958	112.798	0.08669	111.9	0.06633	111.9	0.06368			150.908	0.76895	150.058	0.21669	149.808	0.17089	149.801	0.10953	149.944	0.07571	150.211	0.03667	149.95	0.01039
56.282	0.65694	38.538	0.02092	38.209	-0.01167	37.538	-0.06977	37.917	-0.07251	37.853	-0.08052	38.553	-0.07971	38.237	-0.08238			56.282	0.65694	112.79	0.17924	112.182	0.11643	112.181	0.10545	111.885	0.09446	112.495	0.08513	111.597	0.06537	111.597	0.06275			151.064	0.76914	150.219	0.21822	149.97	0.17066	149.963	0.11084	150.099	0.07476	150.373	0.03743	150.107	0.01039
56.337	0.65723	38.371	0.01914	38.032	-0.01353	37.37	-0.07033	37.75	-0.07202	37.682	-0.08156	38.384	-0.08058	38.059	-0.08406			56.337	0.65723	112.486	0.17825	111.878	0.11489	111.877	0.10424	111.582	0.09266	112.19	0.08343	111.294	0.06413	111.294	0.06156			151.223	0.769	150.38	0.21834	150.126	0.17092	150.119	0.11129	150.262	0.07543	150.527	0.03708	150.268	0.01082
56.397	0.65755	38.199	0.01763	37.864	-0.01446	37.199	-0.07037	37.575	-0.07362	37.507	-0.0818	38.213	-0.08096	37.89	-0.08371			56.397	0.65755	112.182	0.17706	111.575	0.11361	111.574	0.10228	111.278	0.09138	111.885	0.08125	110.99	0.0631	110.99	0.06058			151.391	0.76935	150.535	0.21778	150.289	0.17128	150.281	0.11154	150.421	0.07607	150.69	0.03702	150.426	0.01215
56.463	0.65786	38.021	0.01628	37.694	-0.01648	37.023	-0.07187	37.406	-0.07404	37.341	-0.08137	38.036	-0.08196	37.721	-0.08342			56.463	0.65786	111.878	0.17591	111.271	0.1122	111.27	0.10082	110.974	0.09004	111.582	0.07952	110.687	0.06179	110.687	0.05932			151.55	0.77001	150.698	0.21776	150.447	0.17145	150.439	0.11208	150.576	0.07584	150.854	0.03717	150.582	0.01128
56.528	0.65817	37.855	0.01432	37.52	-0.01859	36.857	-0.07277	37.236	-0.07373	37.167	-0.08173	37.868	-0.08249	37.545	-0.08497			56.528	0.65817	111.574	0.17495	110.967	0.1109	110.967	0.09945	110.671	0.08892	111.279	0.07789	110.381	0.06093	110.381	0.05849			151.709	0.76984	150.861	0.2188	150.604	0.17132	150.595	0.11091	150.742	0.07629	151.01	0.03733	150.749	0.01069
56.59	0.65851	37.686	0.01258	37.353	-0.01951	36.686	-0.07342	37.06	-0.07568	36.992	-0.08324	37.699	-0.0827	37.377	-0.08518			56.59	0.65851	111.269	0.17304	110.663	0.10945	110.663	0.0983	110.365	0.08748	110.976	0.07659	110.076	0.05996	110.076	0.05756			151.872	0.77088	151.016	0.21918	150.771	0.17206	150.762	0.1119	150.902	0.0765	151.173	0.03717	150.91	0.0108
56.648	0.65886	37.511	0.01083	37.18	-0.02119	36.512	-0.07506	36.892	-0.07581	36.826	-0.08309	37.525	-0.08357	37.206	-0.08439			56.648	0.65886	110.966	0.17147	110.358	0.10816	110.359	0.09707	110.061	0.08622	110.672	0.07548	109.772	0.05863	109.772	0.05628			152.028	0.77102	151.18	0.21945	150.929	0.17249	150.922	0.11241	151.058	0.07693	151.333	0.0379	151.067	0.01101
56.703	0.65918	37.344	0.00928	37.005	-0.02246	36.345	-0.07433	36.724	-0.0761	36.653	-0.08393	37.357	-0.08338	37.03	-0.08565			56.703	0.65918	110.663	0.17022	110.054	0.10668	110.054	0.09585	109.757	0.08489	110.369	0.07379	109.469	0.05675	109.469	0.05448			152.189	0.77123	151.341	0.21999	151.086	0.172	151.078	0.11259	151.223	0.07728	151.49	0.03859	151.231	0.01108
56.758	0.65949	37.169	0.0081	36.839	-0.02318	36.172	-0.07506	36.548	-0.07724	36.48	-0.08432	37.184	-0.08299	36.864	-0.08591			56.758	0.65949	110.358	0.16912	109.75	0.10558	109.749	0.09413	109.453	0.08349	110.065	0.07267	109.165	0.05388	109.165	0.05172			152.353	0.77229	151.497	0.22008	151.25	0.17256	151.242	0.11319	151.381	0.07777	151.653	0.03884	151.388	0.01136
56.818	0.65978	36.993	0.00623	36.667	-0.02543	35.997	-0.0763	36.38	-0.07718	36.314	-0.0843	37.008	-0.08417	36.693	-0.08665			56.818	0.65978	110.054	0.16749	109.446	0.10425	109.446	0.0929	109.149	0.08247	109.761	0.07132	108.862	0.05136	108.862	0.0493			152.51	0.77219	151.66	0.22171	151.406	0.17337	151.398	0.11341	151.539	0.07847	151.813	0.03962	151.546	0.01231
56.881	0.66008	36.828	0.00499	36.493	-0.02681	35.83	-0.07606	36.209	-0.07729	36.139	-0.08491	36.841	-0.08495	36.519	-0.08731			56.881	0.66008	109.75	0.16601	109.142	0.10247	109.143	0.09187	108.846	0.08097	109.454	0.06993	108.558	0.0492	108.558	0.04723			152.671	0.7725	151.819	0.2219	151.565	0.17422	151.558	0.1135	151.703	0.07886	151.969	0.03933	151.71	0.01246
56.946	0.66041	36.655	0.00371	36.327	-0.02787	35.657	-0.07639	36.032	-0.07857	35.967	-0.08502	36.67	-0.08489	36.352	-0.08616			56.946	0.66041	109.446	0.16463	108.839	0.10112	108.838	0.09037	108.542	0.0795	109.147	0.06844	108.255	0.0481	108.255	0.04618			152.832	0.77274	151.976	0.22134	151.729	0.17464	151.723	0.11412	151.86	0.07826	152.132	0.03936	151.867	0.01189
57.009	0.66075	36.483	0.00156	36.151	-0.02951	35.484	-0.07757	35.866	-0.07871	35.8	-0.08547	36.496	-0.0852	36.178	-0.08675			57.009	0.66075	109.143	0.16323	108.535	0.09947	108.534	0.08915	108.239	0.07812	108.845	0.06705	107.952	0.04691	107.952	0.04503			152.989	0.77392	152.139	0.2227	151.885	0.17484	151.879	0.11439	152.019	0.07814	152.29	0.03963	152.026	0.01176
57.068	0.6611	36.317	0.00107	35.978	-0.03081	35.316	-0.07732	35.694	-0.07912	35.625	-0.0856	36.329	-0.08424	36.003	-0.08758			57.068	0.6611	108.838	0.1621	108.232	0.09798	108.232	0.0871	107.936	0.07623	108.541	0.06464	107.647	0.04606	107.647	0.04422			153.152	0.77498	152.297	0.22342	152.045	0.17571	152.038	0.11457	152.182	0.07916	152.447	0.03974	152.189	0.01327
57.123	0.66141	36.141	-0.000625975	35.813	-0.03229	35.142	-0.078	35.519	-0.08051	35.454	-0.08683	36.155	-0.08415	35.837	-0.08664			57.123	0.66141	108.533	0.16075	107.928	0.09634	107.929	0.08525	107.632	0.07487	108.239	0.06314	107.342	0.04508	107.342	0.04328			153.315	0.77518	152.454	0.2227	152.208	0.17567	152.2	0.11464	152.337	0.0792	152.611	0.0405	152.344	0.01345
57.179	0.6617	35.968	-0.00301	35.638	-0.03407	34.971	-0.07854	35.353	-0.0798	35.286	-0.08607	35.982	-0.08551	35.665	-0.08733			57.179	0.6617	108.23	0.15922	107.624	0.09522	107.625	0.08362	107.327	0.07355	107.939	0.06154	107.038	0.04384	107.038	0.04208			153.472	0.77468	152.619	0.22385	152.363	0.17608	152.356	0.11481	152.497	0.08011	152.77	0.04004	152.504	0.01351
57.237	0.66201	35.802	-0.00439	35.466	-0.03569	34.804	-0.07834	35.181	-0.08022	35.111	-0.0856	35.816	-0.08532	35.491	-0.08712			57.237	0.66201	107.928	0.15791	107.321	0.09383	107.32	0.08209	107.023	0.07231	107.636	0.05981	106.734	0.04229	106.734	0.0406			153.637	0.77459	152.777	0.22429	152.524	0.17594	152.517	0.11555	152.661	0.07999	152.929	0.04023	152.668	0.01305
57.3	0.66232	35.628	-0.00598	35.299	-0.03693	34.629	-0.08004	35.007	-0.08068	34.941	-0.08635	35.641	-0.08593	35.324	-0.08683			57.3	0.66232	107.625	0.15592	107.017	0.09242	107.015	0.08043	106.718	0.07076	107.334	0.05861	106.43	0.04065	106.43	0.03902			153.797	0.77536	152.935	0.22401	152.688	0.17636	152.681	0.11656	152.818	0.08071	153.093	0.03991	152.825	0.01323
57.366	0.66264	35.456	-0.00832	35.123	-0.03871	34.458	-0.08054	34.84	-0.08052	34.773	-0.08621	35.47	-0.08685	35.149	-0.08779			57.366	0.66264	107.321	0.15459	106.711	0.09064	106.71	0.07923	106.413	0.06939	107.028	0.05729	106.126	0.03921	106.126	0.03764			153.954	0.7749	153.099	0.22392	152.844	0.17647	152.838	0.11615	152.979	0.08074	153.25	0.04052	152.986	0.01415
57.428	0.66295	35.288	-0.0088	34.953	-0.04066	34.29	-0.08019	34.667	-0.0817	34.598	-0.08686	35.302	-0.08587	34.977	-0.08782			57.428	0.66295	107.015	0.15297	106.406	0.0889	106.406	0.07739	106.111	0.06757	106.717	0.05635	105.822	0.0377	105.822	0.03619			154.12	0.77637	153.257	0.22418	153.006	0.17691	152.999	0.11509	153.141	0.08094	153.41	0.04087	153.148	0.01299
57.487	0.6633	35.112	-0.01092	34.786	-0.04101	34.113	-0.08145	34.494	-0.08193	34.43	-0.08704	35.127	-0.08634	34.811	-0.08749			57.487	0.6633	106.71	0.15198	106.103	0.08734	106.103	0.07553	105.807	0.06602	106.41	0.05472	105.519	0.03588	105.519	0.03445			154.28	0.77663	153.418	0.22529	153.167	0.1773	153.16	0.1154	153.297	0.0817	153.575	0.04079	153.305	0.01228
57.544	0.66363	34.942	-0.01304	34.61	-0.04258	33.945	-0.08143	34.327	-0.08153	34.259	-0.08681	34.956	-0.08749	34.637	-0.08897			57.544	0.66363	106.407	0.15086	105.8	0.08556	105.8	0.07406	105.503	0.06462	106.108	0.05301	105.215	0.03387	105.215	0.03251			154.436	0.7772	153.581	0.22593	153.324	0.17733	153.316	0.11683	153.461	0.0816	153.729	0.04028	153.469	0.01356
57.599	0.66393	34.775	-0.01335	34.44	-0.0446	33.777	-0.08172	34.151	-0.08256	34.081	-0.08698	34.789	-0.08663	34.467	-0.0884			57.599	0.66393	106.103	0.14949	105.496	0.08381	105.497	0.072	105.198	0.06339	105.807	0.05138	104.911	0.03163	104.911	0.03036			154.599	0.77767	153.735	0.22604	153.488	0.17848	153.48	0.11782	153.623	0.08235	153.888	0.04163	153.63	0.01509
57.656	0.66423	34.601	-0.01584	34.272	-0.04581	33.601	-0.082	33.981	-0.0832	33.914	-0.08748	34.615	-0.08777	34.298	-0.08826			57.656	0.66423	105.799	0.14819	105.192	0.08185	105.193	0.07073	104.894	0.06186	105.504	0.04979	104.606	0.02963	104.606	0.02845			154.756	0.77797	153.894	0.22626	153.648	0.1783	153.641	0.11804	153.777	0.08176	154.05	0.04312	153.783	0.01417
57.719	0.66452	34.432	-0.01715	34.096	-0.04683	33.433	-0.08231	33.814	-0.08314	33.745	-0.0866	34.445	-0.08816	34.121	-0.08888			57.719	0.66452	105.495	0.14667	104.887	0.08026	104.888	0.06924	104.59	0.06055	105.202	0.04794	104.304	0.02817	104.304	0.02704			154.915	0.77831	154.056	0.22725	153.802	0.17854	153.795	0.11847	153.938	0.08345	154.205	0.04319	153.944	0.01396
57.783	0.66483	34.262	-0.01799	33.929	-0.04765	33.261	-0.08177	33.638	-0.08378	33.571	-0.08775	34.276	-0.08671	33.952	-0.08887			57.783	0.66483	105.191	0.14532	104.583	0.07894	104.583	0.06793	104.288	0.05921	104.9	0.04595	104	0.02695	104	0.02588			155.081	0.77879	154.211	0.22808	153.964	0.17912	153.957	0.11957	154.098	0.08385	154.365	0.04306	154.104	0.01488
57.845	0.66516	34.085	-0.02079	33.758	-0.04877	33.085	-0.08305	33.469	-0.08415	33.404	-0.08768	34.099	-0.08802	33.784	-0.08854			57.845	0.66516	104.887	0.14356	104.281	0.07742	104.28	0.06661	103.985	0.05762	104.597	0.04453	103.695	0.02509	103.695	0.02409			155.24	0.77936	154.373	0.22795	154.123	0.17976	154.116	0.12013	154.253	0.08349	154.529	0.04272	154.26	0.01595
57.906	0.6655	33.918	-0.02132	33.582	-0.05111	32.917	-0.08255	33.299	-0.08389	33.229	-0.08738	33.93	-0.08737	33.608	-0.08865			57.906	0.6655	104.583	0.14186	103.977	0.07605	103.975	0.06532	103.681	0.05625	104.291	0.04227	103.391	0.02314	103.391	0.02221			155.398	0.77989	154.536	0.22775	154.28	0.18063	154.272	0.12044	154.416	0.0838	154.685	0.04352	154.424	0.01608
57.963	0.66582	33.747	-0.02314	33.415	-0.05225	32.746	-0.08282	33.122	-0.08472	33.053	-0.08924	33.76	-0.0876	33.44	-0.08916			57.963	0.66582	104.28	0.14024	103.673	0.07468	103.672	0.06387	103.376	0.05444	103.982	0.04099	103.086	0.02094	103.086	0.0201			155.56	0.78073	154.692	0.22887	154.445	0.18088	154.438	0.12083	154.576	0.08441	154.846	0.04445	154.585	0.01636
58.017	0.66612	33.573	-0.02597	33.242	-0.0531	32.572	-0.08436	32.953	-0.08435	32.886	-0.08821	33.585	-0.08845	33.268	-0.08995			58.017	0.66612	103.977	0.13821	103.369	0.07343	103.369	0.06263	103.071	0.05269	103.677	0.0394	102.782	0.01901	102.782	0.01825			155.716	0.78105	154.854	0.22975	154.604	0.18106	154.597	0.12098	154.732	0.08451	155.008	0.04367	154.741	0.01636
58.074	0.66641	33.406	-0.02646	33.066	-0.05574	32.405	-0.08331	32.784	-0.08446	32.714	-0.08829	33.419	-0.08853	33.091	-0.08985			58.074	0.66641	103.673	0.13649	103.064	0.07209	103.064	0.06151	102.767	0.05067	103.375	0.03789	102.479	0.01731	102.479	0.01662			155.877	0.78083	155.015	0.22969	154.761	0.18117	154.753	0.1207	154.897	0.08547	155.162	0.04334	154.904	0.01661
58.135	0.66671	33.231	-0.02775	32.9	-0.05635	32.231	-0.08318	32.609	-0.08495	32.541	-0.08925	33.246	-0.08845	32.924	-0.0899			58.135	0.66671	103.369	0.13491	102.759	0.07065	102.759	0.0597	102.463	0.04906	103.071	0.03659	102.176	0.01642	102.176	0.01577			156.046	0.78074	155.17	0.22985	154.924	0.1825	154.916	0.12141	155.055	0.08576	155.328	0.04396	155.061	0.01651
58.199	0.66702	33.055	-0.03023	32.728	-0.05779	32.056	-0.08435	32.44	-0.08453	32.374	-0.08853	33.07	-0.08974	32.755	-0.09006			58.199	0.66702	103.064	0.13413	102.456	0.0689	102.457	0.05883	102.159	0.04725	102.766	0.03495	101.872	0.01491	101.872	0.01432			156.204	0.78082	155.336	0.22947	155.08	0.18221	155.073	0.12157	155.211	0.08517	155.49	0.04483	155.219	0.01608
58.264	0.66734	32.888	-0.03112	32.554	-0.05916	31.89	-0.08423	32.267	-0.08457	32.199	-0.08874	32.903	-0.08969	32.581	-0.09137			58.264	0.66734	102.759	0.1332	102.152	0.06719	102.152	0.05698	101.856	0.04572	102.463	0.03362	101.567	0.01348	101.567	0.01294			156.364	0.7818	155.497	0.23054	155.239	0.18213	155.231	0.12244	155.377	0.08627	155.646	0.04481	155.386	0.01672
58.326	0.66767	32.716	-0.0332	32.386	-0.05902	31.718	-0.08447	32.09	-0.08514	32.026	-0.08958	32.731	-0.0897	32.413	-0.09134			58.326	0.66767	102.455	0.1318	101.848	0.06533	101.847	0.05537	101.552	0.04417	102.161	0.03152	101.262	0.01185	101.262	0.01138			156.525	0.78239	155.653	0.23026	155.406	0.18327	155.398	0.12213	155.537	0.08584	155.809	0.04576	155.544	0.01723
58.384	0.66802	32.544	-0.03471	32.212	-0.06049	31.545	-0.08456	31.926	-0.08522	31.86	-0.08854	32.557	-0.09082	32.24	-0.09023			58.384	0.66802	102.152	0.13045	101.544	0.0634	101.544	0.05381	101.247	0.04262	101.859	0.02981	100.959	0.00997	100.959	0.00957			156.68	0.78366	155.816	0.23168	155.564	0.18311	155.555	0.12135	155.696	0.08604	155.967	0.04564	155.702	0.01656
58.439	0.66833	32.377	-0.03575	32.038	-0.06249	31.379	-0.08438	31.758	-0.08575	31.686	-0.08881	32.39	-0.08926	32.064	-0.09019			58.439	0.66833	101.849	0.12901	101.241	0.06189	101.24	0.05212	100.944	0.04166	101.553	0.02792	100.658	0.00829	100.658	0.00796			156.844	0.78398	155.975	0.23232	155.723	0.18331	155.714	0.12267	155.86	0.08731	156.124	0.04553	155.867	0.01694
58.495	0.66862	32.202	-0.03776	31.873	-0.06178	31.203	-0.08449	31.584	-0.08654	31.516	-0.08945	32.216	-0.08967	31.895	-0.09022			58.495	0.66862	101.544	0.12748	100.937	0.06049	100.937	0.05065	100.641	0.04002	101.247	0.02655	100.353	0.00634	100.353	0.00608			157.007	0.78414	156.132	0.23182	155.885	0.18361	155.878	0.12345	156.015	0.08642	156.288	0.04613	156.022	0.01791
58.554	0.66889	32.029	-0.03943	31.699	-0.06321	31.031	-0.08538	31.417	-0.08576	31.348	-0.08835	32.042	-0.08984	31.722	-0.09045			58.554	0.66889	101.24	0.12603	100.635	0.05885	100.635	0.04916	100.337	0.03856	100.944	0.02467	100.048	0.00453	100.048	0.00434			157.164	0.78364	156.296	0.23277	156.039	0.18417	156.033	0.12315	156.175	0.08669	156.446	0.04708	156.182	0.01821
58.619	0.6692	31.863	-0.04043	31.528	-0.06477	30.864	-0.08423	31.241	-0.0856	31.171	-0.08905	31.876	-0.08922	31.552	-0.09029			58.619	0.6692	100.937	0.12463	100.331	0.05716	100.33	0.04782	100.033	0.03683	100.642	0.02259	99.745	0.00268	99.745	0.00257			157.325	0.78414	156.453	0.23322	156.201	0.18496	156.194	0.12371	156.339	0.0873	156.605	0.04704	156.346	0.01771
58.683	0.66953	31.689	-0.04277	31.361	-0.06482	30.689	-0.08598	31.065	-0.08608	31.001	-0.08905	31.703	-0.0895	31.388	-0.08965			58.683	0.66953	100.634	0.12295	100.027	0.05596	100.026	0.04608	99.729	0.03505	100.338	0.02093	99.44	0.000869738	99.44	0.000834948			157.487	0.78414	156.612	0.23355	156.365	0.18516	156.357	0.12401	156.495	0.08801	156.768	0.0462	156.501	0.01784
58.745	0.66986	31.518	-0.0437	31.185	-0.06609	30.518	-0.08617	30.899	-0.08597	30.833	-0.08875	31.531	-0.08917	31.213	-0.08975			58.745	0.66986	100.33	0.12132	99.722	0.05484	99.722	0.04448	99.423	0.03334	100.034	0.01898	99.135	-0.000905692	99.135	-0.000869465			157.643	0.78498	156.776	0.23461	156.52	0.18564	156.513	0.12485	156.655	0.08774	156.924	0.0456	156.662	0.01858
58.803	0.67019	31.35	-0.04506	31.014	-0.06694	30.35	-0.08574	30.726	-0.08676	30.657	-0.08973	31.365	-0.08952	31.039	-0.09076			58.803	0.67019	100.026	0.11992	99.417	0.05348	99.417	0.04251	99.12	0.03162	99.73	0.01732	98.832	-0.00253	98.832	-0.00243			157.805	0.78599	156.931	0.23448	156.681	0.18637	156.675	0.12472	156.817	0.08817	157.082	0.04598	156.824	0.01935
58.858	0.67051	31.173	-0.04662	30.846	-0.06806	30.174	-0.08629	30.553	-0.08744	30.488	-0.08973	31.188	-0.08959	30.873	-0.09003			58.858	0.67051	99.722	0.11844	99.112	0.05244	99.113	0.04137	98.817	0.03012	99.426	0.01576	98.528	-0.00408	98.528	-0.00391			157.967	0.78646	157.088	0.23388	156.842	0.1871	156.836	0.12443	156.971	0.08771	157.246	0.04701	156.978	0.01878
58.913	0.67082	31.003	-0.04758	30.671	-0.07023	30.005	-0.08582	30.387	-0.08673	30.319	-0.08953	31.017	-0.09009	30.697	-0.08999			58.913	0.67082	99.417	0.11683	98.81	0.05141	98.809	0.03999	98.514	0.02833	99.121	0.01416	98.224	-0.00624	98.224	-0.00599			158.126	0.78685	157.252	0.23533	156.996	0.18708	156.99	0.12515	157.133	0.08847	157.405	0.04615	157.14	0.01838
58.973	0.67107	30.836	-0.04964	30.501	-0.07005	29.838	-0.0856	30.213	-0.08674	30.143	-0.09023	30.85	-0.08942	30.526	-0.09111			58.973	0.67107	99.112	0.11568	98.507	0.04987	98.506	0.03854	98.209	0.02717	98.818	0.01241	97.92	-0.00752	97.92	-0.00722			158.29	0.78756	157.411	0.23607	157.159	0.1873	157.152	0.12504	157.297	0.08908	157.565	0.04538	157.303	0.01867
59.038	0.67137	30.66	-0.05085	30.331	-0.07073	29.662	-0.08701	30.041	-0.08693	29.975	-0.08911	30.674	-0.09075	30.357	-0.09073			59.038	0.67137	98.809	0.11409	98.202	0.04808	98.202	0.03737	97.904	0.02581	98.514	0.01098	97.616	-0.00934	97.616	-0.00897			158.449	0.78751	157.572	0.23557	157.322	0.18778	157.315	0.12529	157.454	0.08919	157.728	0.04596	157.46	0.01893
59.103	0.6717	30.491	-0.05205	30.155	-0.07195	29.494	-0.08586	29.875	-0.08662	29.806	-0.09033	30.504	-0.09101	30.181	-0.09193			59.103	0.6717	98.507	0.11228	97.898	0.04607	97.897	0.03558	97.6	0.02473	98.21	0.00916	97.312	-0.01132	97.312	-0.01087			158.608	0.7877	157.735	0.23597	157.48	0.18753	157.473	0.12554	157.615	0.08883	157.883	0.04685	157.622	0.01943
59.166	0.67202	30.322	-0.0535	29.988	-0.07167	29.324	-0.08521	29.699	-0.08747	29.63	-0.0911	30.335	-0.0897	30.012	-0.09168			59.166	0.67202	98.201	0.11038	97.594	0.04431	97.593	0.0341	97.297	0.02303	97.906	0.00742	97.01	-0.01336	97.01	-0.01282			158.773	0.78881	157.89	0.23608	157.643	0.18873	157.635	0.12647	157.775	0.08952	158.046	0.04832	157.782	0.0194
59.224	0.67236	30.146	-0.05517	29.82	-0.07214	29.147	-0.08683	29.528	-0.08782	29.463	-0.09026	30.159	-0.0904	29.846	-0.09082			59.224	0.67236	97.897	0.1088	97.29	0.04291	97.29	0.03235	96.995	0.02151	97.601	0.00597	96.706	-0.01558	96.706	-0.01495			158.932	0.78961	158.053	0.23718	157.801	0.18852	157.794	0.12728	157.931	0.09021	158.209	0.04816	157.939	0.01926
59.28	0.67267	29.978	-0.05713	29.644	-0.07341	28.98	-0.0868	29.361	-0.08682	29.291	-0.08975	29.991	-0.09023	29.671	-0.0917			59.28	0.67267	97.593	0.10729	96.987	0.04119	96.988	0.03131	96.691	0.02033	97.298	0.00411	96.402	-0.01706	96.402	-0.01638			159.09	0.79024	158.216	0.2379	157.958	0.189	157.951	0.12779	158.097	0.09068	158.364	0.04873	158.104	0.01993
59.335	0.67296	29.809	-0.05742	29.477	-0.07342	28.808	-0.08599	29.185	-0.08793	29.116	-0.09047	29.823	-0.09029	29.501	-0.09079			59.335	0.67296	97.289	0.10584	96.683	0.03919	96.684	0.02948	96.386	0.01861	96.996	0.00263	96.098	-0.0184	96.098	-0.01767			159.252	0.79003	158.37	0.23777	158.123	0.18933	158.116	0.12761	158.256	0.09117	158.524	0.04898	158.263	0.0204
59.393	0.67325	29.634	-0.05893	29.305	-0.07509	28.633	-0.08688	29.016	-0.08786	28.95	-0.09013	29.647	-0.09049	29.33	-0.09053			59.393	0.67325	96.987	0.1045	96.38	0.03724	96.378	0.0276	96.082	0.01691	96.692	0.000675683	95.793	-0.0198	95.793	-0.01901			159.409	0.79002	158.53	0.23738	158.281	0.18958	158.275	0.12855	158.411	0.09118	158.684	0.04963	158.418	0.02023
59.455	0.67353	29.466	-0.06004	29.129	-0.07557	28.466	-0.08657	28.846	-0.08735	28.778	-0.09029	29.48	-0.09015	29.153	-0.0917			59.455	0.67353	96.683	0.1032	96.075	0.03536	96.074	0.02563	95.777	0.01508	96.388	-0.000979756	95.488	-0.02153	95.488	-0.02067			159.569	0.79017	158.69	0.2385	158.437	0.18951	158.43	0.12885	158.573	0.09124	158.84	0.05017	158.58	0.02049
59.52	0.67384	29.294	-0.06116	28.963	-0.07542	28.292	-0.08745	28.671	-0.08792	28.604	-0.09023	29.309	-0.08953	28.986	-0.09124			59.52	0.67384	96.378	0.10188	95.77	0.03361	95.769	0.02379	95.472	0.01361	96.084	-0.00319	95.184	-0.02326	95.184	-0.02233			159.735	0.79003	158.845	0.23978	158.6	0.19081	158.592	0.12934	158.731	0.09178	159.003	0.05074	158.738	0.02075
59.582	0.67416	29.118	-0.06197	28.791	-0.0762	28.117	-0.08731	28.504	-0.0883	28.436	-0.08988	29.132	-0.09109	28.817	-0.09025			59.582	0.67416	96.074	0.09994	95.466	0.03234	95.465	0.02206	95.17	0.0118	95.779	-0.00488	94.881	-0.02532	94.881	-0.02431			159.892	0.79046	159.009	0.23972	158.756	0.19168	158.749	0.13001	158.888	0.09262	159.164	0.05045	158.895	0.02071
59.641	0.67449	28.952	-0.06373	28.616	-0.07714	27.951	-0.0872	28.332	-0.08826	28.26	-0.09029	28.966	-0.09153	28.642	-0.09133			59.641	0.67449	95.769	0.09817	95.163	0.03061	95.162	0.02005	94.866	0.01028	95.474	-0.00695	94.578	-0.02752	94.578	-0.02642			160.052	0.79106	159.171	0.24003	158.915	0.19202	158.908	0.12951	159.053	0.09349	159.318	0.05049	159.06	0.02122
59.698	0.6748	28.779	-0.06426	28.449	-0.07771	27.778	-0.08789	28.154	-0.08864	28.087	-0.09055	28.794	-0.0903	28.475	-0.09092			59.698	0.6748	95.465	0.0968	94.859	0.02897	94.859	0.01895	94.561	0.00849	95.171	-0.00884	94.274	-0.02944	94.274	-0.02826			160.215	0.79181	159.327	0.24059	159.08	0.19257	159.074	0.13089	159.212	0.09348	159.481	0.05157	159.218	0.0207
59.753	0.6751	28.606	-0.06585	28.274	-0.07849	27.605	-0.0885	27.986	-0.08826	27.921	-0.09054	28.62	-0.09179	28.302	-0.09118			59.753	0.6751	95.161	0.09529	94.555	0.02697	94.554	0.01679	94.257	0.00658	94.867	-0.01097	93.969	-0.03183	93.969	-0.03056			160.369	0.79186	159.49	0.2406	159.237	0.19199	159.231	0.13041	159.369	0.09331	159.641	0.05123	159.375	0.02091
59.81	0.67539	28.439	-0.06705	28.1	-0.07846	27.439	-0.08683	27.815	-0.08792	27.748	-0.09085	28.453	-0.0913	28.126	-0.09211			59.81	0.67539	94.858	0.09337	94.25	0.02504	94.25	0.01538	93.953	0.00504	94.563	-0.01322	93.665	-0.03349	93.665	-0.03215			160.532	0.79224	159.648	0.2409	159.396	0.19304	159.389	0.13047	159.532	0.09387	159.797	0.05142	159.539	0.02166
59.873	0.67566	28.265	-0.06756	27.933	-0.07909	27.266	-0.08739	27.641	-0.08784	27.577	-0.09046	28.278	-0.09094	27.959	-0.09112			59.873	0.67566	94.555	0.09174	93.946	0.02349	93.946	0.01318	93.65	0.00301	94.258	-0.01462	93.362	-0.03542	93.362	-0.034			160.699	0.79349	159.804	0.24158	159.559	0.1935	159.552	0.13118	159.688	0.09427	159.963	0.05135	159.695	0.02155
59.938	0.67597	28.091	-0.06964	27.76	-0.07974	27.093	-0.08775	27.474	-0.08804	27.409	-0.09045	28.103	-0.09187	27.787	-0.09215			59.938	0.67597	94.25	0.0899	93.642	0.02178	93.642	0.0114	93.347	0.00127	93.955	-0.01648	93.059	-0.0374	93.059	-0.0359			160.856	0.79348	159.971	0.24216	159.714	0.19282	159.705	0.13049	159.848	0.09411	160.123	0.05092	159.855	0.02207
60.001	0.67631	27.924	-0.07081	27.588	-0.08	26.925	-0.08735	27.301	-0.08853	27.232	-0.09018	27.936	-0.09071	27.613	-0.0923			60.001	0.67631	93.946	0.0881	93.339	0.02031	93.339	0.01043	93.043	-0.000541955	93.652	-0.01762	92.754	-0.03886	92.754	-0.0373			161.018	0.79386	160.129	0.24254	159.876	0.19294	159.866	0.13124	160.014	0.0947	160.281	0.05089	160.021	0.02256
60.063	0.67661	27.75	-0.07172	27.421	-0.07952	26.75	-0.08857	27.126	-0.08858	27.061	-0.09024	27.764	-0.09179	27.446	-0.09128			60.063	0.67661	93.642	0.08704	93.036	0.0185	93.035	0.00881	92.739	-0.00221	93.349	-0.0189	92.451	-0.04019	92.451	-0.03858			161.179	0.79379	160.287	0.24245	160.042	0.19378	160.033	0.13154	160.17	0.0947	160.445	0.05181	160.177	0.02265
60.12	0.67693	27.578	-0.07266	27.245	-0.08024	26.58	-0.08768	26.961	-0.08715	26.894	-0.09008	27.593	-0.0919	27.272	-0.09098			60.12	0.67693	93.339	0.08563	92.732	0.01682	92.731	0.00719	92.435	-0.00397	93.044	-0.02049	92.146	-0.04183	92.146	-0.04015			161.335	0.79441	160.452	0.24284	160.197	0.19495	160.189	0.13218	160.33	0.09486	160.602	0.05271	160.338	0.02207
60.174	0.67723	27.409	-0.0722	27.074	-0.08123	26.412	-0.08698	26.789	-0.088	26.719	-0.09086	27.425	-0.09085	27.098	-0.09102			60.174	0.67723	93.036	0.08434	92.427	0.01532	92.428	0.00529	92.131	-0.00573	92.74	-0.02202	91.842	-0.04328	91.842	-0.04155			161.499	0.79545	160.609	0.24334	160.358	0.19389	160.35	0.13284	160.493	0.09577	160.76	0.05289	160.501	0.02288
60.23	0.67752	27.233	-0.07295	26.908	-0.08133	26.235	-0.08816	26.617	-0.08856	26.55	-0.09103	27.249	-0.09105	26.932	-0.09131			60.23	0.67752	92.731	0.0826	92.123	0.01369	92.123	0.00393	91.826	-0.00706	92.435	-0.02401	91.539	-0.04494	91.539	-0.04314			161.661	0.79584	160.767	0.24375	160.519	0.19429	160.512	0.13363	160.649	0.09573	160.924	0.05369	160.657	0.02323
60.29	0.6778	27.063	-0.07434	26.732	-0.08155	26.066	-0.08868	26.449	-0.08841	26.381	-0.09116	27.077	-0.09187	26.758	-0.09178			60.29	0.6778	92.427	0.08081	91.82	0.01224	91.818	0.00224	91.523	-0.00875	92.131	-0.02573	91.235	-0.04706	91.235	-0.04518			161.818	0.79609	160.931	0.2433	160.674	0.19477	160.668	0.13344	160.811	0.09542	161.081	0.05339	160.819	0.02355
60.354	0.67809	26.897	-0.07432	26.562	-0.08216	25.898	-0.08789	26.273	-0.0886	26.204	-0.09083	26.909	-0.09082	26.587	-0.09149			60.354	0.67809	92.123	0.07912	91.516	0.01112	91.516	0.00097048	91.219	-0.01015	91.826	-0.02793	90.931	-0.04915	90.931	-0.04718			161.98	0.79651	161.087	0.24357	160.837	0.19494	160.83	0.13413	160.973	0.09615	161.241	0.05342	160.98	0.02281
60.419	0.67841	26.722	-0.07547	26.393	-0.08152	25.722	-0.08859	26.101	-0.08933	26.036	-0.09141	26.732	-0.09157	26.42	-0.09086			60.419	0.67841	91.818	0.07757	91.211	0.00993	91.212	-0.000733846	90.915	-0.01191	91.524	-0.02953	90.626	-0.05146	90.626	-0.0494			162.14	0.79694	161.247	0.24483	160.999	0.19582	160.992	0.13491	161.129	0.09684	161.403	0.05376	161.136	0.02267
60.481	0.67874	26.552	-0.07724	26.217	-0.08207	25.553	-0.08913	25.934	-0.08839	25.866	-0.09055	26.564	-0.09177	26.243	-0.09184			60.481	0.67874	91.515	0.0766	90.907	0.00819	90.908	-0.00258	90.611	-0.01333	91.221	-0.03156	90.322	-0.05333	90.322	-0.05119			162.296	0.79727	161.41	0.24573	161.155	0.1964	161.148	0.13526	161.29	0.09709	161.558	0.05409	161.297	0.02314
60.538	0.67905	26.383	-0.07611	26.049	-0.08285	25.383	-0.08816	25.759	-0.08897	25.691	-0.09142	26.398	-0.09012	26.073	-0.09236			60.538	0.67905	91.211	0.07526	90.603	0.00642	90.604	-0.00422	90.306	-0.01448	90.916	-0.03298	90.019	-0.05508	90.019	-0.05287			162.461	0.79783	161.565	0.24571	161.317	0.19679	161.31	0.13519	161.451	0.09747	161.718	0.05451	161.458	0.02336
60.594	0.67935	26.207	-0.07762	25.88	-0.08241	25.206	-0.08855	25.589	-0.0893	25.522	-0.09161	26.221	-0.09248	25.905	-0.0917			60.594	0.67935	90.908	0.07402	90.299	0.0045	90.299	-0.00639	90.003	-0.0162	90.612	-0.03462	89.716	-0.05693	89.716	-0.05465			162.621	0.79762	161.726	0.24605	161.476	0.19736	161.47	0.13475	161.606	0.09746	161.883	0.05498	161.613	0.0235
60.648	0.67963	26.039	-0.07865	25.704	-0.0828	25.039	-0.0885	25.42	-0.08795	25.352	-0.0914	26.053	-0.09184	25.73	-0.09252			60.648	0.67963	90.603	0.07205	89.995	0.00291	89.996	-0.00783	89.7	-0.01756	90.307	-0.0363	89.412	-0.05868	89.412	-0.05633			162.78	0.79722	161.89	0.24679	161.632	0.19686	161.625	0.13521	161.769	0.09682	162.039	0.05455	161.777	0.02353
60.707	0.6799	25.87	-0.07847	25.535	-0.08313	24.871	-0.08882	25.244	-0.08858	25.177	-0.09124	25.884	-0.09068	25.561	-0.09245			60.707	0.6799	90.299	0.0704	89.692	0.00136	89.693	-0.0096	89.397	-0.01917	90.004	-0.03789	89.109	-0.06035	89.109	-0.05794			162.945	0.79821	162.046	0.24668	161.797	0.19762	161.79	0.13558	161.931	0.09783	162.2	0.05418	161.938	0.02462
60.772	0.68019	25.694	-0.07997	25.364	-0.08317	24.695	-0.08913	25.075	-0.08964	25.011	-0.09045	25.708	-0.09125	25.391	-0.09244			60.772	0.68019	89.996	0.06868	89.39	-0.000717638	89.388	-0.01105	89.093	-0.02073	89.701	-0.03964	88.805	-0.06195	88.805	-0.05947			163.102	0.7982	162.206	0.24704	161.957	0.1992	161.95	0.13579	162.088	0.09784	162.362	0.05494	162.095	0.02505
60.838	0.6805	25.525	-0.08059	25.189	-0.08444	24.528	-0.08807	24.908	-0.08887	24.839	-0.09123	25.538	-0.09111	25.214	-0.09294			60.838	0.6805	89.692	0.06699	89.086	-0.00265	89.085	-0.01281	88.789	-0.02283	89.397	-0.0415	88.499	-0.06374	88.499	-0.06119			163.262	0.79879	162.367	0.24736	162.115	0.19846	162.107	0.13558	162.251	0.09804	162.518	0.0551	162.257	0.02452
60.899	0.68084	25.353	-0.08021	25.023	-0.08393	24.356	-0.08865	24.732	-0.08902	24.664	-0.09198	25.368	-0.09126	25.047	-0.09263			60.899	0.68084	89.389	0.06546	88.781	-0.00467	88.782	-0.01461	88.484	-0.02515	89.093	-0.04394	88.194	-0.06514	88.194	-0.06254			163.428	0.79977	162.523	0.24791	162.278	0.19781	162.27	0.1356	162.409	0.09866	162.682	0.05491	162.416	0.02426
60.958	0.68114	25.178	-0.08087	24.852	-0.08368	24.181	-0.08908	24.564	-0.08836	24.497	-0.09109	25.193	-0.09173	24.878	-0.09205			60.958	0.68114	89.085	0.06357	88.475	-0.00652	88.478	-0.01613	88.178	-0.02725	88.79	-0.04593	87.891	-0.0668	87.891	-0.06413			163.585	0.79944	162.688	0.24906	162.434	0.19833	162.427	0.13645	162.567	0.09944	162.843	0.05546	162.574	0.02474
61.013	0.68143	25.013	-0.08068	24.677	-0.08553	24.015	-0.08878	24.394	-0.08839	24.323	-0.091	25.026	-0.09116	24.703	-0.09261			61.013	0.68143	88.782	0.0617	88.171	-0.00834	88.172	-0.01753	87.876	-0.02929	88.485	-0.04796	87.588	-0.068	87.588	-0.06528			163.743	0.79948	162.85	0.24891	162.593	0.19942	162.586	0.13643	162.732	0.09976	162.998	0.05543	162.74	0.0253
61.068	0.68172	24.842	-0.08088	24.51	-0.08497	23.843	-0.08854	24.218	-0.08983	24.149	-0.09213	24.857	-0.09091	24.536	-0.09251			61.068	0.68172	88.475	0.05975	87.868	-0.01036	87.868	-0.01925	87.574	-0.03094	88.179	-0.04955	87.284	-0.06919	87.284	-0.06642			163.906	0.80114	163.004	0.24906	162.759	0.20015	162.752	0.13719	162.89	0.0997	163.159	0.0571	162.897	0.02497
61.128	0.682	24.668	-0.08238	24.338	-0.08482	23.669	-0.08892	24.05	-0.09033	23.984	-0.09132	24.681	-0.09211	24.365	-0.09229			61.128	0.682	88.171	0.05827	87.565	-0.01258	87.564	-0.021	87.269	-0.03322	87.876	-0.05057	86.98	-0.07062	86.98	-0.06779			164.062	0.8018	163.166	0.24947	162.915	0.19994	162.909	0.13796	163.046	0.10034	163.318	0.05742	163.054	0.02567
61.192	0.6823	24.501	-0.08204	24.164	-0.08558	23.502	-0.08846	23.88	-0.08963	23.81	-0.0914	24.513	-0.09093	24.189	-0.09365			61.192	0.6823	87.868	0.05708	87.261	-0.01453	87.259	-0.02236	86.964	-0.03517	87.573	-0.05191	86.675	-0.07151	86.675	-0.06864			164.224	0.8024	163.325	0.24984	163.073	0.19999	163.066	0.13879	163.208	0.10068	163.475	0.05691	163.216	0.02618
61.257	0.68259	24.327	-0.08282	23.998	-0.08478	23.325	-0.08871	23.705	-0.09037	23.639	-0.09156	24.34	-0.09178	24.022	-0.09268			61.257	0.68259	87.564	0.05599	86.956	-0.01691	86.955	-0.0248	86.657	-0.03691	87.268	-0.0538	86.372	-0.0723	86.372	-0.06941			164.389	0.80361	163.481	0.24999	163.235	0.20129	163.228	0.13949	163.365	0.10069	163.638	0.05761	163.371	0.02618
61.32	0.68291	24.153	-0.08414	23.824	-0.08563	23.151	-0.08883	23.538	-0.08972	23.471	-0.09087	24.165	-0.0922	23.849	-0.09301			61.32	0.68291	87.259	0.05418	86.651	-0.01884	86.652	-0.02667	86.354	-0.0388	86.964	-0.05585	86.068	-0.07206	86.068	-0.06918			164.545	0.80322	163.646	0.25034	163.39	0.2013	163.384	0.13936	163.524	0.10132	163.797	0.05777	163.531	0.02547
61.378	0.68323	23.987	-0.08339	23.651	-0.08527	22.984	-0.08863	23.364	-0.09002	23.294	-0.09205	24	-0.09179	23.675	-0.09365			61.378	0.68323	86.955	0.05205	86.348	-0.02056	86.349	-0.02885	86.053	-0.04037	86.66	-0.05798	85.765	-0.07171	85.765	-0.06884			164.707	0.80398	163.805	0.25154	163.551	0.20149	163.544	0.14029	163.69	0.10149	163.954	0.05814	163.696	0.02648
61.434	0.68353	23.813	-0.08376	23.484	-0.08404	22.811	-0.08915	23.188	-0.09081	23.123	-0.09225	23.826	-0.09261	23.508	-0.09218			61.434	0.68353	86.652	0.04982	86.046	-0.02237	86.048	-0.03052	85.749	-0.04238	86.357	-0.06102	85.461	-0.07146	85.461	-0.0686			164.869	0.80478	163.962	0.25216	163.716	0.20244	163.709	0.14088	163.847	0.10119	164.117	0.05861	163.853	0.02664
61.49	0.68383	23.641	-0.08445	23.307	-0.08492	22.64	-0.08953	23.02	-0.09031	22.955	-0.09184	23.654	-0.09287	23.332	-0.0921			61.49	0.68383	86.349	0.04742	85.742	-0.02395	85.745	-0.03228	85.444	-0.04401	86.054	-0.06351	85.157	-0.0715	85.157	-0.06864			165.022	0.80407	164.125	0.25208	163.873	0.20321	163.866	0.1408	164.005	0.10132	164.275	0.05828	164.012	0.02707
61.548	0.68409	23.473	-0.08413	23.134	-0.08565	22.472	-0.08844	22.848	-0.09066	22.779	-0.09213	23.487	-0.09193	23.159	-0.09296			61.548	0.68409	86.046	0.04552	85.439	-0.02549	85.44	-0.03424	85.141	-0.04604	85.75	-0.06605	84.852	-0.07104	84.852	-0.06819			165.188	0.80442	164.281	0.2524	164.033	0.20378	164.025	0.14099	164.167	0.10211	164.434	0.05786	164.174	0.02712
61.61	0.68437	23.295	-0.08553	22.966	-0.08568	22.295	-0.08893	22.676	-0.09103	22.609	-0.09195	23.31	-0.09195	22.993	-0.09217			61.61	0.68437	85.743	0.04397	85.135	-0.02672	85.133	-0.03659	84.837	-0.04816	85.447	-0.06802	84.547	-0.0707	84.547	-0.06787			165.352	0.80471	164.441	0.25253	164.194	0.20391	164.187	0.14176	164.321	0.10218	164.6	0.05819	164.329	0.02741
61.676	0.68466	23.125	-0.08637	22.791	-0.08618	22.126	-0.08939	22.509	-0.09022	22.439	-0.09199	23.139	-0.09305	22.819	-0.0937			61.676	0.68466	85.438	0.04247	84.83	-0.02834	84.827	-0.03866	84.533	-0.05008	85.144	-0.06942	84.244	-0.07059	84.244	-0.06777			165.509	0.80467	164.608	0.25321	164.347	0.2042	164.341	0.14211	164.483	0.10288	164.757	0.05902	164.492	0.02744
61.739	0.68498	22.957	-0.08577	22.621	-0.08636	21.958	-0.08872	22.333	-0.09024	22.263	-0.09208	22.971	-0.09214	22.648	-0.09362			61.739	0.68498	85.133	0.04056	84.524	-0.03015	84.523	-0.03985	84.228	-0.05163	84.837	-0.07035	83.941	-0.07043	83.941	-0.06761			165.672	0.80509	164.764	0.25356	164.511	0.20435	164.504	0.1417	164.649	0.10311	164.916	0.05928	164.655	0.02726
61.798	0.68532	22.782	-0.08671	22.454	-0.08625	21.783	-0.08958	22.161	-0.0905	22.097	-0.09136	22.796	-0.09251	22.48	-0.09267			61.798	0.68532	84.828	0.03922	84.221	-0.0318	84.22	-0.04164	83.923	-0.0531	84.532	-0.07019	83.637	-0.07041	83.637	-0.0676			165.832	0.8061	164.923	0.25386	164.675	0.2045	164.667	0.14178	164.805	0.10336	165.08	0.05919	164.811	0.0267
61.856	0.68563	22.612	-0.08699	22.279	-0.08776	21.614	-0.08981	21.995	-0.09024	21.929	-0.09189	22.625	-0.09277	22.304	-0.09339			61.856	0.68563	84.523	0.03751	83.918	-0.03355	83.918	-0.04317	83.62	-0.05456	84.23	-0.06967	83.332	-0.07062	83.332	-0.0678			165.989	0.80657	165.087	0.25457	164.831	0.20418	164.823	0.14212	164.967	0.10371	165.235	0.05874	164.974	0.02682
61.91	0.6859	22.443	-0.08675	22.109	-0.0868	21.445	-0.08881	21.821	-0.09118	21.753	-0.09234	22.458	-0.09172	22.133	-0.09367			61.91	0.6859	84.22	0.0361	83.614	-0.03574	83.613	-0.04483	83.316	-0.05606	83.926	-0.06912	83.028	-0.07092	83.028	-0.06808			166.154	0.80676	165.242	0.25552	164.995	0.20489	164.986	0.14303	165.129	0.10418	165.396	0.05856	165.135	0.02827
61.966	0.6862	22.267	-0.08723	21.94	-0.08711	21.267	-0.08889	21.65	-0.09093	21.585	-0.09157	22.282	-0.09268	21.966	-0.09318			61.966	0.6862	83.917	0.03466	83.309	-0.0382	83.309	-0.04646	83.012	-0.05796	83.622	-0.06897	82.725	-0.07132	82.725	-0.06847			166.313	0.80755	165.403	0.2554	165.154	0.20607	165.146	0.14259	165.283	0.10407	165.56	0.05911	165.29	0.02864
62.029	0.68648	22.099	-0.0878	21.765	-0.08714	21.1	-0.08937	21.482	-0.08961	21.413	-0.0922	22.112	-0.09247	21.791	-0.09493			62.029	0.68648	83.613	0.03282	83.004	-0.04016	83.006	-0.04814	82.708	-0.06007	83.318	-0.06921	82.422	-0.07124	82.422	-0.06839			166.469	0.80735	165.566	0.2558	165.309	0.20581	165.302	0.14271	165.447	0.10377	165.716	0.06073	165.454	0.02804
62.093	0.68675	21.93	-0.08792	21.597	-0.08705	20.931	-0.08879	21.305	-0.08966	21.236	-0.09215	21.944	-0.09194	21.622	-0.09377			62.093	0.68675	83.309	0.03105	82.702	-0.04226	82.703	-0.05016	82.407	-0.06182	83.013	-0.06967	82.118	-0.07081	82.118	-0.06798			166.633	0.80829	165.722	0.25547	165.473	0.20651	165.466	0.14378	165.608	0.10479	165.877	0.06064	165.614	0.02861
62.155	0.68707	21.754	-0.08849	21.426	-0.08663	20.755	-0.08986	21.135	-0.08989	21.07	-0.09226	21.768	-0.09262	21.453	-0.09351			62.155	0.68707	83.004	0.02873	82.4	-0.04408	82.399	-0.05125	82.105	-0.06348	82.71	-0.06974	81.814	-0.07027	81.814	-0.06746			166.792	0.80858	165.883	0.25584	165.633	0.20704	165.626	0.14447	165.765	0.10511	166.038	0.06088	165.771	0.02902
62.216	0.68738	21.587	-0.0875	21.249	-0.08625	20.588	-0.08975	20.967	-0.08986	20.899	-0.09229	21.6	-0.09261	21.275	-0.09357			62.216	0.68738	82.701	0.02675	82.096	-0.04572	82.095	-0.05293	81.8	-0.06497	82.408	-0.07001	81.51	-0.07009	81.51	-0.06729			166.95	0.80909	166.044	0.25635	165.79	0.20712	165.782	0.14425	165.927	0.10504	166.192	0.0613	165.934	0.02856
62.273	0.68769	21.416	-0.08723	21.083	-0.08682	20.417	-0.08902	20.791	-0.09046	20.725	-0.09245	21.43	-0.09119	21.107	-0.09253			62.273	0.68769	82.399	0.02491	81.791	-0.04744	81.791	-0.05442	81.494	-0.06628	82.103	-0.07002	81.205	-0.06983	81.205	-0.06704			167.115	0.80891	166.199	0.25637	165.953	0.20709	165.946	0.14456	166.084	0.10458	166.354	0.06093	166.092	0.02879
62.328	0.68798	21.239	-0.08854	20.912	-0.0872	20.241	-0.08959	20.622	-0.09082	20.558	-0.09225	21.253	-0.09263	20.939	-0.09227			62.328	0.68798	82.094	0.02353	81.488	-0.04924	81.488	-0.0565	81.187	-0.06758	81.799	-0.06956	80.899	-0.07023	80.899	-0.06742			167.274	0.80907	166.362	0.25709	166.11	0.20821	166.104	0.14479	166.238	0.10482	166.517	0.06174	166.247	0.02956
62.384	0.68825	21.073	-0.08829	20.737	-0.08789	20.075	-0.08959	20.454	-0.09007	20.384	-0.09231	21.086	-0.09304	20.763	-0.09327			62.384	0.68825	81.791	0.02212	81.182	-0.05141	81.182	-0.05833	80.882	-0.06877	81.495	-0.06921	80.595	-0.07038	80.595	-0.06756			167.435	0.80914	166.524	0.25788	166.267	0.20927	166.26	0.14504	166.403	0.10586	166.674	0.06104	166.412	0.02933
62.445	0.68851	20.902	-0.08849	20.57	-0.08819	19.904	-0.08997	20.279	-0.09027	20.21	-0.09277	20.916	-0.0922	20.596	-0.09328			62.445	0.68851	81.487	0.02077	80.877	-0.05333	80.877	-0.05999	80.58	-0.06962	81.19	-0.06893	80.292	-0.07034	80.292	-0.06753			167.6	0.80958	166.68	0.25797	166.432	0.21008	166.424	0.14584	166.566	0.10672	166.837	0.06068	166.572	0.02983
62.509	0.68881	20.727	-0.08902	20.397	-0.08798	19.729	-0.09004	20.111	-0.08997	20.044	-0.09274	20.741	-0.09265	20.425	-0.09397			62.509	0.68881	81.182	0.01922	80.573	-0.05531	80.574	-0.06193	80.277	-0.07024	80.885	-0.06874	79.99	-0.0701	79.99	-0.06729			167.755	0.80994	166.842	0.25872	166.591	0.20924	166.584	0.14564	166.725	0.10707	166.997	0.06157	166.729	0.02938
62.574	0.68911	20.56	-0.08943	20.223	-0.08824	19.562	-0.08921	19.941	-0.0903	19.871	-0.09236	20.574	-0.09203	20.249	-0.09418			62.574	0.68911	80.877	0.01728	80.271	-0.0572	80.271	-0.06362	79.974	-0.07084	80.582	-0.06858	79.686	-0.07027	79.686	-0.06746			167.917	0.80994	167.002	0.25818	166.75	0.20873	166.743	0.14534	166.888	0.10696	167.153	0.06221	166.893	0.0295
62.636	0.68942	20.387	-0.08943	20.058	-0.0878	19.388	-0.09011	19.764	-0.09103	19.699	-0.09256	20.4	-0.09247	20.082	-0.09318			62.636	0.68942	80.574	0.01559	79.966	-0.05911	79.967	-0.06528	79.67	-0.07196	80.278	-0.06883	79.38	-0.07059	79.38	-0.06776			168.082	0.81077	167.16	0.25876	166.913	0.20934	166.906	0.14572	167.044	0.10719	167.318	0.06322	167.05	0.02936
62.694	0.68976	20.213	-0.08954	19.885	-0.08743	19.214	-0.09074	19.596	-0.09093	19.531	-0.09263	20.226	-0.09415	19.911	-0.09344			62.694	0.68976	80.271	0.01379	79.662	-0.06071	79.661	-0.0666	79.365	-0.07249	79.974	-0.069	79.077	-0.07066	79.077	-0.06783			168.237	0.81253	167.325	0.25949	167.069	0.21011	167.061	0.14654	167.203	0.10754	167.477	0.06281	167.211	0.02995
62.75	0.69003	20.047	-0.08902	19.711	-0.08777	19.048	-0.08909	19.424	-0.09045	19.356	-0.0923	20.06	-0.09253	19.736	-0.09347			62.75	0.69003	79.966	0.01204	79.358	-0.06224	79.357	-0.06835	79.062	-0.07364	79.67	-0.06967	78.775	-0.07031	78.775	-0.0675			168.397	0.81263	167.484	0.26005	167.23	0.21058	167.222	0.14722	167.368	0.10748	167.632	0.06274	167.376	0.03081
62.805	0.69029	19.874	-0.08947	19.545	-0.08765	18.874	-0.08911	19.25	-0.09075	19.185	-0.09242	19.889	-0.09228	19.569	-0.09307			62.805	0.69029	79.661	0.00973	79.055	-0.06382	79.054	-0.06978	78.759	-0.07446	79.366	-0.06984	78.472	-0.06989	78.472	-0.06709			168.559	0.81345	167.641	0.25979	167.394	0.21052	167.387	0.14798	167.524	0.10821	167.795	0.06343	167.531	0.03138
62.864	0.69058	19.701	-0.09039	19.37	-0.08626	18.703	-0.09026	19.086	-0.09035	19.018	-0.09253	19.715	-0.09321	19.395	-0.09359			62.864	0.69058	79.357	0.00834	78.752	-0.06556	78.752	-0.07041	78.455	-0.07475	79.063	-0.06994	78.167	-0.06973	78.167	-0.06694			168.715	0.81347	167.802	0.26069	167.549	0.21032	167.542	0.14729	167.681	0.10802	167.952	0.06364	167.689	0.03161
62.929	0.69087	19.534	-0.08933	19.197	-0.08728	18.535	-0.08963	18.913	-0.09042	18.842	-0.09268	19.548	-0.09202	19.22	-0.0932			62.929	0.69087	79.054	0.00683	78.449	-0.06674	78.448	-0.07058	78.151	-0.07479	78.76	-0.07007	77.862	-0.06973	77.862	-0.06694			168.879	0.81454	167.957	0.26074	167.708	0.21122	167.701	0.14771	167.844	0.10869	168.11	0.06472	167.851	0.03246
62.993	0.69115	19.36	-0.08959	19.03	-0.08594	18.358	-0.08981	18.74	-0.091	18.673	-0.09262	19.374	-0.09345	19.055	-0.09301			62.993	0.69115	78.752	0.00551	78.144	-0.06795	78.144	-0.07054	77.847	-0.07451	78.457	-0.06942	77.557	-0.06962	77.557	-0.06684			169.042	0.81497	168.115	0.26083	167.87	0.21213	167.862	0.14938	167.999	0.10911	168.275	0.0655	168.006	0.03247
63.055	0.69149	19.188	-0.08989	18.855	-0.08643	18.188	-0.0903	18.572	-0.09016	18.503	-0.09263	19.2	-0.09304	18.883	-0.09314			63.055	0.69149	78.449	0.00392	77.839	-0.06977	77.839	-0.07065	77.542	-0.07449	78.152	-0.06907	77.253	-0.06965	77.253	-0.06686			169.198	0.81494	168.281	0.26114	168.025	0.21257	168.018	0.15011	168.16	0.11049	168.433	0.06502	168.167	0.03233
63.113	0.69178	19.02	-0.08976	18.684	-0.08756	18.02	-0.09032	18.396	-0.09068	18.325	-0.09244	19.034	-0.09219	18.711	-0.09355			63.113	0.69178	78.143	0.00221	77.534	-0.07145	77.535	-0.07075	77.237	-0.07414	77.848	-0.06839	76.95	-0.06995	76.95	-0.06715			169.361	0.81491	168.439	0.26193	168.187	0.21325	168.18	0.15039	168.324	0.11023	168.591	0.06435	168.331	0.03274
63.169	0.69208	18.844	-0.09002	18.515	-0.08724	17.844	-0.09001	18.223	-0.09191	18.157	-0.09362	18.859	-0.09333	18.542	-0.09359			63.169	0.69208	77.839	0.000713041	77.231	-0.0731	77.23	-0.07081	76.933	-0.07381	77.543	-0.0685	76.647	-0.07079	76.647	-0.06796			169.52	0.81562	168.597	0.2627	168.35	0.21318	168.344	0.15094	168.48	0.11016	168.753	0.06464	168.486	0.03296
63.224	0.69235	18.676	-0.09012	18.339	-0.08817	17.673	-0.09103	18.056	-0.0907	17.988	-0.0928	18.688	-0.09388	18.365	-0.09368			63.224	0.69235	77.535	-0.00131	76.929	-0.0741	76.927	-0.07135	76.631	-0.07376	77.239	-0.06842	76.342	-0.07113	76.342	-0.06829			169.676	0.81531	168.76	0.26246	168.506	0.21455	168.499	0.15052	168.64	0.1101	168.908	0.06482	168.646	0.03362
63.284	0.69261	18.506	-0.09001	18.171	-0.08907	17.504	-0.08995	17.882	-0.09082	17.813	-0.09377	18.518	-0.09237	18.196	-0.09432			63.284	0.69261	77.23	-0.00326	76.624	-0.07473	76.623	-0.07189	76.327	-0.07374	76.935	-0.06854	76.037	-0.07106	76.037	-0.06822			169.844	0.81523	168.915	0.26269	168.667	0.21465	168.661	0.15058	168.802	0.11136	169.069	0.06485	168.808	0.03333
63.349	0.6929	18.329	-0.0907	18.002	-0.08816	17.328	-0.09046	17.709	-0.09133	17.645	-0.09355	18.341	-0.09296	18.029	-0.09395			63.349	0.6929	76.927	-0.00582	76.319	-0.07534	76.319	-0.07197	76.023	-0.07377	76.632	-0.06894	75.734	-0.07082	75.734	-0.06798			170.006	0.81634	169.077	0.26383	168.828	0.21427	168.82	0.15152	168.957	0.11187	169.235	0.06446	168.963	0.03287
63.414	0.69319	18.16	-0.09134	17.826	-0.08851	17.161	-0.09029	17.542	-0.09102	17.475	-0.09264	18.173	-0.09387	17.853	-0.09444			63.414	0.69319	76.623	-0.00788	76.015	-0.07561	76.015	-0.072	75.719	-0.07344	76.327	-0.06941	75.43	-0.07076	75.43	-0.06793			170.164	0.8169	169.242	0.26423	168.983	0.21433	168.974	0.15118	169.121	0.11207	169.39	0.06464	169.128	0.03312
63.475	0.6935	17.991	-0.09023	17.658	-0.08878	16.992	-0.08995	17.366	-0.09102	17.298	-0.09377	18.005	-0.09332	17.681	-0.09381			63.475	0.6935	76.318	-0.01053	75.712	-0.07569	75.711	-0.07194	75.415	-0.07375	76.023	-0.07022	75.128	-0.07101	75.128	-0.06817			170.327	0.81673	169.397	0.2643	169.15	0.21422	169.14	0.1506	169.283	0.11202	169.553	0.06586	169.291	0.03302
63.534	0.69383	17.814	-0.09101	17.487	-0.08793	16.817	-0.09068	17.196	-0.09179	17.131	-0.09366	17.829	-0.09425	17.512	-0.09307			63.534	0.69383	76.015	-0.01275	75.408	-0.07564	75.407	-0.07222	75.112	-0.07367	75.719	-0.0703	74.823	-0.07112	74.823	-0.06828			170.482	0.81714	169.56	0.26406	169.312	0.21519	169.302	0.1511	169.438	0.11156	169.715	0.06639	169.447	0.03297
63.59	0.69413	17.645	-0.09092	17.31	-0.08871	16.649	-0.09012	17.028	-0.09095	16.96	-0.0924	17.661	-0.09314	17.335	-0.09314			63.59	0.69413	75.711	-0.01432	75.105	-0.07598	75.105	-0.07224	74.808	-0.07377	75.416	-0.07077	74.519	-0.07091	74.519	-0.06807			170.641	0.81759	169.721	0.26532	169.468	0.21502	169.458	0.15197	169.602	0.11217	169.87	0.06625	169.611	0.03338
63.646	0.6944	17.475	-0.0899	17.143	-0.0884	16.477	-0.09009	16.853	-0.09194	16.785	-0.09321	17.491	-0.0932	17.168	-0.09359			63.646	0.6944	75.407	-0.01633	74.801	-0.07589	74.801	-0.07196	74.504	-0.0738	75.114	-0.07053	74.216	-0.07071	74.216	-0.06788			170.808	0.8187	169.876	0.26519	169.63	0.21538	169.622	0.15343	169.762	0.11232	170.032	0.06677	169.769	0.03418
63.704	0.69466	17.3	-0.09086	16.973	-0.08723	16.301	-0.08997	16.685	-0.09185	16.618	-0.09324	17.314	-0.09339	17	-0.09307			63.704	0.69466	75.104	-0.0172	74.496	-0.07614	74.497	-0.0718	74.2	-0.07391	74.81	-0.07047	73.912	-0.07087	73.912	-0.06803			170.965	0.81864	170.038	0.26537	169.786	0.21592	169.78	0.15258	169.918	0.11248	170.193	0.06751	169.925	0.03431
63.766	0.69493	17.133	-0.09101	16.798	-0.08851	16.134	-0.0904	16.515	-0.09112	16.445	-0.09297	17.147	-0.09277	16.825	-0.09382			63.766	0.69493	74.8	-0.01931	74.192	-0.07645	74.193	-0.07172	73.895	-0.0742	74.505	-0.07011	73.605	-0.07099	73.605	-0.06815			171.125	0.81919	170.2	0.26592	169.943	0.2157	169.938	0.15186	170.082	0.11358	170.348	0.06772	170.089	0.03431
63.831	0.69522	16.963	-0.09136	16.631	-0.08693	15.962	-0.09016	16.338	-0.09091	16.271	-0.09314	16.977	-0.09321	16.656	-0.09332			63.831	0.69522	74.497	-0.02138	73.888	-0.07669	73.888	-0.07169	73.59	-0.07414	74.201	-0.0698	73.302	-0.07134	73.302	-0.06848			171.288	0.81948	170.356	0.26642	170.109	0.21625	170.103	0.15237	170.241	0.11312	170.511	0.06757	170.248	0.03434
63.893	0.69552	16.789	-0.0913	16.459	-0.08785	15.789	-0.09118	16.171	-0.09074	16.104	-0.09282	16.801	-0.09348	16.485	-0.09298			63.893	0.69552	74.193	-0.02354	73.583	-0.07705	73.583	-0.07205	73.288	-0.07423	73.896	-0.0699	72.999	-0.07185	72.999	-0.06897			171.444	0.82003	170.519	0.26694	170.267	0.21671	170.261	0.15382	170.399	0.11416	170.671	0.06771	170.406	0.03497
63.951	0.69583	16.622	-0.09029	16.283	-0.08908	15.623	-0.08974	16.001	-0.09077	15.931	-0.092	16.634	-0.0939	16.309	-0.09375			63.951	0.69583	73.888	-0.02538	73.281	-0.07685	73.279	-0.07282	72.984	-0.07472	73.591	-0.06988	72.695	-0.07215	72.695	-0.06926			171.606	0.82004	170.678	0.26719	170.425	0.21786	170.418	0.15472	170.562	0.11432	170.827	0.06753	170.569	0.03497
64.008	0.69613	16.448	-0.09073	16.117	-0.08847	15.45	-0.08916	15.826	-0.09156	15.759	-0.09372	16.462	-0.09284	16.143	-0.09352			64.008	0.69613	73.583	-0.02715	72.977	-0.07704	72.976	-0.07306	72.679	-0.07506	73.289	-0.07003	72.392	-0.07198	72.392	-0.0691			171.771	0.8201	170.834	0.26733	170.588	0.21805	170.581	0.15461	170.719	0.11458	170.991	0.06794	170.725	0.03452
64.063	0.69641	16.273	-0.09179	15.945	-0.08834	15.274	-0.09069	15.658	-0.09083	15.592	-0.0921	16.287	-0.09332	15.971	-0.09331			64.063	0.69641	73.28	-0.02913	72.672	-0.0768	72.672	-0.07302	72.375	-0.07549	72.984	-0.07031	72.088	-0.07182	72.088	-0.06895			171.928	0.82091	170.998	0.26832	170.744	0.21812	170.737	0.15441	170.876	0.11433	171.153	0.06805	170.884	0.0355
64.12	0.69669	16.107	-0.09115	15.772	-0.08951	15.108	-0.08968	15.486	-0.09056	15.418	-0.09342	16.121	-0.09298	15.796	-0.09393			64.12	0.69669	72.977	-0.03088	72.368	-0.07678	72.368	-0.07286	72.073	-0.07533	72.681	-0.07106	71.783	-0.07192	71.783	-0.06904			172.09	0.82139	171.159	0.2686	170.904	0.2188	170.896	0.15512	171.041	0.11527	171.31	0.06838	171.049	0.03557
64.183	0.69694	15.934	-0.09199	15.604	-0.08902	14.936	-0.08997	15.31	-0.09135	15.245	-0.09359	15.949	-0.09361	15.629	-0.09339			64.183	0.69694	72.672	-0.03295	72.064	-0.07673	72.065	-0.07206	71.768	-0.07505	72.377	-0.07122	71.481	-0.07203	71.481	-0.06915			172.251	0.82132	171.315	0.26747	171.068	0.21935	171.061	0.15542	171.2	0.11494	171.473	0.06881	171.207	0.03499
64.247	0.69723	15.761	-0.09249	15.43	-0.08916	14.764	-0.09016	15.144	-0.09055	15.079	-0.09303	15.774	-0.09412	15.456	-0.09348			64.247	0.69723	72.368	-0.03495	71.76	-0.07666	71.761	-0.07212	71.465	-0.07494	72.073	-0.0713	71.177	-0.07217	71.177	-0.06928			172.406	0.82159	171.478	0.26841	171.225	0.21915	171.219	0.15541	171.358	0.11522	171.63	0.06874	171.365	0.03497
64.311	0.69753	15.594	-0.0913	15.257	-0.0892	14.596	-0.09003	14.973	-0.09074	14.904	-0.09405	15.607	-0.09309	15.282	-0.0942			64.311	0.69753	72.065	-0.03758	71.457	-0.07675	71.458	-0.072	71.161	-0.07491	71.769	-0.07121	70.873	-0.07238	70.873	-0.06949			172.571	0.82266	171.636	0.26925	171.386	0.21923	171.379	0.15554	171.521	0.11536	171.789	0.06888	171.529	0.03564
64.373	0.69782	15.419	-0.09146	15.091	-0.08783	14.42	-0.09054	14.799	-0.09156	14.732	-0.09385	15.434	-0.09398	15.117	-0.09373			64.373	0.69782	71.761	-0.03947	71.154	-0.07681	71.154	-0.07238	70.857	-0.07468	71.466	-0.07091	70.568	-0.07259	70.568	-0.06968			172.734	0.82291	171.795	0.26992	171.548	0.22036	171.541	0.15624	171.677	0.1154	171.954	0.06932	171.685	0.03574
64.431	0.69814	15.248	-0.09133	14.918	-0.08879	14.249	-0.09133	14.632	-0.0908	14.564	-0.09297	15.261	-0.09437	14.944	-0.09384			64.431	0.69814	71.457	-0.04117	70.85	-0.07687	70.849	-0.07265	70.553	-0.07446	71.163	-0.07073	70.264	-0.07252	70.264	-0.06962			172.891	0.82252	171.96	0.27086	171.703	0.22087	171.696	0.1565	171.839	0.11612	172.111	0.06952	171.846	0.03675
64.485	0.69842	15.082	-0.09059	14.746	-0.08894	14.082	-0.0905	14.459	-0.09101	14.388	-0.09421	15.095	-0.0937	14.77	-0.09465			64.485	0.69842	71.153	-0.04318	70.546	-0.07676	70.546	-0.073	70.248	-0.07437	70.858	-0.06984	69.959	-0.07195	69.959	-0.06907			173.053	0.82264	172.117	0.27072	171.866	0.22118	171.859	0.15725	172.003	0.11655	172.268	0.06972	172.009	0.0366
64.541	0.69868	14.907	-0.09252	14.579	-0.08825	13.907	-0.09102	14.285	-0.0917	14.219	-0.09377	14.92	-0.09318	14.603	-0.09351			64.541	0.69868	70.849	-0.04538	70.241	-0.0766	70.241	-0.07326	69.943	-0.07415	70.554	-0.06982	69.655	-0.07162	69.655	-0.06875			173.212	0.82321	172.274	0.27116	172.029	0.22142	172.022	0.15763	172.157	0.11695	172.43	0.07005	172.164	0.03652
64.601	0.69894	14.735	-0.09285	14.401	-0.08899	13.738	-0.09189	14.119	-0.09082	14.051	-0.09349	14.747	-0.0951	14.428	-0.09439			64.601	0.69894	70.546	-0.04762	69.937	-0.07639	69.936	-0.07333	69.64	-0.07372	70.249	-0.0696	69.352	-0.07151	69.352	-0.06865			173.369	0.82404	172.436	0.27197	172.183	0.22177	172.176	0.15755	172.317	0.11746	172.586	0.07075	172.325	0.03755
64.664	0.69924	14.568	-0.09191	14.232	-0.08857	13.567	-0.09112	13.945	-0.09031	13.875	-0.0939	14.579	-0.0942	14.256	-0.09439			64.664	0.69924	70.241	-0.04948	69.634	-0.07605	69.633	-0.07325	69.337	-0.07361	69.945	-0.07	69.048	-0.07173	69.048	-0.06886			173.535	0.82465	172.592	0.27254	172.344	0.22308	172.337	0.15731	172.478	0.11767	172.746	0.07086	172.486	0.03801
64.728	0.69953	14.393	-0.09172	14.065	-0.08924	13.39	-0.09175	13.773	-0.09115	13.708	-0.09322	14.403	-0.09409	14.089	-0.09393			64.728	0.69953	69.936	-0.05101	69.33	-0.07577	69.33	-0.07314	69.033	-0.07339	69.641	-0.06994	68.744	-0.07129	68.744	-0.06844			173.695	0.82454	172.752	0.27301	172.504	0.22274	172.498	0.15777	172.634	0.11834	172.91	0.0709	172.641	0.03806
64.79	0.69981	14.223	-0.09111	13.889	-0.08934	13.222	-0.09117	13.604	-0.09089	13.536	-0.09261	14.234	-0.0941	13.914	-0.09464			64.79	0.69981	69.633	-0.05206	69.026	-0.07563	69.025	-0.07301	68.728	-0.07343	69.337	-0.07011	68.44	-0.0707	68.44	-0.06787			173.853	0.82477	172.917	0.27356	172.66	0.22295	172.654	0.15868	172.797	0.1189	173.066	0.07099	172.803	0.03794
64.847	0.70014	14.053	-0.09158	13.721	-0.08887	13.053	-0.09152	13.427	-0.09147	13.36	-0.0939	14.067	-0.09282	13.744	-0.09434			64.847	0.70014	69.33	-0.05298	68.721	-0.07593	68.721	-0.0719	68.424	-0.07344	69.034	-0.07015	68.136	-0.07042	68.136	-0.0676			174.017	0.82509	173.073	0.27395	172.824	0.22338	172.817	0.1595	172.959	0.11952	173.225	0.07094	172.966	0.03807
64.903	0.70042	13.876	-0.09201	13.55	-0.08912	12.877	-0.09217	13.257	-0.09211	13.193	-0.09369	13.892	-0.09373	13.575	-0.09373			64.903	0.70042	69.025	-0.05339	68.416	-0.076	68.416	-0.07112	68.12	-0.07377	68.73	-0.07031	67.833	-0.07038	67.833	-0.06756			174.172	0.82671	173.233	0.27385	172.986	0.22441	172.977	0.15989	173.114	0.11893	173.387	0.07167	173.121	0.03867
64.958	0.7007	13.709	-0.09269	13.372	-0.08969	12.709	-0.09162	13.09	-0.09172	13.021	-0.09453	13.724	-0.09372	13.398	-0.0942			64.958	0.7007	68.72	-0.05471	68.113	-0.07577	68.113	-0.07127	67.817	-0.0741	68.425	-0.07079	67.529	-0.07073	67.529	-0.0679			174.33	0.8269	173.395	0.27417	173.141	0.22465	173.132	0.15944	173.275	0.11985	173.542	0.07208	173.283	0.03931
65.018	0.70095	13.538	-0.09298	13.204	-0.0894	12.538	-0.0903	12.914	-0.09193	12.846	-0.09401	13.553	-0.09327	13.23	-0.09454			65.018	0.70095	68.416	-0.05594	67.81	-0.07575	67.81	-0.07116	67.513	-0.07441	68.121	-0.07021	67.225	-0.0711	67.225	-0.06825			174.498	0.82724	173.549	0.27476	173.304	0.22468	173.295	0.15995	173.434	0.12014	173.705	0.07248	173.443	0.03908
65.084	0.70121	13.362	-0.0927	13.033	-0.08892	12.362	-0.09119	12.744	-0.09223	12.679	-0.09332	13.376	-0.09393	13.061	-0.09432			65.084	0.70121	68.112	-0.05687	67.506	-0.07579	67.506	-0.07172	67.21	-0.07499	67.818	-0.07023	66.922	-0.07113	66.922	-0.06828			174.657	0.82719	173.713	0.27476	173.461	0.22472	173.455	0.16109	173.589	0.12058	173.87	0.07319	173.598	0.03809
65.149	0.7015	13.196	-0.09152	12.858	-0.08965	12.196	-0.09092	12.576	-0.09201	12.506	-0.09368	13.208	-0.09449	12.885	-0.09445			65.149	0.7015	67.81	-0.05776	67.202	-0.07546	67.202	-0.0717	66.906	-0.075	67.515	-0.07028	66.617	-0.07127	66.617	-0.06841			174.817	0.82794	173.877	0.27501	173.618	0.2243	173.611	0.161	173.756	0.12049	174.026	0.07288	173.764	0.0392
65.211	0.70183	13.024	-0.09192	12.691	-0.0893	12.025	-0.09106	12.399	-0.09277	12.33	-0.09414	13.038	-0.09389	12.716	-0.09363			65.211	0.70183	67.506	-0.05794	66.899	-0.07564	66.899	-0.0719	66.601	-0.07501	67.211	-0.07046	66.312	-0.07103	66.312	-0.06819			174.98	0.82943	174.032	0.27507	173.785	0.22585	173.778	0.16133	173.917	0.1204	174.188	0.0727	173.923	0.03981
65.269	0.70211	12.848	-0.09236	12.519	-0.08924	11.85	-0.09206	12.231	-0.09281	12.165	-0.09339	12.862	-0.09456	12.545	-0.09346			65.269	0.70211	67.202	-0.05824	66.594	-0.07574	66.593	-0.07185	66.296	-0.07519	66.907	-0.07052	66.008	-0.07099	66.008	-0.06815			175.135	0.82883	174.194	0.27547	173.944	0.22553	173.936	0.16169	174.074	0.12044	174.348	0.07264	174.081	0.03927
65.324	0.70239	12.681	-0.0924	12.344	-0.08936	11.683	-0.09088	12.062	-0.09176	11.994	-0.09367	12.694	-0.09408	12.369	-0.09457			65.324	0.70239	66.898	-0.05787	66.289	-0.07592	66.289	-0.07215	65.993	-0.07503	66.602	-0.07088	65.704	-0.07102	65.704	-0.06818			175.297	0.82938	174.354	0.27672	174.102	0.22581	174.093	0.16214	174.238	0.1212	174.504	0.07353	174.245	0.04025
65.379	0.70264	12.509	-0.093	12.178	-0.08939	11.509	-0.09073	11.887	-0.09223	11.821	-0.09379	12.523	-0.0942	12.203	-0.09424			65.379	0.70264	66.593	-0.05814	65.986	-0.07589	65.985	-0.07169	65.69	-0.07491	66.298	-0.07143	65.401	-0.07135	65.401	-0.06849			175.462	0.82962	174.51	0.27691	174.266	0.22622	174.258	0.16273	174.396	0.12197	174.667	0.07342	174.403	0.04046
65.438	0.70289	12.333	-0.09316	12.006	-0.08939	11.335	-0.09095	11.719	-0.09146	11.654	-0.09326	12.347	-0.09582	12.033	-0.09446			65.438	0.70289	66.289	-0.05801	65.683	-0.07622	65.682	-0.0715	65.386	-0.07461	65.994	-0.07126	65.098	-0.07132	65.098	-0.06846			175.618	0.82939	174.675	0.27681	174.421	0.22631	174.414	0.16249	174.554	0.12091	174.828	0.07442	174.561	0.0405
65.502	0.70318	12.168	-0.09278	11.832	-0.08982	11.169	-0.09111	11.548	-0.09058	11.477	-0.09284	12.181	-0.09345	11.859	-0.09473			65.502	0.70318	65.986	-0.05811	65.38	-0.07681	65.379	-0.07161	65.082	-0.07458	65.691	-0.07136	64.794	-0.07127	64.794	-0.06842			175.779	0.83038	174.835	0.2776	174.58	0.22676	174.573	0.16199	174.718	0.12241	174.985	0.07469	174.725	0.04076
65.566	0.70349	11.996	-0.09242	11.665	-0.08926	10.996	-0.09099	11.371	-0.09184	11.305	-0.09266	12.009	-0.09342	11.691	-0.09458			65.566	0.70349	65.682	-0.05835	65.075	-0.07742	65.074	-0.07111	64.777	-0.07473	65.387	-0.07137	64.489	-0.07162	64.489	-0.06875			175.941	0.8308	174.992	0.27787	174.744	0.22662	174.736	0.16271	174.875	0.12247	175.148	0.07455	174.882	0.04109
65.629	0.70379	11.822	-0.09219	11.49	-0.08917	10.824	-0.09122	11.205	-0.09159	11.138	-0.09253	11.835	-0.09454	11.517	-0.09492			65.629	0.70379	65.378	-0.05849	64.77	-0.07785	64.769	-0.07171	64.473	-0.07515	65.083	-0.07169	64.186	-0.0715	64.186	-0.06864			176.097	0.83076	175.155	0.27778	174.9	0.22769	174.893	0.16333	175.034	0.12189	175.305	0.07451	175.041	0.04131
65.688	0.70405	11.655	-0.09219	11.317	-0.09005	10.656	-0.09106	11.033	-0.0907	10.964	-0.09317	11.669	-0.09362	11.342	-0.09475			65.688	0.70405	65.074	-0.05878	64.466	-0.07795	64.466	-0.07212	64.171	-0.07545	64.779	-0.07132	63.882	-0.07163	63.882	-0.06877			176.26	0.83083	175.312	0.27835	175.061	0.22741	175.053	0.16336	175.197	0.12309	175.462	0.075	175.204	0.04114
[truncated: 2,916 more rows]
[truncated: 2 more columns]
