# Supplementary material for: Fatigue-free artificial ionic skin toughened by self-healable elastic nanomesh
Source: Nat Commun. 2022 Jul 29;13:4411. doi: 10.1038/s41467-022-32140-3 (PMC9338060; doi:10.1038/s41467-022-32140-3)
Supplement: Supplementary file 7 — Source Data [file 41467_2022_32140_MOESM7_ESM.zip › Supplementary Figures/Source data Supplementary Fig. 28.xlsx]

## Sheet: Supplementary Fig. 28
Energy release rate (J m-2)	dc/dN (μm/cycle)
9.02	0
33.4	0
51.3	0
69.12	0
75.11	0.2
80.2	0.31
81.06	0.46
