# Supplementary material for: Fatigue-free artificial ionic skin toughened by self-healable elastic nanomesh
Source: Nat Commun. 2022 Jul 29;13:4411. doi: 10.1038/s41467-022-32140-3 (PMC9338060; doi:10.1038/s41467-022-32140-3)
Supplement: Supplementary file 7 — Source Data [file 41467_2022_32140_MOESM7_ESM.zip › Supplementary Figures/Source data Supplementary Fig. 29.xlsx]

## Sheet: Supplementary Fig. 29
Time (s)	Resistance (Ω)
0	402887
0.46875	403653
0.9375	405397
1.40625	402615
1.875	402621
2.34375	403197
2.8125	401925
3.28125	402606
3.75	404752
4.21875	405698
4.6875	406041
5.15625	406582
5.625	405680
6.09375	405886
6.5625	405506
7.03125	406145
7.5	411255
7.96875	403735
8.4375	408545
8.90625	405113
9.375	403455
9.84375	825946
10.3125	990000000
10.7812	990000000
11.25	990000000
11.7188	990000000
12.1875	990000000
12.6562	990000000
13.125	990000000
13.5938	990000000
14.0625	990000000
14.5312	990000000
15	990000000
15.4688	990000000
15.9375	990000000
16.4062	990000000
16.875	990000000
17.3438	990000000
17.8125	990000000
18.2812	990000000
18.75	990000000
19.2188	990000000
19.6875	990000000
20.1562	409104
20.625	410722
21.0938	414769
21.5625	418879
22.0312	409392
22.5	405593
22.9688	405858
23.4375	407964
23.9062	402333
24.375	407715
24.8438	404821
25.3125	402524
25.7812	401565
26.25	409944
26.7188	408409
27.1875	407224
27.6562	406269
28.125	404991
28.5938	404051
29.0625	403177
29.5312	402439
30	401836
30.4688	541224
30.9375	540547
31.4062	990000000
31.875	990000000
32.3438	990000000
32.8125	990000000
33.2812	990000000
33.75	990000000
34.2188	990000000
34.6875	990000000
35.1562	990000000
35.625	990000000
36.0938	990000000
36.5625	990000000
37.0312	990000000
37.5	990000000
37.9688	990000000
38.4375	990000000
38.9062	990000000
39.375	990000000
39.8438	990000000
40.3125	990000000
40.7812	990000000
41.25	990000000
41.7188	990000000
42.1875	990000000
42.6562	511084
43.125	476763
43.5938	417774
44.0625	411490
44.5312	409803
45	408582
45.4688	406893
45.9375	405748
46.4062	401204
46.875	400528
47.3438	400014
47.8125	399593
48.2812	399204
48.75	398413
49.2188	398047
49.6875	397825
50.1562	397835
50.625	397869
51.0938	397832
51.5625	397782
52.0312	397456
52.5	397433
52.9688	397552
53.4375	397730
53.9062	397846
54.375	990000000
54.8438	990000000
55.3125	990000000
55.7812	990000000
56.25	990000000
56.7188	990000000
57.1875	990000000
57.6562	990000000
58.125	990000000
58.5938	990000000
59.0625	990000000
59.5312	990000000
60	990000000
60.4688	990000000
60.9375	990000000
61.4062	990000000
61.875	990000000
62.3438	990000000
62.8125	990000000
63.2812	990000000
63.75	990000000
64.2188	407458
64.6875	407007
65.1562	407471
65.625	404191
66.0938	404372
66.5625	400030
67.0312	408958
67.5	406595
67.9688	407536
68.4375	407238
68.9062	406707
69.375	406356
69.8438	402542
70.3125	401577
70.7812	401307
71.25	401728
71.7188	402346
72.1875	402844
72.6562	403035
73.125	403021
73.5938	402888
74.0625	403005
74.5312	407075
75	990000000
75.4688	990000000
75.9375	990000000
76.4062	990000000
76.875	990000000
77.3438	990000000
77.8125	990000000
78.2812	990000000
78.75	990000000
79.2188	990000000
79.6875	990000000
80.1562	990000000
80.625	990000000
81.0938	990000000
81.5625	990000000
82.0312	990000000
82.5	990000000
82.9688	990000000
83.4375	990000000
83.9062	990000000
84.375	990000000
84.8438	404529
85.3125	402595
85.7812	401627
86.25	399940
86.7188	398108
87.1875	396936
87.6562	396412
88.125	395900
88.5938	395778
89.0625	396246
89.5312	395683
90	395631
90.4688	395486
90.9375	396594
91.4062	397019
91.875	397329
92.3438	397567
92.8125	397776
93.2812	397944
93.75	397594
94.2188	397404
94.6875	397447
95.1562	397283
95.625	397773
96.0938	401928
96.5625	396813
97.0312	396594
97.5	990000000
97.9688	990000000
98.4375	990000000
98.9062	990000000
99.375	990000000
99.8438	990000000
100.312	990000000
100.781	990000000
101.25	990000000
101.719	990000000
102.188	990000000
102.656	990000000
103.125	990000000
103.594	990000000
104.062	990000000
104.531	990000000
105	990000000
105.469	990000000
105.938	990000000
106.406	990000000
106.875	990000000
107.344	990000000
107.812	404529
108.281	402595
108.75	401627
109.219	399940
109.688	398108
110.156	396936
110.625	396412
111.094	395900
111.562	395778
112.031	396246
112.5	395683
112.969	395631
113.438	395486
113.906	396594
114.375	397019
114.844	397329
115.312	397567
115.781	397776
116.25	397944
116.719	397594
117.188	397404
117.656	397447
118.125	397283
118.594	397773
119.062	401928
119.531	396813
120	396594
