# Supplementary material for: Fatigue-free artificial ionic skin toughened by self-healable elastic nanomesh
Source: Nat Commun. 2022 Jul 29;13:4411. doi: 10.1038/s41467-022-32140-3 (PMC9338060; doi:10.1038/s41467-022-32140-3)
Supplement: Supplementary file 7 — Source Data [file 41467_2022_32140_MOESM7_ESM.zip › Supplementary Figures/Source data Supplementary Fig. 3.xlsx]

## Sheet: Supplementary Fig. 3
Virgin		Self-healed
Strain (%)	Stress (MPa)	Strain (%)	Stress (MPa)
0.006	-0.00156	0.005	0.04879
0.04	0.00418	0.026	0.04982
0.118	0.01702	0.087	0.05084
0.194	0.0118	0.139	0.05186
0.248	0	0.194	0.05289
0.297	0.00278	0.254	0.05391
0.35	0.01163	0.315	0.05493
0.405	0.01284	0.379	0.05595
0.461	0.01458	0.439	0.05696
0.515	0.01684	0.495	0.05798
0.567	0.0184	0.549	0.059
0.618	0.01961	0.6	0.06001
0.672	0.02239	0.652	0.06103
0.73	0.02465	0.708	0.06204
0.789	0.02742	0.767	0.06305
0.849	0.03002	0.827	0.06406
0.904	0.02846	0.885	0.06507
0.957	0.03037	0.938	0.06608
1.007	0.03245	0.988	0.06709
1.06	0.03662	1.04	0.0681
1.118	0.03923	1.095	0.0691
1.179	0.04062	1.155	0.07011
1.237	0.04026	1.217	0.07111
1.292	0.04079	1.274	0.07211
1.343	0.0427	1.329	0.07311
1.393	0.04477	1.381	0.07412
1.447	0.04739	1.43	0.07511
1.507	0.05242	1.484	0.07611
1.567	0.05172	1.543	0.07711
1.626	0.05293	1.603	0.07811
1.681	0.05276	1.66	0.0791
1.732	0.05398	1.716	0.0801
1.783	0.05762	1.768	0.08109
1.836	0.059	1.818	0.08208
1.894	0.06196	1.871	0.08308
1.954	0.06386	1.928	0.08407
2.012	0.06318	1.988	0.08506
2.066	0.06457	2.049	0.08604
2.118	0.06457	2.106	0.08703
2.169	0.06821	2.16	0.08802
2.222	0.06925	2.211	0.089
2.281	0.07255	2.262	0.08999
2.341	0.07514	2.318	0.09097
2.399	0.0722	2.378	0.09195
2.456	0.07446	2.438	0.09293
2.508	0.07602	2.495	0.09391
2.558	0.0781	2.549	0.09489
2.611	0.08123	2.599	0.09587
2.668	0.0821	2.65	0.09685
2.727	0.08418	2.707	0.09782
2.787	0.08591	2.767	0.0988
2.842	0.08504	2.827	0.09977
2.894	0.08609	2.884	0.10075
2.944	0.08695	2.937	0.10172
2.996	0.09148	2.989	0.10269
3.055	0.09407	3.041	0.10366
3.116	0.0946	3.096	0.10463
3.175	0.09372	3.156	0.1056
3.231	0.09494	3.216	0.10656
3.283	0.0965	3.273	0.10753
3.334	0.09893	3.326	0.1085
3.387	0.10049	3.379	0.10946
3.445	0.10432	3.43	0.11042
3.505	0.10397	3.483	0.11138
3.563	0.10604	3.542	0.11234
3.618	0.10535	3.602	0.1133
3.669	0.10553	3.661	0.11426
3.72	0.10865	3.718	0.11522
3.774	0.11142	3.77	0.11618
3.832	0.11369	3.82	0.11713
3.893	0.11525	3.873	0.11809
3.951	0.11455	3.929	0.11904
4.006	0.11525	3.988	0.12
4.059	0.11472	4.048	0.12095
4.11	0.11872	4.104	0.1219
4.161	0.11976	4.157	0.12285
4.219	0.12323	4.209	0.1238
4.279	0.12427	4.26	0.12474
4.337	0.12374	4.317	0.12569
4.393	0.12427	4.379	0.12664
4.445	0.126	4.439	0.12758
4.496	0.12583	4.496	0.12852
4.549	0.13	4.549	0.12947
4.606	0.13051	4.599	0.13041
4.665	0.13346	4.65	0.13135
4.725	0.13346	4.705	0.13229
4.781	0.13346	4.766	0.13323
4.835	0.13398	4.825	0.13416
4.886	0.13537	4.883	0.1351
4.937	0.13781	4.937	0.13603
4.994	0.14059	4.988	0.13697
5.054	0.14389	5.04	0.1379
5.114	0.14197	5.095	0.13883
5.17	0.14162	5.154	0.13977
5.222	0.14302	5.216	0.1407
5.272	0.14197	5.274	0.14162
5.325	0.14683	5.328	0.14255
5.384	0.151	5.38	0.14348
5.444	0.15065	5.43	0.14441
5.503	0.14944	5.483	0.14533
5.558	0.1496	5.543	0.14626
5.61	0.15169	5.602	0.14718
5.661	0.1543	5.659	0.1481
5.713	0.1543	5.715	0.14902
5.77	0.15742	5.768	0.14994
5.831	0.15864	5.818	0.15086
5.889	0.15898	5.871	0.15178
5.944	0.15812	5.928	0.1527
5.997	0.15932	5.988	0.15361
6.048	0.16088	6.048	0.15453
6.1	0.16193	6.106	0.15544
6.158	0.16541	6.159	0.15635
6.218	0.1687	6.21	0.15726
6.276	0.16627	6.261	0.15818
6.333	0.16766	6.317	0.15909
6.386	0.16662	6.378	0.15999
6.437	0.16853	6.438	0.1609
6.488	0.17113	6.495	0.16181
6.544	0.17252	6.548	0.16271
6.604	0.17582	6.599	0.16362
6.663	0.17478	6.651	0.16452
6.719	0.17616	6.708	0.16543
6.772	0.17548	6.769	0.16633
6.823	0.17599	6.829	0.16723
6.874	0.17929	6.885	0.16813
6.931	0.1805	6.938	0.16903
6.993	0.18415	6.988	0.16992
7.053	0.18415	7.04	0.17082
7.11	0.18276	7.096	0.17172
7.163	0.18259	7.155	0.17261
7.213	0.18311	7.215	0.1735
7.264	0.18658	7.272	0.1744
7.321	0.19074	7.326	0.17529
7.38	0.19039	7.378	0.17618
7.439	0.19022	7.429	0.17707
7.495	0.19145	7.482	0.17796
7.548	0.19074	7.542	0.17884
7.599	0.19336	7.602	0.17973
7.652	0.19404	7.66	0.18061
7.709	0.19648	7.717	0.1815
7.769	0.19734	7.77	0.18238
7.828	0.19907	7.82	0.18326
7.884	0.1989	7.873	0.18415
7.938	0.19838	7.929	0.18503
7.989	0.20063	7.988	0.1859
8.039	0.20046	8.048	0.18678
8.096	0.20255	8.104	0.18766
8.156	0.20671	8.157	0.18854
8.214	0.20515	8.208	0.18941
8.271	0.20653	8.26	0.19029
8.324	0.20567	8.316	0.19116
8.375	0.20653	8.378	0.19203
8.427	0.20966	8.438	0.1929
8.483	0.21071	8.495	0.19377
8.541	0.21227	8.549	0.19464
8.601	0.21278	8.6	0.19551
8.659	0.2133	8.651	0.19637
8.712	0.21434	8.707	0.19724
8.764	0.21348	8.767	0.19811
8.816	0.21592	8.826	0.19897
8.872	0.21764	8.884	0.19983
8.932	0.2206	8.937	0.20069
8.991	0.22111	8.988	0.20155
9.047	0.21781	9.04	0.20241
9.1	0.22146	9.094	0.20327
9.151	0.22094	9.154	0.20413
9.202	0.2239	9.216	0.20499
9.26	0.22633	9.273	0.20584
9.32	0.22633	9.327	0.2067
9.38	0.22702	9.38	0.20755
9.437	0.2265	9.43	0.2084
9.489	0.2272	9.483	0.20926
9.539	0.22806	9.542	0.21011
9.591	0.22876	9.602	0.21096
9.647	0.23327	9.66	0.2118
9.707	0.23327	9.716	0.21265
9.766	0.23413	9.768	0.2135
9.822	0.23431	9.819	0.21434
9.875	0.23275	9.872	0.21519
9.927	0.23639	9.929	0.21603
9.978	0.23587	9.988	0.21687
10.034	0.23778	10.048	0.21772
10.094	0.2416	10.106	0.21856
10.153	0.23848	10.159	0.2194
10.211	0.24125	10.21	0.22023
10.265	0.24091	10.262	0.22107
10.315	0.24143	10.318	0.22191
10.367	0.2435	10.378	0.22274
10.421	0.24403	10.438	0.22358
10.48	0.24733	10.495	0.22441
10.54	0.2449	10.548	0.22524
10.597	0.2468	10.599	0.22607
10.651	0.24767	10.65	0.2269
10.702	0.24715	10.707	0.22773
10.753	0.24958	10.767	0.22856
10.808	0.25028	10.827	0.22939
10.868	0.25514	10.884	0.23021
10.929	0.25236	10.938	0.23104
10.986	0.25148	10.988	0.23186
11.041	0.25427	11.04	0.23269
11.091	0.25478	11.096	0.23351
11.142	0.25566	11.156	0.23433
11.198	0.25792	11.216	0.23515
11.258	0.25826	11.272	0.23597
11.317	0.25948	11.326	0.23679
11.374	0.25913	11.379	0.2376
11.427	0.26104	11.43	0.23842
11.477	0.26017	11.483	0.23923
11.53	0.26138	11.542	0.24005
11.585	0.26537	11.602	0.24086
11.645	0.26555	11.66	0.24167
11.705	0.2652	11.717	0.24248
11.762	0.26503	11.77	0.24329
11.816	0.26537	11.82	0.2441
11.867	0.26798	11.873	0.24491
11.918	0.26798	11.929	0.24572
11.973	0.27041	11.989	0.24652
12.032	0.27058	12.048	0.24733
12.091	0.27094	12.104	0.24813
12.148	0.27214	12.157	0.24893
12.202	0.27214	12.208	0.24973
12.254	0.27284	12.26	0.25053
12.305	0.27424	12.316	0.25133
12.36	0.2758	12.378	0.25213
12.418	0.27613	12.438	0.25293
12.478	0.27839	12.495	0.25373
12.536	0.27787	12.549	0.25452
12.591	0.27943	12.599	0.25532
12.643	0.27839	12.65	0.25611
12.694	0.27943	12.706	0.2569
12.748	0.28169	12.766	0.25769
12.808	0.28361	12.826	0.25848
12.868	0.28429	12.884	0.25927
12.925	0.28169	12.938	0.26006
12.979	0.28378	12.988	0.26085
13.03	0.28499	13.04	0.26163
13.081	0.28585	13.095	0.26242
13.137	0.28776	13.154	0.2632
13.196	0.28898	13.216	0.26399
13.256	0.28915	13.274	0.26477
13.314	0.2888	13.328	0.26555
13.368	0.28985	13.38	0.26633
13.418	0.28967	13.43	0.26711
13.47	0.29089	13.483	0.26789
13.525	0.2935	13.542	0.26866
13.583	0.29489	13.602	0.26944
13.643	0.29436	13.66	0.27021
13.699	0.29454	13.716	0.27099
13.753	0.29471	13.768	0.27176
13.805	0.29574	13.82	0.27253
13.856	0.29784	13.872	0.2733
13.911	0.29801	13.93	0.27407
13.971	0.30131	13.988	0.27484
14.03	0.29922	14.048	0.27561
14.088	0.29992	14.104	0.27638
14.143	0.29957	14.157	0.27714
14.194	0.30078	14.209	0.27791
14.245	0.30252	14.261	0.27867
14.299	0.3027	14.318	0.27944
14.356	0.30564	14.378	0.2802
14.416	0.30287	14.438	0.28096
14.475	0.31103	14.495	0.28172
14.529	0.30702	14.548	0.28248
14.581	0.3046	14.599	0.28323
14.631	0.3072	14.65	0.28399
14.684	0.30668	14.707	0.28475
14.744	0.31327	14.768	0.2855
14.806	0.30997	14.827	0.28625
14.864	0.30964	14.885	0.28701
14.919	0.31171	14.938	0.28776
14.97	0.31171	14.989	0.28851
15.021	0.3145	15.041	0.28926
15.075	0.3138	15.096	0.29001
15.134	0.31606	15.155	0.29075
15.193	0.31657	15.215	0.2915
15.252	0.31554	15.272	0.29225
15.305	0.31657	15.326	0.29299
15.356	0.31606	15.379	0.29373
15.408	0.31831	15.43	0.29448
15.462	0.32108	15.483	0.29522
15.521	0.32108	15.542	0.29596
15.582	0.32213	15.602	0.2967
15.639	0.32022	15.66	0.29744
15.693	0.32161	15.717	0.29817
15.746	0.32387	15.77	0.29891
15.796	0.32299	15.82	0.29964
15.85	0.32387	15.872	0.30038
15.91	0.32699	15.929	0.30111
15.968	0.32578	15.988	0.30184
16.025	0.32699	16.048	0.30257
16.081	0.32508	16.104	0.3033
16.132	0.32821	16.157	0.30403
16.184	0.3275	16.209	0.30476
16.238	0.32959	16.26	0.30549
16.296	0.3322	16.316	0.30621
16.356	0.33064	16.378	0.30694
16.414	0.3315	16.438	0.30766
16.468	0.33116	16.495	0.30839
16.52	0.33064	16.549	0.30911
16.57	0.3341	16.6	0.30983
16.623	0.33324	16.65	0.31055
16.682	0.33758	16.707	0.31127
16.744	0.3374	16.767	0.31199
16.803	0.33584	16.827	0.3127
16.858	0.33654	16.885	0.31342
16.909	0.33602	16.938	0.31413
16.959	0.3374	16.988	0.31485
17.013	0.33931	17.04	0.31556
17.074	0.34087	17.094	0.31627
17.134	0.34313	17.154	0.31698
17.192	0.33966	17.214	0.31769
17.247	0.3407	17.272	0.3184
17.298	0.34087	17.327	0.31911
17.349	0.34192	17.38	0.31981
17.402	0.344	17.43	0.32052
17.46	0.34522	17.483	0.32122
17.52	0.34504	17.542	0.32193
17.577	0.3454	17.601	0.32263
17.631	0.34435	17.659	0.32333
17.683	0.34696	17.715	0.32403
17.735	0.34591	17.768	0.32473
17.788	0.34782	17.819	0.32543
17.847	0.35042	17.872	0.32613
17.907	0.35042	17.929	0.32682
17.965	0.34938	17.988	0.32752
18.021	0.34955	18.048	0.32821
18.074	0.34955	18.105	0.32891
18.124	0.35215	18.158	0.3296
18.177	0.35164	18.21	0.33029
18.234	0.35441	18.262	0.33098
18.293	0.35458	18.318	0.33167
18.352	0.35528	18.378	0.33236
18.407	0.35424	18.438	0.33305
18.46	0.35441	18.494	0.33373
18.51	0.35545	18.548	0.33442
18.562	0.35668	18.599	0.3351
18.62	0.3591	18.65	0.33578
18.682	0.35962	18.707	0.33647
18.741	0.3584	18.767	0.33715
18.797	0.35892	18.828	0.33783
18.849	0.35858	18.885	0.33851
18.899	0.35996	18.939	0.33918
18.952	0.36083	18.99	0.33986
19.011	0.36326	19.041	0.34054
19.07	0.36466	19.095	0.34121
19.129	0.36275	19.154	0.34189
19.184	0.36396	19.214	0.34256
19.235	0.36257	19.272	0.34323
19.286	0.36569	19.326	0.3439
19.339	0.3664	19.378	0.34457
19.397	0.36622	19.43	0.34524
19.458	0.36812	19.483	0.34591
19.517	0.36708	19.542	0.34657
19.572	0.36761	19.602	0.34724
19.625	0.36743	19.661	0.34791
19.675	0.36829	19.717	0.34857
19.727	0.36968	19.77	0.34923
19.785	0.37315	19.82	0.34989
19.845	0.37282	19.872	0.35055
19.903	0.37142	19.929	0.35121
19.959	0.37073	19.988	0.35187
20.011	0.37282	20.048	0.35253
20.062	0.37124	20.105	0.35319
20.114	0.3742	20.158	0.35384
20.172	0.37541	20.209	0.3545
20.232	0.37645	20.26	0.35515
20.292	0.37768	20.316	0.3558
20.347	0.37472	20.378	0.35645
20.4	0.37577	20.438	0.3571
20.452	0.37819	20.495	0.35775
20.504	0.3775	20.549	0.3584
20.562	0.38045	20.6	0.35905
20.622	0.38063	20.651	0.3597
20.68	0.3801	20.708	0.36034
20.735	0.38045	20.768	0.36099
20.787	0.37957	20.827	0.36163
20.837	0.38063	20.884	0.36227
20.889	0.38166	20.937	0.36291
20.948	0.38514	20.989	0.36355
21.01	0.386	21.04	0.36419
21.07	0.3827	21.095	0.36483
21.125	0.38358	21.155	0.36547
21.176	0.38305	21.216	0.3661
21.226	0.38443	21.273	0.36674
21.279	0.38738	21.328	0.36737
21.336	0.3867	21.381	0.368
21.395	0.38896	21.431	0.36864
21.454	0.38773	21.484	0.36927
21.51	0.38705	21.543	0.3699
21.563	0.38808	21.602	0.37053
21.614	0.38756	21.659	0.37115
21.666	0.3912	21.716	0.37178
21.724	0.3912	21.768	0.37241
21.784	0.39294	21.819	0.37303
21.842	0.39173	21.872	0.37366
21.899	0.39068	21.93	0.37428
21.952	0.39294	21.989	0.3749
22.002	0.3912	22.049	0.37552
22.054	0.39329	22.106	0.37614
22.111	0.39571	22.159	0.37676
22.169	0.39554	22.21	0.37738
22.229	0.39624	22.262	0.378
22.285	0.39554	22.318	0.37861
22.339	0.39571	22.379	0.37923
22.389	0.3971	22.438	0.37984
22.44	0.3952	22.495	0.38045
22.497	0.39972	22.548	0.38106
22.558	0.40075	22.599	0.38167
22.618	0.39989	22.65	0.38228
22.675	0.4004	22.708	0.38289
22.728	0.39745	22.768	0.3835
22.778	0.39989	22.828	0.38411
22.83	0.40057	22.885	0.38471
22.887	0.4037	22.938	0.38532
22.946	0.40492	22.99	0.38592
23.006	0.40213	23.041	0.38652
23.062	0.40352	23.096	0.38712
23.114	0.40267	23.156	0.38772
23.165	0.4037	23.215	0.38832
23.218	0.40561	23.273	0.38892
23.274	0.4044	23.328	0.38952
23.335	0.40856	23.38	0.39012
23.395	0.40666	23.431	0.39071
23.45	0.40682	23.484	0.3913
23.504	0.40579	23.542	0.3919
23.554	0.40699	23.601	0.39249
23.605	0.40926	23.659	0.39308
23.662	0.41012	23.716	0.39367
23.721	0.41047	23.77	0.39426
23.779	0.411	23.821	0.39485
23.835	0.41082	23.874	0.39544
23.889	0.41152	23.93	0.39602
23.94	0.40978	23.989	0.39661
23.993	0.41134	24.049	0.39719
24.049	0.41464	24.105	0.39777
24.107	0.41412	24.158	0.39836
24.167	0.41395	24.208	0.39894
24.225	0.41429	24.26	0.39952
24.279	0.41308	24.316	0.4001
24.33	0.41551	24.378	0.40067
24.381	0.41377	24.438	0.40125
24.437	0.4169	24.496	0.40183
24.497	0.41863	24.55	0.4024
24.557	0.41898	24.6	0.40298
24.613	0.41672	24.651	0.40355
24.667	0.41638	24.707	0.40412
24.717	0.41742	24.767	0.40469
24.768	0.41915	24.826	0.40526
24.826	0.42122	24.884	0.40583
24.886	0.42245	24.937	0.4064
24.946	0.42071	24.988	0.40696
25.002	0.42122	25.04	0.40753
25.055	0.41984	25.095	0.40809
25.105	0.42089	25.155	0.40866
25.157	0.42262	25.216	0.40922
25.213	0.42401	25.274	0.40978
25.273	0.42557	25.328	0.41034
25.332	0.4247	25.38	0.4109
25.388	0.42296	25.43	0.41146
25.442	0.42436	25.483	0.41202
25.493	0.42505	25.543	0.41257
25.544	0.42679	25.602	0.41313
25.6	0.42644	25.66	0.41368
25.66	0.42835	25.716	0.41424
25.718	0.42782	25.768	0.41479
25.775	0.428	25.819	0.41534
25.83	0.42818	25.872	0.41589
25.881	0.42679	25.929	0.41644
25.932	0.42782	25.989	0.41699
25.988	0.43114	26.05	0.41754
26.046	0.43061	26.107	0.41808
26.106	0.43234	26.16	0.41863
26.164	0.42887	26.211	0.41917
26.217	0.43096	26.263	0.41972
26.268	0.43165	26.319	0.42026
26.318	0.43078	26.38	0.4208
26.374	0.43442	26.439	0.42134
26.434	0.43529	26.496	0.42188
26.495	0.43494	26.548	0.42242
26.552	0.43408	26.598	0.42295
26.606	0.43286	26.649	0.42349
26.657	0.43512	26.706	0.42402
26.708	0.43442	26.767	0.42456
26.764	0.43668	26.828	0.42509
26.823	0.43807	26.886	0.42562
26.882	0.43772	26.94	0.42615
26.94	0.43912	26.99	0.42668
26.993	0.43738	27.041	0.42721
27.044	0.43841	27.096	0.42774
27.096	0.43876	27.155	0.42827
27.152	0.4398	27.214	0.42879
27.212	0.44242	27.272	0.42932
27.272	0.44068	27.326	0.42984
27.328	0.43963	27.379	0.43037
27.382	0.44032	27.43	0.43089
27.433	0.44015	27.484	0.43141
27.484	0.4431	27.543	0.43193
27.539	0.44189	27.603	0.43245
27.598	0.44588	27.661	0.43296
27.656	0.44293	27.718	0.43348
27.713	0.44398	27.77	0.434
27.767	0.44466	27.82	0.43448
27.819	0.4431	27.873	0.43496
27.871	0.44501	27.929	0.43545
27.926	0.44588	27.988	0.43593
27.985	0.44657	28.048	0.43641
28.044	0.44813	28.105	0.43689
28.103	0.44519	28.158	0.43737
28.157	0.44761	28.209	0.43784
28.209	0.44588	28.26	0.43832
28.26	0.44849	28.316	0.43879
28.314	0.44935	28.378	0.43927
28.373	0.45143	28.438	0.43974
28.433	0.4504	28.495	0.44021
28.491	0.44935	28.55	0.44068
28.545	0.44779	28.6	0.44115
28.595	0.45023	28.651	0.44162
28.646	0.45108	28.707	0.44209
28.702	0.45299	28.767	0.44256
28.763	0.45421	28.826	0.44302
28.822	0.45143	28.884	0.44349
28.88	0.45438	28.938	0.44395
28.933	0.45212	28.989	0.44441
28.984	0.45143	29.041	0.44487
29.035	0.45455	29.095	0.44533
29.09	0.45438	29.155	0.44579
29.149	0.45907	29.216	0.44625
29.209	0.45491	29.273	0.44671
29.265	0.45542	29.328	0.44716
29.319	0.45491	29.38	0.44762
29.372	0.45526	29.43	0.44807
29.422	0.45768	29.484	0.44852
29.477	0.45629	29.542	0.44898
29.537	0.46012	29.602	0.44943
29.596	0.46151	29.659	0.44988
29.654	0.45491	29.715	0.45033
29.709	0.46063	29.768	0.45077
29.76	0.45665	29.819	0.45122
29.811	0.46045	29.873	0.45166
29.865	0.46045	29.93	0.45211
29.923	0.46236	29.989	0.45255
29.982	0.46184	30.049	0.453
30.04	0.46028	30.106	0.45344
30.094	0.46115	30.16	0.45388
30.146	0.46098	30.21	0.45432
30.196	0.4608	30.262	0.45476
30.251	0.4641	30.318	0.45519
30.311	0.46566	30.378	0.45563
30.372	0.46514	30.438	0.45606
30.43	0.46393	30.496	0.4565
30.485	0.46202	30.548	0.45693
30.536	0.46428	30.599	0.45736
30.586	0.46463	30.65	0.4578
30.641	0.46758	30.707	0.45823
30.7	0.46844	30.768	0.45866
30.76	0.46722	30.828	0.45908
30.818	0.4674	30.886	0.45951
30.871	0.46636	30.939	0.45994
30.922	0.4667	30.99	0.46036
30.974	0.46861	31.042	0.46079
31.028	0.46932	31.096	0.46121
31.088	0.47156	31.155	0.46163
31.148	0.46966	31.215	0.46205
31.206	0.47035	31.272	0.46247
31.26	0.46932	31.326	0.46289
31.312	0.46966	31.379	0.46331
31.362	0.47105	31.43	0.46373
31.416	0.47035	31.484	0.46415
31.475	0.47521	31.543	0.46456
31.534	0.47417	31.603	0.46498
31.591	0.47105	31.661	0.46539
31.646	0.47105	31.718	0.4658
31.698	0.47226	31.77	0.46621
31.749	0.47486	31.82	0.46662
31.803	0.47382	31.873	0.46703
31.861	0.47608	31.929	0.46744
31.92	0.47591	31.988	0.46785
31.98	0.47677	32.048	0.46826
32.035	0.47521	32.105	0.46866
32.087	0.47452	32.158	0.46907
32.139	0.47468	32.209	0.46947
32.191	0.47677	32.26	0.46987
32.25	0.47954	32.316	0.47027
32.31	0.48042	32.378	0.47068
32.368	0.47782	32.438	0.47108
32.423	0.47659	32.496	0.47147
32.474	0.47798	32.55	0.47187
32.525	0.47903	32.6	0.47227
32.579	0.47938	32.652	0.47267
32.639	0.4806	32.708	0.47306
32.699	0.48077	32.768	0.47346
32.758	0.48233	32.827	0.47385
32.812	0.48007	32.884	0.47424
32.863	0.47938	32.937	0.47463
32.913	0.48007	32.987	0.47502
32.967	0.48268	33.039	0.47541
33.025	0.48475	33.094	0.4758
33.085	0.4844	33.154	0.47619
33.143	0.48284	33.215	0.47658
33.198	0.48233	33.273	0.47696
33.251	0.48163	33.328	0.47735
33.301	0.48458	33.381	0.47773
33.354	0.48284	33.431	0.47811
33.414	0.4891	33.484	0.4785
33.473	0.48787	33.543	0.47888
33.532	0.48301	33.602	0.47926
33.587	0.48702	33.659	0.47964
33.639	0.48475	33.715	0.48001
33.689	0.48614	33.768	0.48039
33.742	0.48805	33.82	0.48077
33.8	0.48702	33.873	0.48114
33.859	0.49014	33.93	0.48152
33.918	0.4891	33.989	0.48189
33.973	0.48944	34.048	0.48227
34.026	0.48667	34.106	0.48264
34.075	0.48684	34.159	0.48301
34.128	0.49117	34.211	0.48338
34.186	0.4917	34.262	0.48375
34.248	0.49326	34.318	0.48412
34.307	0.48997	34.379	0.48449
34.363	0.48944	34.438	0.48485
34.414	0.491	34.495	0.48522
34.465	0.48961	34.548	0.48558
34.518	0.49309	34.599	0.48595
34.577	0.49396	34.65	0.48631
34.637	0.495	34.707	0.48667
34.696	0.49326	34.768	0.48704
34.751	0.49031	34.828	0.4874
34.802	0.49361	34.885	0.48776
34.852	0.49326	34.939	0.48811
34.905	0.49465	34.99	0.48847
34.963	0.49639	35.042	0.48883
35.024	0.49603	35.096	0.48919
35.082	0.49777	35.155	0.48954
35.138	0.49429	35.215	0.4899
35.191	0.49429	35.272	0.49025
35.241	0.49621	35.327	0.4906
35.294	0.49483	35.38	0.49095
35.352	0.50107	35.43	0.49131
35.411	0.49916	35.484	0.49166
35.467	0.49673	35.543	0.49201
35.523	0.49777	35.603	0.49235
35.576	0.49777	35.661	0.4927
35.628	0.49916	35.718	0.49305
35.682	0.49864	35.77	0.49339
35.739	0.50038	35.82	0.49374
35.797	0.50159	35.873	0.49408
35.857	0.50021	35.93	0.49443
35.913	0.50125	35.989	0.49477
35.966	0.49847	36.048	0.49511
36.017	0.50038	36.104	0.49545
36.069	0.50264	36.158	0.49579
36.126	0.50281	36.209	0.49613
36.187	0.50524	36.26	0.49647
36.246	0.50316	36.316	0.49681
36.301	0.5021	36.378	0.49715
36.353	0.50142	36.438	0.49748
36.403	0.50107	36.494	0.49782
36.456	0.50384	36.549	0.49815
36.515	0.50696	36.6	0.49848
36.576	0.50714	36.652	0.49882
36.635	0.50402	36.708	0.49915
36.69	0.50264	36.768	0.49948
36.741	0.5035	36.827	0.49981
36.791	0.50437	36.884	0.50014
36.844	0.50663	36.937	0.50047
36.902	0.50767	36.988	0.5008
36.963	0.5087	37.04	0.50112
37.021	0.50749	37.095	0.50145
37.076	0.50696	37.154	0.50178
37.129	0.50732	37.216	0.5021
37.18	0.50732	37.274	0.50242
37.232	0.50714	37.328	0.50275
37.29	0.51114	37.381	0.50307
37.349	0.512	37.431	0.50339
37.408	0.50749	37.484	0.50371
37.465	0.50888	37.543	0.50403
37.517	0.5087	37.602	0.50435
37.567	0.5087	37.66	0.50467
37.619	0.51062	37.716	0.50499
37.676	0.51166	37.768	0.50531
37.735	0.51305	37.819	0.50562
37.795	0.51149	37.872	0.50594
37.851	0.51166	37.93	0.50625
37.905	0.51079	37.989	0.50657
37.956	0.51131	38.049	0.50688
38.007	0.51322	38.106	0.50719
38.064	0.51322	38.159	0.5075
38.125	0.5153	38.21	0.50781
38.184	0.51496	38.262	0.50812
38.24	0.5134	38.318	0.50843
38.293	0.51392	38.378	0.50874
38.343	0.51166	38.438	0.50905
38.396	0.51478	38.495	0.50936
38.455	0.51844	38.548	0.50966
38.513	0.51652	38.599	0.50997
38.571	0.51634	38.65	0.51027
38.628	0.51478	38.707	0.51058
38.68	0.51565	38.768	0.51088
38.731	0.5153	38.828	0.51118
38.783	0.51739	38.886	0.51148
38.84	0.51808	38.94	0.51179
38.901	0.51826	38.99	0.51209
38.96	0.51982	39.041	0.51239
39.016	0.51721	39.096	0.51268
39.069	0.51704	39.154	0.51298
39.12	0.51773	39.214	0.51328
39.171	0.51721	39.272	0.51358
39.228	0.52242	39.326	0.51387
39.288	0.52068	39.379	0.51417
39.345	0.5193	39.43	0.51446
39.399	0.51912	39.484	0.51476
39.453	0.51895	39.543	0.51505
39.504	0.52068	39.603	0.51534
39.558	0.52016	39.661	0.51563
39.615	0.5219	39.718	0.51593
39.675	0.52381	39.77	0.51622
39.736	0.52086	39.82	0.51651
39.792	0.52259	39.873	0.51679
39.845	0.52086	39.929	0.51708
39.896	0.52259	39.989	0.51737
39.947	0.52346	40.048	0.51766
40.003	0.52277	40.105	0.51794
40.063	0.52606	40.158	0.51823
40.122	0.52486	40.209	0.51851
40.179	0.52433	40.26	0.5188
40.232	0.5245	40.317	0.51908
40.282	0.52312	40.378	0.51937
40.334	0.52572	40.438	0.51965
40.392	0.52658	40.495	0.51993
40.452	0.52798	40.549	0.52021
40.512	0.52589	40.6	0.52049
40.568	0.52415	40.651	0.52077
40.62	0.52606	40.707	0.52105
40.671	0.52537	40.767	0.52133
40.723	0.52745	40.826	0.5216
40.779	0.52745	40.884	0.52188
40.839	0.52936	40.938	0.52216
40.898	0.5304	40.989	0.52243
40.953	0.52676	41.041	0.52271
41.007	0.52763	41.096	0.52298
41.058	0.5278	41.155	0.52325
41.109	0.52798	41.216	0.52353
41.166	0.5304	41.274	0.5238
41.226	0.53144	41.328	0.52407
41.285	0.53058	41.38	0.52434
41.342	0.52972	41.43	0.52461
41.396	0.52972	41.484	0.52488
41.447	0.52884	41.543	0.52515
41.498	0.53023	41.602	0.52542
41.553	0.53231	41.659	0.52569
41.612	0.533	41.715	0.52595
41.672	0.53162	41.768	0.52622
41.728	0.53162	41.819	0.52649
41.782	0.53092	41.872	0.52675
41.833	0.53196	41.93	0.52702
41.884	0.533	41.989	0.52728
41.94	0.53196	42.049	0.52754
42.001	0.53614	42.106	0.52781
42.061	0.53491	42.16	0.52807
42.118	0.533	42.21	0.52833
42.172	0.5337	42.262	0.52859
42.222	0.53196	42.318	0.52885
42.274	0.53474	42.378	0.52911
42.33	0.53614	42.438	0.52937
42.39	0.53735	42.494	0.52963
42.449	0.53596	42.548	0.52989
42.506	0.53474	42.599	0.53015
42.558	0.53543	42.65	0.5304
42.609	0.53458	42.707	0.53066
42.662	0.53682	42.768	0.53091
42.718	0.5377	42.828	0.53117
42.777	0.5396	42.886	0.53142
42.837	0.53909	42.94	0.53168
42.894	0.53648	42.99	0.53193
42.947	0.5363	43.041	0.53218
42.999	0.53804	43.096	0.53244
43.049	0.53735	43.156	0.53269
43.105	0.5396	43.216	0.53294
43.165	0.54065	43.272	0.53319
43.223	0.53995	43.326	0.53344
43.279	0.53995	43.379	0.53369
43.332	0.53786	43.43	0.53394
43.383	0.53753	43.484	0.53418
43.435	0.53891	43.542	0.53443
43.491	0.54239	43.602	0.53468
43.551	0.54324	43.661	0.53492
43.611	0.54065	43.718	0.53517
43.67	0.54151	43.77	0.53542
43.724	0.53995	43.82	0.53566
43.775	0.54012	43.872	0.5359
43.826	0.54203	43.929	0.53615
43.881	0.54186	43.988	0.53639
43.94	0.54586	44.048	0.53663
44	0.5429	44.105	0.53688
44.056	0.54239	44.158	0.53712
44.109	0.54082	44.209	0.53736
44.16	0.54324	44.26	0.5376
44.211	0.54324	44.317	0.53784
44.268	0.54498	44.378	0.53808
44.328	0.54637	44.438	0.53832
44.389	0.54428	44.496	0.53856
44.446	0.54377	44.55	0.53879
44.499	0.54428	44.6	0.53903
44.55	0.54239	44.651	0.53927
44.602	0.54446	44.709	0.5395
44.657	0.54654	44.768	0.53974
44.716	0.54881	44.826	0.53997
44.775	0.54742	44.884	0.54021
44.832	0.54256	44.938	0.54044
44.885	0.54637	44.989	0.54068
44.937	0.54776	45.041	0.54091
44.988	0.54551	45.095	0.54114
45.043	0.54707	45.154	0.54138
45.103	0.54828	45.215	0.54161
45.162	0.54845	45.273	0.54184
45.219	0.5481	45.328	0.54207
45.274	0.54602	45.38	0.5423
45.325	0.54776	45.43	0.54253
45.375	0.54586	45.484	0.54276
45.429	0.54898	45.543	0.54299
45.488	0.55088	45.602	0.54321
45.549	0.54949	45.658	0.54344
45.608	0.55054	45.712	0.54367
45.661	0.54637	45.766	0.5439
45.713	0.54914	45.818	0.54412
45.763	0.54949	45.872	0.54435
45.817	0.55037	45.93	0.54457
45.877	0.55296	45.991	0.5448
45.938	0.55228	46.05	0.54502
45.996	0.55105	46.107	0.54525
46.051	0.55019	46.159	0.54547
46.102	0.54863	46.21	0.54569
46.152	0.55123	46.262	0.54592
46.207	0.55244	46.318	0.54614
46.266	0.55367	46.378	0.54636
46.325	0.55332	46.438	0.54658
46.384	0.55279	46.495	0.5468
46.437	0.55158	46.548	0.54702
46.488	0.55054	46.598	0.54724
46.539	0.55228	46.649	0.54746
46.593	0.55435	46.707	0.54768
46.653	0.55452	46.768	0.5479
46.713	0.55644	46.829	0.54812
46.77	0.55244	46.887	0.54834
46.826	0.55314	46.94	0.54855
46.878	0.55418	46.991	0.54877
46.928	0.55523	47.042	0.54899
46.982	0.55332	47.096	0.5492
47.042	0.55747	47.155	0.54942
47.1	0.55904	47.215	0.54963
47.157	0.55488	47.272	0.54985
47.211	0.55452	47.326	0.55006
47.262	0.55488	47.379	0.55027
47.314	0.55558	47.43	0.55049
47.368	0.5587	47.484	0.5507
47.427	0.5573	47.543	0.55091
47.488	0.55626	47.602	0.55113
47.547	0.558	47.66	0.55134
47.601	0.55591	47.717	0.55155
47.653	0.55609	47.77	0.55176
47.704	0.55644	47.82	0.55197
47.757	0.558	47.873	0.55218
47.816	0.56026	47.929	0.55239
47.877	0.5606	47.988	0.5526
47.935	0.55886	48.048	0.55281
47.989	0.5573	48.105	0.55302
48.04	0.558	48.158	0.55322
48.091	0.55835	48.209	0.55343
48.145	0.55956	48.26	0.55364
48.205	0.56304	48.317	0.55385
48.265	0.56182	48.378	0.55405
48.322	0.56009	48.438	0.55426
48.376	0.55904	48.495	0.55447
48.428	0.55818	48.549	0.55467
48.479	0.56148	48.6	0.55488
48.534	0.56148	48.651	0.55508
48.593	0.56251	48.707	0.55529
48.652	0.56268	48.767	0.55549
48.709	0.56042	48.827	0.55569
48.763	0.56165	48.885	0.5559
48.815	0.56094	48.938	0.5561
48.866	0.56112	48.988	0.5563
48.92	0.562	49.041	0.5565
48.979	0.56321	49.096	0.55671
49.039	0.5646	49.155	0.55691
49.097	0.56233	49.216	0.55711
49.153	0.56304	49.273	0.55731
49.205	0.56321	49.328	0.55751
49.255	0.562	49.38	0.55771
49.308	0.5646	49.431	0.55791
49.365	0.56546	49.484	0.55811
49.425	0.56598	49.543	0.55831
49.484	0.56477	49.602	0.55851
49.538	0.56338	49.659	0.5587
49.591	0.56356	49.714	0.5589
49.641	0.56424	49.766	0.5591
49.694	0.56512	49.817	0.5593
49.753	0.5679	49.871	0.55949
49.814	0.56719	49.93	0.55969
49.873	0.56668	49.99	0.55989
49.928	0.5639	50.05	0.56008
49.98	0.56495	50.107	0.56028
50.03	0.56512	50.16	0.56047
50.084	0.56616	50.21	0.56067
50.142	0.56772	50.262	0.56086
50.202	0.56824	50.318	0.56106
50.261	0.56893	50.379	0.56125
50.315	0.56702	50.439	0.56145
50.366	0.5646	50.496	0.56164
50.418	0.56772	50.549	0.56183
50.472	0.56824	50.599	0.56202
50.53	0.56946	50.65	0.56222
50.591	0.57119	50.707	0.56241
50.649	0.56719	50.768	0.5626
50.704	0.56755	50.828	0.56279
50.756	0.5679	50.885	0.56298
50.807	0.56824	50.938	0.56318
50.859	0.56963	50.99	0.56337
50.918	0.57032	51.041	0.56356
50.977	0.57188	51.096	0.56375
51.034	0.56875	51.155	0.56394
51.089	0.56946	51.215	0.56413
51.141	0.56963	51.272	0.56431
51.193	0.56875	51.327	0.5645
51.246	0.57241	51.38	0.56469
51.304	0.57102	51.431	0.56488
51.363	0.57258	51.484	0.56507
51.423	0.57258	51.543	0.56526
51.479	0.57049	51.602	0.56544
51.532	0.57049	51.661	0.56563
51.583	0.57102	51.717	0.56582
51.635	0.57205	51.77	0.56601
51.692	0.57414	51.82	0.56619
51.753	0.57361	51.872	0.56638
51.811	0.57293	51.928	0.56656
51.867	0.5717	51.988	0.56675
51.919	0.57276	52.048	0.56694
51.968	0.57258	52.104	0.56712
52.022	0.57223	52.158	0.56731
52.081	0.57588	52.209	0.56749
52.142	0.57484	52.26	0.56767
52.2	0.57484	52.317	0.56786
52.256	0.57466	52.378	0.56804
52.307	0.57137	52.438	0.56823
52.358	0.57449	52.495	0.56841
52.411	0.57397	52.549	0.56859
52.469	0.57674	52.6	0.56878
52.529	0.57796	52.651	0.56896
52.587	0.57484	52.707	0.56914
52.642	0.57518	52.767	0.56932
52.694	0.57328	52.827	0.56951
52.745	0.57605	52.885	0.56969
52.798	0.57656	52.938	0.56987
52.856	0.57761	52.989	0.57005
52.916	0.57935	53.041	0.57023
52.974	0.57518	53.096	0.57041
53.031	0.57674	53.155	0.57059
53.083	0.57623	53.216	0.57077
53.133	0.57518	53.273	0.57095
53.186	0.57727	53.328	0.57113
53.242	0.57847	53.381	0.57131
53.301	0.5797	53.431	0.57149
53.36	0.579	53.484	0.57167
53.416	0.57779	53.543	0.57185
53.469	0.57744	53.602	0.57203
53.52	0.57744	53.659	0.57221
53.572	0.57883	53.714	0.57239
53.629	0.58109	53.767	0.57257
53.691	0.5816	53.818	0.57274
53.75	0.57952	53.872	0.57292
53.806	0.57709	53.93	0.5731
53.859	0.57986	53.99	0.57328
53.909	0.57847	54.049	0.57345
53.961	0.57865	54.106	0.57363
54.019	0.58195	54.159	0.57381
54.079	0.58142	54.21	0.57398
54.139	0.58142	54.262	0.57416
54.194	0.58074	54.318	0.57434
54.245	0.5797	54.378	0.57451
54.296	0.58074	54.438	0.57469
54.349	0.58126	54.495	0.57486
54.406	0.58334	54.548	0.57504
54.467	0.58265	54.6	0.57521
54.526	0.58298	54.651	0.57539
54.582	0.58126	54.708	0.57556
54.635	0.58074	54.768	0.57574
54.686	0.58213	54.828	0.57591
54.737	0.58126	54.885	0.57609
54.795	0.58421	54.938	0.57626
54.854	0.58577	54.99	0.57644
54.912	0.58265	55.042	0.57661
54.968	0.58316	55.096	0.57678
55.021	0.58386	55.156	0.57696
55.072	0.5823	55.215	0.57713
55.124	0.58316	55.272	0.5773
55.18	0.58298	55.326	0.57748
55.238	0.58855	55.379	0.57765
55.298	0.58334	55.43	0.57782
55.356	0.58438	55.484	0.578
55.411	0.58404	55.543	0.57817
55.462	0.58507	55.602	0.57834
55.513	0.58334	55.661	0.57851
55.569	0.58664	55.717	0.57868
55.629	0.58751	55.77	0.57886
55.688	0.58768	55.82	0.57903
55.745	0.58351	55.873	0.5792
55.798	0.58577	55.929	0.57937
55.849	0.58351	55.988	0.57954
55.901	0.58577	56.048	0.57971
55.959	0.58907	56.105	0.57988
56.019	0.58699	56.158	0.58005
56.079	0.58664	56.209	0.58022
56.134	0.58542	56.26	0.58038
56.186	0.58612	56.317	0.58055
56.237	0.58768	56.378	0.58072
56.289	0.58628	56.438	0.58089
56.345	0.58907	56.495	0.58106
56.405	0.58958	56.549	0.58122
56.463	0.58802	56.599	0.58139
56.518	0.58837	56.65	0.58156
56.571	0.58456	56.706	0.58172
56.623	0.58942	56.766	0.58189
56.674	0.58751	56.825	0.58206
56.732	0.58907	56.884	0.58222
56.793	0.59132	56.938	0.58239
56.852	0.58889	56.99	0.58255
56.909	0.58907	57.041	0.58272
56.963	0.58716	57.096	0.58288
57.013	0.58784	57.156	0.58304
57.064	0.5941	57.216	0.58321
57.119	0.58472	57.273	0.58337
57.178	0.59237	57.327	0.58353
57.237	0.59132	57.38	0.5837
57.294	0.59011	57.431	0.58386
57.347	0.58872	57.484	0.58402
57.399	0.58889	57.543	0.58418
57.449	0.59219	57.602	0.58435
57.505	0.59114	57.66	0.58451
57.567	0.59462	57.715	0.58467
57.627	0.59202	57.768	0.58483
57.684	0.58855	57.818	0.58499
57.739	0.59132	57.872	0.58515
57.789	0.59046	57.929	0.58531
57.841	0.59011	57.989	0.58547
57.897	0.59444	58.049	0.58563
57.956	0.59306	58.106	0.58579
58.015	0.59358	58.159	0.58595
58.072	0.59132	58.21	0.58611
58.124	0.59254	58.262	0.58627
58.174	0.59098	58.318	0.58643
58.226	0.59237	58.378	0.58658
58.282	0.59497	58.438	0.58674
58.342	0.59514	58.495	0.5869
58.402	0.59393	58.548	0.58706
58.459	0.59375	58.599	0.58721
58.513	0.59063	58.65	0.58737
58.565	0.59444	58.707	0.58753
58.615	0.59254	58.768	0.58768
58.67	0.59584	58.828	0.58784
58.731	0.59636	58.886	0.58799
58.789	0.59426	58.94	0.58815
58.845	0.59584	58.99	0.5883
58.899	0.59132	59.042	0.58846
58.951	0.59566	59.096	0.58861
59.003	0.59549	59.155	0.58877
59.058	0.5941	59.215	0.58892
59.116	0.59774	59.272	0.58908
59.175	0.596	59.326	0.58923
59.234	0.5974	59.379	0.58938
59.288	0.59444	59.43	0.58954
59.34	0.5941	59.483	0.58969
59.391	0.59532	59.543	0.58984
59.446	0.59653	59.603	0.58999
59.505	0.59914	59.661	0.59015
59.565	0.59809	59.717	0.5903
59.623	0.59566	59.77	0.59045
59.676	0.59688	59.82	0.5906
59.727	0.59497	59.872	0.59075
59.778	0.5967	59.929	0.5909
59.835	0.59861	59.988	0.59105
59.895	0.59914	60.048	0.5912
59.955	0.59809	60.105	0.59135
60.012	0.596	60.158	0.5915
60.065	0.59722	60.209	0.59165
60.116	0.59792	60.26	0.5918
60.167	0.5974	60.316	0.59195
60.222	0.5993	60.378	0.5921
60.282	0.59861	60.438	0.59225
60.341	0.60086	60.495	0.5924
60.397	0.59879	60.55	0.59254
60.451	0.59756	60.6	0.59269
60.503	0.59896	60.652	0.59284
60.554	0.59827	60.709	0.59299
60.609	0.60052	60.768	0.59313
60.668	0.60208	60.828	0.59328
60.728	0.59948	60.884	0.59343
60.786	0.59983	60.937	0.59357
60.84	0.59879	60.988	0.59372
60.891	0.60017	61.04	0.59387
60.942	0.59983	61.095	0.59401
60.997	0.60122	61.154	0.59416
61.055	0.60244	61.215	0.5943
61.115	0.60122	61.272	0.59445
61.172	0.60086	61.327	0.59459
61.226	0.60086	61.381	0.59474
61.278	0.59965	61.432	0.59488
61.328	0.60156	61.485	0.59503
61.382	0.60052	61.544	0.59517
61.443	0.60347	61.603	0.59531
61.504	0.604	61.66	0.59546
61.561	0.60086	61.716	0.5956
61.616	0.60122	61.768	0.59574
61.667	0.60017	61.819	0.59588
61.718	0.60122	61.872	0.59603
61.773	0.60365	61.929	0.59617
61.832	0.60538	61.988	0.59631
61.891	0.60313	62.048	0.59645
61.949	0.60244	62.106	0.59659
62.002	0.60208	62.16	0.59674
62.054	0.60226	62.211	0.59688
62.105	0.60365	62.262	0.59702
62.161	0.60503	62.318	0.59716
62.22	0.60418	62.378	0.5973
62.28	0.60556	62.438	0.59744
62.337	0.60382	62.495	0.59758
62.391	0.60313	62.548	0.59772
62.444	0.60382	62.6	0.59786
62.494	0.60365	62.651	0.598
62.547	0.60434	62.708	0.59814
62.606	0.60712	62.768	0.59827
62.665	0.60538	62.828	0.59841
62.721	0.60538	62.886	0.59855
62.777	0.60451	62.94	0.59869
62.83	0.60469	62.991	0.59883
62.881	0.60503	63.042	0.59897
62.936	0.60556	63.097	0.5991
62.993	0.60816	63.156	0.59924
63.053	0.60469	63.216	0.59938
63.111	0.6059	63.273	0.59951
63.167	0.60677	63.327	0.59965
63.219	0.60521	63.379	0.59979
63.27	0.60625	63.43	0.59992
63.323	0.60556	63.484	0.60006
63.382	0.60904	63.543	0.60019
63.443	0.6085	63.603	0.60033
63.5	0.60574	63.662	0.60047
63.554	0.60625	63.718	0.6006
63.606	0.60574	63.77	0.60074
63.656	0.6066	63.821	0.60087
63.711	0.60937	63.873	0.601
63.771	0.6092	63.93	0.60114
63.831	0.60868	63.989	0.60127
63.889	0.60642	64.049	0.60141
63.944	0.60781	64.105	0.60154
63.995	0.6066	64.158	0.60167
64.045	0.60746	64.209	0.60181
64.099	0.61007	64.26	0.60194
64.158	0.60972	64.317	0.60207
64.218	0.60972	64.378	0.60221
64.275	0.60798	64.438	0.60234
64.329	0.60712	64.496	0.60247
64.382	0.6106	64.55	0.6026
64.432	0.60746	64.6	0.60273
64.486	0.60989	64.652	0.60287
64.545	0.61076	64.708	0.603
64.605	0.61111	64.767	0.60313
64.663	0.60989	64.827	0.60326
64.719	0.60833	64.884	0.60339
64.77	0.60904	64.938	0.60352
64.821	0.60868	64.988	0.60365
64.874	0.6106	65.04	0.60378
64.932	0.6125	65.096	0.60391
64.991	0.61007	65.155	0.60404
65.05	0.61232	65.216	0.60417
65.104	0.61042	65.274	0.6043
65.156	0.61042	65.328	0.60443
65.207	0.61111	65.381	0.60456
65.26	0.60955	65.431	0.60469
65.319	0.61388	65.484	0.60482
65.381	0.61372	65.544	0.60494
65.439	0.61093	65.603	0.60507
65.495	0.61146	65.66	0.6052
65.546	0.61076	65.715	0.60533
65.596	0.61163	65.768	0.60546
65.65	0.61302	65.82	0.60558
65.709	0.61354	65.873	0.60571
65.768	0.61388	65.93	0.60584
65.828	0.61146	65.989	0.60596
65.882	0.61216	66.049	0.60609
65.933	0.61128	66.106	0.60622
65.984	0.61146	66.16	0.60634
66.038	0.61458	66.211	0.60647
66.096	0.61388	66.263	0.6066
66.157	0.61528	66.318	0.60672
66.214	0.61284	66.379	0.60685
66.269	0.61232	66.438	0.60697
66.322	0.61441	66.495	0.6071
66.372	0.61232	66.549	0.60722
66.424	0.61406	66.6	0.60735
66.482	0.61528	66.651	0.60747
66.542	0.61528	66.708	0.6076
66.6	0.61493	66.768	0.60772
66.656	0.61336	66.828	0.60784
66.709	0.61475	66.886	0.60797
66.76	0.61441	66.939	0.60809
66.813	0.61493	66.99	0.60821
66.87	0.61666	67.042	0.60834
66.928	0.61458	67.097	0.60846
66.988	0.61631	67.156	0.60858
67.044	0.61546	67.216	0.60871
67.097	0.61372	67.273	0.60883
67.148	0.61475	67.327	0.60895
67.201	0.61423	67.38	0.60907
67.258	0.61805	67.43	0.6092
67.319	0.61684	67.484	0.60932
67.377	0.61579	67.543	0.60944
67.433	0.61579	67.603	0.60956
67.485	0.61493	67.661	0.60968
67.535	0.61684	67.718	0.6098
67.589	0.61579	67.77	0.60992
67.649	0.61788	67.821	0.61004
67.71	0.61805	67.874	0.61016
67.768	0.61666	67.93	0.61029
67.823	0.61614	67.99	0.61041
67.874	0.61475	68.049	0.61053
67.924	0.61528	68.105	0.61065
67.977	0.61892	68.158	0.61076
68.033	0.61874	68.209	0.61088
68.093	0.61926	68.26	0.611
68.15	0.61649	68.317	0.61112
68.205	0.61805	68.378	0.61124
68.259	0.6177	68.438	0.61136
68.311	0.61684	68.496	0.61148
68.363	0.61805	68.55	0.6116
68.421	0.61858	68.6	0.61172
68.481	0.62014	68.651	0.61183
68.54	0.61858	68.707	0.61195
68.596	0.61788	68.767	0.61207
68.649	0.61788	68.827	0.61219
68.7	0.61702	68.884	0.6123
68.752	0.61961	68.938	0.61242
68.808	0.62065	68.989	0.61254
68.868	0.62048	69.041	0.61266
68.927	0.62048	69.096	0.61277
68.983	0.61892	69.156	0.61289
69.036	0.61788	69.216	0.61301
69.086	0.6184	69.273	0.61312
69.137	0.61961	69.328	0.61324
69.195	0.62274	69.381	0.61335
69.256	0.62221	69.432	0.61347
69.316	0.61944	69.485	0.61358
69.372	0.61858	69.543	0.6137
69.425	0.61892	69.602	0.61382
69.475	0.62014	69.659	0.61393
69.528	0.62014	69.716	0.61405
69.585	0.62256	69.768	0.61416
69.644	0.62378	69.82	0.61427
69.704	0.62032	69.873	0.61439
69.76	0.62327	69.93	0.6145
69.811	0.61823	69.989	0.61462
69.862	0.62032	70.049	0.61473
69.915	0.62239	70.106	0.61485
69.972	0.62188	70.16	0.61496
70.033	0.62412	70.211	0.61507
70.092	0.621	70.262	0.61519
70.147	0.62135	70.318	0.6153
70.201	0.62221	70.379	0.61541
70.251	0.62117	70.439	0.61552
70.303	0.62256	70.495	0.61564
70.36	0.62309	70.549	0.61575
70.419	0.6243	70.6	0.61586
70.477	0.62153	70.651	0.61597
70.533	0.62204	70.708	0.61609
70.587	0.62344	70.769	0.6162
70.638	0.62048	70.83	0.61631
70.69	0.62153	70.889	0.61642
70.746	0.625	70.942	0.61653
70.805	0.62327	70.991	0.61664
70.865	0.62586	71.041	0.61675
70.922	0.62256	71.095	0.61687
70.975	0.62135	71.154	0.61698
71.027	0.62344	71.214	0.61709
71.079	0.62256	71.271	0.6172
71.135	0.62483	71.326	0.61731
71.195	0.62534	71.379	0.61742
71.254	0.62412	71.43	0.61753
71.311	0.62569	71.484	0.61764
71.363	0.62256	71.543	0.61775
71.414	0.62378	71.604	0.61786
71.466	0.62291	71.662	0.61797
71.524	0.62639	71.719	0.61807
71.585	0.62742	71.771	0.61818
71.644	0.62465	71.821	0.61829
71.7	0.62483	71.873	0.6184
71.752	0.62256	71.93	0.61851
71.801	0.62344	71.989	0.61862
71.854	0.62603	72.048	0.61873
71.91	0.62551	72.105	0.61883
71.97	0.62864	72.158	0.61894
72.029	0.625	72.209	0.61905
72.085	0.62551	72.26	0.61916
72.139	0.62483	72.317	0.61927
72.19	0.62344	72.378	0.61937
72.241	0.62569	72.438	0.61948
72.298	0.62674	72.496	0.61959
72.358	0.62846	72.55	0.61969
72.417	0.62759	72.6	0.6198
72.474	0.62551	72.651	0.61991
72.528	0.62518	72.707	0.62001
72.578	0.62465	72.768	0.62012
72.63	0.62674	72.827	0.62023
72.685	0.62639	72.885	0.62033
72.744	0.62933	72.938	0.62044
72.804	0.6283	72.989	0.62054
72.861	0.62639	73.041	0.62065
72.914	0.62551	73.096	0.62076
72.965	0.62674	73.156	0.62086
73.016	0.62569	73.216	0.62097
73.072	0.62759	73.274	0.62107
73.133	0.62933	73.328	0.62118
73.193	0.6283	73.381	0.62128
73.25	0.62846	73.431	0.62139
73.304	0.6269	73.484	0.62149
73.354	0.62725	73.543	0.6216
73.405	0.62656	73.602	0.6217
73.462	0.62916	73.66	0.6218
73.521	0.63142	73.716	0.62191
73.581	0.62812	73.769	0.62201
73.637	0.62951	73.82	0.62211
73.69	0.62674	73.873	0.62222
73.741	0.6269	73.93	0.62232
73.793	0.62881	73.989	0.62243
73.849	0.62916	74.048	0.62253
73.909	0.63089	74.106	0.62263
73.969	0.62986	74.159	0.62273
74.025	0.62795	74.21	0.62284
74.079	0.6283	74.262	0.62294
74.131	0.62864	74.318	0.62304
74.181	0.62969	74.379	0.62314
74.237	0.62986	74.439	0.62325
74.296	0.63193	74.495	0.62335
74.354	0.62969	74.548	0.62345
74.411	0.62916	74.6	0.62355
74.465	0.63054	74.651	0.62365
74.516	0.62777	74.708	0.62376
74.568	0.6302	74.768	0.62386
74.624	0.63072	74.828	0.62396
74.682	0.63089	74.886	0.62406
74.742	0.63228	74.94	0.62416
74.799	0.63107	74.99	0.62426
74.853	0.63002	75.042	0.62436
74.905	0.62881	75.096	0.62446
74.957	0.63054	75.155	0.62456
75.011	0.63107	75.215	0.62466
75.071	0.63211	75.272	0.62476
75.131	0.63316	75.327	0.62486
75.188	0.63072	75.38	0.62496
75.242	0.63072	75.43	0.62506
75.293	0.63142	75.484	0.62516
75.344	0.63002	75.543	0.62526
75.401	0.63332	75.603	0.62536
75.461	0.63455	75.662	0.62546
75.521	0.63263	75.718	0.62556
75.578	0.63193	75.77	0.62566
75.631	0.6302	75.821	0.62576
75.682	0.6316	75.873	0.62586
75.733	0.63089	75.929	0.62596
75.788	0.63281	75.989	0.62605
75.848	0.63472	76.049	0.62615
75.907	0.63332	76.106	0.62625
75.963	0.63263	76.159	0.62635
76.016	0.63089	76.21	0.62645
76.068	0.63107	76.26	0.62655
76.119	0.6335	76.317	0.62664
76.175	0.63263	76.378	0.62674
76.235	0.63628	76.439	0.62684
76.294	0.63298	76.496	0.62694
76.351	0.63263	76.55	0.62703
76.405	0.63437	76.601	0.62713
76.456	0.63072	76.652	0.62723
76.508	0.6335	76.708	0.62732
76.562	0.63472	76.767	0.62742
76.621	0.63506	76.827	0.62752
76.681	0.63523	76.885	0.62761
76.739	0.63298	76.938	0.62771
76.792	0.63367	76.989	0.62781
76.844	0.63228	77.041	0.6279
76.893	0.63281	77.095	0.628
76.948	0.63593	77.155	0.62809
77.008	0.63558	77.215	0.62819
77.069	0.63714	77.273	0.62829
77.127	0.63437	77.328	0.62838
77.182	0.63332	77.381	0.62848
77.233	0.63402	77.432	0.62857
77.283	0.63298	77.484	0.62867
77.338	0.63697	77.543	0.62876
77.398	0.63784	77.602	0.62886
77.458	0.6354	77.66	0.62895
77.516	0.63732	77.716	0.62905
77.57	0.63228	77.768	0.62914
77.621	0.63576	77.82	0.62924
77.672	0.63488	77.873	0.62933
77.726	0.63611	77.93	0.62943
77.786	0.63732	77.989	0.62952
77.847	0.63697	78.049	0.62961
77.904	0.63576	78.107	0.62971
77.956	0.63455	78.16	0.6298
78.008	0.63558	78.211	0.6299
78.058	0.63662	78.262	0.62999
78.112	0.6354	78.317	0.63008
78.172	0.63941	78.378	0.63018
78.231	0.63732	78.438	0.63027
78.288	0.63767	78.494	0.63036
78.343	0.63679	78.548	0.63046
78.394	0.63488	78.6	0.63055
78.446	0.63662	78.651	0.63064
78.5	0.63802	78.708	0.63073
78.558	0.63835	78.768	0.63083
78.619	0.63941	78.828	0.63092
78.679	0.63628	78.886	0.63101
78.733	0.6375	78.94	0.6311
78.786	0.63646	78.99	0.6312
78.837	0.63679	79.042	0.63129
78.891	0.6387	79.096	0.63138
78.949	0.63906	79.155	0.63147
79.009	0.63992	79.215	0.63156
79.066	0.63714	79.272	0.63165
79.121	0.63714	79.326	0.63175
79.171	0.6375	79.379	0.63184
79.221	0.63679	79.43	0.63193
79.276	0.64044	79.484	0.63202
79.336	0.64009	79.543	0.63211
79.397	0.63906	79.603	0.6322
79.456	0.63853	79.662	0.63229
79.509	0.63714	79.718	0.63238
79.56	0.63818	79.77	0.63247
79.61	0.6375	79.821	0.63256
79.664	0.63958	79.873	0.63265
79.723	0.6413	79.929	0.63274
79.782	0.64009	79.988	0.63283
79.84	0.63906	80.049	0.63292
79.895	0.63818	80.106	0.63301
79.948	0.63802	80.158	0.6331
79.999	0.63992	80.209	0.63319
80.053	0.63853	80.26	0.63328
80.112	0.64165	80.316	0.63337
80.171	0.64079	80.378	0.63346
80.229	0.64009	80.438	0.63355
80.285	0.64026	80.495	0.63364
80.336	0.63818	80.549	0.63373
80.387	0.63906	80.6	0.63382
80.44	0.64044	80.652	0.63391
80.497	0.64148	80.708	0.634
80.557	0.6427	80.768	0.63409
80.616	0.64148	80.828	0.63417
80.67	0.64009	80.886	0.63426
80.723	0.63818	80.94	0.63435
80.772	0.63992	80.991	0.63444
80.825	0.64079	81.043	0.63453
80.884	0.64304	81.097	0.63462
80.946	0.64236	81.156	0.6347
81.004	0.64097	81.216	0.63479
81.059	0.64026	81.272	0.63488
81.111	0.64026	81.326	0.63497
81.162	0.6413	81.38	0.63505
81.216	0.642	81.431	0.63514
81.274	0.64288	81.484	0.63523
81.334	0.64236	81.543	0.63532
81.393	0.64165	81.602	0.6354
81.448	0.64183	81.659	0.63549
81.499	0.64079	81.716	0.63558
81.55	0.6413	81.769	0.63566
81.603	0.642	81.82	0.63575
81.662	0.64409	81.873	0.63584
81.723	0.64304	81.93	0.63593
81.781	0.64236	81.989	0.63601
81.835	0.64062	82.049	0.6361
81.888	0.64253	82.106	0.63618
81.939	0.64183	82.159	0.63627
81.991	0.642	82.21	0.63636
82.049	0.64565	82.263	0.63644
82.108	0.64392	82.319	0.63653
82.165	0.64236	82.379	0.63661
82.221	0.64304	82.438	0.6367
82.274	0.64165	82.495	0.63679
82.325	0.64339	82.549	0.63687
82.379	0.64304	82.6	0.63696
82.436	0.64478	82.651	0.63704
82.495	0.64392	82.707	0.63713
82.554	0.64512	82.768	0.63721
82.61	0.64374	82.828	0.6373
82.663	0.64253	82.887	0.63738
82.714	0.64288	82.941	0.63747
82.766	0.64444	82.991	0.63755
82.824	0.64426	83.042	0.63764
82.885	0.64721	83.096	0.63772
82.943	0.64392	83.155	0.63781
82.999	0.64304	83.215	0.63789
83.051	0.64288	83.272	0.63797
83.101	0.6427	83.326	0.63806
83.154	0.64495	83.379	0.63814
83.214	0.64565	83.43	0.63823
83.274	0.64583	83.484	0.63831
83.333	0.64565	83.543	0.6384
83.388	0.6427	83.603	0.63848
83.439	0.64426	83.662	0.63856
83.489	0.64288	83.718	0.63865
83.542	0.64651	83.77	0.63873
83.6	0.64704	83.821	0.63881
83.66	0.64583	83.873	0.6389
83.718	0.6453	83.93	0.63898
83.773	0.64356	83.989	0.63906
83.826	0.6453	84.049	0.63915
83.877	0.6446	84.105	0.63923
83.929	0.64478	84.158	0.63931
83.988	0.6479	84.209	0.63939
84.047	0.64756	84.26	0.63948
84.106	0.64651	84.317	0.63956
84.163	0.64495	84.378	0.63964
84.215	0.64339	84.438	0.63973
84.265	0.64495	84.496	0.63981
84.318	0.646	84.55	0.63989
84.374	0.64774	84.6	0.63997
84.433	0.64651	84.652	0.64005
84.493	0.64668	84.708	0.64014
84.549	0.64651	84.767	0.64022
84.601	0.646	84.827	0.6403
84.651	0.64444	84.884	0.64038
84.703	0.64616	84.937	0.64046
84.76	0.64686	84.988	0.64054
84.822	0.6486	85.04	0.64063
84.882	0.64651	85.095	0.64071
84.938	0.64616	85.155	0.64079
84.99	0.64512	85.216	0.64087
85.04	0.64651	85.274	0.64095
85.093	0.64739	85.328	0.64103
85.151	0.6493	85.381	0.64111
85.211	0.64981	85.432	0.64119
85.27	0.6493	85.484	0.64128
85.326	0.64651	85.543	0.64136
85.377	0.64616	85.602	0.64144
85.428	0.64583	85.66	0.64152
85.481	0.64912	85.716	0.6416
85.539	0.64912	85.769	0.64168
85.599	0.6493	85.82	0.64176
85.658	0.64739	85.873	0.64184
85.713	0.64721	85.93	0.64192
85.766	0.64774	85.99	0.642
85.817	0.64668	86.05	0.64208
85.868	0.64704	86.106	0.64216
85.926	0.65069	86.16	0.64224
85.986	0.6512	86.211	0.64232
86.042	0.64946	86.264	0.6424
86.099	0.64756	86.32	0.64248
86.152	0.64807	86.38	0.64256
86.204	0.64842	86.439	0.64264
86.256	0.6493	86.496	0.64272
86.312	0.65016	86.549	0.6428
86.371	0.65016	86.599	0.64288
86.431	0.64895	86.65	0.64296
86.488	0.65016	86.707	0.64303
86.542	0.64721	86.768	0.64311
86.594	0.6479	86.828	0.64319
86.645	0.6486	86.886	0.64327
86.701	0.65034	86.94	0.64335
86.761	0.65242	86.99	0.64343
86.82	0.64998	87.041	0.64351
86.876	0.64842	87.095	0.64359
86.929	0.64878	87.154	0.64367
86.979	0.64756	87.214	0.64374
87.031	0.65051	87.272	0.64382
87.089	0.6512	87.326	0.6439
87.149	0.65225	87.38	0.64398
87.209	0.65086	87.431	0.64406
87.266	0.64895	87.485	0.64413
87.318	0.64842	87.544	0.64421
87.368	0.65051	87.604	0.64429
87.421	0.6512	87.662	0.64437
87.478	0.65155	87.718	0.64445
87.537	0.65034	87.77	0.64452
87.596	0.65086	87.821	0.6446
87.651	0.64825	87.873	0.64468
87.705	0.65623	87.93	0.64476
87.756	0.64374	87.989	0.64483
87.807	0.65102	88.048	0.64491
87.864	0.65155	88.105	0.64499
87.924	0.65588	88.158	0.64507
87.982	0.6479	88.21	0.64514
88.04	0.65258	88.261	0.64522
88.093	0.64878	88.319	0.6453
88.144	0.65102	88.38	0.64537
88.195	0.6512	88.439	0.64545
88.251	0.65293	88.494	0.64553
88.309	0.65051	88.548	0.6456
88.368	0.65346	88.6	0.64568
88.425	0.65364	88.651	0.64576
88.479	0.64981	88.707	0.64583
88.53	0.65069	88.766	0.64591
88.581	0.65069	88.826	0.64599
88.637	0.65329	88.884	0.64606
88.699	0.65554	88.938	0.64614
88.759	0.65242	88.989	0.64621
88.817	0.65069	89.041	0.64629
88.87	0.65172	89.096	0.64637
88.92	0.65137	89.156	0.64644
88.971	0.65207	89.216	0.64652
89.028	0.65311	89.274	0.64659
89.088	0.65572	89.328	0.64667
89.147	0.6519	89.381	0.64674
89.203	0.6519	89.432	0.64682
89.255	0.65155	89.485	0.6469
89.306	0.65225	89.544	0.64697
89.358	0.65329	89.602	0.64705
89.415	0.65416	89.659	0.64712
89.475	0.65311	89.715	0.6472
89.535	0.65554	89.768	0.64727
89.591	0.65086	89.819	0.64735
89.645	0.65364	89.872	0.64742
89.697	0.65102	89.93	0.6475
89.747	0.65329	89.988	0.64757
89.804	0.65467	90.048	0.64765
89.863	0.65554	90.106	0.64772
89.92	0.65381	90.16	0.6478
89.977	0.65293	90.211	0.64787
90.031	0.65416	90.263	0.64795
90.082	0.65364	90.319	0.64802
90.134	0.65225	90.38	0.64809
90.189	0.6552	90.439	0.64817
90.248	0.65432	90.496	0.64824
90.308	0.65606	90.548	0.64832
90.366	0.65398	90.599	0.64839
90.42	0.65293	90.651	0.64846
90.472	0.65258	90.708	0.64854
90.523	0.65381	90.768	0.64861
90.578	0.65502	90.828	0.64869
90.637	0.65744	90.886	0.64876
90.697	0.65432	90.94	0.64883
90.754	0.65416	90.991	0.64891
90.808	0.65293	91.042	0.64898
90.858	0.65381	91.096	0.64905
90.91	0.65485	91.156	0.64913
90.967	0.6552	91.216	0.6492
91.027	0.65711	91.273	0.64928
91.087	0.65432	91.326	0.64935
91.144	0.65502	91.379	0.64942
91.197	0.65449	91.43	0.64949
91.247	0.65364	91.483	0.64957
91.298	0.65693	91.543	0.64964
91.354	0.65588	91.603	0.64971
91.413	0.65693	91.662	0.64979
91.472	0.65659	91.718	0.64986
91.529	0.65467	91.77	0.64993
91.582	0.65572	91.821	0.65
91.635	0.65432	91.874	0.65008
91.686	0.65537	91.93	0.65015
91.741	0.65711	91.989	0.65022
91.801	0.65623	92.049	0.65029
91.86	0.65659	92.106	0.65037
91.918	0.65572	92.158	0.65044
91.972	0.65623	92.209	0.65051
92.023	0.65502	92.26	0.65058
92.074	0.65485	92.317	0.65066
92.128	0.65797	92.378	0.65073
92.186	0.65762	92.439	0.6508
92.246	0.65815	92.496	0.65087
92.304	0.65711	92.55	0.65094
92.358	0.65432	92.601	0.65102
92.409	0.65711	92.652	0.65109
92.46	0.65588	92.708	0.65116
92.514	0.65728	92.768	0.65123
92.575	0.65902	92.827	0.6513
92.636	0.65728	92.884	0.65137
92.693	0.65659	92.938	0.65145
92.748	0.65606	92.989	0.65152
92.798	0.65554	93.041	0.65159
92.849	0.65572	93.096	0.65166
92.905	0.65849	93.156	0.65173
92.964	0.66023	93.216	0.6518
93.023	0.65744	93.273	0.65187
93.081	0.65779	93.328	0.65194
93.134	0.65659	93.38	0.65201
93.186	0.65641	93.431	0.65209
93.238	0.65762	93.484	0.65216
93.292	0.65832	93.544	0.65223
93.352	0.65953	93.602	0.6523
93.412	0.65918	93.659	0.65237
93.468	0.65832	93.715	0.65244
93.523	0.65588	93.769	0.65251
93.575	0.65832	93.82	0.65258
93.625	0.65623	93.874	0.65265
93.68	0.66006	93.93	0.65272
93.739	0.65953	93.99	0.65279
93.798	0.65849	94.049	0.65286
93.854	0.65849	94.106	0.65293
93.909	0.65815	94.159	0.653
93.961	0.65902	94.21	0.65307
94.013	0.65744	94.262	0.65314
94.067	0.65988	94.318	0.65321
94.125	0.66091	94.379	0.65328
94.184	0.65953	94.438	0.65335
94.243	0.66006	94.495	0.65342
94.298	0.65711	94.548	0.65349
94.35	0.65902	94.6	0.65356
94.401	0.65815	94.651	0.65363
94.454	0.65953	94.708	0.6537
94.513	0.66109	94.768	0.65377
94.574	0.66006	94.828	0.65384
94.631	0.65935	94.887	0.65391
94.686	0.65935	94.94	0.65398
94.737	0.65815	94.99	0.65405
94.788	0.65971	95.042	0.65412
94.843	0.66006	95.096	0.65419
94.903	0.66283	95.155	0.65426
94.963	0.65971	95.215	0.65432
95.021	0.66006	95.272	0.65439
95.075	0.66023	95.326	0.65446
95.126	0.65902	95.38	0.65453
95.177	0.65988	95.43	0.6546
95.232	0.66074	95.484	0.65467
95.291	0.66248	95.543	0.65474
95.35	0.66265	95.603	0.65481
95.407	0.65953	95.662	0.65488
95.461	0.6604	95.718	0.65494
95.513	0.65918	95.77	0.65501
95.564	0.66127	95.821	0.65508
95.618	0.66091	95.873	0.65515
95.677	0.66109	95.93	0.65522
95.737	0.66179	95.989	0.65529
95.795	0.65971	96.049	0.65535
95.85	0.66179	96.105	0.65542
95.901	0.65918	96.158	0.65549
95.951	0.65902	96.209	0.65556
96.005	0.66197	96.26	0.65563
96.063	0.66162	96.317	0.6557
96.122	0.66335	96.378	0.65576
96.18	0.66058	96.439	0.65583
96.235	0.66006	96.496	0.6559
96.288	0.66162	96.55	0.65597
96.339	0.65988	96.6	0.65603
96.392	0.66109	96.651	0.6561
96.452	0.66335	96.708	0.65617
96.513	0.66386	96.767	0.65624
96.572	0.66179	96.827	0.6563
96.627	0.65918	96.885	0.65637
96.677	0.66091	96.938	0.65644
96.728	0.66145	96.989	0.65651
96.783	0.66283	97.04	0.65657
96.842	0.66439	97.095	0.65664
96.899	0.66127	97.155	0.65671
96.957	0.66248	97.216	0.65678
97.012	0.66145	97.274	0.65684
97.064	0.66162	97.328	0.65691
97.115	0.66197	97.381	0.65698
97.169	0.66145	97.432	0.65704
97.227	0.66439	97.484	0.65711
97.288	0.66509	97.543	0.65718
97.347	0.6623	97.602	0.65725
97.402	0.66145	97.66	0.65731
97.454	0.66179	97.716	0.65738
97.504	0.66404	97.769	0.65745
97.557	0.66127	97.82	0.65751
97.616	0.66404	97.873	0.65758
97.675	0.66421	97.93	0.65765
97.73	0.66214	97.989	0.65771
97.784	0.66318	98.048	0.65778
97.837	0.66301	98.105	0.65784
97.889	0.66197	98.159	0.65791
97.944	0.66386	98.211	0.65798
98.002	0.66474	98.263	0.65804
98.063	0.66492	98.32	0.65811
98.122	0.66265	98.381	0.65818
98.177	0.66283	98.442	0.65824
98.229	0.66335	98.498	0.65831
98.28	0.6637	98.55	0.65837
98.333	0.6623	98.598	0.65844
98.39	0.66526	98.648	0.65851
98.451	0.66474	98.705	0.65857
98.509	0.66613	98.766	0.65864
98.565	0.66162	98.827	0.6587
98.616	0.6623	98.886	0.65877
98.666	0.66421	98.94	0.65883
98.72	0.66439	98.99	0.6589
98.78	0.66648	99.041	0.65897
98.84	0.66492	99.095	0.65903
98.899	0.66386	99.154	0.6591
98.954	0.66404	99.214	0.65916
99.005	0.66197	99.272	0.65923
99.055	0.66509	99.326	0.65929
99.109	0.66421	99.379	0.65936
99.166	0.66577	99.431	0.65942
99.226	0.6663	99.484	0.65949
99.283	0.66404	99.544	0.65955
99.339	0.66509	99.604	0.65962
99.391	0.66439	99.662	0.65968
99.442	0.66386	99.718	0.65975
99.495	0.66577	99.77	0.65981
99.554	0.6656	99.821	0.65988
99.614	0.66734	99.874	0.65994
99.672	0.66474	99.93	0.66001
99.728	0.66492	99.989	0.66007
99.781	0.66439	100.048	0.66014
99.831	0.66353	100.105	0.6602
99.884	0.66716	100.158	0.66027
99.94	0.66544	100.21	0.66033
100	0.66665	100.26	0.6604
100.059	0.66595	100.317	0.66046
100.114	0.66474	100.378	0.66053
100.167	0.66544	100.439	0.66059
100.217	0.66439	100.496	0.66065
100.269	0.66526	100.55	0.66072
100.327	0.66682	100.6	0.66078
100.389	0.66804	100.651	0.66085
100.448	0.66648	100.708	0.66091
100.504	0.66474	100.767	0.66098
100.556	0.66595	100.827	0.66104
100.606	0.66404	100.885	0.6611
100.659	0.66648	100.938	0.66117
100.718	0.66769	100.989	0.66123
100.777	0.66716	101.041	0.6613
100.836	0.66734	101.096	0.66136
100.891	0.6663	101.155	0.66142
100.942	0.66526	101.216	0.66149
100.993	0.66648	101.274	0.66155
101.047	0.66665	101.328	0.66162
101.105	0.66787	101.381	0.66168
101.165	0.66804	101.431	0.66174
101.224	0.66787	101.484	0.66181
101.279	0.66595	101.543	0.66187
101.332	0.66595	101.602	0.66193
101.383	0.6663	101.659	0.662
101.435	0.66577	101.716	0.66206
101.493	0.66821	101.768	0.66212
101.552	0.6696	101.82	0.66219
101.609	0.6656	101.873	0.66225
101.664	0.66682	101.93	0.66231
101.717	0.6663	101.989	0.66238
101.768	0.66787	102.049	0.66244
101.821	0.66734	102.106	0.6625
101.878	0.66856	102.16	0.66257
101.939	0.66978	102.211	0.66263
101.999	0.66734	102.263	0.66269
102.055	0.66751	102.318	0.66276
102.108	0.6663	102.379	0.66282
102.159	0.66544	102.438	0.66288
102.211	0.66872	102.495	0.66294
102.267	0.66839	102.548	0.66301
102.327	0.67081	102.6	0.66307
102.386	0.66787	102.651	0.66313
102.442	0.66682	102.708	0.66319
102.495	0.66734	102.768	0.66326
102.544	0.66769	102.828	0.66332
102.597	0.66769	102.886	0.66338
102.656	0.67046	102.94	0.66345
102.716	0.66907	102.99	0.66351
102.775	0.66943	103.041	0.66357
102.831	0.66682	103.096	0.66363
102.883	0.66751	103.156	0.66369
102.934	0.66769	103.216	0.66376
102.986	0.66872	103.273	0.66382
103.044	0.66978	103.327	0.66388
103.104	0.67012	103.38	0.66394
103.161	0.66907	103.431	0.66401
103.217	0.66907	103.484	0.66407
103.269	0.66821	103.543	0.66413
103.321	0.6689	103.603	0.66419
103.373	0.66769	103.662	0.66425
103.43	0.67064	103.718	0.66432
103.49	0.67151	103.77	0.66438
103.549	0.66821	103.821	0.66444
103.605	0.66907	103.873	0.6645
103.659	0.66804	103.93	0.66456
103.71	0.6689	103.989	0.66463
103.761	0.66943	104.049	0.66469
103.817	0.66872	104.106	0.66475
103.876	0.67151	104.159	0.66481
103.936	0.66925	104.21	0.66487
103.993	0.66925	104.261	0.66493
104.046	0.6689	104.317	0.66499
104.097	0.66716	104.379	0.66506
104.148	0.6703	104.439	0.66512
104.204	0.67081	104.496	0.66518
104.265	0.67151	104.55	0.66524
104.325	0.67046	104.6	0.6653
104.381	0.66839	104.652	0.66536
104.434	0.66943	104.71	0.66542
104.484	0.66839	104.769	0.66549
104.536	0.66978	104.827	0.66555
104.593	0.67273	104.885	0.66561
104.652	0.67099	104.939	0.66567
104.712	0.67255	104.99	0.66573
104.769	0.66804	105.042	0.66579
104.821	0.66839	105.096	0.66585
104.872	0.6703	105.155	0.66591
104.925	0.66995	105.216	0.66597
104.982	0.67273	105.274	0.66603
105.042	0.67064	105.328	0.6661
105.102	0.67168	105.381	0.66616
105.158	0.67151	105.431	0.66622
105.211	0.6689	105.484	0.66628
105.262	0.67116	105.544	0.66634
105.312	0.66907	105.603	0.6664
105.369	0.6722	105.659	0.66646
105.429	0.67429	105.713	0.66652
105.487	0.67046	105.767	0.66658
105.543	0.67099	105.819	0.66664
105.596	0.67081	105.873	0.6667
105.647	0.67081	105.931	0.66676
105.698	0.67273	105.991	0.66682
105.755	0.67116	106.052	0.66688
105.814	0.67394	106.108	0.66694
105.874	0.67238	106.161	0.667
105.932	0.67186	106.212	0.66706
105.985	0.66943	106.264	0.66712
106.037	0.67012	106.319	0.66718
106.088	0.67116	106.379	0.66724
106.142	0.67238	106.439	0.6673
106.202	0.67255	106.496	0.66736
106.263	0.67463	106.549	0.66742
106.321	0.67046	106.6	0.66748
106.375	0.67134	106.651	0.66754
106.426	0.66978	106.708	0.6676
106.477	0.67046	106.769	0.66766
106.533	0.67376	106.828	0.66772
106.593	0.67481	106.886	0.66778
106.652	0.6722	106.94	0.66784
106.708	0.67081	106.991	0.6679
106.76	0.66978	107.042	0.66796
106.811	0.67255	107.097	0.66802
106.864	0.67255	107.156	0.66808
106.92	0.67429	107.215	0.66814
106.98	0.67255	107.272	0.6682
107.039	0.67255	107.327	0.66826
107.095	0.6722	107.38	0.66832
107.148	0.6722	107.431	0.66838
107.2	0.67202	107.484	0.66844
107.251	0.67342	107.544	0.6685
107.307	0.67255	107.604	0.66856
107.367	0.67532	107.662	0.66862
107.426	0.67325	107.718	0.66868
107.484	0.6729	107.77	0.66873
107.538	0.67186	107.821	0.66879
107.588	0.67168	107.874	0.66885
107.639	0.67238	107.93	0.66891
107.694	0.67342	107.99	0.66897
107.752	0.67532	108.05	0.66903
107.812	0.67342	108.106	0.66909
107.87	0.6722	108.159	0.66915
107.924	0.6729	108.21	0.66921
107.975	0.67186	108.261	0.66927
108.026	0.67463	108.318	0.66932
108.081	0.67325	108.379	0.66938
108.141	0.67688	108.439	0.66944
108.201	0.67446	108.496	0.6695
108.258	0.67168	108.55	0.66956
108.312	0.67463	108.602	0.66962
108.363	0.67255	108.654	0.66968
108.414	0.67325	108.71	0.66974
108.47	0.67498	108.767	0.66979
108.53	0.67585	108.825	0.66985
108.59	0.6755	108.883	0.66991
108.647	0.6729	108.937	0.66997
108.7	0.67238	108.989	0.67003
108.751	0.67358	109.042	0.67009
108.803	0.67358	109.097	0.67015
108.858	0.67585	109.156	0.6702
108.918	0.6762	109.217	0.67026
108.978	0.67585	109.274	0.67032
109.035	0.67342	109.328	0.67038
109.088	0.67202	109.381	0.67044
109.14	0.67514	109.432	0.6705
109.191	0.67394	109.485	0.67055
109.246	0.67514	109.544	0.67061
109.305	0.67758	109.603	0.67067
109.363	0.67358	109.66	0.67073
109.42	0.67688	109.715	0.67079
109.474	0.67307	109.767	0.67084
109.526	0.67568	109.818	0.6709
109.577	0.67358	109.872	0.67096
109.632	0.67568	109.93	0.67102
109.691	0.67724	109.991	0.67108
109.751	0.67585	110.051	0.67113
109.81	0.67532	110.107	0.67119
109.864	0.67376	110.16	0.67125
109.916	0.67376	110.211	0.67131
109.967	0.67585	110.263	0.67136
110.021	0.67429	110.319	0.67142
110.08	0.6781	110.38	0.67148
110.14	0.6762	110.439	0.67154
110.198	0.67568	110.496	0.6716
110.252	0.67532	110.548	0.67165
110.303	0.67446	110.599	0.67171
110.353	0.67498	110.651	0.67177
110.409	0.67741	110.708	0.67183
110.468	0.67758	110.768	0.67188
110.529	0.67758	110.828	0.67194
110.586	0.67429	110.886	0.672
110.64	0.67532	110.939	0.67206
[truncated: 21,751 more rows]
