# Supplementary material for: Fatigue-free artificial ionic skin toughened by self-healable elastic nanomesh
Source: Nat Commun. 2022 Jul 29;13:4411. doi: 10.1038/s41467-022-32140-3 (PMC9338060; doi:10.1038/s41467-022-32140-3)
Supplement: Supplementary file 7 — Source Data [file 41467_2022_32140_MOESM7_ESM.zip › Supplementary Figures/Source data Supplementary Fig. 31.xlsx]

## Sheet: Supplementary Fig. 31a
Original		Regenerated
Strain (%)	True stress (MPa)	Strain (%)	True stress (MPa)
0	0.02763	0	0.000466614
0.00242	0.02962	0.000829327	0.000807203
0.02546	0.03161	0.000829327	0.00115
0.11033	0.0336	0.00249	0.00149
0.23642	0.03558	0.00581	0.00183
0.34068	0.03757	0.0141	0.00217
0.41464	0.03955	0.03732	0.00251
0.47526	0.04153	0.06718	0.00285
0.5383	0.04351	0.09952	0.00318
0.60377	0.04549	0.11694	0.00352
0.67166	0.04747	0.12108	0.00386
0.74683	0.04944	0.1244	0.0042
0.82806	0.05142	0.12855	0.00454
0.90929	0.05339	0.13518	0.00487
0.98688	0.05536	0.14845	0.00521
1.06084	0.05733	0.16255	0.00555
1.13116	0.05929	0.17665	0.00589
1.19905	0.06126	0.18743	0.00622
1.26816	0.06322	0.19738	0.00656
1.34575	0.06518	0.20733	0.0069
1.42698	0.06714	0.21894	0.00723
1.507	0.0691	0.23055	0.00757
1.58459	0.07106	0.24299	0.0079
1.65855	0.07301	0.25543	0.00824
1.72644	0.07496	0.26787	0.00857
1.79555	0.07691	0.28031	0.00891
1.86587	0.07886	0.29192	0.00924
1.94225	0.08081	0.3027	0.00957
2.0259	0.08276	0.31431	0.00991
2.10592	0.0847	0.32593	0.01024
2.18109	0.08664	0.33754	0.01058
2.25383	0.08858	0.34832	0.01091
2.32415	0.09052	0.36076	0.01124
2.39326	0.09246	0.37154	0.01157
2.46236	0.0944	0.38315	0.01191
2.53874	0.09633	0.3931	0.01224
2.62119	0.09826	0.40388	0.01257
2.70242	0.10019	0.41466	0.0129
2.78122	0.10212	0.42627	0.01323
2.85639	0.10405	0.43788	0.01356
2.9255	0.10597	0.45032	0.0139
2.99218	0.1079	0.46111	0.01423
3.06128	0.10982	0.47272	0.01456
3.13524	0.11174	0.4835	0.01489
3.21526	0.11366	0.49345	0.01522
3.29527	0.11557	0.50506	0.01555
3.3765	0.11749	0.51667	0.01587
3.45046	0.1194	0.52911	0.0162
3.52078	0.12131	0.54072	0.01653
3.58988	0.12322	0.5515	0.01686
3.65899	0.12513	0.56228	0.01719
3.73295	0.12704	0.57306	0.01752
3.81539	0.12894	0.58302	0.01785
3.89783	0.13084	0.5938	0.01817
3.97421	0.13275	0.60541	0.0185
4.04817	0.13465	0.61702	0.01883
4.1197	0.13654	0.6278	0.01915
4.18759	0.13844	0.63941	0.01948
4.2567	0.14033	0.65019	0.01981
4.33308	0.14223	0.66097	0.02013
4.41431	0.14412	0.67093	0.02046
4.49554	0.14601	0.68254	0.02079
4.57435	0.14789	0.69332	0.02111
4.64709	0.14978	0.70493	0.02144
4.71741	0.15166	0.71737	0.02176
4.7853	0.15355	0.72898	0.02208
4.85683	0.15543	0.73976	0.02241
4.932	0.15731	0.75137	0.02273
5.01202	0.15918	0.76215	0.02306
5.09446	0.16106	0.77459	0.02338
5.17084	0.16293	0.78703	0.0237
5.2448	0.1648	0.79947	0.02403
5.31633	0.16667	0.81191	0.02435
5.38422	0.16854	0.82269	0.02467
5.45454	0.17041	0.8343	0.02499
5.52971	0.17227	0.84591	0.02532
5.61094	0.17414	0.85669	0.02564
5.68974	0.176	0.86748	0.02596
5.76734	0.17786	0.87909	0.02628
5.84129	0.17972	0.8907	0.0266
5.91161	0.18158	0.90231	0.02692
5.9795	0.18343	0.91309	0.02724
6.04982	0.18528	0.92387	0.02756
6.1262	0.18713	0.93465	0.02788
6.20743	0.18898	0.94626	0.0282
6.28745	0.19083	0.95787	0.02852
6.36747	0.19268	0.97031	0.02884
6.44021	0.19452	0.98192	0.02916
6.51174	0.19637	0.99436	0.02948
6.58085	0.19821	1.00514	0.0298
6.64996	0.20005	1.01593	0.03012
6.72391	0.20188	1.02671	0.03044
6.80514	0.20372	1.03749	0.03075
6.88637	0.20555	1.04827	0.03107
6.96518	0.20739	1.05988	0.03139
7.03913	0.20922	1.07149	0.03171
7.10945	0.21105	1.08227	0.03202
7.17735	0.21287	1.09305	0.03234
7.24645	0.2147	1.10466	0.03266
7.32404	0.21652	1.11462	0.03297
7.40649	0.21835	1.1254	0.03329
7.4865	0.22017	1.13701	0.0336
7.5641	0.22199	1.14779	0.03392
7.63684	0.2238	1.1594	0.03423
7.70716	0.22562	1.17101	0.03455
7.77627	0.22743	1.18345	0.03486
7.84658	0.22924	1.19423	0.03518
7.92175	0.23105	1.20418	0.03549
8.00298	0.23286	1.21496	0.03581
8.08421	0.23467	1.22575	0.03612
8.16059	0.23648	1.23653	0.03643
8.23334	0.23828	1.24814	0.03675
8.30365	0.24008	1.26058	0.03706
8.37276	0.24188	1.27302	0.03737
8.44308	0.24368	1.28463	0.03768
8.51825	0.24548	1.29541	0.038
8.60069	0.24727	1.30619	0.03831
8.68192	0.24906	1.3178	0.03862
8.75951	0.25085	1.32941	0.03893
8.83468	0.25264	1.34185	0.03924
8.905	0.25443	1.35346	0.03955
8.97168	0.25622	1.36507	0.03986
9.04079	0.258	1.37668	0.04017
9.11596	0.25979	1.38829	0.04048
9.19476	0.26157	1.39907	0.04079
9.27599	0.26335	1.41069	0.0411
9.3548	0.26512	1.4223	0.04141
9.42996	0.2669	1.43391	0.04172
9.50028	0.26867	1.44552	0.04203
9.56939	0.27045	1.45796	0.04234
9.6385	0.27222	1.46874	0.04265
9.71366	0.27399	1.47869	0.04296
9.79489	0.27575	1.48947	0.04326
9.87734	0.27752	1.50025	0.04357
9.95493	0.27928	1.51269	0.04388
10.0289	0.28105	1.5243	0.04419
10.0992	0.28281	1.53508	0.04449
10.1671	0.28456	1.54669	0.0448
10.2362	0.28632	1.55748	0.0451
10.3126	0.28808	1.56826	0.04541
10.395	0.28983	1.57904	0.04572
10.475	0.29158	1.59065	0.04602
10.5539	0.29333	1.60143	0.04633
10.6278	0.29508	1.61304	0.04663
10.6969	0.29683	1.62465	0.04694
10.7648	0.29857	1.63709	0.04724
10.8363	0.30032	1.64787	0.04755
10.9103	0.30206	1.65865	0.04785
10.9903	0.3038	1.66861	0.04815
11.0715	0.30554	1.68022	0.04846
11.1503	0.30727	1.691	0.04876
11.2243	0.30901	1.70344	0.04906
11.2958	0.31074	1.71505	0.04937
11.3661	0.31247	1.72666	0.04967
11.434	0.3142	1.73744	0.04997
11.5092	0.31593	1.74739	0.05027
11.5916	0.31766	1.75817	0.05058
11.6705	0.31938	1.76895	0.05088
11.7468	0.3211	1.77974	0.05118
11.822	0.32282	1.79135	0.05148
11.8923	0.32454	1.80213	0.05178
11.9602	0.32626	1.81374	0.05208
12.0305	0.32798	1.82535	0.05238
12.1057	0.32969	1.83696	0.05268
12.1857	0.3314	1.84857	0.05298
12.2657	0.33311	1.86018	0.05328
12.3458	0.33482	1.87262	0.05358
12.4209	0.33653	1.88506	0.05388
12.4925	0.33824	1.89667	0.05418
12.5616	0.33994	1.90911	0.05448
12.6295	0.34164	1.91989	0.05478
12.7034	0.34334	1.93067	0.05507
12.7846	0.34504	1.94228	0.05537
12.8659	0.34674	1.95306	0.05567
12.9435	0.34843	1.96468	0.05597
13.0174	0.35013	1.97629	0.05626
13.089	0.35182	1.9879	0.05656
13.1569	0.35351	1.99868	0.05686
13.226	0.3552	2.01029	0.05715
13.3035	0.35689	2.02107	0.05745
13.386	0.35857	2.03185	0.05775
13.466	0.36025	2.04346	0.05804
13.5436	0.36194	2.05507	0.05834
13.6176	0.36362	2.06668	0.05863
13.6867	0.36529	2.07912	0.05893
13.7558	0.36697	2.09073	0.05922
13.8273	0.36864	2.10151	0.05952
13.9025	0.37032	2.1123	0.05981
13.9837	0.37199	2.12308	0.0601
14.0637	0.37366	2.13469	0.0604
14.1413	0.37533	2.1463	0.06069
14.2128	0.37699	2.15791	0.06098
14.2832	0.37866	2.16952	0.06128
14.3523	0.38032	2.1803	0.06157
14.4214	0.38198	2.19108	0.06186
14.4977	0.38364	2.20103	0.06215
14.579	0.3853	2.21181	0.06244
14.6602	0.38695	2.2226	0.06274
14.739	0.38861	2.23421	0.06303
14.8154	0.39026	2.24582	0.06332
14.8857	0.39191	2.2566	0.06361
14.9524	0.39356	2.26821	0.0639
15.0227	0.39521	2.27899	0.06419
15.0955	0.39685	2.28977	0.06448
15.1743	0.3985	2.30055	0.06477
15.2555	0.40014	2.31216	0.06506
15.3343	0.40178	2.32377	0.06535
15.4083	0.40342	2.33538	0.06564
15.4798	0.40505	2.34782	0.06593
15.5489	0.40669	2.35944	0.06622
15.618	0.40832	2.37022	0.0665
15.6932	0.40996	2.381	0.06679
15.7756	0.41159	2.39178	0.06708
15.8568	0.41321	2.40339	0.06737
15.9344	0.41484	2.415	0.06766
16.0084	0.41647	2.42744	0.06794
16.0799	0.41809	2.43905	0.06823
16.1466	0.41971	2.45066	0.06852
16.2157	0.42133	2.46227	0.0688
16.2921	0.42295	2.47388	0.06909
16.3745	0.42456	2.48466	0.06937
16.4546	0.42618	2.49627	0.06966
16.5321	0.42779	2.50788	0.06994
16.6073	0.4294	2.5195	0.07023
16.6764	0.43101	2.53111	0.07051
16.7443	0.43262	2.54272	0.0708
16.8158	0.43423	2.55433	0.07108
16.891	0.43583	2.56511	0.07137
16.971	0.43743	2.57589	0.07165
17.0535	0.43903	2.58667	0.07194
17.1311	0.44063	2.59828	0.07222
17.205	0.44223	2.61072	0.0725
17.2766	0.44383	2.62316	0.07278
17.3456	0.44542	2.63394	0.07307
17.4136	0.44701	2.64555	0.07335
17.4899	0.4486	2.6555	0.07363
17.5699	0.45019	2.66546	0.07391
17.6487	0.45178	2.67624	0.0742
17.7264	0.45337	2.68785	0.07448
17.8003	0.45495	2.69946	0.07476
17.8718	0.45653	2.71107	0.07504
17.9397	0.45811	2.72185	0.07532
18.01	0.45969	2.73346	0.0756
18.0852	0.46127	2.74424	0.07588
18.1652	0.46284	2.75502	0.07616
18.2465	0.46442	2.76663	0.07644
18.3265	0.46599	2.77742	0.07672
18.4004	0.46756	2.78986	0.077
18.472	0.46913	2.80147	0.07728
18.5399	0.47069	2.81308	0.07755
18.609	0.47226	2.82303	0.07783
18.6829	0.47374	2.83381	0.0781
18.7654	0.47525	2.84459	0.07838
18.8478	0.47675	2.85537	0.07864
18.9242	0.47837	2.86615	0.0789
18.9993	0.48012	2.87776	0.07916
19.0697	0.48166	2.88855	0.07944
19.1364	0.48295	2.90099	0.07975
19.2067	0.48428	2.9126	0.08006
19.283	0.4857	2.92338	0.08034
19.3655	0.48721	2.93416	0.08057
19.4455	0.48872	2.94577	0.08077
19.5231	0.49019	2.95821	0.08104
19.5971	0.49171	2.96982	0.0813
19.6674	0.4932	2.98226	0.08154
19.7365	0.49463	2.99387	0.08182
19.8068	0.49603	3.00631	0.0821
19.8832	0.49753	3.01792	0.08238
19.9632	0.49898	3.0287	0.08263
20.0432	0.50042	3.04031	0.08288
20.1196	0.50195	3.05109	0.08313
20.1924	0.50353	3.06353	0.08337
20.2627	0.50494	3.07514	0.08365
20.333	0.50635	3.08675	0.08393
20.4021	0.50784	3.09754	0.08418
20.4773	0.50925	3.10749	0.08444
20.5585	0.51067	3.11827	0.0847
20.6397	0.51214	3.12905	0.08499
20.7185	0.51366	3.14066	0.08527
20.7949	0.51518	3.15227	0.08551
20.8652	0.51659	3.16388	0.08576
20.9331	0.51802	3.17632	0.08602
21.001	0.51944	3.18793	0.08629
21.075	0.52086	3.19871	0.08657
21.1538	0.5223	3.2095	0.08681
21.235	0.52378	3.22028	0.08705
21.315	0.52524	3.23189	0.08732
21.389	0.52677	3.2435	0.0876
21.4605	0.52818	3.25511	0.08787
21.5296	0.52964	3.26589	0.08812
21.5987	0.53105	3.2775	0.08838
21.6727	0.53248	3.28745	0.08866
21.7551	0.53388	3.2974	0.08892
21.8363	0.53538	3.30819	0.08917
21.9139	0.5369	3.3198	0.08943
21.9891	0.5383	3.33141	0.08967
22.0594	0.53978	3.34302	0.08995
22.1273	0.54124	3.3538	0.09025
22.1964	0.5426	3.36458	0.09053
22.2728	0.54398	3.37453	0.09077
22.354	0.54547	3.38531	0.09102
22.434	0.54695	3.39692	0.09128
22.5129	0.54838	3.40853	0.09156
22.5856	0.54986	3.42014	0.09182
22.6559	0.55133	3.43175	0.09207
22.725	0.55274	3.44419	0.09233
22.7953	0.55407	3.45581	0.09261
22.8705	0.55547	3.46742	0.09289
22.9517	0.55694	3.4782	0.09315
23.033	0.55836	3.48981	0.09338
23.1106	0.5598	3.50225	0.09365
23.1857	0.56129	3.51469	0.09392
23.256	0.56275	3.52713	0.09418
23.3252	0.56414	3.53791	0.09443
23.393	0.56549	3.54952	0.09467
23.4682	0.56685	3.5603	0.09494
23.5495	0.56828	3.57191	0.09518
23.6283	0.56972	3.58269	0.09544
23.7046	0.57119	3.5943	0.09573
23.7798	0.57272	3.60591	0.09597
23.8513	0.57415	3.61669	0.09623
23.9204	0.57551	3.62831	0.09652
23.9908	0.57686	3.63909	0.09678
24.0659	0.57829	3.64987	0.09703
24.1459	0.57967	3.66065	0.09727
24.226	0.58111	3.67309	0.0975
24.306	0.58257	3.6847	0.09779
24.3812	0.58407	3.69714	0.09803
24.4527	0.58549	3.70958	0.0983
24.5206	0.58682	3.72036	0.09858
24.5909	0.58822	3.73114	0.09882
24.6649	0.58956	3.74109	0.09909
24.7461	0.59097	3.75188	0.09935
24.8285	0.59238	3.76266	0.0996
24.9061	0.59385	3.77427	0.09985
24.9789	0.5953	3.78505	0.1001
25.048	0.59668	3.79666	0.10035
25.1147	0.59811	3.80827	0.10062
25.1837	0.5995	3.81905	0.10089
25.2614	0.60083	3.829	0.10115
25.3438	0.60223	3.83978	0.10137
25.425	0.60367	3.85139	0.10162
25.5026	0.6051	3.863	0.10189
25.5766	0.60648	3.87462	0.10216
25.6469	0.60791	3.8854	0.10242
25.7148	0.60933	3.89701	0.10267
25.7851	0.61066	3.90779	0.10292
25.8603	0.61199	3.91857	0.1032
25.9415	0.61344	3.92935	0.10346
26.0239	0.61488	3.94096	0.10371
26.0991	0.61633	3.95174	0.10395
26.1718	0.61773	3.96335	0.10421
26.2422	0.61919	3.97496	0.10449
26.3125	0.6206	3.9874	0.10475
26.3816	0.62192	3.99901	0.10499
26.458	0.62326	4.0098	0.10523
26.5404	0.62468	4.01975	0.10548
26.6204	0.6261	4.03219	0.10574
26.6992	0.6275	4.0438	0.106
26.7744	0.62887	4.05624	0.10624
26.8447	0.63034	4.06785	0.10648
26.9114	0.63168	4.08029	0.10675
26.9817	0.63297	4.0919	0.10702
27.0569	0.63432	4.10268	0.10724
27.1357	0.63575	4.11429	0.10749
27.2169	0.63716	4.1259	0.10773
27.2945	0.63858	4.13834	0.10799
27.3685	0.64002	4.14995	0.10826
27.4388	0.64144	4.16239	0.1085
27.5091	0.64274	4.17317	0.10877
27.5782	0.6441	4.18395	0.10902
27.6522	0.64547	4.19391	0.10929
27.7346	0.64686	4.20469	0.10955
27.8171	0.64819	4.21547	0.1098
27.8934	0.64962	4.22708	0.11005
27.9686	0.65108	4.23952	0.1103
28.0389	0.65246	4.25113	0.11054
28.1068	0.65378	4.26191	0.1108
28.1759	0.65508	4.27269	0.11107
28.2523	0.65644	4.28347	0.1113
28.3347	0.6578	4.29425	0.11154
28.4148	0.65915	4.30504	0.11177
28.4924	0.66056	4.31748	0.11204
28.5663	0.66202	4.32909	0.11231
28.6354	0.66342	4.3407	0.11255
28.7045	0.66474	4.35148	0.11279
28.7761	0.66612	4.36309	0.11303
28.8512	0.66741	4.37387	0.11331
28.9312	0.66877	4.38465	0.11358
29.0137	0.67016	4.39543	0.11382
29.0913	0.67159	4.40621	0.11404
29.1652	0.67295	4.41782	0.11428
29.2356	0.67431	4.42944	0.11454
29.3047	0.67564	4.44105	0.11479
29.3738	0.677	4.45183	0.115
29.4477	0.67832	4.46261	0.11522
29.529	0.67964	4.47339	0.11548
29.6078	0.68105	4.48334	0.11573
29.6841	0.68249	4.49412	0.11597
29.7593	0.68385	4.50573	0.11619
29.832	0.68519	4.51734	0.11642
29.9	0.68657	4.52895	0.11667
29.9703	0.68786	4.54056	0.11693
30.0466	0.68912	4.55135	0.11717
30.1255	0.69049	4.56296	0.11743
30.2055	0.6919	4.5754	0.11765
30.2855	0.69326	4.58784	0.1179
30.3594	0.69464	4.60028	0.11817
30.431	0.69603	4.61272	0.11845
30.5001	0.69739	4.62433	0.11869
30.5692	0.69867	4.63594	0.1189
30.6431	0.69997	4.64672	0.11914
30.7244	0.70137	4.6575	0.11942
30.8056	0.70273	4.66828	0.11966
30.8832	0.70412	4.67989	0.11987
30.9584	0.7055	4.6915	0.12012
31.0287	0.70688	4.70311	0.12039
31.0966	0.70819	4.71389	0.12065
31.1657	0.70941	4.7255	0.1209
31.2433	0.71073	4.73546	0.12111
31.3245	0.71212	4.74541	0.12135
31.4045	0.71347	4.75702	0.12159
31.4821	0.71478	4.76946	0.12185
31.5573	0.71622	4.78107	0.12209
31.6276	0.71761	4.79268	0.12231
31.6967	0.71891	4.80429	0.12254
31.767	0.72018	4.8159	0.12279
31.8422	0.7215	4.82668	0.12306
31.9222	0.72286	4.83746	0.1233
32.0034	0.72417	4.84907	0.12351
32.0786	0.72554	4.85986	0.12375
32.1514	0.72702	4.87147	0.12401
32.2229	0.72834	4.88391	0.12428
32.292	0.72961	4.89552	0.12454
32.3611	0.73091	4.9063	0.12475
32.4375	0.73223	4.91708	0.12497
32.5187	0.73354	4.9262	0.12524
32.5987	0.73491	4.93781	0.1255
32.6763	0.73626	4.94859	0.12574
32.7539	0.73763	4.95938	0.12597
32.8242	0.73895	4.97181	0.12621
32.8921	0.74027	4.98343	0.12645
32.9624	0.74159	4.99421	0.12668
33.0364	0.74286	5.00499	0.12694
33.1152	0.74416	5.01577	0.12718
33.1952	0.74551	5.02655	0.12737
33.274	0.74694	5.03816	0.12762
33.348	0.74827	5.04977	0.12787
33.4183	0.74957	5.06138	0.12813
33.4874	0.75087	5.07382	0.12836
33.5565	0.75216	5.0846	0.12861
33.6329	0.75347	5.09538	0.12883
33.7153	0.75472	5.10617	0.12907
33.7966	0.75608	5.11861	0.12931
33.873	0.7575	5.13105	0.12955
33.9481	0.75882	5.14349	0.12981
34.0196	0.7601	5.1551	0.13005
34.0863	0.76149	5.16671	0.13029
34.1566	0.76272	5.17749	0.13053
34.233	0.76398	5.18827	0.13075
34.3143	0.7653	5.19905	0.13097
34.3943	0.76664	5.20983	0.13121
34.4731	0.76798	5.22227	0.13147
34.547	0.76932	5.23305	0.13173
34.6149	0.77069	5.24549	0.13194
34.684	0.77205	5.2571	0.13221
34.7556	0.77326	5.26788	0.13246
34.8295	0.77448	5.27867	0.1327
34.9108	0.77585	5.29028	0.13294
34.9932	0.77721	5.30189	0.13317
35.0708	0.77853	5.3135	0.13339
35.1447	0.77987	5.32594	0.13365
35.2151	0.78124	5.33838	0.13389
35.2842	0.78254	5.34999	0.13412
35.3533	0.78379	5.36077	0.13436
35.4284	0.78511	5.37155	0.1346
35.5097	0.7864	5.38067	0.13482
35.5885	0.78772	5.39145	0.13507
35.6661	0.78906	5.40306	0.13533
35.7412	0.79043	5.41385	0.13558
35.8116	0.7918	5.42629	0.1358
35.8807	0.79304	5.43707	0.13606
35.9498	0.79429	5.44868	0.13632
36.0249	0.79556	5.45946	0.13654
36.105	0.79688	5.47024	0.13673
36.185	0.79818	5.48102	0.13698
36.265	0.79949	5.49263	0.13726
36.3389	0.80086	5.50424	0.13751
36.4105	0.80218	5.51585	0.13773
36.4796	0.80341	5.52746	0.13795
36.5487	0.80465	5.53825	0.1382
36.6227	0.80596	5.54903	0.13845
36.7039	0.80722	5.55898	0.13866
36.7851	0.80852	5.56976	0.13889
36.8627	0.80987	5.58054	0.13913
36.9379	0.81124	5.59132	0.13935
37.0082	0.81249	5.60376	0.13959
37.0773	0.81376	5.61537	0.13985
37.1464	0.81504	5.62698	0.14009
37.2228	0.81629	5.63776	0.14031
37.3052	0.81757	5.64855	0.14052
37.3852	0.81889	5.66016	0.14076
37.464	0.82022	5.6726	0.14102
37.538	0.82155	5.68504	0.14123
37.6071	0.82286	5.69748	0.14146
37.6762	0.82412	5.70909	0.14169
37.7465	0.82541	5.7207	0.14195
37.8217	0.82665	5.73231	0.14219
37.9029	0.82791	5.74392	0.14242
37.9817	0.82923	5.7547	0.14267
38.0581	0.83058	5.76631	0.14287
38.1321	0.83194	5.77792	0.14309
38.2024	0.83321	5.78953	0.14336
38.2715	0.83449	5.80114	0.1436
38.3418	0.83573	5.81192	0.14381
38.4182	0.83694	5.8227	0.14402
38.4994	0.83821	5.83349	0.14426
38.5794	0.83953	5.84427	0.14454
38.6583	0.84088	5.85588	0.14477
38.7334	0.84214	5.86749	0.14498
38.8037	0.84349	5.8791	0.14522
38.8716	0.8448	5.89071	0.14543
38.9419	0.84597	5.90149	0.14571
39.0159	0.8472	5.91227	0.14595
39.0947	0.84855	5.92388	0.14615
39.1735	0.84985	5.93549	0.14639
39.2523	0.85111	5.9471	0.1466
39.3251	0.85241	5.95788	0.14684
39.3966	0.85375	5.97032	0.14708
39.4669	0.85497	5.98111	0.14731
39.5372	0.85618	5.99189	0.14752
39.6124	0.85747	6.00184	0.14778
39.6948	0.85876	6.01262	0.14803
39.7773	0.86005	6.02423	0.14824
39.8549	0.86136	6.03501	0.14844
39.9288	0.86267	6.04662	0.1487
39.9992	0.86398	6.05823	0.14892
40.067	0.86522	6.06901	0.14915
40.1362	0.86643	6.0798	0.14939
40.2125	0.86767	6.08975	0.1496
40.295	0.86893	6.10053	0.1498
40.375	0.87021	6.11214	0.15002
40.4538	0.87152	6.12292	0.15029
40.5265	0.87284	6.13453	0.15053
40.5956	0.87415	6.14697	0.15075
40.6647	0.87528	6.15858	0.15096
40.7363	0.87651	6.17019	0.15121
40.8102	0.87782	6.18097	0.15145
40.8903	0.87909	6.19258	0.15167
40.9715	0.88031	6.20502	0.15189
41.0491	0.88167	6.21746	0.1521
41.1218	0.88304	6.22907	0.15235
41.1934	0.88429	6.24151	0.15258
41.2637	0.88555	6.25313	0.1528
41.3316	0.88678	6.26474	0.15301
41.4079	0.88803	6.27552	0.15324
41.488	0.88928	6.2863	0.15347
41.568	0.89053	6.29708	0.15372
41.6444	0.89188	6.30869	0.15397
41.7195	0.89314	6.3203	0.15419
41.7923	0.8944	6.33191	0.15442
41.8602	0.89565	6.34269	0.15467
41.9305	0.89685	6.3543	0.15491
42.0069	0.89809	6.36425	0.15515
42.0857	0.89934	6.37587	0.15536
42.1669	0.90065	6.38748	0.15561
42.2457	0.90197	6.39992	0.15583
42.3209	0.90331	6.41236	0.15608
42.3912	0.90456	6.42397	0.15632
42.4603	0.9058	6.43475	0.15653
42.5294	0.90698	6.44553	0.15674
42.6034	0.90817	6.45548	0.15699
42.6846	0.90945	6.46709	0.15722
42.7658	0.91079	6.47787	0.15748
42.8434	0.91206	6.48948	0.15766
42.9174	0.91334	6.50026	0.15792
42.9877	0.91465	6.51188	0.15815
43.0556	0.91591	6.52349	0.15839
43.1247	0.91707	6.53427	0.15863
43.2035	0.91831	6.54422	0.15884
43.2847	0.91957	6.555	0.15908
43.366	0.92087	6.56661	0.15929
43.4423	0.92218	6.57739	0.15952
43.5163	0.92349	6.589	0.15978
43.5866	0.9248	6.60061	0.16002
43.6557	0.92599	6.61222	0.16024
43.726	0.9271	6.623	0.16045
43.8012	0.92836	6.63379	0.16072
43.8824	0.92962	6.64457	0.16093
43.9624	0.93087	6.65535	0.16115
44.0388	0.93217	6.66696	0.16135
44.1116	0.93353	6.67774	0.16162
44.1819	0.93485	6.69018	0.16187
44.2522	0.93603	6.70262	0.16209
44.3201	0.93715	6.71423	0.16228
44.3965	0.93843	6.72501	0.16251
44.4789	0.93966	6.73579	0.16278
44.5602	0.94091	6.7474	0.16298
44.6377	0.94224	6.75901	0.16317
44.7129	0.94356	6.77145	0.16343
44.7832	0.9448	6.78306	0.16365
44.8511	0.94595	6.7955	0.16387
44.9215	0.94717	6.80712	0.16411
44.9966	0.94839	6.8179	0.16436
45.0754	0.94965	6.82868	0.16455
45.1554	0.95091	6.84029	0.16476
45.2343	0.9522	6.8519	0.165
45.3082	0.95355	6.86351	0.16525
45.3785	0.95476	6.87595	0.16547
45.4476	0.95596	6.88673	0.16569
45.5167	0.95713	6.89668	0.16591
45.5919	0.95836	6.90746	0.16614
45.6743	0.95953	6.91825	0.16638
45.7568	0.96082	6.92986	0.1666
45.8332	0.96211	6.9423	0.16681
45.9083	0.96341	6.95391	0.167
45.9787	0.96465	6.96552	0.16723
46.0466	0.9659	6.97713	0.16748
46.1157	0.96709	6.98791	0.1677
46.192	0.96822	6.99869	0.16792
46.2721	0.96943	7.00947	0.16814
46.3521	0.97077	7.02025	0.16836
46.4309	0.97202	7.03186	0.16859
46.506	0.9733	7.04347	0.16881
46.5752	0.97456	7.05508	0.16902
46.6443	0.97577	7.06669	0.16926
46.7158	0.97692	7.07748	0.16951
46.7897	0.97809	7.08826	0.16974
46.871	0.97937	7.09904	0.16996
46.9522	0.98059	7.10982	0.17019
47.031	0.98184	7.12143	0.17042
47.1037	0.98314	7.13221	0.17065
47.1741	0.98441	7.14465	0.17089
47.2432	0.98564	7.15543	0.17111
47.3123	0.98677	7.16704	0.17132
47.3875	0.98797	7.177	0.17154
47.4687	0.98923	7.18778	0.17176
47.5475	0.99044	7.19773	0.17199
47.6251	0.99169	7.20934	0.17221
47.7002	0.99299	7.22095	0.17243
47.7706	0.99429	7.23256	0.17266
47.8385	0.99547	7.24417	0.1729
47.91	0.99658	7.25495	0.17313
47.9864	0.99776	7.26656	0.17336
48.0652	0.99905	7.27734	0.17357
48.1464	1.00026	7.28978	0.17379
48.2264	1.00147	7.30222	0.17402
48.3004	1.0028	7.31466	0.17425
48.3707	1.00407	7.3271	0.17449
48.441	1.00522	7.33871	0.17472
48.5101	1.00636	7.3495	0.17494
48.5841	1.00761	7.36028	0.17517
48.6665	1.00883	7.37189	0.17542
48.7465	1.01003	7.3835	0.17565
48.8229	1.01131	7.39428	0.17586
48.8969	1.0126	7.40589	0.1761
48.9684	1.01386	7.4175	0.17632
49.0351	1.01503	7.42911	0.17656
49.1042	1.01619	7.43989	0.1768
49.1806	1.01736	7.45067	0.17701
49.263	1.01857	7.46145	0.17724
49.3443	1.01977	7.47306	0.17747
49.4231	1.02106	7.48468	0.17771
49.4982	1.02231	7.49712	0.17793
49.5673	1.02352	7.50873	0.17815
49.6352	1.02469	7.52034	0.17839
49.7055	1.02589	7.53195	0.17865
49.7807	1.02706	7.54273	0.17889
49.8619	1.02824	7.55351	0.17911
49.942	1.02952	7.56429	0.17933
50.0183	1.03081	7.5759	0.17957
50.0911	1.03207	7.58751	0.17978
50.1614	1.03329	7.59912	0.18
50.2317	1.03446	7.6099	0.18024
50.302	1.0357	7.62151	0.18047
50.3772	1.03683	7.63064	0.18071
50.4584	1.03806	7.64142	0.18093
50.5397	1.03933	7.6522	0.18114
50.6173	1.04057	7.66381	0.18135
50.6924	1.04181	7.67459	0.18158
50.7615	1.04307	7.6862	0.18182
50.8294	1.04431	7.69781	0.18204
50.8997	1.04542	7.70859	0.18227
50.9749	1.04657	7.71938	0.1825
51.0549	1.04783	7.73016	0.1827
51.1362	1.04905	7.74177	0.18292
51.215	1.0503	7.75338	0.18315
51.2877	1.05155	7.76499	0.18338
51.358	1.0528	7.77743	0.1836
51.4271	1.05401	7.78904	0.18384
51.4962	1.05514	7.79982	0.18407
51.5726	1.05636	7.80977	0.18431
51.6551	1.05758	7.82055	0.18452
51.7363	1.05878	7.83299	0.18474
51.8127	1.05999	7.8446	0.18496
51.8878	1.06122	7.85704	0.18517
51.9582	1.06249	7.86865	0.18538
52.026	1.06368	7.88026	0.1856
52.0964	1.06478	7.89188	0.18582
52.1715	1.06593	7.90266	0.18604
52.2528	1.06719	7.9151	0.18627
52.3328	1.06837	7.92588	0.18652
52.4116	1.0696	7.93749	0.18674
52.4856	1.07093	7.94993	0.18698
52.5547	1.07216	7.96154	0.18721
52.625	1.07334	7.97315	0.18744
52.6953	1.07446	7.98393	0.18768
52.7717	1.07565	7.99388	0.1879
52.8517	1.07687	8.00549	0.1881
52.9329	1.07802	8.0171	0.18831
53.0105	1.07929	8.02871	0.18853
53.0845	1.08056	8.04032	0.18877
53.156	1.08176	8.05276	0.18899
53.2239	1.08286	8.06438	0.18922
53.2918	1.08411	8.07516	0.18946
53.3657	1.08527	8.08594	0.18967
53.447	1.08638	8.09589	0.18992
53.5258	1.08763	8.10667	0.19014
53.6034	1.08889	8.11828	0.19034
53.6785	1.09013	8.12906	0.19058
53.7489	1.09137	8.13984	0.19081
53.8192	1.0925	8.15228	0.19104
53.8895	1.09368	8.16306	0.19128
53.9659	1.09488	8.17468	0.19148
54.0459	1.09598	8.18463	0.19168
54.1259	1.09728	8.19624	0.1919
54.2047	1.09851	8.20785	0.19216
54.2787	1.09971	8.21946	0.19239
54.3502	1.10093	8.23107	0.19261
54.4193	1.1021	8.24185	0.19284
54.4884	1.10325	8.25346	0.19307
54.5636	1.10442	8.26341	0.19332
54.6436	1.10561	8.27337	0.19354
54.726	1.10684	8.28498	0.19375
54.8024	1.10811	8.29576	0.19398
54.8776	1.10931	8.30654	0.19422
54.9479	1.11051	8.31815	0.19446
55.0158	1.11175	8.32976	0.19469
55.0861	1.11287	8.34054	0.19492
55.1625	1.11399	8.35215	0.19515
55.245	1.11524	8.36293	0.19537
55.3262	1.11648	8.37454	0.1956
55.4038	1.1177	8.38698	0.19582
55.4765	1.11898	8.39942	0.19604
55.548	1.12022	8.41186	0.19625
55.6159	1.12143	8.4243	0.19646
55.6863	1.12254	8.43591	0.1967
55.7614	1.12368	8.44752	0.19693
55.8414	1.12495	8.45831	0.19715
55.9215	1.1261	8.46992	0.19735
55.9978	1.12733	8.48153	0.19757
56.0706	1.12862	8.49314	0.19781
56.1409	1.12982	8.50475	0.19805
56.2112	1.13097	8.51553	0.1983
56.2803	1.13212	8.52714	0.19848
56.3555	1.13329	8.53792	0.19857
56.4379	1.13451	8.54787	0.19899
56.5192	1.13572	8.55865	0.19908
56.5968	1.13695	8.56944	0.19933
56.6719	1.13823	8.58188	0.19954
56.7422	1.13948	8.59349	0.19979
56.8101	1.14066	8.6051	0.19999
56.8792	1.14176	8.61671	0.20025
56.9544	1.14295	8.62832	0.20046
57.0344	1.14417	8.6391	0.20065
57.1144	1.14536	8.64988	0.20091
57.1945	1.14664	8.66066	0.20109
57.2684	1.14793	8.67227	0.20133
57.3387	1.14912	8.68388	0.20156
57.4079	1.15025	8.69549	0.20177
57.4782	1.15144	8.70627	0.20197
57.5521	1.15265	8.71706	0.20223
57.6346	1.15379	8.72701	0.20246
57.7158	1.15502	8.73779	0.20266
57.7934	1.15631	8.7494	0.20286
57.8674	1.15753	8.76101	0.20313
57.9377	1.15874	8.77262	0.20334
58.0056	1.15993	8.7834	0.20357
58.0747	1.1611	8.79418	0.2038
58.151	1.16224	8.80496	0.20399
58.2323	1.1634	8.81575	0.20423
58.3135	1.16465	8.82653	0.20445
58.3923	1.16594	8.83814	0.20468
58.4663	1.16719	8.84892	0.20492
58.5354	1.16841	8.86136	0.20512
58.6045	1.16961	8.87297	0.20534
58.6748	1.17071	8.88458	0.20557
58.75	1.17191	8.89619	0.20581
58.83	1.17307	8.90697	0.20602
58.9124	1.1743	8.91858	0.20623
58.99	1.17557	8.93102	0.20644
59.0628	1.17681	8.94429	0.20667
59.1343	1.178	8.9559	0.20691
59.2034	1.17922	8.96834	0.20713
59.2713	1.18036	8.97912	0.20735
59.3477	1.18145	8.9899	0.20756
59.4289	1.18272	9.00069	0.20779
59.5077	1.18394	9.0123	0.20799
59.5841	1.18516	9.02391	0.2082
59.658	1.18642	9.03552	0.2084
59.7296	1.18769	9.04713	0.20862
59.7987	1.18884	9.05791	0.20885
59.869	1.18992	9.06869	0.20905
59.9454	1.19106	9.07947	0.20927
60.0254	1.19229	9.09108	0.20949
60.1054	1.19349	9.10186	0.20969
60.1854	1.19467	9.1143	0.2099
60.2606	1.19598	9.12674	0.21013
60.3309	1.19723	9.13835	0.21035
60.4	1.19832	9.14996	0.21056
60.4691	1.19947	9.15992	0.21079
60.5431	1.20062	9.16987	0.21098
60.6243	1.20185	9.18065	0.2112
60.7056	1.20301	9.19143	0.21143
60.7831	1.20427	9.20304	0.21164
60.8571	1.20558	9.21382	0.21187
60.9286	1.20685	9.22626	0.21209
60.9965	1.20802	9.23704	0.21233
61.0656	1.20913	9.24865	0.21257
61.142	1.2103	9.25861	0.21277
61.2244	1.21145	9.27022	0.21299
61.3045	1.21264	9.281	0.21321
61.3821	1.2139	9.29261	0.2134
61.456	1.21523	9.30422	0.21363
61.5263	1.21641	9.31583	0.21387
61.5954	1.21754	9.32661	0.2141
61.6658	1.21866	9.33822	0.2143
61.7409	1.21983	9.34817	0.21451
61.821	1.22097	9.35895	0.21477
61.901	1.22216	9.36974	0.21497
61.9786	1.22347	9.38135	0.21516
62.0513	1.22476	9.39296	0.2154
62.1216	1.226	9.4054	0.21561
62.1919	1.22715	9.41701	0.21584
62.2598	1.22832	9.42862	0.21607
62.3374	1.22946	9.4394	0.21628
62.4186	1.23059	9.45018	0.21651
62.4999	1.2319	9.46179	0.21676
62.5775	1.23316	9.47423	0.21697
62.6527	1.2344	9.48667	0.21719
62.723	1.23566	9.49828	0.2174
62.7897	1.23688	9.51072	0.21763
62.86	1.238	9.52233	0.21786
62.9351	1.23914	9.53311	0.21808
63.0139	1.24035	9.54389	0.2183
63.094	1.24159	9.5555	0.21852
63.1728	1.24281	9.56712	0.21874
63.2467	1.24407	9.57956	0.21897
63.317	1.24534	9.59117	0.21919
63.3873	1.24649	9.60278	0.21942
63.4565	1.24759	9.61356	0.21963
63.5316	1.24868	9.62434	0.21985
63.6141	1.24991	9.63429	0.2201
63.6965	1.25112	9.6459	0.22031
63.7729	1.25235	9.65751	0.22051
63.8469	1.25364	9.66912	0.22073
63.9184	1.25486	9.68073	0.22096
63.9851	1.25602	9.69151	0.22119
64.0554	1.25718	9.70313	0.22142
64.1318	1.25834	9.71308	0.22165
64.213	1.25965	9.72386	0.22185
64.293	1.26084	9.73547	0.22208
64.3706	1.26204	9.74708	0.22229
64.4446	1.2634	9.75786	0.2225
64.5137	1.26462	9.7703	0.22274
64.584	1.26579	9.78108	0.22296
64.6543	1.26685	9.79269	0.22318
64.7295	1.26801	9.80347	0.22338
64.8095	1.26922	9.81425	0.22359
64.8931	1.27038	9.82504	0.22384
64.9707	1.27165	9.83582	0.22404
65.0435	1.27289	9.84743	0.22425
65.115	1.27415	9.85904	0.22447
65.1841	1.27525	9.87065	0.22469
65.252	1.27646	9.88143	0.2249
65.3284	1.27764	9.89138	0.22511
65.4084	1.27878	9.90216	0.22531
65.4872	1.27998	9.91294	0.22554
65.5636	1.28129	9.92373	0.22576
65.64	1.28259	9.93534	0.22596
65.7103	1.28376	9.94612	0.2262
65.7782	1.28493	9.95856	0.22642
65.8497	1.28607	9.96934	0.22666
65.9249	1.28719	9.98095	0.22685
66.0037	1.28835	9.99173	0.22707
66.0849	1.28952	10.005	0.2273
66.1649	1.29084	10.0166	0.22751
66.2389	1.29206	10.029	0.22775
66.3104	1.29331	10.0415	0.22795
66.3795	1.29448	10.0531	0.22816
66.4486	1.29562	10.0647	0.2284
66.5226	1.29679	10.0755	0.22861
66.6038	1.29799	10.0871	0.22883
66.6851	1.2992	10.0979	0.22905
66.7626	1.30051	10.1095	0.22928
66.8366	1.30171	10.1211	0.22951
66.9069	1.3029	10.1327	0.22975
66.9748	1.30416	10.1443	0.22997
67.0451	1.30534	10.1551	0.23021
67.1227	1.30642	10.1651	0.2304
67.204	1.30763	10.1758	0.23062
67.284	1.30891	10.1866	0.23085
67.3616	1.31015	10.1982	0.23107
67.4355	1.31138	10.2107	0.23128
67.5058	1.31266	10.2223	0.2315
67.575	1.31385	10.2339	0.23172
67.6453	1.31495	10.2455	0.23194
67.7204	1.3161	10.2563	0.23216
67.8004	1.31733	10.2671	0.23235
67.8817	1.31855	10.2779	0.23254
67.9581	1.31975	10.2895	0.23276
68.0308	1.321	10.3011	0.23298
68.1023	1.32227	10.3127	0.23321
68.1714	1.32341	10.3251	0.23341
68.2418	1.32456	10.3359	0.23363
68.3169	1.3257	10.3459	0.23384
68.3982	1.32688	10.3566	0.23406
68.4782	1.32809	10.3674	0.23429
68.557	1.32935	10.3782	0.23452
68.6334	1.33062	10.3898	0.23474
68.7037	1.33184	10.4006	0.23498
68.7704	1.33299	10.4122	0.23521
68.8407	1.3341	10.423	0.23545
68.9146	1.33536	10.4338	0.23566
68.9934	1.33653	10.4445	0.23586
69.0747	1.33772	10.4561	0.2361
69.1535	1.33894	10.4678	0.23633
69.2274	1.34025	10.4794	0.23654
69.2977	1.34146	10.491	0.23674
69.3669	1.34259	10.5026	0.23696
69.436	1.34374	10.5142	0.2372
69.5111	1.34493	10.525	0.23743
69.5936	1.34611	10.5358	0.23762
69.676	1.34729	10.5482	0.23782
69.7524	1.3486	10.5607	0.23805
69.8276	1.34983	10.5731	0.23827
69.8979	1.35098	10.5847	0.23851
69.9658	1.35218	10.5955	0.23871
70.0349	1.35331	10.6071	0.23893
70.1113	1.3545	10.6179	0.23911
70.1925	1.35568	10.6295	0.23935
70.2725	1.35692	10.6403	0.23957
70.3513	1.35825	10.6527	0.23977
70.4253	1.35949	10.6643	0.24
70.4944	1.36072	10.6759	0.24025
70.5647	1.36196	10.6867	0.24045
70.635	1.36307	10.6983	0.24068
70.7102	1.36421	10.7091	0.24089
70.7902	1.36544	10.7199	0.24112
70.8726	1.36669	10.7323	0.24132
70.9502	1.36793	10.7439	0.24153
71.023	1.36916	10.7555	0.24174
71.0945	1.37037	10.7672	0.24196
71.1636	1.37158	10.7788	0.24212
71.2315	1.37272	10.7895	0.24238
71.3067	1.3738	10.8003	0.24262
71.3879	1.37498	10.8111	0.24281
71.4667	1.37628	10.8211	0.24298
71.5443	1.37744	10.8318	0.24322
71.6183	1.37869	10.8435	0.24343
71.6886	1.37996	10.8551	0.24368
71.7577	1.38114	10.8667	0.2439
71.828	1.38225	10.8774	0.24411
71.9044	1.38335	10.8882	0.24431
71.9832	1.38459	10.899	0.24456
72.0632	1.38586	10.9106	0.24476
72.1432	1.38699	10.9222	0.24496
72.2196	1.38827	10.9338	0.24517
72.2911	1.38952	10.9455	0.24538
72.3602	1.39069	10.9571	0.24559
72.4281	1.3918	10.967	0.24582
72.5021	1.39302	10.9778	0.24605
72.5833	1.39426	10.9886	0.24625
72.6646	1.39543	10.9994	0.24646
72.7434	1.39663	11.0101	0.24669
72.8161	1.3979	11.0218	0.24689
72.8876	1.39912	11.0325	0.2471
72.9555	1.40029	11.0442	0.24731
73.0259	1.40141	11.0558	0.24751
73.1022	1.40261	11.0665	0.24774
73.1847	1.40384	11.0782	0.24794
73.2647	1.405	11.0898	0.24815
73.3423	1.40625	11.1022	0.24835
73.415	1.40753	11.1146	0.24855
73.4866	1.40878	11.1271	0.2488
73.5557	1.40992	11.1387	0.24904
73.626	1.41107	11.1503	0.24921
73.7011	1.41229	11.1619	0.24939
73.7812	1.41351	11.1727	0.24961
73.8612	1.41463	11.1835	0.24983
73.9376	1.41596	11.1959	0.25005
74.0115	1.41726	11.2075	0.25023
74.0818	1.41844	11.2191	0.25045
74.1522	1.41959	11.2308	0.25068
74.2213	1.42078	11.2415	0.2509
74.2977	1.42194	11.2523	0.25112
74.3777	1.42312	11.2631	0.25131
74.4577	1.42438	11.2739	0.25151
74.5353	1.42568	11.2855	0.2517
74.6116	1.42692	11.2971	0.25193
74.682	1.42811	11.3095	0.25217
74.7499	1.42935	11.3203	0.25237
74.819	1.43049	11.3319	0.25258
74.8941	1.43157	11.3419	0.25278
74.9729	1.4327	11.3535	0.25301
75.0542	1.43398	11.3643	0.25324
75.1342	1.43527	11.3759	0.25341
75.2082	1.43651	11.3875	0.25361
75.2785	1.43778	11.3991	0.25385
75.3464	1.43895	11.4099	0.25406
75.4155	1.44014	11.4215	0.25426
75.4894	1.44129	11.4323	0.25448
75.5731	1.44248	11.4422	0.25469
75.6555	1.44376	11.4538	0.25487
75.7331	1.445	11.4646	0.25507
75.8071	1.4462	11.4762	0.2553
75.8786	1.44741	11.487	0.25551
75.9465	1.44867	11.4986	0.2557
76.0168	1.44979	11.5094	0.25592
76.0932	1.4509	11.5202	0.25612
76.1732	1.45213	11.5301	0.25635
76.2508	1.45335	11.5409	0.25656
76.3296	1.45452	11.5525	0.25675
76.4036	1.45578	11.5641	0.25695
76.4751	1.45712	11.5766	0.25718
76.5442	1.45826	11.5882	0.2574
76.6145	1.45936	11.5998	0.25759
76.6897	1.46059	11.6106	0.25781
76.7697	1.4618	11.6222	0.25804
76.8509	1.46301	11.6338	0.25824
76.9297	1.46423	11.6462	0.25845
77.0037	1.46552	11.6587	0.25865
77.074	1.4668	11.6711	0.25885
77.1431	1.46793	11.6827	0.25906
77.2122	1.46908	11.6935	0.25927
77.2874	1.47027	11.7043	0.25949
77.3686	1.47146	11.7159	0.25969
77.4474	1.4726	11.7267	0.25991
77.5238	1.47384	11.7383	0.26012
77.5978	1.47513	11.7499	0.26031
77.6693	1.47635	11.7615	0.26053
77.7372	1.47754	11.7723	0.26076
77.8087	1.47866	11.7831	0.26098
77.8839	1.47987	11.7939	0.26118
77.9639	1.48108	11.8055	0.2614
78.0451	1.4822	11.8171	0.26164
78.1239	1.48354	11.8295	0.26183
78.1991	1.48481	11.8411	0.26201
78.2694	1.48598	11.8527	0.26231
78.3385	1.48718	11.8643	0.26248
78.4077	1.48837	11.8751	0.26269
78.4816	1.48953	11.8859	0.26291
78.5628	1.4907	11.8967	0.26312
78.6441	1.4919	11.9075	0.26334
78.7216	1.49313	11.9191	0.26356
78.7968	1.49437	11.9307	0.26378
78.8684	1.49554	11.9415	0.264
78.9363	1.49671	11.9523	0.26424
79.0054	1.49793	11.9639	0.26445
79.0817	1.49905	11.9738	0.26466
79.1642	1.50025	11.9838	0.26487
79.2442	1.50153	11.9954	0.26509
79.3218	1.50277	12.007	0.26528
79.397	1.504	12.0186	0.26549
79.4673	1.50525	12.0302	0.26568
79.5352	1.50643	12.0418	0.26587
79.6055	1.50758	12.0526	0.26608
79.6806	1.50869	12.0634	0.26629
79.7607	1.50987	12.0742	0.26649
79.8407	1.51115	12.0849	0.26671
79.9171	1.51239	12.0966	0.26691
79.9898	1.51367	12.1082	0.26712
80.0614	1.51494	12.1198	0.26735
80.1317	1.51614	12.1314	0.26754
80.1996	1.51725	12.143	0.26777
80.2772	1.5184	12.1538	0.26798
80.3584	1.51968	12.1654	0.26818
80.4384	1.5209	12.177	0.26838
80.5172	1.52204	12.1886	0.26859
80.5924	1.52335	12.2011	0.26879
80.6627	1.52461	12.2135	0.26899
80.7294	1.52574	12.2243	0.2692
80.7997	1.52681	12.2359	0.2694
80.8736	1.52799	12.2475	0.26964
80.9537	1.5292	12.2591	0.26977
81.0337	1.53044	12.2699	0.27001
81.1137	1.53164	12.2815	0.27021
81.1877	1.533	12.2939	0.27041
81.2568	1.53424	12.3056	0.2706
81.3271	1.53534	12.3172	0.27086
81.395	1.53647	12.3271	0.27103
81.4701	1.53767	12.3379	0.27126
81.5526	1.53887	12.3487	0.27144
81.635	1.54002	12.3603	0.27164
81.7114	1.54131	12.3719	0.27186
81.7854	1.54265	12.3835	0.27208
81.8557	1.54377	12.3951	0.27229
81.9236	1.54494	12.4067	0.27248
81.9939	1.54608	12.4175	0.27271
82.0703	1.54723	12.4283	0.27294
82.1515	1.5484	12.4383	0.27311
82.2327	1.54961	12.449	0.27334
82.3115	1.55091	12.4606	0.27356
82.3855	1.55216	12.4731	0.27376
82.4546	1.55339	12.4847	0.27396
82.5237	1.55454	12.4963	0.2742
82.5952	1.55567	12.5071	0.27439
82.6704	1.5568	12.517	0.2746
82.7504	1.55797	12.5278	0.27478
82.8316	1.55921	12.5394	0.27502
82.9093	1.56048	12.551	0.27524
82.9832	1.56179	12.5626	0.27541
83.0547	1.56295	12.5742	0.27561
83.1238	1.56415	12.5859	0.27584
83.1929	1.56535	12.5967	0.27604
83.2681	1.56647	12.6066	0.27627
83.3481	1.5677	12.6174	0.27647
83.4269	1.56891	12.6282	0.27668
83.5033	1.57008	12.6398	0.2769
83.5785	1.57131	12.6506	0.2771
83.6488	1.57254	12.6622	0.27732
83.7179	1.5738	12.6729	0.27755
83.7882	1.57484	12.6846	0.27776
83.8646	1.57601	12.6962	0.27796
83.9434	1.5772	12.7078	0.27817
84.0246	1.57846	12.7194	0.27839
84.1034	1.57967	12.7318	0.27858
84.1786	1.58088	12.7443	0.27879
84.2502	1.58221	12.7559	0.27899
84.3193	1.5833	12.7683	0.27921
84.3884	1.58441	12.7791	0.27943
84.4623	1.58564	12.7899	0.27964
84.5435	1.58692	12.8015	0.27984
84.6236	1.58816	12.8123	0.28004
84.7012	1.58936	12.8239	0.28025
84.7763	1.59062	12.8355	0.28046
84.8466	1.59184	12.8471	0.28064
84.9145	1.59299	12.8587	0.28086
84.9849	1.59408	12.8695	0.28109
85.0612	1.59528	12.8803	0.2813
85.1425	1.59646	12.8911	0.2815
85.2237	1.59765	12.9027	0.2817
85.3025	1.59889	12.9151	0.28192
85.3752	1.60016	12.9259	0.28213
85.4444	1.6014	12.9375	0.28234
85.5147	1.60246	12.9491	0.28258
85.585	1.60361	12.9599	0.2828
85.6602	1.60487	12.9715	0.28301
85.7402	1.60606	12.9831	0.28321
85.8214	1.60718	12.9947	0.28339
85.8978	1.60847	13.0055	0.28361
85.9705	1.60979	13.0171	0.28383
86.0409	1.61092	13.0287	0.28401
86.1112	1.61203	13.0395	0.28423
86.1803	1.61321	13.0503	0.28444
86.2554	1.61434	13.0611	0.28465
86.3379	1.61546	13.071	0.28484
86.4179	1.61668	13.0818	0.28505
86.4979	1.61792	13.0934	0.28527
86.5731	1.6192	13.105	0.28548
86.6434	1.62038	13.1158	0.28565
86.7101	1.62158	13.1266	0.28588
86.7792	1.62274	13.1382	0.28607
86.8531	1.62386	13.149	0.28631
86.932	1.62507	13.1598	0.28651
87.0132	1.62631	13.1714	0.28673
87.092	1.62758	13.183	0.28692
87.1659	1.62887	13.1946	0.2871
87.2375	1.63007	13.207	0.2873
87.3066	1.63122	13.2178	0.2875
87.3757	1.63238	13.2286	0.28772
87.4509	1.63348	13.2394	0.28792
87.5333	1.63466	13.251	0.28809
87.6145	1.63591	13.2626	0.28834
87.6921	1.63715	13.275	0.28851
87.7661	1.63829	13.2858	0.28874
87.8376	1.63952	13.2983	0.28895
87.9055	1.64069	13.3099	0.28916
87.9746	1.64177	13.3215	0.28936
88.051	1.64287	13.3331	0.28958
88.1322	1.64406	13.3439	0.28976
88.2122	1.64533	13.3546	0.28996
88.291	1.64649	13.3671	0.29017
88.365	1.64771	13.3787	0.29037
88.4341	1.64899	13.3911	0.29057
88.5032	1.65011	13.4019	0.29079
88.5747	1.65122	13.4127	0.291
88.6499	1.65238	13.4243	0.29119
88.7299	1.65364	13.4351	0.2914
88.8112	1.65478	13.4459	0.2916
88.8888	1.656	13.4575	0.29179
88.9627	1.65724	13.4699	0.29199
89.0342	1.65844	13.4815	0.29219
89.1034	1.65957	13.4931	0.2924
89.1712	1.66065	13.5039	0.2926
89.2464	1.66182	13.5155	0.29282
89.3276	1.66301	13.5255	0.29302
89.4077	1.66421	13.5363	0.29323
89.484	1.66547	13.5471	0.29344
89.5592	1.66673	13.5578	0.29367
89.6295	1.66801	13.5694	0.29388
89.6974	1.66918	13.5811	0.2941
89.7677	1.67031	13.5927	0.2943
89.8441	1.67149	13.6035	0.29451
89.9229	1.67267	13.6142	0.29471
90.0029	1.67385	13.625	0.29489
90.083	1.67514	13.6366	0.29511
90.1581	1.67642	13.6491	0.29531
90.2297	1.67763	13.6607	0.29553
90.2976	1.67872	13.6715	0.29578
90.3679	1.67989	13.6822	0.29598
90.4418	1.68105	13.693	0.29619
90.5218	1.68228	13.7038	0.29641
90.6043	1.68352	13.7146	0.2966
90.6819	1.68478	13.7254	0.29682
90.7558	1.68601	13.737	0.29702
90.8261	1.68717	13.7477	0.29723
90.8953	1.68839	13.7594	0.29742
90.9644	1.68958	13.771	0.29761
91.042	1.6907	13.7818	0.29784
91.1232	1.69189	13.7934	0.29804
91.2044	1.69311	13.805	0.29821
91.282	1.69435	13.8174	0.29841
91.3547	1.69553	13.8299	0.2986
91.4263	1.69673	13.8423	0.29882
91.4954	1.69797	13.8547	0.29903
91.5657	1.69907	13.8655	0.29922
91.6409	1.70021	13.8771	0.29941
91.7197	1.70147	13.8879	0.29961
91.7997	1.70275	13.8995	0.2998
91.8773	1.70394	13.9111	0.3
91.95	1.70517	13.9227	0.30021
92.0216	1.70637	13.9344	0.3004
92.0919	1.70756	13.946	0.30061
92.161	1.70862	13.9567	0.30081
92.2362	1.70977	13.9667	0.30102
92.3174	1.71102	13.9775	0.3012
92.3986	1.71229	13.9883	0.30139
92.4762	1.71356	13.9999	0.30158
92.5514	1.71476	14.0107	0.30177
92.6217	1.71609	14.0231	0.30198
92.6896	1.71722	14.0347	0.3022
92.7587	1.71829	14.0463	0.30237
92.8339	1.71943	14.0579	0.30256
92.9115	1.72071	14.0687	0.30277
92.9927	1.7219	14.0795	0.30299
93.0727	1.7231	14.0903	0.30319
93.1467	1.72438	14.1019	0.30336
93.217	1.72566	14.1143	0.30355
93.2861	1.72677	14.1251	0.30378
93.3552	1.72787	14.1359	0.30398
93.4304	1.72908	14.1458	0.30415
93.5128	1.73028	14.1566	0.30433
93.5952	1.7315	14.1674	0.30453
93.6716	1.73274	14.179	0.30468
93.7456	1.73408	14.1906	0.30492
93.8171	1.73527	14.2022	0.30525
93.885	1.73641	14.213	0.30525
93.9541	1.73757	14.2238	0.30557
94.0317	1.73876	14.2337	0.30573
94.1117	1.73995	14.2445	0.30596
94.1917	1.74113	14.2561	0.30612
94.2706	1.74234	14.2677	0.30632
94.3445	1.74366	14.2794	0.30649
94.4136	1.74494	14.2918	0.30671
94.4815	1.74599	14.3026	0.30694
94.5542	1.74715	14.3142	0.30709
94.6294	1.7483	14.325	0.30733
94.7107	1.74947	14.3374	0.30753
94.7919	1.75069	14.3482	0.30773
94.8695	1.75195	14.3606	0.30793
94.9422	1.75321	14.3731	0.30817
95.0137	1.75436	14.3855	0.30833
95.0828	1.75553	14.3971	0.30856
95.152	1.7567	14.4087	0.30875
95.2283	1.75784	14.4195	0.30895
95.3084	1.75899	14.4303	0.30912
95.3872	1.76024	14.4419	0.30935
95.4623	1.76156	14.4527	0.30954
95.5375	1.76278	14.4651	0.30972
95.609	1.764	14.4759	0.30994
95.6781	1.76519	14.4875	0.31014
95.7485	1.76634	14.4983	0.31034
95.8236	1.76742	14.5091	0.31052
95.9024	1.76863	14.5199	0.3107
95.9836	1.76988	14.5315	0.31091
96.0637	1.7711	14.5439	0.31113
96.1376	1.77233	14.5564	0.31133
96.2079	1.77355	14.5688	0.31151
96.2783	1.77474	14.5796	0.31173
96.3486	1.77584	14.5904	0.31194
96.4225	1.77695	14.6003	0.31215
96.5038	1.7782	14.6111	0.31235
96.585	1.77947	14.6219	0.31253
96.6614	1.78069	14.6326	0.31273
96.7353	1.78192	14.6442	0.31293
96.8056	1.78319	14.6559	0.31313
96.8735	1.78435	14.6675	0.31332
96.9439	1.78545	14.6774	0.31352
97.0215	1.78656	14.6882	0.31372
97.1039	1.78784	14.699	0.31392
97.1839	1.78898	14.7098	0.31413
97.2615	1.79022	14.7214	0.31434
97.3355	1.79152	14.7338	0.31454
97.4058	1.79281	14.7446	0.31474
97.4749	1.79394	14.7562	0.31495
97.5452	1.79503	14.7678	0.31517
97.6204	1.79628	14.7778	0.31537
97.7004	1.79749	14.7886	0.31555
97.7804	1.79867	14.7993	0.31577
97.8568	1.79998	14.811	0.31596
97.9295	1.80131	14.8234	0.31615
98.0011	1.80255	14.835	0.31637
98.0714	1.80367	14.8466	0.31659
98.1405	1.80484	14.8574	0.31678
98.2169	1.80607	14.869	0.31697
98.2981	1.80721	14.8798	0.31718
98.3769	1.80844	14.8914	0.31739
98.4557	1.80973	14.903	0.31759
98.5309	1.81104	14.9154	0.31778
98.6012	1.81227	14.9271	0.31798
98.6691	1.81338	14.9395	0.31818
98.7394	1.81454	14.9511	0.31839
98.8134	1.81568	14.9619	0.31859
98.8922	1.81684	14.9735	0.31878
98.9722	1.81817	14.9851	0.31898
99.0522	1.81953	14.9967	0.31919
99.1262	1.82078	15.0092	0.3194
99.1977	1.822	15.0208	0.31959
99.2668	1.82322	15.0324	0.31978
99.3347	1.82439	15.0432	0.32
99.4099	1.82556	15.0531	0.32021
99.4923	1.82671	15.0639	0.32041
99.5747	1.82797	15.0747	0.3206
99.6511	1.82933	15.0863	0.3208
99.7263	1.83055	15.0979	0.32098
99.7966	1.83174	15.1095	0.32118
99.8645	1.833	15.122	0.32137
99.9336	1.8341	15.1327	0.32157
100.01	1.83523	15.1427	0.32177
100.091	1.83644	15.1535	0.32197
100.171	1.83766	15.1642	0.32218
100.25	1.8389	15.1759	0.32238
100.324	1.84016	15.1883	0.32258
100.393	1.84145	15.1999	0.32277
100.463	1.84267	15.2115	0.323
100.534	1.84379	15.2223	0.32319
100.609	1.84493	15.2331	0.32338
100.689	1.84625	15.2439	0.32357
100.771	1.84741	15.2546	0.32376
100.849	1.84867	15.2654	0.32397
100.922	1.85004	15.2779	0.32418
100.994	1.85132	15.2886	0.32436
101.064	1.85254	15.2994	0.32453
101.131	1.85363	15.311	0.32475
101.207	1.85479	15.3218	0.32494
101.288	1.85604	15.3318	0.32513
101.367	1.8573	15.3425	0.32533
101.443	1.85852	15.3533	0.32553
101.518	1.8598	15.3641	0.32572
101.589	1.8611	15.3757	0.32593
101.658	1.86221	15.3873	0.32614
101.728	1.8633	15.3989	0.32634
101.803	1.86453	15.4106	0.32654
101.883	1.8657	15.4222	0.32675
101.963	1.86697	15.4346	0.32694
102.043	1.86821	15.447	0.32714
102.117	1.86957	15.4587	0.32734
102.189	1.87083	15.4711	0.32755
102.258	1.87196	15.4835	0.32776
102.327	1.87312	15.4943	0.32795
102.402	1.87436	15.5059	0.32813
102.482	1.87556	15.5167	0.32832
102.563	1.8768	15.5275	0.32851
102.64	1.87816	15.5391	0.32874
102.715	1.87942	15.5507	0.32892
102.786	1.88062	15.5623	0.32911
102.855	1.88184	15.5731	0.32932
102.925	1.88303	15.5839	0.32953
103.002	1.88418	15.5947	0.32973
103.085	1.88534	15.6054	0.32993
103.163	1.88659	15.6171	0.3301
103.242	1.88791	15.6287	0.33032
103.315	1.88917	15.6403	0.33052
103.385	1.89045	15.6527	0.33073
103.454	1.89171	15.6643	0.33091
103.525	1.8929	15.6751	0.3311
103.6	1.89403	15.6867	0.33131
103.68	1.8952	15.6975	0.33151
103.761	1.89651	15.7083	0.33169
103.836	1.89779	15.7191	0.33189
103.91	1.89914	15.7307	0.33209
103.981	1.90037	15.7423	0.3323
104.051	1.90161	15.7539	0.33249
104.12	1.90282	15.7647	0.33269
104.195	1.90392	15.7755	0.33288
104.276	1.90517	15.7854	0.33308
104.358	1.90647	15.7962	0.33326
104.436	1.90771	15.8078	0.33347
104.513	1.90895	15.8194	0.33368
104.582	1.91027	15.831	0.33389
104.65	1.91149	15.8418	0.33407
104.719	1.91259	15.8534	0.33426
104.793	1.91369	15.8642	0.33445
104.872	1.91505	15.875	0.33465
104.952	1.91632	15.8858	0.33484
105.032	1.91752	15.8974	0.33504
105.106	1.91888	15.909	0.33524
105.177	1.92023	15.9206	0.33544
105.245	1.9214	15.9322	0.33567
105.314	1.92252	15.9438	0.33587
105.389	1.92376	15.9546	0.33606
105.472	1.92507	15.9662	0.33627
105.554	1.92629	15.9778	0.33645
105.632	1.92757	15.9902	0.33664
105.707	1.92889	16.0019	0.33685
105.777	1.93018	16.0135	0.33706
105.845	1.93138	16.0251	0.33724
105.914	1.93254	16.0367	0.33741
105.991	1.93377	16.0475	0.33761
106.072	1.93509	16.0583	0.33782
106.151	1.93634	16.069	0.33799
106.23	1.93763	16.0815	0.33818
106.304	1.93898	16.0931	0.33838
106.374	1.94023	16.1047	0.33857
106.443	1.94144	16.1171	0.33876
106.514	1.9426	16.1279	0.33894
106.59	1.94388	16.1387	0.33914
106.668	1.94507	16.1495	0.33933
106.751	1.94629	16.1611	0.33952
106.828	1.94769	16.1727	0.33973
106.902	1.94902	16.1851	0.33991
106.974	1.95028	16.1976	0.3401
107.043	1.95143	16.2084	0.34029
107.111	1.95265	16.2191	0.34047
107.186	1.9539	16.2299	0.34066
107.267	1.95515	16.2399	0.34085
107.347	1.95643	16.2507	0.34101
107.424	1.9578	16.2623	0.3412
107.498	1.95908	16.2731	0.3414
107.569	1.96034	16.2847	0.34161
107.637	1.9616	16.2963	0.34177
107.707	1.96281	16.3071	0.34197
107.784	1.96394	16.3178	0.34217
107.864	1.96517	16.3286	0.34236
107.943	1.96647	16.3394	0.34253
108.023	1.96772	16.3518	0.34273
108.097	1.96905	16.3643	0.34292
108.168	1.9703	16.3751	0.34313
108.237	1.97153	16.3858	0.34332
108.306	1.9727	16.3974	0.34352
108.38	1.97389	16.4074	0.34372
108.462	1.97515	16.4182	0.34393
108.544	1.97644	16.429	0.34411
108.622	1.97771	16.4398	0.34433
108.696	1.97901	16.4514	0.3445
108.766	1.98039	16.463	0.34468
108.835	1.98165	16.4737	0.34489
108.904	1.98285	16.4854	0.34511
108.982	1.98408	16.4961	0.34526
109.064	1.98539	16.5086	0.34545
109.144	1.98672	16.5194	0.3456
109.222	1.98797	16.531	0.34579
109.294	1.98926	16.5434	0.346
109.366	1.99067	16.5558	0.3462
109.435	1.99189	16.5683	0.34638
109.505	1.99299	16.5799	0.34658
109.579	1.99431	16.5915	0.34675
109.659	1.99559	16.6023	0.34696
109.739	1.99689	16.6131	0.34715
109.816	1.99815	16.6247	0.34733
109.889	1.99955	16.6363	0.34751
109.96	2.00076	16.6487	0.34771
110.03	2.00191	16.6604	0.34792
110.1	2.00311	16.6711	0.3481
110.175	2.00437	16.6819	0.34827
110.256	2.00565	16.6927	0.34845
110.337	2.00692	16.7035	0.34864
110.416	2.00825	16.7151	0.34882
110.491	2.00961	16.7267	0.34901
110.563	2.01086	16.7383	0.34918
110.629	2.01209	16.7499	0.34938
110.7	2.0133	16.7607	0.34958
110.772	2.01457	16.7715	0.34975
110.851	2.01586	16.7823	0.34995
110.932	2.0171	16.7939	0.35013
111.012	2.01847	16.8055	0.35032
111.086	2.01983	16.8171	0.35051
111.158	2.02104	16.8287	0.35072
111.227	2.0222	16.8403	0.35094
111.295	2.02349	16.8511	0.3511
111.37	2.02467	16.861	0.35127
111.451	2.02587	16.8718	0.35148
111.535	2.02723	16.8826	0.35168
111.611	2.02867	16.8942	0.35188
111.685	2.02998	16.9058	0.35205
111.757	2.03124	16.9174	0.35225
111.825	2.03248	16.9282	0.35246
111.894	2.03378	16.939	0.35267
111.97	2.03492	16.9489	0.35286
112.051	2.03613	16.9597	0.35306
112.13	2.03753	16.9705	0.35326
112.209	2.03878	16.9821	0.35345
112.283	2.0401	16.9937	0.35363
112.353	2.04153	17.0053	0.35382
112.422	2.04291	17.017	0.35401
112.494	2.04401	17.0286	0.35419
112.569	2.0452	17.0402	0.3544
112.649	2.04641	17.0518	0.35458
112.73	2.04773	17.0634	0.35477
112.808	2.04903	17.0758	0.35494
112.882	2.05027	17.0875	0.35514
112.953	2.05164	17.0999	0.35532
113.023	2.05286	17.1123	0.35553
113.09	2.05404	17.1231	0.35574
113.167	2.05524	17.1347	0.35592
113.247	2.05658	17.1455	0.3561
113.326	2.05794	17.1563	0.3563
113.402	2.0592	17.1671	0.35649
113.477	2.06055	17.1795	0.35667
113.549	2.06192	17.1911	0.35686
113.617	2.06316	17.2019	0.35706
113.688	2.06428	17.2127	0.35726
113.765	2.06552	17.2243	0.35744
113.843	2.06687	17.2351	0.35762
113.923	2.0681	17.2475	0.35781
114.003	2.06942	17.2583	0.35799
114.079	2.07084	17.2707	0.35819
114.149	2.07213	17.2832	0.35836
114.218	2.07335	17.2948	0.35858
114.287	2.07445	17.3056	0.35879
114.361	2.07576	17.3155	0.35897
114.442	2.07708	17.3263	0.35917
114.525	2.07827	17.3371	0.35937
114.601	2.07962	17.3479	0.35956
114.675	2.081	17.3603	0.35977
114.747	2.08226	17.3719	0.35995
114.814	2.08353	17.3827	0.36014
114.885	2.08479	17.3935	0.36034
114.961	2.08608	17.4034	0.36054
115.042	2.08731	17.4142	0.36073
115.124	2.08861	17.425	0.36091
115.201	2.08995	17.4366	0.36111
115.275	2.09133	17.4482	0.3613
115.344	2.09261	17.4598	0.36148
115.413	2.0939	17.4706	0.36168
115.484	2.09516	17.4814	0.36185
115.559	2.09637	17.493	0.36206
115.64	2.09761	17.5038	0.36227
115.72	2.09894	17.5146	0.36239
115.797	2.10028	17.5262	0.36263
115.869	2.1017	17.537	0.36283
115.941	2.10298	17.5494	0.36301
116.01	2.10425	17.561	0.36322
116.079	2.10556	17.5726	0.3634
116.155	2.10678	17.5842	0.3636
116.237	2.10803	17.595	0.36379
116.317	2.10942	17.6058	0.36397
116.395	2.11076	17.6182	0.36414
116.472	2.11199	17.6298	0.36435
116.541	2.11335	17.6423	0.36455
116.609	2.11464	17.6547	0.36473
116.678	2.11584	17.6655	0.36493
116.752	2.11708	17.6771	0.36512
116.832	2.11836	17.6879	0.3653
116.913	2.1197	17.6995	0.36551
116.993	2.12105	17.7111	0.36572
117.066	2.12232	17.7227	0.36589
117.137	2.12377	17.7352	0.36606
117.205	2.12498	17.7459	0.36626
117.274	2.12618	17.7567	0.36647
117.35	2.12744	17.7675	0.36666
117.432	2.12871	17.7783	0.36684
117.514	2.13004	17.7899	0.367
117.591	2.13135	17.8007	0.36721
117.666	2.13273	17.8131	0.3674
117.736	2.13408	17.8247	0.36759
117.804	2.13523	17.8363	0.36776
117.875	2.13645	17.8463	0.36798
117.951	2.13772	17.8579	0.36817
118.031	2.13903	17.8687	0.36836
118.112	2.14033	17.8795	0.36853
118.191	2.14166	17.8911	0.36872
118.264	2.14307	17.9018	0.36894
118.333	2.1444	17.9143	0.36909
118.402	2.14566	17.9251	0.36935
118.473	2.14683	17.9358	0.36953
118.549	2.14819	17.9475	0.36972
118.63	2.14947	17.9582	0.3699
118.711	2.15072	17.969	0.37012
118.789	2.1521	17.9806	0.37029
118.861	2.15358	17.9914	0.37051
118.933	2.15485	18.0039	0.37066
119.002	2.15607	18.0146	0.37087
119.07	2.15732	18.0263	0.37105
119.146	2.15856	18.0362	0.37125
119.228	2.15983	18.047	0.37144
119.305	2.16117	18.0578	0.3716
119.383	2.16253	18.0685	0.37181
119.458	2.16391	18.0802	0.37201
119.528	2.16516	18.0918	0.37218
119.597	2.1664	18.1026	0.37239
119.669	2.16765	18.1142	0.37255
119.744	2.16886	18.1258	0.37276
119.824	2.1701	18.1374	0.37294
119.903	2.17146	18.149	0.37311
119.982	2.17283	18.1614	0.37329
120.057	2.1742	18.173	0.37349
120.128	2.17552	18.1855	0.37368
120.198	2.17682	18.1971	0.37391
120.268	2.17808	18.2087	0.37406
120.342	2.17932	18.2195	0.37426
120.423	2.18055	18.2303	0.37447
120.504	2.18196	18.2411	0.37466
120.579	2.18336	18.2535	0.37485
120.655	2.1846	18.2651	0.37505
120.725	2.18594	18.2767	0.37523
120.794	2.18716	18.2883	0.37543
120.864	2.1884	18.2991	0.37561
120.941	2.1897	18.3099	0.37582
121.022	2.19098	18.3207	0.37601
121.102	2.19235	18.3323	0.37618
121.181	2.19361	18.3439	0.37636
121.255	2.19494	18.3563	0.37657
121.325	2.19636	18.3688	0.37678
121.394	2.19759	18.3795	0.37696
121.464	2.19875	18.3903	0.37714
121.538	2.20002	18.4019	0.37735
121.62	2.20136	18.4127	0.37752
121.7	2.20259	18.4235	0.3777
121.776	2.20398	18.4351	0.3779
121.849	2.20543	18.4467	0.37806
121.92	2.20672	18.4583	0.37827
121.989	2.20789	18.4699	0.37846
122.059	2.20906	18.4799	0.37866
122.135	2.21035	18.4907	0.37884
122.216	2.21167	18.5006	0.37903
122.296	2.2129	18.5114	0.37923
122.375	2.21426	18.5222	0.37943
122.451	2.21574	18.5338	0.37964
122.522	2.21699	18.5446	0.37983
122.59	2.21828	18.5554	0.38
122.659	2.21948	18.567	0.3802
122.734	2.22075	18.5778	0.3804
122.813	2.22211	18.5894	0.38061
122.893	2.22335	18.601	0.38078
122.971	2.22471	18.6126	0.38092
123.047	2.22612	18.6242	0.38112
123.117	2.22735	18.6358	0.38133
123.185	2.22853	18.6466	0.38153
123.255	2.2299	18.6582	0.38174
123.33	2.23112	18.669	0.3819
123.413	2.23237	18.6806	0.3821
123.494	2.2337	18.6922	0.38227
123.572	2.2351	18.7038	0.38246
123.647	2.23649	18.7154	0.38265
123.717	2.23778	18.7279	0.38283
123.785	2.23913	18.7395	0.38302
123.854	2.24038	18.7511	0.38321
123.93	2.24165	18.7619	0.3834
124.012	2.2429	18.7726	0.3836
124.09	2.24438	18.7843	0.38379
124.168	2.24571	18.7959	0.38397
124.241	2.24701	18.8091	0.38419
124.311	2.24834	18.8208	0.38435
124.379	2.24963	18.8324	0.38455
124.452	2.25083	18.8423	0.38469
124.528	2.25204	18.8531	0.3849
124.609	2.25326	18.8639	0.38511
124.692	2.25459	18.8755	0.38532
124.769	2.256	18.8871	0.38549
124.842	2.25731	18.8995	0.38566
124.912	2.25866	18.9111	0.38586
124.982	2.25997	18.9228	0.38613
125.051	2.26116	18.9344	0.38626
125.126	2.26243	18.9443	0.38649
125.207	2.26376	18.9551	0.38666
125.286	2.26517	18.9659	0.38683
125.362	2.26648	18.9767	0.38701
125.437	2.26787	18.9883	0.38721
125.509	2.26933	18.9999	0.38741
125.577	2.2706	19.0115	0.38761
125.648	2.27175	19.0223	0.3878
125.724	2.27302	19.033	0.388
125.802	2.27441	19.0438	0.38818
125.882	2.27572	19.0554	0.38839
125.961	2.27704	19.0671	0.38856
126.036	2.27839	19.0787	0.38874
126.108	2.27975	19.0903	0.38898
126.177	2.28099	19.1011	0.38916
126.247	2.28221	19.1118	0.38934
126.321	2.28349	19.1226	0.38953
126.403	2.28489	19.1334	0.38973
126.484	2.28613	19.1442	0.38992
126.56	2.28739	19.155	0.3901
126.634	2.28893	19.1657	0.39028
126.706	2.2903	19.1765	0.39048
126.773	2.29152	19.189	0.39069
126.844	2.29281	19.2006	0.3909
126.921	2.29407	19.2114	0.39109
127.003	2.2954	19.2221	0.39127
127.083	2.29666	19.2338	0.39147
127.16	2.29801	19.2462	0.39166
127.235	2.29942	19.2586	0.39183
127.306	2.3007	19.2711	0.39192
127.374	2.30193	19.2835	0.39217
127.444	2.3032	19.2951	0.3924
127.519	2.30442	19.3067	0.39259
127.599	2.30573	19.3175	0.39268
127.679	2.30703	19.3291	0.39286
127.756	2.30844	19.3399	0.39308
127.828	2.30989	19.3523	0.3933
127.9	2.31117	19.3639	0.39345
127.97	2.31239	19.3747	0.3936
128.039	2.31365	19.3855	0.39378
128.116	2.31492	19.3971	0.39397
128.197	2.31616	19.4079	0.39419
128.277	2.31755	19.4187	0.39436
128.354	2.31895	19.4295	0.39454
128.431	2.3203	19.4411	0.39472
128.501	2.32164	19.4535	0.39489
128.568	2.32295	19.4643	0.39511
128.638	2.32416	19.4759	0.39533
128.712	2.32538	19.4867	0.3955
128.791	2.32671	19.4983	0.39568
128.872	2.32808	19.5091	0.39585
128.952	2.3295	19.5207	0.39606
129.026	2.33082	19.5323	0.39627
129.096	2.33222	19.5431	0.39645
129.166	2.33347	19.5547	0.39665
129.235	2.33465	19.5655	0.39682
129.31	2.33597	19.5763	0.39702
129.391	2.33729	19.587	0.39724
129.473	2.33867	19.5978	0.39742
129.551	2.34004	19.6094	0.39761
129.625	2.34145	19.6202	0.3978
129.697	2.3428	19.631	0.39799
129.763	2.34408	19.6426	0.3982
129.834	2.34521	19.6534	0.39837
129.91	2.34638	19.6642	0.39856
129.991	2.34779	19.6749	0.39874
130.071	2.34909	19.6857	0.39891
130.149	2.35043	19.6973	0.3991
130.223	2.35185	19.709	0.39929
130.293	2.35326	19.7206	0.39947
130.362	2.35439	19.733	0.39964
130.434	2.35562	19.7446	0.39981
130.509	2.35693	19.7554	0.4
130.589	2.35831	19.767	0.40017
130.671	2.35953	19.7786	0.40035
130.748	2.36091	19.7902	0.40052
130.82	2.36244	19.8027	0.40069
130.892	2.36381	19.8151	0.4009
130.961	2.36505	19.8267	0.40107
131.03	2.36632	19.8383	0.40127
131.107	2.36762	19.8491	0.40145
131.187	2.36886	19.8599	0.40162
131.265	2.37018	19.8707	0.40182
131.342	2.37157	19.8823	0.40202
131.417	2.37302	19.8939	0.40221
131.488	2.37436	19.9063	0.40239
131.558	2.37555	19.9171	0.40255
131.628	2.37683	19.9279	0.40276
131.703	2.37811	19.9395	0.40298
131.783	2.37941	19.9503	0.40317
131.863	2.38069	19.9611	0.40334
131.942	2.38223	19.9735	0.40352
132.016	2.38362	19.9851	0.40371
132.087	2.38494	19.9976	0.40392
132.156	2.38618	20.0092	0.4041
132.227	2.38741	20.0191	0.40429
132.301	2.38873	20.0299	0.40445
132.382	2.39003	20.0407	0.40462
132.463	2.3914	20.0515	0.40481
132.54	2.39284	20.0622	0.40501
132.614	2.39419	20.0739	0.40521
132.685	2.3955	20.0855	0.40537
132.753	2.39687	20.0963	0.40556
132.823	2.39807	20.107	0.40575
132.9	2.39922	20.1186	0.40594
132.982	2.40057	20.1286	0.40613
133.062	2.40194	20.1394	0.40629
133.141	2.40336	20.151	0.40647
133.215	2.40467	20.1626	0.40667
133.284	2.40611	20.1742	0.40686
133.354	2.40741	20.1858	0.40707
133.425	2.40859	20.1974	0.40725
133.499	2.40987	20.2082	0.40741
133.58	2.41128	20.2182	0.40761
133.66	2.41262	20.2298	0.40779
133.736	2.414	20.2414	0.40798
133.809	2.41544	20.2522	0.40816
133.881	2.41689	20.2646	0.40836
133.95	2.41816	20.2754	0.40856
134.019	2.41938	20.287	0.40876
134.095	2.42064	20.2986	0.40897
134.176	2.42198	20.3102	0.40913
134.256	2.42334	20.321	0.4093
134.335	2.42472	20.3326	0.40952
134.412	2.42616	20.3451	0.40971
134.481	2.42761	20.3575	0.40991
134.549	2.42883	20.3699	0.4101
134.619	2.43009	20.3807	0.41026
134.693	2.43135	20.3923	0.41046
134.773	2.43272	20.4031	0.41064
134.853	2.43403	20.4147	0.41082
134.932	2.43545	20.4263	0.411
135.004	2.43694	20.4388	0.41118
135.076	2.43834	20.4504	0.4114
135.144	2.43954	20.4611	0.41161
135.214	2.44086	20.4719	0.41177
135.289	2.44212	20.4827	0.41199
135.372	2.44342	20.4935	0.41218
135.453	2.44479	20.5051	0.41239
135.531	2.44622	20.5159	0.41257
135.606	2.44765	20.5283	0.41278
135.676	2.44894	20.5399	0.41298
135.744	2.45029	20.5507	0.41315
135.813	2.45158	20.5615	0.41335
135.889	2.45281	20.5723	0.41358
135.969	2.45415	20.5831	0.41376
136.051	2.45552	20.5938	0.41393
136.13	2.45704	20.6055	0.41411
136.203	2.45845	20.6171	0.41432
136.273	2.45988	20.6295	0.41453
136.342	2.46116	20.6403	0.4147
136.412	2.46231	20.6511	0.41487
136.487	2.46353	20.6627	0.41507
136.568	2.46488	20.6735	0.41527
136.651	2.46629	20.6842	0.41548
136.727	2.46766	20.695	0.41566
136.801	2.46907	20.7066	0.41584
136.873	2.47037	20.7183	0.41605
136.941	2.47176	20.7299	0.41623
137.01	2.473	20.7406	0.41644
137.085	2.47425	20.7506	0.41662
137.165	2.47557	20.7614	0.41681
137.245	2.47704	20.7721	0.417
137.322	2.47846	20.7829	0.41721
137.396	2.47984	20.7945	0.41741
137.468	2.48127	20.8053	0.41759
137.537	2.48261	20.8178	0.41776
137.607	2.48386	20.8294	0.41793
137.684	2.48511	20.841	0.41814
137.764	2.48652	20.8526	0.41835
137.845	2.48791	20.8642	0.41853
137.924	2.48927	20.8758	0.41868
137.998	2.49071	20.8883	0.41887
138.068	2.49215	20.9007	0.41908
138.137	2.4934	20.9123	0.41928
138.208	2.49465	20.9239	0.41946
138.281	2.49597	20.9347	0.41963
138.363	2.4973	20.9455	0.41981
138.443	2.49868	20.9571	0.41999
138.519	2.49999	20.9679	0.42021
138.594	2.50153	20.9803	0.42035
138.666	2.50292	20.9911	0.42054
138.734	2.50418	21.0027	0.42073
138.803	2.50544	21.0135	0.42092
138.879	2.50681	21.0243	0.42112
138.962	2.50813	21.035	0.4213
139.043	2.50946	21.0458	0.42145
139.122	2.51085	21.0583	0.42166
139.194	2.51233	21.0699	0.42184
139.265	2.51371	21.0815	0.42204
139.333	2.51504	21.0931	0.42223
139.403	2.51625	21.1047	0.4224
139.477	2.5176	21.1155	0.42259
139.557	2.51886	21.1263	0.42281
139.638	2.52025	21.1371	0.42299
139.715	2.52176	21.1487	0.42316
139.788	2.52331	21.1603	0.4233
139.86	2.52457	21.1719	0.42353
139.93	2.52587	21.1843	0.42373
139.998	2.52723	21.1951	0.42393
140.075	2.52852	21.2051	0.42409
140.156	2.52984	21.2158	0.42428
140.237	2.53119	21.2266	0.42449
140.316	2.53274	21.2382	0.42468
140.391	2.53419	21.249	0.42487
140.46	2.53556	21.2606	0.42505
140.528	2.53705	21.2722	0.42521
140.598	2.53835	21.283	0.42541
140.674	2.53937	21.2938	0.42561
140.752	2.54097	21.3054	0.4258
140.832	2.54245	21.3162	0.42598
140.911	2.54374	21.3278	0.42614
140.985	2.54523	21.3386	0.42633
141.055	2.54661	21.351	0.42656
141.125	2.54805	21.3618	0.42675
141.194	2.54928	21.3734	0.42693
141.269	2.55061	21.3842	0.42709
141.351	2.55186	21.395	0.42729
141.434	2.55334	21.4074	0.4275
141.511	2.55475	21.419	0.42768
141.585	2.5561	21.4306	0.42784
141.656	2.55759	21.4431	0.42805
141.723	2.55898	21.4547	0.42825
141.794	2.56021	21.4655	0.42844
141.87	2.56158	21.4771	0.42862
141.95	2.56289	21.4879	0.42879
142.03	2.56444	21.4986	0.42897
142.109	2.56582	21.5094	0.42916
142.183	2.56724	21.5219	0.42938
142.253	2.56881	21.5335	0.4296
142.321	2.57006	21.5459	0.42977
142.393	2.57131	21.5567	0.42993
142.468	2.57271	21.5683	0.43014
142.548	2.57405	21.5791	0.43034
142.629	2.57539	21.5907	0.43051
142.708	2.57681	21.6023	0.43066
142.781	2.5783	21.6148	0.43083
142.852	2.57972	21.6264	0.43102
142.921	2.58097	21.638	0.43123
142.99	2.58225	21.6496	0.43143
143.066	2.5836	21.6595	0.4316
143.147	2.58496	21.6703	0.43176
143.224	2.58627	21.6803	0.43196
143.301	2.58776	21.6919	0.43216
143.376	2.58926	21.7035	0.43234
143.446	2.59067	21.7143	0.43252
143.515	2.59194	21.725	0.43269
143.586	2.59326	21.7367	0.43288
143.662	2.59457	21.7474	0.43307
143.742	2.59596	21.7582	0.43325
143.822	2.59727	21.769	0.43343
143.901	2.59877	21.7806	0.43362
143.976	2.60028	21.7922	0.43379
144.048	2.60161	21.8047	0.434
144.118	2.60294	21.8163	0.43421
144.187	2.60436	21.8262	0.43438
144.261	2.60562	21.837	0.43454
144.341	2.60703	21.8478	0.43473
144.423	2.60842	21.8586	0.43493
144.5	2.60997	21.8694	0.43512
144.574	2.61141	21.881	0.4353
144.645	2.61272	21.8917	0.43549
144.713	2.61406	21.9033	0.43569
144.784	2.61545	21.915	0.43592
144.861	2.6167	21.9266	0.43613
144.942	2.61816	21.9374	0.4363
145.022	2.61955	21.949	0.43646
145.1	2.621	21.9606	0.43667
145.174	2.62236	21.9722	0.43686
145.244	2.62382	21.9855	0.43705
145.312	2.62522	21.9979	0.43721
145.382	2.62654	22.0095	0.43742
145.458	2.62785	22.0211	0.43762
145.538	2.62928	22.0319	0.43782
145.619	2.63074	22.0427	0.43801
145.695	2.63219	22.0543	0.43817
145.768	2.63365	22.0667	0.43831
145.84	2.63512	22.0783	0.43851
145.91	2.63657	22.09	0.43871
145.979	2.63786	22.1007	0.43893
146.055	2.63917	22.1107	0.43909
146.137	2.6406	22.1215	0.43925
146.217	2.64199	22.1331	0.43948
146.294	2.64346	22.1447	0.43967
146.369	2.64485	22.1563	0.43985
146.441	2.64636	22.1687	0.44004
146.508	2.64765	22.1795	0.44025
146.578	2.6489	22.1903	0.44045
146.652	2.65029	22.2019	0.44064
146.731	2.6518	22.2127	0.44084
146.811	2.65317	22.2235	0.44099
146.892	2.65459	22.2351	0.44116
146.966	2.65608	22.2467	0.44135
147.036	2.65752	22.2583	0.44156
147.105	2.65883	22.2699	0.44173
147.173	2.66013	22.2807	0.44193
147.248	2.66162	22.2915	0.4421
147.331	2.66293	22.3014	0.44229
147.413	2.66435	22.3122	0.44248
147.49	2.66588	22.3238	0.44267
147.565	2.66742	22.3354	0.44286
147.636	2.66879	22.347	0.44301
147.703	2.67014	22.3578	0.44322
147.773	2.67149	22.3686	0.44346
147.85	2.67282	22.3794	0.44365
147.93	2.67421	22.3902	0.44384
148.011	2.67562	22.401	0.44402
148.09	2.67708	22.4117	0.44421
148.164	2.67865	22.4233	0.44441
148.233	2.68	22.4358	0.44461
148.302	2.6813	22.4466	0.4448
148.372	2.68267	22.4582	0.44498
148.447	2.68398	22.4698	0.44517
148.529	2.68537	22.4814	0.44536
148.61	2.68684	22.4938	0.44554
148.687	2.68837	22.5054	0.44572
148.76	2.6899	22.5179	0.4459
148.832	2.69134	22.5303	0.44609
148.901	2.69275	22.5428	0.44628
148.97	2.6941	22.5536	0.44647
149.045	2.69536	22.5635	0.44665
149.126	2.69676	22.5743	0.44681
149.205	2.69827	22.5851	0.447
[truncated: 120,104 more rows]

## Sheet: Supplementary Fig. 31b
Relative humidity	Conductivity (S m-1)
0.6	0.11
0.2	0.000201
0.6	0.106

## Sheet: Supplementary Fig. 31c
	RH 80%							RH 60%							RH 20%
Time (day)	Conductivity (S m-1)	Error bar	Data 1	Data 2	Data 3		Time (day)	Conductivity (S m-1)	Error bar	Data 1	Data 2	Data 3		Time (day)	Conductivity (S m-1)	Error bar	Data 1	Data 2	Data 3
0	1.54	0.33	1.86	1.54	1.21		0	0.113	0.027	0.137	0.118	0.084		0	0.00021	4e-05	0.00025	0.00021	0.00017
1	1.47	0.26	1.46	1.73	1.22		1	0.111	0.02	0.091	0.111	0.131		1	0.0002	5.2e-05	0.000252	0.0002	0.000148
2	1.58	0.28	1.87	1.31	1.57		2	0.106	0.027	0.133	0.104	0.08		2	0.0002	3.5e-05	0.000228	0.0002	0.000158
3	1.61	0.12	1.49	1.62	1.73		3	0.107	0.027	0.107	0.08	0.133		3	0.00021	5e-05	0.00021	0.00026	0.00016
4	1.58	0.32	1.26	1.89	1.58		4	0.112	0.03	0.0825	0.111	0.142		4	0.00023	5e-05	0.00023	0.00018	0.00028
5	1.59	0.12	1.48	1.71	1.59		5	0.109	0.018	0.109	0.127	0.091		5	0.00022	4e-05	0.000245	0.00023	0.00017
6	1.52	0.26	1.47	1.29	1.81		6	0.122	0.03	0.122	0.093	0.152		6	0.00023	3e-05	0.00023	0.00026	0.0002
7	1.49	0.22	1.71	1.49	1.28		7	0.118	0.03	0.145	0.092	0.118		7	0.00022	6e-05	0.00016	0.00028	0.00022
