# Supplementary material for: Fatigue-free artificial ionic skin toughened by self-healable elastic nanomesh
Source: Nat Commun. 2022 Jul 29;13:4411. doi: 10.1038/s41467-022-32140-3 (PMC9338060; doi:10.1038/s41467-022-32140-3)
Supplement: Supplementary file 7 — Source Data [file 41467_2022_32140_MOESM7_ESM.zip › Supplementary Figures/Source data Supplementary Fig. 32.xlsx]

## Sheet: Supplementary Fig. 32
Hybrid ionic skin		PU nanomesh
Temperature (oC)	Heat Flow (W/g)	Temperature (oC)	Heat Flow (W/g)
24.985	0.02408	24.983	0.02851
24.985	0.02367	24.981	0.02807
24.986	0.02327	24.982	0.02759
24.986	0.02277	24.982	0.02724
24.985	0.0223	24.982	0.02689
24.985	0.0221	24.981	0.02659
24.986	0.02184	24.982	0.02621
24.986	0.02159	24.982	0.026
24.985	0.02131	24.982	0.02586
24.985	0.02094	24.982	0.02556
24.985	0.02056	24.982	0.02531
24.985	0.02023	24.981	0.02498
24.986	0.01987	24.981	0.02454
24.985	0.01948	24.982	0.02405
24.985	0.01886	24.981	0.02338
24.985	0.01829	24.982	0.0228
24.985	0.01796	24.982	0.02223
24.985	0.01764	24.982	0.0216
24.986	0.01744	24.981	0.02116
24.984	0.01726	24.981	0.0209
24.986	0.01707	24.981	0.02062
24.985	0.01693	24.981	0.02021
24.985	0.01669	24.981	0.01985
24.985	0.0163	24.982	0.01959
24.984	0.01595	24.982	0.01935
24.985	0.01548	24.981	0.01903
24.985	0.01498	24.982	0.01878
24.985	0.01456	24.982	0.01856
24.985	0.01419	24.982	0.01832
24.985	0.01375	24.982	0.01804
24.985	0.01335	24.982	0.01775
24.984	0.0131	24.982	0.01747
24.985	0.01284	24.981	0.01713
24.984	0.01261	24.981	0.01685
24.985	0.01237	24.982	0.01654
24.985	0.01215	24.981	0.01622
24.984	0.01181	24.981	0.01586
24.985	0.01146	24.981	0.01555
24.985	0.01122	24.982	0.01523
24.984	0.01104	24.982	0.01488
24.985	0.0108	24.983	0.01456
24.984	0.0105	24.982	0.01431
24.984	0.01025	24.982	0.01405
24.984	0.01002	24.982	0.01378
24.985	0.0098	24.982	0.01347
24.985	0.00961	24.981	0.01312
24.984	0.0094	24.982	0.01275
24.984	0.00917	24.982	0.01244
24.984	0.00898	24.982	0.01218
24.984	0.00879	24.982	0.01197
24.984	0.00863	24.981	0.01171
24.985	0.00838	24.981	0.01149
24.984	0.00809	24.982	0.01127
24.985	0.00779	24.982	0.01103
24.984	0.00751	24.982	0.01088
24.985	0.00725	24.982	0.0107
24.985	0.00695	24.983	0.01051
24.986	0.00663	24.981	0.01034
24.986	0.0064	24.982	0.01015
24.985	0.00619	24.982	0.01
24.986	0.00599	24.982	0.00983
24.985	0.00582	24.981	0.00965
24.985	0.00563	24.982	0.00936
24.985	0.00549	24.982	0.0091
24.986	0.00535	24.983	0.00882
24.985	0.00523	24.983	0.00856
24.985	0.00512	24.981	0.00835
24.985	0.00498	24.983	0.00815
24.985	0.00487	24.983	0.00799
24.986	0.00478	24.982	0.00785
24.985	0.00466	24.982	0.00776
24.986	0.00453	24.983	0.0077
24.986	0.00438	24.983	0.00758
24.985	0.00418	24.982	0.00744
24.987	0.00395	24.983	0.00727
24.986	0.00377	24.983	0.00705
24.986	0.0036	24.984	0.00685
24.986	0.00344	24.983	0.00663
24.986	0.00331	24.983	0.00639
24.987	0.00319	24.983	0.00616
24.986	0.00307	24.984	0.006
24.986	0.00297	24.983	0.00584
24.986	0.00286	24.983	0.00569
24.987	0.00277	24.984	0.00557
24.987	0.0026	24.983	0.00545
24.986	0.00245	24.984	0.0053
24.987	0.00229	24.984	0.00512
24.986	0.00212	24.983	0.00493
24.986	0.0019	24.985	0.00474
24.987	0.00174	24.984	0.00456
24.986	0.00158	24.984	0.00439
24.987	0.00145	24.984	0.00424
24.987	0.00131	24.984	0.0041
24.988	0.00118	24.983	0.00398
24.987	0.00107	24.984	0.00389
24.987	0.000954488	24.984	0.00382
24.987	0.000865054	24.985	0.00374
24.988	0.00076818	24.985	0.00366
24.988	0.00065142	24.986	0.00357
24.988	0.000530675	24.985	0.00347
24.988	0.000405967	24.986	0.00336
24.988	0.000267898	24.986	0.00326
24.988	0.000162253	24.985	0.00315
24.989	4.17923e-05	24.986	0.00303
24.988	-7.38513e-05	24.986	0.00293
24.988	-0.000164099	24.985	0.00285
24.988	-0.000239736	24.986	0.0028
24.989	-0.000305648	24.985	0.0027
24.989	-0.000389919	24.985	0.00258
24.989	-0.000462793	24.985	0.00248
24.989	-0.000526862	24.985	0.00237
24.989	-0.000641331	24.986	0.00223
24.989	-0.000755582	24.986	0.00213
24.989	-0.000855037	24.986	0.00196
24.988	-0.000936707	24.986	0.00179
24.989	-0.00101	24.987	0.00167
24.989	-0.00108	24.987	0.00155
24.99	-0.00112	24.986	0.00145
24.99	-0.00117	24.986	0.00137
24.989	-0.00122	24.987	0.0013
24.99	-0.00125	24.986	0.00123
24.991	-0.00128	24.987	0.00117
24.99	-0.00134	24.988	0.0011
24.991	-0.0014	24.987	0.00105
24.989	-0.00149	24.987	0.000996263
24.99	-0.00159	24.988	0.000940537
24.99	-0.00172	24.987	0.000884798
24.991	-0.00185	24.987	0.000828585
24.991	-0.00194	24.987	0.000782381
24.991	-0.00203	24.988	0.00074083
24.991	-0.00211	24.987	0.000724844
24.992	-0.00215	24.989	0.000700418
24.991	-0.00218	24.988	0.000668764
24.991	-0.00221	24.988	0.000622649
24.99	-0.00223	24.987	0.000567109
24.991	-0.00226	24.988	0.000486157
24.99	-0.00229	24.989	0.000403236
24.991	-0.00233	24.989	0.000332759
24.991	-0.00236	24.988	0.000263078
24.992	-0.0024	24.989	0.000202023
24.991	-0.00243	24.989	0.000148601
24.992	-0.00248	24.989	0.000116218
24.992	-0.00255	24.989	6.89468e-05
24.992	-0.00263	24.989	2.223e-05
24.993	-0.00268	24.988	-5.17269e-05
24.992	-0.00273	24.989	-0.000131031
24.993	-0.00278	24.988	-0.000207749
24.992	-0.0028	24.989	-0.000274307
24.993	-0.00283	24.99	-0.000327665
24.992	-0.00286	24.991	-0.000397129
24.993	-0.00289	24.989	-0.000456082
24.993	-0.00291	24.989	-0.000497291
24.992	-0.00294	24.989	-0.000523628
24.993	-0.00299	24.989	-0.000556965
24.993	-0.00305	24.99	-0.00058033
24.993	-0.00309	24.99	-0.000612558
24.993	-0.00312	24.99	-0.00065054
24.992	-0.00316	24.991	-0.000698045
24.993	-0.0032	24.991	-0.000750543
24.993	-0.00323	24.99	-0.000799469
24.992	-0.00325	24.991	-0.000838501
24.993	-0.0033	24.99	-0.000869252
24.993	-0.00333	24.992	-0.000891912
24.993	-0.00336	24.992	-0.000922845
24.993	-0.0034	24.991	-0.000966585
24.993	-0.00342	24.991	-0.000998783
24.994	-0.00345	24.993	-0.00103
24.993	-0.00348	24.991	-0.00107
24.994	-0.00353	24.992	-0.0011
24.994	-0.00357	24.992	-0.00116
24.995	-0.00362	24.992	-0.00121
24.994	-0.00366	24.992	-0.00125
24.993	-0.00369	24.992	-0.00127
24.994	-0.00372	24.992	-0.00129
24.994	-0.00375	24.993	-0.00131
24.995	-0.0038	24.992	-0.00139
24.996	-0.00382	24.992	-0.00141
24.995	-0.00386	24.993	-0.00142
24.995	-0.00388	24.993	-0.00145
24.995	-0.00391	24.992	-0.00147
24.995	-0.00395	24.993	-0.00149
24.995	-0.00398	24.993	-0.00151
24.995	-0.00401	24.992	-0.00153
24.996	-0.00404	24.993	-0.00156
24.996	-0.00407	24.992	-0.00159
24.995	-0.00411	24.993	-0.00163
24.996	-0.00414	24.992	-0.00166
24.996	-0.00417	24.993	-0.00169
24.996	-0.0042	24.993	-0.00171
24.996	-0.00423	24.993	-0.00174
24.996	-0.00427	24.992	-0.00177
24.996	-0.0043	24.993	-0.00179
24.996	-0.00433	24.993	-0.00184
24.996	-0.00436	24.993	-0.00186
24.997	-0.00439	24.993	-0.00188
24.996	-0.00442	24.994	-0.0019
24.996	-0.00444	24.995	-0.00193
24.996	-0.00447	24.993	-0.00195
24.997	-0.0045	24.994	-0.00197
24.996	-0.00453	24.994	-0.00199
24.997	-0.00456	24.994	-0.00202
24.997	-0.00459	24.994	-0.00204
24.997	-0.00462	24.995	-0.00206
24.997	-0.00465	24.995	-0.00208
24.997	-0.00468	24.995	-0.0021
24.997	-0.00471	24.995	-0.00212
24.998	-0.00474	24.995	-0.00214
24.997	-0.00477	24.995	-0.00216
24.997	-0.0048	24.996	-0.00218
24.997	-0.00483	24.995	-0.00219
24.998	-0.00485	24.995	-0.00221
24.998	-0.00488	24.995	-0.00224
24.998	-0.00491	24.996	-0.00226
24.999	-0.00494	24.995	-0.00229
24.998	-0.00496	24.995	-0.00231
24.998	-0.00499	24.996	-0.00234
24.998	-0.00502	24.996	-0.00236
24.997	-0.00505	24.996	-0.00242
24.998	-0.00508	24.996	-0.00247
24.998	-0.0051	24.996	-0.0025
24.999	-0.00513	24.995	-0.00253
24.998	-0.00516	24.997	-0.00256
24.998	-0.00519	24.996	-0.00258
24.999	-0.00522	24.997	-0.00261
24.999	-0.00525	24.996	-0.00263
24.999	-0.00528	24.997	-0.00265
24.999	-0.0053	24.997	-0.00267
24.999	-0.00532	24.998	-0.00269
25	-0.00534	24.997	-0.00271
24.999	-0.00537	24.996	-0.00272
25	-0.00539	24.997	-0.00274
25	-0.00542	24.996	-0.00276
25	-0.00543	24.997	-0.00278
25	-0.00546	24.997	-0.0028
25	-0.00548	24.997	-0.00282
25	-0.00551	24.997	-0.00285
25	-0.00554	24.998	-0.00287
25	-0.00557	24.997	-0.0029
25.001	-0.0056	24.998	-0.00293
25	-0.00563	24.997	-0.00295
25	-0.00566	24.998	-0.00297
25	-0.00569	24.998	-0.00299
24.999	-0.00571	24.999	-0.00302
25	-0.00574	24.999	-0.00304
25	-0.00576	24.998	-0.00306
25.001	-0.00579	24.998	-0.00308
25	-0.00581	24.999	-0.00309
25	-0.00584	24.999	-0.00311
25.001	-0.00586	24.998	-0.00313
25	-0.00589	24.999	-0.00316
25	-0.00591	24.999	-0.00318
24.999	-0.00593	24.999	-0.0032
25.001	-0.00595	24.999	-0.00323
25	-0.00597	24.999	-0.00325
25	-0.006	24.999	-0.00328
25.001	-0.00602	24.998	-0.0033
25.001	-0.00605	24.998	-0.00333
25.001	-0.00607	24.999	-0.00335
25	-0.00609	24.998	-0.00337
25.001	-0.00612	24.998	-0.00339
25	-0.00614	24.999	-0.00341
25.001	-0.00616	25	-0.00342
25.001	-0.00618	24.999	-0.00344
25.001	-0.0062	25	-0.00346
25.001	-0.00623	25	-0.00347
25.001	-0.00625	24.999	-0.00349
25.001	-0.00627	25	-0.0035
25.002	-0.0063	25	-0.00352
25.002	-0.00632	25	-0.00354
25.001	-0.00634	25	-0.00356
25.002	-0.00636	25	-0.00358
25.002	-0.00638	25	-0.0036
25.002	-0.0064	25	-0.00362
25.002	-0.00642	25	-0.00364
25.002	-0.00644	25	-0.00367
25.001	-0.00646	25	-0.00369
25.002	-0.00648	25	-0.00371
25.002	-0.0065	25	-0.00373
25.002	-0.00653	25.001	-0.00375
25.001	-0.00654	25.001	-0.00377
25.002	-0.00656	25	-0.00378
25.002	-0.00658	25.001	-0.0038
25.001	-0.0066	25.001	-0.00381
25.002	-0.00662	25.001	-0.00382
25.002	-0.00664	25.001	-0.00384
25.002	-0.00665	25.001	-0.00385
25.002	-0.00667	25.001	-0.00387
25.003	-0.00668	25.002	-0.00389
25.002	-0.00669	25.002	-0.0039
25.002	-0.0067	25.001	-0.00392
25.003	-0.00671	25.003	-0.00393
25.002	-0.00672	25.002	-0.00395
25.002	-0.00673	25.001	-0.00397
25.003	-0.00675	25.001	-0.00398
25.002	-0.00676	25.002	-0.004
25.002	-0.00677	25.001	-0.00401
25.003	-0.00679	25.002	-0.00403
25.002	-0.00681	25.001	-0.00404
25.003	-0.00683	25.002	-0.00405
25.003	-0.00685	25.002	-0.00407
25.003	-0.00687	25.001	-0.00408
25.003	-0.00689	25.002	-0.00409
25.003	-0.0069	25.001	-0.0041
25.004	-0.00691	25.002	-0.00412
25.003	-0.00693	25.001	-0.00413
25.003	-0.00693	25.002	-0.00415
25.003	-0.00694	25.002	-0.00416
25.003	-0.00695	25.002	-0.00417
25.003	-0.00696	25.003	-0.00419
25.003	-0.00698	25.003	-0.0042
25.003	-0.00699	25.003	-0.00422
25.004	-0.00701	25.002	-0.00423
25.004	-0.00702	25.002	-0.00424
25.003	-0.00703	25.003	-0.00426
25.004	-0.00704	25.003	-0.00427
25.003	-0.00705	25.003	-0.00428
25.003	-0.00706	25.004	-0.00429
25.004	-0.00707	25.004	-0.00431
25.004	-0.00708	25.004	-0.00432
25.004	-0.00709	25.003	-0.00433
25.003	-0.0071	25.003	-0.00434
25.004	-0.00712	25.004	-0.00436
25.004	-0.00713	25.004	-0.00437
25.004	-0.00714	25.003	-0.00438
25.003	-0.00715	25.003	-0.00439
25.004	-0.00716	25.004	-0.00441
25.004	-0.00717	25.003	-0.00442
25.004	-0.00719	25.004	-0.00444
25.005	-0.0072	25.004	-0.00445
25.004	-0.00721	25.003	-0.00447
25.004	-0.00722	25.003	-0.00448
25.004	-0.00723	25.004	-0.00449
25.004	-0.00724	25.004	-0.0045
25.005	-0.00725	25.003	-0.00452
25.005	-0.00727	25.003	-0.00453
25.004	-0.00727	25.004	-0.00454
25.005	-0.00728	25.004	-0.00455
25.004	-0.00728	25.004	-0.00456
25.005	-0.00729	25.004	-0.00457
25.005	-0.0073	25.004	-0.00458
25.005	-0.0073	25.004	-0.00459
25.005	-0.00731	25.004	-0.0046
25.005	-0.00731	25.004	-0.00461
25.004	-0.00732	25.004	-0.00462
25.006	-0.00733	25.004	-0.00463
25.005	-0.00734	25.005	-0.00464
25.005	-0.00736	25.004	-0.00465
25.005	-0.00737	25.005	-0.00466
25.004	-0.00738	25.004	-0.00467
25.005	-0.00739	25.005	-0.00468
25.006	-0.00741	25.004	-0.00469
25.005	-0.00742	25.005	-0.0047
25.005	-0.00743	25.004	-0.00471
25.005	-0.00743	25.006	-0.00472
25.005	-0.00744	25.005	-0.00473
25.005	-0.00745	25.005	-0.00473
25.005	-0.00745	25.006	-0.00474
25.006	-0.00746	25.005	-0.00475
25.005	-0.00746	25.005	-0.00476
25.005	-0.00747	25.005	-0.00477
25.005	-0.00747	25.005	-0.00478
25.005	-0.00748	25.005	-0.00479
25.005	-0.00748	25.005	-0.0048
25.006	-0.00748	25.006	-0.00481
25.005	-0.00749	25.006	-0.00482
25.005	-0.0075	25.005	-0.00483
25.005	-0.0075	25.005	-0.00484
25.006	-0.00751	25.006	-0.00485
25.006	-0.00751	25.005	-0.00486
25.006	-0.00752	25.005	-0.00486
25.006	-0.00752	25.006	-0.00487
25.006	-0.00753	25.005	-0.00487
25.006	-0.00754	25.006	-0.00487
25.006	-0.00755	25.006	-0.00487
25.006	-0.00756	25.005	-0.00487
25.005	-0.00756	25.005	-0.00488
25.006	-0.00757	25.006	-0.00488
25.006	-0.00758	25.005	-0.00489
25.006	-0.00759	25.006	-0.00489
25.006	-0.0076	25.006	-0.0049
25.006	-0.0076	25.006	-0.0049
25.005	-0.0076	25.005	-0.00491
25.006	-0.00761	25.006	-0.00491
25.005	-0.00761	25.006	-0.00492
25.006	-0.00761	25.006	-0.00492
25.006	-0.00761	25.006	-0.00493
25.006	-0.00761	25.006	-0.00494
25.006	-0.00761	25.005	-0.00495
25.006	-0.00761	25.006	-0.00496
25.006	-0.00762	25.005	-0.00497
25.006	-0.00762	25.007	-0.00498
25.006	-0.00762	25.007	-0.00499
25.005	-0.00763	25.006	-0.00499
25.006	-0.00763	25.006	-0.005
25.005	-0.00764	25.006	-0.00501
25.005	-0.00764	25.006	-0.00501
25.006	-0.00765	25.007	-0.00502
25.006	-0.00766	25.007	-0.00502
25.006	-0.00767	25.007	-0.00503
25.006	-0.00767	25.006	-0.00503
25.006	-0.00768	25.007	-0.00503
25.006	-0.00768	25.006	-0.00504
25.006	-0.00769	25.007	-0.00504
25.005	-0.00769	25.007	-0.00504
25.005	-0.0077	25.007	-0.00505
25.007	-0.0077	25.008	-0.00505
25.007	-0.00771	25.007	-0.00505
25.006	-0.00771	25.007	-0.00506
25.006	-0.00772	25.008	-0.00506
25.006	-0.00772	25.008	-0.00507
25.007	-0.00772	25.007	-0.00507
25.006	-0.00772	25.007	-0.00507
25.007	-0.00771	25.008	-0.00508
25.006	-0.00771	25.007	-0.00508
25.006	-0.00771	25.008	-0.00508
25.007	-0.00771	25.007	-0.00508
25.007	-0.00771	25.007	-0.00508
25.006	-0.00771	25.007	-0.00508
25.006	-0.00771	25.008	-0.00508
25.006	-0.00771	25.007	-0.00508
25.006	-0.0077	25.008	-0.00509
25.006	-0.00771	25.008	-0.0051
25.007	-0.00771	25.007	-0.0051
25.007	-0.00771	25.008	-0.0051
25.006	-0.00771	25.009	-0.00511
25.007	-0.00771	25.008	-0.00511
25.006	-0.00771	25.008	-0.00511
25.006	-0.00771	25.008	-0.00511
25.007	-0.00771	25.009	-0.00511
25.006	-0.00771	25.008	-0.00511
25.007	-0.00771	25.009	-0.00511
25.007	-0.00771	25.009	-0.00511
25.007	-0.00771	25.009	-0.00511
25.008	-0.00772	25.008	-0.00512
25.008	-0.00773	25.009	-0.00512
25.007	-0.00774	25.009	-0.00513
25.007	-0.00774	25.009	-0.00514
25.007	-0.00775	25.01	-0.00514
25.008	-0.00775	25.01	-0.00515
25.008	-0.00775	25.01	-0.00515
25.007	-0.00775	25.01	-0.00515
25.007	-0.00775	25.009	-0.00515
25.007	-0.00775	25.009	-0.00515
25.007	-0.00775	25.009	-0.00515
25.007	-0.00775	25.009	-0.00515
25.008	-0.00775	25.01	-0.00515
25.007	-0.00775	25.009	-0.00514
25.007	-0.00775	25.008	-0.00514
25.009	-0.00775	25.009	-0.00514
25.007	-0.00775	25.009	-0.00514
25.008	-0.00775	25.009	-0.00514
25.008	-0.00775	25.008	-0.00515
25.007	-0.00775	25.009	-0.00515
25.007	-0.00775	25.009	-0.00515
25.007	-0.00775	25.009	-0.00515
25.007	-0.00775	25.009	-0.00516
25.008	-0.00775	25.008	-0.00516
25.007	-0.00775	25.008	-0.00516
25.007	-0.00775	25.009	-0.00516
25.007	-0.00776	25.009	-0.00516
25.008	-0.00776	25.01	-0.00516
25.008	-0.00776	25.009	-0.00516
25.007	-0.00776	25.01	-0.00516
25.008	-0.00776	25.01	-0.00517
25.008	-0.00777	25.009	-0.00517
25.008	-0.00777	25.009	-0.00518
25.008	-0.00777	25.01	-0.00518
25.008	-0.00778	25.01	-0.00519
25.007	-0.00778	25.009	-0.00519
25.007	-0.00778	25.01	-0.00519
25.008	-0.00779	25.009	-0.00519
25.008	-0.00779	25.009	-0.00519
25.008	-0.0078	25.01	-0.00519
25.008	-0.0078	25.009	-0.00519
25.007	-0.0078	25.009	-0.00518
25.008	-0.0078	25.009	-0.00518
25.008	-0.00779	25.01	-0.00518
25.007	-0.00779	25.011	-0.00518
25.008	-0.00779	25.009	-0.00517
25.008	-0.00778	25.009	-0.00517
25.007	-0.00778	25.01	-0.00517
25.008	-0.00778	25.01	-0.00517
25.008	-0.00778	25.01	-0.00516
25.008	-0.00779	25.01	-0.00516
25.009	-0.00779	25.01	-0.00516
25.008	-0.0078	25.01	-0.00516
25.008	-0.0078	25.01	-0.00516
25.008	-0.0078	25.01	-0.00516
25.008	-0.0078	25.009	-0.00516
25.008	-0.0078	25.009	-0.00516
25.008	-0.00779	25.009	-0.00516
25.008	-0.00779	25.009	-0.00516
25.008	-0.00779	25.01	-0.00516
25.009	-0.00779	25.009	-0.00516
25.009	-0.00779	25.009	-0.00516
25.008	-0.00779	25.01	-0.00516
25.008	-0.0078	25.01	-0.00516
25.008	-0.0078	25.011	-0.00516
25.008	-0.00781	25.01	-0.00516
25.009	-0.00781	25.01	-0.00516
25.009	-0.00782	25.01	-0.00516
25.008	-0.00782	25.01	-0.00516
25.008	-0.00782	25.01	-0.00516
25.009	-0.00782	25.01	-0.00515
25.009	-0.00781	25.01	-0.00515
25.009	-0.00781	25.011	-0.00515
25.009	-0.0078	25.011	-0.00515
25.008	-0.0078	25.011	-0.00515
25.008	-0.00779	25.011	-0.00514
25.008	-0.00779	25.01	-0.00514
25.009	-0.00779	25.01	-0.00514
25.008	-0.00779	25.011	-0.00513
25.009	-0.0078	25.011	-0.00513
25.009	-0.0078	25.011	-0.00513
25.008	-0.0078	25.011	-0.00513
25.009	-0.00781	25.011	-0.00512
25.008	-0.00781	25.011	-0.00512
25.009	-0.00781	25.011	-0.00512
25.009	-0.0078	25.011	-0.00511
25.008	-0.00779	25.01	-0.0051
25.009	-0.00778	25.01	-0.0051
25.008	-0.00777	25.01	-0.0051
25.008	-0.00776	25.01	-0.00509
25.008	-0.00776	25.01	-0.00509
25.008	-0.00775	25.01	-0.00509
25.009	-0.00774	25.01	-0.0051
25.009	-0.00774	25.01	-0.0051
25.008	-0.00774	25.011	-0.0051
25.009	-0.00774	25.01	-0.0051
25.009	-0.00774	25.01	-0.0051
25.009	-0.00774	25.011	-0.0051
25.009	-0.00774	25.011	-0.0051
25.009	-0.00774	25.011	-0.0051
25.009	-0.00774	25.011	-0.0051
25.009	-0.00774	25.011	-0.0051
25.008	-0.00774	25.01	-0.00509
25.008	-0.00774	25.011	-0.00509
25.008	-0.00774	25.011	-0.00508
25.008	-0.00774	25.01	-0.00508
25.009	-0.00773	25.01	-0.00507
25.008	-0.00773	25.01	-0.00507
25.009	-0.00773	25.01	-0.00507
25.008	-0.00772	25.011	-0.00506
25.009	-0.00771	25.011	-0.00506
25.008	-0.0077	25.01	-0.00506
25.009	-0.0077	25.01	-0.00506
25.009	-0.0077	25.01	-0.00505
25.009	-0.00769	25.011	-0.00505
25.009	-0.00769	25.011	-0.00505
25.009	-0.00769	25.01	-0.00505
25.009	-0.00768	25.01	-0.00506
25.009	-0.00768	25.01	-0.00506
25.009	-0.00768	25.01	-0.00507
25.008	-0.00768	25.011	-0.00508
25.009	-0.00768	25.01	-0.00508
25.008	-0.00767	25.011	-0.00508
25.008	-0.00767	25.01	-0.00508
25.009	-0.00766	25.011	-0.00507
25.008	-0.00766	25.01	-0.00507
25.009	-0.00766	25.011	-0.00506
25.009	-0.00765	25.011	-0.00505
25.008	-0.00765	25.01	-0.00505
25.008	-0.00765	25.01	-0.00504
25.009	-0.00764	25.01	-0.00504
25.008	-0.00764	25.011	-0.00503
25.009	-0.00764	25.01	-0.00502
25.009	-0.00764	25.011	-0.00502
25.009	-0.00763	25.011	-0.00501
25.008	-0.00763	25.011	-0.00501
25.009	-0.00762	25.011	-0.005
25.008	-0.00762	25.011	-0.00499
25.008	-0.00762	25.012	-0.00499
25.009	-0.00761	25.011	-0.00499
25.009	-0.00761	25.012	-0.00498
25.009	-0.00761	25.011	-0.00498
25.009	-0.00761	25.012	-0.00498
25.009	-0.00761	25.012	-0.00498
25.009	-0.0076	25.012	-0.00498
25.008	-0.0076	25.012	-0.00498
25.009	-0.0076	25.012	-0.00498
25.009	-0.0076	25.012	-0.00498
25.008	-0.00759	25.011	-0.00498
25.009	-0.00759	25.011	-0.00498
25.009	-0.00759	25.012	-0.00498
25.008	-0.00758	25.011	-0.00497
25.009	-0.00758	25.012	-0.00497
25.009	-0.00758	25.012	-0.00497
25.008	-0.00758	25.012	-0.00497
25.009	-0.00758	25.011	-0.00497
25.009	-0.00758	25.011	-0.00497
25.008	-0.00758	25.011	-0.00497
25.008	-0.00758	25.011	-0.00497
25.009	-0.00757	25.011	-0.00497
25.009	-0.00757	25.011	-0.00497
25.008	-0.00756	25.012	-0.00497
25.008	-0.00755	25.012	-0.00496
25.01	-0.00754	25.012	-0.00495
25.009	-0.00753	25.011	-0.00495
25.008	-0.00753	25.01	-0.00494
25.008	-0.00753	25.011	-0.00493
25.008	-0.00753	25.011	-0.00493
25.01	-0.00753	25.011	-0.00492
25.009	-0.00753	25.013	-0.00492
25.009	-0.00753	25.012	-0.00491
25.008	-0.00753	25.011	-0.00491
25.008	-0.00752	25.011	-0.0049
25.009	-0.00752	25.011	-0.00489
25.008	-0.00751	25.011	-0.00489
25.009	-0.0075	25.011	-0.00488
25.009	-0.0075	25.011	-0.00488
25.009	-0.00749	25.011	-0.00488
25.009	-0.00748	25.011	-0.00488
25.008	-0.00747	25.012	-0.00488
25.008	-0.00747	25.012	-0.00488
25.008	-0.00746	25.01	-0.00487
25.009	-0.00745	25.011	-0.00487
25.008	-0.00745	25.011	-0.00487
25.009	-0.00745	25.011	-0.00487
25.009	-0.00745	25.011	-0.00486
25.009	-0.00745	25.011	-0.00487
25.009	-0.00745	25.011	-0.00487
25.009	-0.00745	25.012	-0.00487
25.009	-0.00745	25.01	-0.00487
25.009	-0.00745	25.011	-0.00487
25.01	-0.00745	25.012	-0.00487
25.009	-0.00745	25.011	-0.00487
25.009	-0.00744	25.011	-0.00487
25.009	-0.00744	25.012	-0.00487
25.009	-0.00744	25.012	-0.00486
25.01	-0.00744	25.011	-0.00486
25.009	-0.00743	25.012	-0.00486
25.01	-0.00743	25.012	-0.00485
25.009	-0.00743	25.011	-0.00485
25.009	-0.00742	25.012	-0.00484
25.009	-0.00741	25.011	-0.00483
25.009	-0.00741	25.012	-0.00483
25.009	-0.0074	25.011	-0.00483
25.01	-0.0074	25.011	-0.00483
25.009	-0.0074	25.011	-0.00483
25.009	-0.0074	25.011	-0.00483
25.009	-0.0074	25.012	-0.00483
25.009	-0.0074	25.012	-0.00483
25.009	-0.0074	25.011	-0.00483
25.008	-0.0074	25.012	-0.00482
25.009	-0.0074	25.011	-0.00482
25.009	-0.00741	25.011	-0.00481
25.009	-0.00741	25.012	-0.00481
25.009	-0.00741	25.012	-0.0048
25.009	-0.0074	25.011	-0.0048
25.009	-0.0074	25.011	-0.0048
25.009	-0.0074	25.012	-0.0048
25.009	-0.00739	25.011	-0.00479
25.009	-0.00739	25.012	-0.00479
25.009	-0.00738	25.01	-0.00479
25.009	-0.00738	25.011	-0.00479
25.009	-0.00738	25.013	-0.00479
25.009	-0.00738	25.011	-0.00479
25.009	-0.00738	25.012	-0.00478
25.009	-0.00738	25.012	-0.00478
25.01	-0.00738	25.011	-0.00478
25.008	-0.00737	25.011	-0.00477
25.01	-0.00737	25.012	-0.00477
25.009	-0.00736	25.012	-0.00476
25.009	-0.00736	25.011	-0.00476
25.01	-0.00735	25.012	-0.00476
25.01	-0.00735	25.011	-0.00476
25.009	-0.00735	25.011	-0.00475
25.009	-0.00735	25.012	-0.00475
25.009	-0.00735	25.012	-0.00475
25.009	-0.00735	25.012	-0.00474
25.009	-0.00735	25.012	-0.00474
25.009	-0.00735	25.012	-0.00474
25.009	-0.00735	25.012	-0.00474
25.009	-0.00735	25.011	-0.00474
25.009	-0.00734	25.012	-0.00474
25.01	-0.00734	25.011	-0.00474
25.009	-0.00734	25.012	-0.00474
25.01	-0.00734	25.012	-0.00474
25.009	-0.00734	25.012	-0.00474
25.009	-0.00733	25.012	-0.00474
25.01	-0.00733	25.012	-0.00474
25.01	-0.00733	25.012	-0.00474
25.009	-0.00732	25.012	-0.00474
25.009	-0.00732	25.011	-0.00474
25.01	-0.00731	25.012	-0.00474
25.009	-0.00731	25.012	-0.00473
25.009	-0.00731	25.012	-0.00473
25.01	-0.0073	25.011	-0.00473
25.01	-0.0073	25.012	-0.00473
25.01	-0.00729	25.012	-0.00473
25.01	-0.00729	25.012	-0.00473
25.01	-0.00729	25.012	-0.00473
25.009	-0.00729	25.011	-0.00473
25.01	-0.00729	25.012	-0.00473
25.01	-0.00729	25.012	-0.00473
25.011	-0.00729	25.011	-0.00473
25.01	-0.00728	25.011	-0.00472
25.01	-0.00728	25.011	-0.00472
25.01	-0.00728	25.012	-0.00472
25.01	-0.00727	25.012	-0.00472
25.01	-0.00727	25.011	-0.00472
25.01	-0.00727	25.012	-0.00472
25.01	-0.00727	25.012	-0.00471
25.01	-0.00727	25.012	-0.00471
25.01	-0.00727	25.012	-0.00471
25.01	-0.00727	25.011	-0.00471
25.01	-0.00727	25.012	-0.00472
25.009	-0.00727	25.011	-0.00472
25.01	-0.00727	25.011	-0.00472
25.01	-0.00726	25.012	-0.00471
25.01	-0.00726	25.012	-0.00471
25.011	-0.00726	25.012	-0.00471
25.01	-0.00726	25.012	-0.00471
25.01	-0.00725	25.012	-0.0047
25.01	-0.00725	25.012	-0.0047
25.01	-0.00725	25.012	-0.0047
25.01	-0.00725	25.012	-0.00469
25.01	-0.00726	25.012	-0.00469
25.009	-0.00725	25.012	-0.00469
25.01	-0.00726	25.012	-0.00468
25.009	-0.00726	25.011	-0.00468
25.01	-0.00726	25.011	-0.00468
25.009	-0.00726	25.011	-0.00468
25.009	-0.00726	25.012	-0.00468
25.009	-0.00726	25.012	-0.00468
25.009	-0.00726	25.012	-0.00468
25.011	-0.00726	25.011	-0.00468
25.01	-0.00726	25.012	-0.00468
25.01	-0.00725	25.012	-0.00468
25.01	-0.00725	25.012	-0.00468
25.01	-0.00725	25.012	-0.00467
25.009	-0.00725	25.011	-0.00467
25.009	-0.00726	25.013	-0.00467
25.009	-0.00726	25.012	-0.00466
25.01	-0.00726	25.012	-0.00466
25.01	-0.00727	25.012	-0.00466
25.01	-0.00727	25.012	-0.00465
25.01	-0.00727	25.012	-0.00465
25.01	-0.00727	25.012	-0.00465
25.011	-0.00726	25.012	-0.00465
25.009	-0.00725	25.011	-0.00464
25.01	-0.00725	25.012	-0.00464
25.01	-0.00724	25.012	-0.00464
25.011	-0.00724	25.012	-0.00464
25.01	-0.00723	25.012	-0.00464
25.01	-0.00723	25.012	-0.00464
25.01	-0.00723	25.012	-0.00464
25.01	-0.00724	25.012	-0.00464
25.01	-0.00724	25.012	-0.00464
25.01	-0.00724	25.013	-0.00464
25.01	-0.00723	25.012	-0.00463
25.009	-0.00723	25.012	-0.00463
25.01	-0.00723	25.012	-0.00462
25.011	-0.00722	25.012	-0.00462
25.009	-0.00722	25.012	-0.00461
25.011	-0.00722	25.012	-0.00461
25.01	-0.00721	25.012	-0.0046
25.01	-0.00721	25.012	-0.0046
25.01	-0.00721	25.012	-0.0046
25.011	-0.00721	25.013	-0.0046
25.01	-0.00721	25.013	-0.0046
25.01	-0.00721	25.013	-0.00461
25.01	-0.00721	25.012	-0.00461
25.01	-0.0072	25.013	-0.00461
25.01	-0.0072	25.012	-0.00461
25.011	-0.0072	25.013	-0.00461
25.01	-0.00719	25.012	-0.00461
25.01	-0.00719	25.013	-0.00461
25.01	-0.00718	25.013	-0.00461
25.01	-0.00718	25.012	-0.00461
25.01	-0.00718	25.012	-0.00461
25.011	-0.00718	25.013	-0.0046
25.01	-0.00718	25.012	-0.0046
25.01	-0.00718	25.012	-0.00459
25.01	-0.00718	25.012	-0.00459
25.011	-0.00718	25.011	-0.00459
25.01	-0.00718	25.012	-0.00458
25.011	-0.00718	25.012	-0.00458
25.011	-0.00717	25.011	-0.00458
25.011	-0.00717	25.013	-0.00459
25.012	-0.00718	25.011	-0.00459
25.01	-0.00717	25.012	-0.00459
25.011	-0.00717	25.012	-0.00459
25.011	-0.00717	25.013	-0.00459
25.011	-0.00716	25.012	-0.00459
25.011	-0.00716	25.012	-0.00459
25.011	-0.00716	25.012	-0.00459
25.011	-0.00715	25.012	-0.00458
25.011	-0.00714	25.013	-0.00458
25.011	-0.00713	25.013	-0.00457
25.011	-0.00712	25.013	-0.00457
25.011	-0.00712	25.012	-0.00457
25.011	-0.00711	25.012	-0.00456
25.011	-0.00711	25.013	-0.00456
25.01	-0.0071	25.012	-0.00456
25.01	-0.0071	25.013	-0.00456
25.011	-0.0071	25.012	-0.00456
25.011	-0.0071	25.013	-0.00456
25.011	-0.0071	25.013	-0.00456
25.011	-0.0071	25.013	-0.00456
25.011	-0.0071	25.012	-0.00455
25.011	-0.00709	25.013	-0.00455
25.011	-0.00709	25.013	-0.00455
25.011	-0.00709	25.012	-0.00454
25.011	-0.00709	25.013	-0.00454
25.01	-0.00708	25.012	-0.00453
25.011	-0.00708	25.013	-0.00453
25.01	-0.00707	25.013	-0.00453
25.01	-0.00707	25.013	-0.00453
25.011	-0.00706	25.013	-0.00453
25.011	-0.00706	25.012	-0.00453
25.01	-0.00705	25.013	-0.00454
25.011	-0.00705	25.013	-0.00454
25.011	-0.00706	25.013	-0.00454
25.011	-0.00706	25.012	-0.00454
25.011	-0.00707	25.013	-0.00454
25.011	-0.00707	25.012	-0.00455
25.011	-0.00708	25.013	-0.00455
25.011	-0.00709	25.013	-0.00455
25.01	-0.00709	25.012	-0.00455
25.01	-0.00709	25.013	-0.00455
25.01	-0.00709	25.013	-0.00455
25.01	-0.00709	25.013	-0.00455
25.01	-0.00709	25.013	-0.00455
25.01	-0.00709	25.013	-0.00455
25.01	-0.00708	25.014	-0.00455
25.01	-0.00707	25.013	-0.00455
25.01	-0.00707	25.012	-0.00454
25.011	-0.00706	25.013	-0.00454
25.01	-0.00705	25.013	-0.00454
25.009	-0.00705	25.013	-0.00454
25.011	-0.00705	25.013	-0.00453
25.01	-0.00705	25.013	-0.00453
25.011	-0.00704	25.013	-0.00452
25.01	-0.00704	25.013	-0.00452
25.011	-0.00704	25.012	-0.00451
25.011	-0.00704	25.013	-0.00451
25.01	-0.00704	25.012	-0.00451
25.01	-0.00704	25.013	-0.0045
25.01	-0.00703	25.013	-0.0045
25.01	-0.00703	25.013	-0.0045
25.011	-0.00703	25.014	-0.0045
25.01	-0.00703	25.013	-0.0045
25.01	-0.00702	25.012	-0.00449
25.01	-0.00702	25.013	-0.00449
25.009	-0.00702	25.013	-0.00449
25.011	-0.00702	25.012	-0.00449
25.011	-0.00701	25.012	-0.00448
25.011	-0.00701	25.013	-0.00448
25.011	-0.00701	25.012	-0.00448
25.011	-0.007	25.013	-0.00447
25.01	-0.007	25.013	-0.00447
25.01	-0.00699	25.013	-0.00447
25.01	-0.00698	25.013	-0.00447
25.011	-0.00698	25.013	-0.00447
25.011	-0.00698	25.013	-0.00447
25.01	-0.00698	25.013	-0.00447
25.01	-0.00698	25.014	-0.00447
25.01	-0.00698	25.013	-0.00447
25.011	-0.00698	25.014	-0.00447
25.01	-0.00698	25.014	-0.00447
25.01	-0.00698	25.014	-0.00446
25.011	-0.00698	25.013	-0.00446
25.01	-0.00698	25.013	-0.00446
25.01	-0.00698	25.013	-0.00446
25.011	-0.00698	25.013	-0.00446
25.01	-0.00697	25.013	-0.00446
25.009	-0.00697	25.012	-0.00446
25.011	-0.00696	25.013	-0.00446
25.01	-0.00696	25.013	-0.00446
25.01	-0.00695	25.013	-0.00446
25.01	-0.00695	25.013	-0.00446
25.01	-0.00694	25.013	-0.00446
25.01	-0.00693	25.013	-0.00446
25.01	-0.00693	25.013	-0.00446
25.011	-0.00693	25.013	-0.00446
25.01	-0.00692	25.013	-0.00446
25.01	-0.00692	25.014	-0.00446
25.011	-0.00691	25.013	-0.00446
25.01	-0.0069	25.012	-0.00446
25.011	-0.00689	25.013	-0.00445
25.011	-0.00688	25.013	-0.00445
25.011	-0.00688	25.013	-0.00445
25.011	-0.00687	25.013	-0.00445
25.011	-0.00687	25.013	-0.00446
25.011	-0.00687	25.013	-0.00446
25.011	-0.00688	25.013	-0.00446
25.011	-0.00688	25.013	-0.00446
25.011	-0.00688	25.014	-0.00446
25.011	-0.00688	25.013	-0.00446
25.012	-0.00688	25.014	-0.00446
25.01	-0.00687	25.012	-0.00446
25.011	-0.00687	25.013	-0.00446
25.011	-0.00687	25.014	-0.00446
25.011	-0.00686	25.013	-0.00445
25.01	-0.00686	25.012	-0.00445
25.009	-0.00685	25.014	-0.00445
25.011	-0.00685	25.013	-0.00445
25.011	-0.00685	25.012	-0.00446
25.011	-0.00685	25.012	-0.00446
25.011	-0.00685	25.014	-0.00447
25.011	-0.00685	25.013	-0.00447
25.01	-0.00686	25.014	-0.00447
25.011	-0.00686	25.013	-0.00446
25.011	-0.00687	25.013	-0.00446
25.011	-0.00687	25.013	-0.00446
25.011	-0.00687	25.013	-0.00445
25.011	-0.00686	25.014	-0.00445
25.011	-0.00686	25.013	-0.00445
25.011	-0.00686	25.013	-0.00445
25.011	-0.00685	25.013	-0.00445
25.012	-0.00685	25.013	-0.00445
25.011	-0.00685	25.013	-0.00445
25.011	-0.00685	25.012	-0.00445
25.011	-0.00685	25.013	-0.00445
25.01	-0.00685	25.015	-0.00444
25.011	-0.00685	25.013	-0.00444
25.01	-0.00685	25.014	-0.00444
25.011	-0.00684	25.013	-0.00443
25.01	-0.00685	25.015	-0.00443
25.01	-0.00684	25.013	-0.00443
25.01	-0.00684	25.013	-0.00444
25.011	-0.00685	25.014	-0.00444
25.011	-0.00685	25.013	-0.00444
25.011	-0.00685	25.013	-0.00444
25.011	-0.00685	25.013	-0.00444
25.011	-0.00685	25.012	-0.00444
25.012	-0.00685	25.013	-0.00444
25.012	-0.00686	25.013	-0.00444
25.011	-0.00686	25.013	-0.00444
25.012	-0.00686	25.013	-0.00444
25.012	-0.00686	25.012	-0.00444
25.012	-0.00685	25.013	-0.00444
25.011	-0.00685	25.013	-0.00444
25.011	-0.00685	25.013	-0.00443
25.011	-0.00685	25.013	-0.00443
25.01	-0.00685	25.013	-0.00442
25.011	-0.00685	25.013	-0.00441
25.01	-0.00685	25.013	-0.00441
25.011	-0.00684	25.013	-0.00441
25.012	-0.00684	25.013	-0.00441
25.012	-0.00683	25.014	-0.0044
25.011	-0.00683	25.013	-0.0044
25.01	-0.00683	25.013	-0.0044
25.011	-0.00683	25.013	-0.0044
25.012	-0.00684	25.013	-0.0044
25.011	-0.00684	25.013	-0.0044
25.011	-0.00685	25.013	-0.0044
25.011	-0.00686	25.014	-0.0044
25.011	-0.00686	25.013	-0.0044
25.011	-0.00686	25.013	-0.00439
25.011	-0.00686	25.013	-0.00439
25.011	-0.00686	25.012	-0.00439
25.011	-0.00685	25.013	-0.00439
25.011	-0.00685	25.012	-0.00439
25.011	-0.00684	25.013	-0.00439
25.011	-0.00684	25.013	-0.00439
25.011	-0.00684	25.012	-0.00439
25.012	-0.00683	25.013	-0.00439
25.012	-0.00683	25.013	-0.00439
25.011	-0.00682	25.013	-0.00439
25.011	-0.00682	25.014	-0.00438
25.012	-0.00682	25.013	-0.00438
25.011	-0.00681	25.013	-0.00438
25.012	-0.00681	25.013	-0.00438
25.011	-0.0068	25.013	-0.00438
25.011	-0.0068	25.012	-0.00437
25.011	-0.0068	25.013	-0.00437
25.011	-0.0068	25.013	-0.00437
25.011	-0.00681	25.012	-0.00436
25.011	-0.00681	25.012	-0.00436
25.011	-0.00681	25.013	-0.00436
25.011	-0.00681	25.013	-0.00436
25.011	-0.00681	25.013	-0.00435
25.012	-0.00681	25.014	-0.00435
25.011	-0.00681	25.014	-0.00435
25.011	-0.0068	25.013	-0.00435
25.012	-0.0068	25.013	-0.00434
25.01	-0.00679	25.012	-0.00434
25.011	-0.00679	25.013	-0.00434
25.011	-0.00679	25.013	-0.00434
25.011	-0.00678	25.012	-0.00434
25.012	-0.00678	25.013	-0.00434
25.012	-0.00678	25.014	-0.00435
25.011	-0.00678	25.013	-0.00435
25.011	-0.00678	25.013	-0.00436
25.011	-0.00678	25.013	-0.00436
25.011	-0.00677	25.013	-0.00436
25.011	-0.00677	25.013	-0.00436
25.011	-0.00677	25.014	-0.00437
25.011	-0.00677	25.014	-0.00437
25.011	-0.00676	25.014	-0.00437
25.011	-0.00676	25.013	-0.00436
25.011	-0.00675	25.014	-0.00436
25.011	-0.00675	25.013	-0.00436
25.011	-0.00675	25.013	-0.00436
25.01	-0.00675	25.014	-0.00436
25.011	-0.00674	25.014	-0.00436
25.011	-0.00674	25.014	-0.00436
25.01	-0.00674	25.014	-0.00436
25.011	-0.00674	25.014	-0.00436
25.011	-0.00674	25.013	-0.00436
25.011	-0.00674	25.013	-0.00435
25.011	-0.00674	25.013	-0.00434
25.012	-0.00674	25.013	-0.00434
25.012	-0.00674	25.013	-0.00434
25.012	-0.00674	25.013	-0.00434
25.012	-0.00674	25.012	-0.00434
25.012	-0.00674	25.013	-0.00434
25.011	-0.00674	25.013	-0.00434
25.012	-0.00673	25.013	-0.00435
25.011	-0.00673	25.013	-0.00435
25.01	-0.00672	25.013	-0.00435
25.011	-0.00671	25.013	-0.00435
25.011	-0.00671	25.012	-0.00435
25.011	-0.0067	25.012	-0.00435
25.01	-0.00669	25.013	-0.00435
25.012	-0.00669	25.012	-0.00435
25.011	-0.00668	25.013	-0.00435
25.011	-0.00668	25.014	-0.00435
25.01	-0.00667	25.013	-0.00436
25.012	-0.00667	25.014	-0.00436
25.01	-0.00666	25.014	-0.00436
25.012	-0.00666	25.014	-0.00436
25.011	-0.00666	25.014	-0.00436
25.011	-0.00665	25.014	-0.00435
25.011	-0.00665	25.013	-0.00435
25.011	-0.00665	25.013	-0.00435
25.012	-0.00665	25.013	-0.00435
25.01	-0.00666	25.013	-0.00435
25.012	-0.00666	25.013	-0.00434
25.011	-0.00666	25.013	-0.00434
25.011	-0.00666	25.013	-0.00434
25.011	-0.00666	25.013	-0.00434
25.011	-0.00666	25.014	-0.00434
25.011	-0.00667	25.012	-0.00434
25.011	-0.00667	25.013	-0.00434
25.011	-0.00666	25.013	-0.00433
25.012	-0.00666	25.013	-0.00433
25.011	-0.00666	25.013	-0.00433
25.012	-0.00665	25.012	-0.00433
25.011	-0.00664	25.013	-0.00433
25.012	-0.00663	25.013	-0.00433
25.011	-0.00663	25.012	-0.00433
25.012	-0.00662	25.013	-0.00433
25.011	-0.00662	25.013	-0.00433
25.011	-0.00662	25.013	-0.00433
25.01	-0.00662	25.013	-0.00432
25.011	-0.00662	25.013	-0.00432
25.011	-0.00661	25.013	-0.00432
25.011	-0.00661	25.012	-0.00431
25.011	-0.00661	25.013	-0.00431
25.01	-0.0066	25.014	-0.00431
25.011	-0.0066	25.013	-0.00431
25.011	-0.00659	25.014	-0.00431
25.011	-0.00659	25.012	-0.00431
25.011	-0.00659	25.013	-0.00431
25.011	-0.00659	25.012	-0.00431
25.011	-0.0066	25.013	-0.00431
25.011	-0.0066	25.013	-0.00431
25.012	-0.0066	25.013	-0.00431
25.012	-0.0066	25.013	-0.00431
25.011	-0.0066	25.014	-0.00431
25.011	-0.0066	25.012	-0.00431
25.011	-0.00659	25.012	-0.00431
25.01	-0.00659	25.013	-0.0043
25.011	-0.00659	25.013	-0.0043
25.011	-0.00659	25.013	-0.0043
25.012	-0.00659	25.013	-0.0043
25.011	-0.00659	25.013	-0.0043
25.012	-0.00659	25.013	-0.0043
25.012	-0.00658	25.014	-0.0043
25.012	-0.00658	25.013	-0.00431
25.012	-0.00657	25.014	-0.00431
25.011	-0.00657	25.013	-0.00431
25.012	-0.00656	25.013	-0.00431
25.011	-0.00656	25.013	-0.00431
25.011	-0.00656	25.013	-0.00431
25.011	-0.00656	25.013	-0.00431
25.011	-0.00656	25.014	-0.00431
25.011	-0.00656	25.013	-0.0043
25.011	-0.00655	25.013	-0.0043
25.011	-0.00655	25.014	-0.0043
25.011	-0.00655	25.013	-0.0043
25.01	-0.00655	25.013	-0.0043
25.011	-0.00655	25.013	-0.0043
25.01	-0.00655	25.014	-0.00431
25.01	-0.00655	25.014	-0.00431
25.011	-0.00655	25.014	-0.00431
25.011	-0.00655	25.014	-0.00431
25.011	-0.00655	25.013	-0.00431
25.011	-0.00656	25.014	-0.00432
25.011	-0.00655	25.013	-0.00432
25.011	-0.00656	25.013	-0.00432
25.011	-0.00655	25.013	-0.00432
25.011	-0.00655	25.013	-0.00432
25.011	-0.00655	25.014	-0.00431
25.011	-0.00655	25.014	-0.00431
25.012	-0.00654	25.012	-0.00431
25.011	-0.00654	25.013	-0.00432
25.011	-0.00653	25.013	-0.00432
25.011	-0.00653	25.014	-0.00432
25.011	-0.00653	25.014	-0.00433
25.011	-0.00653	25.014	-0.00433
25.011	-0.00653	25.014	-0.00433
25.011	-0.00653	25.013	-0.00433
25.01	-0.00653	25.015	-0.00433
25.01	-0.00654	25.014	-0.00433
25.011	-0.00654	25.014	-0.00433
25.011	-0.00654	25.014	-0.00433
25.011	-0.00654	25.014	-0.00433
25.011	-0.00654	25.014	-0.00433
25.011	-0.00654	25.014	-0.00433
25.011	-0.00654	25.014	-0.00433
25.011	-0.00653	25.014	-0.00433
25.011	-0.00652	25.014	-0.00433
25.011	-0.00652	25.014	-0.00433
25.011	-0.00651	25.015	-0.00432
25.011	-0.0065	25.015	-0.00431
25.012	-0.0065	25.013	-0.00431
25.011	-0.00649	25.013	-0.00431
25.01	-0.00649	25.014	-0.0043
25.011	-0.00649	25.015	-0.0043
25.011	-0.00648	25.013	-0.0043
25.011	-0.00648	25.014	-0.0043
25.011	-0.00647	25.014	-0.0043
25.011	-0.00647	25.013	-0.00431
25.011	-0.00646	25.014	-0.00431
25.011	-0.00646	25.014	-0.00431
25.012	-0.00646	25.014	-0.00431
25.01	-0.00645	25.014	-0.00431
25.011	-0.00645	25.014	-0.00431
25.011	-0.00646	25.013	-0.00431
25.011	-0.00646	25.014	-0.00431
25.012	-0.00647	25.014	-0.00431
25.011	-0.00647	25.013	-0.00431
25.012	-0.00647	25.014	-0.00431
25.011	-0.00647	25.014	-0.00431
25.011	-0.00646	25.012	-0.00432
25.013	-0.00646	25.014	-0.00432
25.012	-0.00645	25.014	-0.00432
25.01	-0.00645	25.014	-0.00432
25.011	-0.00644	25.014	-0.00433
25.011	-0.00644	25.014	-0.00433
25.012	-0.00643	25.014	-0.00433
25.012	-0.00643	25.013	-0.00433
25.011	-0.00643	25.013	-0.00434
25.012	-0.00643	25.014	-0.00434
25.012	-0.00643	25.014	-0.00434
25.011	-0.00643	25.014	-0.00434
25.012	-0.00643	25.014	-0.00434
25.012	-0.00643	25.013	-0.00434
25.011	-0.00644	25.014	-0.00433
25.011	-0.00644	25.014	-0.00433
25.011	-0.00645	25.013	-0.00433
25.011	-0.00645	25.014	-0.00432
25.011	-0.00645	25.014	-0.00432
25.012	-0.00644	25.013	-0.00432
25.011	-0.00644	25.013	-0.00432
25.012	-0.00644	25.013	-0.00432
25.011	-0.00644	25.014	-0.00431
25.011	-0.00643	25.013	-0.00431
25.011	-0.00644	25.013	-0.00431
25.011	-0.00644	25.014	-0.00431
25.011	-0.00644	25.013	-0.0043
25.01	-0.00644	25.013	-0.0043
25.011	-0.00643	25.013	-0.00429
25.01	-0.00643	25.013	-0.00429
25.01	-0.00642	25.013	-0.00429
25.01	-0.00642	25.013	-0.00429
25.01	-0.00642	25.014	-0.00429
25.011	-0.00642	25.013	-0.00429
25.011	-0.00642	25.013	-0.00428
25.011	-0.00642	25.014	-0.00428
25.01	-0.00642	25.014	-0.00428
25.01	-0.00642	25.013	-0.00427
25.01	-0.00641	25.013	-0.00427
25.01	-0.00641	25.013	-0.00427
25.011	-0.00641	25.012	-0.00428
25.011	-0.0064	25.013	-0.00427
25.011	-0.0064	25.013	-0.00427
25.01	-0.0064	25.013	-0.00427
25.011	-0.0064	25.012	-0.00427
25.011	-0.0064	25.012	-0.00426
25.011	-0.0064	25.012	-0.00426
25.01	-0.0064	25.012	-0.00425
25.011	-0.0064	25.012	-0.00425
25.011	-0.00639	25.014	-0.00425
25.011	-0.0064	25.012	-0.00425
25.011	-0.00639	25.013	-0.00424
25.012	-0.00639	25.013	-0.00424
25.012	-0.00639	25.012	-0.00424
25.011	-0.00639	25.013	-0.00423
25.011	-0.00639	25.012	-0.00423
25.011	-0.00639	25.012	-0.00422
25.011	-0.00639	25.013	-0.00422
25.011	-0.00638	25.012	-0.00422
25.01	-0.00638	25.012	-0.00421
25.011	-0.00637	25.013	-0.00421
25.012	-0.00636	25.013	-0.00421
25.011	-0.00635	25.012	-0.00421
25.011	-0.00635	25.013	-0.00421
25.011	-0.00634	25.013	-0.00421
25.011	-0.00634	25.013	-0.0042
25.01	-0.00633	25.013	-0.0042
25.012	-0.00633	25.013	-0.0042
25.01	-0.00632	25.013	-0.00419
25.012	-0.00632	25.012	-0.00419
25.011	-0.00632	25.013	-0.00419
25.011	-0.00632	25.013	-0.00419
25.011	-0.00632	25.013	-0.00419
25.011	-0.00632	25.013	-0.0042
25.011	-0.00633	25.012	-0.0042
25.011	-0.00633	25.012	-0.0042
25.011	-0.00633	25.012	-0.00419
25.01	-0.00634	25.012	-0.00419
25.011	-0.00634	25.013	-0.00419
25.012	-0.00634	25.012	-0.00419
25.012	-0.00634	25.013	-0.00419
25.011	-0.00635	25.014	-0.00419
25.011	-0.00635	25.012	-0.00419
25.012	-0.00635	25.012	-0.00419
25.011	-0.00634	25.012	-0.00419
25.011	-0.00634	25.012	-0.00419
25.011	-0.00633	25.012	-0.00419
25.01	-0.00633	25.012	-0.00418
25.012	-0.00632	25.012	-0.00418
25.011	-0.00632	25.013	-0.00418
25.011	-0.00632	25.013	-0.00418
25.012	-0.00632	25.013	-0.00417
25.011	-0.00632	25.012	-0.00417
25.011	-0.00632	25.013	-0.00417
25.012	-0.00632	25.013	-0.00417
25.011	-0.00633	25.012	-0.00417
25.011	-0.00633	25.013	-0.00417
25.011	-0.00633	25.013	-0.00418
25.011	-0.00633	25.013	-0.00418
25.011	-0.00633	25.013	-0.00418
25.011	-0.00634	25.013	-0.00418
25.011	-0.00634	25.013	-0.00418
25.01	-0.00635	25.013	-0.00418
25.011	-0.00635	25.013	-0.00417
25.011	-0.00635	25.013	-0.00417
25.011	-0.00634	25.012	-0.00417
25.011	-0.00634	25.013	-0.00416
25.01	-0.00633	25.012	-0.00416
25.01	-0.00633	25.012	-0.00416
25.011	-0.00632	25.013	-0.00416
25.011	-0.00632	25.012	-0.00416
25.011	-0.00632	25.012	-0.00416
25.01	-0.00632	25.013	-0.00416
25.011	-0.00632	25.012	-0.00416
25.011	-0.00632	25.012	-0.00416
25.01	-0.00632	25.012	-0.00416
25.012	-0.00632	25.013	-0.00415
25.012	-0.00632	25.013	-0.00415
25.011	-0.00632	25.013	-0.00415
25.011	-0.00632	25.013	-0.00416
25.011	-0.00632	25.013	-0.00416
25.011	-0.00632	25.013	-0.00416
25.011	-0.00632	25.012	-0.00416
25.011	-0.00631	25.013	-0.00417
25.011	-0.0063	25.013	-0.00417
25.012	-0.0063	25.012	-0.00418
25.011	-0.00629	25.013	-0.00418
25.011	-0.00629	25.012	-0.00418
25.01	-0.00629	25.013	-0.00418
25.011	-0.00629	25.014	-0.00418
25.01	-0.00629	25.013	-0.00417
25.012	-0.0063	25.013	-0.00417
25.012	-0.0063	25.013	-0.00417
25.011	-0.0063	25.012	-0.00416
25.011	-0.00631	25.012	-0.00415
25.012	-0.00631	25.012	-0.00415
25.011	-0.00631	25.013	-0.00415
25.011	-0.00631	25.013	-0.00415
25.011	-0.0063	25.012	-0.00414
25.01	-0.0063	25.012	-0.00414
25.011	-0.00629	25.013	-0.00414
25.011	-0.00629	25.013	-0.00414
25.01	-0.00628	25.013	-0.00415
25.011	-0.00628	25.013	-0.00415
25.012	-0.00627	25.013	-0.00416
25.01	-0.00627	25.013	-0.00416
25.012	-0.00626	25.013	-0.00417
25.011	-0.00626	25.013	-0.00417
25.011	-0.00626	25.012	-0.00418
25.011	-0.00625	25.014	-0.00418
25.011	-0.00625	25.014	-0.00418
25.011	-0.00625	25.013	-0.00418
25.011	-0.00625	25.012	-0.00418
25.011	-0.00624	25.013	-0.00418
25.011	-0.00624	25.013	-0.00418
25.011	-0.00624	25.013	-0.00418
25.011	-0.00624	25.012	-0.00418
25.011	-0.00624	25.012	-0.00419
25.01	-0.00624	25.012	-0.00418
25.011	-0.00625	25.013	-0.00418
25.011	-0.00625	25.012	-0.00418
25.011	-0.00626	25.013	-0.00418
25.011	-0.00626	25.013	-0.00418
25.011	-0.00626	25.012	-0.00418
25.01	-0.00626	25.013	-0.00418
25.01	-0.00626	25.013	-0.00418
25.011	-0.00626	25.012	-0.00418
25.011	-0.00626	25.013	-0.00419
25.011	-0.00626	25.012	-0.00419
25.011	-0.00625	25.013	-0.00419
25.01	-0.00626	25.013	-0.0042
25.011	-0.00626	25.013	-0.0042
25.011	-0.00626	25.013	-0.0042
25.011	-0.00627	25.014	-0.0042
25.011	-0.00627	25.013	-0.0042
25.01	-0.00628	25.013	-0.0042
25.011	-0.00628	25.014	-0.0042
25.011	-0.00628	25.014	-0.0042
25.011	-0.00628	25.014	-0.0042
25.011	-0.00628	25.013	-0.00421
25.011	-0.00627	25.013	-0.00421
25.011	-0.00627	25.013	-0.00421
25.01	-0.00626	25.013	-0.00421
25.011	-0.00626	25.013	-0.00421
25.011	-0.00626	25.013	-0.00422
25.01	-0.00626	25.013	-0.00422
25.01	-0.00627	25.013	-0.00422
25.011	-0.00627	25.013	-0.00423
25.011	-0.00628	25.013	-0.00423
25.011	-0.00628	25.014	-0.00423
25.011	-0.00628	25.013	-0.00423
25.011	-0.00628	25.013	-0.00424
25.011	-0.00628	25.014	-0.00424
25.01	-0.00627	25.013	-0.00424
25.01	-0.00627	25.013	-0.00424
25.011	-0.00626	25.012	-0.00424
25.011	-0.00626	25.013	-0.00424
25.012	-0.00626	25.013	-0.00424
25.011	-0.00626	25.014	-0.00424
25.01	-0.00627	25.013	-0.00423
25.01	-0.00627	25.013	-0.00423
25.011	-0.00627	25.013	-0.00423
25.011	-0.00627	25.014	-0.00423
25.01	-0.00627	25.014	-0.00423
25.01	-0.00627	25.013	-0.00423
25.01	-0.00627	25.014	-0.00423
25.011	-0.00627	25.013	-0.00424
25.011	-0.00628	25.014	-0.00424
25.01	-0.00628	25.013	-0.00425
25.011	-0.00628	25.013	-0.00425
25.011	-0.00628	25.013	-0.00426
25.011	-0.00628	25.014	-0.00426
25.011	-0.00627	25.014	-0.00425
25.011	-0.00627	25.014	-0.00425
25.011	-0.00626	25.014	-0.00425
25.012	-0.00626	25.014	-0.00424
25.011	-0.00626	25.013	-0.00424
25.011	-0.00625	25.013	-0.00424
25.01	-0.00625	25.014	-0.00424
25.011	-0.00625	25.014	-0.00424
25.011	-0.00625	25.014	-0.00424
25.011	-0.00625	25.013	-0.00424
25.012	-0.00625	25.014	-0.00424
25.012	-0.00625	25.014	-0.00424
25.011	-0.00624	25.013	-0.00424
25.01	-0.00624	25.014	-0.00424
25.011	-0.00624	25.014	-0.00424
25.012	-0.00624	25.013	-0.00424
25.011	-0.00624	25.014	-0.00424
25.011	-0.00624	25.014	-0.00424
25.011	-0.00623	25.014	-0.00425
25.011	-0.00623	25.014	-0.00425
25.011	-0.00623	25.014	-0.00425
25.012	-0.00623	25.014	-0.00426
25.011	-0.00622	25.014	-0.00426
25.012	-0.00622	25.013	-0.00426
25.011	-0.00621	25.014	-0.00426
25.011	-0.00621	25.013	-0.00426
25.012	-0.00621	25.013	-0.00426
25.011	-0.00621	25.013	-0.00426
25.012	-0.00622	25.013	-0.00426
25.011	-0.00622	25.014	-0.00426
25.011	-0.00623	25.013	-0.00426
25.012	-0.00623	25.014	-0.00426
25.011	-0.00624	25.014	-0.00426
25.011	-0.00624	25.014	-0.00426
25.012	-0.00624	25.013	-0.00426
25.012	-0.00624	25.014	-0.00426
25.012	-0.00623	25.013	-0.00426
25.012	-0.00622	25.014	-0.00426
25.011	-0.00622	25.014	-0.00426
25.011	-0.00621	25.013	-0.00427
25.012	-0.00621	25.014	-0.00427
25.011	-0.00621	25.013	-0.00427
25.011	-0.00621	25.014	-0.00427
25.011	-0.00622	25.014	-0.00427
25.011	-0.00622	25.014	-0.00427
25.011	-0.00623	25.013	-0.00427
25.012	-0.00623	25.012	-0.00428
25.011	-0.00624	25.013	-0.00428
25.011	-0.00624	25.013	-0.00428
25.011	-0.00624	25.013	-0.00428
25.011	-0.00624	25.013	-0.00428
25.011	-0.00624	25.013	-0.00428
25.011	-0.00624	25.013	-0.00428
25.011	-0.00625	25.013	-0.00428
25.012	-0.00625	25.012	-0.00428
25.012	-0.00626	25.013	-0.00427
25.011	-0.00625	25.013	-0.00427
25.011	-0.00625	25.014	-0.00427
25.011	-0.00625	25.013	-0.00427
25.011	-0.00625	25.013	-0.00427
25.011	-0.00624	25.013	-0.00427
25.011	-0.00624	25.013	-0.00427
25.011	-0.00624	25.013	-0.00427
25.011	-0.00624	25.014	-0.00427
25.011	-0.00624	25.013	-0.00427
25.011	-0.00624	25.013	-0.00427
25.011	-0.00625	25.013	-0.00427
25.011	-0.00625	25.013	-0.00426
25.011	-0.00625	25.013	-0.00426
25.011	-0.00625	25.013	-0.00425
25.011	-0.00625	25.013	-0.00425
25.01	-0.00625	25.014	-0.00424
25.01	-0.00625	25.014	-0.00424
25.011	-0.00625	25.015	-0.00424
25.01	-0.00625	25.014	-0.00424
25.011	-0.00625	25.014	-0.00424
25.011	-0.00625	25.014	-0.00424
25.011	-0.00625	25.014	-0.00424
25.012	-0.00624	25.013	-0.00424
25.011	-0.00624	25.014	-0.00424
25.01	-0.00625	25.014	-0.00424
25.011	-0.00625	25.014	-0.00424
25.01	-0.00625	25.013	-0.00424
25.012	-0.00625	25.015	-0.00424
25.011	-0.00625	25.014	-0.00424
25.011	-0.00625	25.014	-0.00424
25.01	-0.00626	25.014	-0.00424
25.012	-0.00626	25.014	-0.00424
25.011	-0.00626	25.013	-0.00424
25.012	-0.00627	25.014	-0.00424
25.01	-0.00627	25.013	-0.00425
25.011	-0.00627	25.014	-0.00425
25.01	-0.00626	25.013	-0.00425
25.01	-0.00626	25.013	-0.00425
25.01	-0.00626	25.014	-0.00425
25.011	-0.00626	25.014	-0.00425
25.01	-0.00625	25.014	-0.00425
25.011	-0.00625	25.014	-0.00425
25.011	-0.00625	25.013	-0.00425
25.01	-0.00625	25.014	-0.00425
25.01	-0.00625	25.014	-0.00425
25.012	-0.00625	25.014	-0.00425
25.011	-0.00625	25.014	-0.00425
25.011	-0.00624	25.013	-0.00425
25.012	-0.00624	25.013	-0.00425
25.011	-0.00623	25.014	-0.00425
25.011	-0.00622	25.014	-0.00424
25.011	-0.00622	25.014	-0.00424
25.011	-0.00621	25.013	-0.00423
25.011	-0.00621	25.013	-0.00423
25.011	-0.00621	25.014	-0.00423
25.011	-0.0062	25.014	-0.00423
25.012	-0.0062	25.014	-0.00423
25.011	-0.0062	25.014	-0.00423
25.011	-0.0062	25.014	-0.00423
25.011	-0.00619	25.013	-0.00423
25.011	-0.00619	25.013	-0.00423
25.01	-0.00618	25.014	-0.00423
25.012	-0.00618	25.014	-0.00423
25.011	-0.00618	25.014	-0.00423
25.012	-0.00619	25.014	-0.00423
25.01	-0.00619	25.014	-0.00423
25.01	-0.0062	25.013	-0.00422
25.01	-0.0062	25.014	-0.00423
25.012	-0.0062	25.014	-0.00423
25.011	-0.0062	25.013	-0.00423
25.011	-0.0062	25.014	-0.00424
25.011	-0.00619	25.014	-0.00424
25.011	-0.00619	25.013	-0.00425
25.011	-0.00619	25.013	-0.00425
25.01	-0.00619	25.013	-0.00425
25.01	-0.0062	25.013	-0.00425
25.01	-0.0062	25.013	-0.00425
25.011	-0.00621	25.014	-0.00425
25.01	-0.00621	25.013	-0.00425
25.012	-0.00621	25.014	-0.00425
25.011	-0.0062	25.013	-0.00425
25.011	-0.0062	25.014	-0.00425
25.011	-0.0062	25.013	-0.00425
25.011	-0.00619	25.013	-0.00425
25.01	-0.00619	25.014	-0.00426
25.011	-0.00619	25.014	-0.00426
25.011	-0.0062	25.014	-0.00427
25.011	-0.0062	25.014	-0.00427
25.011	-0.0062	25.014	-0.00427
25.011	-0.00621	25.014	-0.00428
25.011	-0.00621	25.013	-0.00428
25.011	-0.00621	25.013	-0.00428
25.012	-0.00621	25.014	-0.00428
25.011	-0.00621	25.014	-0.00427
25.011	-0.00621	25.014	-0.00427
25.011	-0.00621	25.013	-0.00426
25.012	-0.00621	25.013	-0.00426
25.01	-0.00621	25.014	-0.00426
25.011	-0.00621	25.013	-0.00426
25.011	-0.00621	25.013	-0.00426
25.012	-0.00621	25.014	-0.00426
25.011	-0.00621	25.013	-0.00427
25.012	-0.00621	25.013	-0.00427
25.011	-0.00621	25.013	-0.00426
25.011	-0.00621	25.013	-0.00426
25.011	-0.0062	25.014	-0.00425
25.011	-0.0062	25.013	-0.00425
25.011	-0.00619	25.013	-0.00424
25.011	-0.00619	25.014	-0.00424
25.011	-0.00618	25.013	-0.00423
25.011	-0.00618	25.013	-0.00423
25.011	-0.00618	25.014	-0.00423
25.011	-0.00617	25.014	-0.00423
25.01	-0.00617	25.014	-0.00423
25.011	-0.00617	25.014	-0.00422
25.012	-0.00617	25.013	-0.00422
25.011	-0.00617	25.013	-0.00422
25.011	-0.00616	25.013	-0.00422
25.011	-0.00616	25.013	-0.00422
25.011	-0.00616	25.013	-0.00422
25.012	-0.00616	25.014	-0.00422
25.01	-0.00616	25.014	-0.00422
25.012	-0.00616	25.013	-0.00422
25.011	-0.00617	25.014	-0.00422
25.011	-0.00617	25.014	-0.00422
25.011	-0.00617	25.014	-0.00422
25.011	-0.00617	25.015	-0.00421
25.011	-0.00617	25.014	-0.00421
25.011	-0.00617	25.014	-0.00421
25.011	-0.00617	25.014	-0.00421
25.011	-0.00617	25.014	-0.00421
25.011	-0.00617	25.014	-0.00421
25.011	-0.00617	25.014	-0.00421
25.011	-0.00617	25.014	-0.00421
25.011	-0.00617	25.014	-0.00421
25.012	-0.00617	25.014	-0.00422
25.01	-0.00617	25.014	-0.00421
25.011	-0.00617	25.014	-0.00421
25.011	-0.00617	25.014	-0.00421
25.011	-0.00617	25.014	-0.00421
25.01	-0.00617	25.014	-0.00421
25.011	-0.00617	25.014	-0.00421
25.011	-0.00617	25.014	-0.00421
25.01	-0.00617	25.014	-0.00421
25.011	-0.00617	25.014	-0.00421
25.012	-0.00617	25.013	-0.00421
25.011	-0.00617	25.013	-0.00421
25.011	-0.00618	25.014	-0.00421
25.01	-0.00618	25.014	-0.00422
25.011	-0.00618	25.013	-0.00422
25.011	-0.00618	25.015	-0.00422
25.011	-0.00618	25.014	-0.00422
25.011	-0.00618	25.015	-0.00422
25.011	-0.00617	25.015	-0.00422
25.011	-0.00617	25.015	-0.00422
25.011	-0.00617	25.014	-0.00423
25.011	-0.00617	25.015	-0.00423
25.011	-0.00617	25.014	-0.00423
25.011	-0.00617	25.014	-0.00423
25.011	-0.00617	25.014	-0.00423
25.011	-0.00617	25.015	-0.00423
25.011	-0.00617	25.013	-0.00423
25.011	-0.00617	25.014	-0.00423
25.01	-0.00616	25.014	-0.00423
25.011	-0.00616	25.014	-0.00423
25.011	-0.00616	25.013	-0.00423
25.011	-0.00616	25.014	-0.00423
25.011	-0.00616	25.014	-0.00423
25.012	-0.00617	25.014	-0.00423
25.011	-0.00617	25.014	-0.00423
25.011	-0.00617	25.015	-0.00423
25.011	-0.00617	25.015	-0.00423
25.011	-0.00617	25.013	-0.00424
25.011	-0.00617	25.014	-0.00424
25.011	-0.00617	25.013	-0.00424
25.011	-0.00617	25.014	-0.00424
25.011	-0.00617	25.015	-0.00424
25.012	-0.00617	25.013	-0.00424
25.011	-0.00617	25.014	-0.00423
25.011	-0.00617	25.014	-0.00423
25.012	-0.00618	25.014	-0.00422
25.011	-0.00618	25.014	-0.00421
25.01	-0.00618	25.014	-0.00421
25.01	-0.00618	25.014	-0.00421
25.01	-0.00618	25.014	-0.00421
25.011	-0.00617	25.014	-0.0042
25.011	-0.00617	25.014	-0.0042
25.011	-0.00617	25.014	-0.0042
25.012	-0.00617	25.014	-0.0042
25.012	-0.00618	25.013	-0.00421
25.011	-0.00618	25.014	-0.00421
25.012	-0.00619	25.014	-0.00421
25.011	-0.00619	25.013	-0.00421
25.011	-0.00619	25.014	-0.00421
25.011	-0.00619	25.014	-0.00421
25.011	-0.00619	25.014	-0.00421
25.011	-0.00618	25.013	-0.00421
25.011	-0.00617	25.013	-0.00421
25.012	-0.00617	25.014	-0.00421
25.01	-0.00617	25.013	-0.00421
25.01	-0.00616	25.014	-0.00421
25.01	-0.00616	25.014	-0.00421
25.011	-0.00615	25.013	-0.00421
25.011	-0.00615	25.014	-0.00421
25.012	-0.00615	25.014	-0.00421
25.011	-0.00615	25.014	-0.00421
25.011	-0.00615	25.015	-0.00421
25.011	-0.00615	25.013	-0.00421
25.011	-0.00615	25.015	-0.00421
25.01	-0.00616	25.014	-0.00421
25.011	-0.00616	25.014	-0.00421
25.011	-0.00616	25.015	-0.00421
25.012	-0.00617	25.014	-0.00421
25.011	-0.00617	25.015	-0.0042
25.012	-0.00617	25.014	-0.0042
25.011	-0.00618	25.014	-0.0042
25.01	-0.00618	25.014	-0.0042
25.011	-0.00619	25.014	-0.0042
25.012	-0.00619	25.014	-0.00419
25.011	-0.00619	25.014	-0.00419
25.011	-0.00619	25.013	-0.00419
25.01	-0.00619	25.014	-0.00419
25.011	-0.00618	25.014	-0.00418
25.01	-0.00618	25.015	-0.00418
25.01	-0.00618	25.014	-0.00417
25.01	-0.00618	25.014	-0.00417
25.011	-0.00617	25.014	-0.00417
25.012	-0.00617	25.014	-0.00416
25.01	-0.00617	25.013	-0.00416
25.011	-0.00617	25.014	-0.00416
25.011	-0.00617	25.013	-0.00416
25.011	-0.00617	25.014	-0.00416
25.011	-0.00617	25.014	-0.00416
25.011	-0.00617	25.015	-0.00417
25.01	-0.00617	25.014	-0.00417
25.011	-0.00616	25.014	-0.00417
25.011	-0.00616	25.015	-0.00417
25.012	-0.00616	25.013	-0.00417
25.012	-0.00615	25.015	-0.00416
25.011	-0.00615	25.014	-0.00416
25.012	-0.00615	25.014	-0.00416
25.011	-0.00614	25.014	-0.00416
25.012	-0.00614	25.015	-0.00416
25.011	-0.00614	25.015	-0.00416
25.011	-0.00614	25.015	-0.00416
25.011	-0.00614	25.015	-0.00416
25.011	-0.00614	25.014	-0.00416
25.011	-0.00615	25.015	-0.00416
25.011	-0.00615	25.015	-0.00416
25.011	-0.00615	25.014	-0.00416
25.011	-0.00615	25.015	-0.00416
25.01	-0.00615	25.015	-0.00416
25.011	-0.00615	25.015	-0.00416
25.011	-0.00615	25.015	-0.00416
25.01	-0.00615	25.016	-0.00416
25.011	-0.00616	25.014	-0.00415
25.011	-0.00616	25.015	-0.00415
25.012	-0.00616	25.014	-0.00415
25.011	-0.00616	25.015	-0.00415
25.012	-0.00616	25.015	-0.00415
25.011	-0.00616	25.015	-0.00415
25.011	-0.00616	25.015	-0.00415
25.012	-0.00615	25.014	-0.00416
25.011	-0.00615	25.014	-0.00416
25.012	-0.00615	25.014	-0.00416
25.012	-0.00615	25.014	-0.00416
25.011	-0.00615	25.014	-0.00416
25.011	-0.00615	25.014	-0.00417
25.012	-0.00615	25.014	-0.00417
25.011	-0.00615	25.014	-0.00418
25.011	-0.00615	25.014	-0.00418
25.011	-0.00615	25.015	-0.00419
25.011	-0.00615	25.015	-0.00419
25.012	-0.00616	25.015	-0.0042
25.012	-0.00616	25.014	-0.0042
25.012	-0.00616	25.014	-0.0042
25.011	-0.00616	25.016	-0.0042
25.012	-0.00616	25.014	-0.00419
25.011	-0.00617	25.015	-0.00419
25.011	-0.00617	25.014	-0.00419
25.012	-0.00617	25.015	-0.00419
25.01	-0.00616	25.014	-0.00419
25.011	-0.00616	25.015	-0.00419
25.012	-0.00616	25.015	-0.00419
25.011	-0.00615	25.015	-0.00419
25.011	-0.00615	25.014	-0.00418
25.013	-0.00616	25.014	-0.00418
25.012	-0.00615	25.014	-0.00418
25.011	-0.00615	25.015	-0.00418
25.011	-0.00615	25.015	-0.00418
25.012	-0.00615	25.015	-0.00418
25.011	-0.00615	25.014	-0.00418
25.011	-0.00615	25.015	-0.00418
25.012	-0.00614	25.015	-0.00419
25.012	-0.00614	25.014	-0.00419
25.011	-0.00614	25.014	-0.00419
25.012	-0.00614	25.015	-0.00419
25.011	-0.00614	25.014	-0.00419
25.011	-0.00614	25.015	-0.00419
25.011	-0.00614	25.015	-0.0042
25.011	-0.00614	25.015	-0.0042
25.011	-0.00614	25.014	-0.00421
25.012	-0.00615	25.015	-0.0042
25.011	-0.00615	25.014	-0.0042
25.011	-0.00615	25.015	-0.0042
25.011	-0.00615	25.015	-0.0042
25.011	-0.00615	25.015	-0.00419
25.011	-0.00614	25.015	-0.00419
25.011	-0.00614	25.014	-0.00419
25.011	-0.00614	25.015	-0.00419
25.011	-0.00614	25.015	-0.00419
25.011	-0.00613	25.015	-0.00419
25.011	-0.00613	25.014	-0.00419
25.011	-0.00613	25.016	-0.00419
25.011	-0.00613	25.015	-0.00419
25.012	-0.00614	25.015	-0.00419
25.011	-0.00614	25.015	-0.00419
25.012	-0.00614	25.015	-0.00419
25.011	-0.00614	25.015	-0.00419
25.01	-0.00615	25.015	-0.00419
25.012	-0.00615	25.016	-0.00419
25.011	-0.00615	25.015	-0.00419
25.012	-0.00615	25.015	-0.00419
25.012	-0.00614	25.015	-0.00418
25.012	-0.00614	25.015	-0.00418
25.011	-0.00613	25.014	-0.00418
25.012	-0.00613	25.015	-0.00417
25.011	-0.00613	25.014	-0.00417
25.011	-0.00612	25.015	-0.00417
25.01	-0.00612	25.015	-0.00417
25.011	-0.00612	25.016	-0.00417
25.012	-0.00613	25.016	-0.00417
25.011	-0.00613	25.015	-0.00417
25.011	-0.00613	25.015	-0.00416
25.012	-0.00613	25.014	-0.00416
25.011	-0.00613	25.015	-0.00416
25.01	-0.00613	25.015	-0.00416
25.012	-0.00613	25.015	-0.00415
25.011	-0.00614	25.015	-0.00415
25.011	-0.00614	25.016	-0.00415
25.011	-0.00613	25.015	-0.00415
25.011	-0.00613	25.015	-0.00415
25.012	-0.00613	25.015	-0.00415
25.011	-0.00612	25.014	-0.00415
25.011	-0.00612	25.016	-0.00415
25.01	-0.00611	25.015	-0.00415
25.011	-0.0061	25.015	-0.00415
25.011	-0.0061	25.015	-0.00415
25.011	-0.0061	25.015	-0.00415
25.011	-0.00609	25.015	-0.00415
25.011	-0.00609	25.015	-0.00415
25.011	-0.00609	25.014	-0.00415
25.011	-0.00609	25.015	-0.00415
25.011	-0.0061	25.015	-0.00415
25.011	-0.0061	25.016	-0.00415
25.011	-0.0061	25.015	-0.00415
25.012	-0.0061	25.015	-0.00415
25.011	-0.0061	25.015	-0.00415
25.011	-0.0061	25.015	-0.00415
25.011	-0.0061	25.014	-0.00415
25.011	-0.0061	25.016	-0.00415
25.01	-0.00609	25.015	-0.00415
25.011	-0.00609	25.015	-0.00415
25.01	-0.00609	25.015	-0.00415
25.01	-0.00609	25.016	-0.00415
25.011	-0.00609	25.017	-0.00415
25.011	-0.00609	25.016	-0.00415
25.012	-0.00608	25.014	-0.00415
25.011	-0.00608	25.015	-0.00415
25.012	-0.00608	25.015	-0.00415
25.01	-0.00608	25.016	-0.00415
25.011	-0.00608	25.016	-0.00415
25.011	-0.00608	25.015	-0.00415
25.011	-0.00608	25.017	-0.00416
25.011	-0.00608	25.016	-0.00416
25.012	-0.00608	25.016	-0.00416
25.012	-0.00608	25.016	-0.00416
25.011	-0.00608	25.017	-0.00416
25.011	-0.00607	25.016	-0.00416
25.011	-0.00607	25.015	-0.00416
25.011	-0.00607	25.016	-0.00416
25.011	-0.00607	25.016	-0.00416
25.011	-0.00607	25.016	-0.00415
25.011	-0.00608	25.015	-0.00415
25.012	-0.00608	25.016	-0.00415
25.011	-0.00608	25.016	-0.00415
25.01	-0.00609	25.015	-0.00415
25.012	-0.00609	25.016	-0.00414
25.012	-0.00609	25.016	-0.00414
25.012	-0.00609	25.014	-0.00413
25.011	-0.00609	25.016	-0.00413
25.011	-0.00609	25.015	-0.00413
25.012	-0.00609	25.017	-0.00413
25.012	-0.00609	25.015	-0.00413
25.012	-0.00609	25.016	-0.00414
25.012	-0.00609	25.016	-0.00414
25.011	-0.00608	25.015	-0.00415
25.011	-0.00608	25.016	-0.00415
25.012	-0.00607	25.016	-0.00415
25.012	-0.00607	25.015	-0.00415
25.01	-0.00607	25.016	-0.00415
25.011	-0.00607	25.016	-0.00414
25.01	-0.00607	25.016	-0.00414
25.011	-0.00607	25.015	-0.00413
25.011	-0.00607	25.016	-0.00413
25.011	-0.00607	25.016	-0.00413
25.012	-0.00608	25.016	-0.00412
25.011	-0.00608	25.015	-0.00413
25.011	-0.00608	25.016	-0.00413
25.012	-0.00608	25.016	-0.00413
25.011	-0.00608	25.015	-0.00413
25.011	-0.00608	25.016	-0.00413
25.011	-0.00608	25.015	-0.00413
25.011	-0.00608	25.015	-0.00413
25.011	-0.00608	25.016	-0.00413
25.011	-0.00608	25.016	-0.00414
25.011	-0.00608	25.015	-0.00414
25.011	-0.00608	25.016	-0.00414
25.011	-0.00608	25.015	-0.00415
25.01	-0.00608	25.015	-0.00415
25.011	-0.00607	25.015	-0.00415
25.011	-0.00607	25.014	-0.00415
25.011	-0.00606	25.015	-0.00415
25.012	-0.00606	25.016	-0.00414
25.011	-0.00606	25.014	-0.00414
25.011	-0.00606	25.017	-0.00414
25.01	-0.00606	25.015	-0.00413
25.01	-0.00606	25.016	-0.00413
25.011	-0.00606	25.015	-0.00412
25.011	-0.00606	25.016	-0.00412
25.009	-0.00607	25.015	-0.00412
25.011	-0.00607	25.016	-0.00412
25.011	-0.00607	25.016	-0.00412
25.011	-0.00607	25.015	-0.00412
25.011	-0.00607	25.014	-0.00412
25.01	-0.00607	25.016	-0.00412
25.01	-0.00606	25.016	-0.00412
25.01	-0.00606	25.015	-0.00412
25.011	-0.00606	25.015	-0.00412
25.011	-0.00605	25.015	-0.00412
25.011	-0.00605	25.015	-0.00412
25.01	-0.00606	25.016	-0.00411
25.011	-0.00606	25.015	-0.00411
25.011	-0.00606	25.015	-0.00411
25.011	-0.00607	25.015	-0.00411
25.011	-0.00607	25.015	-0.00411
25.012	-0.00607	25.016	-0.00411
25.012	-0.00607	25.015	-0.00411
25.011	-0.00607	25.016	-0.00411
25.011	-0.00607	25.015	-0.00411
25.01	-0.00607	25.015	-0.00411
25.01	-0.00606	25.016	-0.0041
25.011	-0.00606	25.015	-0.0041
25.011	-0.00606	25.015	-0.00411
25.01	-0.00605	25.015	-0.00411
25.011	-0.00605	25.016	-0.00411
25.01	-0.00605	25.017	-0.00411
25.011	-0.00606	25.016	-0.00411
25.011	-0.00606	25.015	-0.00411
25.011	-0.00606	25.015	-0.00411
25.01	-0.00606	25.016	-0.0041
25.012	-0.00605	25.016	-0.0041
25.012	-0.00605	25.016	-0.0041
25.011	-0.00604	25.015	-0.00411
25.01	-0.00604	25.015	-0.00411
25.011	-0.00603	25.016	-0.00411
25.011	-0.00603	25.016	-0.00411
25.011	-0.00602	25.016	-0.00411
25.011	-0.00602	25.016	-0.00411
25.011	-0.00602	25.015	-0.00411
25.012	-0.00603	25.017	-0.00411
25.011	-0.00603	25.016	-0.00411
25.012	-0.00603	25.016	-0.0041
25.011	-0.00603	25.016	-0.0041
25.011	-0.00603	25.016	-0.0041
25.012	-0.00603	25.016	-0.00411
25.012	-0.00604	25.016	-0.00411
25.012	-0.00604	25.015	-0.00411
25.011	-0.00604	25.017	-0.00411
25.012	-0.00604	25.016	-0.00411
25.012	-0.00604	25.016	-0.00411
25.011	-0.00603	25.017	-0.00411
25.012	-0.00603	25.016	-0.00411
25.012	-0.00603	25.016	-0.00411
25.011	-0.00602	25.016	-0.00411
25.011	-0.00602	25.015	-0.00411
25.012	-0.00602	25.016	-0.00412
25.011	-0.00602	25.016	-0.00412
25.011	-0.00602	25.016	-0.00412
25.011	-0.00602	25.016	-0.00412
25.01	-0.00603	25.016	-0.00412
25.011	-0.00603	25.017	-0.00412
25.011	-0.00603	25.016	-0.00412
25.011	-0.00603	25.016	-0.00412
25.01	-0.00603	25.016	-0.00411
25.012	-0.00603	25.016	-0.00411
25.01	-0.00603	25.015	-0.00411
25.011	-0.00603	25.016	-0.0041
25.011	-0.00603	25.015	-0.0041
25.011	-0.00603	25.017	-0.0041
25.011	-0.00603	25.016	-0.0041
25.011	-0.00603	25.016	-0.0041
25.012	-0.00603	25.017	-0.0041
25.012	-0.00603	25.016	-0.0041
25.011	-0.00603	25.016	-0.0041
25.012	-0.00603	25.016	-0.00409
25.011	-0.00603	25.017	-0.00409
25.011	-0.00603	25.016	-0.00409
25.012	-0.00602	25.016	-0.00409
25.011	-0.00602	25.016	-0.00409
25.011	-0.00601	25.016	-0.0041
25.011	-0.00601	25.016	-0.0041
25.012	-0.00601	25.016	-0.0041
25.012	-0.00601	25.017	-0.0041
25.012	-0.00601	25.016	-0.0041
25.012	-0.00601	25.016	-0.00409
25.012	-0.00601	25.016	-0.00409
25.011	-0.00601	25.016	-0.00409
25.011	-0.006	25.016	-0.00409
25.011	-0.006	25.016	-0.00409
25.012	-0.006	25.016	-0.00409
25.011	-0.006	25.016	-0.00409
25.011	-0.006	25.016	-0.0041
25.012	-0.006	25.016	-0.0041
25.011	-0.00601	25.016	-0.00411
25.01	-0.00601	25.016	-0.00411
25.011	-0.00602	25.017	-0.00411
25.012	-0.00602	25.016	-0.00412
25.011	-0.00602	25.016	-0.00412
25.011	-0.00602	25.016	-0.00413
25.011	-0.00602	25.016	-0.00413
25.01	-0.00602	25.017	-0.00413
25.011	-0.00602	25.016	-0.00413
25.012	-0.00602	25.015	-0.00412
25.013	-0.00601	25.016	-0.00412
25.011	-0.00601	25.016	-0.00412
25.01	-0.00601	25.015	-0.00412
25.011	-0.006	25.016	-0.00412
25.01	-0.006	25.016	-0.00412
25.01	-0.006	25.017	-0.00411
25.01	-0.006	25.016	-0.00411
25.011	-0.006	25.016	-0.0041
25.01	-0.006	25.016	-0.0041
25.011	-0.006	25.016	-0.00409
25.011	-0.00601	25.016	-0.00408
25.012	-0.00601	25.016	-0.00408
25.012	-0.00601	25.016	-0.00408
25.011	-0.00601	25.016	-0.00408
25.011	-0.00602	25.015	-0.00408
25.012	-0.00602	25.016	-0.00408
25.012	-0.00602	25.017	-0.00408
25.012	-0.00603	25.017	-0.00408
25.012	-0.00603	25.015	-0.00408
25.011	-0.00603	25.016	-0.00408
25.011	-0.00603	25.016	-0.00408
25.012	-0.00602	25.016	-0.00408
25.012	-0.00602	25.016	-0.00408
25.01	-0.00601	25.016	-0.00407
25.012	-0.00601	25.016	-0.00407
25.012	-0.006	25.016	-0.00407
25.012	-0.006	25.016	-0.00407
25.011	-0.006	25.017	-0.00407
25.012	-0.00601	25.016	-0.00407
25.012	-0.00601	25.016	-0.00407
25.012	-0.00602	25.016	-0.00407
25.011	-0.00602	25.016	-0.00407
25.012	-0.00602	25.016	-0.00407
25.012	-0.00602	25.016	-0.00406
25.013	-0.00602	25.017	-0.00406
25.013	-0.00601	25.017	-0.00405
25.011	-0.00601	25.016	-0.00405
25.013	-0.006	25.017	-0.00405
25.013	-0.00599	25.015	-0.00405
25.012	-0.00599	25.016	-0.00406
25.012	-0.00599	25.016	-0.00406
25.013	-0.00599	25.016	-0.00406
25.012	-0.00599	25.016	-0.00406
25.012	-0.006	25.016	-0.00406
25.012	-0.006	25.016	-0.00406
25.012	-0.006	25.016	-0.00406
25.013	-0.00601	25.016	-0.00406
25.013	-0.00601	25.016	-0.00406
25.012	-0.00601	25.016	-0.00405
25.012	-0.006	25.016	-0.00405
25.012	-0.00601	25.016	-0.00405
25.012	-0.006	25.015	-0.00405
25.013	-0.00601	25.015	-0.00405
25.012	-0.00601	25.016	-0.00405
25.011	-0.00601	25.016	-0.00405
25.012	-0.00601	25.016	-0.00405
25.012	-0.00601	25.016	-0.00404
25.011	-0.00602	25.016	-0.00404
[truncated: 35,113 more rows]
