# Supplementary material for: Fatigue-free artificial ionic skin toughened by self-healable elastic nanomesh
Source: Nat Commun. 2022 Jul 29;13:4411. doi: 10.1038/s41467-022-32140-3 (PMC9338060; doi:10.1038/s41467-022-32140-3)
Supplement: Supplementary file 7 — Source Data [file 41467_2022_32140_MOESM7_ESM.zip › Supplementary Figures/Source data Supplementary Fig. 33.xlsx]

## Sheet: Supplementary Fig. 33
100% strain			300% strain			500% strain
Time (s)	△R/R0 (%)		Time (s)	△R/R0 (%)		Time (s)	△R/R0 (%)
0.12321	0		0.01352	0		0.06143	0.16228
0.43692	1.73947		0.34447	0.81137		0.49214	0.71104
0.8639	3.4839		0.77347	2.55772		0.92286	2.48735
1.29087	5.24329		1.20247	4.31904		1.35357	4.27862
1.71785	7.01764		1.63147	6.09535		1.78429	6.08487
2.14482	8.80694		2.06047	7.88662		2.215	7.90609
2.5718	10.6112		2.48947	9.69287		2.64571	9.74229
2.99877	12.4304		2.91847	11.5141		3.07643	11.5935
3.42575	14.2646		3.34747	13.3503		3.50714	13.4596
3.85272	16.1137		3.77647	15.2015		3.93786	15.3407
4.27969	17.9778		4.20547	17.0676		4.36857	17.2368
4.70667	19.8569		4.63447	18.9487		4.79929	19.1479
5.13364	21.7509		5.06347	20.8448		5.23	21.0739
5.56061	23.6599		5.49247	22.7559		5.66071	23.015
5.98758	25.5838		5.92147	24.682		6.09143	24.971
6.41456	27.5227		6.35047	26.623		6.52214	26.9419
6.84153	29.4765		6.77947	28.579		6.95286	28.9279
7.2685	31.4454		7.20847	30.5499		7.38357	30.9288
7.69548	33.4291		7.63747	32.5359		7.81429	32.9447
8.12245	35.4278		8.06647	34.5368		8.245	34.9756
8.54943	37.4415		8.49547	36.5527		8.67571	37.0214
8.9764	39.4701		8.92447	38.5836		9.10643	39.0822
9.40338	41.5138		9.35347	40.6294		9.53714	41.158
9.83035	43.5723		9.78247	42.6902		9.96786	43.2488
10.2573	45.6458		10.2115	44.766		10.3986	45.3545
10.6843	47.7343		10.6405	46.8568		10.8293	47.4753
11.1113	49.8377		11.0695	48.9625		11.26	49.6109
11.5382	51.9561		11.4985	51.0832		11.6907	51.7616
11.9652	54.0894		11.9275	53.2189		12.1214	53.9273
12.3922	56.2377		12.3565	55.3696		12.5521	56.1079
12.8192	58.401		12.7855	57.5352		12.9829	58.3035
13.2462	60.5792		13.2145	59.7159		13.4136	60.514
13.6731	62.7724		13.6435	61.9115		13.8443	62.7396
14.1001	64.9805		14.0725	64.122		14.275	64.9801
14.5271	67.2036		14.5015	66.3476		14.7057	67.2356
14.954	69.4417		14.9305	68.5881		15.1364	69.506
15.381	71.6947		15.3595	70.8436		15.5671	71.7915
15.808	73.9627		15.7885	73.114		15.9979	74.0919
16.235	76.2456		16.2175	75.3995		16.4286	76.4073
16.6619	78.5435		16.6465	77.6999		16.8593	78.7376
17.0889	80.8563		17.0755	80.0153		17.29	81.083
17.5159	83.1841		17.5045	82.3456		17.7207	83.4433
17.9428	85.5269		17.9335	84.691		18.1514	85.8186
18.3698	87.8846		18.3625	87.0513		18.5821	88.2088
18.7968	90.2573		18.7915	89.4266		19.0129	90.6141
19.2238	92.6449		19.2205	91.8169		19.4436	93.0343
19.6507	95.0475		19.6495	94.2221		19.8743	95.4695
20.0777	97.4651		20.0785	96.6423		20.305	97.9197
20.5047	99.8976		20.5075	99.0775		20.7357	100.385
20.9317	102.345		20.9365	101.528		21.1664	102.865
21.3587	104.808		21.3655	103.993		21.5971	105.36
21.7856	107.285		21.7945	106.473		22.0279	107.87
22.2126	109.777		22.2235	108.968		22.4586	110.395
22.6396	112.285		22.6525	111.478		22.8893	112.935
23.0665	114.807		23.0815	114.003		23.32	115.49
23.4935	117.344		23.5105	116.543		23.7507	118.06
23.9205	119.896		23.9395	119.098		24.1814	120.645
24.3475	122.463		24.3685	121.668		24.6121	123.245
24.7745	125.045		24.7975	124.253		25.0429	125.86
25.2014	127.642		25.2265	126.853		25.4736	128.49
25.6284	130.254		25.6555	129.468		25.9043	131.134
26.0554	132.881		26.0845	132.098		26.335	133.794
26.4823	135.523		26.5135	134.742		26.7657	136.469
26.9093	138.18		26.9425	137.402		27.1964	139.159
27.3363	140.852		27.3715	140.077		27.6271	141.864
27.7633	143.539		27.8005	142.767		28.0579	144.583
28.1902	146.241		28.2295	145.472		28.4886	147.318
28.6172	148.957		28.6585	148.191		28.9193	150.068
29.0442	151.689		29.0875	150.926		29.35	152.832
29.4712	154.436		29.5165	153.676		29.7807	155.612
29.86	156.884		29.9455	156.44		30.2114	158.406
30.8549	156.848		30.3745	159.22		30.6421	161.216
31.8499	156.843		30.8035	162.014		31.0729	164.041
32.8449	156.849		31.2325	164.824		31.5036	166.88
33.1435	158.808		31.6615	167.649		31.9343	169.606
34.8349	158.782		32.0905	170.488		32.365	172.335
35.8299	158.739		32.5195	173.214		32.7957	175.095
36.1285	160.811		32.9485	175.943		33.2264	177.887
37.8199	160.868		33.3775	178.703		33.6571	180.712
38.815	160.89		33.8065	181.495		34.0879	183.572
39.1135	162.603		34.2355	184.32		34.5186	186.459
40.8049	162.606		34.6645	187.18		34.9493	189.354
41.8	162.605		35.0935	190.067		35.38	192.219
--	--		35.5225	192.962		35.8107	195.065
--	--		35.9515	195.827		36.2414	197.914
			36.3805	198.673		36.6721	200.787
			36.8095	201.522		37.1029	203.695
			37.2385	204.395		37.5336	206.644
			37.6675	207.303		37.9643	209.633
			38.0965	210.252		38.395	212.668
			38.5255	213.241		38.8257	215.731
			38.9545	216.276		39.2564	218.806
			39.3835	219.339		39.6871	221.893
			39.8125	222.414		40.1179	225.01
			40.2415	225.501		40.5486	228.156
			40.6705	228.618		40.9793	231.332
			41.0995	231.764		41.41	234.537
			41.5285	234.94		41.8407	237.767
			41.9575	238.145		42.2714	241.022
			42.3865	241.375		42.7021	244.293
			42.8155	244.63		43.1329	247.58
			43.2445	247.901		43.5636	250.882
			43.6735	251.188		43.9943	254.184
			44.1025	254.49		44.425	257.483
			44.5315	257.792		44.8557	260.784
			44.9605	261.091		45.2864	264.092
			45.3895	264.392		45.7171	267.408
			45.8185	267.7		46.1479	270.726
			46.2475	271.016		46.5786	274.027
			46.6765	274.334		47.0093	277.302
			47.1055	277.635		47.44	280.552
			47.5345	280.91		47.8707	283.778
			47.9635	284.16		48.3014	286.989
			48.3925	287.386		48.7321	290.19
			48.8215	290.597		49.1629	293.397
			49.2505	293.798		49.5936	296.624
			49.6795	297.005		50.0243	299.877
			50.1085	300.232		50.455	303.152
			50.5375	303.485		50.8857	306.431
			50.9665	306.76		51.3164	309.864
			51.3955	310.039		51.7471	313.299
			51.8245	313.472		52.1779	316.739
			52.2535	316.907		52.6086	320.194
			52.6825	320.347		53.0393	323.664
			53.1115	323.802		53.47	327.167
			53.5405	327.272		53.9007	330.723
			53.9695	330.775		54.3314	334.314
			54.3985	334.331		54.7621	337.931
			54.8275	337.922		55.1929	341.59
			55.2565	341.539		55.6236	345.308
			55.6855	345.198		56.0543	349.082
			56.1145	348.916		56.485	352.92
			56.5435	352.69		56.9157	356.811
			56.9725	356.528		57.3464	360.751
			57.4015	360.419		57.7771	364.737
			57.8305	364.359		58.2079	368.773
			58.2595	368.345		58.6386	372.872
			58.6885	372.381		59.0693	377.022
			59.1175	376.48		59.5	381.221
			59.5465	380.63		59.9307	385.477
			59.9755	384.829		60.3614	389.775
			60.4045	389.085		60.7921	394.087
			60.8335	393.383		61.2229	398.418
			61.2625	397.695		61.6536	402.763
			61.6915	402.026		62.0843	407.12
			62.1205	406.371		62.515	411.503
			62.5495	410.728		62.9457	415.934
			62.9785	415.111		63.3764	420.411
			63.4075	419.542		63.8071	424.924
			63.8365	424.019		64.2379	429.466
			64.2655	428.532		64.6686	434.072
			64.6945	433.074		65.0993	438.756
			65.1235	437.68		65.53	443.518
			65.5525	442.364		65.9607	448.366
			65.9815	447.126		66.3914	453.298
			66.4105	451.974		66.8221	458.306
			66.8395	456.906		67.2529	463.368
			67.2685	461.914		67.6836	468.472
			67.6975	466.976		68.1143	473.591
			68.1265	472.08		68.545	478.736
			68.5555	477.199		68.9757	483.931
			68.9845	482.344		69.4064	489.174
			69.4135	487.539		69.8371	494.48
			69.8425	492.782		70.2679	499.85
			70.2715	498.088		70.6986	505.264
			70.7005	503.458		71.1293	510.733
			71.1295	508.872		71.56	516.287
			71.5585	514.341		71.9907	521.956
			71.9875	519.895		72.4214	527.758
			72.4165	525.564		72.8521	533.676
			72.8455	531.366		73.2829	539.669
			73.2745	537.284		73.7136	545.668
			73.7035	543.277		74.1443	551.644
			74.1325	549.276		74.575	557.605
			74.5615	555.252		75.0057	563.605
			74.9905	561.213		75.4364	569.682
			75.4195	567.213		75.8671	575.828
			75.8485	573.29		76.2979	582.035
			76.2775	579.436		76.7286	588.279
			76.7065	585.643		77.1593	594.536
			77.1355	591.887		77.59	600.83
			77.5645	598.144		78.0207	607.188
			77.9935	604.438		78.4514	613.612
			78.4225	610.796		78.8821	620.12
			78.8515	617.22		79.3129	626.715
			79.2805	623.728		79.7436	633.422
			79.7095	630.323		80.1743	640.264
			80.1385	637.03		80.605	647.196
			80.5675	643.872		81.0357	654.182
			80.9965	650.804		81.4664	661.203
			81.4255	657.79		81.8971	668.255
			81.8545	664.811		82.3279	675.355
			82.2835	671.863		82.7586	682.521
			82.7125	678.963		83.1893	689.755
			83.1415	686.129		83.62	697.053
			83.5705	693.363		84.0507	704.431
			83.9995	700.661		84.4814	711.873
			84.4285	708.039		84.9121	719.34
			84.8575	715.481		85.3429	726.847
			85.2865	722.948		85.7736	734.222
			85.7155	730.455		86.2043	741.699
			86.1445	737.83		86.635	749.308
			86.5735	745.307		87.0657	757.056
			87.0025	752.916		87.4964	764.959
			87.4315	760.664		87.9271	773.034
			87.8605	768.567		88.3579	781.291
			88.2895	776.643		88.7886	789.751
			88.7185	784.899		89.2193	798.411
			89.1475	793.359		89.65	807.281
			89.5765	802.019		90.0807	816.365
			90.0055	810.889		90.5114	825.676
			91.0065	810.618		90.9421	835.307
			92.0075	810.804		91.3729	845.257
			93.0085	810.89		91.8036	855.491
			93.3088	814.613		92.2343	865.884
			95.0105	814.566		92.665	876.284
			96.0115	814.843		93.0957	886.704
			96.3118	821.063		93.5264	897.171
			98.0135	821.164		93.9571	907.629
			99.0145	821.131		94.3879	918.077
			99.3148	827.713		94.8186	928.636
			101.016	827.727		95.2493	939.438
			102.017	827.78		95.68	950.47
						96.1107	961.731
						96.5414	973.282
						96.9721	985.122
						97.4029	997.259
						97.8336	1009.67
						98.2643	1022.29
						98.695	1035.09
						99.1257	1047.96
						99.5564	1060.76
						99.9871	1073.48
						100.418	1086.23
						100.849	1099.08
						101.279	1112.07
						101.71	1125.24
						102.141	1138.63
						102.571	1152.21
						103.002	1165.89
						103.433	1179.62
						103.864	1193.41
						104.294	1207.33
						104.725	1221.36
						105.156	1235.49
						105.586	1249.72
						106.017	1264.04
						106.448	1278.49
						106.879	1293.14
						107.309	1307.98
						107.74	1322.99
						108.171	1338.23
						108.601	1353.72
						109.032	1369.46
						109.463	1385.44
						109.894	1401.61
						110.324	1418.02
						110.755	1434.68
						111.186	1451.65
						111.616	1469.01
						112.047	1486.84
						112.478	1505.18
						112.909	1524.25
						113.339	1543.89
						113.77	1564.27
						114.201	1585.27
						114.631	1606.66
						115.062	1628.46
						115.493	1650.9
						115.924	1674.04
						116.354	1697.65
						116.785	1721.45
						117.216	1745.25
						117.646	1769.12
						118.077	1793.25
						118.508	1817.77
						118.939	1842.78
						119.369	1868.35
						119.8	1894.63
						120.231	1921.16
						120.661	1947.65
						121.092	1974.3
						121.523	2001.27
						121.954	2028.7
						122.384	2056.54
						122.815	2084.72
						123.246	2113.26
						123.676	2141.97
						124.107	2170.83
						124.538	2199.81
						124.969	2228.95
						125.399	2258.38
						125.83	2288.06
						126.261	2318.23
						126.691	2349.07
						127.122	2380.53
						127.553	2412.64
						127.984	2445.35
						128.414	2478.48
						128.845	2512.06
						129.276	2546.11
						129.706	2580.63
						130.137	2615.64
						130.568	2651.31
						130.999	2687.72
						131.429	2724.9
						131.86	2762.82
						132.291	2801.29
						132.721	2840.19
						133.152	2879.51
						133.583	2919.41
						134.014	2959.94
						134.444	3001.13
						134.875	3042.82
						135.306	3085.33
						135.736	3128.83
						136.167	3173.39
						136.598	3219.31
						137.029	3266.63
						137.459	3315
						137.89	3364.25
						138.321	3414.33
						138.751	3465.71
						139.182	3518.35
						139.613	3571.53
						140.044	3624.67
						140.474	3677.91
						140.905	3731.67
						141.336	3786.31
						141.766	3841.95
						142.197	3898.38
						142.628	3955.53
						143.059	4013.35
						143.489	4071.72
						143.92	4130.58
						144.351	4189.83
						144.781	4249.59
						145.212	4309.76
						145.643	4370.41
						146.074	4431.84
						146.504	4493.89
						146.935	4556.18
						147.366	4618.69
						147.796	4681.52
						148.227	4744.81
						148.658	4808.61
						149.089	4872.76
						149.519	4937.06
						149.95	4971.84
						150.955	4968.44
						151.96	4974.45
						152.965	4977.45
						153.267	5018.49
						154.975	5020.49
						155.98	5024.5
						156.281	5066.54
						157.99	5068.54
						158.995	5072.54
						159.297	5106.58
						161.005	5115.59
						162.01	5114.59
						--	--
						--	--
						--	--
						--	--
						--	--
						--	--
						--	--
						--	--
						--	--
						--	--
						--	--
						--	--
						--	--
						--	--
						--	--
						--	--
						--	--
						--	--
						--	--
						--	--
						--	--
						--	--
						--	--
						--	--
						--	--
						--	--
						--	--
						--	--
						--	--
						--	--
						--	--
						--	--
						--	--
						--	--
						--	--
						--	--
						--	--
						--	--
						--	--
						--	--
						--	--
						--	--
						--	--
						--	--
						--	--
						--	--
						--	--
						--	--
						--	--
						--	--
						--	--
						--	--
						--	--
						--	--
						--	--
						--	--
						--	--
						--	--
						--	--
						--	--
						--	--
						--	--
						--	--
						--	--
						--	--
						--	--
						--	--
						--	--
						--	--
						--	--
						--	--
