# Supplementary material for: Fatigue-free artificial ionic skin toughened by self-healable elastic nanomesh
Source: Nat Commun. 2022 Jul 29;13:4411. doi: 10.1038/s41467-022-32140-3 (PMC9338060; doi:10.1038/s41467-022-32140-3)
Supplement: Supplementary file 7 — Source Data [file 41467_2022_32140_MOESM7_ESM.zip › Supplementary Figures/Source data Supplementary Fig. 34.xlsx]

## Sheet: Supplementary Fig. 34
Time (s)	△R/R0 (%)
0	0
0.02031	-3.59411e-05
0.06286	-0.000503174
0.08316	0.000994377
0.10346	-0.000622977
0.12377	-0.0021
0.14533	-0.00296
0.18742	-0.00571
0.20773	-0.00484
0.22803	-0.0038
0.24834	-0.00618
0.26864	-0.0036
0.31073	-0.00384
0.33104	-0.00359
0.35135	-0.00107
0.37167	-0.00165
0.39202	-0.00133
0.43587	0.00619
0.4567	0.00743
0.477	0.00987
0.49731	0.01015
0.51761	0.00908
0.55971	0.01
0.58001	0.01032
0.60031	0.01094
0.62062	0.01072
0.64093	0.01031
0.68302	0.00971
0.70333	0.00955
0.72363	0.00997
0.74421	0.00893
0.76467	0.0084
0.80676	0.00693
0.82706	0.00503
0.84737	0.0049
0.86767	0.00733
0.88797	0.00671
0.93007	0.00642
0.95037	0.00462
0.97068	0.00498
0.99098	0.00636
1.01129	0.00654
1.05338	0.01087
1.07369	0.01069
1.094	0.01337
1.1143	0.01321
1.1346	0.01352
1.17669	0.01566
1.197	0.01595
1.21731	0.01466
1.23761	0.01581
1.25792	0.01564
1.30046	0.01589
1.32077	0.01505
1.34109	0.01526
1.36139	0.01328
1.38171	0.01463
1.42426	0.01043
1.44456	0.0098
1.46487	0.00725
1.48517	0.00635
1.50611	0.00714
1.5482	0.00449
1.56851	0.00419
1.58881	0.00455
1.60912	0.00594
1.62942	0.00578
1.67151	0.00615
1.69183	0.00623
1.71214	0.00627
1.73244	0.00675
1.75275	0.00601
1.7953	0.0095
1.8156	0.00922
1.8359	0.00963
1.85621	0.00978
1.87651	0.01084
1.91861	0.01047
1.94039	0.0094
1.96071	0.00971
1.98102	0.00889
2.00132	0.00785
2.04342	0.00447
2.06372	0.00264
2.08403	0.00329
2.10433	0.00111
2.12464	0.00134
2.16673	-0.000919858
2.18706	-0.00199
2.20736	-0.00169
2.22767	-0.00342
2.24845	-0.00496
2.29054	-0.00427
2.31085	-0.0042
2.33115	-0.00453
2.35145	0.05197
2.37177	0.20928
2.41387	0.59937
2.43418	0.77864
2.45448	0.96582
2.47478	1.11797
2.49509	1.1788
2.53718	1.19767
2.5575	1.2027
2.57781	1.20563
2.59812	1.2073
2.61842	1.20975
2.66097	1.21
2.68177	1.20471
2.7021	1.20661
2.7224	1.20601
2.7427	1.2065
2.78525	1.20436
2.80555	1.20391
2.82585	1.2046
2.84623	1.20213
2.86656	1.20308
2.90865	1.2021
2.92895	1.20123
2.94925	1.20103
2.96955	1.19951
2.98986	1.2028
3.03195	1.20494
3.05225	1.20789
3.07256	1.20757
3.09286	1.20912
3.11317	1.20895
3.15571	1.21067
3.17602	1.20926
3.19632	1.21244
3.21717	1.21247
3.23747	1.21327
3.27956	1.21257
3.29987	1.21344
3.32017	1.2116
3.34047	1.21135
3.36077	1.21107
3.40287	1.21028
3.42318	1.2074
3.44368	1.20505
3.464	1.20814
3.48431	1.20771
3.5264	1.2058
3.54671	1.20571
3.56701	1.20545
3.58732	1.20679
3.60762	1.20709
3.64972	1.20563
3.67002	1.20706
3.69032	1.20948
3.71063	1.20909
3.73695	1.21634
3.77904	1.21692
3.79935	1.21627
3.81965	1.21682
3.83996	1.21571
3.86037	1.21607
3.90246	1.21382
3.92276	1.21236
3.94307	1.2109
3.96337	1.21129
3.98368	1.20999
4.02622	1.21126
4.04654	1.20783
4.06685	1.21089
4.08717	1.21094
4.10747	1.20954
4.15002	1.21228
4.17034	1.21229
4.19064	1.21379
4.21095	1.21306
4.23126	1.21304
4.27335	1.21729
4.29391	1.21848
4.31421	1.21687
4.3373	1.22206
4.35762	1.2213
4.39971	1.22216
4.42002	1.21841
4.44032	1.21801
4.46062	1.21553
4.48093	1.18302
4.52348	0.82236
4.54378	0.63275
4.56409	0.44156
4.58439	0.2499
4.60469	0.08765
4.64679	-0.00477
4.6671	-0.00755
4.68741	-0.01447
4.70771	-0.01689
4.72801	-0.01683
4.77011	-0.0121
4.79041	-0.01068
4.81072	-0.01007
4.83103	-0.00926
4.85133	-0.00828
4.89342	-0.00154
4.91373	-0.00152
4.93817	0.00248
4.95849	0.00322
4.9788	0.00276
5.02089	-0.00528
5.04119	-0.0036
5.0615	-0.00312
5.08181	-0.00199
5.10211	-0.00359
5.14421	-0.00731
5.16451	-0.00726
5.18481	-0.00791
5.20512	-0.00863
5.22543	-0.00525
5.26752	-0.0062
5.28782	-0.00868
5.30813	-0.00745
5.32843	-0.00693
5.34891	-0.00777
5.39146	-0.00264
5.41177	-0.00528
5.43209	-0.00472
5.45239	0.000304619
5.4727	-0.0014
5.51525	0.00155
5.5378	0.000875688
5.55811	0.00374
5.57842	-0.000649815
5.59872	0.000743902
5.64081	-0.000258458
5.66111	-0.0036
5.68142	-0.000925361
5.70174	0.00228
5.72206	0.00328
5.76416	-0.00131
5.78446	-0.00207
5.80476	-0.00176
5.82507	-0.00278
5.84539	-0.00341
5.88794	-0.00465
5.90824	-0.00451
5.92855	-0.00248
5.94885	-0.00325
5.96915	-0.00221
6.01125	0.00151
6.03156	0.0044
6.05187	0.00142
6.07219	0.00223
6.0925	0.00377
6.13792	0.00554
6.15824	0.00526
6.17855	0.00461
6.19886	0.00465
6.21916	0.00444
6.26125	0.00128
6.28155	0.00307
6.30186	0.00146
6.32218	0.00118
6.34248	-0.000608821
6.38457	-0.00183
6.40487	-0.0017
6.42518	-0.00189
6.4455	-0.00231
6.4658	-0.00159
6.5079	-0.00272
6.52821	-0.00166
6.54852	-0.00101
6.56882	-0.00233
6.58912	-9.80473e-06
6.63121	0.00479
6.65151	0.00605
6.67181	0.00573
6.69212	0.0065
6.71242	0.00724
6.75497	0.00767
6.77527	0.00584
6.79557	0.00573
6.81588	0.00621
6.83618	0.00757
6.87873	0.00608
6.89902	0.00704
6.91932	0.00474
6.93963	0.00588
6.95994	0.00689
7.00202	0.00474
7.02233	0.00377
7.04326	0.000125973
7.0638	0.000876748
7.08411	0.000577236
7.1262	0.00183
7.1465	6.1691e-06
7.1668	0.000401522
7.18713	-0.000301327
7.20743	0.00126
7.24998	0.00536
7.2703	0.00471
7.2906	0.00544
7.31091	0.00687
7.33121	0.00939
7.37331	0.00993
7.39361	0.01221
7.41391	0.01334
7.43422	0.01047
7.45452	0.0087
7.49661	0.01325
7.51692	0.0112
7.53722	0.01281
7.55753	0.01081
7.57783	0.01094
7.61993	0.0084
7.64024	0.00588
7.66055	0.00928
7.68085	0.00659
7.70115	0.00797
7.74324	0.00419
7.76354	0.00537
7.78383	0.00295
7.80414	0.00238
7.82444	0.00394
7.86653	0.000839689
7.88684	0.00108
7.90713	0.002
7.92744	0.0045
7.94776	0.00497
7.98985	0.00937
8.01016	0.00694
8.03048	0.00868
8.05078	0.01051
8.07109	0.01287
8.11363	0.01564
8.13393	0.01343
8.15424	0.01374
8.17454	0.01434
8.19484	0.01354
8.23877	0.01165
8.25909	0.00943
8.27938	0.00864
8.29968	0.00733
8.31999	0.00884
8.36208	0.00429
8.38239	0.00372
8.40268	0.003
8.42299	0.00132
8.44329	0.00252
8.48538	-0.000462181
8.50569	0.00339
8.52599	0.00332
8.54646	0.00175
8.56719	0.0036
8.60974	0.00797
8.63004	0.00829
8.65033	0.00792
8.67064	0.00698
8.69094	0.00637
8.73303	0.00984
8.75334	0.01186
8.77364	0.00804
8.79395	0.00806
8.81425	0.00925
8.85634	0.0111
8.87664	0.00944
8.89695	0.0098
8.91725	0.00718
8.93755	0.00786
8.97965	0.00377
8.99996	0.00312
