# Supplementary material for: Fatigue-free artificial ionic skin toughened by self-healable elastic nanomesh
Source: Nat Commun. 2022 Jul 29;13:4411. doi: 10.1038/s41467-022-32140-3 (PMC9338060; doi:10.1038/s41467-022-32140-3)
Supplement: Supplementary file 7 — Source Data [file 41467_2022_32140_MOESM7_ESM.zip › Supplementary Figures/Source data Supplementary Fig. 35.xlsx]

## Sheet: Supplementary Fig. 35
Initial		After 10,000 cycles
Strain (%)	△R/R0 (%)	Strain (%)	△R/R0 (%)
1.4304	1.72964	0	0.00348
2.8608	3.47425	2.8082	4.17066
4.2912	5.23381	5.6164	8.35575
5.72159	7.00834	8.42461	12.5587
7.15199	8.79782	11.2328	16.7797
8.58239	10.6023	14.041	21.0185
10.0128	12.4217	16.8492	25.2752
11.4432	14.256	19.6574	29.5499
12.8736	16.1054	22.4656	33.8424
14.304	17.9696	25.2738	38.1529
15.7344	19.8489	28.082	42.4813
17.1648	21.7431	30.8902	46.8276
18.5952	23.6522	33.6984	51.1917
20.0256	25.5764	36.5066	55.5739
21.456	27.5155	39.3148	59.9739
22.8864	29.4695	42.123	64.3918
24.3168	31.4385	44.9312	68.8276
25.7472	33.4225	47.7394	73.2814
27.1776	35.4214	50.5476	77.7531
28.608	37.4353	53.3558	82.2426
30.0384	39.4641	56.164	86.7501
31.4688	41.5079	58.9722	91.2755
32.8992	43.5667	61.7804	95.8188
34.3296	45.6404	64.5886	100.38
35.76	47.7291	67.3968	104.959
37.1904	49.8327	70.205	109.556
38.6208	51.9513	73.0132	114.171
40.0512	54.0849	75.8214	118.804
41.4816	56.2334	78.6296	123.455
42.912	58.3969	81.4378	128.123
44.3424	60.5753	84.246	132.81
45.7728	62.7687	87.0543	137.186
47.2032	64.9771	89.8625	141.581
48.6335	67.2004	92.6707	146.001
50.0639	69.4386	95.4789	150.448
51.4943	71.6919	98.2871	154.926
52.9248	73.9601	101.095	159.44
54.3552	76.2432	103.903	163.993
55.7856	78.5413	106.712	168.59
57.2159	80.8544	109.52	173.235
58.6463	83.1825	112.328	177.931
60.0767	85.5255	115.136	182.683
61.5071	87.8834	117.944	187.493
62.9375	90.2563	120.753	192.366
64.3679	92.6442	123.561	197.303
65.7983	95.047	126.369	202.308
67.2287	97.4648	129.177	207.383
68.6591	99.8976	131.985	212.531
70.0895	102.345	134.794	217.755
71.5199	104.808	137.602	223.058
72.9503	107.286	140.41	228.444
74.3807	109.778	143.218	233.916
75.8111	112.286	146.026	239.478
77.2415	114.808	148.835	245.132
78.6719	117.346	151.643	250.881
80.1023	119.898	154.451	256.729
81.5327	122.466	157.259	262.678
82.9631	125.048	160.067	268.731
84.3935	127.645	162.876	274.869
85.8239	130.258	165.684	281.085
87.2543	132.885	168.492	287.374
88.6847	135.527	171.3	293.729
90.1151	138.184	174.109	300.141
91.5455	140.856	176.917	306.635
92.9759	143.543	179.725	313.241
94.4063	146.245	182.533	319.949
95.8367	148.962	185.341	326.753
97.2671	151.694	188.15	333.65
98.6975	154.441	190.958	340.64
100.128	157.203	193.766	347.722
101.558	159.98	196.574	354.9
102.989	162.772	199.382	362.176
104.419	165.578	202.191	369.553
105.85	168.4	204.999	377.037
107.28	171.237	207.807	384.632
108.71	173.96	210.615	392.345
110.141	176.686	213.423	400.182
111.571	179.444	216.232	408.149
113.001	182.232	219.04	416.255
114.432	185.055	221.848	424.507
115.862	187.912	224.656	432.911
117.293	190.796	227.464	441.475
118.723	193.688	230.273	450.205
120.153	196.551	233.081	459.105
121.584	199.393	235.889	468.185
123.014	202.24	238.697	477.449
124.445	205.11	241.505	486.905
125.875	208.015	244.314	496.562
127.305	210.961	247.122	506.426
128.736	213.947	249.93	516.503
130.166	216.979	252.738	526.802
131.597	220.039	255.546	537.33
133.027	223.111	258.355	548.094
134.457	226.195	261.163	559.099
135.888	229.309	263.971	570.353
137.318	232.452	266.779	581.868
138.749	235.625	269.587	593.656
140.179	238.826	272.396	605.729
141.609	242.053	275.204	618.099
143.04	245.304	278.012	630.779
144.47	248.573	280.82	643.78
145.901	251.856	283.628	657.115
147.331	255.155	286.437	670.794
148.761	258.453	289.245	684.828
150.192	261.749	292.053	699.228
151.622	265.047	294.861	714.01
153.053	268.352	297.669	729.189
154.483	271.664	300.478	744.783
155.913	274.979	303.286	760.817
157.344	278.277	306.094	777.32
158.774	281.548	308.902	794.316
160.205	284.795	311.71	811.822
161.635	288.018	314.519	829.857
163.065	291.225	317.327	848.438
164.496	294.424	320.135	867.584
165.926	297.627	322.943	887.312
167.357	300.851	325.751	907.599
168.787	304.1	328.56	928.47
170.217	307.373	331.368	949.944
171.648	310.649	334.176	972.042
173.078	314.078	336.984	994.795
174.509	317.51	339.792	1018.24
175.939	320.946	342.601	1042.39
177.369	324.397	345.409	1067.28
178.8	327.865	348.217	1092.89
180.23	331.363	351.025	1119.26
181.661	334.916	353.833	1146.41
183.091	338.504	356.642	1174.37
184.521	342.116	359.45	1203.15
185.952	345.773	362.258	1232.79
187.382	349.486	365.066	1263.28
188.813	353.257	367.874	1294.64
190.243	357.091	370.683	1326.9
191.673	360.978	373.491	1360.06
193.104	364.914	376.299	1394.14
194.534	368.896	379.107	1429.19
195.965	372.928	381.915	1465.22
197.395	377.023	384.724	1502.27
198.825	381.169	387.532	1540.39
200.256	385.364	390.34	1579.59
201.686	389.615	393.148	1619.93
203.117	393.909	395.956	1661.43
204.547	398.217	398.765	1704.14
205.977	402.543	401.573	1748.09
207.408	406.885	404.381	1793.34
208.838	411.237	407.189	1839.93
210.269	415.616	409.997	1887.92
211.699	420.041	412.806	1937.35
213.129	424.515	415.614	1988.27
214.56	429.023	418.422	2040.74
215.99	433.56	421.23	2094.81
217.421	438.162	424.038	2150.53
218.851	442.841	426.847	2207.97
220.281	447.599	429.655	2267.19
221.712	452.442	432.463	2328.25
223.142	457.368	435.271	2391.23
224.573	462.371	438.079	2456.3
226.003	467.429	440.888	2523.51
227.433	472.527	443.696	2592.88
228.864	477.642	446.504	2664.43
230.294	482.782	449.312	2738.15
231.725	487.971	452.12	2814.04
233.155	493.209	454.929	2892.13
234.585	498.509	457.737	2972.45
236.016	503.874	460.545	3055.04
237.446	509.283	463.353	3139.94
238.877	514.746	466.161	3227.22
240.307	520.295	468.97	3316.92
241.737	525.958	471.778	3409.11
243.168	531.755	474.586	3503.85
244.598	537.666	477.394	3601.2
246.029	543.654	480.203	3701.19
247.459	549.646	483.011	3803.86
248.889	555.616	485.819	3909.28
250.32	561.572	488.627	4017.5
251.75	567.566	491.435	4128.55
253.181	573.637	494.244	4242.43
254.611	579.776	497.052	4359.19
256.041	585.977	499.86	4479.51
257.472	592.215	502.668	4603.4
258.902	598.465	505.476	4730.87
260.333	604.753	508.285	4861.89
261.763	611.105	511.093	4996.45
263.193	617.522	513.901	5134.51
264.624	624.024	516.709	5276.03
266.054	630.612	519.517	5420.98
267.485	637.313	522.326	5569.29
268.915	644.148	525.134	5720.91
270.345	651.073	527.942	5875.78
271.776	658.052	530.75	6033.83
273.206	665.066	533.558	6195
274.637	672.111	536.367	6359.23
276.067	679.203	539.175	6526.47
277.497	686.363	541.983	6696.63
278.928	693.589	544.791	6869.68
280.358	700.88	547.599	7045.53
281.789	708.251	550.408	7224.13
283.219	715.686	553.216	7405.41
284.649	723.145	556.024	7589.27
286.08	730.645	558.832	7775.65
287.51	738.012	561.64	7964.48
288.941	745.482	564.449	8155.67
290.371	753.083	567.257	8349.16
291.801	760.823	570.065	8544.87
293.232	768.718	572.873	8736.73
294.662	776.786	575.681	8930.73
296.093	785.034	578.49	9126.88
297.523	793.486	581.298	9325.19
298.953	802.137	584.106	9525.65
300.384	810.998	586.914	9728.25
301.814	820.073	589.722	9933.01
303.245	829.374	592.531	10139.9
304.675	838.996	595.339	10349
306.105	848.936	598.147	10560.2
307.536	859.16	600.955	10773.6
308.966	869.543	--	--
310.397	879.933	--	--
311.827	890.342	--	--
313.257	900.798	--	--
314.688	911.246	--	--
316.118	921.684	--	--
317.548	932.231	--	--
318.979	943.023	--	--
320.409	954.044	--	--
321.84	965.294	--	--
323.27	976.834	--	--
324.7	988.662	--	--
326.131	1000.79	--	--
327.561	1013.18	--	--
328.992	1025.8	--	--
330.422	1038.58	--	--
331.852	1051.44	--	--
333.283	1064.23	--	--
334.713	1076.93	--	--
336.144	1089.67	--	--
337.574	1102.51	--	--
339.004	1115.48	--	--
340.435	1128.64	--	--
341.865	1142.02	--	--
343.296	1155.58	--	--
344.726	1169.25	--	--
346.156	1182.96	--	--
347.587	1196.74	--	--
349.017	1210.64	--	--
350.448	1224.66	--	--
351.878	1238.78	--	--
353.308	1252.99	--	--
354.739	1267.3	--	--
356.169	1281.74	--	--
357.6	1296.37	--	--
359.03	1311.2	--	--
360.46	1326.19	--	--
361.891	1341.42	--	--
363.321	1356.89	--	--
364.752	1372.61	--	--
366.182	1388.58	--	--
367.612	1404.73	--	--
369.043	1421.12	--	--
370.473	1437.77	--	--
371.904	1454.72	--	--
373.334	1472.07	--	--
374.764	1489.88	--	--
376.195	1508.2	--	--
377.625	1527.25	--	--
379.056	1546.87	--	--
380.486	1567.23	--	--
381.916	1588.21	--	--
383.347	1609.58	--	--
384.777	1631.36	--	--
386.208	1653.77	--	--
387.638	1676.89	--	--
389.068	1700.48	--	--
390.499	1724.26	--	--
391.929	1748.03	--	--
393.36	1771.88	--	--
394.79	1795.98	--	--
396.22	1820.48	--	--
397.651	1845.47	--	--
399.081	1871	--	--
400.512	1897.26	--	--
401.942	1923.76	--	--
403.372	1950.23	--	--
404.803	1976.85	--	--
406.233	2003.79	--	--
407.664	2031.19	--	--
409.094	2059.01	--	--
410.524	2087.16	--	--
411.955	2115.67	--	--
413.385	2144.35	--	--
414.816	2173.18	--	--
416.246	2202.14	--	--
417.676	2231.25	--	--
419.107	2260.65	--	--
420.537	2290.3	--	--
421.968	2320.44	--	--
423.398	2351.24	--	--
424.828	2382.68	--	--
426.259	2414.75	--	--
427.689	2447.43	--	--
429.12	2480.53	--	--
430.55	2514.07	--	--
431.98	2548.09	--	--
433.411	2582.58	--	--
434.841	2617.55	--	--
436.272	2653.19	--	--
437.702	2689.56	--	--
439.132	2726.7	--	--
440.563	2764.58	--	--
441.993	2803.02	--	--
443.424	2841.87	--	--
444.854	2881.16	--	--
446.284	2921.02	--	--
447.715	2961.51	--	--
449.145	3002.65	--	--
450.576	3044.31	--	--
452.006	3086.77	--	--
453.436	3130.23	--	--
454.867	3174.74	--	--
456.297	3220.62	--	--
457.728	3267.89	--	--
459.158	3316.22	--	--
460.588	3365.42	--	--
462.019	3415.44	--	--
463.449	3466.77	--	--
464.88	3519.36	--	--
466.31	3572.49	--	--
467.74	3625.57	--	--
469.171	3678.76	--	--
470.601	3732.46	--	--
472.032	3787.05	--	--
473.462	3842.63	--	--
474.892	3899.01	--	--
476.323	3956.1	--	--
477.753	4013.86	--	--
479.184	4072.18	--	--
480.614	4130.97	--	--
482.044	4190.17	--	--
483.475	4249.87	--	--
484.905	4309.98	--	--
486.336	4370.57	--	--
487.766	4431.94	--	--
489.196	4493.93	--	--
490.627	4556.15	--	--
492.057	4618.6	--	--
493.488	4681.37	--	--
494.918	4744.59	--	--
496.348	4808.33	--	--
497.779	4872.41	--	--
499.209	4936.65	--	--
500.64	5001.15	--	--
502.07	5065.92	--	--
503.5	5131.24	--	--
504.931	5196.91	--	--
506.361	5263	--	--
507.792	5329.43	--	--
509.222	5396.47	--	--
510.652	5463.86	--	--
512.083	5531.51	--	--
513.513	5599.78	--	--
514.944	5668.68	--	--
516.374	5738.41	--	--
517.804	5809.06	--	--
519.235	5880.22	--	--
520.665	5951.56	--	--
522.096	6019.74	--	--
523.526	6088.31	--	--
524.956	6157.25	--	--
526.387	6226.58	--	--
527.817	6296.28	--	--
529.247	6366.37	--	--
530.678	6436.84	--	--
532.108	6507.68	--	--
533.539	6578.91	--	--
534.969	6650.52	--	--
536.399	6722.5	--	--
537.83	6794.87	--	--
539.26	6867.62	--	--
540.691	6940.74	--	--
542.121	7014.25	--	--
543.551	7088.14	--	--
544.982	7162.41	--	--
546.412	7237.05	--	--
547.843	7312.08	--	--
549.273	7387.49	--	--
550.703	7463.28	--	--
552.134	7539.45	--	--
553.564	7616	--	--
554.995	7692.92	--	--
556.425	7770.23	--	--
557.855	7847.92	--	--
559.286	7925.99	--	--
560.716	8004.44	--	--
562.147	8083.27	--	--
563.577	8162.48	--	--
565.007	8242.07	--	--
566.438	8322.04	--	--
567.868	8402.39	--	--
569.299	8483.12	--	--
570.729	8564.23	--	--
572.159	8645.72	--	--
573.59	8727.59	--	--
575.02	8809.84	--	--
576.451	8892.48	--	--
577.881	8975.49	--	--
579.311	9058.88	--	--
580.742	9142.65	--	--
582.172	9226.8	--	--
583.603	9311.33	--	--
585.033	9396.25	--	--
586.463	9481.54	--	--
587.894	9567.21	--	--
589.324	9653.26	--	--
590.755	9739.7	--	--
592.185	9826.51	--	--
593.615	9913.7	--	--
595.046	10001.3	--	--
596.476	10089.2	--	--
597.907	10177.6	--	--
599.337	10266.3	--	--
600.767	10355.4	--	--
--	--	--	--
		--	--
		--	--
		--	--
		--	--
		--	--
		--	--
		--	--
		--	--
		--	--
		--	--
		--	--
		--	--
		--	--
		--	--
		--	--
		--	--
		--	--
		--	--
		--	--
		--	--
		--	--
		--	--
		--	--
		--	--
		--	--
		--	--
		--	--
		--	--
		--	--
		--	--
		--	--
		--	--
		--	--
		--	--
		--	--
		--	--
		--	--
		--	--
		--	--
		--	--
		--	--
		--	--
		--	--
		--	--
		--	--
		--	--
		--	--
		--	--
		--	--
		--	--
		--	--
		--	--
		--	--
		--	--
		--	--
		--	--
		--	--
		--	--
		--	--
		--	--
		--	--
		--	--
		--	--
		--	--
		--	--
		--	--
		--	--
		--	--
		--	--
		--	--
		--	--
		--	--
		--	--
		--	--
		--	--
		--	--
		--	--
		--	--
		--	--
		--	--
		--	--
		--	--
		--	--
		--	--
		--	--
		--	--
		--	--
		--	--
		--	--
		--	--
		--	--
		--	--
		--	--
		--	--
		--	--
		--	--
		--	--
		--	--
		--	--
		--	--
		--	--
		--	--
		--	--
		--	--
		--	--
		--	--
		--	--
		--	--
		--	--
		--	--
		--	--
		--	--
		--	--
		--	--
		--	--
