# Supplementary material for: Fatigue-free artificial ionic skin toughened by self-healable elastic nanomesh
Source: Nat Commun. 2022 Jul 29;13:4411. doi: 10.1038/s41467-022-32140-3 (PMC9338060; doi:10.1038/s41467-022-32140-3)
Supplement: Supplementary file 7 — Source Data [file 41467_2022_32140_MOESM7_ESM.zip › Supplementary Figures/Source data Supplementary Fig. 36.xlsx]

## Sheet: Supplementary Fig. 36
Time (s)	△R/R0 (%)
0	6.28288
0.67836	15.687
1.35672	82.7155
2.03508	13.3297
2.71344	2.77792
3.3918	17.5593
4.07016	92.152
4.74852	22.6693
5.42689	9.34309
6.10525	21.4629
6.78361	90.941
7.46197	14.8828
8.14033	4.08796
8.81869	24.764
9.49705	87.8946
10.1754	12.1106
10.8538	6.02248
11.5321	24.7801
12.2105	90.6714
12.8888	17.7356
13.5672	4.5569
14.2456	19.5941
14.9239	97.8288
15.6023	15.4566
16.2807	6.83939
16.959	16.7908
17.6374	88.0847
18.3157	19.4627
18.9941	4.96247
19.6725	15.2596
20.3508	93.4701
21.0292	20.8995
21.7075	10.5494
22.3859	23.6417
23.0643	90.8523
23.7426	18.2057
24.421	-0.01959
25.0994	22.3063
25.7777	78.949
26.4561	14.4611
27.1344	2.89199
