# Supplementary material for: Fatigue-free artificial ionic skin toughened by self-healable elastic nanomesh
Source: Nat Commun. 2022 Jul 29;13:4411. doi: 10.1038/s41467-022-32140-3 (PMC9338060; doi:10.1038/s41467-022-32140-3)
Supplement: Supplementary file 7 — Source Data [file 41467_2022_32140_MOESM7_ESM.zip › Supplementary Figures/Source data Supplementary Fig. 37.xlsx]

## Sheet: Supplementary Fig. 37
Time (s)	△R/R0 (%)
0	0.000116528
0.19999	0.03201
0.4	0.03113
0.6	0.01265
0.8	0.00182
1.00001	0.01949
1.2	0.02415
1.4	0.01416
1.6	0.00138
1.80001	-0.00204
2	0.03898
2.2	0.03463
2.40001	0.01613
2.60001	0.00163
2.80001	0.03293
3.00001	0.01964
3.2	0.00788
3.40002	0.00149
3.60002	0.02544
3.80002	0.01823
4.00002	0.01504
4.20002	0.00341
4.40002	0.00432
4.60002	0.03788
4.80002	0.02662
5.00002	0.01828
5.20002	0.00307
5.40002	0.03722
5.60002	0.03103
5.80003	0.01417
6.00003	0.00242
6.20002	0.02118
6.40003	0.02899
6.60003	0.02111
6.80003	0.01149
7.00003	0.00435
7.20002	0.03475
7.40003	0.02487
7.60003	0.01488
7.80003	-0.00201
8.00003	0.02431
8.20003	0.0146
8.40004	0.01693
8.60004	0.00191
8.80004	0.01887
9.00004	0.02737
9.20003	0.02146
9.40005	0.000855646
9.60005	0.02994
9.80005	0.02366
10	0.01863
10.2	0.00247
10.4001	0.02198
10.6	0.03299
10.8001	0.0194
11	0.00904
11.2	0.000442593
11.4001	0.03017
11.6	0.02438
11.8001	0.01779
12.0001	0.000149034
12.2	0.03807
12.4001	0.03228
12.6001	0.01687
12.8001	0.00152
13.0001	0.03544
13.2001	0.0303
13.4001	0.01614
13.6001	-0.000151391
13.8001	0.03113
14.0001	0.02287
14.2001	0.01339
14.4001	-0.000763927
14.6001	0.03854
14.8001	0.01844
15.0001	0.01167
15.2001	-0.00175
15.4001	0.02595
15.6001	0.01826
15.8001	0.00834
16.0001	-0.000476624
16.2001	0.02175
16.4001	0.02861
16.6001	0.01939
16.8001	0.000703446
17.0001	0.000792606
17.2001	0.0164
17.4001	0.01132
17.6001	-0.000140151
17.8001	0.00708
18.0001	0.03077
18.2001	0.01891
18.4001	-0.000485186
18.6001	0.00431
18.8001	0.03769
19.0001	0.0242
19.2001	0.00496
19.4001	0.00278
19.6001	0.0199
19.8001	0.03898
20.0001	0.03463
20.2001	0.01613
20.4001	0.00163
20.6001	0.03293
20.8001	0.01964
21.0001	0.00788
21.2001	0.00149
21.4001	0.02544
21.6001	0.01823
21.8001	0.01504
22.0001	0.00341
22.2001	0.00432
22.4001	0.03788
22.6001	0.02662
22.8001	0.01828
23.0001	0.00307
23.2001	0.03622
23.4001	0.03
23.6001	0.01417
23.8001	0.00242
24.0001	0.02118
24.2001	0.02899
24.4001	0.02111
24.6001	0.01149
24.8001	0.00435
25.0001	0.03475
25.2001	0.02487
25.4001	0.01488
25.6001	0.000855646
25.8001	0.02994
26.0001	0.02366
26.2001	0.01863
26.4001	0.00247
26.6001	0.02198
26.8001	0.03299
27.0001	0.0194
27.2001	0.00904
27.4001	0.000442593
27.6001	0.03317
27.8001	0.02438
28.0001	0.01779
28.2001	0.000149034
28.4001	0.03807
28.6001	0.03228
28.8001	0.01687
29.0001	0.00152
29.2001	0.03544
29.4001	0.0303
29.6001	0.01614
29.8001	-0.000151391
30.0001	0.03113
30.2001	0.02287
30.4001	0.01339
30.6001	-0.000763927
