# Supplementary material for: Fatigue-free artificial ionic skin toughened by self-healable elastic nanomesh
Source: Nat Commun. 2022 Jul 29;13:4411. doi: 10.1038/s41467-022-32140-3 (PMC9338060; doi:10.1038/s41467-022-32140-3)
Supplement: Supplementary file 7 — Source Data [file 41467_2022_32140_MOESM7_ESM.zip › Supplementary Figures/Source data Supplementary Fig. 38.xlsx]

## Sheet: Supplementary Fig. 38
Ionic matrix		Hybrid ionic skin
Temperature (°C)	△R/R0 (%)	Temperature (°C)	△R/R0 (%)
-30	0	-30	7.27543e-12
-29.9974	-0.00104	-29.9955	-0.01241
-29.9947	-0.00222	-29.991	-0.00128
-29.9921	-0.00317	-29.9864	-0.01677
-29.9875	-0.00374	-29.9819	-0.01123
-29.9849	-0.00483	-29.9774	-0.01809
-29.9822	-0.00527	-29.9729	-0.01528
-29.9796	-0.00679	-29.9684	-0.0275
-29.9769	-0.00759	-29.9638	-0.01673
-29.9724	-0.00825	-29.9593	-0.03064
-29.9698	-0.00945	-29.9548	-0.02685
-29.9672	-0.00993	-29.9503	-0.03537
-29.9645	-0.01151	-29.9457	-0.02974
-29.9618	-0.01202	-29.9412	-0.04357
-29.9574	-0.01338	-29.9367	-0.03273
-29.9547	-0.01373	-29.9322	-0.04717
-29.9521	-0.01472	-29.9277	-0.0405
-29.9494	-0.01556	-29.9231	-0.05098
-29.9468	-0.01706	-29.9186	-0.04574
-29.9422	-0.01735	-29.9141	-0.06139
-29.9396	-0.01859	-29.9096	-0.05117
-29.9369	-0.01899	-29.905	-0.06245
-29.9343	-0.02062	-29.9005	-0.0561
-29.9316	-0.02124	-29.896	-0.06712
-29.9272	-0.02252	-29.8915	-0.05973
-29.9245	-0.0231	-29.887	-0.07635
-29.9219	-0.0243	-29.8824	-0.06718
-29.9192	-0.02534	-29.8779	-0.07754
-29.9166	-0.0262	-29.8734	-0.07602
-29.9121	-0.02693	-29.8689	-0.08478
-29.9094	-0.02788	-29.8644	-0.07501
-29.9068	-0.02849	-29.8598	-0.0917
-29.9041	-0.02973	-29.8553	-0.08337
-29.9015	-0.03108	-29.8508	-0.08993
-29.897	-0.03162	-29.8463	-0.09266
-29.8943	-0.03272	-29.8418	-0.10321
-29.8917	-0.0332	-29.8372	-0.09247
-29.889	-0.03506	-29.8327	-0.11026
-29.8864	-0.03554	-29.8282	-0.10366
-29.8819	-0.03648	-29.8237	-0.11337
-29.8792	-0.03697	-29.8192	-0.10925
-29.8766	-0.03839	-29.8146	-0.12311
-29.874	-0.03914	-29.8101	-0.11293
-29.8713	-0.04063	-29.8056	-0.12703
-29.8668	-0.04137	-29.8011	-0.12263
-29.8642	-0.04207	-29.7965	-0.12824
-29.8615	-0.04288	-29.792	-0.12846
-29.8589	-0.04413	-29.7875	-0.13705
-29.8562	-0.04504	-29.783	-0.13101
-29.8517	-0.04603	-29.7785	-0.14548
-29.8491	-0.04683	-29.7739	-0.1412
-29.8464	-0.04771	-29.7694	-0.14725
-29.8438	-0.04916	-29.7649	-0.14559
-29.8411	-0.0497	-29.7604	-0.15473
-29.8366	-0.0507	-29.7558	-0.14396
-29.834	-0.05158	-29.7513	-0.15961
-29.8313	-0.05249	-29.7468	-0.15379
-29.8287	-0.05379	-29.7423	-0.16699
-29.826	-0.05491	-29.7378	-0.16147
-29.8215	-0.0556	-29.7333	-0.17473
-29.8188	-0.0567	-29.7287	-0.16729
-29.8162	-0.05736	-29.7242	-0.17609
-29.8135	-0.05885	-29.7197	-0.17599
-29.8109	-0.05952	-29.7152	-0.182
-29.8064	-0.06073	-29.7106	-0.17634
-29.8038	-0.06139	-29.7061	-0.19222
-29.8011	-0.06249	-29.7016	-0.18373
-29.7985	-0.06373	-29.6971	-0.19399
-29.7958	-0.06474	-29.6926	-0.19655
-29.7913	-0.06538	-29.688	-0.203
-29.7887	-0.06651	-29.6835	-0.19635
-29.786	-0.06718	-29.679	-0.21314
-29.7834	-0.06858	-29.6745	-0.2025
-29.7807	-0.06952	-29.67	-0.21487
-29.7762	-0.07041	-29.6654	-0.21267
-29.7736	-0.07137	-29.6609	-0.22113
-29.7709	-0.07213	-29.6564	-0.2169
-29.7683	-0.07393	-29.6519	-0.22872
-29.7656	-0.07446	-29.6473	-0.22219
-29.7611	-0.07588	-29.6428	-0.2315
-29.7585	-0.07658	-29.6383	-0.23176
-29.7558	-0.07758	-29.6338	-0.23951
-29.7532	-0.07872	-29.6293	-0.23412
-29.7505	-0.08019	-29.6247	-0.24944
-29.746	-0.08051	-29.6202	-0.24262
-29.7434	-0.08165	-29.6157	-0.25197
-29.7407	-0.0824	-29.6112	-0.25135
-29.7381	-0.08413	-29.6066	-0.26205
-29.7354	-0.08499	-29.6021	-0.25473
-29.731	-0.08593	-29.5976	-0.2671
-29.7283	-0.08674	-29.5931	-0.26527
-29.7257	-0.08762	-29.5886	-0.27019
-29.723	-0.08921	-29.584	-0.27155
-29.7204	-0.09002	-29.5795	-0.27812
-29.7159	-0.09111	-29.575	-0.27384
-29.7132	-0.09183	-29.5705	-0.28602
-29.7106	-0.09314	-29.566	-0.28442
-29.7079	-0.09413	-29.5614	-0.29037
-29.7053	-0.0954	-29.5569	-0.29064
-29.7008	-0.09612	-29.5524	-0.3011
-29.6981	-0.09719	-29.5479	-0.29431
-29.6955	-0.09784	-29.5434	-0.30636
-29.6928	-0.09965	-29.5388	-0.30699
-29.6902	-0.10029	-29.5343	-0.30839
-29.6857	-0.10152	-29.5298	-0.30962
-29.6831	-0.10218	-29.5253	-0.32012
-29.6804	-0.10347	-29.5207	-0.31605
-29.6778	-0.10489	-29.5162	-0.32834
-29.6751	-0.10591	-29.5117	-0.32666
-29.6706	-0.1067	-29.5072	-0.33223
-29.6679	-0.10771	-29.5027	-0.32988
-29.6653	-0.10851	-29.4981	-0.34167
-29.6626	-0.11039	-29.4936	-0.33703
-29.66	-0.1112	-29.4891	-0.34747
-29.6555	-0.11212	-29.4846	-0.34883
-29.6528	-0.1132	-29.4801	-0.35353
-29.6502	-0.11374	-29.4755	-0.35163
-29.6475	-0.11568	-29.471	-0.36328
-29.6449	-0.11649	-29.4665	-0.35777
-29.6404	-0.11779	-29.462	-0.36883
-29.6377	-0.11822	-29.4575	-0.36834
-29.6351	-0.11956	-29.4529	-0.37077
-29.6324	-0.12104	-29.4484	-0.37196
-29.6298	-0.12228	-29.4439	-0.38065
-29.6253	-0.12301	-29.4394	-0.37838
-29.6226	-0.12407	-29.4349	-0.3856
-29.62	-0.12485	-29.4303	-0.38994
-29.6173	-0.12678	-29.4258	-0.39565
-29.6147	-0.12734	-29.4213	-0.39464
-29.6102	-0.12878	-29.4168	-0.4058
-29.6075	-0.12941	-29.4122	-0.40134
-29.6049	-0.13049	-29.4077	-0.40881
-29.6022	-0.13183	-29.4032	-0.41167
-29.5996	-0.13291	-29.3987	-0.41489
-29.5951	-0.13394	-29.3942	-0.41417
-29.5924	-0.13496	-29.3896	-0.42858
-29.5898	-0.13575	-29.3851	-0.4241
-29.5871	-0.13757	-29.3806	-0.4297
-29.5845	-0.13859	-29.3761	-0.4332
-29.58	-0.13921	-29.3715	-0.44189
-29.5773	-0.14058	-29.367	-0.43751
-29.5747	-0.14123	-29.3625	-0.44645
-29.5721	-0.14315	-29.358	-0.4484
-29.5694	-0.14356	-29.3535	-0.45014
-29.5649	-0.14502	-29.3489	-0.45273
-29.5623	-0.14557	-29.3444	-0.45986
-29.5596	-0.1469	-29.3399	-0.4559
-29.557	-0.14845	-29.3354	-0.46872
-29.5543	-0.1497	-29.3309	-0.46729
-29.5498	-0.1505	-29.3263	-0.47264
-29.5472	-0.15146	-29.3218	-0.4764
-29.5445	-0.15224	-29.3173	-0.48222
-29.5419	-0.15408	-29.3128	-0.47842
-29.5392	-0.15482	-29.3083	-0.48768
-29.5347	-0.15624	-29.3037	-0.4886
-29.5321	-0.15709	-29.2992	-0.4945
-29.5295	-0.1582	-29.2947	-0.49559
-29.5268	-0.15982	-29.2902	-0.50603
-29.5242	-0.16063	-29.2857	-0.50143
-29.5197	-0.16194	-29.2811	-0.51112
-29.517	-0.16256	-29.2766	-0.51509
-29.5144	-0.1638	-29.2721	-0.51671
-29.5117	-0.16533	-29.2676	-0.52127
-29.5091	-0.16631	-29.263	-0.52686
-29.5045	-0.16705	-29.2585	-0.52725
-29.5019	-0.16843	-29.254	-0.53668
-29.4992	-0.16946	-29.2495	-0.53636
-29.4966	-0.17143	-29.245	-0.53992
-29.494	-0.17193	-29.2404	-0.54447
-29.4894	-0.17333	-29.2359	-0.55202
-29.4868	-0.1742	-29.2314	-0.54712
-29.4841	-0.17526	-29.2269	-0.5572
-29.4815	-0.17708	-29.2223	-0.55922
-29.4788	-0.17804	-29.2178	-0.56126
-29.4743	-0.17887	-29.2133	-0.56422
-29.4717	-0.18	-29.2088	-0.57442
-29.469	-0.18096	-29.2043	-0.57245
-29.4664	-0.18259	-29.1998	-0.57653
-29.4637	-0.18356	-29.1952	-0.58099
-29.4593	-0.18453	-29.1907	-0.58445
-29.4566	-0.18586	-29.1862	-0.58523
-29.454	-0.18669	-29.1817	-0.59921
-29.4513	-0.18874	-29.1771	-0.59736
-29.4487	-0.18935	-29.1726	-0.60062
-29.4441	-0.19065	-29.1681	-0.60543
-29.4415	-0.19156	-29.1636	-0.60951
-29.4388	-0.19284	-29.1591	-0.61041
-29.4362	-0.19456	-29.1545	-0.62165
-29.4335	-0.1957	-29.15	-0.62026
-29.429	-0.19659	-29.1455	-0.62473
-29.4264	-0.19779	-29.141	-0.63185
-29.4237	-0.19858	-29.1364	-0.63346
-29.4211	-0.20056	-29.1319	-0.63274
-29.4184	-0.20138	-29.1274	-0.64316
-29.414	-0.20275	-29.1229	-0.6425
-29.4113	-0.20362	-29.1184	-0.64951
-29.4087	-0.20444	-29.1138	-0.653
-29.406	-0.20632	-29.1093	-0.65867
-29.4034	-0.20738	-29.1048	-0.65886
-29.3989	-0.20844	-29.1003	-0.66526
-29.3962	-0.20958	-29.0957	-0.66341
-29.3936	-0.21076	-29.0912	-0.66985
-29.3909	-0.21222	-29.0867	-0.67441
-29.3883	-0.21363	-29.0822	-0.68233
-29.3838	-0.21434	-29.0777	-0.68107
-29.3812	-0.21571	-29.0731	-0.68842
-29.3785	-0.21657	-29.0686	-0.69239
-29.3758	-0.2185	-29.0641	-0.69503
-29.3732	-0.21923	-29.0596	-0.69944
-29.3687	-0.22062	-29.0551	-0.70652
-29.3661	-0.22128	-29.0505	-0.70598
-29.3634	-0.22276	-29.046	-0.71182
-29.3608	-0.2242	-29.0415	-0.71887
-29.3581	-0.22545	-29.037	-0.71577
-29.3536	-0.22621	-29.0325	-0.72479
-29.351	-0.22739	-29.0279	-0.73244
-29.3483	-0.22871	-29.0234	-0.73167
-29.3457	-0.23046	-29.0189	-0.73174
-29.343	-0.23154	-29.0144	-0.73902
-29.3385	-0.23263	-29.0099	-0.73965
-29.3359	-0.23376	-29.0053	-0.7467
-29.3332	-0.23483	-29.0008	-0.75606
-29.3306	-0.23686	-28.9963	-0.7573
-29.3279	-0.23758	-28.9918	-0.76088
-29.3234	-0.23885	-28.9872	-0.76858
-29.3207	-0.23969	-28.9827	-0.76861
-29.3181	-0.24112	-28.9782	-0.77334
-29.3154	-0.2426	-28.9737	-0.78121
-29.3128	-0.24427	-28.9692	-0.78038
-29.3083	-0.24511	-28.9646	-0.78286
-29.3057	-0.24643	-28.9601	-0.7953
-29.303	-0.24726	-28.9556	-0.79562
-29.3004	-0.24901	-28.9511	-0.79934
-29.2977	-0.25024	-28.9466	-0.80462
-29.2932	-0.25159	-28.942	-0.81021
-29.2906	-0.25252	-28.9375	-0.80842
-29.2879	-0.25369	-28.933	-0.8153
-29.2853	-0.25543	-28.9285	-0.81723
-29.2826	-0.25651	-28.924	-0.82065
-29.2781	-0.25771	-28.9194	-0.82957
-29.2755	-0.25863	-28.9149	-0.8338
-29.2728	-0.25976	-28.9104	-0.83251
-29.2702	-0.26203	-28.9059	-0.84192
-29.2675	-0.26311	-28.9013	-0.84709
-29.263	-0.26405	-28.8968	-0.85225
-29.2604	-0.26521	-28.8923	-0.85642
-29.2577	-0.26607	-28.8878	-0.85711
-29.2551	-0.26823	-28.8833	-0.8583
-29.2524	-0.26903	-28.8787	-0.86628
-29.2479	-0.27052	-28.8742	-0.87275
-29.2453	-0.27123	-28.8697	-0.87586
-29.2426	-0.27257	-28.8652	-0.88225
-29.24	-0.27458	-28.8606	-0.88777
-29.2373	-0.27566	-28.8561	-0.88507
-29.2328	-0.2769	-28.8516	-0.89503
-29.2302	-0.27782	-28.8471	-0.89971
-29.2276	-0.27897	-28.8426	-0.90223
-29.2249	-0.28088	-28.838	-0.90172
-29.2223	-0.28209	-28.8335	-0.914
-29.2178	-0.28344	-28.829	-0.91354
-29.2151	-0.28442	-28.8245	-0.92106
-29.2125	-0.28565	-28.82	-0.92585
-29.2098	-0.28733	-28.8154	-0.92769
-29.2072	-0.28847	-28.8109	-0.92996
-29.2027	-0.28978	-28.8064	-0.94051
-29.2	-0.29062	-28.8019	-0.9409
-29.1974	-0.2919	-28.7974	-0.94695
-29.1947	-0.29355	-28.7928	-0.95205
-29.1921	-0.29485	-28.7883	-0.95812
-29.1876	-0.29575	-28.7838	-0.95648
-29.185	-0.29744	-28.7793	-0.96853
-29.1823	-0.2982	-28.7748	-0.96629
-29.1797	-0.30027	-28.7702	-0.97397
-29.177	-0.30164	-28.7657	-0.97705
-29.1725	-0.3029	-28.7612	-0.98176
-29.1698	-0.3038	-28.7567	-0.98288
-29.1672	-0.30501	-28.7522	-0.99353
-29.1645	-0.30664	-28.7476	-0.99452
-29.1619	-0.30806	-28.7431	-1.00135
-29.1574	-0.30891	-28.7386	-1.0054
-29.1547	-0.31048	-28.7341	-1.012
-29.1521	-0.31142	-28.7295	-1.0109
-29.1494	-0.31354	-28.725	-1.01869
-29.1468	-0.31468	-28.7205	-1.02115
-29.1423	-0.31521	-28.716	-1.02742
-29.1396	-0.31698	-28.7114	-1.02863
-29.137	-0.31775	-28.7069	-1.03845
-29.1343	-0.31987	-28.7024	-1.03543
-29.1317	-0.32091	-28.6979	-1.04274
-29.1272	-0.32237	-28.6934	-1.05082
-29.1245	-0.32321	-28.6888	-1.05641
-29.1219	-0.32446	-28.6843	-1.05485
-29.1193	-0.32627	-28.6798	-1.067
-29.1166	-0.3276	-28.6753	-1.06414
-29.1121	-0.3286	-28.6708	-1.06954
-29.1094	-0.33028	-28.6662	-1.07413
-29.1068	-0.33097	-28.6617	-1.08513
-29.1041	-0.33321	-28.6572	-1.08107
-29.1015	-0.33412	-28.6527	-1.09356
-29.097	-0.33524	-28.6482	-1.09287
-29.0943	-0.33633	-28.6436	-1.10016
-29.0917	-0.33762	-28.6391	-1.10026
-29.0891	-0.33975	-28.6346	-1.11075
-29.0864	-0.34082	-28.6301	-1.10873
-29.0819	-0.3419	-28.6256	-1.12012
-29.0793	-0.34312	-28.621	-1.12098
-29.0766	-0.34424	-28.6165	-1.1273
-29.074	-0.34603	-28.612	-1.12842
-29.0713	-0.34778	-28.6075	-1.14034
-29.0668	-0.3485	-28.6029	-1.13637
-29.0642	-0.34988	-28.5984	-1.14855
-29.0615	-0.35126	-28.5939	-1.15019
-29.0589	-0.3532	-28.5894	-1.15661
-29.0562	-0.35388	-28.5849	-1.15814
-29.0517	-0.35545	-28.5803	-1.16977
-29.0491	-0.35647	-28.5758	-1.16125
-29.0465	-0.35794	-28.5713	-1.17776
-29.0438	-0.35958	-28.5668	-1.17924
-29.0412	-0.36086	-28.5623	-1.1851
-29.0367	-0.36217	-28.5577	-1.18177
-29.034	-0.36317	-28.5532	-1.19581
-29.0314	-0.36447	-28.5487	-1.19193
-29.0287	-0.36657	-28.5442	-1.20173
-29.0261	-0.36778	-28.5397	-1.20544
-29.0216	-0.369	-28.5351	-1.21425
-29.0189	-0.37002	-28.5306	-1.21112
-29.0163	-0.37119	-28.5261	-1.22725
-29.0136	-0.37353	-28.5216	-1.2237
-29.011	-0.37447	-28.517	-1.23183
-29.0065	-0.37586	-28.5125	-1.23135
-29.0038	-0.37685	-28.508	-1.24203
-29.0012	-0.37834	-28.5035	-1.23757
-28.9985	-0.38014	-28.499	-1.25209
-28.9959	-0.38158	-28.4944	-1.25007
-28.9913	-0.38248	-28.4899	-1.26004
-28.9887	-0.38404	-28.4854	-1.2597
-28.986	-0.38507	-28.4809	-1.27421
-28.9834	-0.38706	-28.4764	-1.26794
-28.9807	-0.3881	-28.4718	-1.28146
-28.9763	-0.3894	-28.4673	-1.28097
-28.9736	-0.39073	-28.4628	-1.29025
-28.971	-0.39203	-28.4583	-1.28884
-28.9683	-0.39395	-28.4537	-1.30366
-28.9657	-0.39519	-28.4492	-1.29663
-28.9612	-0.39646	-28.4447	-1.31018
-28.9585	-0.39765	-28.4402	-1.3122
-28.9559	-0.39887	-28.4357	-1.31795
-28.9532	-0.40084	-28.4311	-1.31524
-28.9506	-0.40256	-28.4266	-1.33123
-28.946	-0.4033	-28.4221	-1.32691
-28.9434	-0.40466	-28.4176	-1.34061
-28.9408	-0.4056	-28.4131	-1.3406
-28.9381	-0.40785	-28.4085	-1.3497
-28.9354	-0.40882	-28.404	-1.34422
-28.931	-0.41038	-28.3995	-1.36463
-28.9283	-0.41146	-28.395	-1.35984
-28.9257	-0.41302	-28.3905	-1.36743
-28.923	-0.41472	-28.3859	-1.3698
-28.9204	-0.41633	-28.3814	-1.3807
-28.9159	-0.41714	-28.3769	-1.37611
-28.9132	-0.41851	-28.3724	-1.3924
-28.9106	-0.41959	-28.3678	-1.3931
-28.9079	-0.4219	-28.3633	-1.39806
-28.9053	-0.42313	-28.3588	-1.39792
-28.9008	-0.42434	-28.3543	-1.41151
-28.8982	-0.42551	-28.3498	-1.40265
-28.8955	-0.42682	-28.3452	-1.41817
-28.8928	-0.42878	-28.3407	-1.41468
-28.8902	-0.42995	-28.3362	-1.42839
-28.8857	-0.43138	-28.3317	-1.4259
-28.8831	-0.43268	-28.3271	-1.44009
-28.8804	-0.43407	-28.3226	-1.43741
-28.8778	-0.43583	-28.3181	-1.45159
-28.8751	-0.43726	-28.3136	-1.45039
-28.8706	-0.43842	-28.3091	-1.45592
-28.868	-0.43975	-28.3045	-1.45424
-28.8653	-0.44109	-28.3	-1.47339
-28.8627	-0.44321	-28.2955	-1.46603
-28.86	-0.44414	-28.291	-1.48121
-28.8556	-0.44561	-28.2865	-1.47909
-28.8529	-0.4468	-28.2819	-1.4917
-28.8503	-0.44811	-28.2774	-1.48554
-28.8476	-0.45046	-28.2729	-1.50369
-28.845	-0.45168	-28.2684	-1.495
-28.8404	-0.45277	-28.2639	-1.50674
-28.8378	-0.4542	-28.2593	-1.50788
-28.8351	-0.45553	-28.2548	-1.52141
-28.8325	-0.45767	-28.2503	-1.51319
-28.8298	-0.45861	-28.2458	-1.53146
-28.8253	-0.46002	-28.2413	-1.52658
-28.8227	-0.46106	-28.2367	-1.54026
-28.82	-0.46224	-28.2322	-1.53919
-28.8174	-0.46465	-28.2277	-1.55333
-28.8147	-0.466	-28.2232	-1.54227
-28.8102	-0.46732	-28.2186	-1.56149
-28.8076	-0.46842	-28.2141	-1.55735
-28.8049	-0.46985	-28.2096	-1.56899
-28.8023	-0.47181	-28.2051	-1.56756
-28.7996	-0.47355	-28.2006	-1.5821
-28.7951	-0.47437	-28.196	-1.57666
-28.7925	-0.47605	-28.1915	-1.59322
-28.7899	-0.47687	-28.187	-1.58981
-28.7872	-0.47928	-28.1825	-1.60314
-28.7845	-0.48046	-28.1779	-1.59787
-28.78	-0.48179	-28.1734	-1.61592
-28.7774	-0.4832	-28.1689	-1.60744
-28.7747	-0.48444	-28.1644	-1.62208
-28.7721	-0.48666	-28.1599	-1.62155
-28.7694	-0.48806	-28.1553	-1.63466
-28.7649	-0.48931	-28.1508	-1.62975
-28.7623	-0.49051	-28.1463	-1.64747
-28.7596	-0.49191	-28.1418	-1.63977
-28.757	-0.49372	-28.1373	-1.65419
-28.7543	-0.49525	-28.1327	-1.65453
-28.7499	-0.49666	-28.1282	-1.6659
-28.7472	-0.498	-28.1237	-1.65845
-28.7446	-0.49903	-28.1192	-1.67987
-28.7419	-0.50138	-28.1147	-1.67363
-28.7393	-0.50236	-28.1101	-1.68736
-28.7348	-0.50382	-28.1056	-1.684
-28.7321	-0.50512	-28.1011	-1.70102
-28.7295	-0.50652	-28.0966	-1.68982
-28.7268	-0.50845	-28.0921	-1.71164
-28.7242	-0.51	-28.0875	-1.70352
-28.7197	-0.51114	-28.083	-1.7154
-28.7171	-0.51255	-28.0785	-1.71561
-28.7144	-0.514	-28.074	-1.73323
-28.7117	-0.51612	-28.0694	-1.72173
-28.7091	-0.51746	-28.0649	-1.74231
-28.7046	-0.5189	-28.0604	-1.7325
-28.702	-0.52032	-28.0559	-1.74847
-28.6993	-0.52156	-28.0514	-1.74254
-28.6967	-0.52393	-28.0468	-1.76544
-28.694	-0.52513	-28.0423	-1.75692
-28.6895	-0.52662	-28.0378	-1.77343
-28.6869	-0.52778	-28.0333	-1.76705
-28.6842	-0.52915	-28.0287	-1.78115
-28.6816	-0.53138	-28.0242	-1.77879
-28.6789	-0.53279	-28.0197	-1.7988
-28.6744	-0.53395	-28.0152	-1.78602
-28.6718	-0.53536	-28.0107	-1.80533
-28.6691	-0.53653	-28.0062	-1.79939
-28.6665	-0.53889	-28.0016	-1.81713
-28.6638	-0.54049	-27.9971	-1.80886
-28.6593	-0.54174	-27.9926	-1.83096
-28.6566	-0.54314	-27.9881	-1.81859
-28.654	-0.5444	-27.9835	-1.83902
-28.6514	-0.54673	-27.979	-1.83168
-28.6487	-0.54794	-27.9745	-1.84984
-28.6442	-0.54956	-27.97	-1.83886
-28.6416	-0.55052	-27.9655	-1.86325
-28.6389	-0.5522	-27.9609	-1.85081
-28.6363	-0.55408	-27.9564	-1.86821
-28.6336	-0.55576	-27.9519	-1.86055
-28.6291	-0.55716	-27.9474	-1.88424
-28.6265	-0.55838	-27.9428	-1.87198
-28.6238	-0.55965	-27.9383	-1.89422
-28.6212	-0.56209	-27.9338	-1.88595
-28.6185	-0.56318	-27.9293	-1.90434
-28.614	-0.56466	-27.9248	-1.89647
-28.6114	-0.56595	-27.9202	-1.91685
-28.6087	-0.56724	-27.9157	-1.90453
-28.6061	-0.56936	-27.9112	-1.93002
-28.6034	-0.57083	-27.9067	-1.91995
-28.5989	-0.57196	-27.9022	-1.9389
-28.5963	-0.57354	-27.8976	-1.92782
-28.5936	-0.57476	-27.8931	-1.95201
-28.591	-0.57712	-27.8886	-1.93704
-28.5883	-0.57859	-27.8841	-1.96016
-28.5838	-0.57986	-27.8795	-1.95067
-28.5812	-0.5815	-27.875	-1.96892
-28.5785	-0.58246	-27.8705	-1.9572
-28.5759	-0.58484	-27.866	-1.98248
-28.5733	-0.58631	-27.8615	-1.9663
-28.5688	-0.58766	-27.857	-1.99002
-28.5661	-0.58899	-27.8524	-1.98395
-28.5635	-0.59014	-27.8479	-2.00197
-28.5608	-0.59264	-27.8434	-1.99046
-28.5582	-0.59411	-27.8389	-2.01822
-28.5537	-0.59517	-27.8343	-2.00367
-28.551	-0.59689	-27.8298	-2.02692
-28.5484	-0.59812	-27.8253	-2.01871
-28.5457	-0.60069	-27.8208	-2.04106
-28.5431	-0.60209	-27.8163	-2.02346
-28.5386	-0.60335	-27.8117	-2.05602
-28.5359	-0.60467	-27.8072	-2.04149
-28.5333	-0.60628	-27.8027	-2.06368
-28.5307	-0.60845	-27.7982	-2.05016
-28.528	-0.60959	-27.7936	-2.07381
-28.5235	-0.61095	-27.7891	-2.05873
-28.5209	-0.61262	-27.7846	-2.08427
-28.5182	-0.61394	-27.7801	-2.07282
-28.5156	-0.6161	-27.7756	-2.09722
-28.5129	-0.61763	-27.771	-2.08494
-28.5084	-0.61896	-27.7665	-2.10817
-28.5057	-0.62047	-27.762	-2.09424
-28.5031	-0.62177	-27.7575	-2.11925
-28.5005	-0.62412	-27.753	-2.107
-28.4978	-0.62551	-27.7484	-2.12965
-28.4933	-0.62702	-27.7439	-2.11881
-28.4906	-0.62857	-27.7394	-2.14575
-28.488	-0.62996	-27.7349	-2.12757
-28.4853	-0.63222	-27.7304	-2.15466
-28.4827	-0.63351	-27.7258	-2.14193
-28.4782	-0.63496	-27.7213	-2.16893
-28.4755	-0.63641	-27.7168	-2.15347
-28.4729	-0.63759	-27.7123	-2.18235
-28.4703	-0.64003	-27.7078	-2.16308
-28.4676	-0.64153	-27.7032	-2.19142
-28.4631	-0.64298	-27.6987	-2.17841
-28.4605	-0.64453	-27.6942	-2.20274
-28.4578	-0.64575	-27.6897	-2.18152
-28.4552	-0.64826	-27.6851	-2.2187
-28.4525	-0.64922	-27.6806	-2.19583
-28.448	-0.65079	-27.6761	-2.22336
-28.4453	-0.6524	-27.6716	-2.21548
-28.4427	-0.65379	-27.6671	-2.23866
-28.44	-0.65624	-27.6625	-2.21592
-28.4374	-0.6576	-27.658	-2.25307
-28.4329	-0.65888	-27.6535	-2.23328
-28.4303	-0.66064	-27.649	-2.26149
-28.4276	-0.66192	-27.6444	-2.24508
-28.425	-0.66443	-27.6399	-2.27615
-28.4223	-0.66558	-27.6354	-2.25251
-28.4178	-0.66699	-27.6309	-2.28676
-28.4152	-0.66846	-27.6264	-2.26812
-28.4125	-0.67014	-27.6218	-2.29822
-28.4099	-0.67245	-27.6173	-2.27654
-28.4072	-0.67383	-27.6128	-2.311
-28.4027	-0.67526	-27.6083	-2.288
-28.4001	-0.67669	-27.6038	-2.32433
-28.3974	-0.67804	-27.5992	-2.30049
-28.3948	-0.68047	-27.5947	-2.33054
-28.3922	-0.68184	-27.5902	-2.31108
-28.3877	-0.68339	-27.5857	-2.34685
-28.385	-0.68485	-27.5812	-2.31966
-28.3824	-0.68612	-27.5766	-2.35613
-28.3797	-0.68852	-27.5721	-2.33679
-28.3771	-0.69009	-27.5676	-2.36905
-28.3726	-0.69131	-27.5631	-2.3436
-28.3699	-0.69281	-27.5585	-2.38142
-28.3673	-0.69444	-27.554	-2.35631
-28.3646	-0.69669	-27.5495	-2.39336
-28.362	-0.69832	-27.545	-2.37203
-28.3575	-0.69973	-27.5405	-2.40596
-28.3548	-0.70116	-27.5359	-2.38051
-28.3522	-0.70254	-27.5314	-2.42184
-28.3496	-0.70496	-27.5269	-2.39265
-28.3469	-0.70644	-27.5224	-2.43002
-28.3424	-0.70791	-27.5179	-2.40564
-28.3397	-0.70944	-27.5133	-2.44267
-28.3371	-0.71065	-27.5088	-2.41583
-28.3344	-0.71346	-27.5043	-2.45529
-28.3318	-0.71435	-27.4998	-2.42995
-28.3272	-0.71614	-27.4952	-2.46457
-28.3246	-0.71761	-27.4907	-2.44131
-28.322	-0.71898	-27.4862	-2.47836
-28.3193	-0.72147	-27.4817	-2.45279
-28.3167	-0.72307	-27.4772	-2.49367
-28.3122	-0.72456	-27.4727	-2.46642
-28.3095	-0.72588	-27.4681	-2.50042
-28.3069	-0.7272	-27.4636	-2.47806
-28.3042	-0.72972	-27.4591	-2.51286
-28.3016	-0.73126	-27.4546	-2.48713
-28.2971	-0.73267	-27.45	-2.52727
-28.2944	-0.73417	-27.4455	-2.50146
-28.2918	-0.73562	-27.441	-2.53676
-28.2891	-0.73807	-27.4365	-2.51279
-28.2865	-0.73924	-27.432	-2.55017
-28.282	-0.74121	-27.4274	-2.52161
-28.2793	-0.74235	-27.4229	-2.55965
-28.2767	-0.74391	-27.4184	-2.53419
-28.274	-0.7466	-27.4139	-2.57067
-28.2714	-0.74794	-27.4093	-2.54512
-28.2669	-0.74942	-27.4048	-2.58523
-28.2642	-0.75066	-27.4003	-2.55904
-28.2616	-0.75246	-27.3958	-2.59672
-28.2589	-0.75464	-27.3913	-2.57139
-28.2563	-0.7561	-27.3867	-2.60824
-28.2518	-0.75771	-27.3822	-2.58142
-28.2492	-0.75929	-27.3777	-2.62027
-28.2465	-0.76061	-27.3732	-2.5966
-28.2438	-0.76325	-27.3687	-2.6334
-28.2412	-0.76491	-27.3641	-2.61094
-28.2367	-0.76627	-27.3596	-2.64531
-28.2341	-0.7678	-27.3551	-2.61983
-28.2314	-0.76922	-27.3506	-2.6562
-28.2288	-0.77171	-27.3461	-2.63621
-28.2261	-0.77326	-27.3415	-2.66921
-28.2216	-0.77469	-27.337	-2.64617
-28.219	-0.77641	-27.3325	-2.68035
-28.2163	-0.77768	-27.328	-2.65752
-28.2137	-0.78025	-27.3235	-2.69237
-28.211	-0.78172	-27.3189	-2.66931
-28.2066	-0.78341	-27.3144	-2.70826
-28.2039	-0.78472	-27.3099	-2.68659
-28.2013	-0.78617	-27.3054	-2.71979
-28.1986	-0.78905	-27.3008	-2.69558
-28.196	-0.7904	-27.2963	-2.73313
-28.1915	-0.79189	-27.2918	-2.71088
-28.1888	-0.79325	-27.2873	-2.74398
-28.1862	-0.79506	-27.2828	-2.72292
-28.1835	-0.79714	-27.2782	-2.75762
-28.1809	-0.79912	-27.2737	-2.73455
-28.1763	-0.80047	-27.2692	-2.76865
-28.1737	-0.80205	-27.2647	-2.7491
-28.1711	-0.80351	-27.2601	-2.7808
-28.1684	-0.80615	-27.2556	-2.76137
-28.1658	-0.80762	-27.2511	-2.7908
-28.1612	-0.80918	-27.2466	-2.77048
-28.1586	-0.81067	-27.2421	-2.80533
-28.1559	-0.81198	-27.2375	-2.78602
-28.1533	-0.81475	-27.233	-2.81387
-28.1506	-0.81596	-27.2285	-2.79829
-28.1461	-0.8176	-27.224	-2.82801
-28.1435	-0.81913	-27.2195	-2.81194
-28.1409	-0.82074	-27.2149	-2.84038
-28.1382	-0.82306	-27.2104	-2.8263
-28.1356	-0.82482	-27.2059	-2.85113
-28.1311	-0.82634	-27.2014	-2.83757
-28.1284	-0.828	-27.1969	-2.86349
-28.1258	-0.82927	-27.1923	-2.84918
-28.1231	-0.83209	-27.1878	-2.8769
-28.1205	-0.8334	-27.1833	-2.86586
-28.1159	-0.83512	-27.1788	-2.88843
-28.1133	-0.83658	-27.1742	-2.87656
-28.1106	-0.83806	-27.1697	-2.90371
-28.108	-0.84059	-27.1652	-2.89077
-28.1054	-0.84225	-27.1607	-2.91164
-28.1009	-0.84371	-27.1562	-2.90473
-28.0982	-0.8454	-27.1516	-2.9261
-28.0956	-0.847	-27.1471	-2.91552
-28.0929	-0.84921	-27.1426	-2.93588
-28.0903	-0.85107	-27.1381	-2.92798
-28.0858	-0.85253	-27.1335	-2.9495
-28.0831	-0.85413	-27.129	-2.94377
-28.0805	-0.8556	-27.1245	-2.96241
-28.0778	-0.85828	-27.12	-2.95498
-28.0752	-0.85962	-27.1155	-2.97323
-28.0707	-0.86132	-27.1109	-2.96807
-28.068	-0.86261	-27.1064	-2.98558
-28.0654	-0.86438	-27.1019	-2.98167
-28.0628	-0.86697	-27.0974	-2.99602
-28.0601	-0.86877	-27.0929	-2.99389
-28.0556	-0.86995	-27.0883	-3.00941
-28.053	-0.87182	-27.0838	-3.00663
-28.0503	-0.87282	-27.0793	-3.02143
-28.0477	-0.87582	-27.0748	-3.0206
-28.045	-0.87726	-27.0703	-3.03337
-28.0405	-0.87895	-27.0657	-3.03009
-28.0379	-0.88036	-27.0612	-3.04476
-28.0352	-0.882	-27.0567	-3.04353
-28.0326	-0.88477	-27.0522	-3.05691
-28.0299	-0.8859	-27.0477	-3.05956
-28.0254	-0.88789	-27.0431	-3.07193
-28.0228	-0.88926	-27.0386	-3.07219
-28.0202	-0.89086	-27.0341	-3.0846
-28.0175	-0.89323	-27.0296	-3.08635
-28.0149	-0.89487	-27.0251	-3.09547
-28.0103	-0.89623	-27.0205	-3.09966
-28.0077	-0.89813	-27.016	-3.10937
-28.005	-0.89961	-27.0115	-3.11163
-28.0024	-0.90228	-27.007	-3.12275
-27.9997	-0.90382	-27.0024	-3.12586
-27.9952	-0.90543	-26.9979	-3.13579
-27.9926	-0.90654	-26.9934	-3.14125
-27.9899	-0.9086	-26.9889	-3.14833
-27.9873	-0.91112	-26.9843	-3.1526
-27.9846	-0.91255	-26.9798	-3.15844
-27.9801	-0.91441	-26.9753	-3.16427
-27.9775	-0.91607	-26.9708	-3.17127
-27.9748	-0.91763	-26.9663	-3.18078
-27.9722	-0.92003	-26.9617	-3.18443
-27.9695	-0.92182	-26.9572	-3.19307
-27.965	-0.92335	-26.9527	-3.19774
-27.9624	-0.92496	-26.9482	-3.20508
-27.9597	-0.92639	-26.9437	-3.20882
-27.9571	-0.92915	-26.9391	-3.21822
-27.9545	-0.93065	-26.9346	-3.22156
-27.9499	-0.93216	-26.9301	-3.22989
-27.9473	-0.93374	-26.9256	-3.23461
-27.9446	-0.9356	-26.9211	-3.24579
-27.942	-0.93783	-26.9165	-3.24834
-27.9393	-0.93955	-26.912	-3.26253
-27.9348	-0.94093	-26.9075	-3.26171
-27.9322	-0.94285	-26.903	-3.27351
-27.9295	-0.9442	-26.8985	-3.27295
-27.9269	-0.94712	-26.8939	-3.28921
-27.9243	-0.94844	-26.8894	-3.28473
-27.9198	-0.95031	-26.8849	-3.30175
-27.9171	-0.9516	-26.8804	-3.29694
-27.9145	-0.95312	-26.8758	-3.31398
-27.9118	-0.95601	-26.8713	-3.31017
-27.9092	-0.95759	-26.8668	-3.32745
-27.9047	-0.95918	-26.8623	-3.32424
-27.902	-0.96071	-26.8578	-3.34206
-27.8994	-0.96249	-26.8532	-3.33921
-27.8967	-0.96498	-26.8487	-3.35518
-27.8941	-0.96655	-26.8442	-3.35205
-27.8896	-0.96786	-26.8397	-3.37044
-27.8869	-0.97009	-26.8351	-3.35946
-27.8843	-0.97131	-26.8306	-3.38109
-27.8817	-0.97442	-26.8261	-3.37424
-27.879	-0.97558	-26.8216	-3.39484
-27.8745	-0.97728	-26.8171	-3.38964
-27.8719	-0.97886	-26.8126	-3.41088
-27.8692	-0.98071	-26.808	-3.40062
-27.8666	-0.98347	-26.8035	-3.42392
-27.8639	-0.9848	-26.799	-3.41601
-27.8594	-0.98668	-26.7945	-3.43834
-27.8568	-0.9882	-26.7899	-3.42679
-27.8541	-0.9895	-26.7854	-3.45333
-27.8515	-0.99238	-26.7809	-3.43888
-27.8488	-0.9943	-26.7764	-3.4627
-27.8443	-0.99558	-26.7719	-3.45352
-27.8417	-0.99727	-26.7673	-3.47884
-27.839	-0.99885	-26.7628	-3.46334
-27.8364	-1.00169	-26.7583	-3.49241
-27.8337	-1.00299	-26.7538	-3.47911
-27.8292	-1.00505	-26.7492	-3.50484
-27.8265	-1.00632	-26.7447	-3.49323
-27.8239	-1.00811	-26.7402	-3.52023
-27.8212	-1.01083	-26.7357	-3.50321
-27.8186	-1.0126	-26.7312	-3.53452
-27.8141	-1.01371	-26.7266	-3.51803
-27.8115	-1.01587	-26.7221	-3.54152
-27.8088	-1.017	-26.7176	-3.53129
-27.8061	-1.01987	-26.7131	-3.55964
-27.8035	-1.02143	-26.7086	-3.54289
-27.799	-1.02313	-26.704	-3.57385
-27.7964	-1.02468	-26.6995	-3.55829
-27.7937	-1.02663	-26.695	-3.58338
-27.7911	-1.0293	-26.6905	-3.56925
-27.7884	-1.03062	-26.6859	-3.60004
-27.7839	-1.03253	-26.6814	-3.58085
-27.7812	-1.03393	-26.6769	-3.61351
-27.7786	-1.0359	-26.6724	-3.59794
-27.776	-1.03839	-26.6679	-3.62535
-27.7733	-1.04038	-26.6634	-3.60964
-27.7688	-1.04163	-26.6588	-3.64251
-27.7662	-1.04357	-26.6543	-3.62343
-27.7635	-1.04467	-26.6498	-3.65552
-27.7609	-1.04794	-26.6453	-3.63828
-27.7582	-1.04933	-26.6407	-3.66673
-27.7537	-1.05118	-26.6362	-3.64907
-27.7511	-1.05272	-26.6317	-3.68434
-27.7484	-1.0545	-26.6272	-3.6629
-27.7458	-1.05715	-26.6227	-3.6952
-27.7431	-1.0588	-26.6181	-3.67967
-27.7386	-1.06053	-26.6136	-3.70917
-27.736	-1.06228	-26.6091	-3.6899
-27.7334	-1.06392	-26.6046	-3.72635
-27.7307	-1.06657	-26.6	-3.70326
-27.7281	-1.06849	-26.5955	-3.73534
-27.7236	-1.06976	-26.591	-3.71827
-27.7209	-1.07188	-26.5865	-3.74774
-27.7183	-1.07286	-26.582	-3.72996
-27.7156	-1.07611	-26.5774	-3.76611
-27.713	-1.07736	-26.5729	-3.74328
-27.7085	-1.0794	-26.5684	-3.77669
-27.7058	-1.08072	-26.5639	-3.76198
-27.7032	-1.08285	-26.5594	-3.7908
-27.7005	-1.08529	-26.5548	-3.76886
-27.6979	-1.08742	-26.5503	-3.80642
-27.6934	-1.08863	-26.5458	-3.78169
-27.6908	-1.09061	-26.5413	-3.81242
-27.6881	-1.09188	-26.5368	-3.7992
-27.6855	-1.09487	-26.5322	-3.83266
-27.6828	-1.09645	-26.5277	-3.81067
-27.6783	-1.09816	-26.5232	-3.84937
-27.6756	-1.10019	-26.5187	-3.82864
-27.673	-1.10158	-26.5142	-3.85778
-27.6703	-1.1047	-26.5096	-3.83969
-27.6677	-1.10608	-26.5051	-3.87413
-27.6632	-1.10802	-26.5006	-3.85288
-27.6605	-1.10926	-26.4961	-3.88859
-27.6579	-1.11123	-26.4915	-3.86771
-27.6552	-1.11374	-26.487	-3.89946
-27.6526	-1.11591	-26.4825	-3.88238
-27.6481	-1.11729	-26.478	-3.91741
-27.6454	-1.1193	-26.4735	-3.8929
-27.6428	-1.12054	-26.4689	-3.92993
-27.6401	-1.12384	-26.4644	-3.91235
-27.6375	-1.12525	-26.4599	-3.93914
-27.633	-1.12755	-26.4554	-3.92518
-27.6303	-1.12891	-26.4508	-3.95982
-27.6277	-1.13075	-26.4463	-3.93538
-27.6251	-1.13347	-26.4418	-3.96923
-27.6224	-1.13518	-26.4373	-3.95488
-27.6179	-1.13699	-26.4328	-3.98173
-27.6152	-1.13858	-26.4282	-3.96428
-27.6126	-1.14015	-26.4237	-4.001
-27.6099	-1.14284	-26.4192	-3.97922
-27.6073	-1.14508	-26.4147	-4.01248
-27.6028	-1.14595	-26.4102	-3.99662
-27.6001	-1.14819	-26.4056	-4.02662
-27.5975	-1.14938	-26.4011	-4.00476
-27.5949	-1.15279	-26.3966	-4.04186
-27.5922	-1.15428	-26.3921	-4.02302
-27.5877	-1.15626	-26.3876	-4.0513
-27.5851	-1.15772	-26.383	-4.03592
-27.5824	-1.15994	-26.3785	-4.06466
-27.5798	-1.16214	-26.374	-4.04482
-27.5771	-1.16409	-26.3695	-4.0824
-27.5726	-1.16569	-26.365	-4.06362
-27.57	-1.1678	-26.3604	-4.09572
-27.5673	-1.16888	-26.3559	-4.07786
-27.5647	-1.17197	-26.3514	-4.10951
-27.562	-1.1736	-26.3469	-4.08922
-27.5575	-1.1755	-26.3423	-4.1256
-27.5549	-1.17681	-26.3378	-4.1058
-27.5523	-1.17879	-26.3333	-4.13668
-27.5496	-1.18185	-26.3288	-4.12393
-27.5469	-1.18301	-26.3243	-4.15539
-27.5425	-1.18534	-26.3197	-4.12763
-27.5398	-1.18684	-26.3152	-4.16804
-27.5372	-1.1887	-26.3107	-4.14848
-27.5345	-1.19113	-26.3062	-4.1778
-27.5319	-1.19324	-26.3016	-4.164
-27.5274	-1.1948	-26.2971	-4.19706
-27.5247	-1.19668	-26.2926	-4.17333
-27.5221	-1.19795	-26.2881	-4.21036
-27.5194	-1.20144	-26.2836	-4.19066
-27.5168	-1.20297	-26.2791	-4.22133
-27.5123	-1.20471	-26.2745	-4.20675
-27.5096	-1.2064	-26.27	-4.23907
-27.507	-1.20805	-26.2655	-4.21671
-27.5043	-1.21114	-26.261	-4.25247
-27.5017	-1.21248	-26.2564	-4.23455
-27.4971	-1.21435	-26.2519	-4.26301
-27.4945	-1.21597	-26.2474	-4.24626
-27.4918	-1.21786	-26.2429	-4.28072
-27.4892	-1.22063	-26.2384	-4.26012
-27.4865	-1.22285	-26.2338	-4.29361
-27.4821	-1.224	-26.2293	-4.27903
-27.4794	-1.22619	-26.2248	-4.3073
-27.4767	-1.22756	-26.2203	-4.28953
-27.4741	-1.23084	-26.2157	-4.32405
-27.4715	-1.23188	-26.2112	-4.30269
-27.467	-1.23416	-26.2067	-4.33639
-27.4643	-1.23541	-26.2022	-4.32274
-27.4617	-1.23788	-26.1977	-4.35208
-27.459	-1.24035	-26.1931	-4.33342
-27.4564	-1.24228	-26.1886	-4.36809
-27.4518	-1.24371	-26.1841	-4.34585
-27.4492	-1.24591	-26.1796	-4.37914
-27.4465	-1.2473	-26.1751	-4.36345
-27.4439	-1.25045	-26.1705	-4.39007
-27.4413	-1.25218	-26.166	-4.37086
-27.4368	-1.254	-26.1615	-4.40672
-27.4341	-1.25578	-26.157	-4.38868
-27.4315	-1.25726	-26.1525	-4.4222
-27.4288	-1.26042	-26.1479	-4.40243
-27.4262	-1.26193	-26.1434	-4.43442
-27.4217	-1.26423	-26.1389	-4.41601
-27.419	-1.26531	-26.1344	-4.45196
-27.4164	-1.26757	-26.1299	-4.43233
-27.4137	-1.26984	-26.1253	-4.4654
-27.4111	-1.27231	-26.1208	-4.44661
-27.4066	-1.27362	-26.1163	-4.48186
-27.4039	-1.2759	-26.1118	-4.45995
-27.4013	-1.277	-26.1072	-4.4962
-27.3986	-1.28043	-26.1027	-4.47709
-27.396	-1.28177	-26.0982	-4.50912
-27.3915	-1.28369	-26.0937	-4.48966
-27.3889	-1.28534	-26.0892	-4.52277
-27.3862	-1.28724	-26.0846	-4.50369
-27.3836	-1.29013	-26.0801	-4.53913
-27.3809	-1.29208	-26.0756	-4.52117
-27.3764	-1.29394	-26.0711	-4.55153
-27.3738	-1.29548	-26.0665	-4.53419
-27.3711	-1.29734	-26.062	-4.56554
-27.3685	-1.29979	-26.0575	-4.54617
-27.3658	-1.30199	-26.053	-4.58026
-27.3613	-1.30346	-26.0485	-4.56345
-27.3587	-1.30531	-26.0439	-4.59399
-27.356	-1.30695	-26.0394	-4.57535
-27.3534	-1.31032	-26.0349	-4.60808
-27.3508	-1.31188	-26.0304	-4.58777
-27.3462	-1.31392	-26.0259	-4.62268
-27.3436	-1.31502	-26.0213	-4.60472
-27.3409	-1.31742	-26.0168	-4.63398
-27.3383	-1.31994	-26.0123	-4.61782
-27.3356	-1.32206	-26.0078	-4.65239
-27.3311	-1.32348	-26.0033	-4.63388
-27.3285	-1.32552	-25.9987	-4.66781
-27.3258	-1.3272	-25.9942	-4.65142
-27.3231	-1.33001	-25.9897	-4.68104
-27.3205	-1.33186	-25.9852	-4.66309
-27.316	-1.33369	-25.9807	-4.69911
-27.3134	-1.33557	-25.9761	-4.67852
-27.3107	-1.33716	-25.9716	-4.70965
-27.3081	-1.34042	-25.9671	-4.69698
-27.3054	-1.34181	-25.9626	-4.72508
-27.3009	-1.344	-25.958	-4.70874
-27.2983	-1.34543	-25.9535	-4.74061
-27.2956	-1.34762	-25.949	-4.72421
-27.293	-1.35021	-25.9445	-4.75357
-27.2903	-1.35242	-25.94	-4.74014
-27.2858	-1.35372	-25.9354	-4.76946
-27.2831	-1.35601	-25.9309	-4.7532
-27.2805	-1.35717	-25.9264	-4.78364
-27.2779	-1.36079	-25.9219	-4.76697
-27.2752	-1.36224	-25.9173	-4.79591
-27.2707	-1.36418	-25.9128	-4.78263
-27.2681	-1.36561	-25.9083	-4.81397
-27.2654	-1.36784	-25.9038	-4.79928
-27.2628	-1.3705	-25.8993	-4.82924
-27.2601	-1.37243	-25.8947	-4.81307
-27.2556	-1.37412	-25.8902	-4.8408
-27.253	-1.37596	-25.8857	-4.82781
-27.2503	-1.37778	-25.8812	-4.85471
-27.2477	-1.38064	-25.8767	-4.83997
-27.245	-1.38279	-25.8721	-4.87063
-27.2405	-1.38432	-25.8676	-4.85796
-27.2379	-1.38646	-25.8631	-4.88515
-27.2353	-1.38773	-25.8586	-4.8762
-27.2326	-1.39145	-25.8541	-4.90046
-27.2299	-1.39265	-25.8495	-4.88937
-27.2255	-1.39479	-25.845	-4.91553
-27.2228	-1.39617	-25.8405	-4.90348
-27.2202	-1.3983	-25.836	-4.92835
-27.2175	-1.40107	-25.8315	-4.91799
-27.2149	-1.40326	-25.8269	-4.94459
-27.2104	-1.40467	-25.8224	-4.93425
-27.2077	-1.4067	-25.8179	-4.95935
-27.2051	-1.40872	-25.8134	-4.94947
-27.2024	-1.41125	-25.8088	-4.97271
-27.1998	-1.41349	-25.8043	-4.96279
-27.1953	-1.41513	-25.7998	-4.98901
-27.1927	-1.41709	-25.7953	-4.97793
-27.19	-1.41888	-25.7908	-5.00371
-27.1873	-1.42209	-25.7862	-4.99302
-27.1847	-1.42347	-25.7817	-5.01436
-27.1802	-1.4259	-25.7772	-5.00614
-27.1775	-1.42714	-25.7727	-5.03052
-27.1749	-1.4294	-25.7681	-5.02203
-27.1722	-1.43189	-25.7636	-5.04614
-27.1696	-1.43435	-25.7591	-5.03699
-27.165	-1.43566	-25.7546	-5.05985
-27.1624	-1.43788	-25.7501	-5.0501
-27.1597	-1.43922	-25.7456	-5.07442
-27.1571	-1.44267	-25.741	-5.06526
-27.1545	-1.44417	-25.7365	-5.08953
-27.15	-1.44612	-25.732	-5.08374
-27.1473	-1.44786	-25.7275	-5.10511
-27.1447	-1.44976	-25.7229	-5.09816
-27.142	-1.4528	-25.7184	-5.12223
-27.1394	-1.45462	-25.7139	-5.11206
-27.1349	-1.45648	-25.7094	-5.13541
-27.1322	-1.45823	-25.7049	-5.13026
-27.1296	-1.46034	-25.7003	-5.14949
-27.1269	-1.46273	-25.6958	-5.14162
-27.1243	-1.46527	-25.6913	-5.16514
-27.1197	-1.46647	-25.6868	-5.15975
-27.1171	-1.46873	-25.6822	-5.17839
-27.1145	-1.4702	-25.6777	-5.17441
-27.1118	-1.47351	-25.6732	-5.19623
-27.1091	-1.47504	-25.6687	-5.18852
-27.1047	-1.47744	-25.6642	-5.21
-27.102	-1.47891	-25.6596	-5.20342
-27.0994	-1.48103	-25.6551	-5.22289
-27.0967	-1.48393	-25.6506	-5.21744
-27.0941	-1.48613	-25.6461	-5.23818
-27.0896	-1.48762	-25.6416	-5.23006
-27.0869	-1.48965	-25.637	-5.25303
-27.0843	-1.49146	-25.6325	-5.24803
-27.0816	-1.49429	-25.628	-5.26752
-27.079	-1.49627	-25.6235	-5.26359
-27.0745	-1.49799	-25.619	-5.28355
-27.0719	-1.50007	-25.6144	-5.28068
-27.0692	-1.5015	-25.6099	-5.29943
-27.0665	-1.50499	-25.6054	-5.29619
-27.0639	-1.50641	-25.6009	-5.31305
-27.0594	-1.509	-25.5964	-5.31149
-27.0568	-1.50985	-25.5918	-5.33093
-27.0541	-1.51261	-25.5873	-5.32434
-27.0515	-1.51518	-25.5828	-5.34356
-27.0488	-1.51754	-25.5783	-5.34297
-27.0443	-1.51882	-25.5737	-5.35973
-27.0417	-1.52102	-25.5692	-5.35581
-27.039	-1.52269	-25.5647	-5.37355
-27.0364	-1.52587	-25.5602	-5.37073
-27.0337	-1.5274	-25.5556	-5.38829
-27.0293	-1.5293	-25.5511	-5.38818
-27.0266	-1.53126	-25.5466	-5.40358
-27.024	-1.53334	-25.5421	-5.40278
-27.0213	-1.5364	-25.5376	-5.42022
-27.0187	-1.53799	-25.533	-5.41836
-27.0141	-1.54012	-25.5285	-5.43507
-27.0115	-1.54152	-25.524	-5.43499
-27.0088	-1.54388	-25.5195	-5.45077
-27.0062	-1.54654	-25.515	-5.44873
-27.0035	-1.54891	-25.5104	-5.46516
-26.999	-1.55039	-25.5059	-5.46371
-26.9964	-1.5528	-25.5014	-5.48051
-26.9937	-1.55396	-25.4969	-5.47978
-26.9911	-1.55767	-25.4924	-5.49249
-26.9884	-1.55895	-25.4878	-5.49524
-26.9839	-1.5613	-25.4833	-5.51027
-26.9812	-1.5629	-25.4788	-5.51079
-26.9786	-1.56518	-25.4743	-5.52783
-26.9759	-1.56788	-25.4698	-5.52734
-26.9733	-1.56997	-25.4652	-5.53942
-26.9688	-1.57144	-25.4607	-5.54005
-26.9661	-1.57348	-25.4562	-5.55698
-26.9635	-1.57558	-25.4517	-5.55601
-26.9609	-1.57831	-25.4472	-5.57177
-26.9582	-1.58063	-25.4426	-5.57274
-26.9537	-1.58216	-25.4381	-5.58484
-26.951	-1.58456	-25.4336	-5.58824
-26.9484	-1.58589	-25.4291	-5.60187
-26.9457	-1.58959	-25.4245	-5.60572
-26.9431	-1.59089	-25.42	-5.61686
-26.9386	-1.59317	-25.4155	-5.61795
-26.9359	-1.59458	-25.411	-5.62991
-26.9333	-1.59714	-25.4064	-5.63239
-26.9306	-1.5998	-25.4019	-5.64618
-26.928	-1.60207	-25.3974	-5.64895
-26.9235	-1.60367	-25.3929	-5.65991
-26.9209	-1.60598	-25.3884	-5.66493
-26.9182	-1.6074	-25.3838	-5.67795
-26.9156	-1.61075	-25.3793	-5.68002
-26.9129	-1.61257	-25.3748	-5.69285
-26.9084	-1.61441	-25.3703	-5.6949
-26.9058	-1.61635	-25.3658	-5.70666
-26.9031	-1.61815	-25.3612	-5.71103
-26.9005	-1.62154	-25.3567	-5.72418
-26.8978	-1.62303	-25.3522	-5.72612
-26.8934	-1.62531	-25.3477	-5.7396
-26.8907	-1.62697	-25.3432	-5.74186
-26.888	-1.62946	-25.3386	-5.75314
-26.8854	-1.6318	-25.3341	-5.75684
-26.8828	-1.63445	-25.3296	-5.76835
-26.8783	-1.63576	-25.3251	-5.77324
-26.8756	-1.63823	-25.3206	-5.7845
-26.873	-1.6395	-25.316	-5.79006
-26.8703	-1.64302	-25.3115	-5.80074
-26.8677	-1.64469	-25.307	-5.80489
-26.8632	-1.64695	-25.3025	-5.81572
-26.8605	-1.64836	-25.2979	-5.8194
-26.8579	-1.65086	-25.2934	-5.83191
-26.8552	-1.65369	-25.2889	-5.83556
-26.8526	-1.65562	-25.2844	-5.8445
-26.8481	-1.65743	-25.2799	-5.85145
-26.8454	-1.65924	-25.2753	-5.86126
-26.8428	-1.66131	-25.2708	-5.86579
-26.8401	-1.66415	-25.2663	-5.87602
-26.8375	-1.66661	-25.2618	-5.88288
-26.8329	-1.66791	-25.2573	-5.89244
-26.8303	-1.67028	-25.2527	-5.89947
-26.8276	-1.67187	-25.2482	-5.91045
-26.825	-1.67549	-25.2437	-5.91656
-26.8223	-1.67698	-25.2392	-5.92577
-26.8178	-1.6794	-25.2346	-5.92971
-26.8152	-1.68079	-25.2301	-5.93875
-26.8126	-1.68307	-25.2256	-5.94475
-26.8099	-1.68602	-25.2211	-5.95535
-26.8073	-1.68825	-25.2166	-5.96132
-26.8028	-1.68985	-25.212	-5.97224
-26.8001	-1.6919	-25.2075	-5.97753
-26.7975	-1.69383	-25.203	-5.98621
-26.7948	-1.69703	-25.1985	-5.99289
-26.7922	-1.69926	-25.194	-6.00303
-26.7876	-1.70068	-25.1894	-6.00787
-26.785	-1.70313	-25.1849	-6.01702
-26.7824	-1.70469	-25.1804	-6.02532
-26.7797	-1.70843	-25.1759	-6.02885
-26.777	-1.70952	-25.1714	-6.03878
-26.7726	-1.71246	-25.1668	-6.05
-26.7699	-1.71355	-25.1623	-6.05621
-26.7673	-1.71599	-25.1578	-6.0662
-26.7646	-1.71886	-25.1533	-6.072
-26.762	-1.72133	-25.1487	-6.08174
-26.7575	-1.72275	-25.1442	-6.0878
-26.7548	-1.72476	-25.1397	-6.09745
-26.7522	-1.72651	-25.1352	-6.10334
-26.7495	-1.73031	-25.1307	-6.11299
-26.7469	-1.7317	-25.1261	-6.12107
-26.7424	-1.73399	-25.1216	-6.12815
-26.7398	-1.73569	-25.1171	-6.13598
-26.7371	-1.73744	-25.1126	-6.14492
-26.7344	-1.74133	-25.1081	-6.15077
-26.7318	-1.74267	-25.1035	-6.16151
-26.7273	-1.74517	-25.099	-6.16726
-26.7247	-1.74647	-25.0945	-6.17531
-26.722	-1.74903	-25.09	-6.1788
-26.7194	-1.75177	-25.0855	-6.18982
-26.7167	-1.75411	-25.0809	-6.19866
-26.7122	-1.7555	-25.0764	-6.20706
-26.7096	-1.75809	-25.0719	-6.21386
-26.7069	-1.75922	-25.0674	-6.21973
-26.7043	-1.76315	-25.0628	-6.22772
-26.7016	-1.76477	-25.0583	-6.23844
-26.6972	-1.76722	-25.0538	-6.24445
-26.6945	-1.76864	-25.0493	-6.25429
-26.6918	-1.77087	-25.0448	-6.26153
-26.6892	-1.77418	-25.0402	-6.27069
-26.6866	-1.77607	-25.0357	-6.27717
-26.682	-1.77799	-25.0312	-6.28635
-26.6794	-1.78004	-25.0267	-6.29204
-26.6767	-1.78163	-25.0221	-6.30161
-26.6741	-1.78476	-25.0176	-6.30818
-26.6714	-1.78729	-25.0131	-6.31654
-26.6669	-1.7886	-25.0086	-6.32345
-26.6642	-1.79115	-25.0041	-6.33404
-26.6616	-1.7928	-24.9995	-6.33877
-26.659	-1.7966	-24.995	-6.34731
-26.6563	-1.79778	-24.9905	-6.35531
-26.6518	-1.8005	-24.986	-6.36322
-26.6492	-1.8018	-24.9815	-6.37076
-26.6465	-1.80445	-24.9769	-6.38005
-26.6439	-1.80762	-24.9724	-6.38618
-26.6412	-1.8098	-24.9679	-6.3933
-26.6367	-1.81132	-24.9634	-6.40237
-26.6341	-1.81355	-24.9589	-6.41035
-26.6314	-1.81531	-24.9543	-6.41875
-26.6288	-1.81879	-24.9498	-6.42739
-26.6261	-1.82073	-24.9453	-6.43565
-26.6216	-1.82253	-24.9408	-6.44318
-26.619	-1.82478	-24.9363	-6.4519
-26.6163	-1.82655	-24.9317	-6.45996
-26.6137	-1.83007	-24.9272	-6.46555
-26.611	-1.83155	-24.9227	-6.47583
-26.6065	-1.83396	-24.9182	-6.48376
-26.6039	-1.83545	-24.9136	-6.48992
-26.6012	-1.83776	-24.9091	-6.49905
-26.5986	-1.84052	-24.9046	-6.50713
-26.5959	-1.84314	-24.9001	-6.51456
-26.5914	-1.84468	-24.8956	-6.52268
-26.5888	-1.84701	-24.891	-6.53076
-26.5861	-1.84861	-24.8865	-6.53894
-26.5835	-1.85249	-24.882	-6.54711
-26.5809	-1.85416	-24.8775	-6.55591
-26.5764	-1.85622	-24.8729	-6.56241
-26.5737	-1.8579	-24.8684	-6.57046
-26.5711	-1.8601	-24.8639	-6.57757
-26.5684	-1.86372	-24.8594	-6.58461
-26.5658	-1.86538	-24.8549	-6.5939
-26.5613	-1.86762	-24.8503	-6.60367
-26.5586	-1.86945	-24.8458	-6.61029
-26.556	-1.87171	-24.8413	-6.61865
-26.5533	-1.8746	-24.8368	-6.6285
-26.5507	-1.87702	-24.8323	-6.63437
-26.5462	-1.87857	-24.8277	-6.64186
-26.5435	-1.88081	-24.8232	-6.64955
-26.5409	-1.88254	-24.8187	-6.65605
-26.5383	-1.88625	-24.8142	-6.66444
-26.5356	-1.88789	-24.8097	-6.67485
-26.5311	-1.89019	-24.8051	-6.68169
-26.5285	-1.8919	-24.8006	-6.68967
-26.5258	-1.89419	-24.7961	-6.69841
-26.5232	-1.89725	-24.7916	-6.7071
-26.5205	-1.8995	-24.7871	-6.71511
-26.516	-1.90118	-24.7825	-6.72388
-26.5133	-1.90338	-24.778	-6.73021
-26.5107	-1.90513	-24.7735	-6.73971
-26.508	-1.90888	-24.769	-6.74734
-26.5054	-1.911	-24.7644	-6.75321
-26.5009	-1.91248	-24.7599	-6.76208
-26.4982	-1.91494	-24.7554	-6.77129
-26.4956	-1.91654	-24.7509	-6.77851
-26.4929	-1.92042	-24.7464	-6.78754
-26.4903	-1.92185	-24.7418	-6.79674
-26.4858	-1.92415	-24.7373	-6.80378
-26.4831	-1.92583	-24.7328	-6.80776
-26.4805	-1.92841	-24.7283	-6.81869
-26.4778	-1.93124	-24.7237	-6.82804
-26.4752	-1.93374	-24.7192	-6.83448
-26.4707	-1.93525	-24.7147	-6.84449
-26.4681	-1.93776	-24.7102	-6.85415
-26.4654	-1.93936	-24.7057	-6.8613
-26.4627	-1.94296	-24.7011	-6.87033
-26.4601	-1.94462	-24.6966	-6.87739
-26.4556	-1.9469	-24.6921	-6.8841
-26.4529	-1.94854	-24.6876	-6.89307
-26.4503	-1.95098	-24.6831	-6.89988
-26.4476	-1.95436	-24.6785	-6.9072
-26.445	-1.95599	-24.674	-6.91793
-26.4405	-1.95823	-24.6695	-6.92438
-26.4378	-1.95997	-24.665	-6.93224
-26.4352	-1.96214	-24.6605	-6.94111
-26.4325	-1.96537	-24.6559	-6.94981
-26.4299	-1.9678	-24.6514	-6.95579
-26.4254	-1.96931	-24.6469	-6.96495
-26.4228	-1.9718	-24.6424	-6.9713
-26.4201	-1.97326	-24.6379	-6.98082
-26.4175	-1.97704	-24.6333	-6.98927
-26.4148	-1.97856	-24.6288	-6.99798
-26.4103	-1.98123	-24.6243	-7.00464
-26.4077	-1.9828	-24.6198	-7.01481
-26.405	-1.98536	-24.6152	-7.0221
-26.4024	-1.98848	-24.6107	-7.03177
-26.3997	-1.99054	-24.6062	-7.03865
-26.3952	-1.99255	-24.6017	-7.0481
-26.3926	-1.99432	-24.5972	-7.05408
-26.3899	-1.99657	-24.5926	-7.06359
-26.3873	-1.99992	-24.5881	-7.07228
-26.3846	-2.00219	-24.5836	-7.07955
-26.3802	-2.00389	-24.5791	-7.08825
-26.3775	-2.00617	-24.5745	-7.09597
-26.3748	-2.00792	-24.57	-7.10403
-26.3722	-2.01163	-24.5655	-7.11087
-26.3696	-2.01323	-24.561	-7.12019
-26.3651	-2.01547	-24.5565	-7.12762
-26.3624	-2.01727	-24.5519	-7.13688
-26.3598	-2.01984	-24.5474	-7.14661
-26.3571	-2.02264	-24.5429	-7.15385
-26.3545	-2.02492	-24.5384	-7.16106
-26.3499	-2.02649	-24.5339	-7.16841
-26.3473	-2.02891	-24.5293	-7.17749
-26.3446	-2.03071	-24.5248	-7.18505
-26.342	-2.03445	-24.5203	-7.19601
-26.3393	-2.03619	-24.5158	-7.20153
-26.3348	-2.03839	-24.5113	-7.21197
-26.3322	-2.04054	-24.5067	-7.21824
-26.3295	-2.04226	-24.5022	-7.22258
-26.3269	-2.04601	-24.4977	-7.23175
-26.3242	-2.04777	-24.4932	-7.24144
-26.3197	-2.0502	-24.4886	-7.24862
-26.3171	-2.05186	-24.4841	-7.25639
-26.3144	-2.05418	-24.4796	-7.26677
-26.3118	-2.05715	-24.4751	-7.27365
-26.3091	-2.05976	-24.4706	-7.28204
-26.3046	-2.06135	-24.466	-7.29276
-26.302	-2.06374	-24.4615	-7.29955
-26.2994	-2.06542	-24.457	-7.30835
-26.2967	-2.06899	-24.4525	-7.31752
-26.2941	-2.07047	-24.448	-7.32503
-26.2895	-2.07303	-24.4434	-7.32853
-26.2869	-2.0744	-24.4389	-7.34064
-26.2842	-2.0771	-24.4344	-7.34783
-26.2816	-2.08032	-24.4299	-7.357
-26.2789	-2.08265	-24.4254	-7.36581
-26.2744	-2.08441	-24.4208	-7.3739
-26.2718	-2.08658	-24.4163	-7.37948
-26.2691	-2.0885	-24.4118	-7.39085
-26.2665	-2.09193	-24.4073	-7.39864
-26.2639	-2.0941	-24.4028	-7.40757
-26.2594	-2.09581	-24.3982	-7.41633
-26.2567	-2.09829	-24.3937	-7.42617
-26.2541	-2.09994	-24.3892	-7.43054
-26.2514	-2.10384	-24.3847	-7.44047
-26.2488	-2.10546	-24.3801	-7.44914
-26.2443	-2.1078	-24.3756	-7.45479
-26.2416	-2.10962	-24.3711	-7.46449
-26.239	-2.11194	-24.3666	-7.47229
-26.2363	-2.115	-24.3621	-7.47847
-26.2337	-2.11754	-24.3575	-7.49054
-26.2292	-2.11926	-24.353	-7.49778
-26.2265	-2.12155	-24.3485	-7.50428
-26.2239	-2.1233	-24.344	-7.51399
-26.2212	-2.12722	-24.3394	-7.52454
-26.2186	-2.12921	-24.3349	-7.53128
-26.2141	-2.13141	-24.3304	-7.53989
-26.2114	-2.13325	-24.3259	-7.5504
-26.2088	-2.1354	-24.3214	-7.55564
-26.2062	-2.13887	-24.3168	-7.56363
-26.2035	-2.14057	-24.3123	-7.5731
-26.199	-2.14309	-24.3078	-7.5818
-26.1964	-2.1447	-24.3033	-7.59014
-26.1937	-2.14703	-24.2988	-7.59965
-26.1911	-2.15021	-24.2942	-7.60869
-26.1884	-2.15283	-24.2897	-7.61655
-26.1839	-2.15445	-24.2852	-7.62502
-26.1812	-2.15702	-24.2807	-7.63181
-26.1786	-2.15841	-24.2762	-7.64094
-26.176	-2.16266	-24.2716	-7.64856
-26.1733	-2.16405	-24.2671	-7.65666
-26.1688	-2.1667	-24.2626	-7.66653
-26.1661	-2.16844	-24.2581	-7.67485
-26.1635	-2.17064	-24.2536	-7.68097
-26.1608	-2.17399	-24.249	-7.68805
-26.1582	-2.17606	-24.2445	-7.69664
-26.1537	-2.1783	-24.24	-7.70485
-26.151	-2.1802	-24.2355	-7.71393
-26.1484	-2.18224	-24.2309	-7.72587
-26.1457	-2.18584	-24.2264	-7.7308
-26.1431	-2.18793	-24.2219	-7.73904
-26.1386	-2.18971	-24.2174	-7.74954
-26.136	-2.19205	-24.2128	-7.75734
-26.1333	-2.1938	-24.2083	-7.76507
-26.1307	-2.1975	-24.2038	-7.77522
-26.128	-2.19918	-24.1993	-7.7813
-26.1235	-2.20193	-24.1948	-7.78978
-26.1208	-2.20368	-24.1902	-7.79882
-26.1182	-2.20615	-24.1857	-7.80642
-26.1155	-2.20934	-24.1812	-7.81366
-26.1129	-2.21166	-24.1767	-7.82296
-26.1084	-2.21334	-24.1722	-7.8299
-26.1058	-2.21564	-24.1676	-7.83843
-26.1031	-2.21772	-24.1631	-7.84918
-26.1004	-2.22146	-24.1586	-7.85787
-26.0978	-2.2234	-24.1541	-7.86473
-26.0933	-2.22532	-24.1496	-7.87438
-26.0907	-2.22736	-24.145	-7.88105
-26.088	-2.22964	-24.1405	-7.88918
-26.0854	-2.23351	-24.136	-7.89949
-26.0827	-2.23526	-24.1315	-7.90771
-26.0782	-2.23755	-24.127	-7.91308
-26.0756	-2.23919	-24.1224	-7.92445
-26.0729	-2.24164	-24.1179	-7.93325
-26.0703	-2.24487	-24.1134	-7.94026
-26.0676	-2.24728	-24.1089	-7.94978
-26.0632	-2.24897	-24.1044	-7.95809
-26.0605	-2.25145	-24.0998	-7.96545
-26.0578	-2.25317	-24.0953	-7.97408
-26.0552	-2.25725	-24.0908	-7.98492
-26.0526	-2.25908	-24.0863	-7.99055
-26.0481	-2.26144	-24.0817	-7.99941
-26.0454	-2.26337	-24.0772	-8.0098
-26.0428	-2.26562	-24.0727	-8.01589
-26.0401	-2.26885	-24.0682	-8.02323
-26.0375	-2.27138	-24.0637	-8.03272
-26.033	-2.27313	-24.0591	-8.03973
-26.0303	-2.27521	-24.0546	-8.04933
-26.0277	-2.27741	-24.0501	-8.0593
-26.025	-2.28077	-24.0456	-8.06576
-26.0224	-2.28326	-24.041	-8.07461
-26.0179	-2.28512	-24.0365	-8.0833
-26.0152	-2.28746	-24.032	-8.08917
-26.0126	-2.28914	-24.0275	-8.0981
-26.0099	-2.29309	-24.023	-8.11013
-26.0073	-2.29482	-24.0185	-8.11667
-26.0027	-2.29738	-24.0139	-8.12444
-26.0001	-2.29893	-24.0094	-8.13559
-25.9974	-2.30163	-24.0049	-8.14216
-25.9948	-2.30459	-24.0004	-8.1499
-25.9921	-2.30722	-23.9958	-8.15969
-25.9876	-2.30898	-23.9913	-8.16723
-25.985	-2.31131	-23.9868	-8.17515
-25.9824	-2.31317	-23.9823	-8.1852
-25.9797	-2.31698	-23.9778	-8.19109
-25.9771	-2.31899	-23.9732	-8.20083
-25.9726	-2.32121	-23.9687	-8.20884
-25.9699	-2.32309	-23.9642	-8.21481
-25.9673	-2.32528	-23.9597	-8.22433
-25.9646	-2.32922	-23.9551	-8.23503
-25.962	-2.33111	-23.9506	-8.24154
-25.9574	-2.33313	-23.9461	-8.25048
-25.9548	-2.33519	-23.9416	-8.26063
-25.9521	-2.33739	-23.9371	-8.26688
-25.9495	-2.34071	-23.9325	-8.27467
-25.9469	-2.34331	-23.928	-8.28627
-25.9424	-2.34487	-23.9235	-8.29093
-25.9397	-2.34775	-23.919	-8.29847
-25.9371	-2.34933	-23.9145	-8.31053
-25.9344	-2.35324	-23.9099	-8.31688
-25.9318	-2.35503	-23.9054	-8.32337
-25.9273	-2.3573	-23.9009	-8.33303
-25.9246	-2.35906	-23.8964	-8.34106
-25.922	-2.3616	-23.8919	-8.34934
-25.9193	-2.36525	-23.8873	-8.35995
-25.9167	-2.36751	-23.8828	-8.36854
-25.9122	-2.36921	-23.8783	-8.37846
-25.9095	-2.3714	-23.8738	-8.38798
-25.9069	-2.37383	-23.8693	-8.39488
-25.9043	-2.37732	-23.8647	-8.40229
-25.9016	-2.3796	-23.8602	-8.41049
-25.8971	-2.38137	-23.8557	-8.42069
-25.8945	-2.38379	-23.8512	-8.42745
-25.8918	-2.38572	-23.8466	-8.43759
-25.8892	-2.38959	-23.8421	-8.44601
-25.8865	-2.39173	-23.8376	-8.45339
-25.882	-2.394	-23.8331	-8.46366
-25.8794	-2.3956	-23.8285	-8.47177
-25.8767	-2.39834	-23.824	-8.47917
-25.8741	-2.40171	-23.8195	-8.48754
-25.8714	-2.40397	-23.815	-8.49804
-25.8669	-2.40603	-23.8105	-8.50392
-25.8643	-2.40837	-23.8059	-8.51285
-25.8617	-2.4099	-23.8014	-8.52066
-25.859	-2.41382	-23.7969	-8.52737
-25.8563	-2.41602	-23.7924	-8.53654
-25.8518	-2.41825	-23.7879	-8.54701
-25.8492	-2.4207	-23.7833	-8.55147
-25.8465	-2.42251	-23.7788	-8.56116
-25.8439	-2.42628	-23.7743	-8.57077
-25.8412	-2.4283	-23.7698	-8.57628
-25.8367	-2.4308	-23.7653	-8.58683
-25.8341	-2.43264	-23.7607	-8.59625
-25.8314	-2.43495	-23.7562	-8.6029
-25.8287	-2.43846	-23.7517	-8.61081
-25.8261	-2.44048	-23.7472	-8.62411
-25.8216	-2.44262	-23.7427	-8.63125
-25.819	-2.44488	-23.7381	-8.63968
-25.8163	-2.44705	-23.7336	-8.64999
-25.8137	-2.45072	-23.7291	-8.65708
-25.811	-2.45284	-23.7246	-8.66439
-25.8065	-2.45488	-23.72	-8.67306
-25.8039	-2.45708	-23.7155	-8.68253
-25.8012	-2.45919	-23.711	-8.69075
-25.7986	-2.463	-23.7065	-8.70059
-25.7959	-2.46498	-23.702	-8.70912
-25.7914	-2.46748	-23.6974	-8.71548
-25.7888	-2.46928	-23.6929	-8.72593
-25.7861	-2.47136	-23.6884	-8.73301
-25.7835	-2.47514	-23.6839	-8.74053
-25.7808	-2.47749	-23.6793	-8.75134
-25.7763	-2.47938	-23.6748	-8.75737
-25.7737	-2.48167	-23.6703	-8.76559
-25.771	-2.48364	-23.6658	-8.77631
-25.7684	-2.48744	-23.6613	-8.78229
-25.7657	-2.48953	-23.6567	-8.79037
-25.7612	-2.49162	-23.6522	-8.80128
-25.7586	-2.49381	-23.6477	-8.81021
-25.7559	-2.49609	-23.6432	-8.81795
-25.7533	-2.49982	-23.6387	-8.82872
-25.7507	-2.50192	-23.6341	-8.83718
-25.7462	-2.50426	-23.6296	-8.84392
-25.7435	-2.50616	-23.6251	-8.85348
-25.7409	-2.50854	-23.6206	-8.86237
-25.7382	-2.51174	-23.6161	-8.87186
-25.7356	-2.51423	-23.6115	-8.88005
-25.7311	-2.51605	-23.607	-8.88882
-25.7284	-2.51836	-23.6025	-8.8953
-25.7258	-2.52045	-23.598	-8.90337
-25.7231	-2.52452	-23.5935	-8.91355
-25.7205	-2.5264	-23.5889	-8.92207
-25.716	-2.5288	-23.5844	-8.93111
-25.7133	-2.53071	-23.5799	-8.93916
-25.7107	-2.53312	-23.5754	-8.94548
-25.7081	-2.5365	-23.5709	-8.95576
-25.7054	-2.53886	-23.5663	-8.96434
-25.7009	-2.54103	-23.5618	-8.97127
-25.6983	-2.54314	-23.5573	-8.9823
-25.6956	-2.54531	-23.5528	-8.98996
-25.693	-2.54907	-23.5482	-8.9962
-25.6903	-2.55143	-23.5437	-9.00825
-25.6858	-2.55342	-23.5392	-9.01686
-25.6831	-2.55581	-23.5347	-9.02288
-25.6805	-2.55766	-23.5301	-9.03426
-25.6778	-2.56167	-23.5256	-9.04167
-25.6752	-2.56332	-23.5211	-9.04856
-25.6707	-2.56582	-23.5166	-9.0587
-25.668	-2.56779	-23.5121	-9.06832
-25.6654	-2.57042	-23.5075	-9.07506
-25.6627	-2.57384	-23.503	-9.0866
-25.6601	-2.57628	-23.4985	-9.09395
-25.6556	-2.57823	-23.494	-9.10272
-25.6529	-2.58065	-23.4895	-9.11095
-25.6503	-2.5827	-23.4849	-9.12074
-25.6476	-2.58646	-23.4804	-9.12682
-25.645	-2.58857	-23.4759	-9.13764
-25.6405	-2.59065	-23.4714	-9.14694
-25.6379	-2.59299	-23.4669	-9.15491
-25.6352	-2.59492	-23.4623	-9.16062
-25.6325	-2.59864	-23.4578	-9.17275
-25.6299	-2.60086	-23.4533	-9.18042
-25.6254	-2.60315	-23.4488	-9.18758
-25.6227	-2.60543	-23.4443	-9.19818
-25.6201	-2.6075	-23.4397	-9.2061
-25.6174	-2.61111	-23.4352	-9.21201
-25.6148	-2.61351	-23.4307	-9.22347
-25.6103	-2.61555	-23.4262	-9.23147
-25.6076	-2.61776	-23.4216	-9.23871
-25.605	-2.61995	-23.4171	-9.24766
-25.6023	-2.62386	-23.4126	-9.2557
-25.5997	-2.62588	-23.4081	-9.26385
-25.5952	-2.62828	-23.4036	-9.27686
-25.5925	-2.63018	-23.399	-9.28328
-25.5899	-2.63274	-23.3945	-9.29221
-25.5873	-2.63586	-23.39	-9.30153
-25.5846	-2.63849	-23.3855	-9.31059
-25.5801	-2.64054	-23.381	-9.31738
-25.5775	-2.6429	-23.3764	-9.32662
-25.5748	-2.64509	-23.3719	-9.33322
-25.5722	-2.64886	-23.3674	-9.34358
-25.5695	-2.65127	-23.3629	-9.35176
-25.565	-2.65314	-23.3584	-9.36011
-25.5624	-2.65554	-23.3538	-9.36816
-25.5597	-2.65742	-23.3493	-9.37761
-25.5571	-2.66148	-23.3448	-9.38831
-25.5544	-2.66344	-23.3403	-9.39588
-25.5499	-2.66599	-23.3357	-9.40342
-25.5473	-2.668	-23.3312	-9.41313
-25.5447	-2.67033	-23.3267	-9.42227
-25.542	-2.674	-23.3222	-9.43093
-25.5394	-2.67615	-23.3177	-9.44028
-25.5349	-2.67823	-23.3131	-9.44699
-25.5322	-2.6807	-23.3086	-9.45664
-25.5296	-2.68245	-23.3041	-9.46521
-25.5269	-2.68664	-23.2996	-9.47418
-25.5243	-2.68874	-23.295	-9.48351
-25.5197	-2.69124	-23.2905	-9.49251
-25.5171	-2.69296	-23.286	-9.49922
-25.5144	-2.6954	-23.2815	-9.50778
-25.5118	-2.69909	-23.277	-9.51799
-25.5092	-2.70133	-23.2724	-9.52297
-25.5046	-2.70351	-23.2679	-9.53342
-25.502	-2.7059	-23.2634	-9.54371
-25.4993	-2.70826	-23.2589	-9.55066
-25.4967	-2.71156	-23.2544	-9.55985
-25.494	-2.71412	-23.2498	-9.57071
-25.4895	-2.71611	-23.2453	-9.57472
-25.4869	-2.71865	-23.2408	-9.58575
-25.4842	-2.72065	-23.2363	-9.59684
-25.4816	-2.72465	-23.2318	-9.60247
-25.4789	-2.72655	-23.2272	-9.61005
-25.4745	-2.72877	-23.2227	-9.62123
-25.4718	-2.7309	-23.2182	-9.62696
-25.4691	-2.7331	-23.2137	-9.63561
-25.4665	-2.73698	-23.2092	-9.64723
-25.4639	-2.73928	-23.2046	-9.6558
-25.4593	-2.74116	-23.2001	-9.66379
-25.4567	-2.74363	-23.1956	-9.67345
-25.454	-2.74589	-23.1911	-9.68049
-25.4514	-2.74901	-23.1865	-9.68911
-25.4487	-2.75173	-23.182	-9.69913
-25.4442	-2.75397	-23.1775	-9.70807
-25.4416	-2.75632	-23.173	-9.71469
-25.4389	-2.75836	-23.1685	-9.72505
-25.4363	-2.76218	-23.1639	-9.73271
-25.4337	-2.76421	-23.1594	-9.74205
-25.4292	-2.76659	-23.1549	-9.7524
-25.4265	-2.76878	-23.1504	-9.75959
-25.4239	-2.77119	-23.1458	-9.76901
-25.4212	-2.77453	-23.1413	-9.77772
-25.4186	-2.77699	-23.1368	-9.78607
-25.4141	-2.77885	-23.1323	-9.79373
-25.4114	-2.78163	-23.1278	-9.80492
-25.4088	-2.78351	-23.1232	-9.81255
-25.4061	-2.78763	-23.1187	-9.82069
-25.4035	-2.78981	-23.1142	-9.82984
-25.399	-2.79215	-23.1097	-9.8382
-25.3964	-2.79414	-23.1052	-9.8471
-25.3937	-2.79664	-23.1006	-9.85541
-25.391	-2.80035	-23.0961	-9.86107
-25.3884	-2.80239	-23.0916	-9.86938
-25.3839	-2.80482	-23.0871	-9.87831
-25.3813	-2.80704	-23.0826	-9.88917
-25.3786	-2.80928	-23.078	-9.89642
-25.376	-2.81317	-23.0735	-9.90777
-25.3733	-2.81531	-23.069	-9.9169
-25.3688	-2.81754	-23.0645	-9.92395
-25.3662	-2.81968	-23.06	-9.93318
-25.3635	-2.82183	-23.0554	-9.94182
-25.3609	-2.8257	-23.0509	-9.95019
-25.3582	-2.82783	-23.0464	-9.96021
-25.3537	-2.83044	-23.0419	-9.96841
-25.3511	-2.83254	-23.0373	-9.97803
-25.3484	-2.83493	-23.0328	-9.98474
-25.3458	-2.83857	-23.0283	-9.99634
-25.3431	-2.84086	-23.0238	-10.0025
-25.3386	-2.84307	-23.0193	-10.0133
-25.3359	-2.8452	-23.0147	-10.0238
-25.3333	-2.84746	-23.0102	-10.0312
-25.3306	-2.85151	-23.0057	-10.0398
-25.328	-2.85379	-23.0012	-10.0489
-25.3235	-2.85597	-22.9966	-10.0568
-25.3209	-2.85817	-22.9921	-10.0656
-25.3182	-2.86052	-22.9876	-10.0756
-25.3156	-2.86453	-22.9831	-10.085
-25.3129	-2.86681	-22.9786	-10.0918
-25.3084	-2.86897	-22.974	-10.1034
-25.3058	-2.87116	-22.9693	-10.1113
-25.3031	-2.87351	-22.965	-10.1201
-25.3005	-2.87715	-22.9605	-10.1277
-25.2978	-2.87961	-22.956	-10.1378
-25.2933	-2.88167	-22.9514	-10.1425
-25.2906	-2.88435	-22.9469	-10.153
-25.288	-2.8865	-22.9424	-10.1616
-25.2854	-2.89033	-22.9379	-10.1712
-25.2827	-2.8929	-22.9334	-10.1795
-25.2782	-2.89492	-22.9288	-10.1902
-25.2756	-2.89722	-22.9243	-10.1977
-25.2729	-2.89948	-22.9198	-10.2097
-25.2703	-2.90292	-22.9153	-10.2161
-25.2676	-2.90541	-22.9108	-10.2256
-25.2631	-2.90761	-22.9062	-10.2337
-25.2605	-2.90996	-22.9017	-10.2424
-25.2578	-2.91215	-22.8972	-10.2491
-25.2552	-2.9161	-22.8927	-10.2606
-25.2525	-2.91828	-22.8881	-10.2679
-25.248	-2.92052	-22.8836	-10.2759
-25.2454	-2.9229	-22.8791	-10.2851
-25.2428	-2.92521	-22.8746	-10.2941
-25.2401	-2.92905	-22.8701	-10.3019
-25.2375	-2.93142	-22.8655	-10.3134
-25.233	-2.93359	-22.861	-10.3211
-25.2303	-2.93554	-22.8565	-10.3299
-25.2277	-2.93768	-22.852	-10.3372
-25.225	-2.94186	-22.8474	-10.3481
-25.2224	-2.94397	-22.8429	-10.3555
-25.2179	-2.94634	-22.8384	-10.3648
-25.2152	-2.94841	-22.8339	-10.3735
-25.2126	-2.95082	-22.8294	-10.3838
-25.2099	-2.95473	-22.8249	-10.3902
-25.2073	-2.9567	-22.8203	-10.4005
-25.2028	-2.95932	-22.8158	-10.4087
-25.2002	-2.96162	-22.8113	-10.4195
-25.1975	-2.96382	-22.8068	-10.4267
-25.1949	-2.96786	-22.8022	-10.439
-25.1922	-2.9699	-22.7977	-10.4446
-25.1877	-2.97214	-22.7932	-10.4562
-25.185	-2.97428	-22.7887	-10.4628
-25.1824	-2.97679	-22.7842	-10.4734
-25.1797	-2.9808	-22.7796	-10.4804
-25.1771	-2.98306	-22.7751	-10.4901
-25.1726	-2.98523	-22.7706	-10.4965
-25.1699	-2.98748	-22.7661	-10.5097
-25.1673	-2.98953	-22.7615	-10.5163
-25.1646	-2.99367	-22.757	-10.5244
-25.162	-2.99583	-22.7525	-10.5324
-25.1575	-2.99813	-22.748	-10.5439
-25.1548	-3.00026	-22.7435	-10.5494
-25.1522	-3.00249	-22.7389	-10.5613
-25.1495	-3.00648	-22.7344	-10.5696
-25.1469	-3.00873	-22.7299	-10.5778
-25.1424	-3.01078	-22.7254	-10.584
-25.1397	-3.01292	-22.7209	-10.5964
-25.1371	-3.01529	-22.7163	-10.6034
-25.1344	-3.01913	-22.7118	-10.6136
-25.1318	-3.02165	-22.7073	-10.6225
-25.1273	-3.02378	-22.7028	-10.6317
-25.1246	-3.02587	-22.6983	-10.6379
-25.122	-3.02814	-22.6937	-10.6495
-25.1193	-3.03175	-22.6892	-10.6567
-25.1167	-3.03411	-22.6847	-10.6649
-25.1122	-3.03607	-22.6802	-10.6728
-25.1095	-3.0381	-22.6756	-10.6852
-25.1069	-3.04013	-22.6711	-10.6908
-25.1042	-3.04384	-22.6666	-10.7014
-25.1016	-3.04629	-22.6621	-10.7078
-25.0971	-3.04843	-22.6576	-10.7183
-25.0944	-3.0507	-22.653	-10.726
-25.0918	-3.05318	-22.6485	-10.7373
-25.0892	-3.05728	-22.644	-10.7439
-25.0865	-3.05922	-22.6395	-10.7542
-25.082	-3.06174	-22.635	-10.762
-25.0794	-3.06399	-22.6304	-10.7739
-25.0767	-3.06611	-22.6259	-10.7808
-25.0739	-3.06996	-22.6214	-10.7919
-25.0713	-3.0721	-22.6169	-10.7978
-25.0668	-3.07448	-22.6123	-10.8103
-25.0641	-3.07658	-22.6078	-10.816
-25.0615	-3.07904	-22.6033	-10.8256
-25.0588	-3.0828	-22.5988	-10.8335
-25.0562	-3.08512	-22.5943	-10.8437
-25.0517	-3.08731	-22.5897	-10.8498
-25.0491	-3.08968	-22.5852	-10.86
-25.0464	-3.09167	-22.5807	-10.8673
-25.0437	-3.09598	-22.5762	-10.8787
-25.0411	-3.09806	-22.5717	-10.8842
-25.0366	-3.10028	-22.5671	-10.8966
-25.034	-3.10261	-22.5626	-10.9012
-25.0313	-3.10501	-22.5581	-10.9098
-25.0287	-3.10877	-22.5536	-10.9201
-25.026	-3.1109	-22.5491	-10.9326
-25.0215	-3.11332	-22.5445	-10.9372
-25.0188	-3.11564	-22.54	-10.9513
-25.0162	-3.11813	-22.5355	-10.9587
-25.0135	-3.12191	-22.531	-10.9692
-25.0109	-3.12414	-22.5265	-10.9755
-25.0064	-3.12664	-22.5219	-10.9893
-25.0037	-3.1291	-22.5174	-10.993
-25.0011	-3.1313	-22.5129	-11.0049
-24.9984	-3.13479	-22.5084	-11.01
-24.9958	-3.13734	-22.5038	-11.0216
-24.9913	-3.13951	-22.4993	-11.0281
-24.9886	-3.14175	-22.4948	-11.0395
-24.986	-3.14425	-22.4903	-11.0455
-24.9833	-3.14805	-22.4858	-11.0594
-24.9807	-3.15063	-22.4812	-11.0637
-24.9762	-3.15278	-22.4767	-11.0742
-24.9735	-3.15496	-22.4722	-11.0814
-24.9709	-3.15729	-22.4677	-11.0937
-24.9683	-3.16125	-22.4631	-11.1007
-24.9656	-3.16349	-22.4586	-11.1123
-24.9611	-3.16577	-22.4541	-11.1189
-24.9584	-3.16828	-22.4496	-11.1316
-24.9558	-3.17046	-22.4451	-11.1361
-24.9531	-3.17424	-22.4405	-11.1482
-24.9505	-3.17672	-22.436	-11.1524
-24.946	-3.17907	-22.4315	-11.1637
-24.9433	-3.18129	-22.427	-11.1718
-24.9407	-3.1835	-22.4225	-11.1834
-24.9381	-3.18751	-22.4179	-11.1883
-24.9354	-3.1902	-22.4134	-11.2033
-24.9309	-3.19237	-22.4089	-11.2084
-24.9283	-3.19469	-22.4044	-11.2203
-24.9256	-3.19694	-22.3999	-11.2249
-24.923	-3.20094	-22.3953	-11.2377
-24.9203	-3.20329	-22.3908	-11.243
-24.9158	-3.20555	-22.3863	-11.2549
-24.9132	-3.2078	-22.3818	-11.2609
-24.9105	-3.21013	-22.3773	-11.2707
-24.9079	-3.21417	-22.3727	-11.276
-24.9052	-3.2162	-22.3682	-11.2904
-24.9007	-3.21856	-22.3637	-11.2941
-24.8981	-3.22093	-22.3592	-11.3075
-24.8955	-3.22323	-22.3546	-11.3133
-24.8928	-3.22741	-22.3501	-11.3282
-24.8902	-3.22961	-22.3456	-11.3312
-24.8857	-3.23167	-22.3411	-11.3453
-24.883	-3.23416	-22.3366	-11.3477
-24.8804	-3.23654	-22.332	-11.3623
-24.8777	-3.24028	-22.3275	-11.3675
-24.8751	-3.24257	-22.323	-11.3802
-24.8706	-3.24488	-22.3185	-11.3847
-24.8679	-3.24732	-22.3139	-11.3986
-24.8653	-3.24948	-22.3094	-11.404
-24.8626	-3.2537	-22.3049	-11.4155
-24.86	-3.25586	-22.3004	-11.4195
-24.8555	-3.25806	-22.2959	-11.4331
-24.8528	-3.26073	-22.2913	-11.4346
-24.8502	-3.26281	-22.2868	-11.4509
-24.8475	-3.26696	-22.2823	-11.4529
-24.8449	-3.26923	-22.2778	-11.468
-24.8403	-3.27149	-22.2733	-11.4725
-24.8377	-3.27381	-22.2687	-11.4877
-24.835	-3.27625	-22.2642	-11.4912
-24.8324	-3.28003	-22.2597	-11.5052
-24.8297	-3.28255	-22.2552	-11.5085
-24.8253	-3.28458	-22.2507	-11.5257
-24.8226	-3.28692	-22.2461	-11.5272
-24.82	-3.28935	-22.2416	-11.5437
-24.8173	-3.29323	-22.2371	-11.5456
-24.8147	-3.29561	-22.2326	-11.5615
-24.8102	-3.29789	-22.228	-11.5635
-24.8075	-3.3002	-22.2235	-11.5795
-24.8049	-3.30249	-22.219	-11.5821
-24.8022	-3.30637	-22.2145	-11.5961
-24.7996	-3.30887	-22.21	-11.5978
-24.795	-3.31091	-22.2054	-11.6143
-24.7924	-3.3135	-22.2009	-11.6155
-24.7898	-3.31568	-22.1964	-11.6342
-24.7871	-3.31974	-22.1919	-11.6335
-24.7844	-3.32194	-22.1874	-11.6518
-24.78	-3.32426	-22.1828	-11.6542
-24.7773	-3.32675	-22.1783	-11.6708
-24.7747	-3.32916	-22.1738	-11.6691
-24.772	-3.3329	-22.1693	-11.6847
-24.7694	-3.3353	-22.1648	-11.6865
-24.7649	-3.33775	-22.1602	-11.7037
-24.7622	-3.34007	-22.1557	-11.7023
-24.7596	-3.34252	-22.1512	-11.7198
-24.7569	-3.34638	-22.1467	-11.7235
-24.7543	-3.34881	-22.1421	-11.7411
-24.7498	-3.35111	-22.1376	-11.7376
-24.7472	-3.35336	-22.1331	-11.758
-24.7445	-3.35553	-22.1286	-11.7574
-24.7418	-3.35965	-22.1241	-11.7774
-24.7392	-3.36214	-22.1195	-11.7757
-24.7347	-3.36439	-22.115	-11.794
-24.7321	-3.36665	-22.1105	-11.7941
-24.7294	-3.36909	-22.106	-11.8119
-24.7268	-3.37275	-22.1014	-11.8115
-24.7241	-3.37556	-22.0969	-11.8308
-24.7196	-3.37738	-22.0924	-11.8304
-24.717	-3.38019	-22.0879	-11.8508
-24.7143	-3.38236	-22.0834	-11.8474
-24.7117	-3.38617	-22.0788	-11.868
-24.709	-3.3885	-22.0743	-11.8654
-24.7045	-3.39097	-22.0698	-11.8877
-24.7019	-3.39346	-22.0653	-11.8842
-24.6992	-3.39561	-22.0608	-11.9038
-24.6966	-3.3997	-22.0562	-11.9036
-24.694	-3.40214	-22.0517	-11.9228
-24.6894	-3.40435	-22.0472	-11.9204
-24.6868	-3.40672	-22.0427	-11.9406
-24.6841	-3.40914	-22.0382	-11.9375
-24.6815	-3.41299	-22.0336	-11.959
-24.6788	-3.41555	-22.0291	-11.9551
-24.6743	-3.41775	-22.0246	-11.9754
-24.6716	-3.41991	-22.0201	-11.9755
-24.669	-3.42243	-22.0156	-11.9945
-24.6664	-3.42672	-22.011	-11.991
-24.6637	-3.42903	-22.0065	-12.0116
-24.6592	-3.43114	-22.002	-12.0112
-24.6566	-3.43338	-21.9975	-12.0299
-24.6539	-3.43591	-21.9929	-12.0313
-24.6513	-3.44003	-21.9884	-12.0488
-24.6486	-3.44235	-21.9839	-12.0442
-24.6441	-3.4447	-21.9794	-12.0659
-24.6415	-3.44724	-21.9749	-12.0647
-24.6388	-3.44952	-21.9703	-12.082
-24.6362	-3.4534	-21.9658	-12.0812
-24.6335	-3.45583	-21.9613	-12.1036
-24.629	-3.45787	-21.9568	-12.1005
-24.6264	-3.46054	-21.9522	-12.1203
-24.6237	-3.4628	-21.9477	-12.1187
-24.6211	-3.46696	-21.9432	-12.1374
-24.6184	-3.46938	-21.9387	-12.1349
-24.6139	-3.4718	-21.9342	-12.1581
-24.6113	-3.47376	-21.9296	-12.1549
-24.6086	-3.47616	-21.9251	-12.1752
-24.606	-3.48012	-21.9206	-12.1723
-24.6033	-3.48253	-21.9161	-12.1936
-24.5988	-3.48489	-21.9116	-12.1898
-24.5962	-3.48728	-21.907	-12.2113
-24.5936	-3.48978	-21.9025	-12.208
-24.5909	-3.49364	-21.898	-12.2284
-24.5882	-3.49614	-21.8935	-12.2258
-24.5838	-3.4985	-21.889	-12.2466
-24.5811	-3.5008	-21.8844	-12.2395
-24.5785	-3.50323	-21.8799	-12.2645
-24.5758	-3.50738	-21.8754	-12.2608
-24.5732	-3.50968	-21.8709	-12.2828
-24.5687	-3.5118	-21.8664	-12.2808
-24.566	-3.51439	-21.8618	-12.3029
-24.5634	-3.51668	-21.8573	-12.2974
-24.5607	-3.52074	-21.8528	-12.3222
-24.5581	-3.52299	-21.8483	-12.3173
-24.5536	-3.52539	-21.8438	-12.3394
-24.551	-3.52804	-21.8392	-12.3351
-24.5483	-3.53034	-21.8347	-12.3581
-24.5456	-3.5342	-21.8302	-12.3523
-24.543	-3.53662	-21.8257	-12.3745
-24.5385	-3.53894	-21.8211	-12.3717
-24.5359	-3.54148	-21.8166	-12.3924
-24.5332	-3.54383	-21.8121	-12.3881
-24.5306	-3.5478	-21.8076	-12.4109
-24.5279	-3.54995	-21.803	-12.4059
-24.5234	-3.55243	-21.7985	-12.4292
-24.5207	-3.55504	-21.794	-12.4224
-24.5181	-3.55736	-21.7895	-12.4451
-24.5155	-3.56126	-21.785	-12.4415
-24.5128	-3.56404	-21.7804	-12.4643
-24.5083	-3.56615	-21.7759	-12.4601
-24.5056	-3.56861	-21.7714	-12.4826
-24.503	-3.57102	-21.7669	-12.4795
-24.5003	-3.57493	-21.7624	-12.5005
-24.4977	-3.57734	-21.7578	-12.497
-24.4932	-3.57996	-21.7533	-12.5222
-24.4905	-3.58219	-21.7488	-12.514
-24.4879	-3.58465	-21.7443	-12.5375
-24.4852	-3.58848	-21.7398	-12.5326
-24.4826	-3.59121	-21.7352	-12.5578
-24.4781	-3.59352	-21.7307	-12.5506
-24.4754	-3.59589	-21.7262	-12.5755
-24.4728	-3.59828	-21.7217	-12.5691
-24.4702	-3.60238	-21.7172	-12.5918
-24.4675	-3.60465	-21.7126	-12.5882
-24.463	-3.60691	-21.7081	-12.6128
-24.4603	-3.60926	-21.7036	-12.6029
-24.4577	-3.61187	-21.6991	-12.629
-24.455	-3.61594	-21.6945	-12.6223
-24.4524	-3.61815	-21.69	-12.645
-24.4479	-3.62069	-21.6855	-12.6396
-24.4452	-3.62332	-21.681	-12.6644
-24.4426	-3.62556	-21.6765	-12.6579
-24.4399	-3.62958	-21.6719	-12.6835
-24.4373	-3.63213	-21.6674	-12.6756
-24.4328	-3.63432	-21.6629	-12.7006
-24.4302	-3.6369	-21.6584	-12.6937
-24.4275	-3.63913	-21.6539	-12.7202
-24.4249	-3.64323	-21.6493	-12.7108
-24.4222	-3.64567	-21.6448	-12.7369
-24.4177	-3.64822	-21.6403	-12.7303
-24.4151	-3.65047	-21.6358	-12.7545
-24.4124	-3.65287	-21.6313	-12.748
-24.4098	-3.65653	-21.6267	-12.7757
-24.4071	-3.65954	-21.6222	-12.7649
-24.4026	-3.66169	-21.6177	-12.7938
-24.4	-3.66425	-21.6132	-12.7861
-24.3973	-3.66663	-21.6086	-12.8099
-24.3947	-3.67068	-21.6041	-12.8026
-24.392	-3.6731	-21.5996	-12.8301
-24.3876	-3.67562	-21.5951	-12.8207
-24.3849	-3.67789	-21.5906	-12.845
-24.3823	-3.68017	-21.586	-12.8407
-24.3796	-3.68438	-21.5815	-12.8648
-24.377	-3.68655	-21.577	-12.8564
-24.3725	-3.68917	-21.5725	-12.8841
-24.3698	-3.69137	-21.5679	-12.8762
-24.3672	-3.69372	-21.5634	-12.9033
-24.3645	-3.69785	-21.5589	-12.895
-24.3619	-3.7005	-21.5544	-12.9193
-24.3574	-3.70257	-21.5499	-12.9118
-24.3547	-3.70509	-21.5453	-12.9378
-24.352	-3.70749	-21.5408	-12.9305
-24.3494	-3.71173	-21.5363	-12.9553
-24.3468	-3.71394	-21.5318	-12.9507
-24.3422	-3.71668	-21.5273	-12.9765
-24.3396	-3.71885	-21.5227	-12.9684
-24.3369	-3.72127	-21.5182	-12.9935
-24.3343	-3.72536	-21.5137	-12.987
-24.3316	-3.72781	-21.5092	-13.0107
-24.3271	-3.73015	-21.5047	-13.0049
-24.3245	-3.73239	-21.5001	-13.0281
-24.3219	-3.73515	-21.4956	-13.0204
-24.3192	-3.73889	-21.4911	-13.0471
-24.3165	-3.74141	-21.4866	-13.0416
-24.3121	-3.74395	-21.4821	-13.0671
-24.3094	-3.74611	-21.4775	-13.0608
-24.3068	-3.7485	-21.473	-13.0872
-24.3041	-3.75282	-21.4685	-13.077
-24.3015	-3.75497	-21.464	-13.1017
-24.2969	-3.75755	-21.4594	-13.0979
-24.2943	-3.75978	-21.4549	-13.1182
-24.2916	-3.76245	-21.4504	-13.1163
-24.289	-3.76642	-21.4459	-13.1424
-24.2863	-3.76898	-21.4414	-13.1321
-24.2818	-3.77135	-21.4368	-13.1547
-24.2792	-3.77387	-21.4323	-13.152
-24.2766	-3.7764	-21.4278	-13.1753
-24.2739	-3.78042	-21.4233	-13.1675
-24.2713	-3.78295	-21.4187	-13.1926
-24.2668	-3.78513	-21.4142	-13.189
-24.2641	-3.78786	-21.4097	-13.2096
-24.2615	-3.79	-21.4052	-13.2073
-24.2588	-3.79439	-21.4007	-13.229
-24.2562	-3.7966	-21.3961	-13.2237
-24.2517	-3.7992	-21.3916	-13.2488
-24.249	-3.80133	-21.3871	-13.2448
-24.2464	-3.80401	-21.3826	-13.2673
-24.2437	-3.80779	-21.3781	-13.2651
-24.2411	-3.81043	-21.3735	-13.2855
-24.2366	-3.8128	-21.369	-13.2806
-24.234	-3.8153	-21.3645	-13.3044
-24.2313	-3.81758	-21.36	-13.2984
-24.2287	-3.822	-21.3555	-13.3217
-24.226	-3.82422	-21.3509	-13.3234
-24.2215	-3.82676	-21.3464	-13.343
-24.2189	-3.82898	-21.3419	-13.3329
-24.2162	-3.83142	-21.3374	-13.3594
-24.2136	-3.83546	-21.3329	-13.3578
-24.2109	-3.83809	-21.3283	-13.3837
-24.2064	-3.8404	-21.3238	-13.3707
-24.2038	-3.84279	-21.3193	-13.3976
-24.2011	-3.84522	-21.3148	-13.3871
-24.1985	-3.84921	-21.3102	-13.4086
-24.1959	-3.85211	-21.3057	-13.4036
-24.1913	-3.85414	-21.3012	-13.4274
-24.1887	-3.85685	-21.2967	-13.425
-24.186	-3.85898	-21.2922	-13.4476
-24.1834	-3.86328	-21.2876	-13.4384
-24.1807	-3.86544	-21.2831	-13.4592
-24.1762	-3.86819	-21.2786	-13.4611
-24.1735	-3.87036	-21.2741	-13.4818
-24.1709	-3.87292	-21.2695	-13.4769
-24.1683	-3.87719	-21.265	-13.4998
-24.1656	-3.87958	-21.2605	-13.4979
-24.1611	-3.88199	-21.256	-13.5187
-24.1585	-3.88434	-21.2515	-13.5162
-24.1558	-3.88663	-21.2469	-13.5353
-24.1532	-3.89051	-21.2424	-13.5325
-24.1505	-3.8933	-21.2379	-13.5571
-24.146	-3.89563	-21.2334	-13.5537
-24.1434	-3.89816	-21.2289	-13.573
-24.1407	-3.90049	-21.2243	-13.5748
-24.1381	-3.90438	-21.2198	-13.5918
-24.1354	-3.90682	-21.2153	-13.5897
-24.1309	-3.90956	-21.2108	-13.6105
-24.1283	-3.91195	-21.2063	-13.6085
-24.1253	-3.91449	-21.2017	-13.6268
-24.1226	-3.91841	-21.1972	-13.6276
-24.12	-3.92112	-21.1927	-13.6475
-24.1155	-3.92326	-21.1882	-13.6418
-24.1128	-3.92602	-21.1837	-13.6694
-24.1102	-3.92819	-21.1791	-13.6679
-24.1075	-3.93268	-21.1746	-13.6832
-24.1049	-3.93478	-21.1701	-13.6819
-24.1004	-3.93739	-21.1656	-13.7073
-24.0978	-3.9396	-21.161	-13.6994
-24.0951	-3.94233	-21.1565	-13.7226
-24.0924	-3.94598	-21.152	-13.7201
-24.0898	-3.94906	-21.1475	-13.7408
-24.0853	-3.9512	-21.143	-13.738
-24.0827	-3.95379	-21.1384	-13.7598
-24.08	-3.95643	-21.1339	-13.7556
-24.0774	-3.96044	-21.1294	-13.7775
-24.0747	-3.96268	-21.1249	-13.7742
-24.0702	-3.96524	-21.1203	-13.7953
-24.0676	-3.96774	-21.1158	-13.793
-24.0649	-3.97011	-21.1113	-13.8176
-24.0623	-3.97461	-21.1068	-13.809
-24.0596	-3.97653	-21.1023	-13.8336
-24.0551	-3.97935	-21.0978	-13.831
-24.0525	-3.98142	-21.0932	-13.8492
-24.0498	-3.98412	-21.0887	-13.8489
-24.0472	-3.98802	-21.0842	-13.8705
-24.0446	-3.99085	-21.0797	-13.8648
-24.0401	-3.99294	-21.0751	-13.8834
-24.0374	-3.99573	-21.0706	-13.8868
-24.0348	-3.99766	-21.0661	-13.903
-24.0321	-4.00222	-21.0616	-13.9003
-24.0295	-4.00454	-21.0571	-13.9245
-24.0249	-4.0071	-21.0525	-13.9223
-24.0223	-4.00974	-21.048	-13.9393
-24.0196	-4.01202	-21.0435	-13.9453
-24.017	-4.01615	-21.039	-13.9615
-24.0143	-4.01844	-21.0344	-13.958
-24.0098	-4.02117	-21.0299	-13.9792
-24.0072	-4.02329	-21.0254	-13.9777
-24.0045	-4.02612	-21.0209	-13.9952
-24.0019	-4.02962	-21.0164	-13.9996
-23.9992	-4.03267	-21.0118	-14.0144
-23.9947	-4.03495	-21.0073	-14.014
-23.9921	-4.0378	-21.0028	-14.0347
-23.9894	-4.03969	-20.9983	-14.032
-23.9868	-4.04419	-20.9938	-14.0488
-23.9841	-4.0465	-20.9892	-14.0508
-23.9796	-4.04906	-20.9847	-14.0699
-23.977	-4.05099	-20.9802	-14.0675
-23.9744	-4.05423	-20.9757	-14.09
-23.9717	-4.05796	-20.9712	-14.0875
[truncated: 31,579 more rows]
