# Supplementary material for: Fatigue-free artificial ionic skin toughened by self-healable elastic nanomesh
Source: Nat Commun. 2022 Jul 29;13:4411. doi: 10.1038/s41467-022-32140-3 (PMC9338060; doi:10.1038/s41467-022-32140-3)
Supplement: Supplementary file 7 — Source Data [file 41467_2022_32140_MOESM7_ESM.zip › Supplementary Figures/Source data Supplementary Fig. 39.xlsx]

## Sheet: Supplementary Fig. 39
From -30 to 70 ℃							From -5 to 5 ℃
Time (s)	△R/R0 (%)	Time (s)	Temperature (°C)				Time (s)	△R/R0 (%)
0	0	0	-30				0	-9.92323
0.000504139	-0.000656813	4.89783	70				0.03025	-9.93744
0.00101	-0.00322	9.74933	-30				0.06051	-9.92374
0.00151	-0.00536	14.6914	70				0.09078	-9.93648
0.00237	-0.01185	19.7	-30				0.14209	-9.92447
0.00288	-0.01701	24.1815	70				0.17235	-9.93665
0.00338	-0.01919	29.0333	-30				0.20258	-9.92422
0.00389	-0.02442	33.5187	70				0.23284	-9.92823
0.00439	-0.02606	38.3667	-30				0.26308	-9.92363
0.00525	-0.03278	42.7043	70				0.31484	-9.92443
0.00575	-0.03702	47.3333	-30				0.34509	-9.92762
0.00626	-0.03847						0.37536	-9.92672
0.00676	-0.04184						0.40561	-9.92997
0.00726	-0.04402						0.43585	-9.92485
0.00812	-0.04974						0.48761	-9.93382
0.00862	-0.05578						0.51788	-9.9235
0.00913	-0.05696						0.54813	-9.93714
0.00963	-0.06323						0.57838	-9.92629
0.01014	-0.06595						0.60864	-9.9372
0.01099	-0.07545						0.65994	-9.92232
0.0115	-0.07554						0.6902	-9.93539
0.012	-0.08091						0.72045	-9.92296
0.0125	-0.08054						0.7507	-9.9336
0.01301	-0.08485						0.78095	-9.92263
0.01386	-0.08915						0.83226	-9.93137
0.01437	-0.09196						0.86251	-9.92399
0.01487	-0.09965						0.89276	-9.93254
0.01538	-0.10206						0.92301	-9.92887
0.01588	-0.10828						0.95326	-9.93212
0.01673	-0.11452						1.00504	-9.93054
0.01724	-0.11911						1.03529	-9.92951
0.01774	-0.12327						1.06554	-9.93586
0.01825	-0.12833						1.09579	-9.92823
0.01875	-0.13303						1.12604	-9.93216
0.01961	-0.13943						1.17735	-9.92491
0.02011	-0.14167						1.20759	-9.93399
0.02062	-0.14769						1.23785	-9.91943
0.02112	-0.1505						1.26809	-9.93694
0.02162	-0.15663						1.29834	-9.92258
0.02249	-0.16349						1.34965	-9.93542
0.02299	-0.16418						1.3799	-9.91642
0.02349	-0.17077						1.41017	-9.93401
0.024	-0.17432						1.44041	-9.9215
0.0245	-0.17931						1.47067	-9.93402
0.02537	-0.18577						1.52198	-9.92211
0.02587	-0.19037						1.55222	-9.93191
0.02637	-0.19295						1.58249	-9.92478
0.02688	-0.19926						1.61274	-9.92995
0.02738	-0.20401						1.64298	-9.92567
0.02824	-0.2116						1.6943	-9.9262
0.02874	-0.21407						1.72456	-9.92968
0.02925	-0.21959						1.75481	-9.92563
0.02975	-0.2248						1.78509	-9.92952
0.03025	-0.22916						1.81535	-9.92241
0.03111	-0.2372						1.86665	-9.9321
0.03161	-0.24301						1.8969	-9.91819
0.03212	-0.24618						1.92714	-9.92865
0.03262	-0.2514						1.95741	-9.91385
0.03313	-0.25564						1.98766	-9.92855
0.03399	-0.26504						2.03897	-9.91571
0.03449	-0.26983						2.06923	-9.93131
0.035	-0.27455						2.09948	-9.91251
0.0355	-0.27868						2.12973	-9.93065
0.036	-0.28291						2.15998	-9.91439
0.03686	-0.2909						2.21174	-9.92801
0.03736	-0.29682						2.24199	-9.91686
0.03787	-0.29873						2.27224	-9.92141
0.03837	-0.30654						2.30251	-9.91753
0.03888	-0.3105						2.33276	-9.9177
0.03973	-0.31691						2.38452	-9.91778
0.04024	-0.32227						2.41477	-9.91438
0.04074	-0.3261						2.44505	-9.91969
0.04124	-0.32905						2.47529	-9.91412
0.04175	-0.33593						2.50555	-9.92495
0.0426	-0.34509						2.55686	-9.9125
0.04311	-0.35159						2.58711	-9.92645
0.04361	-0.35621						2.61737	-9.91111
0.04412	-0.36021						2.64762	-9.92434
0.04462	-0.36697						2.67787	-9.91094
0.04547	-0.37422						2.72918	-9.92469
0.04598	-0.38062						2.75943	-9.90833
0.04648	-0.38846						2.78968	-9.9253
0.04699	-0.39258						2.81992	-9.90979
0.04749	-0.39793						2.85017	-9.92493
0.04835	-0.40764						2.90193	-9.91135
0.04885	-0.40747						2.93218	-9.91718
0.04935	-0.41458						2.96243	-9.91197
0.04986	-0.42021						2.99268	-9.91645
0.05036	-0.42648						3.02293	-9.91181
0.05122	-0.43664						3.07425	-9.91124
0.05172	-0.4428						3.1045	-9.91523
0.05223	-0.44947						3.13475	-9.91054
0.05273	-0.45446						3.16503	-9.91677
0.05323	-0.45884						3.19528	-9.907
0.0541	-0.46944						3.2466	-9.91796
0.0546	-0.47506						3.27686	-9.90198
0.05511	-0.48068						3.3071	-9.91638
0.05561	-0.48628						3.33735	-9.898
0.05611	-0.49062						3.36761	-9.91584
0.05698	-0.50141						3.41892	-9.89841
0.05748	-0.50988						3.44917	-9.91396
0.05798	-0.51295						3.47943	-9.89763
0.05849	-0.52015						3.50968	-9.911
0.05899	-0.52489						3.53994	-9.89359
0.05985	-0.53418						3.59125	-9.90929
0.06035	-0.54138						3.62151	-9.89967
0.06086	-0.5469						3.65176	-9.90872
0.06136	-0.55302						3.68203	-9.89893
0.06186	-0.55857						3.71228	-9.90162
0.06272	-0.56799						3.76359	-9.89989
0.06322	-0.57351						3.79385	-9.89827
0.06373	-0.57574						3.82415	-9.90146
0.06423	-0.58291						3.8544	-9.89304
0.06474	-0.59028						3.88464	-9.89967
0.0656	-0.60003						3.93595	-9.8885
0.0661	-0.60817						3.9662	-9.90087
0.06661	-0.61277						3.99644	-9.88566
0.06711	-0.61976						4.02669	-9.90124
0.06762	-0.62597						4.05693	-9.88573
0.06847	-0.63818						4.1087	-9.90008
0.06897	-0.64244						4.13896	-9.87758
0.06948	-0.64917						4.1692	-9.89325
0.06998	-0.65294						4.19945	-9.877
0.07049	-0.66042						4.2297	-9.89435
0.07134	-0.67206						4.28146	-9.88278
0.07185	-0.6775						4.31171	-9.88967
0.07235	-0.68585						4.34196	-9.8787
0.07285	-0.6916						4.3722	-9.88332
0.07336	-0.69909						4.40244	-9.87932
0.07421	-0.71257						4.45376	-9.87965
0.07472	-0.71532						4.48401	-9.884
0.07522	-0.72274						4.51423	-9.87805
0.07573	-0.72727						4.54449	-9.8835
0.07623	-0.7338						4.57474	-9.87485
0.07709	-0.74682						4.62603	-9.88528
0.07759	-0.75217						4.65628	-9.86907
0.07809	-0.76013						4.68653	-9.88613
0.0786	-0.76647						4.71679	-9.86904
0.0791	-0.77343						4.74705	-9.88341
0.07996	-0.78331						4.79881	-9.86582
0.08046	-0.79114						4.82906	-9.88442
0.08097	-0.79572						4.85932	-9.86329
0.08147	-0.80388						4.88957	-9.87885
0.08197	-0.81014						4.91981	-9.86229
0.08283	-0.824						4.97113	-9.87695
0.08333	-0.83104						5.00137	-9.86662
0.08384	-0.83776						5.03163	-9.87371
0.08434	-0.84404						5.0619	-9.86761
0.08485	-0.85188						5.09214	-9.87135
0.08571	-0.8634						5.14345	-9.86728
0.08621	-0.871						5.17371	-9.86216
0.08672	-0.87863						5.20396	-9.86625
0.08722	-0.88406						5.2342	-9.86077
0.08772	-0.88982						5.26445	-9.86917
0.08859	-0.90097						5.31577	-9.85518
0.08909	-0.91218						5.34601	-9.86894
0.0896	-0.91752						5.37626	-9.8523
0.0901	-0.9248						5.40651	-9.86716
0.0906	-0.93282						5.43676	-9.84867
0.09146	-0.94583						5.48808	-9.86665
0.09196	-0.95124						5.51833	-9.84661
0.09247	-0.96046						5.54859	-9.86429
0.09297	-0.96289						5.57883	-9.8451
0.09348	-0.97429						5.6091	-9.86095
0.09433	-0.98525						5.66041	-9.84521
0.09484	-0.99321						5.69068	-9.85589
0.09534	-1.0012						5.72094	-9.84365
0.09584	-1.00881						5.75119	-9.85176
0.09635	-1.01564						5.78144	-9.84555
0.09721	-1.02848						5.83275	-9.84214
0.09771	-1.03616						5.863	-9.84227
0.09822	-1.04592						5.89325	-9.83864
0.09872	-1.05009						5.92352	-9.84122
0.09923	-1.05794						5.95377	-9.83683
0.10008	-1.07323						6.00554	-9.84711
0.10059	-1.07863						6.03579	-9.83029
0.10109	-1.08825						6.06603	-9.84158
0.1016	-1.09521						6.09628	-9.82234
0.1021	-1.10417						6.12654	-9.83699
0.10295	-1.11479						6.1783	-9.81823
0.10346	-1.12395						6.20856	-9.83524
0.10396	-1.12879						6.23882	-9.81686
0.10447	-1.13953						6.26907	-9.83451
0.10497	-1.1421						6.29931	-9.81845
0.10583	-1.15847						6.35063	-9.82953
0.10633	-1.16432						6.38087	-9.81841
0.10684	-1.17456						6.41113	-9.82633
0.10734	-1.18191						6.44139	-9.82015
0.10784	-1.18846						6.47164	-9.82509
0.1087	-1.20035						6.52297	-9.82062
0.1092	-1.20974						6.55322	-9.81446
0.10971	-1.21766						6.58348	-9.8185
0.11021	-1.22669						6.61373	-9.81002
0.11072	-1.23452						6.64397	-9.81736
0.11157	-1.24706						6.69573	-9.80106
0.11207	-1.25604						6.72598	-9.81661
0.11258	-1.26332						6.75623	-9.79948
0.11308	-1.27407						6.78648	-9.81189
0.11359	-1.28064						6.81674	-9.79227
0.11444	-1.29585						6.86805	-9.81158
0.11495	-1.29985						6.89831	-9.79403
0.11545	-1.31069						6.92856	-9.81078
0.11595	-1.3151						6.95881	-9.79205
0.11646	-1.32862						6.98908	-9.80866
0.11732	-1.34058						7.04039	-9.79231
0.11783	-1.34963						7.07064	-9.80088
0.11833	-1.35593						7.10089	-9.79489
0.11883	-1.36442						7.13115	-9.80038
0.11934	-1.3719						7.1614	-9.79238
0.1202	-1.38783						7.21271	-9.78928
0.12071	-1.39448						7.24296	-9.79224
0.12121	-1.40413						7.27321	-9.78397
0.12171	-1.41337						7.30345	-9.79035
0.12222	-1.42136						7.3337	-9.77947
0.12307	-1.43818						7.38503	-9.79141
0.12358	-1.44398						7.41528	-9.77419
0.12408	-1.45578						7.44553	-9.7896
0.12459	-1.46151						7.47578	-9.77043
0.12509	-1.47341						7.50603	-9.78672
0.12594	-1.48349						7.55736	-9.76729
0.12645	-1.49451						7.58761	-9.78282
0.12695	-1.50027						7.61786	-9.76432
0.12746	-1.5128						7.64811	-9.78031
0.12796	-1.51833						7.67836	-9.76335
0.12882	-1.53599						7.72967	-9.7742
0.12933	-1.54155						7.75993	-9.76218
0.12983	-1.55124						7.79018	-9.77041
0.13034	-1.5577						7.82043	-9.75678
0.13084	-1.5687						7.85068	-9.76529
0.1317	-1.58158						7.90244	-9.7605
0.1322	-1.59203						7.93269	-9.7583
0.1327	-1.59887						7.96295	-9.75989
0.13321	-1.61057						7.9932	-9.7526
0.13371	-1.61751						8.02345	-9.75753
0.13457	-1.63263						8.0752	-9.74479
0.13507	-1.64613						8.10545	-9.758
0.13558	-1.65182						8.13569	-9.73678
0.13608	-1.66469						8.16595	-9.75223
0.13658	-1.67131						8.1962	-9.7319
0.13744	-1.68766						8.24751	-9.75067
0.13794	-1.69227						8.27778	-9.72874
0.13845	-1.70421						8.30804	-9.74521
0.13895	-1.71018						8.3383	-9.72689
0.13946	-1.72239						8.36855	-9.7429
0.14031	-1.73367						8.41986	-9.72777
0.14082	-1.74842						8.45011	-9.73512
0.14132	-1.75473						8.48036	-9.72348
0.14182	-1.76699						8.51062	-9.72759
0.14233	-1.77433						8.54086	-9.71988
0.14318	-1.79181						8.59262	-9.71734
0.14369	-1.79606						8.62288	-9.72116
0.14419	-1.80901						8.65313	-9.71201
0.1447	-1.81424						8.68338	-9.71997
0.1452	-1.82871						8.71364	-9.70877
0.14606	-1.84328						8.76495	-9.71858
0.14656	-1.85216						8.79519	-9.70224
0.14706	-1.86287						8.82545	-9.71696
0.14757	-1.87141						8.85569	-9.69644
0.14807	-1.8824						8.88594	-9.71535
0.14894	-1.89615						8.93726	-9.69782
0.14944	-1.91063						8.9675	-9.71143
0.14994	-1.91638						8.99775	-9.69395
0.15045	-1.92892						9.02801	-9.71141
0.15095	-1.93272						9.05827	-9.69389
0.15181	-1.95434						9.10957	-9.70511
0.15232	-1.95928						9.13983	-9.69223
0.15282	-1.97353						9.17008	-9.70119
0.15333	-1.97943						9.20032	-9.69246
0.15383	-1.99313						9.23058	-9.69626
0.15469	-2.00556						9.28189	-9.68937
0.15519	-2.01812						9.31215	-9.68655
0.15569	-2.02436						9.34242	-9.68836
0.1562	-2.0385						9.37268	-9.68484
0.1567	-2.04524						9.40293	-9.68826
0.15756	-2.0627						9.45425	-9.67473
0.15806	-2.07192						9.48451	-9.6851
0.15857	-2.07991						9.51477	-9.6691
0.15907	-2.09169						9.54504	-9.68319
0.15957	-2.09818						9.5753	-9.66498
0.16044	-2.11753						9.62661	-9.67642
0.16094	-2.12246						9.65687	-9.65543
0.16145	-2.13491						9.68712	-9.67373
0.16195	-2.13999						9.71737	-9.65113
0.16245	-2.15723						9.74762	-9.66969
0.16331	-2.17007						9.79938	-9.65271
0.16381	-2.1862						9.82969	-9.66282
0.16432	-2.19022						9.85994	-9.65147
0.16482	-2.20587						9.89018	-9.65863
0.16533	-2.21168						9.92044	-9.6526
0.16618	-2.2349						9.9722	-9.64984
0.16669	-2.24168						10.0024	-9.65176
0.16719	-2.25608						10.0327	-9.63991
0.16769	-2.26218						10.063	-9.64508
0.1682	-2.27563						10.0932	-9.63473
0.16905	-2.29123						10.1445	-9.64719
0.16956	-2.30078						10.1748	-9.62982
0.17006	-2.31252						10.205	-9.64587
0.17057	-2.32083						10.2353	-9.62858
0.17107	-2.3321						10.2655	-9.64217
0.17193	-2.34429						10.3168	-9.62036
0.17243	-2.35936						10.3471	-9.63998
0.17293	-2.36274						10.3773	-9.6253
0.17344	-2.37961						10.4076	-9.63277
0.17394	-2.38681						10.4379	-9.61312
0.1748	-2.41073						10.4896	-9.62343
0.1753	-2.41533						10.5199	-9.61053
0.17581	-2.43226						10.5501	-9.61671
0.17631	-2.43729						10.5804	-9.6109
0.17681	-2.4555						10.6106	-9.61358
0.17767	-2.46486						10.6619	-9.60917
0.17817	-2.481						10.6922	-9.60481
0.17868	-2.48454						10.7225	-9.60741
0.17919	-2.50021						10.7527	-9.59879
0.17969	-2.50349						10.783	-9.60613
0.18056	-2.52386						10.8343	-9.59133
0.18106	-2.53685						10.8645	-9.60419
0.18157	-2.54597						10.8948	-9.58744
0.18207	-2.55544						10.925	-9.59994
0.18257	-2.56624						10.9553	-9.58162
0.18344	-2.5878						11.0066	-9.59326
0.18394	-2.59346						11.0369	-9.57317
0.18444	-2.61072						11.0671	-9.58793
0.18495	-2.61644						11.0974	-9.5709
0.18545	-2.63178						11.1276	-9.58486
0.18631	-2.64456						11.1789	-9.56806
0.18681	-2.6639						11.2092	-9.57799
0.18732	-2.66875						11.2394	-9.56575
0.18782	-2.68509						11.2697	-9.5702
0.18832	-2.68978						11.2999	-9.56498
0.18918	-2.71362						11.3512	-9.56312
0.18968	-2.71917						11.3815	-9.56228
0.19019	-2.73424						11.4117	-9.55716
0.19069	-2.74064						11.442	-9.55972
0.1912	-2.75565						11.4723	-9.55178
0.19206	-2.77169						11.5236	-9.55498
0.19256	-2.7831						11.5538	-9.5396
0.19307	-2.79407						11.5841	-9.55362
0.19357	-2.80514						11.6143	-9.53581
0.19408	-2.818						11.6446	-9.54869
0.19493	-2.83562						11.6964	-9.52864
0.19544	-2.85192						11.7266	-9.5433
0.19594	-2.85711						11.7569	-9.52553
0.19644	-2.87313						11.7871	-9.54157
0.19695	-2.87848						11.8173	-9.52324
0.1978	-2.90426						11.8691	-9.53004
0.19831	-2.90798						11.8994	-9.52025
0.19881	-2.9271						11.9296	-9.52624
0.19932	-2.93015						11.9599	-9.51838
0.19982	-2.94965						11.9901	-9.51952
0.20068	-2.96004						12.0414	-9.5152
0.20118	-2.97738						12.0717	-9.50711
0.20168	-2.9839						12.1019	-9.51015
0.20219	-2.99974						12.1322	-9.5041
0.20269	-3.00752						12.1624	-9.50877
0.20355	-3.03027						12.2137	-9.4946
0.20405	-3.03894						12.244	-9.50854
0.20456	-3.05333						12.2743	-9.48626
0.20506	-3.06371						12.3045	-9.50073
0.20556	-3.07543						12.3348	-9.48311
0.20642	-3.09683						12.3865	-9.49673
0.20692	-3.10564						12.4168	-9.47991
0.20743	-3.12128						12.447	-9.49511
0.20793	-3.12741						12.4773	-9.47513
0.20844	-3.14355						12.5075	-9.485
0.20929	-3.15659						12.5589	-9.46871
0.2098	-3.17512						12.5891	-9.47459
0.2103	-3.18029						12.6194	-9.46819
0.2108	-3.20025						12.6496	-9.46895
0.21131	-3.20358						12.6799	-9.46327
0.21217	-3.23102						12.7312	-9.45869
0.21267	-3.23451						12.7614	-9.45794
0.21318	-3.2535						12.7917	-9.4523
0.21368	-3.25975						12.822	-9.45797
0.21419	-3.27602						12.8522	-9.44605
0.21505	-3.29335						12.9035	-9.45886
0.21555	-3.3064						12.9338	-9.4388
0.21606	-3.31675						12.964	-9.44925
0.21656	-3.32971						12.9943	-9.43107
0.21707	-3.34114						13.0245	-9.44677
0.21792	-3.35666						13.0758	-9.42729
0.21843	-3.37315						13.1061	-9.44029
0.21893	-3.38186						13.1364	-9.4219
0.21943	-3.39769						13.1666	-9.43395
0.21994	-3.40543						13.1968	-9.41618
0.22079	-3.43336						13.2482	-9.42724
0.2213	-3.43853						13.2784	-9.41572
0.2218	-3.4572						13.3087	-9.42094
0.22231	-3.45853						13.3389	-9.41145
0.22281	-3.47918						13.3692	-9.41697
0.22367	-3.49239						13.4205	-9.40713
0.22418	-3.51345						13.4507	-9.406
0.22468	-3.51849						13.481	-9.40362
0.22519	-3.5361						13.5112	-9.39755
0.22569	-3.543						13.5415	-9.40057
0.22655	-3.56878						13.5932	-9.38591
0.22705	-3.57676						13.6235	-9.39724
0.22755	-3.59151						13.6538	-9.37808
0.22806	-3.59834						13.684	-9.39123
0.22856	-3.61241						13.7143	-9.37353
0.22942	-3.63482						13.766	-9.38497
0.22992	-3.64513						13.7963	-9.36734
0.23043	-3.66093						13.8265	-9.38335
0.23093	-3.67023						13.8568	-9.36621
0.23143	-3.68805						13.887	-9.37727
0.23229	-3.70067						13.9383	-9.3608
0.23279	-3.72078						13.9686	-9.36763
0.2333	-3.72624						13.9988	-9.35737
0.2338	-3.74555						14.0291	-9.35881
0.23431	-3.75021						14.0594	-9.35363
0.23516	-3.78108						14.1107	-9.34885
0.23567	-3.78406						14.1409	-9.34911
0.23617	-3.80506						14.1712	-9.34326
0.23667	-3.80779						14.2014	-9.3472
0.23718	-3.82798						14.2317	-9.33623
0.23803	-3.842						14.2835	-9.34458
0.23854	-3.86201						14.3137	-9.32695
0.23904	-3.87049						14.344	-9.33951
0.23955	-3.88782						14.3742	-9.32117
0.24005	-3.8972						14.4045	-9.33227
0.24091	-3.9196						14.4558	-9.31414
0.24141	-3.9286						14.486	-9.3253
0.24191	-3.94003						14.5163	-9.30991
0.24242	-3.95414						14.5465	-9.32434
0.24292	-3.96548						14.5768	-9.30562
0.24379	-3.99259						14.6281	-9.31274
0.24429	-3.99933						14.6583	-9.3027
0.24479	-4.02064						14.6886	-9.30694
0.2453	-4.02373						14.7188	-9.29618
0.2458	-4.04597						14.7491	-9.29845
0.24667	-4.06126						14.8004	-9.29473
0.24717	-4.0825						14.8306	-9.28559
0.24767	-4.08731						14.8609	-9.28541
0.24818	-4.11069						14.8911	-9.27656
0.24868	-4.11224						14.9214	-9.28293
0.24954	-4.14209						14.9727	-9.26835
0.25004	-4.14757						15.003	-9.28068
0.25055	-4.1659						15.0332	-9.26451
0.25105	-4.17383						15.0635	-9.27576
0.25155	-4.19258						15.0937	-9.25512
0.25241	-4.21039						15.145	-9.26631
0.25291	-4.22172						15.1753	-9.24466
0.25342	-4.23681						15.2055	-9.26221
0.25392	-4.24639						15.2358	-9.24315
0.25443	-4.26206						15.266	-9.25661
0.25529	-4.28053						15.3173	-9.23819
0.25579	-4.30329						15.3476	-9.24731
0.2563	-4.30612						15.3779	-9.23775
0.2568	-4.32907						15.4081	-9.24182
0.25731	-4.33477						15.4383	-9.23119
0.25816	-4.36473						15.4901	-9.22854
0.25867	-4.36774						15.5204	-9.22707
0.25917	-4.39151						15.5506	-9.21945
0.25967	-4.39313						15.5809	-9.21808
0.26018	-4.41791						15.6111	-9.21023
0.26103	-4.4318						15.6629	-9.21646
0.26154	-4.45296						15.6931	-9.19781
0.26204	-4.45911						15.7234	-9.21392
0.26255	-4.48045						15.7536	-9.19835
0.26305	-4.48634						15.7839	-9.21193
0.26391	-4.51298						15.8352	-9.18827
0.26441	-4.52612						15.8655	-9.20054
0.26491	-4.53905						15.8957	-9.17926
0.26542	-4.55028						15.926	-9.19144
0.26592	-4.56271						15.9562	-9.17618
0.26678	-4.5868						16.0075	-9.18428
0.26728	-4.59678						16.0378	-9.17292
0.26779	-4.61644						16.068	-9.17719
0.26829	-4.62271						16.0983	-9.16912
0.26879	-4.6423						16.1285	-9.17059
0.26965	-4.65559						16.1803	-9.16481
0.27015	-4.68126						16.2106	-9.15622
0.27066	-4.68536						16.2408	-9.16155
0.27116	-4.71067						16.271	-9.15132
0.27167	-4.71281						16.3013	-9.15604
0.27252	-4.74904						16.3526	-9.14238
0.27303	-4.75112						16.3829	-9.15089
0.27353	-4.77537						16.4131	-9.13054
0.27403	-4.77801						16.4434	-9.15016
0.27454	-4.80039						16.4736	-9.13139
0.2754	-4.81552						16.525	-9.13907
0.27591	-4.83276						16.5552	-9.12053
0.27641	-4.84479						16.5855	-9.13365
0.27691	-4.86085						16.6157	-9.11336
0.27742	-4.87311						16.646	-9.12784
0.27828	-4.89309						16.6973	-9.10629
0.27878	-4.9108						16.7275	-9.11358
0.27929	-4.91922						16.7578	-9.10329
0.27979	-4.94083						16.788	-9.10752
0.2803	-4.94804						16.8183	-9.09907
0.28115	-4.98046						16.8696	-9.0956
0.28166	-4.98217						16.8998	-9.09585
0.28216	-5.00595						16.9301	-9.08885
0.28267	-5.00806						16.9603	-9.09098
0.28317	-5.03582						16.9906	-9.07949
0.28402	-5.04921						17.0419	-9.08509
0.28453	-5.07589						17.0721	-9.06706
0.28503	-5.07834						17.1024	-9.07619
0.28554	-5.10311						17.1326	-9.056
0.28604	-5.10646						17.1629	-9.07124
0.2869	-5.14015						17.2142	-9.0471
0.28741	-5.14824						17.2445	-9.06366
0.28791	-5.16618						17.2747	-9.04475
0.28842	-5.1775						17.305	-9.06001
0.28892	-5.19383						17.3352	-9.03739
0.28978	-5.21892						17.387	-9.04783
0.29028	-5.22832						17.4172	-9.03378
0.29078	-5.24863						17.4475	-9.04022
0.29129	-5.25644						17.4777	-9.03111
0.29179	-5.27633						17.508	-9.03223
0.29265	-5.29029						17.5597	-9.0251
0.29315	-5.31647						17.59	-9.01782
0.29366	-5.31941						17.6202	-9.02247
0.29416	-5.34609						17.6505	-9.01181
0.29466	-5.34786						17.6807	-9.01627
0.29552	-5.38481						17.7321	-8.99765
0.29602	-5.38553						17.7623	-9.01186
0.29653	-5.41103						17.7926	-8.99415
0.29703	-5.41234						17.8228	-9.00635
0.29754	-5.43818						17.8531	-8.9834
0.29839	-5.45322						17.9044	-8.99963
0.2989	-5.47478						17.9347	-8.97419
0.2994	-5.48306						17.9649	-8.99053
0.2999	-5.50397						17.9952	-8.97132
0.30041	-5.51379						18.0254	-8.98552
0.30126	-5.53843						18.0772	-8.96378
0.30177	-5.55267						18.1074	-8.97099
0.30227	-5.56448						18.1377	-8.96206
0.30278	-5.58192						18.1679	-8.96364
0.30328	-5.59447						18.1982	-8.95472
0.30414	-5.62609						18.2495	-8.94921
0.30464	-5.63209						18.2797	-8.95122
0.30514	-5.65582						18.31	-8.93826
0.30565	-5.66103						18.3402	-8.94432
0.30615	-5.68426						18.3705	-8.93267
0.30701	-5.69489						18.4218	-8.93842
0.30752	-5.72272						18.452	-8.92006
0.30802	-5.72397						18.4823	-8.93434
0.30853	-5.75148						18.5126	-8.91615
0.30903	-5.75329						18.5428	-8.92769
0.30989	-5.78808						18.5941	-8.90575
0.3104	-5.79468						18.6244	-8.92027
0.3109	-5.81746						18.6547	-8.89638
0.31141	-5.82533						18.6849	-8.91422
0.31191	-5.84532						18.7152	-8.89115
0.31277	-5.86703						18.7665	-8.89855
0.31327	-5.88441						18.7967	-8.8847
0.31378	-5.89848						18.827	-8.88962
0.31428	-5.91384						18.8573	-8.87934
0.31478	-5.93193						18.8875	-8.88183
0.31564	-5.95202						18.9388	-8.87653
0.31614	-5.97386						18.9691	-8.86953
0.31665	-5.9815						18.9993	-8.86999
0.31715	-6.00375						19.0296	-8.86152
0.31766	-6.01						19.0598	-8.86661
0.31852	-6.04604						19.1111	-8.84963
0.31902	-6.04856						19.1414	-8.8576
0.31953	-6.07586						19.1716	-8.84019
0.32003	-6.07742						19.2019	-8.85483
0.32054	-6.1036						19.2321	-8.83641
0.32139	-6.11994						19.2839	-8.8473
0.3219	-6.1455						19.3142	-8.82247
0.3224	-6.15435						19.3444	-8.83755
0.3229	-6.17465						19.3746	-8.81643
0.32341	-6.1818						19.4049	-8.82867
0.32426	-6.21212						19.4567	-8.80943
0.32477	-6.22294						19.4869	-8.81341
0.32527	-6.24105						19.5172	-8.80252
0.32578	-6.25519						19.5474	-8.80547
0.32628	-6.26963						19.5777	-8.79927
0.32714	-6.29941						19.629	-8.79471
0.32764	-6.30773						19.6593	-8.79549
0.32814	-6.32957						19.6895	-8.78752
0.32865	-6.33542						19.7198	-8.79057
0.32915	-6.35863						19.75	-8.78072
0.33001	-6.3744						19.8013	-8.78646
0.33051	-6.40262						19.8316	-8.76716
0.33102	-6.4065						19.8618	-8.77726
0.33152	-6.43435						19.8921	-8.75572
0.33202	-6.43574						19.9224	-8.77197
0.33288	-6.4731						19.9741	-8.74023
0.33338	-6.47787						20.0044	-8.76026
0.33389	-6.50331						20.0346	-8.74045
0.33439	-6.5089						20.0649	-8.75306
0.3349	-6.53563						20.0951	-8.73385
0.33575	-6.55225						20.1465	-8.74163
0.33626	-6.57279						20.1767	-8.72839
0.33676	-6.58133						20.207	-8.73247
0.33726	-6.60083						20.2372	-8.72401
0.33777	-6.6136						20.2675	-8.72157
0.33863	-6.64165						20.3188	-8.7179
0.33914	-6.66067						20.3491	-8.71286
0.33964	-6.67031						20.3793	-8.71332
0.34014	-6.69067						20.4096	-8.70219
0.34065	-6.69896						20.4398	-8.70728
0.34151	-6.73303						20.4911	-8.6874
0.34202	-6.73757						20.5214	-8.69993
0.34252	-6.76611						20.5516	-8.68021
0.34302	-6.76939						20.5819	-8.69079
0.34353	-6.79789						20.6121	-8.67304
0.34438	-6.81171						20.6635	-8.68392
0.34489	-6.8384						20.6937	-8.66115
0.34539	-6.84188						20.724	-8.67813
0.3459	-6.86851						20.7542	-8.65573
0.3464	-6.873						20.7845	-8.66509
0.34726	-6.90888						20.8358	-8.64521
0.34776	-6.91803						20.8661	-8.65326
0.34826	-6.93964						20.8963	-8.63977
0.34877	-6.95137						20.9266	-8.64787
0.34927	-6.96977						20.9568	-8.63434
0.35014	-6.99564						21.0081	-8.6315
0.35064	-7.00695						21.0384	-8.62882
0.35114	-7.02754						21.0686	-8.62164
0.35165	-7.03901						21.0989	-8.62303
0.35215	-7.06088						21.1291	-8.61431
0.35301	-7.07994						21.1809	-8.61836
0.35351	-7.10677						21.2111	-8.60206
0.35402	-7.11085						21.2414	-8.61261
0.35452	-7.13724						21.2717	-8.59245
0.35502	-7.14144						21.3019	-8.60245
0.35588	-7.18137						21.3537	-8.58167
0.35638	-7.18366						21.3839	-8.59361
0.35689	-7.21342						21.4142	-8.57263
0.35739	-7.21671						21.4444	-8.58572
0.3579	-7.24402						21.4747	-8.56784
0.35875	-7.26001						21.526	-8.5702
0.35925	-7.28527						21.5562	-8.55642
0.35976	-7.29182						21.5865	-8.56136
0.36026	-7.31545						21.6168	-8.55233
0.36077	-7.32555						21.647	-8.55339
0.36162	-7.35724						21.6983	-8.54704
0.36213	-7.37143						21.7286	-8.53785
0.36263	-7.3876						21.7588	-8.53846
0.36314	-7.40461						21.7891	-8.52504
0.36364	-7.41606						21.8194	-8.53177
0.3645	-7.44621						21.8711	-8.51272
0.365	-7.45425						21.9014	-8.52501
0.3655	-7.47865						21.9316	-8.50548
0.36601	-7.48706						21.9619	-8.51932
0.36651	-7.51217						21.9921	-8.49881
0.36737	-7.52784						22.0434	-8.51026
0.36787	-7.55528						22.0737	-8.48966
0.36838	-7.55968						22.1039	-8.49867
0.36888	-7.5889						22.1342	-8.47836
0.36938	-7.59244						22.1644	-8.49047
0.37025	-7.6321						22.2158	-8.47301
0.37075	-7.63847						22.246	-8.47756
0.37125	-7.66409						22.2763	-8.46637
0.37176	-7.67114						22.3065	-8.46834
0.37226	-7.6965						22.3368	-8.46117
0.37313	-7.71892						22.3881	-8.45319
0.37363	-7.73671						22.4184	-8.45535
0.37413	-7.7526						22.4486	-8.44597
0.37464	-7.76935						22.4789	-8.44871
0.37514	-7.78732						22.5091	-8.43458
0.376	-7.80828						22.5604	-8.43848
0.3765	-7.83139						22.5907	-8.41902
0.37701	-7.83886						22.6209	-8.42881
0.37751	-7.8643						22.6512	-8.41481
0.37801	-7.87154						22.6815	-8.42533
0.37887	-7.91057						22.7328	-8.40096
0.37937	-7.914						22.763	-8.41503
0.37988	-7.94276						22.7933	-8.39433
0.38038	-7.9469						22.8235	-8.40553
0.38089	-7.97685						22.8538	-8.38271
0.38175	-7.99214						22.9051	-8.39134
0.38225	-8.01815						22.9353	-8.37465
0.38276	-8.02433						22.9656	-8.38017
0.38326	-8.05091						22.9958	-8.36679
0.38377	-8.05668						23.0261	-8.37082
0.38462	-8.09105						23.0779	-8.36206
0.38513	-8.10316						23.1081	-8.35384
0.38563	-8.12133						23.1384	-8.35622
0.38613	-8.13673						23.1686	-8.34843
0.38664	-8.15537						23.1989	-8.35182
0.38749	-8.18685						23.2506	-8.33588
0.388	-8.19794						23.2809	-8.34661
0.3885	-8.22227						23.3111	-8.32634
0.38901	-8.22925						23.3414	-8.33715
0.38951	-8.2563						23.3716	-8.31799
0.39037	-8.27393						23.423	-8.32393
0.39087	-8.3029						23.4532	-8.30456
0.39137	-8.3057						23.4835	-8.31561
0.39188	-8.33509						23.5137	-8.29964
0.39238	-8.33872						23.544	-8.30875
0.39324	-8.38048						23.5953	-8.28552
0.39374	-8.38216						23.6255	-8.2902
0.39425	-8.41255						23.6558	-8.27923
0.39475	-8.41636						23.6861	-8.28177
0.39526	-8.44459						23.7163	-8.27256
0.39611	-8.46408						23.7681	-8.27016
0.39661	-8.48864						23.7983	-8.26836
0.39712	-8.49921						23.8286	-8.25655
0.39762	-8.522						23.8588	-8.26151
0.39813	-8.53269						23.8891	-8.24894
0.39898	-8.56266						23.9404	-8.24936
0.39949	-8.58083						23.9706	-8.23172
0.39999	-8.59704						24.0009	-8.24517
0.40049	-8.61537						24.0312	-8.22576
0.401	-8.62834						24.0614	-8.23397
0.40186	-8.66508						24.1127	-8.21444
0.40237	-8.67216						24.143	-8.22429
0.40287	-8.69905						24.1732	-8.20379
0.40337	-8.70367						24.2035	-8.21198
0.40388	-8.73146						24.2338	-8.19301
0.40474	-8.7476						24.2851	-8.19945
0.40525	-8.77784						24.3153	-8.18635
0.40575	-8.78207						24.3456	-8.18798
0.40625	-8.81222						24.3758	-8.17496
0.40676	-8.81714						24.4061	-8.17454
0.40761	-8.85574						24.4574	-8.16852
0.40812	-8.86438						24.4876	-8.16551
0.40862	-8.88983						24.5179	-8.1645
0.40913	-8.89889						24.5482	-8.15608
0.40963	-8.92162						24.5784	-8.15696
0.41049	-8.94667						24.6297	-8.14173
0.41099	-8.96319						24.66	-8.14933
0.41149	-8.98092						24.6902	-8.13142
0.412	-8.99517						24.7205	-8.14164
0.4125	-9.0161						24.7507	-8.12536
0.41337	-9.03843						24.802	-8.13323
0.41387	-9.06595						24.8323	-8.11495
0.41437	-9.0713						24.8625	-8.12189
0.41488	-9.1002						24.8928	-8.10319
0.41538	-9.10548						24.923	-8.11368
0.41624	-9.14799						24.9748	-8.09455
0.41674	-9.15082						25.0051	-8.09661
0.41725	-9.18183						25.0353	-8.08743
0.41775	-9.18579						25.0656	-8.08787
0.41825	-9.21839						25.0958	-8.08122
0.41911	-9.23503						25.1476	-8.07153
0.41961	-9.26233						25.1778	-8.07156
0.42012	-9.26844						25.2081	-8.06275
0.42062	-9.29393						25.2383	-8.06473
0.42113	-9.30141						25.2686	-8.05098
0.42198	-9.33652						25.3199	-8.05517
0.42249	-9.35068						25.3501	-8.03636
0.42299	-9.36921						25.3804	-8.04541
0.42349	-9.38637						25.4106	-8.02733
0.424	-9.40473						25.4409	-8.03697
0.42485	-9.4374						25.4922	-8.01264
0.42536	-9.44867						25.5224	-8.02277
0.42586	-9.47424						25.5527	-8.00491
0.42637	-9.4813						25.583	-8.01263
0.42687	-9.50702						25.6132	-7.99452
0.42772	-9.52533						25.665	-8.00118
0.42823	-9.55569						25.6952	-7.99162
0.42873	-9.56152						25.7255	-7.99049
0.42924	-9.59182						25.7557	-7.98295
0.42974	-9.59457						25.786	-7.98366
0.4306	-9.63891						25.8373	-7.97136
0.4311	-9.64308						25.8676	-7.96509
0.4316	-9.67279						25.8978	-7.96407
0.43211	-9.67691						25.9281	-7.95638
0.43261	-9.70836						25.9583	-7.95718
0.43348	-9.72887						26.0097	-7.93888
0.43398	-9.75079						26.0399	-7.94364
0.43448	-9.76412						26.0702	-7.92505
0.43499	-9.78545						26.1004	-7.92877
0.43549	-9.80021						26.1307	-7.91668
0.43636	-9.8263						26.182	-7.92431
0.43686	-9.85103						26.2122	-7.90782
0.43736	-9.86005						26.2425	-7.91849
0.43787	-9.88547						26.2727	-7.90225
0.43837	-9.89419						26.303	-7.90718
0.43923	-9.93541						26.3543	-7.89068
0.43973	-9.94011						26.3846	-7.89396
0.44024	-9.97101						26.4148	-7.88176
0.44074	-9.97562						26.4451	-7.88353
0.44124	-10.0079						26.4753	-7.87351
0.4421	-10.0225						26.5267	-7.86916
0.4426	-10.0533						26.5569	-7.86294
0.44311	-10.0551						26.5872	-7.85628
0.44361	-10.0857						26.6174	-7.85517
0.44412	-10.0896						26.6477	-7.84731
0.44498	-10.1311						26.699	-7.84199
0.44548	-10.1412						26.7292	-7.82825
0.44599	-10.1666						26.7595	-7.83257
0.44649	-10.1798						26.7897	-7.81843
0.44699	-10.2026						26.82	-7.82237
0.44785	-10.2317						26.8717	-7.81003
0.44835	-10.2476						26.902	-7.81437
0.44886	-10.2685						26.9323	-7.79688
0.44936	-10.2808						26.9625	-7.80745
0.44987	-10.3062						26.9928	-7.79301
0.45072	-10.3266						27.0445	-7.79167
0.45123	-10.3542						27.0748	-7.78082
0.45173	-10.3608						27.1051	-7.77814
0.45223	-10.3902						27.1353	-7.76878
0.45274	-10.3943						27.1656	-7.76631
0.45359	-10.4401						27.2169	-7.75915
0.4541	-10.4429						27.2471	-7.75324
0.4546	-10.4737						27.2774	-7.75063
0.45511	-10.4761						27.3076	-7.74037
0.45561	-10.506						27.3379	-7.74083
0.45647	-10.5232						27.3892	-7.7272
0.45697	-10.5523						27.4195	-7.72875
0.45747	-10.5596						27.4497	-7.71504
0.45798	-10.5872						27.48	-7.71879
0.45848	-10.597						27.5102	-7.70721
0.45934	-10.633						27.562	-7.71342
0.45984	-10.6481						27.5922	-7.69288
0.46035	-10.667						27.6225	-7.69898
0.46085	-10.6854						27.6527	-7.68392
0.46135	-10.703						27.683	-7.69094
0.46221	-10.7396						27.7343	-7.67592
0.46271	-10.7505						27.7646	-7.67897
0.46322	-10.7779						27.7948	-7.66831
0.46372	-10.7847						27.8251	-7.66827
0.46423	-10.8138						27.8554	-7.6604
0.46509	-10.8319						27.9067	-7.65079
0.46559	-10.8627						27.9369	-7.64935
0.4661	-10.8658						27.9672	-7.64242
0.4666	-10.8988						27.9974	-7.64073
0.46711	-10.9021						28.0277	-7.62978
0.46797	-10.9452						28.079	-7.63005
0.46847	-10.951						28.1092	-7.61462
0.46898	-10.9799						28.1395	-7.61819
0.46948	-10.9885						28.1698	-7.60223
0.46999	-11.0158						28.2	-7.60756
0.47084	-11.041						28.2513	-7.58706
0.47135	-11.0632						28.2816	-7.59402
0.47185	-11.0786						28.3118	-7.57775
0.47235	-11.0992						28.3421	-7.58598
0.47286	-11.1157						28.3723	-7.5679
0.47371	-11.1424						28.4236	-7.5688
0.47422	-11.1686						28.4539	-7.55325
0.47472	-11.1781						28.4842	-7.55342
0.47523	-11.2067						28.5144	-7.54446
0.47573	-11.2148						28.5447	-7.54579
0.47659	-11.2578						28.596	-7.53639
0.4771	-11.2615						28.6262	-7.53112
0.4776	-11.2938						28.6565	-7.53009
0.47811	-11.2963						28.6867	-7.52223
0.47861	-11.3292						28.717	-7.52029
0.47947	-11.3471						28.7688	-7.508
0.47997	-11.3775						28.799	-7.5124
0.48047	-11.3835						28.8293	-7.49812
0.48098	-11.4138						28.8595	-7.50043
0.48148	-11.4192						28.8898	-7.48591
0.48234	-11.4595						28.9415	-7.48746
0.48284	-11.4716						28.9718	-7.47095
0.48335	-11.496						29.002	-7.48003
0.48385	-11.5091						29.0323	-7.46675
0.48435	-11.5318						29.0626	-7.46803
0.48521	-11.5624						29.1138	-7.45298
0.48571	-11.5776						29.1441	-7.4546
0.48622	-11.6004						29.1744	-7.44324
0.48672	-11.6137						29.2046	-7.43841
0.48723	-11.6383						29.2349	-7.43119
0.48808	-11.6593						29.2862	-7.42224
0.48859	-11.6881						29.3164	-7.41937
0.48909	-11.6945						29.3467	-7.41096
0.48959	-11.7251						29.3769	-7.41049
0.4901	-11.7301						29.4072	-7.40239
0.49095	-11.7756						29.459	-7.39782
0.49146	-11.7784						29.4892	-7.3899
0.49196	-11.813						29.5195	-7.3927
0.49247	-11.8163						29.5497	-7.37697
0.49297	-11.8495						29.58	-7.37712
0.49383	-11.8682						29.6313	-7.36148
0.49433	-11.8968						29.6616	-7.36265
0.49483	-11.905						29.6918	-7.34705
0.49534	-11.9323						29.7221	-7.35193
0.49584	-11.9439						29.7523	-7.34
0.49671	-11.9784						29.8036	-7.33961
0.49721	-11.9962						29.8339	-7.32997
0.49771	-12.0142						29.8641	-7.33004
0.49822	-12.0359						29.8944	-7.31801
0.49872	-12.0489						29.9246	-7.31519
0.49958	-12.0888						29.9759	-7.30143
0.50009	-12.0953						30.0062	-7.29871
0.50059	-12.1261						30.0364	-7.29518
0.5011	-12.1319						30.0667	-7.2864
0.5016	-12.1641						30.0969	-7.28701
0.50246	-12.181						30.1482	-7.27384
0.50296	-12.2151						30.1785	-7.27606
0.50347	-12.2193						30.2087	-7.26711
0.50397	-12.2517						30.239	-7.26969
0.50447	-12.2564						30.2692	-7.25394
0.50533	-12.3001						30.3206	-7.2561
0.50583	-12.3073						30.3508	-7.2392
0.50634	-12.3361						30.3811	-7.24092
0.50684	-12.3457						30.4113	-7.22626
0.50735	-12.3731						30.4416	-7.23252
0.50821	-12.4007						30.4929	-7.21613
0.50871	-12.4188						30.5232	-7.21833
0.50922	-12.4379						30.5534	-7.20641
0.50972	-12.4528						30.5837	-7.20635
0.51022	-12.4741						30.6139	-7.19488
0.51108	-12.4999						30.6657	-7.18725
0.51158	-12.5285						30.6959	-7.18072
0.51209	-12.5361						30.7262	-7.17374
0.51259	-12.5669						30.7577	-7.16998
0.5131	-12.5738						30.788	-7.15911
0.51395	-12.6189						30.8397	-7.15879
0.51446	-12.6239						30.87	-7.14312
0.51496	-12.6575						30.9003	-7.14854
0.51547	-12.6614						30.9305	-7.13863
0.51597	-12.6943						30.9608	-7.14338
0.51683	-12.7113						31.0121	-7.12321
0.51733	-12.7425						31.0423	-7.12449
0.51783	-12.7469						31.0726	-7.11454
0.51834	-12.7766						31.1028	-7.11212
0.51884	-12.7843						31.1331	-7.10437
0.5197	-12.8251						31.1844	-7.09745
0.5202	-12.8393						31.2146	-7.08696
0.52071	-12.8632						31.2449	-7.08519
0.52121	-12.8778						31.2751	-7.07873
0.52171	-12.8999						31.3054	-7.07431
0.52257	-12.9328						31.3572	-7.06116
0.52307	-12.9474						31.3874	-7.05422
0.52358	-12.9723						31.4177	-7.05577
0.52408	-12.9835						31.4479	-7.04545
0.52459	-13.0085						31.4782	-7.04006
0.52544	-13.0306						31.5295	-7.02761
0.52595	-13.0615						31.5597	-7.02786
0.52645	-13.0695						31.59	-7.01673
0.52695	-13.1011						31.6202	-7.01843
0.52746	-13.1071						31.6505	-7.0075
0.52832	-13.1537						31.7018	-7.00309
0.52882	-13.1584						31.7321	-6.99417
0.52933	-13.1921						31.7623	-6.99497
0.52983	-13.1975						31.7926	-6.98534
0.53034	-13.2277						31.8228	-6.98434
0.5312	-13.2507						31.8741	-6.97087
0.5317	-13.2755						31.9044	-6.9668
0.53221	-13.2858						31.9347	-6.95828
0.53271	-13.3098						31.9649	-6.95168
0.53322	-13.3248						31.9951	-6.9484
0.53407	-13.3573						32.0465	-6.93982
0.53458	-13.3791						32.0767	-6.93514
0.53508	-13.3934						32.107	-6.9303
0.53558	-13.4182						32.1372	-6.92558
0.53609	-13.4303						32.1675	-6.91353
0.53694	-13.4694						32.2188	-6.90708
0.53745	-13.4783						32.2491	-6.89634
0.53795	-13.508						32.2793	-6.89536
0.53846	-13.515						32.3096	-6.88513
0.53896	-13.548						32.3398	-6.88585
0.53982	-13.5688						32.3911	-6.87035
0.54033	-13.6017						32.4214	-6.86801
0.54083	-13.6077						32.4516	-6.85812
0.54134	-13.6398						32.4819	-6.85754
0.54184	-13.6456						32.5121	-6.85017
0.5427	-13.6896						32.5639	-6.84532
0.5432	-13.6985						32.5941	-6.83676
0.5437	-13.7248						32.6244	-6.83324
0.54421	-13.7385						32.6547	-6.82637
0.54471	-13.763						32.6849	-6.8241
0.54557	-13.7931						32.7367	-6.81556
0.54607	-13.8116						32.7669	-6.80812
0.54658	-13.8319						32.7972	-6.80213
0.54708	-13.8489						32.8274	-6.79589
0.54758	-13.8721						32.8577	-6.79402
0.54844	-13.8979						32.909	-6.77692
0.54894	-13.9263						32.9393	-6.77713
0.54945	-13.9355						32.9695	-6.77112
0.54995	-13.9652						32.9998	-6.76499
0.55046	-13.973						33.03	-6.75599
0.55131	-14.0185						33.0813	-6.75186
0.55182	-14.0236						33.1116	-6.74209
0.55232	-14.0578						33.1418	-6.73882
0.55282	-14.0609						33.1721	-6.72859
0.55333	-14.0939						33.2023	-6.724
0.55418	-14.1128						33.2541	-6.71202
0.55469	-14.1436						33.2843	-6.70867
0.55519	-14.1522						33.3146	-6.70216
0.5557	-14.1829						33.3448	-6.69986
0.5562	-14.1906						33.3751	-6.69296
0.55705	-14.2313						33.4264	-6.68396
0.55756	-14.2458						33.4567	-6.67787
0.55806	-14.268						33.4869	-6.67193
0.55857	-14.2833						33.5172	-6.66335
0.55907	-14.3054						33.5474	-6.65676
0.55993	-14.3428						33.5987	-6.64735
0.56044	-14.3543						33.629	-6.64071
0.56094	-14.3821						33.6593	-6.63963
0.56145	-14.3934						33.6895	-6.63242
0.56195	-14.4209						33.7198	-6.62704
0.56281	-14.4431						33.7711	-6.61693
0.56332	-14.4759						33.8013	-6.60974
0.56382	-14.4804						33.8316	-6.59849
0.56433	-14.5146						33.8618	-6.59689
0.56483	-14.52						33.8921	-6.58917
0.56569	-14.5653						33.9434	-6.58125
0.56619	-14.5724						33.9736	-6.57572
0.56669	-14.6039						34.0039	-6.57285
0.5672	-14.6118						34.0342	-6.5658
0.5677	-14.6406						34.0644	-6.56146
0.56856	-14.667						34.1157	-6.55191
0.56906	-14.6902						34.146	-6.54648
0.56957	-14.704						34.1762	-6.54131
0.57007	-14.7285						34.2065	-6.53285
0.57057	-14.745						34.2367	-6.52722
0.57144	-14.7764						34.288	-6.51746
0.57194	-14.8						34.3183	-6.51132
0.57245	-14.8125						34.3486	-6.50246
0.57295	-14.8393						34.3788	-6.50266
0.57345	-14.8504						34.4091	-6.49657
0.57431	-14.8941						34.4608	-6.48451
0.57481	-14.9017						34.4911	-6.47755
0.57532	-14.9324						34.5213	-6.47016
0.57582	-14.9382						34.5516	-6.46111
0.57633	-14.9702						34.5818	-6.45859
0.57718	-14.9906						34.6336	-6.44658
0.57769	-15.0238						34.6638	-6.44128
0.57819	-15.0314						34.6941	-6.43438
0.57869	-15.0614						34.7244	-6.43051
0.5792	-15.0704						34.7546	-6.4258
0.58005	-15.1135						34.8059	-6.41431
0.58056	-15.1242						34.8362	-6.4086
0.58106	-15.149						34.8664	-6.40364
0.58157	-15.1615						34.8967	-6.39962
0.58207	-15.1849						34.9269	-6.39038
0.58293	-15.2162						34.9782	-6.38075
0.58343	-15.2355						35.0085	-6.37191
0.58393	-15.2573						35.0387	-6.36623
0.58444	-15.2735						35.069	-6.36129
0.58494	-15.2972						35.0992	-6.36023
0.5858	-15.3238						35.151	-6.34438
0.5863	-15.3523						35.1812	-6.3419
0.58681	-15.3634						35.2115	-6.33565
0.58731	-15.3926						35.2417	-6.33036
0.58781	-15.402						35.272	-6.32225
0.58867	-15.4456						35.3233	-6.31486
0.58917	-15.4525						35.3536	-6.30944
0.58968	-15.4849						35.3838	-6.301
0.59018	-15.4914						35.4141	-6.2945
0.59069	-15.5226						35.4443	-6.29023
0.59155	-15.5459						35.4956	-6.27966
0.59205	-15.5757						35.5259	-6.27333
0.59256	-15.5871						35.5561	-6.26735
0.59306	-15.6145						35.5864	-6.26298
0.59357	-15.6276						35.6166	-6.25687
0.59443	-15.6642						35.668	-6.24716
0.59493	-15.6848						35.6982	-6.2427
0.59544	-15.7032						35.7285	-6.23714
0.59594	-15.724						35.7587	-6.22479
0.59645	-15.7422						35.789	-6.22171
0.5973	-15.7809						35.8403	-6.21097
0.5978	-15.7914						35.8705	-6.20381
0.59831	-15.8194						35.9008	-6.19921
0.59881	-15.8294						35.9311	-6.19487
0.59932	-15.8582						35.9613	-6.18598
0.60017	-15.881						36.0126	-6.17677
0.60068	-15.9128						36.0429	-6.17181
0.60118	-15.9202						36.0731	-6.16342
0.60169	-15.9516						36.1034	-6.15905
0.60219	-15.9596						36.1336	-6.15278
0.60305	-16.0043						36.185	-6.1413
0.60356	-16.0147						36.2152	-6.13318
0.60406	-16.0417						36.2455	-6.12533
0.60456	-16.0533						36.2757	-6.11947
0.60507	-16.0795						36.306	-6.11656
0.60592	-16.1085						36.3577	-6.10191
0.60643	-16.1295						36.388	-6.09711
0.60693	-16.148						36.4182	-6.09148
0.60744	-16.1689						36.4485	-6.08509
0.60794	-16.1891						36.4787	-6.07418
0.6088	-16.2191						36.5305	-6.06949
0.6093	-16.2451						36.5607	-6.0596
0.6098	-16.2587						36.591	-6.05312
0.61031	-16.2852						36.6212	-6.04903
0.61081	-16.298						36.6515	-6.04849
0.61167	-16.3391						36.7028	-6.03376
0.61217	-16.3475						36.733	-6.03171
0.61268	-16.3784						36.7633	-6.02404
0.61318	-16.3865						36.7936	-6.01872
0.61368	-16.417						36.8238	-6.01064
0.61454	-16.4389						36.8751	-5.99952
0.61504	-16.4696						36.9054	-5.99354
0.61555	-16.4789						36.9357	-5.98524
0.61605	-16.5085						36.9659	-5.97922
0.61656	-16.5184						36.9962	-5.97075
0.61741	-16.5603						37.0479	-5.95976
0.61792	-16.574						37.0782	-5.95255
0.61842	-16.5991						37.1084	-5.95171
0.61893	-16.6162						37.1387	-5.94317
0.61943	-16.6383						37.1689	-5.93924
0.62028	-16.6679						37.2202	-5.92712
0.62079	-16.6865						37.2505	-5.92036
0.62129	-16.7072						37.2807	-5.91382
0.6218	-16.7236						37.311	-5.90825
0.6223	-16.7501						37.3412	-5.90182
0.62316	-16.7763						37.3925	-5.89366
0.62367	-16.8047						37.4228	-5.88596
0.62417	-16.8163						37.4531	-5.88099
0.62468	-16.8467						37.4833	-5.87431
0.62518	-16.8565						37.5136	-5.86842
0.62604	-16.9015						37.5649	-5.85531
0.62655	-16.9116						37.5951	-5.852
0.62705	-16.9416						37.6254	-5.84584
0.62756	-16.9505						37.6557	-5.83898
0.62806	-16.9787						37.6859	-5.83157
0.62892	-17.0043						37.7372	-5.82277
0.62942	-17.0307						37.7675	-5.81376
0.62992	-17.0455						37.7977	-5.80633
0.63043	-17.0699						37.828	-5.80201
0.63093	-17.0876						37.8582	-5.79477
0.63179	-17.122						37.9095	-5.78405
0.63229	-17.1425						37.9398	-5.77812
0.6328	-17.1601						37.97	-5.77382
0.6333	-17.183						38.0003	-5.76354
0.6338	-17.198						38.0305	-5.76043
0.63467	-17.2391						38.0819	-5.75006
0.63517	-17.2499						38.1121	-5.74249
0.63567	-17.2796						38.1424	-5.73569
0.63618	-17.2902						38.1726	-5.73262
0.63668	-17.3189						38.2028	-5.72236
0.63754	-17.3423						38.2546	-5.71138
0.63804	-17.3735						38.2848	-5.70335
0.63855	-17.383						38.3151	-5.69975
0.63905	-17.4138						38.3454	-5.68987
0.63955	-17.4236						38.3756	-5.6834
0.64041	-17.4648						38.4274	-5.67425
0.64091	-17.4778						38.4576	-5.66756
0.64142	-17.5051						38.4879	-5.66144
0.64192	-17.5191						38.5181	-5.65081
0.64243	-17.5435						38.5484	-5.6467
0.64328	-17.5741						38.5997	-5.63126
0.64379	-17.5956						38.63	-5.6285
0.64429	-17.6149						38.6602	-5.62231
0.64479	-17.6318						38.6905	-5.61996
0.6453	-17.6533						38.7208	-5.60774
0.64615	-17.6823						38.7721	-5.60173
0.64666	-17.7087						38.8023	-5.59202
0.64716	-17.7218						38.8325	-5.58653
0.64767	-17.7498						38.8628	-5.57776
0.64817	-17.7622						38.8931	-5.57385
0.64903	-17.8052						38.9448	-5.56061
0.64953	-17.8152						38.9751	-5.55315
0.65003	-17.845						39.0053	-5.54425
0.65054	-17.8553						39.0356	-5.53926
0.65104	-17.8846						39.0658	-5.53369
0.6519	-17.9098						39.1172	-5.52134
0.6524	-17.9387						39.1474	-5.51781
0.65291	-17.9508						39.1776	-5.50914
0.65341	-17.9791						39.2079	-5.50462
0.65391	-17.9911						39.2382	-5.4935
0.65478	-18.0298						39.2895	-5.48491
0.65528	-18.0454						39.3197	-5.47177
0.65578	-18.0675						39.35	-5.46909
0.65629	-18.0852						39.3802	-5.46217
0.65679	-18.1076						39.4105	-5.45854
0.65766	-18.1434						39.4618	-5.44131
0.65816	-18.1601						39.492	-5.43925
0.65866	-18.1847						39.5223	-5.42709
0.65917	-18.1992						39.5525	-5.42521
0.65967	-18.2247						39.5828	-5.41582
0.66053	-18.2519						39.6341	-5.40829
0.66103	-18.2805						39.6644	-5.40013
0.66154	-18.2916						39.6946	-5.39398
0.66204	-18.3212						39.7249	-5.38715
0.66254	-18.3313						39.7552	-5.38254
0.6634	-18.3728						39.8065	-5.3715
0.6639	-18.3848						39.8367	-5.36234
0.66441	-18.4127						39.867	-5.35875
0.66491	-18.4261						39.8972	-5.35243
0.66542	-18.4535						39.9275	-5.34828
0.66628	-18.4816						39.9788	-5.33471
0.66678	-18.5031						40.0091	-5.33245
0.66729	-18.5207						40.0393	-5.31845
0.66779	-18.5426						40.0695	-5.31801
0.6683	-18.5612						40.0998	-5.30671
0.66915	-18.5946						40.1516	-5.29892
0.66965	-18.6182						40.1818	-5.28957
0.67016	-18.6344						40.2121	-5.28999
0.67066	-18.6598						40.2423	-5.27664
0.67117	-18.6751						40.2726	-5.27531
0.67202	-18.7155						40.3243	-5.25941
0.67253	-18.7286						40.3546	-5.25595
0.67303	-18.7563						40.3848	-5.24629
0.67353	-18.7698						40.4151	-5.24115
0.67404	-18.7978						40.4454	-5.23161
0.67489	-18.8234						40.4967	-5.22046
0.6754	-18.8507						40.5269	-5.21797
0.6759	-18.8634						40.5572	-5.20711
0.67641	-18.8908						40.5874	-5.20587
0.67691	-18.9027						40.6177	-5.19391
0.67777	-18.944						40.669	-5.18429
0.67827	-18.9583						40.6993	-5.16888
0.67877	-18.9827						40.7295	-5.16722
0.67928	-18.9996						40.7597	-5.15487
0.67978	-19.0222						40.79	-5.15408
0.68064	-19.0549						40.8418	-5.13626
0.68114	-19.075						40.872	-5.13728
0.68165	-19.0964						40.9023	-5.12414
0.68215	-19.1132						40.9325	-5.12543
0.68265	-19.1363						40.9628	-5.111
0.68351	-19.1664						41.0141	-5.10579
0.68401	-19.1911						41.0444	-5.09373
0.68452	-19.2056						41.0746	-5.0895
0.68502	-19.2318						41.1049	-5.07881
0.68553	-19.2466						41.1351	-5.07343
0.68639	-19.2865						41.1864	-5.06262
0.68689	-19.3006						41.2167	-5.05467
0.6874	-19.3276						41.2469	-5.05046
0.6879	-19.3403						41.2772	-5.04197
0.68841	-19.3684						41.3075	-5.04073
0.68927	-19.3968						41.3588	-5.02308
0.68977	-19.4211						41.389	-5.02381
0.69028	-19.4366						41.4193	-5.01067
0.69078	-19.4622						41.4495	-5.00997
0.69128	-19.4774						41.4798	-4.99146
0.69214	-19.5142						41.5311	-4.99175
0.69264	-19.5346						41.5613	-4.97297
0.69315	-19.5541						41.5916	-4.97503
0.69365	-19.5751						41.6218	-4.96382
0.69416	-19.5949						41.6521	-4.96402
0.69501	-19.6308						41.7034	-4.94359
0.69552	-19.6463						41.7336	-4.94393
0.69602	-19.6715						41.7639	-4.93231
0.69652	-19.6878						41.7942	-4.93028
0.69703	-19.7124						41.8244	-4.91876
0.69789	-19.7401						41.8757	-4.90841
0.69839	-19.7674						41.906	-4.903
0.6989	-19.7803						41.9362	-4.89393
0.6994	-19.8084						41.9665	-4.88867
0.69991	-19.8207						41.9967	-4.87973
0.70076	-19.8613						42.0485	-4.86756
0.70127	-19.8763						42.0787	-4.85618
0.70177	-19.9008						42.109	-4.86037
0.70228	-19.9158						42.1392	-4.84303
0.70278	-19.9402						42.1695	-4.83957
0.70363	-19.9716						42.2213	-4.81693
0.70414	-19.9932						42.2515	-4.82208
0.70464	-20.0119						42.2818	-4.80553
0.70515	-20.0331						42.312	-4.80742
0.70565	-20.0533						42.3423	-4.79523
0.70651	-20.086						42.3936	-4.79177
0.70701	-20.1095						42.4238	-4.77926
0.70751	-20.1261						42.4541	-4.77817
0.70802	-20.1503						42.4843	-4.76726
0.70852	-20.1659						42.5146	-4.76442
0.70938	-20.2066						42.5659	-4.7494
0.70988	-20.2204						42.5962	-4.74331
0.71039	-20.2467						42.6264	-4.73751
0.71089	-20.2603						42.6567	-4.72749
0.7114	-20.2868						42.6869	-4.72163
0.71225	-20.3145						42.7387	-4.70331
0.71275	-20.3416						42.7689	-4.7051
0.71326	-20.3557						42.7992	-4.68729
0.71376	-20.3818						42.8294	-4.69087
0.71427	-20.3959						42.8597	-4.67421
0.71512	-20.4347						42.911	-4.6715
0.71563	-20.4509						42.9413	-4.65792
0.71613	-20.4737						42.9715	-4.66177
0.71663	-20.4913						43.0018	-4.64093
0.71714	-20.5138						43.032	-4.64143
0.718	-20.5476						43.0833	-4.62148
0.71851	-20.5653						43.1136	-4.61854
0.71901	-20.5879						43.1439	-4.60664
0.71951	-20.6051						43.1741	-4.60528
0.72002	-20.6292						43.2044	-4.59372
0.72088	-20.6596						43.2557	-4.58578
0.72139	-20.6852						43.2859	-4.57832
0.72189	-20.6981						43.3162	-4.57192
0.72239	-20.7257						43.3464	-4.56483
0.7229	-20.7401						43.3767	-4.5559
0.72375	-20.7807						43.428	-4.54904
0.72426	-20.7961						43.4583	-4.53574
0.72476	-20.8229						43.4885	-4.53431
0.72527	-20.8379						43.5188	-4.51937
0.72577	-20.8621						43.5491	-4.52276
0.72662	-20.8938						43.6004	-4.49971
0.72713	-20.913						43.6306	-4.50291
0.72763	-20.9312						43.6609	-4.48633
0.72814	-20.9541						43.6911	-4.49037
0.72864	-20.9726						43.7214	-4.47289
0.7295	-21.0067						43.7727	-4.46978
0.73001	-21.0299						43.803	-4.45575
0.73051	-21.0486						43.8332	-4.45518
0.73102	-21.0719						43.8635	-4.43835
0.73152	-21.0891						43.8937	-4.43956
0.73238	-21.1289						43.9455	-4.42124
0.73288	-21.1429						43.9757	-4.41488
0.73338	-21.1686						44.006	-4.40615
0.73389	-21.1842						44.0362	-4.40014
0.73439	-21.21						44.0665	-4.39121
0.73525	-21.2373						44.1182	-4.37281
0.73575	-21.2644						44.1485	-4.37941
0.73626	-21.2788						44.1787	-4.36416
0.73676	-21.3046						44.209	-4.36266
0.73726	-21.3198						44.2392	-4.34604
0.73812	-21.3585						44.2906	-4.34448
0.73862	-21.3735						44.3208	-4.32455
0.73913	-21.3961						44.3511	-4.3281
0.73963	-21.4123						44.3813	-4.31258
0.74014	-21.435						44.4116	-4.31427
0.74099	-21.469						44.4629	-4.28929
0.7415	-21.4897						44.4932	-4.29557
0.742	-21.5099						44.5234	-4.27598
0.7425	-21.5291						44.5537	-4.27342
0.74301	-21.5509						44.5839	-4.25886
0.74386	-21.5829						44.6357	-4.25072
0.74437	-21.6066						44.666	-4.24379
0.74487	-21.6236						44.6962	-4.234
0.74538	-21.6489						44.7265	-4.22795
0.74588	-21.6654						44.7567	-4.22183
0.74673	-21.7045						44.808	-4.21411
0.74724	-21.7202						44.8383	-4.20127
0.74774	-21.7457						44.8685	-4.20233
0.74825	-21.7618						44.8988	-4.1877
0.74875	-21.7856						44.929	-4.18605
0.74961	-21.8157						44.9803	-4.1698
0.75012	-21.8412						45.0106	-4.17067
0.75062	-21.8583						45.0408	-4.15374
0.75113	-21.8813						45.0711	-4.15372
0.75163	-21.8976						45.1013	-4.13888
0.75249	-21.9336						45.1527	-4.13423
0.753	-21.9528						45.1829	-4.11999
0.7535	-21.973						45.2131	-4.11933
0.75401	-21.995						45.2434	-4.10072
0.75451	-22.0149						45.2737	-4.10346
0.75537	-22.0512						45.325	-4.08759
0.75587	-22.0687						45.3552	-4.08157
0.75637	-22.0934						45.3855	-4.07228
0.75688	-22.1088						45.4157	-4.06607
0.75738	-22.1335						45.446	-4.05724
0.75824	-22.163						45.4973	-4.04433
0.75874	-22.1883						45.5275	-4.03657
0.75925	-22.2021						45.5578	-4.02826
0.75975	-22.2273						45.5881	-4.02534
0.76025	-22.2409						45.6183	-4.0121
0.76112	-22.2823						45.6696	-4.00343
0.76162	-22.2974						45.6999	-3.98817
0.76212	-22.322						45.7301	-3.98902
0.76263	-22.3378						45.7604	-3.97131
0.76313	-22.3609						45.7906	-3.9715
0.76399	-22.3921						45.8424	-3.95099
0.76449	-22.4154						45.8727	-3.95127
0.765	-22.4359						45.9029	-3.93909
0.7655	-22.4578						45.9332	-3.94046
0.766	-22.4777						45.9634	-3.92565
0.76686	-22.5091						46.0152	-3.91855
0.76736	-22.5319						46.0454	-3.90896
0.76787	-22.5494						46.0757	-3.90032
0.76837	-22.5739						46.1059	-3.89364
0.76888	-22.5906						46.1362	-3.88615
0.76973	-22.6302						46.1875	-3.8723
0.77024	-22.6446						46.2177	-3.86014
0.77074	-22.671						46.248	-3.85715
0.77124	-22.6848						46.2782	-3.84267
0.77175	-22.7109						46.3085	-3.84294
0.7726	-22.7407						46.3598	-3.82406
0.77311	-22.7658						46.39	-3.82738
0.77361	-22.7819						46.4203	-3.81357
0.77411	-22.8065						46.4506	-3.8096
0.77462	-22.8225						46.4808	-3.79004
0.77547	-22.8605						46.5326	-3.78974
0.77598	-22.8775						46.5628	-3.77308
0.77648	-22.8995						46.5931	-3.77267
0.77699	-22.9179						46.6233	-3.75946
0.77749	-22.9402						46.6536	-3.75998
0.77835	-22.9731						46.7049	-3.74367
0.77885	-22.9917						46.7351	-3.73898
0.77935	-23.0151						46.7654	-3.72672
0.77986	-23.0339						46.7957	-3.72251
0.78036	-23.0566						46.8259	-3.71195
0.78123	-23.087						46.8772	-3.70182
0.78173	-23.112						46.9075	-3.69589
0.78223	-23.127						46.9377	-3.68616
0.78274	-23.153						46.968	-3.6797
0.78324	-23.1686						46.9982	-3.66792
0.7841	-23.2089						47.0495	-3.65986
0.78461	-23.2234						47.0798	-3.64465
0.78511	-23.249						47.11	-3.64581
0.78562	-23.2659						47.1403	-3.63257
0.78612	-23.291						47.1705	-3.63245
0.78698	-23.3205						47.2218	-3.60849
0.78748	-23.3441						47.2521	-3.60844
0.78798	-23.362						47.2823	-3.58889
0.78849	-23.3838						47.3126	-3.58832
0.78899	-23.4023						47.3428	-3.57309
0.78985	-23.4362						47.3941	-3.569
0.79035	-23.4575						47.4244	-3.5547
0.79086	-23.4766						47.4546	-3.55066
0.79136	-23.4983						47.4849	-3.53936
0.79186	-23.5166						47.5151	-3.5359
0.79273	-23.5559						47.5665	-3.52059
0.79323	-23.572						47.5967	-3.51313
0.79374	-23.5961						47.627	-3.5088
0.79424	-23.6114						47.6572	-3.49924
0.79474	-23.6366						47.6875	-3.49399
0.7956	-23.6669						47.7392	-3.4756
0.7961	-23.6912						47.7695	-3.47448
0.79661	-23.7061						47.7997	-3.45557
0.79711	-23.7304						47.83	-3.45426
0.79762	-23.7472						47.8602	-3.44199
0.79847	-23.7864						47.912	-3.43586
0.79897	-23.804						47.9422	-3.4221
0.79948	-23.8276						47.9725	-3.42356
0.79998	-23.8443						48.0027	-3.40935
0.80049	-23.8657						48.033	-3.40965
0.80134	-23.9005						48.0843	-3.38959
0.80185	-23.9206						48.1145	-3.38801
0.80235	-23.9424						48.1448	-3.37327
0.80286	-23.9609						48.1751	-3.36631
0.80336	-23.9827						48.2053	-3.35601
0.80421	-24.0144						48.2566	-3.34306
0.80472	-24.0367						48.2869	-3.33818
0.80522	-24.0544						48.3171	-3.3319
0.80573	-24.0793						48.3474	-3.32361
0.80623	-24.0956						48.3776	-3.31618
0.80709	-24.1335						48.4294	-3.30783
0.80759	-24.1488						48.4596	-3.2934
0.80809	-24.174						48.4899	-3.29421
0.8086	-24.1894						48.5201	-3.27658
0.8091	-24.2151						48.5504	-3.27405
0.80996	-24.2452						48.6017	-3.25341
0.81046	-24.2697						48.632	-3.25346
0.81097	-24.2861						48.6622	-3.23797
0.81147	-24.3098						48.6925	-3.23965
0.81197	-24.3267						48.7227	-3.22174
0.81284	-24.3637						48.774	-3.21605
0.81334	-24.3827						48.8043	-3.20158
0.81385	-24.4024						48.8345	-3.19741
0.81435	-24.4231						48.8648	-3.18782
0.81485	-24.4429						48.895	-3.1832
0.81572	-24.4796						48.9464	-3.17004
0.81622	-24.4954						48.9766	-3.16175
0.81672	-24.5193						49.0069	-3.15187
0.81723	-24.5362						49.0371	-3.14619
0.81773	-24.5604						49.0674	-3.13865
0.81859	-24.5911						49.1187	-3.12109
0.81909	-24.6168						49.1489	-3.11979
0.8196	-24.6321						49.1792	-3.10872
0.8201	-24.657						49.2094	-3.10282
0.8206	-24.6719						49.2397	-3.08842
0.82146	-24.7087						49.291	-3.08461
0.82196	-24.726						49.3212	-3.06451
0.82247	-24.7494						49.3515	-3.06429
0.82297	-24.7661						49.3817	-3.05078
0.82348	-24.7902						49.412	-3.04809
0.82434	-24.8233						49.4633	-3.0243
0.82484	-24.8445						49.4936	-3.02416
0.82535	-24.8647						49.5238	-3.01168
0.82585	-24.8865						49.5541	-3.00728
0.82636	-24.907						49.5843	-2.99709
0.82721	-24.9389						49.6361	-2.98572
0.82771	-24.9625						49.6664	-2.97521
0.82822	-24.9805						49.6966	-2.96816
0.82872	-25.003						49.7269	-2.96092
0.82923	-25.021						49.7571	-2.95384
0.83008	-25.0581						49.8089	-2.94255
0.83059	-25.0744						49.8391	-2.92983
0.83109	-25.0952						49.8694	-2.92685
0.8316	-25.1121						49.8997	-2.91446
0.8321	-25.1361						49.9299	-2.9117
0.83295	-25.1688						49.9812	-2.8943
0.83346	-25.1916						50.0115	-2.89065
0.83396	-25.2091						50.0417	-2.87377
0.83447	-25.2321						50.072	-2.87087
0.83497	-25.2501						50.1022	-2.86124
0.83583	-25.2876						50.1536	-2.85197
0.83633	-25.3055						50.1838	-2.83976
0.83684	-25.3283						50.2141	-2.83755
0.83734	-25.3475						50.2443	-2.82462
0.83784	-25.3681						50.2746	-2.81838
0.8387	-25.401						50.3263	-2.8038
0.8392	-25.4213						50.3566	-2.79663
0.83971	-25.4419						50.3869	-2.78998
0.84021	-25.4613						50.4171	-2.78091
0.84072	-25.4844						50.4474	-2.77121
0.84157	-25.5155						50.4987	-2.756
0.84207	-25.5381						50.5289	-2.74992
0.84258	-25.5539						50.5592	-2.73698
0.84308	-25.5779						50.5894	-2.73268
0.84359	-25.5951						50.6197	-2.72385
0.84445	-25.6334						50.671	-2.71286
0.84495	-25.6504						50.7012	-2.7025
0.84546	-25.6737						50.7315	-2.69824
0.84596	-25.6914						50.7618	-2.68502
0.84647	-25.7149						50.792	-2.67777
0.84733	-25.7455						50.8433	-2.66767
0.84783	-25.7672						50.8736	-2.65981
0.84834	-25.7866						50.9038	-2.64862
0.84884	-25.8083						50.9341	-2.6436
0.84935	-25.8275						50.9643	-2.63097
0.8502	-25.8622						51.0157	-2.61983
0.8507	-25.884						51.0459	-2.61166
0.85121	-25.9039						51.0761	-2.60191
0.85171	-25.9254						51.1064	-2.59457
0.85222	-25.9429						51.1366	-2.58654
0.85307	-25.9806						51.1879	-2.57288
0.85358	-25.9985						51.2182	-2.56351
0.85408	-26.02						51.2484	-2.5553
0.85458	-26.0367						51.2787	-2.54381
0.85509	-26.0606						51.309	-2.53807
0.85595	-26.0919						51.3603	-2.52009
0.85646	-26.1151						51.3905	-2.51503
0.85696	-26.1324						51.4207	-2.50675
0.85746	-26.1567						51.451	-2.49891
0.85797	-26.1738						51.4813	-2.48722
0.85882	-26.2095						51.533	-2.47564
0.85933	-26.2286						51.5633	-2.46667
0.85983	-26.2504						51.5935	-2.45862
0.86034	-26.2698						51.6238	-2.44771
0.86084	-26.2913						51.654	-2.4429
0.86169	-26.3241						51.7058	-2.42766
0.8622	-26.3433						51.736	-2.41955
0.8627	-26.3632						51.7663	-2.41038
0.86321	-26.383						51.7965	-2.40336
0.86371	-26.4024						51.8268	-2.3936
0.86457	-26.4351						51.8781	-2.38109
0.86507	-26.4575						51.9083	-2.37267
0.86557	-26.4761						51.9386	-2.3641
0.86608	-26.4999						51.9688	-2.3556
0.86658	-26.5186						51.9991	-2.34681
0.86744	-26.5553						52.0504	-2.33366
0.86794	-26.5728						52.0806	-2.32395
0.86845	-26.5961						52.1109	-2.31506
0.86895	-26.6132						52.1411	-2.30912
0.86946	-26.6359						52.1714	-2.30349
0.87031	-26.6679						52.2231	-2.28536
0.87081	-26.6901						52.2534	-2.27577
0.87132	-26.7083						52.2836	-2.26639
0.87182	-26.7299						52.3139	-2.25464
0.87233	-26.75						52.3441	-2.24782
0.87318	-26.7844						52.3954	-2.23617
0.87369	-26.8043						52.4257	-2.22624
0.87419	-26.8246						52.4559	-2.21793
0.87469	-26.8443						52.4862	-2.21271
0.8752	-26.8646						52.5164	-2.203
0.87606	-26.8993						52.5677	-2.18708
0.87657	-26.9185						52.598	-2.17912
0.87707	-26.9409						52.6282	-2.17127
0.87757	-26.9593						52.6585	-2.16446
0.87808	-26.9805						52.6887	-2.15648
0.87894	-27.0117						52.7401	-2.14161
0.87945	-27.0328						52.7703	-2.12888
0.87995	-27.0517						52.8006	-2.11607
0.88045	-27.0723						52.8308	-2.1089
0.88096	-27.0905						52.861	-2.10633
0.88181	-27.1273						52.9124	-2.08681
0.88232	-27.1468						52.9426	-2.08133
0.88282	-27.1686						52.9729	-2.07335
0.88333	-27.1876						53.0031	-2.06581
0.88383	-27.2086						53.0334	-2.05327
0.88468	-27.2424						53.0847	-2.04286
0.88519	-27.2632						53.1149	-2.03355
0.88569	-27.2827						53.1452	-2.02515
0.8862	-27.3028						53.1754	-2.01643
0.8867	-27.3229						53.2057	-2.01015
0.88756	-27.3568						53.257	-1.99487
0.88807	-27.3773						53.2873	-1.98739
0.88857	-27.3963						53.3175	-1.97923
0.88908	-27.4178						53.3477	-1.97007
0.88958	-27.4358						53.378	-1.96427
0.89044	-27.4731						53.4298	-1.94614
0.89094	-27.4913						53.46	-1.94191
0.89144	-27.5138						53.4903	-1.93336
0.89195	-27.5314						53.5205	-1.92144
0.89245	-27.5541						53.5508	-1.91028
0.89331	-27.5867						53.6025	-1.89847
0.89381	-27.6066						53.6328	-1.8898
0.89432	-27.626						53.663	-1.88145
0.89482	-27.6473						53.6933	-1.87083
0.89532	-27.6661						53.7235	-1.86453
0.89618	-27.7011						53.7748	-1.84887
0.89668	-27.7203						53.8051	-1.84306
0.89719	-27.739						53.8354	-1.83085
0.89769	-27.7587						53.8656	-1.82317
0.8982	-27.7794						53.8959	-1.81187
0.89905	-27.8147						53.9472	-1.79916
0.89956	-27.834						53.9774	-1.79113
0.90006	-27.8545						54.0077	-1.78149
0.90056	-27.8745						54.0379	-1.77301
0.90107	-27.8952						54.0682	-1.76426
0.90192	-27.9297						54.1199	-1.74615
0.90243	-27.9499						54.1502	-1.73706
0.90293	-27.9685						54.1804	-1.73425
0.90344	-27.9899						54.2107	-1.7231
0.90394	-28.0091						54.2409	-1.71256
0.90479	-28.045						54.2922	-1.6951
0.9053	-28.0628						54.3225	-1.69005
0.9058	-28.085						54.3527	-1.67755
0.90631	-28.1019						54.383	-1.67396
0.90681	-28.1223						54.4132	-1.66495
0.90767	-28.156						54.4645	-1.65421
0.90818	-28.1765						54.4948	-1.64585
0.90868	-28.1957						54.525	-1.63943
0.90919	-28.2165						54.5553	-1.62844
0.90969	-28.2358						54.5855	-1.61968
0.91055	-28.2701						54.6368	-1.60545
0.91106	-28.2907						54.6671	-1.59527
0.91156	-28.3113						54.6973	-1.58868
0.91207	-28.3321						54.7276	-1.58
0.91257	-28.3523						54.7578	-1.56791
0.91342	-28.386						54.8091	-1.55284
0.91393	-28.4046						54.8394	-1.54683
0.91443	-28.425						54.8696	-1.53418
0.91494	-28.4445						54.8999	-1.53483
0.91544	-28.4652						54.9301	-1.5244
0.9163	-28.4988						54.9814	-1.508
0.9168	-28.5199						55.0117	-1.49856
0.91731	-28.5395						55.0419	-1.49208
0.91781	-28.5605						55.0722	-1.47414
0.91831	-28.5804						55.1024	-1.46856
0.91918	-28.6139						55.1537	-1.45003
0.91968	-28.6328						55.184	-1.44564
0.92018	-28.6537						55.2142	-1.43248
0.92069	-28.6737						55.2445	-1.43054
0.92119	-28.6941						55.2747	-1.41753
0.92205	-28.7279						55.3265	-1.40495
0.92255	-28.7482						55.3567	-1.39632
0.92306	-28.7681						55.387	-1.3902
0.92356	-28.7889						55.4172	-1.38044
0.92406	-28.809						55.4475	-1.37293
0.92492	-28.8425						55.4993	-1.35822
0.92542	-28.8618						55.5295	-1.34833
0.92593	-28.8825						55.5598	-1.33997
0.92643	-28.9035						55.59	-1.32739
0.92694	-28.9225						55.6203	-1.32432
0.92779	-28.9559						55.6716	-1.30198
0.9283	-28.9758						55.7018	-1.29926
0.9288	-28.9959						55.7321	-1.28451
0.9293	-29.0157						55.7623	-1.28271
0.92981	-29.0356						55.7926	-1.26613
0.93066	-29.0691						55.8439	-1.2589
0.93117	-29.0896						55.8741	-1.24472
0.93167	-29.1087						55.9044	-1.24087
0.93218	-29.1292						55.9346	-1.22648
0.93268	-29.1485						55.9649	-1.22092
0.93353	-29.1825						56.0166	-1.20294
0.93404	-29.202						56.0469	-1.1945
0.93454	-29.2221						56.0772	-1.18587
0.93505	-29.2423						56.1074	-1.17818
0.93555	-29.2625						56.1377	-1.17051
0.93641	-29.2955						56.189	-1.15179
0.93691	-29.3165						56.2192	-1.14757
0.93741	-29.3357						56.2495	-1.13511
0.93792	-29.3542						56.2797	-1.12482
0.93842	-29.3748						56.31	-1.11071
0.93929	-29.4082						56.3613	-1.10602
0.93979	-29.4287						56.3915	-1.0926
0.94029	-29.4486						56.4218	-1.08852
0.9408	-29.4698						56.452	-1.07565
0.9413	-29.4896						56.4823	-1.07033
0.94217	-29.5244						56.5336	-1.05194
0.94267	-29.5435						56.5638	-1.0436
0.94317	-29.5637						56.5941	-1.03374
0.94368	-29.5826						56.6243	-1.02557
0.94418	-29.6016						56.6546	-1.01629
0.94504	-29.6345						56.7059	-1.00282
0.94554	-29.6546						56.7362	-0.9912
0.94605	-29.6744						56.7664	-0.9819
0.94655	-29.6947						56.7966	-0.97406
0.94705	-29.7144						56.8269	-0.96408
0.94791	-29.7482						56.8782	-0.9475
0.94841	-29.7687						56.9085	-0.93687
0.94892	-29.7887						56.9387	-0.93395
0.94942	-29.8084						56.969	-0.92108
0.94993	-29.8283						56.9992	-0.91631
0.95079	-29.8623						57.0505	-0.90105
0.95129	-29.8823						57.0808	-0.89402
0.9518	-29.9025						57.111	-0.88071
0.9523	-29.9229						57.1413	-0.87494
0.95281	-29.9424						57.1715	-0.86449
0.95366	-29.976						57.2233	-0.8522
0.95416	-29.9964						57.2536	-0.84183
0.95467	-30.0152						57.2838	-0.83428
0.95517	-30.0354						57.3141	-0.82273
0.95568	-30.0535						57.3443	-0.81608
0.95653	-30.0884						57.3961	-0.8011
0.95704	-30.1086						57.4263	-0.79117
0.95754	-30.1286						57.4566	-0.78182
0.95804	-30.1476						57.4868	-0.7751
0.95855	-30.1688						57.5171	-0.76224
0.9594	-30.2014						57.5684	-0.74793
0.95991	-30.2213						57.5986	-0.73671
0.96041	-30.2403						57.6289	-0.72643
0.96092	-30.2607						57.6591	-0.7206
0.96142	-30.2799						57.6893	-0.7102
0.96228	-30.3141						57.7407	-0.69552
0.96278	-30.3332						57.7709	-0.68574
0.96328	-30.3535						57.8012	-0.67808
0.96379	-30.3723						57.8314	-0.66385
0.96429	-30.3922						57.8617	-0.6563
0.96515	-30.4263						57.9134	-0.64095
0.96565	-30.4456						57.9437	-0.63353
0.96616	-30.466						57.9739	-0.62286
0.96666	-30.4859						58.0042	-0.61835
0.96716	-30.506						58.0344	-0.60586
0.96802	-30.5393						58.0857	-0.59149
0.96852	-30.5597						58.116	-0.58116
0.96903	-30.5789						58.1462	-0.57394
0.96953	-30.5991						58.1765	-0.56299
0.97004	-30.6188						58.2067	-0.55184
0.9709	-30.6535						58.258	-0.538
0.9714	-30.6717						58.2883	-0.52642
0.97191	-30.6921						58.3185	-0.51898
0.97241	-30.7104						58.3488	-0.5056
0.97292	-30.7313						58.379	-0.5026
0.97378	-30.7632						58.4303	-0.48389
0.97428	-30.7837						58.4606	-0.48024
0.97479	-30.8029						58.4908	-0.46749
0.97529	-30.8228						58.5211	-0.4608
0.9758	-30.8418						58.5513	-0.44486
0.97665	-30.8748						58.6026	-0.4363
0.97715	-30.8945						58.6329	-0.4249
0.97766	-30.9143						58.6632	-0.41648
0.97816	-30.9338						58.6934	-0.4039
0.97867	-30.9531						58.7237	-0.39926
0.97952	-30.987						58.775	-0.37473
0.98003	-31.0069						58.8052	-0.37153
0.98053	-31.0267						58.8355	-0.36058
0.98104	-31.0457						58.8657	-0.35273
0.98154	-31.0672						58.896	-0.34445
0.9824	-31.1003						58.9473	-0.33071
0.98291	-31.121						58.9775	-0.32313
0.98341	-31.14						59.0078	-0.31024
0.98391	-31.1611						59.0381	-0.30107
0.98442	-31.1797						59.0683	-0.28865
0.98527	-31.2132						59.1201	-0.27853
0.98578	-31.2326						59.1503	-0.26489
0.98628	-31.2527						59.1806	-0.25944
0.98679	-31.272						59.2108	-0.2484
0.98729	-31.2928						59.2411	-0.24328
0.98815	-31.3244						59.2928	-0.22233
0.98865	-31.3447						59.3231	-0.21522
0.98915	-31.364						59.3533	-0.20151
0.98966	-31.3841						59.3836	-0.19838
0.99016	-31.4032						59.4138	-0.18598
0.99102	-31.4363						59.4652	-0.17093
0.99152	-31.4559						59.4954	-0.15928
0.99203	-31.4752						59.5256	-0.15244
0.99253	-31.4953						59.5559	-0.14177
0.99303	-31.5148						59.5861	-0.13679
0.99389	-31.5487						59.6375	-0.11753
0.99439	-31.5673						59.6677	-0.10959
0.9949	-31.5879						59.698	-0.10144
0.9954	-31.6048						59.7282	-0.09167
0.99591	-31.6256						59.7585	-0.08411
0.99676	-31.6575						59.8102	-0.06371
0.99726	-31.6788						59.8405	-0.05798
0.99777	-31.6962						59.8707	-0.04398
0.99827	-31.7177						59.901	-0.03925
0.99878	-31.7352						59.9312	-0.02873
0.99963	-31.7698						59.9825	-0.01303
1.00014	-31.7887						60.0128	-5.21078e-15
1.00064	-31.8097						60.043	0.00729
1.00115	-31.8283						60.0733	0.01889
1.00165	-31.8492						60.1035	0.02892
1.00251	-31.8824						60.1548	0.04504
1.00302	-31.9018						60.1851	0.05235
1.00352	-31.9213						60.2154	0.06407
1.00403	-31.9404						60.2456	0.07032
1.00453	-31.9609						60.2759	0.08061
1.00539	-31.9938						60.3272	0.09615
1.0059	-32.0157						60.3574	0.10413
1.0064	-32.0336						60.3877	0.11502
1.00691	-32.0538						60.4179	0.12091
1.00741	-32.0713						60.4482	0.13161
1.00826	-32.1069						60.4995	0.14638
1.00877	-32.1236						60.5297	0.16022
1.00927	-32.146						60.56	0.16256
1.00978	-32.1631						60.5902	0.17896
1.01028	-32.1851						60.6205	0.18525
1.01114	-32.216						60.6718	0.20469
1.01164	-32.2369						60.702	0.21015
1.01215	-32.255						60.7323	0.22304
1.01265	-32.2748						60.7625	0.22773
1.01315	-32.2926						60.7928	0.24103
1.01402	-32.327						60.8441	0.25249
1.01452	-32.3461						60.8743	0.26614
1.01502	-32.3654						60.9046	0.2732
1.01553	-32.3852						60.9348	0.28731
1.01603	-32.404						60.9651	0.29434
1.01689	-32.4383						61.0169	0.30996
1.01739	-32.4566						61.0471	0.31884
1.0179	-32.4783						61.0774	0.32877
1.0184	-32.4962						61.1076	0.34153
1.0189	-32.518						61.1379	0.34675
1.01976	-32.5474						61.1896	0.36761
1.02026	-32.5698						61.2199	0.37168
1.02077	-32.5871						61.2501	0.38621
1.02127	-32.6085						61.2804	0.39403
1.02178	-32.626						61.3106	0.4137
1.02263	-32.6596						61.3619	0.42141
1.02314	-32.678						61.3922	0.43632
1.02364	-32.6982						61.4224	0.43889
1.02414	-32.716						61.4527	0.45184
1.02465	-32.7364						61.4829	0.4542
1.0255	-32.7683						61.5343	0.47665
1.02601	-32.7869						61.5645	0.47915
1.02651	-32.8062						61.5947	0.49477
1.02702	-32.8257						61.625	0.50054
1.02752	-32.8461						61.6553	0.51347
1.02838	-32.878						61.707	0.53208
1.02888	-32.8994						61.7373	0.54073
1.02938	-32.9175						61.7675	0.55011
1.02989	-32.9392						61.7978	0.55596
1.03039	-32.9563						61.828	0.57084
1.03125	-32.9916						61.8793	0.5813
1.03175	-33.0082						61.9096	0.60117
1.03226	-33.0307						61.9398	0.60339
1.03276	-33.0477						61.9701	0.61768
1.03326	-33.0697						62.0003	0.62087
1.03413	-33.0998						62.0516	0.64355
1.03463	-33.1205						62.0819	0.64254
1.03514	-33.138						62.1121	0.66167
1.03564	-33.1597						62.1424	0.66425
1.03614	-33.1773						62.1726	0.67818
1.03701	-33.2114						62.224	0.68741
1.03751	-33.2311						62.2542	0.70478
1.03802	-33.2491						62.2845	0.70896
1.03852	-33.2677						62.3147	0.72176
1.03902	-33.2859						62.345	0.72938
1.03988	-33.3206						62.3963	0.75127
1.04038	-33.3382						62.4265	0.75842
1.04089	-33.3604						62.4568	0.76524
1.04139	-33.3761						62.487	0.77501
1.0419	-33.3979						62.5173	0.78703
1.04275	-33.4276						62.5686	0.80505
1.04326	-33.4502						62.5988	0.8095
1.04376	-33.4661						62.6291	0.82544
1.04426	-33.4892						62.6594	0.82859
1.04477	-33.5054						62.6896	0.84298
1.04563	-33.542						62.7409	0.85473
1.04613	-33.5581						62.7712	0.86838
1.04664	-33.5799						62.8014	0.87019
1.04714	-33.5965						62.8317	0.88816
1.04765	-33.6183						62.8619	0.89274
1.0485	-33.6497						62.9137	0.91818
1.04901	-33.6695						62.9439	0.92127
1.04951	-33.6886						62.9742	0.93834
1.05002	-33.7077						63.0044	0.94226
1.05052	-33.7279						63.0347	0.95451
1.05137	-33.7582						63.0864	0.96911
1.05188	-33.78						63.1167	0.9807
1.05238	-33.7973						63.1469	0.98984
1.05289	-33.8194						63.1772	0.99774
1.05339	-33.8359						63.2074	1.00894
1.05425	-33.8712						63.2587	1.02051
1.05475	-33.8869						63.289	1.03654
1.05525	-33.9091						63.3192	1.03732
1.05576	-33.9256						63.3495	1.06018
1.05626	-33.9481						63.3797	1.05846
1.05712	-33.9766						63.431	1.08646
1.05762	-33.9991						63.4613	1.08975
1.05813	-34.0155						63.4915	1.10533
1.05863	-34.0373						63.5218	1.10326
1.05914	-34.0549						63.552	1.12261
1.05999	-34.0883						63.6038	1.1321
1.06049	-34.1068						63.6341	1.14784
1.061	-34.1263						63.6643	1.15003
1.0615	-34.1452						63.6945	1.16474
1.06201	-34.1645						63.7248	1.16881
1.06286	-34.1974						63.7761	1.18927
1.06337	-34.2149						63.8063	1.19794
1.06387	-34.2367						63.8366	1.20946
1.06438	-34.2532						63.8669	1.22045
1.06488	-34.2749						63.8971	1.22702
1.06574	-34.3047						63.9484	1.2547
1.06625	-34.3266						63.9787	1.25353
1.06675	-34.3418						64.0089	1.27028
1.06725	-34.3629						64.0392	1.2709
1.06776	-34.3787						64.0694	1.29197
1.06862	-34.4148						64.1207	1.29579
1.06913	-34.431						64.151	1.31761
1.06963	-34.4521						64.1812	1.31933
1.07013	-34.4692						64.2115	1.33805
1.07064	-34.4905						64.2417	1.3359
1.07149	-34.5219						64.293	1.36647
1.072	-34.541						64.3233	1.36394
1.0725	-34.5595						64.3535	1.3815
1.07301	-34.5787						64.3838	1.38705
1.07351	-34.5982						64.414	1.40576
1.07437	-34.6295						64.4654	1.41815
1.07487	-34.6515						64.4956	1.42828
1.07537	-34.6673						64.5258	1.43523
1.07588	-34.6893						64.5561	1.44686
1.07638	-34.7062						64.5863	1.45593
1.07724	-34.7427						64.6376	1.46569
1.07775	-34.7582						64.6679	1.48627
1.07825	-34.7796						64.6981	1.4874
1.07876	-34.7941						64.7284	1.50262
1.07926	-34.8165						64.7587	1.50655
1.08012	-34.8465						64.8104	1.53088
1.08062	-34.8687						64.8407	1.52682
1.08113	-34.8847						64.8709	1.54999
1.08163	-34.9068						64.9012	1.55049
1.08213	-34.9228						64.9314	1.57292
1.08299	-34.9559						64.9832	1.57719
1.08349	-34.9746						65.0134	1.59699
1.084	-34.9946						65.0437	1.59607
1.0845	-35.0134						65.074	1.61426
1.08501	-35.0333						65.1042	1.6203
1.08586	-35.0654						65.1555	1.64262
1.08637	-35.0819						65.1858	1.65276
1.08687	-35.1041						65.216	1.66089
1.08737	-35.1203						65.2463	1.66903
1.08788	-35.1422						65.2765	1.6795
1.08873	-35.1714						65.3278	1.69954
1.08924	-35.1943						65.3581	1.70069
1.08974	-35.2083						65.3883	1.72029
1.09025	-35.2305						65.4186	1.71967
1.09075	-35.2452						65.4488	1.74396
1.09161	-35.2812						65.5006	1.75252
1.09211	-35.2964						65.5308	1.77538
1.09261	-35.3191						65.5611	1.76903
1.09312	-35.3343						65.5913	1.79263
1.09362	-35.3561						65.6216	1.78969
1.09448	-35.3864						65.6729	1.81572
1.09498	-35.4064						65.7031	1.81586
1.09549	-35.4241						65.7334	1.83882
1.09599	-35.4442						65.7636	1.84023
1.09649	-35.4633						65.7939	1.85897
1.09736	-35.4962						65.8452	1.86965
1.09786	-35.5155						65.8754	1.87854
1.09837	-35.5328						65.9057	1.88918
1.09887	-35.5534						65.9359	1.89913
1.09937	-35.5696						65.9662	1.90689
1.10024	-35.605						66.0175	1.92313
1.10074	-35.6191						66.0477	1.94204
1.10125	-35.642						66.078	1.93945
1.10175	-35.6567						66.1082	1.96344
1.10225	-35.6804						66.1385	1.9627
1.10311	-35.708						66.1898	1.99309
1.10361	-35.73						66.22	1.99217
1.10412	-35.7453						66.2503	2.01703
1.10462	-35.7665						66.2805	2.00767
1.10513	-35.7832						66.3108	2.03562
1.10598	-35.8176						66.3621	2.0326
1.10649	-35.8352						66.3923	2.05596
1.10699	-35.8547						66.4226	2.05438
1.10749	-35.8741						66.4528	2.07891
1.108	-35.8923						66.4831	2.07909
1.10886	-35.9265						66.5344	2.10449
1.10937	-35.943						66.5647	2.11073
1.10987	-35.9647						66.5949	2.12673
1.11037	-35.9805						66.6252	2.13107
1.11088	-36.0026						66.6554	2.14235
1.11173	-36.0306						66.7072	2.16212
1.11224	-36.0532						66.7374	2.16266
1.11274	-36.0682						66.7677	2.17947
1.11325	-36.0906						66.7979	2.17702
1.11375	-36.1052						66.8282	2.20485
1.11461	-36.1402						66.8799	2.20308
1.11511	-36.1555						66.9102	2.23218
1.11561	-36.1776						66.9404	2.22864
1.11612	-36.1935						66.9707	2.25515
1.11662	-36.2153						67.0009	2.24746
1.11748	-36.2447						67.0522	2.28379
1.11798	-36.2635						67.0825	2.27585
1.11849	-36.2816						67.1127	2.29845
1.11899	-36.3005						67.143	2.29611
1.11949	-36.3187						67.1733	2.31985
1.12035	-36.3494						67.2246	2.33052
1.12085	-36.3705						67.2548	2.344
1.12136	-36.3865						67.2851	2.35207
1.12186	-36.4073						67.3153	2.36635
1.12237	-36.4229						67.3456	2.37734
1.12322	-36.4584						67.3974	2.3856
1.12373	-36.4734						67.4276	2.40915
1.12423	-36.4952						67.4579	2.40172
1.12473	-36.5107						67.4881	2.42385
1.12524	-36.5329						67.5183	2.41903
1.12609	-36.5609						67.5697	2.45753
1.1266	-36.5836						67.5999	2.449
1.1271	-36.5979						67.6302	2.47549
1.12761	-36.6201						67.6604	2.47041
1.12811	-36.6355						67.6907	2.50253
1.12897	-36.6689						67.742	2.49674
1.12948	-36.6865						67.7722	2.52173
1.12998	-36.7064						67.8025	2.51522
1.13049	-36.7244						67.8327	2.54015
1.13099	-36.7441						67.863	2.53529
1.13185	-36.7766						67.9143	2.5629
1.13236	-36.793						67.9446	2.5707
1.13286	-36.8134						67.9748	2.58238
1.13336	-36.8292						68.0051	2.59255
1.13387	-36.8508						68.0353	2.60159
1.13472	-36.8792						68.0866	2.62464
1.13523	-36.9018						68.1169	2.62605
1.13573	-36.9161						68.1471	2.65082
1.13624	-36.9387						68.1774	2.64803
1.13674	-36.9532						68.2076	2.67152
1.1376	-36.9898						68.2589	2.67332
1.1381	-37.0052						68.2892	2.70003
1.1386	-37.0268						68.3194	2.68755
1.13911	-37.0421						68.3497	2.71712
1.13961	-37.0633						68.3799	2.70943
1.14048	-37.0922						68.4312	2.74743
1.14098	-37.1109						68.4615	2.74022
1.14148	-37.1289						68.4917	2.76596
1.14199	-37.1477						68.522	2.75782
1.14249	-37.1677						68.5522	2.78528
1.14335	-37.1966						68.604	2.79287
1.14385	-37.2175						68.6343	2.80851
1.14436	-37.2336						68.6645	2.81732
1.14486	-37.2556						68.6948	2.8275
1.14536	-37.2706						68.725	2.8383
1.14622	-37.3051						68.7768	2.84917
1.14672	-37.3205						68.8071	2.87301
1.14723	-37.3432						68.8373	2.86666
1.14773	-37.357						68.8675	2.89458
[truncated: 82,021 more rows]
