# Supplementary material for: Fatigue-free artificial ionic skin toughened by self-healable elastic nanomesh
Source: Nat Commun. 2022 Jul 29;13:4411. doi: 10.1038/s41467-022-32140-3 (PMC9338060; doi:10.1038/s41467-022-32140-3)
Supplement: Supplementary file 7 — Source Data [file 41467_2022_32140_MOESM7_ESM.zip › Supplementary Figures/Source data Supplementary Fig. 40.xlsx]

## Sheet: Supplementary Fig. 40
Time (s)	△R/R0 (%)
0	0.0273
0.0884	-0.07267
0.1768	-0.16803
0.26521	-0.25877
0.35361	-0.34489
0.44201	-0.42641
0.53041	-0.51218
0.61881	-0.58073
0.70721	-0.64026
0.79562	-0.69347
0.88402	-0.74732
0.97242	-0.78997
1.06082	-0.81967
1.14922	-0.84537
1.23762	-0.8792
1.32603	-0.92832
1.41443	-0.97998
1.50283	-1.03235
1.59123	-1.08594
1.67963	-1.13953
1.76803	-1.19265
1.85644	-1.23774
1.94484	-1.27179
2.03324	-1.30572
2.12164	-1.34277
2.21004	-1.37831
2.29844	-1.41421
2.38685	-1.45437
2.47525	-1.50547
2.56365	-1.56316
2.65205	-1.62391
2.74045	-1.67802
2.82885	-1.72378
2.91726	-1.76336
3.00566	-1.79027
3.09406	-1.80259
3.18246	-1.81128
3.27086	-1.82095
3.35926	-1.83579
3.44767	-1.85331
3.53607	-1.88094
3.62447	-1.91515
3.71287	-1.95579
3.80127	-1.99663
3.88967	-2.03238
3.97808	-2.05774
4.06648	-2.07173
4.15488	-2.07885
4.24328	-2.08283
4.33168	-2.09206
4.42008	-2.11336
4.50849	-2.14282
4.59689	-2.17608
4.68529	-2.21913
4.77369	-2.26829
4.86209	-2.31482
4.9505	-2.34931
5.0389	-2.36976
5.1273	-2.38011
5.2157	-2.38661
5.3041	-2.39399
5.3925	-2.40197
5.48091	-2.41144
5.56931	-2.4354
5.65771	-2.46703
5.74611	-2.49635
5.83451	-2.51086
5.92291	-2.50235
6.01132	-2.47513
6.09972	-2.43538
6.18812	-2.38799
6.27652	-2.33698
6.36492	-2.28936
6.45332	-2.25025
6.54173	-2.21576
6.63013	-2.18075
6.71853	-2.14466
6.80693	-2.10722
6.89533	-2.07059
6.98373	-2.03657
7.07214	-2.0054
7.16054	-1.9772
7.24894	-1.95326
7.33734	-1.93103
7.42574	-1.90716
7.51414	-1.87971
7.60255	-1.84745
7.69095	-1.8122
7.77935	-1.7761
7.86775	-1.73953
7.95615	-1.70053
8.04455	-1.66184
8.13296	-1.62657
8.22136	-1.597
8.30976	-1.57085
8.39816	-1.54678
8.48656	-1.52122
8.57496	-1.49518
8.66337	-1.4702
8.75177	-1.44537
8.84017	-1.41884
8.92857	-1.39322
9.01697	-1.3693
9.10537	-1.34793
9.19378	-1.32903
9.28218	-1.31211
9.37058	-1.29373
9.45898	-1.27547
9.54738	-1.2559
9.63579	-1.23285
9.72419	-1.20567
9.81259	-1.17496
9.90099	-1.14294
9.98939	-1.10782
10.0778	-1.07474
10.1662	-1.04454
10.2546	-1.01566
10.343	-0.99127
10.4314	-0.9696
10.5198	-0.94899
10.6082	-0.9295
10.6966	-0.91078
10.785	-0.89319
10.8734	-0.87493
10.9618	-0.85983
11.0502	-0.84604
11.1386	-0.83242
11.227	-0.8206
11.3154	-0.81098
11.4038	-0.80107
11.4922	-0.79154
11.5806	-0.7814
11.669	-0.77081
11.7574	-0.75833
11.8458	-0.74418
11.9342	-0.72956
12.0226	-0.7105
12.111	-0.68781
12.1994	-0.66398
12.2878	-0.64009
12.3762	-0.61633
12.4646	-0.59297
12.553	-0.57285
12.6414	-0.55596
12.7298	-0.54262
12.8183	-0.53332
12.9067	-0.52428
12.9951	-0.51369
13.0834	-0.50223
13.1718	-0.4883
13.2602	-0.47082
13.3487	-0.44959
13.4371	-0.42701
13.5255	-0.40564
13.6139	-0.3854
13.7023	-0.36852
13.7907	-0.35676
13.8791	-0.34718
13.9675	-0.33913
14.0559	-0.33235
14.1443	-0.32524
14.2327	-0.31626
14.3211	-0.30689
14.4095	-0.29715
14.4979	-0.28502
14.5863	-0.27291
14.6747	-0.26064
14.7631	-0.24728
14.8515	-0.23338
14.9399	-0.21821
15.0283	-0.20109
15.1167	-0.184
15.2051	-0.1685
15.2935	-0.15307
15.3819	-0.13504
15.4703	-0.11651
15.5587	-0.0986
15.6471	-0.08294
15.7355	-0.06729
15.8239	-0.04816
15.9123	-0.02838
16.0007	-0.00685
16.0891	0.01332
16.1775	0.02559
16.2659	0.02432
16.3543	-0.00569
16.4427	-0.06089
16.5311	-0.1393
16.6195	-0.22956
16.7079	-0.32337
16.7963	-0.41788
16.8847	-0.50207
16.9731	-0.57525
17.0615	-0.64143
17.1499	-0.70572
17.2383	-0.77629
17.3267	-0.84714
17.4151	-0.91903
17.5035	-0.98762
17.5919	-1.052
17.6803	-1.1107
17.7687	-1.15918
17.8571	-1.19833
17.9455	-1.22979
18.034	-1.25722
18.1224	-1.28482
18.2108	-1.31411
18.2992	-1.34548
18.3876	-1.38221
18.476	-1.4237
18.5644	-1.46623
18.6528	-1.50669
18.7412	-1.54333
18.8296	-1.5758
18.918	-1.60571
19.0064	-1.63493
19.0948	-1.66174
19.1832	-1.68891
19.2716	-1.72078
19.36	-1.75663
19.4484	-1.79454
19.5368	-1.83289
19.6252	-1.86887
19.7136	-1.90153
19.802	-1.93095
19.8904	-1.9565
19.9788	-1.97709
20.0672	-1.99476
20.1556	-2.00997
20.244	-2.02384
20.3324	-2.039
20.4208	-2.05761
20.5092	-2.08057
20.5976	-2.10872
20.686	-2.13819
20.7744	-2.16888
20.8628	-2.19768
20.9512	-2.22703
21.0396	-2.26184
21.128	-2.30166
21.2164	-2.3407
21.3048	-2.37665
21.3932	-2.41945
21.4816	-2.47107
21.57	-2.52268
21.6584	-2.56315
21.7468	-2.58397
21.8352	-2.58637
21.9236	-2.57223
22.012	-2.53819
22.1004	-2.48424
22.1888	-2.4177
22.2772	-2.35349
22.3656	-2.29856
22.454	-2.25071
22.5424	-2.20179
22.6308	-2.15447
22.7192	-2.10798
22.8076	-2.06141
22.896	-2.01736
22.9844	-1.97673
23.0728	-1.93752
23.1612	-1.89773
23.2496	-1.8613
23.338	-1.82541
23.4264	-1.78996
23.5148	-1.75667
23.6032	-1.72555
23.6916	-1.6961
23.7801	-1.66659
23.8685	-1.6375
23.9569	-1.60585
24.0453	-1.57117
24.1337	-1.5361
24.2221	-1.49986
24.3105	-1.46836
24.3989	-1.43918
24.4873	-1.41216
24.5757	-1.38681
24.6641	-1.3615
24.7525	-1.34023
24.8409	-1.3195
24.9293	-1.29838
25.0177	-1.27696
25.1061	-1.25488
25.1945	-1.2311
25.2829	-1.20242
25.3713	-1.1689
25.4597	-1.13555
25.5481	-1.10313
25.6365	-1.07309
25.7249	-1.04458
25.8133	-1.01899
25.9017	-0.99679
25.9901	-0.97682
26.0785	-0.95423
26.1669	-0.92779
26.2553	-0.89865
26.3437	-0.8691
26.4321	-0.83182
26.5205	-0.79655
26.6089	-0.76382
26.6973	-0.73686
26.7857	-0.71508
26.8741	-0.69852
26.9625	-0.68524
27.0509	-0.67249
27.1393	-0.661
27.2277	-0.64539
27.3161	-0.62171
27.4045	-0.60056
27.4929	-0.57554
27.5813	-0.55037
27.6697	-0.52148
27.7581	-0.49109
27.8465	-0.46282
27.9349	-0.43843
28.0233	-0.41943
28.1117	-0.40106
28.2001	-0.38217
28.2885	-0.36535
28.3769	-0.34782
28.4654	-0.33304
28.5538	-0.31681
28.6422	-0.29858
28.7306	-0.27619
28.819	-0.25479
28.9074	-0.23454
28.9958	-0.21277
29.0842	-0.18904
29.1726	-0.16622
29.261	-0.14612
29.3494	-0.13212
29.4378	-0.12272
29.5262	-0.1147
29.6146	-0.10399
29.703	-0.09516
29.7914	-0.08515
29.8798	-0.07326
29.9682	-0.05875
30.0566	-0.04101
30.145	-0.02041
30.2334	-0.00491
30.3218	-0.00474
30.4102	-0.0297
30.4986	-0.06829
30.587	-0.12447
30.6754	-0.19045
30.7638	-0.26311
30.8522	-0.3355
30.9406	-0.40183
31.029	-0.45945
31.1174	-0.51324
31.2058	-0.57111
31.2942	-0.63569
31.3826	-0.69558
31.471	-0.75437
31.5594	-0.80755
31.6478	-0.85558
31.7362	-0.89829
31.8246	-0.93789
31.913	-0.97606
32.0014	-1.01434
32.0898	-1.05752
32.1782	-1.10499
32.2666	-1.15448
32.355	-1.2022
32.4434	-1.25616
32.5318	-1.31101
32.6202	-1.36203
32.7086	-1.4082
32.797	-1.44712
32.8854	-1.48553
32.9738	-1.52181
33.0622	-1.55491
33.1506	-1.58322
33.239	-1.60878
33.3274	-1.64007
33.4158	-1.66991
33.5042	-1.70202
33.5926	-1.73901
33.681	-1.77975
33.7694	-1.82614
33.8578	-1.87079
33.9462	-1.90973
34.0346	-1.93869
34.1231	-1.95683
34.2115	-1.96891
34.2999	-1.98026
34.3883	-2.00417
34.4767	-2.0365
34.5651	-2.08097
34.6535	-2.13437
34.7419	-2.18779
34.8303	-2.23377
34.9187	-2.26969
35.0071	-2.29951
35.0955	-2.32551
35.1839	-2.35032
35.2723	-2.37843
35.3607	-2.40644
35.4491	-2.44077
35.5375	-2.48601
35.6259	-2.52496
35.7143	-2.54552
35.8027	-2.54171
35.8911	-2.51941
35.9795	-2.47434
36.0679	-2.41153
36.1563	-2.33638
36.2447	-2.25816
36.3331	-2.18902
36.4215	-2.13918
36.5099	-2.09758
36.5983	-2.06105
36.6867	-2.02757
36.7751	-1.99491
36.8635	-1.95567
36.9519	-1.9122
37.0403	-1.86358
37.1287	-1.81296
37.2171	-1.76437
37.3055	-1.72003
37.3939	-1.6833
37.4823	-1.65569
37.5707	-1.63486
37.6591	-1.61557
37.7475	-1.59383
37.8359	-1.56686
37.9243	-1.53368
38.0127	-1.49135
38.1011	-1.44554
38.1895	-1.40184
38.2779	-1.36075
38.3663	-1.32396
38.4547	-1.28989
38.5431	-1.25866
38.6315	-1.22828
38.7199	-1.19789
38.8083	-1.16729
38.8967	-1.13719
38.9851	-1.11216
39.0735	-1.08934
39.1619	-1.06565
39.2503	-1.0394
39.3388	-1.00779
39.4272	-0.97519
39.5156	-0.94436
39.604	-0.91645
39.6924	-0.88552
39.7808	-0.85453
39.8692	-0.82484
39.9576	-0.79425
40.046	-0.76461
40.1344	-0.73292
40.2228	-0.70392
40.3112	-0.679
40.3996	-0.65911
40.488	-0.64074
40.5764	-0.61781
40.6648	-0.59366
40.7532	-0.573
40.8416	-0.55208
40.93	-0.53206
41.0184	-0.51205
41.1068	-0.49519
41.1952	-0.47711
41.2836	-0.4601
41.372	-0.44195
41.4604	-0.42246
41.5488	-0.40259
41.6372	-0.38319
41.7256	-0.36106
41.814	-0.33695
41.9024	-0.31174
41.9908	-0.28629
42.0792	-0.26096
42.1676	-0.23973
42.256	-0.22292
42.3444	-0.21053
42.4328	-0.1953
42.5212	-0.17514
42.6096	-0.1525
42.698	-0.12558
42.7864	-0.09346
42.8748	-0.05814
42.9632	-0.0253
43.0516	-0.00211
43.14	0.00402
43.2284	-0.0123
43.3168	-0.04693
43.4052	-0.10067
43.4936	-0.16944
43.582	-0.24919
43.6704	-0.32994
43.7588	-0.40523
43.8472	-0.47216
43.9356	-0.52951
44.0241	-0.57828
44.1125	-0.62041
44.2009	-0.65842
44.2893	-0.69537
44.3777	-0.73773
44.4661	-0.78876
44.5545	-0.84848
44.6429	-0.91867
44.7313	-0.98818
44.8197	-1.05157
44.9081	-1.10495
44.9965	-1.1451
45.0849	-1.17523
45.1733	-1.20144
45.2617	-1.23277
45.3501	-1.27156
45.4385	-1.32287
45.5269	-1.38538
45.6153	-1.45095
45.7037	-1.5242
45.7921	-1.59572
45.8805	-1.65731
45.9689	-1.70879
46.0573	-1.74652
46.1457	-1.77453
46.2341	-1.79271
46.3225	-1.80255
46.4109	-1.80511
46.4993	-1.80998
46.5877	-1.82695
46.6761	-1.84772
46.7645	-1.87677
46.8529	-1.90963
46.9413	-1.94145
47.0297	-1.98085
47.1181	-2.02198
47.2065	-2.06552
47.2949	-2.10702
47.3833	-2.15289
47.4717	-2.2031
47.5601	-2.24811
47.6485	-2.28949
47.7369	-2.31813
47.8253	-2.33714
47.9137	-2.35196
48.0021	-2.35936
48.0905	-2.36586
48.1789	-2.37264
48.2673	-2.3846
48.3557	-2.40032
48.4441	-2.42445
48.5325	-2.46107
48.6209	-2.51007
48.7093	-2.55411
48.7977	-2.58212
48.8861	-2.58374
48.9745	-2.55887
49.0629	-2.50901
49.1513	-2.44146
49.2398	-2.35899
49.3282	-2.27356
49.4166	-2.1973
49.505	-2.13771
49.5934	-2.08079
49.6818	-2.03123
49.7702	-1.98793
49.8586	-1.94783
49.947	-1.91226
50.0354	-1.87669
50.1238	-1.83569
50.2122	-1.79009
50.3006	-1.7442
50.389	-1.69645
50.4774	-1.64725
50.5658	-1.60449
50.6542	-1.56884
50.7426	-1.53815
50.831	-1.51346
50.9194	-1.48908
51.0078	-1.46558
51.0962	-1.44278
51.1846	-1.4186
51.273	-1.38706
51.3614	-1.35136
51.4498	-1.31277
51.5382	-1.27463
51.6266	-1.241
51.715	-1.21114
51.8034	-1.18403
51.8918	-1.16016
51.9802	-1.14208
52.0686	-1.12943
52.157	-1.11727
52.2454	-1.10324
52.3338	-1.08617
52.4222	-1.06364
52.5106	-1.03763
52.599	-1.00797
52.6874	-0.97631
52.7758	-0.94388
52.8642	-0.9124
52.9526	-0.88613
53.041	-0.8643
53.1294	-0.84161
53.2178	-0.82112
53.3062	-0.7988
53.3946	-0.77719
53.483	-0.75616
53.5714	-0.73462
53.6598	-0.71246
53.7482	-0.68968
53.8366	-0.66942
53.925	-0.6513
54.0134	-0.63107
54.1018	-0.61098
54.1902	-0.5848
54.2786	-0.55311
54.367	-0.52084
54.4554	-0.48722
54.5438	-0.45244
54.6322	-0.42018
54.7206	-0.39129
54.809	-0.36816
54.8974	-0.34856
54.9859	-0.33031
55.0743	-0.30829
55.1627	-0.28752
55.2511	-0.26619
55.3395	-0.24205
55.4279	-0.21546
55.5163	-0.19098
55.6047	-0.16373
55.6931	-0.1356
55.7815	-0.10446
55.8699	-0.07184
55.9583	-0.0402
56.0467	-0.01713
56.1351	0.0039
56.2235	0.02172
56.3119	0.02561
56.4003	0.0137
56.4887	-0.01428
56.5771	-0.06216
56.6655	-0.13208
56.7539	-0.22314
56.8423	-0.32667
56.9307	-0.43599
57.0191	-0.54059
57.1075	-0.63477
57.1959	-0.72197
57.2843	-0.79526
57.3727	-0.85894
57.4611	-0.91726
57.5495	-0.97378
57.6379	-1.0293
57.7263	-1.0811
57.8147	-1.12984
57.9031	-1.17844
57.9915	-1.22556
58.0799	-1.2714
58.1683	-1.31492
58.2567	-1.35928
58.3451	-1.40413
58.4335	-1.44769
58.5219	-1.49103
58.6103	-1.53289
58.6987	-1.57374
58.7871	-1.61322
58.8755	-1.65133
58.9639	-1.687
59.0523	-1.72098
59.1407	-1.75481
59.2291	-1.78572
59.3175	-1.81368
59.4059	-1.8382
59.4943	-1.8603
59.5827	-1.8824
59.6711	-1.90389
59.7595	-1.92662
59.8479	-1.94946
59.9363	-1.97472
60.0247	-2.00308
60.1131	-2.03262
60.2016	-2.06463
60.29	-2.09504
60.3784	-2.12327
60.4668	-2.14687
60.5552	-2.16499
60.6436	-2.17938
60.732	-2.19067
60.8204	-2.2026
60.9088	-2.21599
60.9972	-2.2323
61.0856	-2.25266
61.174	-2.27398
61.2624	-2.29482
61.3508	-2.31306
61.4392	-2.3295
61.5276	-2.34577
61.616	-2.3623
61.7044	-2.38013
61.7928	-2.40035
61.8812	-2.425
61.9696	-2.45888
62.058	-2.49616
62.1464	-2.52141
62.2348	-2.53017
62.3232	-2.52034
62.4116	-2.49313
62.5	-2.45008
62.5884	-2.39466
62.6768	-2.33608
62.7652	-2.2807
62.8536	-2.23658
62.942	-2.20039
63.0304	-2.16482
63.1188	-2.13247
63.2072	-2.10381
63.2956	-2.07768
63.384	-2.05254
63.4724	-2.02646
63.5608	-1.99944
63.6492	-1.96866
63.7376	-1.93561
63.826	-1.90392
63.9144	-1.87494
64.0028	-1.84744
64.0912	-1.81905
64.1796	-1.78954
64.268	-1.75898
64.3564	-1.72792
64.4448	-1.69588
64.5332	-1.66081
64.6216	-1.62484
64.71	-1.58928
64.7984	-1.54927
64.8868	-1.50476
64.9753	-1.45783
65.0636	-1.41461
65.1521	-1.37739
65.2404	-1.34802
65.3289	-1.32418
65.4173	-1.30267
65.5057	-1.28179
65.5941	-1.25947
65.6825	-1.23293
65.7709	-1.2025
65.8593	-1.16921
65.9477	-1.13457
66.0361	-1.1005
66.1245	-1.06632
66.2129	-1.03434
66.3013	-1.00257
66.3897	-0.97488
66.4781	-0.94943
66.5665	-0.92695
66.6549	-0.90334
66.7433	-0.87695
66.8317	-0.84756
66.9201	-0.81792
67.0085	-0.78806
67.0969	-0.76132
67.1853	-0.73587
67.2737	-0.7146
67.3621	-0.69434
67.4505	-0.67849
67.5389	-0.66476
67.6273	-0.65324
67.7157	-0.639
67.8041	-0.6222
67.8925	-0.60301
67.9809	-0.58229
68.0693	-0.5602
68.1577	-0.53857
68.2461	-0.51688
68.3345	-0.49649
68.4229	-0.47774
68.5113	-0.46259
68.5997	-0.447
68.6881	-0.43264
68.7765	-0.42092
68.8649	-0.41214
68.9533	-0.40532
69.0417	-0.39938
69.1301	-0.39161
69.2185	-0.38265
69.3069	-0.37319
69.3953	-0.36416
69.4837	-0.35591
69.5721	-0.34631
69.6605	-0.33556
69.7489	-0.32358
69.8373	-0.31061
69.9257	-0.29867
70.0141	-0.28719
70.1025	-0.27406
70.191	-0.25899
70.2793	-0.24255
70.3678	-0.22492
70.4561	-0.20595
70.5446	-0.18777
70.633	-0.17058
70.7214	-0.15619
70.8098	-0.14254
70.8982	-0.1288
70.9866	-0.11554
71.075	-0.10257
71.1634	-0.08813
71.2518	-0.07303
71.3402	-0.0592
71.4286	-0.0463
71.517	-0.0314
71.6054	-0.01359
71.6938	0.00351
71.7822	0.00837
71.8706	-0.00912
71.959	-0.05357
72.0474	-0.12167
72.1358	-0.20813
72.2242	-0.30455
72.3126	-0.40047
72.401	-0.4837
72.4894	-0.54822
72.5778	-0.59617
72.6662	-0.6311
72.7546	-0.66501
72.843	-0.70402
72.9314	-0.75067
73.0198	-0.80503
73.1082	-0.86606
73.1966	-0.92905
73.285	-0.98986
73.3734	-1.04352
73.4618	-1.08834
73.5502	-1.12296
73.6386	-1.15179
73.727	-1.1787
73.8154	-1.20791
73.9038	-1.23964
73.9922	-1.27614
74.0806	-1.31579
74.169	-1.36403
74.2574	-1.41057
74.3458	-1.45678
74.4342	-1.50048
74.5226	-1.53851
74.611	-1.57116
74.6994	-1.59567
74.7878	-1.61268
74.8762	-1.6239
74.9646	-1.6343
75.053	-1.64667
75.1414	-1.65986
75.2298	-1.67976
75.3183	-1.70819
75.4066	-1.73728
75.4951	-1.76608
75.5834	-1.79091
75.6719	-1.80895
75.7602	-1.81682
75.8487	-1.82187
75.9371	-1.82422
76.0255	-1.83141
76.1139	-1.84441
76.2023	-1.86605
76.2907	-1.89437
76.3791	-1.92797
76.4675	-1.96115
76.5559	-1.99029
76.6443	-2.0138
76.7327	-2.03069
76.8211	-2.03818
76.9095	-2.0396
76.9979	-2.03903
77.0863	-2.03931
77.1747	-2.04584
77.2631	-2.05693
77.3515	-2.07378
77.4399	-2.09824
77.5283	-2.12874
77.6167	-2.15901
77.7051	-2.188
77.7935	-2.21794
77.8819	-2.2456
77.9703	-2.26649
78.0587	-2.28121
78.1471	-2.29037
78.2355	-2.29563
78.3239	-2.30059
78.4123	-2.30764
78.5007	-2.31631
78.5891	-2.33103
78.6775	-2.35562
78.7659	-2.38467
78.8543	-2.41521
78.9427	-2.43944
79.0311	-2.45486
79.1195	-2.462
79.2079	-2.4616
79.2963	-2.45716
79.3847	-2.45288
79.4731	-2.45488
79.5615	-2.46774
79.6499	-2.48874
79.7383	-2.51851
79.8267	-2.53872
79.9151	-2.54546
80.0035	-2.53397
80.0919	-2.50133
80.1803	-2.45273
80.2687	-2.39031
80.3571	-2.31897
80.4455	-2.25094
80.534	-2.19064
80.6223	-2.1428
80.7108	-2.10123
80.7991	-2.0689
80.8876	-2.03911
80.9759	-2.01169
81.0644	-1.98391
81.1528	-1.95501
81.2412	-1.92434
81.3296	-1.89057
81.418	-1.8517
81.5064	-1.80998
81.5948	-1.7706
81.6832	-1.73309
81.7716	-1.69496
81.86	-1.66144
81.9484	-1.63162
82.0368	-1.61147
82.1252	-1.59052
82.2136	-1.56292
82.302	-1.53178
82.3904	-1.49663
82.4788	-1.46047
82.5672	-1.42287
82.6556	-1.38027
82.744	-1.34035
82.8324	-1.30453
82.9208	-1.27506
83.0092	-1.2464
83.0976	-1.21868
83.186	-1.19487
83.2744	-1.17449
83.3628	-1.15718
83.4512	-1.14403
83.5396	-1.12559
83.628	-1.10593
83.7164	-1.08318
83.8048	-1.05765
83.8932	-1.03122
83.9816	-1.0026
84.07	-0.97262
84.1584	-0.94266
84.2468	-0.91548
84.3352	-0.89196
84.4236	-0.86753
84.512	-0.8453
84.6004	-0.82632
84.6888	-0.81242
84.7772	-0.80088
84.8656	-0.78505
84.954	-0.76434
85.0424	-0.73947
85.1308	-0.71469
85.2192	-0.68743
85.3076	-0.66155
85.396	-0.63882
85.4844	-0.61982
85.5728	-0.60663
85.6612	-0.59556
85.7497	-0.58312
85.838	-0.57025
85.9265	-0.55616
86.0148	-0.53826
86.1033	-0.51808
86.1916	-0.49651
86.2801	-0.47281
86.3685	-0.44524
86.4569	-0.42015
86.5453	-0.39814
86.6337	-0.37883
86.7221	-0.36027
86.8105	-0.34387
86.8989	-0.32188
86.9873	-0.29935
87.0757	-0.27724
87.1641	-0.25382
87.2525	-0.22762
87.3409	-0.20419
87.4293	-0.18088
87.5177	-0.15835
87.6061	-0.1388
87.6945	-0.12135
87.7829	-0.10102
87.8713	-0.08414
87.9597	-0.07196
88.0481	-0.06113
88.1365	-0.04822
88.2249	-0.03553
88.3133	-0.01868
88.4017	0.000263147
88.4901	0.0184
88.5785	0.03462
88.6669	0.04251
88.7553	0.03008
