# Supplementary material for: Fatigue-free artificial ionic skin toughened by self-healable elastic nanomesh
Source: Nat Commun. 2022 Jul 29;13:4411. doi: 10.1038/s41467-022-32140-3 (PMC9338060; doi:10.1038/s41467-022-32140-3)
Supplement: Supplementary file 7 — Source Data [file 41467_2022_32140_MOESM7_ESM.zip › Supplementary Figures/Source data Supplementary Fig. 41.xlsx]

## Sheet: Supplementary Fig. 41
Time (s)	△R/R0 (%)
0.67836	0
1.35672	-68.3098
2.03508	-33.9335
2.71344	-14.998
3.3918	-9.63054
4.07016	-2.82887
4.74852	0.01021
5.42689	-39.1526
6.10525	-61.9875
6.78361	-24.9093
7.46197	-7.23031
8.14033	-2.0897
8.81869	-1.44093
9.49705	-63.4862
10.1754	-34.9208
10.8538	-10.5738
11.5321	-5.12566
12.2105	-5.92733
12.8888	-4.1726
13.5672	-63.2522
14.2456	-31.7054
14.9239	-11.3284
15.6023	-7.66693
16.2807	-6.98502
16.959	-3.11161
17.6374	-61.719
18.3157	-31.2403
18.9941	-13.8499
19.6725	-9.77448
20.3508	-4.13958
21.0292	-1.51061
21.7075	-65.8265
22.3859	-23.2042
23.0643	-11.0731
23.7426	-7.75322
24.421	-3.27075
25.0994	0.07836
25.7777	-71.5416
26.4561	-37.0519
27.1344	-15.3084
27.8128	-5.81766
28.4912	-4.34973
29.1695	0.17023
29.8479	-68.2013
30.5262	-62.1642
31.2046	-21.6048
31.883	-13.2609
32.5613	-7.24494
33.2397	-4.05579
33.918	-0.47516
34.5964	-5.96154
35.2748	-68.0642
35.9531	-23.4044
36.6315	-8.72459
37.3098	-3.13106
37.9882	-0.10508
