# Supplementary material for: Fatigue-free artificial ionic skin toughened by self-healable elastic nanomesh
Source: Nat Commun. 2022 Jul 29;13:4411. doi: 10.1038/s41467-022-32140-3 (PMC9338060; doi:10.1038/s41467-022-32140-3)
Supplement: Supplementary file 7 — Source Data [file 41467_2022_32140_MOESM7_ESM.zip › Supplementary Figures/Source data Supplementary Fig. 42.xlsx]

## Sheet: Supplementary Fig. 42b
	70℃	60℃	50℃	40℃	30℃	20℃	10℃
Strain (%)	△C/C0 (%)	△C/C0 (%)	△C/C0 (%)	△C/C0 (%)	△C/C0 (%)	△C/C0 (%)	△C/C0 (%)
0	0	0	0	0	0	0	0
1.46059	1.43297	1.42212	1.43159	1.43699	1.4291	1.42903	1.43303
2.92119	2.86385	2.84314	2.86318	2.87288	2.85841	2.85776	2.86607
4.38178	4.29472	4.26417	4.29477	4.30877	4.28771	4.28649	4.2991
5.84238	5.7256	5.68519	5.72636	5.74466	5.71702	5.71522	5.73214
7.30297	7.15648	7.10622	7.15795	7.18055	7.14633	7.14395	7.16518
8.76357	8.58735	8.52724	8.58955	8.61644	8.57563	8.57268	8.59821
10.2242	10.0182	9.94827	10.0211	10.0523	10.0049	10.0014	10.0312
11.6847	11.4491	11.3693	11.4527	11.4882	11.4343	11.4301	11.4643
13.1454	12.88	12.7903	12.8843	12.9241	12.8636	12.8589	12.8973
14.6059	14.3109	14.2113	14.3159	14.36	14.2929	14.2876	14.3304
16.0665	15.7417	15.6324	15.7475	15.7959	15.7222	15.7163	15.7634
17.5271	17.1726	17.0534	17.1791	17.2318	17.1515	17.1451	17.1964
18.9877	18.6035	18.4744	18.6107	18.6677	18.5808	18.5738	18.6295
20.4483	20.0344	19.8954	20.0423	20.1036	20.0101	20.0025	20.0625
21.9089	21.4652	21.3165	21.4739	21.5395	21.4394	21.4312	21.4955
23.3695	22.8961	22.7375	22.9055	22.9753	22.8687	22.86	22.9286
24.8301	24.327	24.1585	24.3371	24.4112	24.298	24.2887	24.3616
26.2907	25.7579	25.5795	25.7687	25.8471	25.7273	25.7174	25.7947
27.7513	27.1887	27.0006	27.2002	27.283	27.1566	27.1462	27.2277
29.2119	28.6196	28.4216	28.6318	28.7189	28.5859	28.5749	28.6607
30.6725	30.0505	29.8426	30.0634	30.1548	30.0152	30.0036	30.0938
32.1331	31.4814	31.2636	31.495	31.5907	31.4445	31.4324	31.5268
33.5937	32.9122	32.6847	32.9266	33.0266	32.8738	32.8611	32.9598
35.0543	34.3431	34.1057	34.3582	34.4625	34.3032	34.2898	34.3929
36.5149	35.774	35.5267	35.7898	35.8984	35.7325	35.7186	35.8259
37.9755	37.2049	36.9477	37.2214	37.3343	37.1618	37.1473	37.2589
39.4361	38.6358	38.3688	38.653	38.7702	38.5911	38.576	38.692
40.8966	40.0666	39.7898	40.0846	40.206	40.0204	40.0047	40.125
42.3572	41.4975	41.2108	41.5162	41.6419	41.4497	41.4335	41.5581
43.8178	42.9284	42.6318	42.9477	43.0778	42.879	42.8622	42.9911
45.2784	44.3593	44.0529	44.3793	44.5137	44.3083	44.2909	44.4241
46.739	45.7901	45.4739	45.8109	45.9496	45.7376	45.7197	45.8572
48.1996	47.221	46.8949	47.2425	47.3855	47.1669	47.1484	47.2902
49.6602	48.6519	48.3159	48.6741	48.8214	48.5962	48.5771	48.7232
51.1208	50.0827	49.737	50.1057	50.2573	50.0255	50.0059	50.1563
52.5814	51.5136	51.158	51.5373	51.6932	51.4548	51.4346	51.5893
54.042	52.9445	52.579	52.9689	53.1291	52.8841	52.8633	53.0223
55.5026	54.3754	54	54.4005	54.565	54.3134	54.292	54.4554
56.9632	55.8063	55.4211	55.8321	56.0008	55.7427	55.7208	55.8884
58.4238	57.2371	56.8421	57.2637	57.4367	57.172	57.1495	57.3214
59.8844	58.668	58.2631	58.6953	58.8726	58.6013	58.5782	58.7545
61.345	60.0989	59.6841	60.1268	60.3085	60.0307	60.007	60.1875
62.8056	61.5298	61.1052	61.5584	61.7444	61.46	61.4357	61.6206
64.2661	62.9606	62.5262	62.99	63.1803	62.8893	62.8644	63.0536
65.7267	64.3915	63.9472	64.4216	64.6162	64.3186	64.2931	64.4866
67.1873	65.8224	65.3682	65.8532	66.0521	65.7479	65.7219	65.9197
68.6479	67.2533	66.7892	67.2848	67.488	67.1772	67.1506	67.3527
70.1085	68.6841	68.2103	68.7164	68.9239	68.6065	68.5793	68.7857
71.5691	70.115	69.6313	70.148	70.3598	70.0358	70.0081	70.2188
73.0297	71.5459	71.0523	71.5796	71.7956	71.4651	71.4368	71.6518
74.4903	72.9768	72.4733	73.0112	73.2315	72.8944	72.8655	73.0849
75.9509	74.4077	73.8944	74.4428	74.6674	74.3237	74.2943	74.5179
77.4115	75.8385	75.3154	75.8744	76.1033	75.753	75.723	75.9509
78.8721	77.2694	76.7364	77.3059	77.5392	77.1823	77.1517	77.384
80.3327	78.7003	78.1574	78.7375	78.9751	78.6116	78.5804	78.817
81.7933	80.1312	79.5785	80.1691	80.411	80.0409	80.0092	80.25
83.2539	81.562	80.9995	81.6007	81.8469	81.4702	81.4379	81.6831
84.7145	82.9929	82.4205	83.0323	83.2828	82.8996	82.8666	83.1161
86.1751	84.4238	83.8415	84.4639	84.7186	84.3289	84.2954	84.5491
87.6357	85.8547	85.2626	85.8955	86.1545	85.7582	85.7241	85.9822
89.0963	87.2855	86.6836	87.3271	87.5904	87.1875	87.1528	87.4152
90.5568	88.7164	88.1046	88.7587	89.0263	88.6168	88.5816	88.8482
92.0174	90.1473	89.5256	90.1903	90.4622	90.0461	90.0103	90.2813
93.478	91.5782	90.9467	91.6219	91.8981	91.4754	91.439	91.7143
94.9386	93.009	92.3677	93.0535	93.334	92.9047	92.8678	93.1474
96.3992	94.4399	93.7887	94.4851	94.7699	94.334	94.2965	94.5804
97.8598	95.8708	95.2097	95.9166	96.2058	95.7633	95.7252	96.0134
99.3204	97.3017	96.6308	97.3482	97.6417	97.1926	97.1539	97.4465
100.781	98.7325	98.0518	98.7798	99.0776	98.6219	98.5827	98.8795

## Sheet: Supplementary Fig. 42c
Strain (%)	△C/C0 (%)
0	0
10	9.68382
20	20.0764
30	30.1145
40	40.3526
50	50.1908
60	59.8289
70	70.267
80	80.3052
90	89.3433
100	98.9475

## Sheet: Supplementary Fig. 42d
	70℃	60℃	50℃	40℃	30℃	20℃	10℃
Strain (%)	△R/R0 (%)	△R/R0 (%)	△R/R0 (%)	△R/R0 (%)	△R/R0 (%)	△R/R0 (%)	△R/R0 (%)
0	0	0	0	0	0	0	0
1	0.17516	0.20843	0.2486	0.28625	0.75343	0.99913	1.07534
2	0.38572	0.45913	0.54787	0.6306	1.52924	2.01145	2.16503
3	0.63178	0.75209	0.89758	1.033	2.32748	3.03705	3.26903
4	0.91333	1.08732	1.29775	1.49344	3.14816	4.07594	4.38733
5	1.23038	1.46481	1.74836	2.01194	3.99128	5.12813	5.51994
6	1.58293	1.88456	2.24943	2.58849	4.85684	6.1936	6.66685
7	1.97097	2.34658	2.80095	3.22309	5.74484	7.27237	7.82808
8	2.39451	2.85086	3.40292	3.91574	6.65528	8.36442	9.0036
9	2.85355	3.39741	4.05534	4.66644	7.58816	9.46976	10.1934
10	3.42834	4.08177	4.87228	5.60644	8.54656	10.6163	11.4276
11	4.03255	4.80117	5.73104	6.59456	9.60855	11.7719	12.6716
12	4.63904	5.52327	6.59302	7.5864	10.5658	12.9397	13.9286
13	5.28058	6.28711	7.50483	8.63556	11.6104	14.0817	15.1579
14	5.84707	6.9616	8.30997	9.56199	12.6355	15.2456	16.4108
15	6.45854	7.68964	9.17905	10.562	13.6736	16.3939	17.6468
16	7.02054	8.35877	9.97781	11.4811	14.6677	17.5213	18.8604
17	7.61931	9.07169	10.8288	12.4603	15.7072	18.6554	20.0813
18	8.17618	9.73473	11.6203	13.371	16.781	19.7732	21.2844
19	8.75396	10.4227	12.4415	14.3159	17.7841	20.872	22.4672
20	9.32753	11.1056	13.2567	15.2539	18.775	21.964	23.6426
21	9.97399	11.8753	14.1755	16.3111	19.8928	23.0813	24.8454
22	10.6647	12.6976	15.1572	17.4406	20.9568	24.1867	26.0352
23	11.3179	13.4753	16.0855	18.5089	21.9789	25.3368	27.2734
24	11.9868	14.2717	17.0362	19.6027	23.0814	26.5414	28.5699
25	12.6811	15.0984	18.023	20.7382	24.219	27.7292	29.8486
26	13.3248	15.8649	18.938	21.791	25.2454	28.9692	31.1834
27	14.0182	16.6904	19.9234	22.9249	26.345	30.2236	32.5336
28	14.7096	17.5136	20.9061	24.0555	27.4937	31.5325	33.9426
29	15.4142	18.3526	21.9076	25.2079	28.6333	32.8662	35.3783
30	16.0824	19.1481	22.8572	26.3006	29.7129	34.2218	36.8375
31	16.7755	19.9734	23.8424	27.4342	30.8997	35.6685	38.3947
32	17.4244	20.746	24.7646	28.4953	31.9736	37.0635	39.8963
33	18.1153	21.5686	25.7466	29.6252	33.1276	38.4607	41.4003
34	18.7916	22.3738	26.7078	30.7313	34.2487	39.8725	42.92
35	19.4729	23.185	27.6761	31.8454	35.4377	41.3033	44.4602
36	20.1203	23.9558	28.5962	32.9042	36.6137	42.7363	46.0027
37	20.8546	24.8301	29.6399	34.1051	37.7111	44.1789	47.5556
38	21.5335	25.6384	30.6048	35.2153	38.8474	45.6409	49.1294
39	22.2153	26.4502	31.5738	36.3303	39.9871	47.1034	50.7036
40	22.852	27.2083	32.4788	37.3716	41.1737	48.5414	52.2515
41	23.5106	27.9925	33.4149	38.4487	42.2498	50.0145	53.8373
42	24.1987	28.8117	34.3928	39.5739	43.441	51.512	55.4493
43	24.8726	29.6141	35.3506	40.676	44.6156	53.012	57.0639
44	25.5937	30.4726	36.3755	41.8553	45.7093	54.5036	58.6695
45	26.2134	31.2105	37.2563	42.8688	46.8472	55.9489	60.2253
46	26.8295	31.9441	38.132	43.8764	48.0282	57.4616	61.8537
47	27.4492	32.6818	39.0126	44.8897	49.1706	58.9845	63.493
48	28.0815	33.4347	39.9113	45.9238	50.3964	60.5086	65.1336
49	28.7195	34.1943	40.8181	46.9672	51.581	62.021	66.7615
50	29.3054	34.892	41.6509	47.9254	52.7684	63.4396	68.2886
51	29.9051	35.6059	42.5032	48.9061	54.0267	64.8765	69.8353
52	30.5138	36.3306	43.3683	49.9015	55.3202	66.3125	71.381
53	31.1336	37.0687	44.2493	50.9152	56.6331	67.7532	72.9319
54	31.7994	37.8614	45.1955	52.004	57.902	69.1995	74.4888
55	32.3464	38.5127	45.973	52.8986	59.1797	70.6557	76.0563
56	32.8702	39.1363	46.7174	53.7552	60.4358	72.1297	77.6429
57	33.3676	39.7285	47.4243	54.5686	61.6674	73.6038	79.2296
58	33.9605	40.4344	48.2671	55.5382	62.8802	75.1144	80.8557
59	34.549	41.1351	49.1035	56.5006	64.071	76.6514	82.5103
60	35.2202	41.9343	50.0575	57.5984	65.2839	78.2143	84.1926
61	35.8512	42.6856	50.9543	58.6303	66.4175	79.8063	85.9063
62	36.5458	43.5126	51.9415	59.7662	67.5603	81.3887	87.6096
63	37.1154	44.1908	52.7511	60.6977	68.6571	83.0014	89.3456
64	37.8004	45.0063	53.7246	61.8179	69.7588	84.6547	91.1253
65	38.4561	45.787	54.6565	62.8902	70.8476	86.3169	92.9146
66	39.1551	46.6194	55.6501	64.0335	71.9572	87.9394	94.6611
67	39.8289	47.4216	56.6078	65.1354	73.0543	89.5517	96.3966
68	40.5103	48.2329	57.5762	66.2497	74.1882	91.1712	98.1399
69	41.1849	49.0361	58.535	67.3529	75.3401	92.7563	99.8461
70	41.9091	49.8984	59.5643	68.5373	76.6536	94.3314	101.542
71	42.6258	50.7516	60.5829	69.7093	77.8919	95.9032	103.234
72	43.2813	51.5321	61.5145	70.7813	79.1814	97.4652	104.915
73	43.8464	52.205	62.3178	71.7055	80.5832	99.0303	106.6
74	44.5278	53.0162	63.2861	72.8198	82.0384	100.588	108.276
75	45.1711	53.7822	64.2005	73.8719	83.5895	102.116	109.921
76	45.862	54.6048	65.1825	75.0018	85.1756	103.628	111.549
77	46.549	55.4228	66.1589	76.1253	86.7673	105.095	113.128
78	47.2705	56.2819	67.1844	77.3053	88.3988	106.675	114.829
79	47.9749	57.1204	68.1854	78.4571	90.0509	108.22	116.492
80	48.6366	57.9084	69.126	79.5393	91.7771	109.778	118.168
81	49.3619	58.7719	70.1568	80.7255	93.4475	111.269	119.773
82	50.1917	59.7599	71.3362	82.0825	95.1754	112.762	121.381
83	51.05	60.7819	72.5561	83.4862	96.8989	114.375	123.117
84	51.9199	61.8176	73.7925	84.9088	98.5764	115.955	124.818
85	52.8616	62.9387	75.1308	86.4487	100.214	117.532	126.515
86	53.7908	64.0451	76.4515	87.9684	101.874	119.108	128.213
87	54.7042	65.1326	77.7496	89.4621	103.545	120.683	129.908
88	55.5208	66.1049	78.9103	90.7975	105.284	122.237	131.58
89	56.5988	67.3885	80.4425	92.5606	106.918	123.811	133.275
90	57.5727	68.548	81.8267	94.1533	108.702	125.36	134.942
91	58.6155	69.7896	83.3088	95.8587	110.52	126.925	136.627
92	59.6275	70.9945	84.7471	97.5136	112.251	128.484	138.305
93	60.6533	72.2159	86.205	99.1912	113.987	130.064	140.005
94	61.6929	73.4536	87.6826	100.891	115.727	131.66	141.723
95	62.7463	74.7078	89.1797	102.614	117.472	133.264	143.45
96	63.8134	75.9784	90.6965	104.359	119.222	134.877	145.186
97	64.8944	77.2655	92.2328	106.127	120.976	136.498	146.931
98	65.9892	78.5689	93.7888	107.917	122.734	138.128	148.686
99	67.0978	79.8888	95.3644	109.73	124.497	139.766	150.45
100	68.2201	81.2252	96.9596	111.566	126.265	141.413	152.222
