# Supplementary material for: Fatigue-free artificial ionic skin toughened by self-healable elastic nanomesh
Source: Nat Commun. 2022 Jul 29;13:4411. doi: 10.1038/s41467-022-32140-3 (PMC9338060; doi:10.1038/s41467-022-32140-3)
Supplement: Supplementary file 7 — Source Data [file 41467_2022_32140_MOESM7_ESM.zip › Supplementary Figures/Source data Supplementary Fig. 43.xlsx]

## Sheet: Supplementary Fig. 43
Hybrid ionic skin		Ag/AgCl gel
Time (s)	Voltage (mV)	Time (s)	Voltage (mV)
0	0.42961	-0.021	0.43789
0.02036	0.42966	0.01498	0.43093
0.03846	0.4274	0.05297	0.42397
0.0543	0.39985	0.07092	0.43994
0.08145	0.4298	0.09287	0.4559
0.09503	0.42524	0.1149	0.43525
0.11539	0.45976	0.16674	0.49003
0.13122	0.48969	0.18882	0.44192
0.15159	0.47594	0.19686	0.42359
0.16742	0.44609	0.2188	0.43955
0.16969	0.42541	0.23483	0.42349
0.21267	0.42321	0.26078	0.43487
0.24208	0.44626	0.26884	0.40281
0.2534	0.4164	0.28012	0.75518
0.26245	0.55206	0.2923	0.66133
0.26697	0.76586	0.29324	0.19451
0.28507	0.74061	0.31146	0.07318
0.2896	0.63718	0.31514	0.23564
0.29412	0.14983	0.3189	0.35234
0.30996	0.05102	0.33272	0.43926
0.31675	0.23954	0.36061	0.48266
0.32579	0.366	0.37051	0.5284
0.32806	0.45566	0.40452	0.50772
0.38009	0.51784	0.45037	0.56939
0.40272	0.54318	0.47833	0.57618
0.43213	0.55245	0.49625	0.60817
0.45475	0.56399	0.52632	0.56232
0.47738	0.60313	0.53638	0.52797
0.51584	0.6331	0.55047	0.47759
0.54299	0.58948	0.57054	0.43406
0.5543	0.54353	0.58655	0.42487
0.5724	0.46771	0.61255	0.40878
0.60181	0.4333	0.62051	0.42936
0.63801	0.42189	0.63451	0.42703
0.6629	0.43574	0.65644	0.44757
0.70815	0.42435	0.7124	0.44971
0.7172	0.44046	0.73045	0.41992
0.7353	0.42441	0.74236	0.45421
0.76923	0.44977	0.76841	0.41982
0.79186	0.42454	0.81636	0.43114
0.81448	0.44758	0.84836	0.41504
0.84163	0.42695	0.86827	0.44931
0.88236	0.47762	0.88227	0.44927
0.90498	0.49836	0.89618	0.48814
0.93892	0.45476	0.95632	0.39645
0.96833	0.42954	0.97622	0.43301
1.00227	0.43882	0.99426	0.40779
1.01584	0.41126	1.00196	0.55422
1.02715	0.49175	1.00218	0.44438
1.03394	0.73084	1.01158	0.73955
1.04978	0.76536	1.02561	0.71892
1.0543	0.25043	1.03383	0.60677
1.05656	0.68951	1.03473	0.15597
1.06788	0.11023	1.05253	0.24975
1.07693	0.08037	1.0529	0.06668
1.08145	0.24359	1.06031	0.35499
1.08598	0.34475	1.07411	0.44877
1.09276	0.45052	1.10001	0.4899
1.11765	0.48506	1.11797	0.50129
1.14706	0.51501	1.13788	0.53785
1.181	0.4967	1.16987	0.53777
1.19005	0.5289	1.19578	0.56516
1.20589	0.52434	1.20972	0.59259
1.2534	0.58192	1.24163	0.62683
1.27376	0.60726	1.25168	0.59705
1.30543	0.57974	1.26572	0.57413
1.31675	0.54529	1.2698	0.53065
1.33032	0.51083	1.28389	0.47798
1.33711	0.45798	1.29392	0.45965
1.35068	0.43502	1.30196	0.43903
1.36652	0.40977	1.31793	0.44356
1.40724	0.41906	1.33596	0.42292
1.43665	0.43751	1.36194	0.42514
1.47964	0.43531	1.36596	0.4114
1.5	0.44686	1.38789	0.43881
1.51584	0.4262	1.40785	0.44791
1.52715	0.44462	1.41987	0.43415
1.56109	0.4447	1.43584	0.44326
1.5724	0.46311	1.47183	0.4363
1.60181	0.44019	1.48585	0.42025
1.60634	0.46089	1.54379	0.42925
1.61991	0.48851	1.59971	0.44283
1.63801	0.50235	1.6357	0.43816
1.65837	0.484	1.67357	0.48841
1.66516	0.46103	1.7076	0.45399
1.66969	0.42886	1.72965	0.4219
1.7353	0.42901	1.74567	0.40813
1.74435	0.44512	1.7616	0.43555
1.76018	0.41987	1.77568	0.39432
1.7715	0.46357	1.78956	0.44234
1.77602	0.69347	1.79109	0.68032
1.78507	0.75556	1.79295	0.74897
1.79186	0.39925	1.80899	0.72375
1.79412	0.7142	1.81368	0.37592
1.80317	0.17859	1.81814	0.14478
1.81448	0.10045	1.82628	0.06925
1.81675	0.15103	1.84012	0.14701
1.82806	0.25681	1.84189	0.26143
1.83711	0.42924	1.84755	0.43075
1.84389	0.47983	1.85346	0.46963
1.87557	0.52358	1.88341	0.47871
1.90724	0.52595	1.90532	0.51527
1.91855	0.56046	1.9353	0.51976
1.9457	0.56972	1.95719	0.56547
2.01584	0.62505	1.97919	0.55626
2.0362	0.60901	2.00904	0.61797
2.04525	0.56305	2.04502	0.6133
2.06109	0.5424	2.0491	0.5721
2.08145	0.48038	2.06121	0.51257
2.08371	0.4528	2.07329	0.46677
2.10408	0.43675	2.09534	0.41158
2.16742	0.4277	2.12937	0.45043
2.20136	0.44847	2.1493	0.43434
2.2172	0.43011	2.17732	0.45033
2.24887	0.45088	2.19922	0.42049
2.26018	0.43711	2.22724	0.44104
2.28055	0.45555	2.2392	0.41581
2.31675	0.42804	2.25	0.42961
2.34616	0.4603	2.27036	0.42966
2.36878	0.49483	2.28846	0.4274
2.40498	0.47192	2.3043	0.39985
2.41177	0.43056	2.33145	0.4298
2.46833	0.43069	2.34503	0.42524
2.47512	0.4491	2.36539	0.45976
2.49095	0.40546	2.38122	0.48969
2.50453	0.69744	2.40159	0.47594
2.51584	0.74804	2.41742	0.44609
2.52941	0.66072	2.41969	0.42541
2.53168	0.35268	2.46267	0.42321
2.54299	0.07454	2.49208	0.44626
2.55656	0.14354	2.5034	0.4164
2.56109	0.25389	2.51245	0.55206
2.56788	0.42862	2.51697	0.76586
2.6086	0.49078	2.53507	0.74061
2.64706	0.52995	2.5396	0.63718
2.68779	0.57372	2.54412	0.14983
2.71267	0.60826	2.55996	0.05102
2.75792	0.63136	2.56675	0.23954
2.78055	0.60382	2.57579	0.366
2.79186	0.56017	2.57806	0.45566
2.80543	0.50043	2.63009	0.51784
2.82579	0.4545	2.65272	0.54318
2.85747	0.43618	2.68213	0.55245
2.89593	0.44777	2.70475	0.56399
2.92082	0.43403	2.72738	0.60313
2.93892	0.45016	2.76584	0.6331
2.9819	0.44107	2.79299	0.58948
3.00453	0.45951	2.8043	0.54353
3.04299	0.42971	2.8224	0.46771
3.07693	0.44358	2.85181	0.4333
3.12444	0.46668	2.88801	0.42189
3.14254	0.48971	2.9129	0.43574
3.19005	0.43465	2.95815	0.42435
3.22172	0.41633	2.9672	0.44046
3.23982	0.44856	2.9853	0.42441
3.26471	0.41183	3.01923	0.44977
3.27376	0.57737	3.04186	0.42454
3.27828	0.76359	3.06448	0.44758
3.2896	0.72683	3.09163	0.42695
3.29638	0.59581	3.13236	0.47762
3.30091	0.14525	3.15498	0.49836
3.31675	0.06253	3.18892	0.45476
3.32127	0.17058	3.21833	0.42954
3.32353	0.26944	3.25227	0.43882
3.33258	0.40509	3.26584	0.41126
3.34163	0.46488	3.27715	0.49175
3.38914	0.49258	3.28394	0.73084
3.40951	0.5432	3.29978	0.76536
3.43665	0.52257	3.3043	0.25043
3.45475	0.57549	3.30656	0.68951
3.50905	0.6101	3.31788	0.11023
3.52715	0.62163	3.32693	0.08037
3.54525	0.59639	3.33145	0.24359
3.55883	0.52975	3.33598	0.34475
3.57919	0.47003	3.34276	0.45052
3.63349	0.43337	3.36765	0.48506
3.67195	0.44035	3.39706	0.51501
3.69231	0.43121	3.431	0.4967
3.71267	0.45194	3.44005	0.5289
3.74435	0.42903	3.45589	0.52434
3.75792	0.45205	3.5034	0.58192
3.78733	0.43142	3.52376	0.60726
		3.55543	0.57974
		3.56675	0.54529
		3.58032	0.51083
		3.58711	0.45798
		3.60068	0.43502
		3.61652	0.40977
		3.65724	0.41906
		3.68665	0.43751
		3.72964	0.43531
		3.75	0.44686
		3.76584	0.4262
		3.77715	0.44462
		3.81109	0.4447
		3.8224	0.43311
		--	--
		--	--
		--	--
		--	--
		--	--
		--	--
		--	--
		--	--
		--	--
		--	--
		--	--
		--	--
		--	--
		--	--
		--	--
		--	--
		--	--
		--	--
		--	--
		--	--
		--	--
		--	--
		--	--
		--	--
		--	--
		--	--
		--	--
		--	--
		--	--
		--	--
		--	--
		--	--
		--	--
		--	--
		--	--
		--	--
		--	--
		--	--
		--	--
		--	--
		--	--
		--	--
		--	--
		--	--
		--	--
		--	--
		--	--
		--	--
		--	--
		--	--
		--	--
		--	--
		--	--
		--	--
		--	--
		--	--
		--	--
		--	--
		--	--
		--	--
		--	--
		--	--
		--	--
		--	--
		--	--
		--	--
		--	--
		--	--
		--	--
		--	--
		--	--
		--	--
		--	--
		--	--
		--	--
		--	--
		--	--
		--	--
		--	--
		--	--
		--	--
		--	--
		--	--
		--	--
		--	--
		--	--
		--	--
		--	--
