# Supplementary material for: Fatigue-free artificial ionic skin toughened by self-healable elastic nanomesh
Source: Nat Commun. 2022 Jul 29;13:4411. doi: 10.1038/s41467-022-32140-3 (PMC9338060; doi:10.1038/s41467-022-32140-3)
Supplement: Supplementary file 7 — Source Data [file 41467_2022_32140_MOESM7_ESM.zip › Supplementary Figures/Source data Supplementary Fig. 44.xlsx]

## Sheet: Supplementary Fig. 44
Ag/AgCl gel		Hybrid ionic skin					Hybrid ionic skin
Time (s)	Voltage (mV)	Time (s)	Voltage (mV)			Time (s)	Voltage (mV)
0	-0.0055	11	0.003			0	-0.009
0.000391764	-0.0055	11.0004	-0.001			0.000539971	-0.009
0.000783528	0	11.0008	-0.001			0.00108	-0.003
0.00118	0	11.0012	-0.001			0.00162	-0.003
0.00157	0	11.0015	0.015			0.00216	-0.003
0.00196	-0.0022	11.0019	0.015			0.0027	-0.016
0.00235	-0.0022	11.0023	-0.004			0.00324	-0.016
0.00274	-0.0022	11.0027	-0.004			0.00378	0.007
0.00313	0.0154	11.0031	-0.004			0.00432	0.007
0.00353	0.0154	11.0034	-0.002			0.00486	0.007
0.00392	0.0154	11.0038	-0.002			0.0054	0.003
0.00431	0.0143	11.0042	-0.002			0.00594	0.003
0.0047	0.0143	11.0046	-0.006			0.00648	0.003
0.00509	-0.022	11.005	-0.006			0.00702	0.013
0.00548	-0.022	11.0053	-0.006			0.00756	0.013
0.00588	-0.022	11.0057	0.001			0.0081	0.013
0.00627	-0.0088	11.0061	0.001			0.00864	0.013
0.00666	-0.0088	11.0065	-0.003			0.00918	0.013
0.00705	-0.0088	11.0069	-0.003			0.00972	0.013
0.00744	-0.0209	11.0073	-0.003			0.01026	-0.002
0.00784	-0.0209	11.0076	0.004			0.0108	-0.013
0.00823	-0.0209	11.008	0.004			0.01134	-0.013
0.00862	0.011	11.0084	0.004			0.01188	-0.004
0.00901	0.011	11.0088	0.01			0.01242	-0.004
0.0094	0.0077	11.0092	0.01			0.01296	-0.004
0.00979	0.0077	11.0096	0.01			0.0135	-0.011
0.01019	0.0077	11.0099	0			0.01404	-0.011
0.01058	0.0033	11.0103	0			0.01458	-0.011
0.01097	0.0033	11.0107	-0.001			0.01512	0.009
0.01136	0.0033	11.0111	-0.003			0.01566	0.009
0.01175	0.0011	11.0115	-0.003			0.0162	-0.002
0.01214	0.0011	11.0119	0.005			0.01674	-0.002
0.01254	0.0011	11.0122	0.005			0.01728	-0.002
0.01293	-0.0099	11.0126	0.005			0.01782	0.017
0.01332	-0.0099	11.013	-0.003			0.01836	0.017
0.01371	-0.0099	11.0134	-0.003			0.0189	0.017
0.0141	-0.0099	11.0138	-0.003			0.01944	-0.008
0.0145	-0.0099	11.0141	-0.003			0.01998	-0.008
0.01489	-0.0099	11.0145	-0.003			0.02052	-0.008
0.01528	-0.0132	11.0149	-0.003			0.02106	-0.01
0.01567	-0.0132	11.0153	0.001			0.0216	-0.01
0.01606	-0.0132	11.0157	0.001			0.02214	-0.01
0.01645	0.0143	11.016	0.001			0.02268	-0.01
0.01685	0.0143	11.0164	-0.003			0.02322	-0.01
0.01724	0.0143	11.0168	-0.003			0.02376	-0.01
0.01763	0.0066	11.0172	-0.003			0.0243	-0.01
0.01802	0.0066	11.0176	0.004			0.02484	-0.01
0.01841	0.0165	11.018	0.004			0.02538	-0.01
0.0188	0.0165	11.0183	0.004			0.02592	-0.005
0.0192	0.0165	11.0187	0.005			0.02646	-0.005
0.01959	-0.0044	11.0191	0.005			0.027	-0.005
0.01998	-0.0044	11.0195	0.001			0.02754	-0.005
0.02037	-0.0044	11.0199	0.001			0.02808	-0.013
0.02076	-0.0099	11.0203	0.001			0.02862	-0.013
0.02116	-0.0099	11.0206	-0.001			0.02916	-0.013
0.02155	-0.0099	11.021	-0.001			0.0297	0.011
0.02194	0	11.0214	-0.001			0.03024	0.011
0.02233	0	11.0218	-0.007			0.03078	0.011
0.02272	0	11.0222	-0.007			0.03132	0.001
0.02311	0	11.0226	-0.007			0.03186	0.023
0.02351	0	11.0229	-0.001			0.0324	0.023
0.0239	0	11.0233	-0.001			0.03294	0.023
0.02429	0	11.0237	-0.001			0.03348	0.023
0.02468	0	11.0241	-0.002			0.03402	-0.01
0.02507	0	11.0245	-0.002			0.03456	-0.01
0.02546	0	11.0249	-0.002			0.0351	-0.01
0.02586	0	11.0252	-0.002			0.03564	-0.005
0.02625	0	11.0256	-0.002			0.03618	-0.005
0.02664	0	11.026	-0.001			0.03672	-0.005
0.02703	0.0088	11.0264	-0.001			0.03726	-0.006
0.02742	0.0088	11.0268	-0.001			0.0378	-0.006
0.02782	0.0088	11.0271	-0.001			0.03834	-0.005
0.02821	0.011	11.0275	-0.001			0.03888	-0.005
0.0286	0.011	11.0279	-0.001			0.03942	-0.005
0.02899	0.011	11.0283	0.008			0.03996	0.008
0.02938	0.0264	11.0287	0.008			0.0405	0.008
0.02977	0.0264	11.029	-0.001			0.04104	0.008
0.03017	0.0264	11.0294	-0.001			0.04158	0.011
0.03056	-0.0011	11.0298	-0.001			0.04212	0.011
0.03095	-0.0011	11.0302	-0.003			0.04266	0.011
0.03134	-0.0033	11.0306	-0.003			0.0432	-0.011
0.03173	-0.0033	11.031	-0.003			0.04374	-0.011
0.03212	-0.0033	11.0313	-0.003			0.04428	-0.011
0.03252	-0.0264	11.0317	-0.003			0.04482	-0.011
0.03291	-0.0264	11.0321	-0.003			0.04536	-0.011
0.0333	-0.0264	11.0325	0.006			0.0459	-0.013
0.03369	0.0033	11.0329	0.006			0.04644	-0.013
0.03408	0.0033	11.0333	0.006			0.04698	-0.013
0.03448	0.0033	11.0336	-0.009			0.04752	0.008
0.03487	0.0077	11.034	-0.009			0.04806	0.008
0.03526	0.0077	11.0344	-0.009			0.0486	0.008
0.03565	-0.0264	11.0348	0.004			0.04914	0.008
0.03604	-0.0264	11.0352	0.004			0.04968	0.008
0.03643	-0.0264	11.0356	0.004			0.05022	0.008
0.03683	-0.0264	11.0359	-0.004			0.05076	0.008
0.03722	0.0341	11.0363	-0.004			0.0513	0.008
0.03761	0.0341	11.0367	0.006			0.05184	0.008
0.038	-0.0176	11.0371	0.006			0.05238	0.008
0.03839	-0.0176	11.0375	0.006			0.05292	0.001
0.03878	-0.0176	11.0378	-0.005			0.05346	0.001
0.03918	-0.0055	11.0382	-0.005			0.054	0.006
0.03957	-0.0055	11.0386	-0.005			0.05454	0.006
0.03996	-0.0198	11.039	0.001			0.05508	0.006
0.04035	-0.0198	11.0394	0.001			0.05562	-0.013
0.04074	-0.0198	11.0397	0.001			0.05616	-0.013
0.04114	0.0121	11.0401	-0.003			0.0567	-0.007
0.04153	0.0121	11.0405	-0.003			0.05724	-0.007
0.04192	0.0121	11.0409	-0.003			0.05778	-0.007
0.04231	0.0121	11.0413	-0.003			0.05832	0.011
0.0427	0	11.0417	-0.003			0.05886	0.011
0.04309	0	11.042	-0.003			0.0594	0.011
0.04349	0	11.0424	-0.003			0.05994	0.01
0.04388	0	11.0428	-0.003			0.06048	0.01
0.04427	0	11.0432	-0.003			0.06102	0.01
0.04466	-0.0033	11.0436	-0.003			0.06156	0
0.04505	-0.0033	11.044	-0.006			0.0621	0
0.04544	-0.0033	11.0443	-0.006			0.06264	0
0.04584	-0.0066	11.0447	-0.006			0.06318	-0.002
0.04623	-0.0066	11.0451	-0.004			0.06372	-0.002
0.04662	-0.0066	11.0455	-0.004			0.06426	-0.007
0.04701	0.0099	11.0459	-0.004			0.0648	-0.007
0.0474	0.0099	11.0463	0.002			0.06534	-0.007
0.0478	-0.0451	11.0466	0.002			0.06588	-0.01
0.04819	-0.0451	11.047	0.002			0.06642	-0.01
0.04858	0.0011	11.0474	-0.003			0.06696	-0.01
0.04897	0.0011	11.0478	-0.003			0.0675	-0.016
0.04936	0.0011	11.0482	0.004			0.06804	-0.016
0.04975	0.0066	11.0486	0.004			0.06858	0.009
0.05015	0.0066	11.0489	0.004			0.06912	0.009
0.05054	0.0066	11.0493	-0.002			0.06966	0.009
0.05093	0.0242	11.0497	-0.002			0.0702	0.001
0.05132	0.0242	11.0501	-0.002			0.07074	0.001
0.05171	0.0242	11.0505	-0.003			0.07128	0.001
0.0521	-0.0099	11.0508	-0.003			0.07182	0.016
0.0525	-0.0099	11.0512	-0.003			0.07236	0.016
0.05289	-0.0099	11.0516	-0.003			0.0729	0.016
0.05328	-0.0099	11.052	-0.003			0.07344	0.016
0.05367	-0.0099	11.0524	0.001			0.07398	0.016
0.05406	-0.0033	11.0527	0.001			0.07452	0.016
0.05446	-0.0033	11.0531	0.001			0.07506	-0.013
0.05485	-0.0033	11.0535	-0.008			0.0756	-0.013
0.05524	0	11.0539	-0.008			0.07614	-0.013
0.05563	0	11.0543	-0.008			0.07668	-0.007
0.05602	0	11.0547	0			0.07722	-0.007
0.05641	0.0132	11.055	0			0.07776	-0.007
0.05681	0.0132	11.0554	0			0.0783	0.002
0.0572	0.0044	11.0558	-0.006			0.07884	0.002
0.05759	0.0044	11.0562	-0.006			0.07938	-0.004
0.05798	0.0044	11.0566	-0.006			0.07992	0.01
0.05837	0.022	11.057	0.001			0.08046	0.01
0.05876	0.022	11.0573	0.001			0.081	-0.004
0.05916	0.022	11.0577	0.002			0.08154	-0.004
0.05955	-0.0099	11.0581	0.002			0.08208	-0.004
0.05994	-0.0099	11.0585	0.002			0.08262	0.017
0.06033	-0.0099	11.0589	0.005			0.08316	0.017
0.06072	-0.0099	11.0593	0.005			0.0837	0.017
0.06112	-0.0099	11.0596	0.005			0.08424	-0.015
0.06151	-0.0099	11.06	0.005			0.08478	-0.015
0.0619	-0.0253	11.0604	0.005			0.08532	-0.015
0.06229	-0.0253	11.0608	0.005			0.08586	-0.015
0.06268	-0.0253	11.0612	0.001			0.0864	-0.015
0.06307	0.0143	11.0615	0.001			0.08694	-0.015
0.06347	0.0143	11.0619	0.001			0.08748	-0.015
0.06386	0.0143	11.0623	-0.004			0.08802	-0.015
0.06425	0.022	11.0627	-0.004			0.08856	-0.015
0.06464	0.022	11.0631	-0.004			0.0891	-0.015
0.06503	0.022	11.0634	0.007			0.08964	-0.015
0.06542	0.0209	11.0638	0.007			0.09018	-0.015
0.06582	0.0209	11.0642	0.035			0.09072	-0.015
0.06621	0.0176	11.0646	0.035			0.09126	-0.011
0.0666	0.0176	11.065	0.035			0.0918	-0.011
0.06699	0.0176	11.0654	0.035			0.09234	-0.011
0.06738	-0.0869	11.0657	0.035			0.09288	-0.007
0.06778	-0.0869	11.0661	0.035			0.09342	-0.007
0.06817	-0.0869	11.0665	0.035			0.09396	-0.007
0.06856	-0.0022	11.0669	0.035			0.09449	0.012
0.06895	-0.0022	11.0673	0.035			0.09503	0.012
0.06934	-0.0022	11.0677	0.035			0.09557	0.012
0.06973	-0.0044	11.068	0.034			0.09611	0.001
0.07013	-0.0044	11.0684	0.034			0.09665	0.001
0.07052	-0.0044	11.0688	0.034			0.09719	0.013
0.07091	-0.0044	11.0692	-0.034			0.09773	0.013
0.0713	-0.0044	11.0696	-0.034			0.09827	0.013
0.07169	-0.0044	11.07	-0.034			0.09881	-0.014
0.07208	-0.0044	11.0703	0.005			0.09935	-0.014
0.07248	-0.0044	11.0707	0.005			0.09989	-0.012
0.07287	-0.0044	11.0711	0.005			0.10043	-0.012
0.07326	-0.0044	11.0715	0.011			0.10097	-0.012
0.07365	0.0154	11.0719	0.011			0.10151	-0.022
0.07404	0.0154	11.0722	0.011			0.10205	-0.022
0.07444	0.0154	11.0726	-0.004			0.10259	-0.022
0.07483	0.011	11.073	-0.004			0.10313	0.012
0.07522	0.011	11.0734	0.008			0.10367	0.012
0.07561	0.011	11.0738	0.008			0.10421	0.012
0.076	0.0165	11.0742	0.008			0.10475	0.002
0.07639	0.0165	11.0745	0.007			0.10529	0.002
0.07679	0.0165	11.0749	0.007			0.10583	-0.003
0.07718	-0.0055	11.0753	0.007			0.10637	-0.003
0.07757	-0.0055	11.0757	0.007			0.10691	-0.003
0.07796	-0.0077	11.0761	0.007			0.10745	0
0.07835	-0.0077	11.0764	0.007			0.10799	0
0.07874	-0.0077	11.0768	0			0.10853	0
0.07914	0.0022	11.0772	0			0.10907	0
0.07953	0.0022	11.0776	-0.002			0.10961	-0.013
0.07992	0.0022	11.078	-0.002			0.11015	-0.013
0.08031	0.0055	11.0784	-0.002			0.11069	-0.002
0.0807	0.0055	11.0787	0.025			0.11123	-0.002
0.0811	0.0055	11.0791	0.025			0.11177	-0.002
0.08149	0.0044	11.0795	0.025			0.11231	0.008
0.08188	0.0044	11.0799	-0.009			0.11285	0.008
0.08227	0.0044	11.0803	-0.009			0.11339	0.008
0.08266	-0.0176	11.0807	-0.009			0.11393	0.008
0.08305	-0.0176	11.081	0.008			0.11447	0.008
0.08345	-0.0176	11.0814	0.008			0.11501	0.008
0.08384	0.022	11.0818	0.008			0.11555	0.007
0.08423	0.022	11.0822	0.009			0.11609	0.007
0.08462	0.022	11.0826	0.009			0.11663	0.007
0.08501	-0.011	11.083	0.006			0.11717	0.008
0.0854	-0.011	11.0833	0.006			0.11771	0.008
0.0858	-0.0154	11.0837	0.006			0.11825	0.008
0.08619	-0.0154	11.0841	0.006			0.11879	-0.001
0.08658	-0.0077	11.0845	0.006			0.11933	-0.001
0.08697	-0.0022	11.0849	0.006			0.11987	-0.009
0.08736	-0.0022	11.0852	0.006			0.12041	-0.009
0.08776	0.0176	11.0856	-0.004			0.12095	-0.006
0.08815	0.0176	11.086	-0.004			0.12149	-0.006
0.08854	0.0176	11.0864	-0.004			0.12203	-0.006
0.08893	0.0022	11.0868	-0.01			0.12257	-0.02
0.08932	0.0022	11.0871	-0.01			0.12311	-0.02
0.08971	0.0022	11.0875	0.006			0.12365	-0.02
0.09011	0.0022	11.0879	0.006			0.12419	0.01
0.0905	0.0022	11.0883	0.006			0.12473	0.01
0.09089	0.0022	11.0887	0.006			0.12527	0.01
0.09128	0.011	11.0891	0.006			0.12581	0.01
0.09167	0.011	11.0894	0.006			0.12635	0.011
0.09206	0.011	11.0898	-0.003			0.12689	0.017
0.09246	-0.0187	11.0902	-0.003			0.12743	0.017
0.09285	-0.0187	11.0906	-0.007			0.12797	0.017
0.09324	-0.0187	11.091	-0.007			0.12851	-0.005
0.09363	-0.0033	11.0914	-0.007			0.12905	-0.005
0.09402	-0.0033	11.0917	-0.002			0.12959	-0.005
0.09442	-0.0033	11.0921	-0.002			0.13013	-0.011
0.09481	-0.0242	11.0925	-0.002			0.13067	-0.011
0.0952	-0.0242	11.0929	-0.005			0.13121	-0.011
0.09559	0.0132	11.0933	-0.005			0.13175	-0.003
0.09598	0.0132	11.0937	-0.005			0.13229	-0.003
0.09637	0.0132	11.094	0.004			0.13283	-0.003
0.09677	0.0253	11.0944	0.004			0.13337	0.011
0.09716	0.0253	11.0948	0.004			0.13391	0.011
0.09755	0.0253	11.0952	0.002			0.13445	-0.001
0.09794	-0.0088	11.0956	0.002			0.13499	-0.001
0.09833	-0.0088	11.0959	0			0.13553	-0.001
0.09872	-0.0088	11.0963	0			0.13607	0.019
0.09912	-0.0066	11.0967	0			0.13661	0.019
0.09951	-0.0066	11.0971	-0.009			0.13715	0.019
0.0999	-0.0143	11.0975	-0.009			0.13769	0.019
0.10029	-0.0143	11.0979	-0.009			0.13823	0.019
0.10068	-0.0143	11.0982	-0.003			0.13877	0.019
0.10108	-0.0121	11.0986	-0.003			0.13931	-0.014
0.10147	-0.0121	11.099	-0.003			0.13985	-0.014
0.10186	-0.0121	11.0994	-0.008			0.14039	-0.014
0.10225	-0.0132	11.0998	-0.008			0.14093	-0.01
0.10264	-0.0132	11.1001	-0.002			0.14147	-0.01
0.10303	-0.0132	11.1005	-0.002			0.14201	-0.01
0.10343	0.0022	11.1009	-0.002			0.14255	-0.014
0.10382	0.0022	11.1013	-0.002			0.14309	-0.014
0.10421	0.0022	11.1017	-0.002			0.14363	-0.014
0.1046	0.0275	11.1021	-0.002			0.14417	0.003
0.10499	0.0275	11.1024	-0.002			0.14471	0.003
0.10538	-0.0044	11.1028	0.013			0.14525	-0.002
0.10578	-0.0044	11.1032	0.013			0.14579	-0.002
0.10617	-0.0044	11.1036	0.018			0.14633	-0.002
0.10656	-0.0044	11.104	0.018			0.14687	0
0.10695	-0.0143	11.1044	0.018			0.14741	0
0.10734	-0.0143	11.1047	-0.038			0.14795	0
0.10774	-0.0143	11.1051	-0.038			0.14849	0.005
0.10813	-0.0143	11.1055	-0.038			0.14903	0.005
0.10852	-0.0143	11.1059	-0.015			0.14957	0.005
0.10891	-0.0143	11.1063	-0.015			0.15011	-0.005
0.1093	-0.0143	11.1067	-0.015			0.15065	-0.005
0.10969	-0.0143	11.107	-0.016			0.15119	-0.005
0.11009	-0.011	11.1074	-0.016			0.15173	-0.005
0.11048	0.0044	11.1078	-0.016			0.15227	-0.005
0.11087	0.0044	11.1082	-0.019			0.15281	-0.005
0.11126	0.022	11.1086	-0.019			0.15335	-0.005
0.11165	0.022	11.1089	-0.015			0.15389	-0.005
0.11204	0.022	11.1093	-0.015			0.15443	-0.005
0.11244	0.0044	11.1097	-0.015			0.15497	-0.005
0.11283	0.0044	11.1101	-0.015			0.15551	-0.005
0.11322	0.0044	11.1105	-0.015			0.15605	-0.005
0.11361	0.0132	11.1108	-0.015			0.15659	-0.005
0.114	0.0132	11.1112	-0.015			0.15713	-0.017
0.1144	0.0132	11.1116	-0.015			0.15767	-0.017
0.11479	-0.0143	11.112	-0.015			0.15821	-0.017
0.11518	-0.0143	11.1124	-0.015			0.15875	0.007
0.11557	-0.0143	11.1128	-0.015			0.15929	0.007
0.11596	-0.011	11.1131	-0.015			0.15983	0.007
0.11635	-0.011	11.1135	-0.015			0.16037	0.006
0.11675	-0.0209	11.1139	-0.015			0.16091	0.006
0.11714	-0.0209	11.1143	0.012			0.16145	-0.004
0.11753	-0.0209	11.1147	0.012			0.16199	-0.004
0.11792	-0.0209	11.1151	-0.022			0.16253	-0.004
0.11831	-0.0209	11.1154	-0.022			0.16307	-0.017
0.1187	-0.0209	11.1158	-0.022			0.16361	-0.017
0.1191	-0.0209	11.1162	0.006			0.16415	-0.017
0.11949	-0.0209	11.1166	-0.006			0.16469	-0.006
0.11988	-0.0209	11.117	-0.006			0.16523	-0.006
0.12027	-0.0209	11.1174	-0.006			0.16577	-0.006
0.12066	-0.0209	11.1177	-0.015			0.16631	-0.02
0.12106	0.0154	11.1181	-0.015			0.16685	-0.02
0.12145	0.0154	11.1185	0.001			0.16739	-0.02
0.12184	0.0154	11.1189	0.001			0.16793	0.011
0.12223	0.0011	11.1193	0.001			0.16847	0.011
0.12262	0.0011	11.1196	0			0.16901	0.003
0.12301	0.0011	11.12	0			0.16955	0.003
0.12341	-0.0077	11.1204	0.003			0.17009	0.003
0.1238	-0.0077	11.1208	0.003			0.17063	0
0.12419	-0.0077	11.1212	0.003			0.17117	0
0.12458	-0.0077	11.1215	0.003			0.17171	0
0.12497	-0.0077	11.1219	-0.005			0.17225	0.001
0.12536	-0.0099	11.1223	-0.005			0.17279	0.001
0.12576	-0.0099	11.1227	-0.009			0.17333	0.001
0.12615	-0.0099	11.1231	-0.009			0.17387	-0.011
0.12654	0.0033	11.1235	-0.009			0.17441	-0.011
0.12693	0.0033	11.1238	-0.01			0.17495	0.004
0.12732	0.0033	11.1242	-0.01			0.17549	0.004
0.12772	-0.0407	11.1246	-0.015			0.17603	0.004
0.12811	-0.0407	11.125	-0.015			0.17657	-0.013
0.1285	0.0231	11.1254	-0.015			0.17711	-0.013
0.12889	0.0231	11.1258	0			0.17765	-0.013
0.12928	0.0231	11.1261	0			0.17819	-0.013
0.12967	0.0033	11.1265	0			0.17873	-0.013
0.13007	0.0033	11.1269	0			0.17927	-0.013
0.13046	0.0033	11.1273	0			0.17981	0.004
0.13085	0.0176	11.1277	0			0.18035	0.004
0.13124	0.0176	11.128	-0.004			0.18089	0.004
0.13163	0.0176	11.1284	-0.004			0.18143	0.013
0.13202	-0.0154	11.1288	-0.006			0.18197	0.013
0.13242	-0.0154	11.1292	-0.007			0.18251	0.013
0.13281	-0.0154	11.1296	-0.007			0.18305	-0.005
0.1332	-0.0044	11.13	-0.007			0.18359	-0.005
0.13359	-0.0044	11.1303	-0.007			0.18413	-0.005
0.13398	-0.0143	11.1307	-0.007			0.18467	-0.006
0.13438	-0.0143	11.1311	-0.007			0.18521	-0.006
0.13477	-0.0143	11.1315	-0.015			0.18575	-0.006
0.13516	-0.0143	11.1319	-0.015			0.18629	-0.006
0.13555	-0.0143	11.1323	-0.015			0.18683	-0.006
0.13594	0.0154	11.1326	-0.006			0.18737	-0.014
0.13633	0.0044	11.133	-0.006			0.18791	-0.014
0.13673	0.0044	11.1334	-0.016			0.18845	-0.014
0.13712	0.0044	11.1338	-0.016			0.18899	0.007
0.13751	0.0044	11.1342	-0.016			0.18953	0.007
0.1379	0.0044	11.1346	-0.006			0.19007	0.007
0.13829	0.0044	11.1349	-0.006			0.19061	0.005
0.13868	0.022	11.1353	-0.006			0.19115	0.005
0.13908	0.022	11.1357	-0.016			0.19169	0.012
0.13947	0.022	11.1361	-0.016			0.19223	0.012
0.13986	-0.0121	11.1365	-0.016			0.19277	0.012
0.14025	-0.0121	11.1368	0.01			0.19331	-0.015
0.14064	-0.0121	11.1372	0.01			0.19385	-0.015
0.14104	-0.0132	11.1376	-0.007			0.19439	-0.015
0.14143	-0.0132	11.138	-0.007			0.19493	-0.005
0.14182	-0.0176	11.1384	-0.007			0.19547	-0.005
0.14221	-0.0176	11.1388	-0.008			0.19601	-0.005
0.1426	-0.0176	11.1391	-0.008			0.19655	-0.015
0.14299	0.0022	11.1395	-0.008			0.19709	-0.015
0.14339	0.0022	11.1399	-0.04			0.19763	-0.015
0.14378	0.0022	11.1403	-0.04			0.19817	0.012
0.14417	0.0132	11.1407	-0.04			0.19871	0.012
0.14456	0.0132	11.141	-0.007			0.19925	0.004
0.14495	0.0132	11.1414	-0.007			0.19979	0.004
0.14534	0.0011	11.1418	-0.007			0.20033	0.004
0.14574	0.0011	11.1422	-0.001			0.20087	0.014
0.14613	0.0132	11.1426	-0.001			0.20141	0.014
0.14652	0.0132	11.143	-0.018			0.20195	0.014
0.14691	0.0132	11.1433	-0.018			0.20249	0.014
0.1473	-0.0132	11.1437	-0.018			0.20303	0.014
0.1477	-0.0132	11.1441	-0.001			0.20357	0.014
0.14809	-0.0132	11.1445	-0.001			0.20411	-0.006
0.14848	-0.0319	11.1449	-0.001			0.20465	-0.006
0.14887	-0.0319	11.1453	-0.006			0.20519	-0.006
0.14926	-0.0319	11.1456	-0.006			0.20573	-0.006
0.14965	0.0165	11.146	-0.006			0.20627	-0.006
0.15005	0.0165	11.1464	-0.003			0.20681	-0.006
0.15044	0.0165	11.1468	-0.003			0.20735	-0.005
0.15083	0.0077	11.1472	-0.003			0.20789	-0.005
0.15122	0.0077	11.1476	-0.003			0.20843	-0.005
0.15161	-0.0165	11.1479	-0.003			0.20897	0.003
0.152	-0.0165	11.1483	-0.003			0.20951	0.003
0.1524	-0.0165	11.1487	-0.008			0.21005	0.006
0.15279	-0.0088	11.1491	-0.008			0.21059	0.006
0.15318	-0.0088	11.1495	-0.008			0.21113	0.006
0.15357	-0.0088	11.1498	-0.006			0.21167	0.009
0.15396	-0.0121	11.1502	-0.006			0.21221	0.009
0.15436	-0.0121	11.1506	-0.011			0.21275	0.009
0.15475	-0.0121	11.151	-0.011			0.21329	-0.011
0.15514	-0.0121	11.1514	-0.011			0.21383	-0.011
0.15553	-0.0121	11.1517	-0.012			0.21437	-0.011
0.15592	-0.0121	11.1521	-0.012			0.21491	-0.013
0.15631	0.0187	11.1525	-0.012			0.21545	-0.013
0.15671	0.0187	11.1529	-0.01			0.21599	-0.013
0.1571	0.0187	11.1533	-0.01			0.21653	-0.004
0.15749	-0.0088	11.1537	-0.01			0.21707	-0.004
0.15788	-0.0088	11.154	-0.008			0.21761	0.001
0.15827	-0.0088	11.1544	-0.008			0.21815	0.001
0.15866	0.0022	11.1548	-0.008			0.21869	0.001
0.15906	0.0022	11.1552	-0.013			0.21923	0.009
0.15945	0.0022	11.1556	-0.013			0.21977	0.009
0.15984	0	11.156	-0.013			0.22031	0.009
0.16023	0	11.1563	-0.013			0.22085	-0.001
0.16062	0.0198	11.1567	-0.013			0.22139	-0.001
0.16102	0.0198	11.1571	-0.013			0.22193	-0.001
0.16141	-0.0264	11.1575	-0.013			0.22247	0.022
0.1618	-0.0264	11.1579	-0.013			0.22301	0.022
0.16219	-0.0264	11.1583	-0.013			0.22355	-0.013
0.16258	-0.0066	11.1586	-0.013			0.22409	-0.013
0.16297	-0.0066	11.159	-0.013			0.22463	-0.013
0.16337	-0.0077	11.1594	-0.013			0.22517	-0.005
0.16376	-0.0077	11.1598	-0.013			0.22571	-0.005
0.16415	-0.0077	11.1602	0.014			0.22625	-0.005
0.16454	-0.0077	11.1605	0.014			0.22679	-0.005
0.16493	-0.0077	11.1609	0.014			0.22733	-0.005
0.16532	-0.0077	11.1613	0.037			0.22787	-0.005
0.16572	-0.0077	11.1617	0.037			0.22841	-0.005
0.16611	-0.0077	11.1621	0.037			0.22895	-0.017
0.1665	-0.0077	11.1624	-0.058			0.22949	-0.017
0.16689	-0.0077	11.1628	-0.058			0.23003	0.016
0.16728	-0.0077	11.1632	-0.016			0.23057	0.016
0.16768	-0.0033	11.1636	-0.007			0.23111	0.016
0.16807	-0.0033	11.164	-0.007			0.23165	-0.002
0.16846	-0.0033	11.1644	-0.008			0.23219	-0.002
0.16885	0.0088	11.1647	-0.008			0.23273	-0.002
0.16924	0.0088	11.1651	-0.008			0.23327	0
0.16963	0.0088	11.1655	-0.014			0.23381	0
0.17003	0.0055	11.1659	-0.014			0.23435	0
0.17042	0.0055	11.1663	-0.014			0.23489	-0.011
0.17081	0.0055	11.1667	0.014			0.23543	-0.011
0.1712	0.0275	11.167	0.014			0.23597	-0.01
0.17159	0.0275	11.1674	0.014			0.23651	-0.01
0.17198	-0.0066	11.1678	0.007			0.23705	-0.01
0.17238	-0.0066	11.1682	0.007			0.23759	-0.01
0.17277	-0.0066	11.1686	-0.004			0.23813	-0.021
0.17316	-0.0308	11.169	-0.004			0.23867	-0.021
0.17355	-0.0308	11.1693	-0.004			0.23921	-0.021
0.17394	-0.0308	11.1697	-0.009			0.23975	-0.021
0.17434	-0.0374	11.1701	-0.009			0.24029	-0.021
0.17473	-0.0374	11.1705	-0.009			0.24083	-0.021
0.17512	-0.0374	11.1709	-0.011			0.24137	-0.021
0.17551	0.0176	11.1713	-0.011			0.24191	-0.021
0.1759	0.0176	11.1716	-0.011			0.24245	-0.021
0.17629	0.0176	11.172	-0.009			0.24299	-0.021
0.17669	0.0022	11.1724	-0.009			0.24353	-0.021
0.17708	0.0022	11.1728	-0.007			0.24407	-0.021
0.17747	-0.0011	11.1732	-0.007			0.24461	0.013
0.17786	-0.0011	11.1735	-0.007			0.24515	0.006
0.17825	-0.0011	11.1739	-0.005			0.24569	0.006
0.17864	-0.0176	11.1743	-0.005			0.24623	0.008
0.17904	-0.0176	11.1747	-0.005			0.24677	0.008
0.17943	-0.0176	11.1751	-0.008			0.24731	0.008
0.17982	-0.0077	11.1754	-0.008			0.24785	-0.003
0.18021	-0.0077	11.1758	-0.008			0.24839	-0.003
0.1806	-0.0077	11.1762	-0.008			0.24893	-0.003
0.181	-0.0165	11.1766	-0.008			0.24947	-0.01
0.18139	-0.0165	11.177	-0.008			0.25001	-0.01
0.18178	-0.0165	11.1774	-0.013			0.25055	-0.007
0.18217	0.0187	11.1777	-0.013			0.25109	-0.007
0.18256	0.0187	11.1781	-0.013			0.25163	-0.007
0.18295	0.0187	11.1785	-0.011			0.25217	-0.014
0.18335	0.0176	11.1789	-0.011			0.25271	-0.014
0.18374	0.0176	11.1793	-0.011			0.25325	-0.014
0.18413	0.0176	11.1797	-0.017			0.25379	0.018
0.18452	0.0176	11.18	-0.017			0.25433	0.018
0.18491	0.0176	11.1804	-0.017			0.25487	0.018
0.1853	0.0176	11.1808	-0.002			0.25541	0.005
0.1857	0.011	11.1812	-0.002			0.25595	0.005
0.18609	0.011	11.1816	-0.01			0.25649	0.005
0.18648	0.011	11.182	-0.01			0.25703	0.019
0.18687	-0.0055	11.1823	-0.01			0.25757	0.019
0.18726	-0.0055	11.1827	-0.004			0.25811	-0.009
0.18766	-0.011	11.1831	-0.004			0.25865	-0.009
0.18805	-0.011	11.1835	-0.004			0.25919	-0.009
0.18844	-0.011	11.1839	-0.003			0.25973	-0.01
0.18883	-0.0066	11.1842	-0.003			0.26027	-0.01
0.18922	-0.0066	11.1846	-0.003			0.26081	-0.01
0.18961	-0.0066	11.185	-0.028			0.26135	-0.008
0.19001	-0.0011	11.1854	-0.006			0.26189	-0.008
0.1904	-0.0011	11.1858	-0.006			0.26243	-0.008
0.19079	-0.0011	11.1861	-0.006			0.26297	-0.001
0.19118	0.0198	11.1865	-0.01			0.26351	-0.001
0.19157	0.0198	11.1869	-0.01			0.26405	0.013
0.19196	-0.0286	11.1873	-0.01			0.26459	0.013
0.19236	0.0154	11.1877	0			0.26513	0.013
0.19275	0.0154	11.1881	0			0.26567	0.012
0.19314	0.0154	11.1884	0			0.26621	0.012
0.19353	-0.0099	11.1888	0.001			0.26675	0.012
0.19392	-0.0099	11.1892	0.001			0.26729	0.012
0.19432	-0.0033	11.1896	0.001			0.26783	0.012
0.19471	-0.0033	11.19	0.001			0.26837	0.012
0.1951	-0.0033	11.1904	0.001			0.26891	0.012
0.19549	-0.0187	11.1907	0.001			0.26945	-0.015
0.19588	-0.0187	11.1911	-0.002			0.26999	-0.015
0.19627	-0.0187	11.1915	-0.002			0.27053	-0.009
0.19667	-0.0033	11.1919	-0.015			0.27107	-0.009
0.19706	-0.0033	11.1923	-0.015			0.27161	-0.009
0.19745	0.0198	11.1927	-0.015			0.27215	-0.017
0.19784	0.0198	11.193	-0.015			0.27269	-0.017
0.19823	0.0198	11.1934	-0.015			0.27323	-0.017
0.19862	0.0077	11.1938	-0.015			0.27377	0.004
0.19902	0.0077	11.1942	-0.001			0.27431	0.004
0.19941	0.0077	11.1946	-0.001			0.27485	0.004
0.1998	0.0088	11.195	-0.001			0.27539	0.008
0.20019	0.0088	11.1953	0.011			0.27593	0.008
0.20058	0.0088	11.1957	0.011			0.27647	0.002
0.20098	-0.0143	11.1961	0.011			0.27701	0.002
0.20137	-0.0143	11.1965	-0.015			0.27755	0.002
0.20176	-0.0143	11.1969	-0.015			0.27809	-0.003
0.20215	-0.0143	11.1972	-0.015			0.27863	-0.003
0.20254	-0.0143	11.1976	0.011			0.27917	-0.003
0.20293	-0.0143	11.198	0.011			0.27971	-0.009
0.20333	-0.0121	11.1984	-0.025			0.28025	-0.009
0.20372	-0.0121	11.1988	-0.025			0.28079	-0.009
0.20411	-0.0121	11.1991	-0.025			0.28133	-0.009
0.2045	-0.0253	11.1995	-0.024			0.28187	-0.009
0.20489	-0.0253	11.1999	-0.024			0.28241	-0.017
0.20528	0.0099	11.2003	-0.024			0.28295	-0.017
0.20568	0.0099	11.2007	-0.005			0.28348	-0.017
0.20607	0.0099	11.2011	-0.005			0.28402	0.007
0.20646	0.0077	11.2014	-0.005			0.28456	0.007
0.20685	0.0077	11.2018	-0.005			0.2851	0.007
0.20724	0.0077	11.2022	-0.005			0.28564	-0.002
0.20764	0.0033	11.2026	-0.005			0.28618	-0.002
0.20803	0.0033	11.203	-0.005			0.28672	-0.002
0.20842	0.0033	11.2034	-0.005			0.28726	-0.002
0.20881	-0.0088	11.2037	-0.005			0.2878	-0.002
0.2092	-0.0088	11.2041	-0.005			0.28834	-0.002
0.20959	-0.0088	11.2045	-0.005			0.28888	-0.012
0.20999	-0.0066	11.2049	-0.005			0.28942	-0.012
0.21038	-0.0066	11.2053	-0.005			0.28996	-0.001
0.21077	-0.0066	11.2057	-0.013			0.2905	-0.001
0.21116	-0.0132	11.206	-0.013			0.29104	-0.001
0.21155	-0.0132	11.2064	-0.013			0.29158	-0.001
0.21194	0.0077	11.2068	0.001			0.29212	-0.001
0.21234	0.0077	11.2072	0.001			0.29266	-0.001
0.21273	0.0077	11.2076	0.001			0.2932	-0.015
0.21312	-0.0418	11.2079	-0.019			0.29374	-0.015
0.21351	-0.0418	11.2083	-0.019			0.29428	-0.015
0.2139	-0.0418	11.2087	-0.019			0.29482	0.01
0.2143	0.0319	11.2091	-0.008			0.29536	0.01
0.21469	0.0319	11.2095	-0.008			0.2959	0.01
0.21508	0.0319	11.2098	-0.007			0.29644	0.009
0.21547	-0.0121	11.2102	-0.007			0.29698	0.009
0.21586	-0.0121	11.2106	-0.007			0.29752	0.009
0.21625	-0.0022	11.211	-0.002			0.29806	0.004
0.21665	-0.0022	11.2114	-0.002			0.2986	0.004
0.21704	-0.0022	11.2118	-0.002			0.29914	-0.003
0.21743	0.0099	11.2121	-0.004			0.29968	-0.003
0.21782	0.0099	11.2125	-0.004			0.30022	-0.003
0.21821	0.0099	11.2129	-0.004			0.30076	-0.009
0.2186	-0.0033	11.2133	-0.003			0.3013	-0.009
0.219	-0.0033	11.2137	-0.003			0.30184	-0.009
0.21939	-0.0033	11.2141	-0.003			0.30238	-0.009
0.21978	-0.0033	11.2144	0			0.30292	-0.016
0.22017	-0.0033	11.2148	0			0.30346	-0.016
0.22056	-0.0033	11.2152	-0.007			0.304	-0.016
0.22096	0.0121	11.2156	-0.007			0.30454	-0.016
0.22135	0.0121	11.216	-0.007			0.30508	-0.016
0.22174	0.0121	11.2164	-0.012			0.30562	-0.016
0.22213	0.011	11.2167	-0.012			0.30616	-0.016
0.22252	0.011	11.2171	-0.012			0.3067	-0.016
0.22291	0.011	11.2175	-0.006			0.30724	-0.016
0.22331	0.0231	11.2179	-0.006			0.30778	-0.016
0.2237	0.0231	11.2183	-0.006			0.30832	-0.016
0.22409	-0.0077	11.2187	-0.01			0.30886	-0.016
0.22448	-0.0077	11.219	-0.01			0.3094	0.006
0.22487	-0.0077	11.2194	-0.014			0.30994	0.006
0.22526	-0.0308	11.2198	-0.014			0.31048	0.006
0.22566	-0.0308	11.2202	-0.014			0.31102	0.008
0.22605	-0.0308	11.2206	-0.002			0.31156	0.008
0.22644	0.0022	11.2209	-0.002			0.3121	0.008
0.22683	0.0022	11.2213	-0.002			0.31264	0.002
0.22722	0.0022	11.2217	-0.002			0.31318	0.002
0.22762	0.0011	11.2221	-0.002			0.31372	0.002
0.22801	0.0011	11.2225	-0.002			0.31426	-0.01
0.2284	0.0011	11.2228	-0.001			0.3148	-0.01
0.22879	0.0011	11.2232	0.002			0.31534	-0.01
0.22918	0.0011	11.2236	0.002			0.31588	-0.004
0.22957	0.0011	11.224	-0.002			0.31642	-0.004
0.22997	0.0011	11.2244	-0.002			0.31696	-0.017
0.23036	0.0011	11.2248	-0.002			0.3175	-0.017
0.23075	0.0011	11.2251	-0.016			0.31804	-0.017
0.23114	0.0011	11.2255	-0.016			0.31858	-0.017
0.23153	0.0011	11.2259	-0.016			0.31912	0.009
0.23192	0.0011	11.2263	-0.003			0.31966	0.009
0.23232	0.0011	11.2267	-0.003			0.3202	0.004
0.23271	-0.0011	11.2271	-0.003			0.32074	0.004
0.2331	-0.0011	11.2274	-0.007			0.32128	0.004
0.23349	-0.0011	11.2278	-0.007			0.32182	0.018
0.23388	0.0055	11.2282	-0.003			0.32236	0.018
0.23428	0.0055	11.2286	-0.003			0.3229	-0.008
0.23467	0.0055	11.229	-0.003			0.32344	-0.008
0.23506	-0.0143	11.2294	-0.008			0.32398	-0.008
0.23545	-0.0143	11.2297	-0.008			0.32452	-0.01
0.23584	-0.0033	11.2301	-0.008			0.32506	-0.01
0.23623	-0.0242	11.2305	-0.011			0.3256	-0.01
0.23663	-0.0242	11.2309	-0.011			0.32614	-0.007
0.23702	0.0088	11.2313	-0.011			0.32668	-0.007
0.23741	0.0088	11.2316	-0.012			0.32722	-0.007
0.2378	0.0088	11.232	-0.012			0.32776	-0.01
0.23819	0.0143	11.2324	0.001			0.3283	-0.01
0.23858	0.0143	11.2328	0.016			0.32884	0.007
0.23898	0.0143	11.2332	0.016			0.32938	0.005
0.23937	0.0088	11.2335	0.008			0.32992	0.005
0.23976	0.0088	11.2339	0.008			0.33046	0.019
0.24015	0.0088	11.2343	0.008			0.331	0.019
0.24054	0.0011	11.2347	-0.037			0.33154	0.019
0.24094	0.0011	11.2351	-0.037			0.33208	0.019
0.24133	-0.0143	11.2355	-0.037			0.33262	0.019
0.24172	-0.0143	11.2358	-0.026			0.33316	0.019
0.24211	-0.0143	11.2362	-0.026			0.3337	0.019
0.2425	-0.0143	11.2366	-0.026			0.33424	-0.015
0.24289	-0.0143	11.237	-0.001			0.33478	-0.015
0.24329	-0.0143	11.2374	-0.001			0.33532	-0.006
0.24368	-0.0055	11.2378	0.017			0.33586	-0.006
0.24407	-0.0055	11.2381	0.017			0.3364	-0.006
0.24446	-0.0055	11.2385	0.017			0.33694	-0.019
0.24485	0.0143	11.2389	0.017			0.33748	-0.019
0.24524	0.0143	11.2393	0.017			0.33802	-0.019
0.24564	0.0088	11.2397	0.017			0.33856	-0.001
0.24603	0.0088	11.2401	0.017			0.3391	-0.001
0.24642	0.0088	11.2404	-0.003			0.33964	-0.001
0.24681	0.033	11.2408	-0.003			0.34018	0.011
0.2472	0.033	11.2412	-0.002			0.34072	0.011
0.2476	0.033	11.2416	-0.002			0.34126	0.002
0.24799	-0.0308	11.242	-0.002			0.3418	0.002
0.24838	-0.0308	11.2423	0.001			0.34234	0.002
0.24877	-0.0308	11.2427	0.001			0.34288	0.007
0.24916	-0.0308	11.2431	0.001			0.34342	0.007
0.24955	-0.0308	11.2435	-0.004			0.34396	0.007
0.24995	-0.0033	11.2439	-0.004			0.3445	-0.011
0.25034	-0.0033	11.2443	-0.004			0.34504	-0.011
0.25073	-0.0033	11.2446	-0.007			0.34558	-0.011
0.25112	-0.0198	11.245	-0.007			0.34612	-0.008
0.25151	-0.0198	11.2454	-0.013			0.34666	-0.008
0.2519	-0.0198	11.2458	-0.013			0.3472	-0.022
0.2523	0.033	11.2462	-0.013			0.34774	-0.022
0.25269	0.033	11.2465	-0.009			0.34828	-0.022
0.25308	0.033	11.2469	-0.009			0.34882	0.01
0.25347	0.0066	11.2473	-0.009			0.34936	0.01
0.25386	0.0066	11.2477	-0.006			0.3499	0.01
0.25425	0.0165	11.2481	-0.006			0.35044	-0.002
0.25465	0.0165	11.2485	-0.006			0.35098	-0.002
0.25504	0.0165	11.2488	-0.006			0.35152	-0.002
0.25543	0.0165	11.2492	-0.006			0.35206	0.001
0.25582	-0.0143	11.2496	-0.006			0.3526	0.001
0.25621	-0.0143	11.25	-0.006			0.35314	0.001
0.25661	-0.0121	11.2504	-0.006			0.35368	-0.011
0.257	-0.0121	11.2508	-0.006			0.35422	-0.011
0.25739	-0.0121	11.2511	-0.006			0.35476	-0.009
0.25778	-0.0253	11.2515	-0.006			0.3553	-0.009
0.25817	-0.0253	11.2519	-0.003			0.35584	-0.009
0.25856	-0.0253	11.2523	-0.003			0.35638	-0.009
0.25896	0.0077	11.2527	-0.003			0.35692	-0.009
0.25935	0.0077	11.253	-0.015			0.35746	-0.009
0.25974	0.0077	11.2534	-0.015			0.358	-0.021
0.26013	0.0099	11.2538	-0.006			0.35854	-0.021
0.26052	0.0099	11.2542	-0.006			0.35908	-0.021
0.26091	0.0099	11.2546	-0.006			0.35962	0.008
0.26131	0.0044	11.255	0.011			0.36016	0.008
0.2617	0.0044	11.2553	0.011			0.3607	0.008
0.26209	-0.0066	11.2557	0.011			0.36124	0.011
0.26248	-0.0066	11.2561	-0.025			0.36178	0.011
0.26287	-0.0066	11.2565	-0.025			0.36232	0.011
0.26327	0.0011	11.2569	-0.025			0.36286	0.014
0.26366	0.0011	11.2573	-0.016			0.3634	0.014
0.26405	0.0011	11.2576	-0.016			0.36394	-0.002
0.26444	-0.0132	11.258	-0.016			0.36448	-0.002
0.26483	-0.0132	11.2584	-0.009			0.36502	-0.002
0.26522	-0.0132	11.2588	-0.009			0.36556	-0.012
0.26562	-0.0297	11.2592	0.002			0.3661	-0.012
0.26601	-0.0297	11.2596	0.002			0.36664	-0.012
0.2664	-0.0297	11.2599	0.002			0.36718	-0.006
0.26679	-0.0297	11.2603	-0.005			0.36772	-0.006
0.26718	-0.0297	11.2607	-0.005			0.36826	-0.006
0.26757	-0.0297	11.2611	-0.005			0.3688	-0.006
0.26797	0.0187	11.2615	-0.011			0.36934	-0.006
0.26836	0.0187	11.2618	-0.011			0.36988	-0.006
0.26875	0.0187	11.2622	-0.011			0.37042	-0.006
0.26914	0.0253	11.2626	-0.004			0.37096	-0.006
0.26953	0.0253	11.263	-0.004			0.3715	-0.006
0.26993	0.0253	11.2634	0.002			0.37204	-0.006
0.27032	-0.0099	11.2637	0.002			0.37258	-0.006
0.27071	-0.0099	11.2641	0.002			0.37312	-0.006
0.2711	-0.0143	11.2645	0			0.37366	-0.006
0.27149	-0.0143	11.2649	0			0.3742	-0.006
0.27188	-0.0143	11.2653	0			0.37474	0.006
0.27228	-0.0143	11.2657	-0.018			0.37528	0.006
0.27267	-0.0044	11.266	-0.018			0.37582	0.002
0.27306	-0.0044	11.2664	-0.018			0.37636	0.002
0.27345	-0.0055	11.2668	0.004			0.3769	0.002
0.27384	-0.0055	11.2672	0.004			0.37744	0.017
0.27423	-0.0055	11.2676	0.004			0.37798	0.017
0.27463	0.0187	11.268	0.004			0.37852	0.017
0.27502	0.0187	11.2683	0.004			0.37906	-0.016
0.27541	0.0187	11.2687	0.004			0.3796	-0.016
0.2758	0.0187	11.2691	-0.007			0.38014	-0.005
0.27619	0.0187	11.2695	-0.007			0.38068	-0.005
0.27659	0.0187	11.2699	-0.013			0.38122	-0.005
0.27698	0.0187	11.2703	-0.004			0.38176	-0.015
0.27737	0.0187	11.2706	-0.004			0.3823	-0.015
0.27776	0.0187	11.271	0.01			0.38284	-0.015
0.27815	0.0187	11.2714	0.01			0.38338	-0.007
0.27854	0.0187	11.2718	0.01			0.38392	-0.007
0.27894	0.0187	11.2722	0.008			0.38446	-0.007
0.27933	0.0187	11.2725	0.008			0.385	0.012
0.27972	0.0143	11.2729	0.008			0.38554	0.012
0.28011	0.0143	11.2733	-0.032			0.38608	-0.002
0.2805	0.0143	11.2737	-0.032			0.38662	0.009
0.28089	-0.0132	11.2741	-0.032			0.38716	0.009
0.28129	-0.0132	11.2744	-0.011			0.3877	0.009
0.28168	-0.0132	11.2748	-0.011			0.38824	-0.013
0.28207	-0.0099	11.2752	-0.011			0.38878	-0.013
0.28246	-0.0099	11.2756	-0.023			0.38932	-0.013
0.28285	-0.0099	11.276	-0.023			0.38986	-0.013
0.28325	-0.0154	11.2764	-0.015			0.3904	-0.013
0.28364	-0.0154	11.2767	-0.015			0.39094	-0.017
0.28403	-0.0055	11.2771	-0.015			0.39148	-0.017
0.28442	-0.0055	11.2775	0.015			0.39202	-0.017
0.28481	-0.0055	11.2779	0.015			0.39256	0.016
0.2852	0.0066	11.2783	0.015			0.3931	0.016
0.2856	0.0066	11.2787	-0.008			0.39364	0.008
0.28599	0.0066	11.279	-0.008			0.39418	0.008
0.28638	0.0011	11.2794	-0.001			0.39472	0.008
0.28677	0.0011	11.2798	-0.001			0.39526	0.003
0.28716	-0.0011	11.2802	-0.001			0.3958	0.003
0.28755	-0.0011	11.2806	-0.007			0.39634	0.003
0.28795	-0.0011	11.281	-0.007			0.39688	0.003
0.28834	-0.0187	11.2813	-0.007			0.39742	0.003
0.28873	-0.0187	11.2817	-0.008			0.39796	0.003
0.28912	-0.0187	11.2821	-0.008			0.3985	-0.001
0.28951	-0.0022	11.2825	-0.008			0.39904	-0.001
0.28991	-0.0022	11.2829	-0.001			0.39958	-0.001
0.2903	-0.0022	11.2832	-0.001			0.40012	-0.012
0.29069	-0.0319	11.2836	-0.001			0.40066	-0.012
0.29108	-0.0319	11.284	-0.001			0.4012	-0.012
0.29147	0.0033	11.2844	-0.005			0.40174	-0.005
0.29186	0.0033	11.2848	-0.005			0.40228	-0.005
0.29226	0.0033	11.2852	-0.005			0.40282	-0.005
0.29265	0.0055	11.2855	-0.005			0.40336	-0.006
0.29304	0.0055	11.2859	-0.005			0.4039	-0.006
0.29343	0.0055	11.2863	-0.015			0.40444	0.009
0.29382	0.0011	11.2867	-0.015			0.40498	0.009
0.29421	0.0011	11.2871	-0.015			0.40552	0.009
0.29461	0.0011	11.2874	-0.002			0.40606	0.001
0.295	-0.0099	11.2878	-0.002			0.4066	0.001
0.29539	-0.0099	11.2882	-0.002			0.40714	0.001
0.29578	-0.0099	11.2886	-0.006			0.40768	-0.003
0.29617	-0.0099	11.289	-0.006			0.40822	-0.003
0.29657	-0.0099	11.2894	-0.005			0.40876	-0.003
0.29696	-0.0099	11.2897	-0.005			0.4093	-0.009
0.29735	-0.0132	11.2901	-0.005			0.40984	-0.009
0.29774	-0.0132	11.2905	-0.012			0.41038	-0.009
0.29813	-0.0132	11.2909	-0.012			0.41092	-0.006
0.29852	-0.0121	11.2913	-0.012			0.41146	-0.006
0.29892	-0.0121	11.2917	-0.012			0.412	-0.011
0.29931	-0.0121	11.292	-0.012			0.41254	-0.011
0.2997	0.0143	11.2924	-0.012			0.41308	-0.011
0.30009	0.0143	11.2928	-0.013			0.41362	0.009
0.30048	0.0143	11.2932	-0.013			0.41416	0.009
0.30087	0	11.2936	-0.009			0.4147	0.009
0.30127	0	11.294	-0.009			0.41524	0.003
0.30166	0.0253	11.2943	-0.009			0.41578	0.003
0.30205	0.0253	11.2947	-0.007			0.41632	0.003
0.30244	0.0253	11.2951	-0.007			0.41686	0.02
0.30283	-0.0165	11.2955	-0.007			0.4174	0.02
0.30323	-0.0165	11.2959	-0.019			0.41794	-0.011
0.30362	-0.0165	11.2962	-0.019			0.41848	-0.011
0.30401	-0.0088	11.2966	-0.019			0.41902	-0.011
0.3044	-0.0088	11.297	-0.013			0.41956	-0.007
0.30479	-0.0088	11.2974	-0.013			0.4201	-0.007
0.30518	-0.0033	11.2978	-0.013			0.42064	-0.007
0.30558	-0.0033	11.2981	0.006			0.42118	-0.007
0.30597	-0.0077	11.2985	0.006			0.42172	-0.007
0.30636	-0.0077	11.2989	0.021			0.42226	-0.007
0.30675	-0.0077	11.2993	0.021			0.4228	-0.007
0.30714	0.0121	11.2997	0.021			0.42334	-0.004
0.30753	0.0121	11.3001	-0.028			0.42388	-0.004
0.30793	0.0121	11.3004	-0.028			0.42442	0.008
0.30832	0.0022	11.3008	-0.028			0.42496	0.008
0.30871	0.0022	11.3012	-0.001			0.4255	0.008
0.3091	0.0022	11.3016	-0.001			0.42604	0.001
0.30949	0.0154	11.302	-0.001			0.42658	0.001
0.30989	0.0154	11.3024	-0.001			0.42712	0.001
0.31028	-0.0055	11.3027	-0.001			0.42766	0.013
0.31067	-0.0154	11.3031	-0.001			0.4282	0.013
0.31106	-0.0154	11.3035	-0.009			0.42874	0.013
0.31145	-0.022	11.3039	-0.009			0.42928	-0.015
0.31184	-0.022	11.3043	-0.009			0.42982	-0.015
0.31224	-0.022	11.3047	-0.01			0.43036	-0.012
0.31263	0.0187	11.305	-0.01			0.4309	-0.012
0.31302	0.0187	11.3054	-0.01			0.43144	-0.012
0.31341	0.0187	11.3058	-0.003			0.43198	-0.012
0.3138	0.0187	11.3062	-0.003			0.43252	-0.011
0.31419	0.0187	11.3066	0.002			0.43306	-0.011
0.31459	0.0187	11.3069	0.002			0.4336	-0.001
0.31498	-0.0022	11.3073	0.002			0.43414	-0.001
0.31537	-0.0022	11.3077	0.026			0.43468	-0.001
0.31576	-0.0022	11.3081	0.026			0.43522	-0.001
0.31615	-0.0187	11.3085	0.026			0.43576	-0.001
0.31655	-0.0187	11.3089	0.026			0.4363	-0.001
0.31694	-0.0187	11.3092	-0.015			0.43684	-0.001
0.31733	0.0242	11.3096	-0.015			0.43738	-0.001
0.31772	0.0242	11.31	-0.021			0.43792	-0.001
0.31811	0.0242	11.3104	-0.021			0.43846	-0.001
0.3185	-0.0154	11.3108	-0.044			0.439	-0.001
0.3189	-0.0154	11.3111	-0.044			0.43954	0.006
0.31929	-0.0077	11.3115	-0.044			0.44008	0.006
0.31968	-0.0077	11.3119	-0.044			0.44062	0
0.32007	-0.0077	11.3123	-0.044			0.44116	0
0.32046	-0.011	11.3127	-0.044			0.4417	0
0.32085	-0.011	11.3131	-0.044			0.44224	0.005
0.32125	-0.011	11.3134	-0.044			0.44278	0.005
0.32164	0.0253	11.3138	-0.044			0.44332	0.005
0.32203	0.0253	11.3142	-0.044			0.44386	-0.012
0.32242	0.0253	11.3146	-0.044			0.4444	-0.012
0.32281	-0.0088	11.315	-0.008			0.44494	-0.012
0.32321	-0.0088	11.3154	-0.008			0.44548	-0.002
0.3236	-0.0088	11.3157	-0.008			0.44602	-0.002
0.32399	-0.0088	11.3161	-0.01			0.44656	-0.018
0.32438	-0.0088	11.3165	-0.01			0.4471	-0.018
0.32477	-0.0088	11.3169	-0.01			0.44764	-0.018
0.32516	-0.0088	11.3173	-0.007			0.44818	-0.018
0.32556	-0.0088	11.3177	-0.007			0.44872	-0.002
0.32595	-0.0088	11.318	-0.009			0.44926	-0.002
0.32634	-0.0088	11.3184	-0.009			0.4498	0.007
0.32673	0.0176	11.3188	-0.009			0.45034	0.007
0.32712	0.0176	11.3192	0.013			0.45088	0.007
0.32751	0.0176	11.3196	0.013			0.45142	0.014
0.32791	-0.0132	11.3199	0.013			0.45196	0.014
0.3283	-0.0132	11.3203	0			0.4525	0.014
0.32869	-0.0198	11.3207	0			0.45304	-0.018
0.32908	-0.0198	11.3211	0			0.45358	-0.018
0.32947	-0.0198	11.3215	0.001			0.45412	-0.007
0.32987	-0.0099	11.3218	0.001			0.45466	-0.007
0.33026	-0.0099	11.3222	0.001			0.4552	-0.007
0.33065	-0.0132	11.3226	-0.008			0.45574	-0.018
0.33104	-0.0132	11.323	-0.008			0.45628	-0.018
0.33143	-0.0132	11.3234	-0.005			0.45682	-0.018
0.33182	0.0077	11.3238	-0.005			0.45736	0.004
0.33222	0.0077	11.3241	-0.005			0.4579	0.004
0.33261	0.0077	11.3245	-0.012			0.45844	0.004
0.333	0.011	11.3249	-0.012			0.45898	0.013
0.33339	0.011	11.3253	-0.012			0.45952	0.013
0.33378	0.011	11.3257	0			0.46006	0.001
0.33417	0.0176	11.3261	0			0.4606	0.001
0.33457	0.0176	11.3264	0			0.46114	0.001
0.33496	-0.0143	11.3268	0			0.46168	0.001
0.33535	-0.0143	11.3272	0			0.46222	0.001
0.33574	-0.0143	11.3276	-0.005			0.46276	0.001
0.33613	-0.0187	11.328	-0.005			0.4633	0.001
0.33653	-0.0187	11.3284	-0.01			0.46384	-0.001
0.33692	-0.0187	11.3287	-0.01			0.46438	-0.001
0.33731	-0.0187	11.3291	-0.01			0.46492	-0.01
0.3377	-0.0099	11.3295	-0.011			0.46546	-0.01
0.33809	-0.0099	11.3299	-0.011			0.466	-0.01
0.33848	-0.0099	11.3303	-0.011			0.46654	-0.01
0.33888	0.0099	11.3306	-0.011			0.46708	-0.01
0.33927	0.0099	11.331	-0.011			0.46762	-0.01
0.33966	0.0055	11.3314	-0.011			0.46816	-0.011
0.34005	0.0055	11.3318	-0.002			0.4687	-0.011
0.34044	0.011	11.3322	-0.002			0.46924	-0.011
0.34083	0.011	11.3325	-0.002			0.46978	0.014
0.34123	0.011	11.3329	-0.003			0.47032	0.014
0.34162	0.011	11.3333	-0.003			0.47086	0.003
0.34201	-0.0011	11.3337	-0.003			0.4714	0.003
0.3424	-0.0011	11.3341	-0.006			0.47193	0.003
0.34279	-0.0011	11.3345	-0.006			0.47247	0.014
0.34319	-0.0011	11.3348	-0.006			0.47301	0.014
0.34358	-0.0011	11.3352	-0.006			0.47355	0.014
0.34397	0.0088	11.3356	-0.005			0.47409	-0.006
0.34436	0.0088	11.336	-0.012			0.47463	-0.006
0.34475	0.0088	11.3364	-0.012			0.47517	-0.006
0.34514	-0.0506	11.3368	-0.012			0.47571	-0.004
0.34554	-0.0506	11.3371	-0.007			0.47625	-0.004
0.34593	-0.0506	11.3375	-0.007			0.47679	-0.004
0.34632	0.0143	11.3379	-0.007			0.47733	-0.011
0.34671	0.0143	11.3383	-0.005			0.47787	-0.011
0.3471	0.0143	11.3387	-0.005			0.47841	0.012
0.34749	0.011	11.3391	-0.005			0.47895	0.012
0.34789	0.011	11.3394	0.012			0.47949	0.012
0.34828	0	11.3398	0.012			0.48003	0.006
0.34867	0	11.3402	-0.004			0.48057	0.006
0.34906	0	11.3406	-0.004			0.48111	0.006
0.34945	0.0077	11.341	-0.004			0.48165	0.023
0.34985	0.0077	11.3414	-0.031			0.48219	0.023
0.35024	0.0077	11.3417	-0.031			0.48273	-0.015
0.35063	-0.0209	11.3421	-0.031			0.48327	-0.015
0.35102	-0.0209	11.3425	-0.001			0.48381	-0.015
0.35141	-0.0209	11.3429	-0.001			0.48435	-0.01
0.3518	-0.0077	11.3433	-0.001			0.48489	-0.01
0.3522	-0.0077	11.3436	0			0.48543	-0.01
0.35259	-0.0077	11.344	0			0.48597	-0.01
0.35298	-0.0143	11.3444	-0.019			0.48651	-0.01
0.35337	-0.0143	11.3448	-0.005			0.48705	-0.01
0.35376	0	11.3452	-0.005			0.48759	-0.006
0.35415	0	11.3455	-0.001			0.48813	-0.006
0.35455	0	11.3459	-0.001			0.48867	-0.006
0.35494	0.0363	11.3463	-0.001			0.48921	-0.006
0.35533	0.0363	11.3467	-0.008			0.48975	-0.006
0.35572	0.0363	11.3471	-0.008			0.49029	-0.006
0.35611	-0.011	11.3475	-0.008			0.49083	0.008
0.35651	-0.011	11.3478	-0.008			0.49137	0.008
0.3569	-0.011	11.3482	-0.008			0.49191	0.008
0.35729	-0.0077	11.3486	-0.008			0.49245	0.003
0.35768	-0.0077	11.349	-0.013			0.49299	0.003
0.35807	-0.0077	11.3494	-0.013			0.49353	0.003
0.35846	0	11.3498	-0.013			0.49407	0.006
0.35886	0	11.3501	-0.003			0.49461	0.006
0.35925	0.0077	11.3505	-0.003			0.49515	-0.01
0.35964	0.0077	11.3509	-0.003			0.49569	-0.011
0.36003	0.0077	11.3513	-0.01			0.49623	-0.011
0.36042	0.0077	11.3517	-0.01			0.49677	-0.011
0.36081	0.0077	11.3521	-0.01			0.49731	-0.021
0.36121	0.0077	11.3524	-0.002			0.49785	-0.021
0.3616	-0.011	11.3528	-0.002			0.49839	-0.021
0.36199	-0.011	11.3532	-0.008			0.49893	-0.021
0.36238	-0.011	11.3536	-0.008			0.49947	-0.021
0.36277	0.0154	11.354	-0.008			0.50001	-0.021
0.36317	0.0154	11.3543	-0.004			0.50055	-0.021
0.36356	0.0154	11.3547	-0.004			0.50109	-0.021
0.36395	-0.0022	11.3551	-0.004			0.50163	-0.021
0.36434	-0.0022	11.3555	-0.014			0.50217	-0.021
0.36473	-0.0022	11.3559	-0.014			0.50271	-0.021
0.36512	-0.0022	11.3562	-0.014			0.50325	-0.021
0.36552	-0.011	11.3566	-0.01			0.50379	-0.021
0.36591	-0.011	11.357	-0.01			0.50433	0.007
0.3663	-0.0055	11.3574	-0.01			0.50487	0.007
0.36669	-0.0055	11.3578	-0.01			0.50541	0.002
0.36708	-0.0055	11.3582	-0.01			0.50595	0.002
0.36747	-0.0198	11.3585	-0.01			0.50649	0.002
0.36787	-0.0198	11.3589	-0.01			0.50703	-0.001
0.36826	-0.0198	11.3593	-0.01			0.50757	-0.001
0.36865	0.011	11.3597	-0.01			0.50811	-0.001
0.36904	0.011	11.3601	-0.01			0.50865	-0.001
0.36943	-0.0022	11.3605	-0.005			0.50919	-0.011
0.36983	-0.0022	11.3608	-0.005			0.50973	-0.011
0.37022	-0.0022	11.3612	-0.005			0.51027	-0.012
0.37061	-0.0022	11.3616	-0.001			0.51081	-0.012
0.371	-0.0022	11.362	-0.001			0.51135	-0.02
0.37139	-0.0022	11.3624	-0.001			0.51189	-0.02
0.37178	-0.0022	11.3628	-0.003			0.51243	-0.02
0.37218	-0.0022	11.3631	-0.003			0.51297	-0.02
0.37257	-0.0022	11.3635	-0.003			0.51351	0.006
0.37296	-0.0022	11.3639	0.002			0.51405	0.006
0.37335	-0.0066	11.3643	0.002			0.51459	0.009
0.37374	-0.0066	11.3647	0.003			0.51513	0.009
0.37413	-0.0066	11.3651	0.003			0.51567	0.009
0.37453	0.0055	11.3654	0.003			0.51621	0.003
0.37492	0.0055	11.3658	-0.017			0.51675	0.003
0.37531	0.0055	11.3662	-0.017			0.51729	-0.003
0.3757	-0.022	11.3666	-0.017			0.51783	-0.003
0.37609	-0.022	11.367	-0.007			0.51837	-0.003
0.37649	-0.022	11.3673	-0.007			0.51891	-0.009
0.37688	-0.022	11.3677	-0.007			0.51945	-0.009
0.37727	-0.0044	11.3681	-0.009			0.51999	-0.009
0.37766	-0.0044	11.3685	-0.009			0.52053	-0.004
0.37805	-0.0187	11.3689	-0.009			0.52107	-0.004
0.37844	-0.0187	11.3692	-0.01			0.52161	-0.004
0.37884	-0.0187	11.3696	-0.01			0.52215	-0.018
0.37923	0.0066	11.37	-0.002			0.52269	-0.018
0.37962	0.0066	11.3704	-0.002			0.52323	0.009
0.38001	0.0066	11.3708	-0.002			0.52377	0.009
0.3804	0.0033	11.3712	-0.004			0.52431	0.009
0.38079	0.0033	11.3715	-0.004			0.52485	0.014
0.38119	-0.0044	11.3719	-0.004			0.52539	0.014
0.38158	-0.0044	11.3723	0.004			0.52593	0.014
0.38197	-0.0044	11.3727	0.004			0.52647	0.014
0.38236	-0.011	11.3731	0.004			0.52701	0.014
0.38275	-0.011	11.3735	-0.001			0.52755	0.014
0.38315	-0.011	11.3738	-0.001			0.52809	0.014
0.38354	-0.011	11.3742	-0.003			0.52863	-0.006
0.38393	-0.011	11.3746	-0.003			0.52917	-0.006
0.38432	-0.011	11.375	-0.003			0.52971	-0.011
0.38471	-0.011	11.3754	-0.034			0.53025	-0.011
0.3851	-0.0286	11.3758	-0.034			0.53079	-0.011
0.3855	-0.0286	11.3761	-0.005			0.53133	-0.007
0.38589	0.0121	11.3765	-0.005			0.53187	-0.007
0.38628	0.0121	11.3769	-0.005			0.53241	-0.007
0.38667	0.0121	11.3773	-0.005			0.53295	0.006
0.38706	0.0022	11.3777	-0.005			0.53349	0.006
0.38745	0.0088	11.378	-0.001			0.53403	0.007
0.38785	0.0088	11.3784	-0.001			0.53457	0.007
0.38824	0.0088	11.3788	-0.017			0.53511	0.007
0.38863	-0.0088	11.3792	-0.017			0.53565	0.003
0.38902	-0.0088	11.3796	-0.017			0.53619	0.003
0.38941	-0.0088	11.3799	-0.001			0.53673	0.003
0.38981	-0.0088	11.3803	-0.001			0.53727	0.016
0.3902	-0.0088	11.3807	-0.001			0.53781	0.016
0.39059	-0.0088	11.3811	-0.006			0.53835	0.016
0.39098	0.0176	11.3815	-0.006			0.53889	-0.014
0.39137	0.0176	11.3819	-0.006			0.53943	-0.014
0.39176	0.0176	11.3823	0			0.53997	-0.014
0.39216	-0.0121	11.3826	0			0.54051	-0.008
0.39255	-0.0121	11.383	0			0.54105	-0.008
0.39294	-0.0121	11.3834	-0.011			0.54159	-0.019
0.39333	-0.0044	11.3838	-0.011			0.54213	-0.019
0.39372	-0.0044	11.3842	-0.006			0.54267	-0.019
0.39411	0.0121	11.3845	-0.006			0.54321	-0.019
0.39451	0.0121	11.3849	-0.006			0.54375	-0.002
0.3949	0.0121	11.3853	-0.005			0.54429	-0.002
0.39529	0.0231	11.3857	-0.005			0.54483	0.008
0.39568	0.0231	11.3861	-0.005			0.54537	0.008
0.39607	0.0231	11.3864	-0.003			0.54591	0.008
0.39647	0.0231	11.3868	-0.003			0.54645	0
0.39686	-0.0165	11.3872	-0.003			0.54699	0
0.39725	-0.0165	11.3876	-0.003			0.54753	0.017
0.39764	-0.011	11.388	-0.003			0.54807	-0.017
0.39803	-0.011	11.3884	-0.01			0.54861	-0.017
0.39842	-0.011	11.3887	-0.01			0.54915	-0.009
0.39882	-0.0242	11.3891	-0.01			0.54969	-0.009
0.39921	-0.0242	11.3895	-0.006			0.55023	-0.009
0.3996	-0.0242	11.3899	-0.006			0.55077	-0.009
0.39999	-0.0011	11.3903	-0.006			0.55131	-0.009
0.40038	-0.0011	11.3907	0.001			0.55185	-0.009
0.40077	-0.0011	11.391	0.001			0.55239	-0.009
0.40117	0.022	11.3914	0.001			0.55293	-0.014
0.40156	0.022	11.3918	-0.001			0.55347	-0.014
0.40195	0.022	11.3922	-0.001			0.55401	0.011
0.40234	-0.0154	11.3926	-0.001			0.55455	0.011
0.40273	-0.0154	11.393	-0.003			0.55509	0.011
0.40313	0.0044	11.3933	-0.003			0.55563	0.014
0.40352	0.0044	11.3937	-0.003			0.55617	0.014
0.40391	0.0044	11.3941	-0.003			0.55671	0.014
0.4043	-0.0297	11.3945	-0.003			0.55725	-0.002
0.40469	-0.0297	11.3949	-0.003			0.55779	-0.002
0.40508	-0.0297	11.3952	-0.008			0.55833	-0.002
0.40548	-0.0176	11.3956	-0.008			0.55887	-0.004
0.40587	-0.0176	11.396	-0.008			0.55941	-0.004
0.40626	-0.0176	11.3964	-0.01			0.55995	-0.014
0.40665	-0.022	11.3968	-0.01			0.56049	-0.014
0.40704	-0.022	11.3971	-0.01			0.56103	-0.014
0.40743	-0.022	11.3975	-0.003			0.56157	-0.014
0.40783	-0.022	11.3979	-0.003			0.56211	-0.005
0.40822	-0.022	11.3983	-0.007			0.56265	-0.005
0.40861	-0.022	11.3987	-0.007			0.56319	-0.007
0.409	0.0132	11.3991	-0.007			0.56373	-0.007
0.40939	0.0132	11.3994	0.009			0.56427	-0.007
0.40979	0.0132	11.3998	0.009			0.56481	-0.007
0.41018	0.0055	11.4002	0.009			0.56535	-0.007
0.41057	0.0055	11.4006	-0.009			0.56589	-0.007
0.41096	0.0055	11.401	-0.009			0.56643	-0.007
0.41135	0.0055	11.4014	-0.007			0.56697	-0.007
0.41174	0.0055	11.4017	-0.007			0.56751	-0.007
0.41214	0.0055	11.4021	-0.007			0.56805	-0.007
0.41253	-0.0099	11.4025	-0.007			0.56859	-0.007
0.41292	-0.0055	11.4029	-0.007			0.56913	0.004
0.41331	-0.0055	11.4033	-0.007			0.56967	0.004
0.4137	-0.0055	11.4037	-0.007			0.57021	0.005
0.41409	-0.0132	11.404	-0.007			0.57075	0.005
0.41449	-0.0132	11.4044	-0.007			0.57129	0.005
0.41488	-0.0132	11.4048	-0.007			0.57183	0.015
0.41527	0.0154	11.4052	-0.007			0.57237	0.015
0.41566	0.0154	11.4056	-0.007			0.57291	0.015
0.41605	0.0154	11.406	-0.007			0.57345	-0.005
0.41645	0.0154	11.4063	0.003			0.57399	-0.005
0.41684	0.0154	11.4067	0.003			0.57453	-0.005
0.41723	0.0154	11.4071	0.003			0.57507	-0.002
0.41762	0.0154	11.4075	0.014			0.57561	-0.002
0.41801	0.0154	11.4079	0.014			0.57615	-0.007
0.4184	0.0154	11.4082	0.014			0.57669	-0.007
0.4188	0.0154	11.4086	0.02			0.57723	-0.007
0.41919	0.0154	11.409	0.02			0.57777	-0.007
0.41958	0.0154	11.4094	-0.046			0.57831	-0.005
0.41997	0.0154	11.4098	-0.046			0.57885	-0.005
0.42036	0.0154	11.4101	-0.046			0.57939	0.003
0.42075	-0.0055	11.4105	-0.039			0.57993	0.003
0.42115	-0.0055	11.4109	-0.012			0.58047	0.003
0.42154	-0.0055	11.4113	-0.012			0.58101	0.013
0.42193	0.0066	11.4117	0			0.58155	0.013
0.42232	0.0066	11.4121	0			0.58209	-0.009
0.42271	0.0066	11.4124	0			0.58263	-0.009
0.42311	-0.0099	11.4128	-0.005			0.58317	-0.009
0.4235	-0.0099	11.4132	-0.005			0.58371	-0.013
0.42389	-0.0099	11.4136	-0.005			0.58425	-0.013
0.42428	-0.0055	11.414	-0.012			0.58479	-0.013
0.42467	-0.0055	11.4144	-0.012			0.58533	-0.004
0.42506	0.0066	11.4147	-0.012			0.58587	-0.004
0.42546	0.0066	11.4151	-0.007			0.58641	-0.004
0.42585	0.0066	11.4155	-0.007			0.58695	-0.007
0.42624	0.0055	11.4159	-0.008			0.58749	-0.007
0.42663	0.0055	11.4163	-0.008			0.58803	-0.007
0.42702	0.0055	11.4167	-0.008			0.58857	0.007
0.42741	0.0055	11.417	-0.004			0.58911	0.007
0.42781	0.0055	11.4174	-0.004			0.58965	0.007
0.4282	0.0033	11.4178	-0.004			0.59019	0.007
0.42859	0.0209	11.4182	-0.001			0.59073	0.007
0.42898	0.0209	11.4186	-0.001			0.59127	0.007
0.42937	-0.0099	11.4189	-0.001			0.59181	0.007
0.42977	-0.0099	11.4193	-0.004			0.59235	0.007
0.43016	-0.0099	11.4197	-0.004			0.59289	0.015
0.43055	-0.0132	11.4201	0.002			0.59343	0.015
0.43094	-0.0132	11.4205	0.002			0.59397	0.015
0.43133	-0.0132	11.4208	0.002			0.59451	-0.012
0.43172	-0.0077	11.4212	-0.01			0.59505	-0.012
0.43212	-0.0077	11.4216	-0.01			0.59559	-0.012
0.43251	-0.0077	11.422	-0.01			0.59613	-0.008
0.4329	-0.0132	11.4224	-0.01			0.59667	-0.008
0.43329	-0.0132	11.4228	-0.01			0.59721	-0.008
0.43368	0.0121	11.4231	-0.01			0.59775	0.005
0.43407	0	11.4235	-0.01			0.59829	0.005
0.43447	0	11.4239	0.003			0.59883	0.005
0.43486	0	11.4243	0.003			0.59937	0.009
0.43525	0.022	11.4247	-0.004			0.59991	0.009
0.43564	-0.0132	11.4251	0.003			0.60045	0.001
0.43603	-0.0132	11.4254	0.003			0.60099	0.001
0.43643	-0.0132	11.4258	-0.004			0.60153	0.001
0.43682	-0.0132	11.4262	-0.004			0.60207	0.019
0.43721	-0.0132	11.4266	-0.004			0.60261	0.019
0.4376	-0.0132	11.427	-0.001			0.60315	0.019
0.43799	-0.0165	11.4274	-0.001			0.60369	-0.017
0.43838	-0.0165	11.4277	-0.001			0.60423	-0.017
0.43878	-0.0165	11.4281	-0.008			0.60477	-0.017
0.43917	-0.0286	11.4285	-0.008			0.60531	-0.01
0.43956	-0.0286	11.4289	-0.017			0.60585	-0.01
0.43995	-0.0286	11.4293	-0.017			0.60639	-0.024
0.44034	0.0121	11.4297	-0.017			0.60693	-0.024
0.44073	0.0121	11.43	-0.003			0.60747	-0.024
0.44113	0.0121	11.4304	-0.003			0.60801	-0.001
0.44152	0.0165	11.4308	-0.003			0.60855	-0.001
0.44191	0.0165	11.4312	-0.011			0.60909	-0.001
0.4423	0	11.4316	-0.011			0.60963	0.015
0.44269	0	11.4319	-0.011			0.61017	0.015
0.44309	0	11.4323	0.007			0.61071	0.015
0.44348	0	11.4327	0.007			0.61125	0.015
0.44387	0.0066	11.4331	0.007			0.61179	0.002
0.44426	0.0066	11.4335	0.003			0.61233	0.002
0.44465	0.0066	11.4338	0.003			0.61287	0.003
0.44504	-0.0088	11.4342	-0.006			0.61341	0.003
0.44544	-0.0088	11.4346	-0.008			0.61395	-0.011
0.44583	-0.0088	11.435	-0.008			0.61449	-0.005
0.44622	-0.0077	11.4354	-0.01			0.61503	-0.005
0.44661	-0.0077	11.4358	-0.01			0.61557	-0.005
0.447	-0.0286	11.4361	-0.01			0.61611	-0.005
0.44739	-0.0286	11.4365	-0.004			0.61665	-0.005
0.44779	-0.0286	11.4369	-0.004			0.61719	-0.005
0.44818	0.0154	11.4373	-0.004			0.61773	-0.01
0.44857	0.0154	11.4377	-0.002			0.61827	-0.01
0.44896	0.0088	11.4381	-0.002			0.61881	0.006
0.44935	0.0088	11.4384	-0.002			0.61935	0.006
0.44975	0.0088	11.4388	0.003			0.61989	0.006
0.45014	-0.0077	11.4392	0.003			0.62043	0.01
0.45053	-0.0077	11.4396	0.003			0.62097	0.01
0.45092	-0.0077	11.44	0.003			0.62151	0.01
0.45131	-0.0077	11.4404	0.003			0.62205	0.009
0.4517	-0.0374	11.4407	0.003			0.62259	0.009
0.4521	-0.0374	11.4411	0			0.62313	0.009
0.45249	-0.0044	11.4415	0			0.62367	-0.006
0.45288	-0.0044	11.4419	-0.008			0.62421	-0.006
0.45327	-0.0044	11.4423	-0.008			0.62475	-0.014
0.45366	-0.0154	11.4426	-0.008			0.62529	-0.014
0.45405	-0.0154	11.443	0			0.62583	-0.014
0.45445	-0.0154	11.4434	0			0.62637	-0.006
0.45484	-0.0154	11.4438	0			0.62691	-0.006
0.45523	-0.0154	11.4442	-0.008			0.62745	-0.006
0.45562	-0.0154	11.4445	-0.008			0.62799	-0.021
0.45601	0.0011	11.4449	-0.008			0.62853	-0.021
0.45641	0.0011	11.4453	-0.011			0.62907	-0.021
0.4568	0.0011	11.4457	-0.011			0.62961	-0.021
0.45719	0.0143	11.4461	-0.011			0.63015	-0.021
0.45758	0.0143	11.4465	-0.008			0.63069	-0.021
0.45797	0.0143	11.4468	-0.008			0.63123	-0.021
0.45836	0.0286	11.4472	-0.009			0.63177	-0.021
0.45876	0.0286	11.4476	-0.009			0.63231	-0.021
0.45915	-0.0176	11.448	-0.009			0.63285	-0.021
0.45954	-0.0176	11.4484	-0.009			0.63339	-0.021
0.45993	-0.0055	11.4488	-0.009			0.63393	0.004
0.46032	-0.0055	11.4491	-0.009			0.63447	0.004
0.46071	-0.0055	11.4495	-0.009			0.63501	0.003
0.46111	-0.0187	11.4499	-0.009			0.63555	0.003
0.4615	-0.0187	11.4503	-0.009			0.63609	0.003
0.46189	-0.0187	11.4507	-0.009			0.63663	0.013
0.46228	0.0011	11.4511	-0.009			0.63717	0.013
0.46267	0.0011	11.4514	-0.009			0.63771	0.013
0.46307	0.0011	11.4518	-0.009			0.63825	-0.003
0.46346	0.0011	11.4522	-0.004			0.63879	-0.003
0.46385	0.0187	11.4526	-0.004			0.63933	-0.003
0.46424	0.0187	11.453	-0.004			0.63987	-0.01
0.46463	0.0187	11.4533	0			0.64041	-0.01
0.46502	0.0187	11.4537	0			0.64095	-0.006
0.46542	0.0187	11.4541	0			0.64149	-0.006
0.46581	0.0187	11.4545	0.016			0.64203	-0.006
0.4662	0.0187	11.4549	0.016			0.64257	-0.006
0.46659	0.0187	11.4553	0.016			0.64311	-0.009
0.46698	0.0187	11.4556	-0.025			0.64365	-0.009
0.46737	0.0088	11.456	-0.025			0.64419	0.01
0.46777	0.0088	11.4564	-0.025			0.64473	0.01
0.46816	0.0088	11.4568	-0.017			0.64527	0.01
0.46855	0.0077	11.4572	-0.017			0.64581	0.018
0.46894	0.0077	11.4575	-0.008			0.64635	0.018
0.46933	0.0077	11.4579	-0.008			0.64689	0.018
0.46973	-0.0165	11.4583	-0.008			0.64743	-0.009
0.47012	-0.0165	11.4587	-0.008			0.64797	-0.009
0.47051	-0.0165	11.4591	-0.012			0.64851	-0.012
0.4709	-0.0165	11.4595	-0.012			0.64905	-0.012
0.47129	-0.0055	11.4598	0.003			0.64959	-0.012
0.47168	-0.0055	11.4602	0.003			0.65013	-0.006
0.47208	-0.0352	11.4606	0.003			0.65067	-0.006
0.47247	-0.0352	11.461	0.003			0.65121	-0.006
0.47286	0.0033	11.4614	0.003			0.65175	-0.008
0.47325	0.0033	11.4618	-0.007			0.65229	-0.008
0.47364	0.0033	11.4621	-0.007			0.65283	-0.008
0.47403	0.011	11.4625	-0.007			0.65337	0.01
0.47443	0.011	11.4629	-0.018			0.65391	0.01
0.47482	0.011	11.4633	-0.018			0.65445	-0.003
0.47521	0.011	11.4637	-0.018			0.65499	-0.003
0.4756	0.0033	11.4641	-0.002			0.65553	-0.003
0.47599	0.0033	11.4644	-0.002			0.65607	-0.003
0.47639	0.0044	11.4648	-0.002			0.65661	-0.003
0.47678	0.0044	11.4652	-0.012			0.65715	-0.003
0.47717	0.0033	11.4656	-0.012			0.65769	-0.003
0.47756	0.0033	11.466	-0.001			0.65823	0.02
0.47795	0.0033	11.4663	-0.001			0.65877	0.02
0.47834	0.0033	11.4667	-0.001			0.65931	-0.017
0.47874	-0.0187	11.4671	-0.009			0.65985	-0.017
0.47913	-0.0187	11.4675	-0.009			0.66038	-0.017
0.47952	-0.0187	11.4679	-0.009			0.66092	-0.009
0.47991	0.0143	11.4682	-0.009			0.66146	-0.009
0.4803	0.0143	11.4686	-0.009			0.662	-0.009
0.48069	0.0143	11.469	-0.009			0.66254	-0.013
0.48109	0.0044	11.4694	-0.009			0.66308	-0.013
0.48148	0.0319	11.4698	0			0.66362	-0.013
0.48187	0.0319	11.4702	0			0.66416	0.005
0.48226	0.0319	11.4705	-0.004			0.6647	0.005
0.48265	-0.0143	11.4709	-0.004			0.66524	0.005
0.48305	-0.0143	11.4713	-0.004			0.66578	-0.001
0.48344	-0.0143	11.4717	-0.003			0.66632	-0.001
0.48383	-0.0143	11.4721	-0.003			0.66686	0.001
0.48422	-0.0143	11.4725	-0.003			0.6674	0.001
0.48461	-0.0143	11.4728	-0.003			0.66794	0.001
0.485	-0.0132	11.4732	-0.003			0.66848	-0.013
0.4854	-0.0132	11.4736	-0.003			0.66902	-0.013
0.48579	-0.0132	11.474	0.001			0.66956	-0.013
0.48618	0.0011	11.4744	0.001			0.6701	-0.012
0.48657	0.0011	11.4748	-0.013			0.67064	-0.012
0.48696	0.0011	11.4751	-0.013			0.67118	-0.019
0.48735	0.0044	11.4755	-0.013			0.67172	-0.019
0.48775	0.0044	11.4759	-0.005			0.67226	-0.019
0.48814	0.0044	11.4763	-0.005			0.6728	0.006
0.48853	0.0198	11.4767	-0.005			0.67334	0.006
0.48892	0.0198	11.477	-0.006			0.67388	0.006
0.48931	-0.0099	11.4774	-0.006			0.67442	0.008
0.48971	-0.0099	11.4778	-0.006			0.67496	0.008
0.4901	-0.0099	11.4782	-0.006			0.6755	0.008
0.49049	-0.0099	11.4786	-0.006			0.67604	-0.001
0.49088	0.0209	11.479	-0.006			0.67658	-0.001
0.49127	0.0209	11.4793	-0.007			0.67712	0.003
0.49166	-0.0143	11.4797	-0.007			0.67766	0.003
0.49206	-0.0143	11.4801	-0.014			0.6782	0.003
0.49245	-0.0143	11.4805	-0.014			0.67874	-0.016
0.49284	-0.0143	11.4809	-0.014			0.67928	-0.016
0.49323	-0.0143	11.4812	-0.007			0.67982	-0.016
0.49362	-0.0143	11.4816	-0.007			0.68036	-0.016
0.49401	-0.0231	11.482	-0.007			0.6809	-0.016
0.49441	-0.0231	11.4824	-0.009			0.68144	-0.016
0.4948	-0.0231	11.4828	-0.009			0.68198	-0.002
0.49519	0.0022	11.4832	-0.009			0.68252	-0.023
0.49558	0.0022	11.4835	0.011			0.68306	-0.023
0.49597	0.0022	11.4839	0.011			0.6836	0.009
0.49637	0.0033	11.4843	-0.008			0.68414	0.009
0.49676	0.0033	11.4847	-0.008			0.68468	0.009
0.49715	0.0055	11.4851	-0.008			0.68522	0.011
0.49754	0.0055	11.4855	-0.008			0.68576	0.011
0.49793	0.0055	11.4858	-0.008			0.6863	0.011
0.49832	0.0055	11.4862	-0.008			0.68684	0.002
0.49872	-0.0077	11.4866	0.002			0.68738	0.002
0.49911	-0.0077	11.487	0.002			0.68792	0.002
0.4995	0.0011	11.4874	0.002			0.68846	-0.006
0.49989	0.0011	11.4878	-0.01			0.689	-0.006
0.50028	0.0011	11.4881	-0.01			0.68954	-0.012
0.50067	-0.0308	11.4885	-0.01			0.69008	-0.012
0.50107	-0.0308	11.4889	-0.029			0.69062	-0.012
0.50146	-0.0308	11.4893	-0.029			0.69116	-0.012
0.50185	-0.0308	11.4897	-0.029			0.6917	-0.01
0.50224	-0.0308	11.49	-0.008			0.69224	-0.01
0.50263	0.0099	11.4904	-0.008			0.69278	-0.008
0.50303	0.0099	11.4908	-0.008			0.69332	-0.008
0.50342	0.0099	11.4912	0.004			0.69386	-0.008
0.50381	0.0044	11.4916	0.004			0.6944	-0.008
0.5042	0.0044	11.4919	0.004			0.69494	-0.008
0.50459	0.0044	11.4923	0.006			0.69548	-0.008
0.50498	0.0077	11.4927	0.006			0.69602	-0.008
0.50538	0.0077	11.4931	0.006			0.69656	-0.008
0.50577	0.0077	11.4935	-0.012			0.6971	-0.008
0.50616	0.0077	11.4939	-0.012			0.69764	-0.008
0.50655	-0.0022	11.4942	-0.012			0.69818	-0.008
0.50694	-0.0165	11.4946	-0.012			0.69872	0.004
0.50733	-0.0165	11.495	-0.012			0.69926	0.004
0.50773	-0.0165	11.4954	-0.012			0.6998	0.004
0.50812	-0.0077	11.4958	-0.012			0.70034	0.004
0.50851	-0.0077	11.4962	-0.012			0.70088	0.004
0.5089	-0.0077	11.4965	-0.012			0.70142	0.017
0.50929	-0.0077	11.4969	-0.012			0.70196	0.017
0.50969	-0.0077	11.4973	-0.012			0.7025	0.017
0.51008	-0.0077	11.4977	-0.012			0.70304	-0.012
0.51047	0.0066	11.4981	0.006			0.70358	-0.012
0.51086	0.0066	11.4985	0.006			0.70412	-0.012
0.51125	0.0066	11.4988	0.006			0.70466	-0.007
0.51164	0.0066	11.4992	-0.012			0.7052	-0.007
0.51204	0.0066	11.4996	-0.012			0.70574	-0.002
0.51243	0.0066	11.5	-0.012			0.70628	-0.002
0.51282	0.0066	11.5004	-0.014			0.70682	-0.002
0.51321	0.0066	11.5007	-0.014			0.70736	-0.002
0.5136	0.0066	11.5011	-0.014			0.7079	-0.003
0.51399	0.0066	11.5015	-0.009			0.70844	-0.003
0.51439	0.0066	11.5019	-0.009			0.70898	0.008
0.51478	0.0088	11.5023	-0.009			0.70952	0.008
0.51517	0.0088	11.5026	-0.011			0.71006	0.008
0.51556	0.0088	11.503	-0.011			0.7106	-0.001
0.51595	0.0242	11.5034	-0.009			0.71114	-0.001
0.51635	0.0242	11.5038	-0.009			0.71168	0.02
0.51674	-0.0176	11.5042	-0.009			0.71222	0.02
0.51713	-0.0176	11.5046	0			0.71276	0.02
0.51752	-0.0176	11.5049	0			0.7133	-0.015
0.51791	-0.0121	11.5053	0			0.71384	-0.015
0.5183	-0.0121	11.5057	-0.008			0.71438	-0.015
0.5187	-0.0154	11.5061	-0.008			0.71492	-0.011
0.51909	-0.0154	11.5065	-0.008			0.71546	-0.011
0.51948	-0.0154	11.5069	-0.014			0.716	-0.011
0.51987	-0.0011	11.5072	-0.014			0.71654	-0.006
0.52026	-0.0011	11.5076	0.001			0.71708	-0.006
0.52065	-0.0011	11.508	0.001			0.71762	0.003
0.52105	0.0055	11.5084	0.001			0.71816	0.003
0.52144	0.0055	11.5088	-0.005			0.7187	0.003
0.52183	0.0055	11.5091	-0.005			0.71924	0.003
0.52222	0.0011	11.5095	-0.005			0.71978	0.004
0.52261	0.0011	11.5099	0.004			0.72032	0.004
0.52301	0.0011	11.5103	0.004			0.72086	0.004
0.5234	0.0011	11.5107	0.004			0.7214	0.004
0.52379	-0.0132	11.5111	-0.004			0.72194	0.004
0.52418	-0.0132	11.5114	-0.004			0.72248	0.004
0.52457	0.0132	11.5118	-0.001			0.72302	0.006
0.52496	0.0132	11.5122	-0.001			0.72356	0.006
0.52536	0.0132	11.5126	-0.001			0.7241	-0.01
0.52575	-0.0286	11.513	-0.008			0.72464	-0.01
0.52614	-0.0286	11.5134	-0.008			0.72518	-0.01
0.52653	0.0209	11.5137	-0.008			0.72572	-0.006
0.52692	0.0209	11.5141	-0.008			0.72626	-0.006
0.52731	0.0209	11.5145	-0.008			0.7268	-0.006
0.52771	0.0022	11.5149	-0.008			0.72734	-0.024
0.5281	0.0022	11.5153	-0.008			0.72788	-0.024
0.52849	-0.0011	11.5157	-0.004			0.72842	-0.024
0.52888	-0.0011	11.516	-0.004			0.72896	0.012
0.52927	-0.0011	11.5164	-0.008			0.7295	0.012
0.52967	-0.0011	11.5168	-0.008			0.73004	0.012
0.53006	0	11.5172	-0.008			0.73058	0.002
0.53045	0	11.5176	0.001			0.73112	0.002
0.53084	0	11.5179	0.001			0.73166	-0.001
0.53123	0	11.5183	0.001			0.7322	-0.001
0.53162	0	11.5187	-0.003			0.73274	-0.001
0.53202	-0.0055	11.5191	-0.003			0.73328	-0.008
0.53241	-0.0055	11.5195	-0.003			0.73382	-0.008
0.5328	-0.0055	11.5199	-0.004			0.73436	-0.008
0.53319	0.0121	11.5202	-0.004			0.7349	-0.012
0.53358	0.0121	11.5206	-0.009			0.73544	-0.012
0.53397	0.0121	11.521	-0.009			0.73598	-0.012
0.53437	0.0121	11.5214	-0.009			0.73652	-0.019
0.53476	-0.0209	11.5218	-0.007			0.73706	-0.019
0.53515	-0.0209	11.5221	-0.007			0.7376	0.006
0.53554	-0.0209	11.5225	-0.007			0.73814	0.006
0.53593	0	11.5229	-0.005			0.73868	0.006
0.53633	0.0088	11.5233	-0.005			0.73922	0.001
0.53672	0.0088	11.5237	-0.005			0.73976	0.001
0.53711	0.0088	11.5241	-0.004			0.7403	0.001
0.5375	0.0275	11.5244	-0.004			0.74084	0.01
0.53789	0.0275	11.5248	-0.004			0.74138	0.01
0.53828	0.0275	11.5252	0.001			0.74192	0.01
0.53868	-0.0044	11.5256	0.001			0.74246	-0.005
0.53907	-0.0044	11.526	-0.016			0.743	-0.005
0.53946	-0.0044	11.5264	-0.016			0.74354	-0.01
0.53985	-0.0066	11.5267	-0.016			0.74408	-0.01
0.54024	-0.0066	11.5271	-0.008			0.74462	-0.01
0.54063	-0.0066	11.5275	-0.008			0.74516	-0.01
0.54103	-0.0066	11.5279	-0.008			0.7457	-0.01
0.54142	-0.0099	11.5283	-0.005			0.74624	-0.01
0.54181	-0.0099	11.5287	-0.005			0.74678	-0.01
0.5422	0.0143	11.529	-0.005			0.74732	-0.014
0.54259	0.0143	11.5294	0.021			0.74786	-0.014
0.54299	0.0143	11.5298	0.021			0.7484	-0.013
0.54338	-0.0033	11.5302	0.021			0.74894	-0.013
0.54377	-0.0033	11.5306	-0.018			0.74948	-0.013
0.54416	-0.0033	11.5309	-0.018			0.75002	0.004
0.54455	0.0132	11.5313	-0.018			0.75056	0.004
0.54494	0.0132	11.5317	-0.018			0.7511	0.004
0.54534	-0.0132	11.5321	-0.018			0.75164	0.014
0.54573	-0.0132	11.5325	-0.018			0.75218	0.014
0.54612	-0.0132	11.5328	-0.007			0.75272	0.014
0.54651	-0.0132	11.5332	-0.007			0.75326	-0.013
0.5469	-0.0132	11.5336	-0.007			0.7538	-0.013
0.54729	-0.0308	11.534	-0.02			0.75434	-0.013
0.54769	-0.0308	11.5344	-0.02			0.75488	-0.006
0.54808	-0.0308	11.5348	0			0.75542	-0.006
0.54847	-0.0308	11.5351	-0.003			0.75596	-0.006
0.54886	-0.0308	11.5355	-0.003			0.7565	-0.005
0.54925	-0.0308	11.5359	-0.003			0.75704	-0.005
0.54965	0.0352	11.5363	-0.007			0.75758	-0.005
0.55004	0.0352	11.5367	-0.007			0.75812	-0.005
0.55043	0.0352	11.5371	0.001			0.75866	-0.005
0.55082	0.011	11.5374	0.001			0.7592	-0.005
0.55121	0.011	11.5378	0.001			0.75974	-0.005
0.5516	0.011	11.5382	-0.007			0.76028	-0.005
0.552	-0.0077	11.5386	-0.007			0.76082	-0.005
0.55239	-0.0077	11.539	-0.007			0.76136	-0.005
0.55278	-0.0077	11.5394	-0.001			0.7619	-0.005
0.55317	-0.0077	11.5397	-0.001			0.76244	-0.005
0.55356	0.0055	11.5401	-0.001			0.76298	-0.005
0.55395	0.0055	11.5405	-0.001			0.76352	-0.002
0.55435	-0.011	11.5409	-0.001			0.76406	-0.002
0.55474	-0.011	11.5413	-0.001			0.7646	0.005
0.55513	-0.0385	11.5416	-0.001			0.76514	0.003
0.55552	-0.0385	11.542	-0.001			0.76568	0.003
0.55591	-0.0385	11.5424	-0.001			0.76622	0.014
0.55631	-0.0385	11.5428	-0.001			0.76676	0.014
0.5567	0.0055	11.5432	-0.001			0.7673	0.014
0.55709	0.0055	11.5435	-0.001			0.76784	-0.009
0.55748	0.0055	11.5439	-0.001			0.76838	-0.009
0.55787	0.0055	11.5443	-0.006			0.76892	-0.009
0.55826	0.0055	11.5447	-0.006			0.76946	-0.003
0.55866	0.0055	11.5451	-0.006			0.77	-0.003
0.55905	0.0055	11.5455	-0.009			0.77054	-0.003
0.55944	0.0055	11.5458	-0.009			0.77108	-0.005
0.55983	0.0055	11.5462	-0.009			0.77162	-0.005
0.56022	0.0055	11.5466	-0.003			0.77216	-0.005
0.56061	0.0055	11.547	-0.003			0.7727	-0.006
0.56101	0.0055	11.5474	-0.003			0.77324	-0.006
0.5614	0.0055	11.5478	-0.009			0.77378	0.007
0.56179	0.0055	11.5481	-0.009			0.77432	0.007
0.56218	0.0055	11.5485	-0.009			0.77486	0.007
0.56257	0.0132	11.5489	0.003			0.7754	0.002
0.56297	0.0132	11.5493	0.003			0.77594	0.002
0.56336	0.0132	11.5497	-0.009			0.77648	0.017
0.56375	-0.0077	11.5501	-0.009			0.77702	0.017
0.56414	-0.0077	11.5504	-0.008			0.77756	0.017
0.56453	-0.0077	11.5508	-0.008			0.7781	0.017
0.56492	-0.0055	11.5512	-0.008			0.77864	-0.017
0.56532	-0.0055	11.5516	-0.009			0.77918	-0.017
0.56571	-0.0132	11.552	-0.009			0.77972	-0.006
0.5661	-0.0132	11.5524	-0.006			0.78026	-0.006
0.56649	-0.0132	11.5527	-0.006			0.7808	-0.006
0.56688	0.0319	11.5531	-0.006			0.78134	-0.01
0.56727	0.0319	11.5535	-0.008			0.78188	-0.01
0.56767	0.0319	11.5539	-0.008			0.78242	-0.01
0.56806	0.0033	11.5543	-0.008			0.78296	0.007
0.56845	0.0033	11.5546	-0.001			0.7835	0.007
0.56884	0.0033	11.555	-0.001			0.78404	0
0.56923	0.0154	11.5554	-0.001			0.78458	0
0.56963	0.0154	11.5558	-0.012			0.78512	0
0.57002	0.0154	11.5562	-0.012			0.78566	0
0.57041	-0.0154	11.5565	-0.012			0.7862	0
0.5708	-0.0154	11.5569	-0.005			0.78674	0
0.57119	-0.0154	11.5573	-0.005			0.78728	0
0.57158	-0.0154	11.5577	-0.005			0.78782	0.021
0.57198	-0.0154	11.5581	-0.005			0.78836	0.021
0.57237	-0.0176	11.5585	-0.005			0.7889	-0.018
0.57276	-0.0176	11.5588	-0.002			0.78944	-0.018
0.57315	-0.0176	11.5592	-0.002			0.78998	-0.018
0.57354	0.0033	11.5596	-0.002			0.79052	-0.013
0.57393	0.0033	11.56	-0.002			0.79106	-0.013
0.57433	0.0033	11.5604	-0.002			0.7916	-0.013
0.57472	0.0055	11.5608	-0.002			0.79214	-0.02
0.57511	0.0055	11.5611	-0.006			0.79268	-0.02
0.5755	0.0033	11.5615	-0.006			0.79322	-0.02
0.57589	0.0033	11.5619	-0.006			0.79376	0.001
0.57629	0.0033	11.5623	-0.004			0.7943	0.001
0.57668	0.0253	11.5627	-0.004			0.79484	0.005
0.57707	0.0253	11.5631	-0.004			0.79538	0.005
0.57746	0.0253	11.5634	-0.001			0.79592	0.005
0.57785	0.0253	11.5638	-0.001			0.79646	0.006
0.57824	0.0253	11.5642	-0.001			0.797	0.006
0.57864	0.0253	11.5646	0.002			0.79754	0.006
0.57903	-0.0253	11.565	0.002			0.79808	0.004
0.57942	-0.0253	11.5653	0.015			0.79862	0.004
0.57981	-0.0253	11.5657	-0.011			0.79916	0.004
0.5802	-0.0165	11.5661	-0.011			0.7997	-0.017
0.58059	-0.0165	11.5665	-0.021			0.80024	-0.017
0.58099	-0.0165	11.5669	-0.021			0.80078	-0.017
0.58138	-0.0253	11.5672	-0.021			0.80132	-0.024
0.58177	-0.0253	11.5676	-0.015			0.80186	-0.024
0.58216	-0.0253	11.568	-0.015			0.8024	0.011
0.58255	0.0088	11.5684	-0.015			0.80294	0.011
0.58295	0.0088	11.5688	-0.018			0.80348	0.011
0.58334	0.0099	11.5692	-0.018			0.80402	0.004
0.58373	0.0077	11.5695	-0.018			0.80456	0.004
0.58412	0.0077	11.5699	0.005			0.8051	0.004
0.58451	0.0044	11.5703	0.005			0.80564	0.004
0.5849	0.0044	11.5707	-0.011			0.80618	0.011
0.5853	0.0044	11.5711	-0.011			0.80672	0.011
0.58569	-0.0121	11.5715	-0.011			0.80726	0
0.58608	-0.0121	11.5718	-0.007			0.8078	0
0.58647	-0.0121	11.5722	-0.007			0.80834	0
0.58686	-0.0121	11.5726	-0.007			0.80888	-0.013
0.58725	-0.0121	11.573	-0.001			0.80942	-0.013
0.58765	-0.0121	11.5734	-0.001			0.80996	-0.013
0.58804	-0.0187	11.5738	-0.001			0.8105	-0.013
0.58843	-0.0187	11.5741	-0.001			0.81104	-0.013
0.58882	0.0088	11.5745	-0.001			0.81158	-0.013
0.58921	0.0088	11.5749	0.011			0.81212	0
0.58961	0.0088	11.5753	0.011			0.81266	0
0.59	0.022	11.5757	0.011			0.8132	0
0.59039	0.022	11.5761	0.002			0.81374	-0.01
0.59078	0.022	11.5764	0.002			0.81428	-0.01
0.59117	0.0264	11.5768	0.002			0.81482	-0.01
0.59156	0.0264	11.5772	0.002			0.81536	0.007
0.59196	-0.0198	11.5776	0.002			0.8159	0.007
0.59235	-0.0198	11.578	0.002			0.81644	0.008
0.59274	-0.0198	11.5783	-0.002			0.81698	0.008
0.59313	-0.0077	11.5787	-0.002			0.81752	0.008
0.59352	-0.0077	11.5791	-0.002			0.81806	0.012
0.59391	-0.0077	11.5795	-0.019			0.8186	0.012
0.59431	-0.011	11.5799	-0.019			0.81914	0.012
0.5947	-0.011	11.5802	-0.019			0.81968	-0.01
0.59509	-0.011	11.5806	-0.002			0.82022	-0.01
0.59548	-0.011	11.581	-0.002			0.82076	-0.01
0.59587	-0.011	11.5814	-0.002			0.8213	-0.002
0.59627	-0.011	11.5818	-0.006			0.82184	-0.002
0.59666	-0.0022	11.5822	-0.006			0.82238	-0.002
0.59705	-0.0022	11.5825	-0.006			0.82292	-0.007
0.59744	-0.0022	11.5829	-0.002			0.82346	-0.007
0.59783	0.0154	11.5833	-0.002			0.824	0.008
0.59822	0.0154	11.5837	0.001			0.82454	0.008
0.59862	0.0154	11.5841	0.001			0.82508	0.008
0.59901	-0.0044	11.5845	0.001			0.82562	0.001
0.5994	-0.0044	11.5848	-0.009			0.82616	0.001
0.59979	0.0231	11.5852	-0.009			0.8267	0.001
0.60018	-0.0055	11.5856	-0.009			0.82724	0.015
0.60057	-0.0055	11.586	-0.004			0.82778	0.015
0.60097	-0.0165	11.5864	-0.004			0.82832	0.015
0.60136	-0.0165	11.5868	-0.004			0.82886	-0.016
0.60175	-0.0165	11.5871	-0.004			0.8294	-0.016
0.60214	-0.0363	11.5875	-0.004			0.82994	0.001
0.60253	-0.0363	11.5879	-0.004			0.83048	0.001
0.60293	-0.0363	11.5883	-0.004			0.83102	0.001
0.60332	0.0066	11.5887	-0.004			0.83156	-0.016
0.60371	0.0066	11.589	-0.004			0.8321	-0.016
0.6041	0.0066	11.5894	-0.004			0.83264	-0.016
0.60449	0.0055	11.5898	-0.004			0.83318	-0.004
0.60488	0.0055	11.5902	-0.004			0.83372	-0.004
0.60528	0.0055	11.5906	-0.004			0.83426	-0.004
0.60567	0.0077	11.5909	-0.012			0.8348	-0.004
0.60606	0.0077	11.5913	-0.012			0.83534	-0.004
0.60645	0.0055	11.5917	-0.012			0.83588	-0.004
0.60684	0.0055	11.5921	-0.005			0.83642	0.003
0.60723	0.0055	11.5925	-0.005			0.83696	0.003
0.60763	-0.0154	11.5929	-0.005			0.8375	0.003
0.60802	-0.0154	11.5932	0.001			0.83804	0.019
0.60841	-0.0154	11.5936	0.001			0.83858	0.019
0.6088	-0.0055	11.594	0.001			0.83912	0.019
0.60919	-0.0055	11.5944	0.005			0.83966	-0.012
0.60959	-0.0176	11.5948	0.005			0.8402	-0.012
0.60998	-0.0176	11.5952	0			0.84074	-0.012
0.61037	-0.0176	11.5955	0			0.84128	-0.008
0.61076	0.0132	11.5959	0			0.84182	-0.008
0.61115	0.0132	11.5963	0			0.84236	-0.03
0.61154	0.0132	11.5967	-0.002			0.8429	-0.03
0.61194	0.0088	11.5971	-0.002			0.84344	-0.03
0.61233	0.0088	11.5975	-0.008			0.84398	0.011
0.61272	0.0088	11.5978	-0.008			0.84452	0.011
0.61311	0.0088	11.5982	-0.008			0.84506	0.004
0.6135	0.0088	11.5986	-0.006			0.8456	0.004
0.61389	0.0088	11.599	-0.006			0.84614	0.004
0.61429	0.0132	11.5994	-0.006			0.84668	0.004
0.61468	0.0132	11.5998	0			0.84722	0.004
0.61507	0.0132	11.6001	0			0.84776	0.004
0.61546	-0.0011	11.6005	0			0.8483	0.004
0.61585	-0.0011	11.6009	0.004			0.84884	0.004
0.61625	-0.0011	11.6013	0.004			0.84937	0.004
0.61664	-0.0099	11.6017	-0.011			0.84991	0.004
0.61703	-0.0099	11.602	-0.011			0.85045	0.004
0.61742	-0.0099	11.6024	-0.011			0.85099	0.004
0.61781	0.0055	11.6028	-0.005			0.85153	0.004
0.6182	0.0055	11.6032	-0.005			0.85207	-0.002
0.6186	0.0055	11.6036	-0.005			0.85261	-0.002
0.61899	0.0187	11.6039	-0.002			0.85315	-0.002
0.61938	0.0187	11.6043	-0.002			0.85369	-0.01
0.61977	0.0176	11.6047	-0.002			0.85423	-0.01
0.62016	0.0176	11.6051	0.001			0.85477	-0.01
0.62055	0.0176	11.6055	0.001			0.85531	-0.003
0.62095	0.0143	11.6059	0.001			0.85585	-0.003
0.62134	0.0143	11.6062	0.001			0.85639	-0.003
0.62173	0.0143	11.6066	0.001			0.85693	-0.007
0.62212	0.0143	11.607	0.001			0.85747	-0.007
0.62251	0.0143	11.6074	-0.004			0.85801	0.008
0.62291	0.0143	11.6078	-0.004			0.85855	0.008
0.6233	0.0143	11.6082	-0.004			0.85909	0.008
0.62369	0.0143	11.6085	-0.012			0.85963	0.002
0.62408	0.0143	11.6089	-0.012			0.86017	0.002
0.62447	0.0143	11.6093	-0.012			0.86071	0.002
0.62486	0.0143	11.6097	-0.013			0.86125	0.018
0.62526	0.0143	11.6101	-0.013			0.86179	0.018
0.62565	0.0143	11.6105	0.017			0.86233	0.018
0.62604	-0.0253	11.6108	0.017			0.86287	-0.008
0.62643	-0.0253	11.6112	0.017			0.86341	-0.008
0.62682	-0.0253	11.6116	0.006			0.86395	-0.008
0.62721	-0.0176	11.612	0.006			0.86449	-0.012
0.62761	-0.0176	11.6124	0.006			0.86503	-0.012
0.628	-0.0176	11.6127	-0.011			0.86557	-0.008
0.62839	0	11.6131	-0.011			0.86611	-0.008
0.62878	0	11.6135	-0.011			0.86665	-0.008
0.62917	0	11.6139	0.004			0.86719	-0.014
0.62957	0.0187	11.6143	0.004			0.86773	-0.014
0.62996	0.0187	11.6146	0.004			0.86827	-0.014
0.63035	0.0044	11.615	-0.004			0.86881	0.007
0.63074	0.0044	11.6154	-0.004			0.86935	0.007
0.63113	0.0044	11.6158	-0.001			0.86989	-0.002
0.63152	0.0044	11.6162	-0.001			0.87043	0.01
0.63192	0.0121	11.6166	-0.001			0.87097	0.01
0.63231	0.0121	11.6169	0.007			0.87151	-0.016
0.6327	-0.0176	11.6173	0.007			0.87205	-0.016
0.63309	-0.0176	11.6177	0.007			0.87259	-0.016
0.63348	-0.0176	11.6181	0.001			0.87313	-0.011
0.63387	-0.0253	11.6185	0.001			0.87367	-0.011
0.63427	-0.0253	11.6189	0.001			0.87421	-0.011
0.63466	-0.0242	11.6192	0.006			0.87475	-0.011
0.63505	-0.0242	11.6196	0.006			0.87529	-0.011
0.63544	-0.0242	11.62	-0.017			0.87583	-0.011
0.63583	0.0132	11.6204	-0.017			0.87637	-0.011
0.63623	0.0132	11.6208	-0.017			0.87691	-0.001
0.63662	0.0132	11.6212	-0.014			0.87745	-0.001
0.63701	0.0055	11.6215	-0.014			0.87799	0.003
0.6374	0.0055	11.6219	-0.014			0.87853	0.003
0.63779	0.0055	11.6223	-0.005			0.87907	0.003
0.63818	-0.0011	11.6227	-0.005			0.87961	0.007
0.63858	-0.0011	11.6231	-0.005			0.88015	0.007
0.63897	-0.0011	11.6234	-0.005			0.88069	0.007
0.63936	-0.0011	11.6238	-0.005			0.88123	0.006
0.63975	-0.0011	11.6242	-0.003			0.88177	0.006
0.64014	-0.0088	11.6246	-0.003			0.88231	0.006
0.64053	-0.0088	11.625	-0.003			0.88285	0.013
0.64093	-0.0088	11.6254	-0.004			0.88339	0.013
0.64132	-0.011	11.6257	-0.004			0.88393	-0.016
0.64171	-0.011	11.6261	-0.004			0.88447	-0.016
0.6421	-0.011	11.6265	-0.005			0.88501	-0.016
0.64249	-0.011	11.6269	-0.005			0.88555	-0.01
0.64289	-0.011	11.6273	-0.005			0.88609	-0.01
0.64328	-0.011	11.6276	-0.021			0.88663	-0.01
0.64367	0.0143	11.628	-0.021			0.88717	-0.011
0.64406	0.0143	11.6284	0.007			0.88771	-0.011
0.64445	0.0143	11.6288	0.007			0.88825	-0.004
0.64484	0	11.6292	0.007			0.88879	0
0.64524	0	11.6296	0.002			0.88933	0
0.64563	0	11.6299	0.002			0.88987	0.003
0.64602	0.0264	11.6303	0.002			0.89041	0.003
0.64641	0.0264	11.6307	0.013			0.89095	0.003
0.6468	0.0264	11.6311	0.013			0.89149	0.009
0.64719	-0.0231	11.6315	0.013			0.89203	0.009
0.64759	-0.0231	11.6319	-0.005			0.89257	0.009
0.64798	-0.0121	11.6322	-0.005			0.89311	-0.01
0.64837	-0.0121	11.6326	-0.005			0.89365	-0.01
0.64876	-0.0121	11.633	-0.005			0.89419	-0.01
0.64915	0.0121	11.6334	-0.005			0.89473	-0.003
0.64955	0.0121	11.6338	-0.005			0.89527	-0.003
0.64994	0.0121	11.6341	-0.005			0.89581	-0.003
0.65033	0	11.6345	-0.005			0.89635	-0.018
0.65072	0	11.6349	-0.005			0.89689	-0.018
0.65111	0	11.6353	-0.005			0.89743	-0.004
0.6515	0.0187	11.6357	-0.001			0.89797	-0.004
0.6519	0.0187	11.6361	-0.001			0.89851	-0.004
0.65229	0.0011	11.6364	-0.001			0.89905	-0.004
0.65268	0.0011	11.6368	-0.008			0.89959	-0.004
0.65307	0.0011	11.6372	-0.008			0.90013	-0.004
0.65346	0.0165	11.6376	-0.008			0.90067	0.004
0.65385	0.0165	11.638	-0.012			0.90121	0.004
0.65425	0.0165	11.6384	-0.012			0.90175	0.004
0.65464	-0.011	11.6387	-0.012			0.90229	0.003
0.65503	-0.011	11.6391	0.003			0.90283	0.003
0.65542	-0.011	11.6395	0.003			0.90337	0.003
0.65581	-0.0176	11.6399	-0.004			0.90391	-0.01
0.65621	-0.0176	11.6403	0.011			0.90445	-0.01
0.6566	-0.0275	11.6407	0.011			0.90499	-0.01
0.65699	-0.0275	11.641	-0.002			0.90553	-0.004
0.65738	-0.0275	11.6414	-0.002			0.90607	-0.004
0.65777	0.0088	11.6418	-0.002			0.90661	-0.004
0.65816	0.0088	11.6422	-0.004			0.90715	-0.026
0.65856	0.0088	11.6426	-0.004			0.90769	-0.026
0.65895	0.0033	11.6429	-0.004			0.90823	-0.026
0.65934	0	11.6433	-0.01			0.90877	0.009
0.65973	0	11.6437	-0.01			0.90931	0.009
0.66012	0	11.6441	-0.01			0.90985	0.003
0.66051	0	11.6445	-0.001			0.91039	0.003
0.66091	0	11.6448	-0.001			0.91093	0.003
0.6613	0	11.6452	-0.003			0.91147	0.003
0.66169	-0.0044	11.6456	-0.003			0.91201	0.003
0.66208	-0.0044	11.646	-0.003			0.91255	0.003
0.66247	-0.0143	11.6464	-0.007			0.91309	0.003
0.66287	-0.0143	11.6468	-0.007			0.91363	0.003
0.66326	-0.0143	11.6471	-0.007			0.91417	0.003
0.66365	0.0077	11.6475	0.001			0.91471	0.003
0.66404	0.0077	11.6479	0.001			0.91525	0.003
0.66443	0.0077	11.6483	0.001			0.91579	0.003
0.66482	-0.022	11.6487	-0.01			0.91633	0.003
0.66522	-0.022	11.6491	-0.01			0.91687	-0.003
0.66561	0.0176	11.6494	0.016			0.91741	-0.003
0.666	0.0176	11.6498	0.016			0.91795	-0.003
0.66639	0.0176	11.6502	0.016			0.91849	0.002
0.66678	0.0011	11.6506	-0.003			0.91903	0.002
0.66717	0.0011	11.651	-0.003			0.91957	0.002
0.66757	0.0011	11.6514	-0.003			0.92011	-0.009
0.66796	0.011	11.6517	-0.003			0.92065	-0.009
0.66835	0.011	11.6521	-0.003			0.92119	-0.009
0.66874	0.011	11.6525	-0.003			0.92173	-0.013
0.66913	-0.0011	11.6529	-0.003			0.92227	-0.013
0.66953	-0.0011	11.6533	-0.002			0.92281	-0.013
0.66992	-0.0011	11.6536	-0.002			0.92335	0.009
0.67031	-0.0011	11.654	-0.006			0.92389	0.009
0.6707	-0.0011	11.6544	-0.006			0.92443	0.008
0.67109	-0.0011	11.6548	-0.006			0.92497	0.008
0.67148	-0.0011	11.6552	-0.004			0.92551	0.008
0.67188	-0.0011	11.6555	-0.004			0.92605	0.013
0.67227	-0.0011	11.6559	-0.004			0.92659	0.013
0.67266	-0.0011	11.6563	0.001			0.92713	0.013
0.67305	-0.0165	11.6567	0.001			0.92767	-0.005
0.67344	-0.0165	11.6571	0.001			0.92821	-0.005
0.67383	-0.0165	11.6575	0.004			0.92875	-0.005
0.67423	-0.0066	11.6578	0.004			0.92929	-0.013
0.67462	-0.0066	11.6582	-0.006			0.92983	-0.013
0.67501	-0.0066	11.6586	-0.006			0.93037	-0.002
0.6754	-0.0088	11.659	-0.006			0.93091	-0.002
0.67579	-0.0088	11.6594	-0.005			0.93145	-0.002
0.67619	-0.0088	11.6598	-0.005			0.93199	-0.015
0.67658	0.0066	11.6601	-0.005			0.93253	-0.015
0.67697	0.0066	11.6605	-0.008			0.93307	-0.015
0.67736	0.0066	11.6609	-0.008			0.93361	0.014
0.67775	0.0066	11.6613	-0.008			0.93415	0.014
0.67814	0.0066	11.6617	-0.005			0.93469	0.014
0.67854	0.022	11.6621	-0.005			0.93523	0.002
0.67893	0.022	11.6624	-0.005			0.93577	0.002
0.67932	0.022	11.6628	-0.002			0.93631	0.018
0.67971	-0.0209	11.6632	-0.002			0.93685	0.018
0.6801	-0.0209	11.6636	-0.007			0.93739	0.018
0.68049	-0.0209	11.664	-0.007			0.93793	-0.01
0.68089	0.0044	11.6643	-0.007			0.93847	-0.013
0.68128	0.0044	11.6647	0.003			0.93901	-0.013
0.68167	-0.0242	11.6651	0.003			0.93955	-0.013
0.68206	-0.0242	11.6655	0.003			0.94009	-0.013
0.68245	-0.0242	11.6659	0.001			0.94063	-0.013
0.68285	-0.0187	11.6663	0.001			0.94117	-0.013
0.68324	-0.0187	11.6666	-0.008			0.94171	-0.007
0.68363	-0.0187	11.667	-0.008			0.94225	-0.007
0.68402	0.0154	11.6674	-0.008			0.94279	-0.002
0.68441	0.0154	11.6678	-0.008			0.94333	-0.002
0.6848	0.0154	11.6682	-0.008			0.94387	-0.002
0.6852	-0.0033	11.6685	-0.008			0.94441	0.003
0.68559	-0.0033	11.6689	-0.008			0.94495	0.003
0.68598	-0.0033	11.6693	-0.008			0.94549	0.003
0.68637	0.0066	11.6697	-0.008			0.94603	0.004
0.68676	0.0066	11.6701	-0.001			0.94657	0.004
0.68715	-0.0121	11.6705	-0.001			0.94711	0.004
0.68755	-0.0121	11.6708	-0.001			0.94765	0.008
0.68794	-0.0121	11.6712	-0.006			0.94819	0.008
0.68833	-0.0231	11.6716	-0.006			0.94873	-0.013
0.68872	-0.0231	11.672	-0.006			0.94927	-0.013
0.68911	-0.0231	11.6724	-0.004			0.94981	-0.013
0.68951	-0.0231	11.6728	-0.004			0.95035	-0.013
0.6899	-0.0231	11.6731	-0.004			0.95089	-0.012
0.69029	-0.0231	11.6735	0.002			0.95143	-0.012
0.69068	-0.0231	11.6739	0.002			0.95197	-0.019
0.69107	0.0077	11.6743	0.002			0.95251	-0.019
0.69146	0.0077	11.6747	0.013			0.95305	-0.019
0.69186	0	11.6751	0.013			0.95359	0
0.69225	0	11.6754	-0.014			0.95413	0
0.69264	0	11.6758	-0.014			0.95467	0.008
0.69303	0.0077	11.6762	-0.014			0.95521	0.008
0.69342	0.0077	11.6766	-0.014			0.95575	0.008
0.69381	0.0077	11.677	0.001			0.95629	0.007
0.69421	-0.0033	11.6773	0.001			0.95683	0.007
0.6946	-0.0033	11.6777	-0.009			0.95737	0.007
0.69499	-0.0099	11.6781	-0.009			0.95791	-0.013
0.69538	-0.0099	11.6785	-0.005			0.95845	-0.013
0.69577	-0.0099	11.6789	-0.005			0.95899	-0.013
0.69617	-0.0121	11.6792	-0.005			0.95953	-0.002
0.69656	-0.0121	11.6796	-0.013			0.96007	-0.002
0.69695	-0.0121	11.68	-0.013			0.96061	-0.002
0.69734	-0.0121	11.6804	-0.013			0.96115	-0.022
0.69773	-0.0154	11.6808	0.023			0.96169	-0.022
0.69812	-0.0154	11.6812	0.023			0.96223	-0.022
0.69852	0.0121	11.6815	0.023			0.96277	0.003
0.69891	0.0121	11.6819	-0.024			0.96331	0.003
0.6993	0.0099	11.6823	-0.024			0.96385	0.003
0.69969	0.0099	11.6827	-0.024			0.96439	0.003
0.70008	0.0099	11.6831	-0.01			0.96493	0.003
0.70047	0.0022	11.6835	-0.01			0.96547	0.003
0.70087	0.0022	11.6838	0			0.96601	-0.002
0.70126	0.0022	11.6842	0			0.96655	-0.002
0.70165	-0.0176	11.6846	0			0.96709	-0.002
0.70204	-0.0176	11.685	0			0.96763	0.005
0.70243	-0.0176	11.6854	0			0.96817	0.005
0.70283	-0.0143	11.6858	0.008			0.96871	0.005
0.70322	-0.0143	11.6861	0.008			0.96925	0.004
0.70361	-0.0143	11.6865	0.008			0.96979	0.004
0.704	-0.0088	11.6869	0.008			0.97033	-0.009
0.70439	-0.0088	11.6873	0.008			0.97087	-0.009
0.70478	0.0044	11.6877	-0.01			0.97141	-0.009
0.70518	0.0044	11.688	-0.01			0.97195	-0.007
0.70557	0.0044	11.6884	-0.006			0.97249	-0.007
0.70596	-0.0077	11.6888	-0.006			0.97303	-0.007
0.70635	-0.0077	11.6892	-0.006			0.97357	-0.02
0.70674	-0.0077	11.6896	-0.005			0.97411	-0.02
0.70713	-0.0077	11.69	-0.005			0.97465	-0.02
0.70753	-0.0077	11.6903	-0.005			0.97519	0
0.70792	-0.0077	11.6907	0.006			0.97573	0
0.70831	0.0143	11.6911	0.006			0.97627	0
0.7087	0.0143	11.6915	0.006			0.97681	0
0.70909	0.0143	11.6919	-0.01			0.97735	0
0.70949	-0.0099	11.6922	-0.01			0.97789	0
0.70988	-0.0099	11.6926	-0.001			0.97843	0
0.71027	-0.0099	11.693	-0.001			0.97897	0
0.71066	-0.0044	11.6934	-0.001			0.97951	0
0.71105	-0.0044	11.6938	-0.007			0.98005	0
0.71144	-0.0044	11.6942	-0.007			0.98059	0
0.71184	-0.0077	11.6945	-0.007			0.98113	0
0.71223	-0.0154	11.6949	-0.007			0.98167	0
0.71262	0.0088	11.6953	-0.007			0.98221	0.001
0.71301	0.0088	11.6957	-0.007			0.98275	0.001
0.7134	0.0088	11.6961	-0.007			0.98329	0.001
0.71379	0.0011	11.6965	-0.007			0.98383	-0.009
0.71419	0.0011	11.6968	-0.007			0.98437	-0.009
0.71458	0.0011	11.6972	-0.007			0.98491	-0.009
0.71497	0.0242	11.6976	-0.007			0.98545	-0.01
0.71536	0.0242	11.698	-0.007			0.98599	-0.01
0.71575	0.0242	11.6984	-0.007			0.98653	-0.011
0.71615	0.0242	11.6988	0.007			0.98707	-0.006
0.71654	0.0242	11.6991	0.007			0.98761	-0.006
0.71693	0.0242	11.6995	0.007			0.98815	0.005
0.71732	0.0242	11.6999	0.004			0.98869	0.005
0.71771	0.0242	11.7003	0.004			0.98923	0.005
0.7181	0.0242	11.7007	0.004			0.98977	0.009
0.7185	0.0242	11.701	-0.015			0.99031	0.009
0.71889	0.0242	11.7014	-0.015			0.99085	0.009
0.71928	0.0242	11.7018	-0.015			0.99139	0.006
0.71967	0.0242	11.7022	-0.017			0.99193	0.006
0.72006	-0.0231	11.7026	-0.017			0.99247	0.006
0.72045	-0.0231	11.7029	0			0.99301	-0.006
0.72085	-0.0231	11.7033	0			0.99355	-0.006
0.72124	0.0154	11.7037	0			0.99409	-0.014
0.72163	0.0154	11.7041	-0.004			0.99463	-0.014
0.72202	0.0154	11.7045	-0.004			0.99517	-0.014
0.72241	-0.0099	11.7049	-0.004			0.99571	-0.01
0.72281	-0.0099	11.7052	-0.002			0.99625	-0.01
0.7232	-0.0099	11.7056	-0.002			0.99679	-0.01
0.72359	0.0066	11.706	-0.002			0.99733	-0.016
0.72398	0.0066	11.7064	0			0.99787	-0.016
0.72437	0.0066	11.7068	0			0.99841	-0.016
0.72476	0.0066	11.7072	0			0.99895	0.005
0.72516	0.0066	11.7075	-0.005			0.99949	0.005
0.72555	0.0121	11.7079	-0.005			1.00003	0.009
0.72594	0.0121	11.7083	-0.002			1.00057	0.006
0.72633	0.0121	11.7087	-0.002			1.00111	0.006
0.72672	-0.011	11.7091	-0.002			1.00165	0.006
0.72711	-0.011	11.7095	-0.006			1.00219	0.006
0.72751	-0.011	11.7098	-0.006			1.00273	0.006
0.7279	-0.0165	11.7102	-0.006			1.00327	-0.013
0.72829	-0.0165	11.7106	-0.003			1.00381	-0.013
0.72868	-0.0165	11.711	-0.003			1.00435	-0.013
0.72907	-0.0264	11.7114	-0.003			1.00489	-0.013
0.72947	-0.0264	11.7117	-0.008			1.00543	-0.013
0.72986	0.0088	11.7121	-0.008			1.00597	-0.013
0.73025	0.0088	11.7125	0.001			1.00651	-0.005
0.73064	0.0088	11.7129	0.001			1.00705	-0.005
0.73103	0.0055	11.7133	0.001			1.00759	-0.005
0.73142	0.0055	11.7136	-0.008			1.00813	-0.018
0.73182	0.0055	11.714	-0.008			1.00867	-0.018
0.73221	0.0044	11.7144	-0.008			1.00921	-0.018
0.7326	0.0044	11.7148	-0.008			1.00975	0.007
0.73299	0.0044	11.7152	-0.008			1.01029	0.007
0.73338	-0.0077	11.7156	-0.008			1.01083	0.007
0.73377	-0.0077	11.7159	-0.005			1.01137	0.003
0.73417	-0.0187	11.7163	-0.005			1.01191	0.003
0.73456	-0.0187	11.7167	-0.005			1.01245	0.019
0.73495	-0.0187	11.7171	-0.008			1.01299	0.019
0.73534	-0.0044	11.7175	-0.008			1.01353	0.019
0.73573	-0.0044	11.7179	-0.008			1.01407	-0.014
0.73613	-0.0044	11.7182	-0.001			1.01461	-0.014
0.73652	-0.0044	11.7186	-0.001			1.01515	-0.014
0.73691	-0.0044	11.719	-0.001			1.01569	-0.011
0.7373	-0.0044	11.7194	0.014			1.01623	-0.011
0.73769	-0.0044	11.7198	0.014			1.01677	-0.011
0.73808	-0.0253	11.7202	0.014			1.01731	-0.001
0.73848	-0.0253	11.7205	-0.016			1.01785	-0.001
0.73887	0.0099	11.7209	-0.016			1.01839	-0.008
0.73926	0.0099	11.7213	-0.019			1.01893	-0.008
0.73965	0.0099	11.7217	-0.019			1.01947	-0.008
0.74004	0.0143	11.7221	-0.019			1.02001	0.003
0.74043	0.0143	11.7225	-0.005			1.02055	0.003
0.74083	0.0143	11.7228	-0.005			1.02109	0.014
0.74122	0.0055	11.7232	-0.005			1.02163	0.014
0.74161	0.0055	11.7236	0.001			1.02217	0.014
0.742	0	11.724	0.001			1.02271	-0.013
0.74239	0	11.7244	-0.01			1.02325	-0.013
0.74279	0	11.7247	-0.01			1.02379	-0.013
0.74318	-0.0088	11.7251	-0.01			1.02433	-0.006
0.74357	-0.0088	11.7255	-0.012			1.02487	-0.006
0.74396	-0.0088	11.7259	-0.012			1.02541	-0.02
0.74435	-0.0264	11.7263	-0.012			1.02595	-0.02
0.74474	-0.0264	11.7266	0.009			1.02649	-0.02
0.74514	-0.0264	11.727	0.009			1.02703	-0.02
0.74553	0.0066	11.7274	0.009			1.02757	0.002
0.74592	0.0066	11.7278	0.002			1.02811	0.002
0.74631	-0.0055	11.7282	0.002			1.02865	0.002
0.7467	-0.0055	11.7286	0.002			1.02919	0.002
0.74709	-0.0055	11.7289	0.002			1.02973	0.002
0.74749	0.0374	11.7293	0.002			1.03027	0.002
0.74788	0.0374	11.7297	0.001			1.03081	0.002
0.74827	0.0374	11.7301	0.001			1.03135	0.009
0.74866	-0.0055	11.7305	0.001			1.03189	0.009
0.74905	-0.0055	11.7309	-0.007			1.03243	0.001
0.74945	-0.0055	11.7312	-0.007			1.03297	0.001
0.74984	-0.0165	11.7316	-0.007			1.03351	0.001
0.75023	-0.0165	11.732	-0.007			1.03405	0.012
0.75062	-0.011	11.7324	-0.007			1.03459	0.012
0.75101	-0.011	11.7328	-0.007			1.03513	0.012
0.7514	-0.011	11.7332	0			1.03567	-0.017
0.7518	0.0099	11.7335	0			1.03621	-0.017
0.75219	0.0099	11.7339	0			1.03675	-0.006
0.75258	0.0099	11.7343	-0.012			1.03729	-0.006
0.75297	0.0077	11.7347	-0.012			1.03782	-0.006
0.75336	0.0077	11.7351	-0.012			1.03836	-0.019
0.75375	0.0077	11.7354	-0.012			1.0389	-0.019
0.75415	0.0077	11.7358	0.016			1.03944	-0.019
0.75454	0.0077	11.7362	0.016			1.03998	0.006
0.75493	0.0077	11.7366	-0.006			1.04052	0.006
0.75532	0.0055	11.737	-0.006			1.04106	0.006
0.75571	0.0055	11.7373	0.003			1.0416	0.006
0.7561	0.0055	11.7377	0.003			1.04214	0.006
0.7565	-0.0242	11.7381	0.003			1.04268	0.006
0.75689	-0.0242	11.7385	-0.017			1.04322	0.006
0.75728	-0.0242	11.7389	-0.017			1.04376	0.006
0.75767	-0.0022	11.7393	-0.017			1.0443	0.006
0.75806	-0.0022	11.7396	0			1.04484	0.006
0.75846	-0.0022	11.74	0			1.04538	0.006
0.75885	-0.0286	11.7404	0			1.04592	0.006
0.75924	-0.0286	11.7408	0			1.04646	0.006
0.75963	-0.0286	11.7412	0			1.047	0.005
0.76002	0.0143	11.7416	0			1.04754	0.005
0.76041	0.0143	11.7419	0			1.04808	0.005
0.76081	0.011	11.7423	0			1.04862	-0.005
0.7612	0.011	11.7427	0			1.04916	-0.005
0.76159	0.011	11.7431	0			1.0497	-0.01
0.76198	-0.0022	11.7435	0			1.05024	-0.01
0.76237	-0.0022	11.7439	0			1.05078	-0.01
0.76276	-0.0022	11.7442	0			1.05132	-0.009
0.76316	0.0055	11.7446	-0.002			1.05186	-0.009
0.76355	0.0055	11.745	-0.002			1.0524	-0.004
0.76394	0.0055	11.7454	-0.002			1.05294	-0.004
0.76433	0.0055	11.7458	-0.002			1.05348	-0.004
0.76472	0.0055	11.7462	-0.014			1.05402	0.009
0.76512	0.0055	11.7465	-0.014			1.05456	0.009
0.76551	0.0055	11.7469	0.004			1.0551	0.009
0.7659	0.0055	11.7473	0.004			1.05564	0.016
0.76629	0.0055	11.7477	0.004			1.05618	0.016
0.76668	0.0055	11.7481	0.012			1.05672	0.016
0.76707	0.0055	11.7484	0.012			1.05726	-0.014
0.76747	-0.0264	11.7488	0.012			1.0578	-0.014
0.76786	-0.0264	11.7492	-0.015			1.05834	-0.014
0.76825	-0.0044	11.7496	-0.015			1.05888	-0.007
0.76864	-0.0044	11.75	0.006			1.05942	-0.007
0.76903	-0.0044	11.7503	0.006			1.05996	-0.007
0.76942	-0.0121	11.7507	0.006			1.0605	-0.007
0.76982	-0.0121	11.7511	-0.026			1.06104	-0.007
0.77021	-0.0121	11.7515	-0.026			1.06158	-0.005
0.7706	0.0154	11.7519	-0.026			1.06212	-0.005
0.77099	0.0154	11.7523	-0.006			1.06266	-0.005
0.77138	0.0154	11.7526	-0.006			1.0632	0.004
0.77178	0.0154	11.753	-0.006			1.06374	0.004
0.77217	0.0154	11.7534	0.006			1.06428	0.004
0.77256	0.0154	11.7538	0.006			1.06482	0.007
0.77295	0.0264	11.7542	-0.001			1.06536	0.007
0.77334	0.0264	11.7546	-0.001			1.0659	0.015
0.77373	0.0264	11.7549	-0.001			1.06644	0.015
0.77413	-0.022	11.7553	-0.002			1.06698	0.015
0.77452	-0.022	11.7557	-0.002			1.06752	-0.007
0.77491	-0.022	11.7561	-0.002			1.06806	-0.007
0.7753	0	11.7565	-0.002			1.0686	-0.007
0.77569	0	11.7569	-0.002			1.06914	-0.007
0.77608	-0.011	11.7572	-0.002			1.06968	-0.007
0.77648	-0.011	11.7576	-0.008			1.07022	-0.007
0.77687	-0.011	11.758	-0.008			1.07076	-0.014
0.77726	-0.0319	11.7584	-0.003			1.0713	-0.01
0.77765	-0.0319	11.7588	-0.004			1.07184	-0.01
0.77804	-0.0319	11.7591	-0.004			1.07238	-0.008
0.77844	0.0352	11.7595	0.001			1.07292	-0.008
0.77883	0.0352	11.7599	0.001			1.07346	-0.008
0.77922	0.0352	11.7603	0.001			1.074	0.017
0.77961	0.0077	11.7607	0.001			1.07454	0.017
0.78	0.0077	11.761	0.001			1.07508	0.017
0.78039	0.0132	11.7614	0.001			1.07562	0.004
0.78079	0.0132	11.7618	0.001			1.07616	0.004
0.78118	0.0132	11.7622	-0.004			1.0767	0.004
0.78157	-0.0099	11.7626	-0.004			1.07724	0.012
0.78196	-0.0099	11.763	0.005			1.07778	0.012
0.78235	-0.0099	11.7634	0.005			1.07832	-0.007
[truncated: 35,042 more rows]
