# Supplementary material for: Fatigue-free artificial ionic skin toughened by self-healable elastic nanomesh
Source: Nat Commun. 2022 Jul 29;13:4411. doi: 10.1038/s41467-022-32140-3 (PMC9338060; doi:10.1038/s41467-022-32140-3)
Supplement: Supplementary file 7 — Source Data [file 41467_2022_32140_MOESM7_ESM.zip › Supplementary Figures/Source data Supplementary Fig. 45.xlsx]

## Sheet: Supplementary Fig. 45
Hybrid ionic skin		PU nanomesh
q (nm-1)	I(q) (cm-1)	q (nm-1)	I(q) (cm-1)
0.1093	46.1113	0.1093	761.358
0.11187	46.2172	0.11187	761.433
0.11444	43.1774	0.11444	704.35
0.11701	39.5921	0.11701	637.947
0.11958	35.5655	0.11958	564.103
0.12215	32.9689	0.12215	517.206
0.12473	30.6552	0.12473	476.213
0.1273	29.5735	0.1273	456.697
0.12987	27.3117	0.12987	412.91
0.13244	26.0776	0.13244	393.944
0.13501	22.7588	0.13501	346.638
0.13758	21.854	0.13758	326.679
0.14016	20.6747	0.14016	298.613
0.14273	19.3588	0.14273	277.921
0.1453	18.2442	0.1453	260.047
0.14787	17.062	0.14787	238.61
0.15044	16.4383	0.15044	226.63
0.15301	15.468	0.15301	205.449
0.15559	14.916	0.15559	196.092
0.15816	13.7162	0.15816	178.976
0.16073	13.2611	0.16073	170.888
0.1633	12.5581	0.1633	157.822
0.16587	12.2492	0.16587	149.579
0.16844	11.911	0.16844	141.493
0.17102	11.0898	0.17102	131.9
0.17359	10.6664	0.17359	126.008
0.17616	10.0875	0.17616	117.095
0.17873	9.76328	0.17873	112.297
0.1813	9.44061	0.1813	103.63
0.18387	9.19337	0.18387	99.5371
0.18645	8.64201	0.18645	92.6034
0.18902	8.31746	0.18902	88.5549
0.19159	7.8605	0.19159	83.3226
0.19416	7.53256	0.19416	79.2329
0.19673	7.29863	0.19673	75.9299
0.1993	7.08488	0.1993	71.3127
0.20188	6.96268	0.20188	68.8907
0.20445	6.78227	0.20445	64.6372
0.20702	6.66935	0.20702	62.3859
0.20959	6.3278	0.20959	58.4399
0.21216	6.20747	0.21216	56.444
0.21473	6.05688	0.21473	53.5099
0.21731	5.88519	0.21731	51.2679
0.21988	5.6598	0.21988	48.9534
0.22245	5.45644	0.22245	46.7838
0.22502	5.33784	0.22502	45.2247
0.22759	5.24858	0.22759	42.7262
0.23016	5.14022	0.23016	41.3188
0.23274	4.73656	0.23274	39.0378
0.23531	4.67653	0.23531	37.7698
0.23788	4.67493	0.23788	35.858
0.24045	4.61911	0.24045	34.799
0.24302	4.57066	0.24302	33.4405
0.24559	4.46819	0.24559	32.1968
0.24817	4.39309	0.24817	31.2494
0.25074	4.38208	0.25074	29.6271
0.25331	4.28468	0.25331	28.6052
0.25588	4.01703	0.25588	27.1957
0.25845	4.00513	0.25845	26.437
0.26102	4.03748	0.26102	25.4779
0.2636	3.89487	0.2636	24.7274
0.26617	3.6486	0.26617	23.7128
0.26874	3.52226	0.26874	22.8103
0.27131	3.52012	0.27131	21.9837
0.27388	3.3609	0.27388	21.1392
0.27645	3.20578	0.27645	20.5996
0.27903	3.19821	0.27903	19.8243
0.2816	3.1383	0.2816	19.268
0.28417	3.11654	0.28417	18.3806
0.28674	3.08435	0.28674	17.8832
0.28931	3.07725	0.28931	17.4032
0.29188	3.14391	0.29188	16.9454
0.29446	3.22343	0.29446	16.4014
0.29703	3.1236	0.29703	15.8495
0.2996	3.02175	0.2996	15.4452
0.30217	3.06218	0.30217	14.9492
0.30474	3.10553	0.30474	14.6413
0.30731	3.12037	0.30731	14.3317
0.30989	3.05721	0.30989	13.9544
0.31246	2.98688	0.31246	13.3442
0.31503	3.02002	0.31503	13.1098
0.3176	3.04466	0.3176	12.8283
0.32017	2.99749	0.32017	12.4359
0.32274	2.96214	0.32274	12.1312
0.32532	2.97634	0.32532	11.7615
0.32789	2.97321	0.32789	11.4738
0.33046	2.96252	0.33046	11.1067
0.33303	2.95314	0.33303	10.9207
0.3356	2.93783	0.3356	10.677
0.33817	2.89633	0.33817	10.4873
0.34075	2.84185	0.34075	10.2885
0.34332	2.81997	0.34332	10.0473
0.34589	2.76185	0.34589	9.70238
0.34846	2.69805	0.34846	9.36684
0.35103	2.70271	0.35103	9.19521
0.3536	2.68152	0.3536	9.00386
0.35618	2.61294	0.35618	8.84803
0.35875	2.65673	0.35875	8.55644
0.36132	2.66843	0.36132	8.37911
0.36389	2.55135	0.36389	8.1936
0.36646	2.53897	0.36646	7.9345
0.36903	2.59314	0.36903	7.68556
0.37161	2.48708	0.37161	7.54874
0.37418	2.40025	0.37418	7.42519
0.37675	2.50357	0.37675	7.252
0.37932	2.51136	0.37932	7.14803
0.38189	2.35937	0.38189	6.9903
0.38446	2.33531	0.38446	6.88404
0.38704	2.37509	0.38704	6.73304
0.38961	2.39828	0.38961	6.57451
0.39218	2.37846	0.39218	6.46951
0.39475	2.388	0.39475	6.32517
0.39732	2.44678	0.39732	6.23022
0.39989	2.44361	0.39989	6.09086
0.40247	2.41879	0.40247	6.00947
0.40504	2.31896	0.40504	5.81662
0.40761	2.28563	0.40761	5.63405
0.41018	2.26813	0.41018	5.54617
0.41275	2.24492	0.41275	5.47904
0.41532	2.2353	0.41532	5.40958
0.4179	2.22541	0.4179	5.30214
0.42047	2.23774	0.42047	5.1785
0.42304	2.22253	0.42304	5.0893
0.42561	2.13824	0.42561	5.01345
0.42818	2.17698	0.42818	4.96693
0.43075	2.23381	0.43075	4.90283
0.43333	2.21948	0.43333	4.72403
0.4359	2.24758	0.4359	4.61863
0.43847	2.21372	0.43847	4.48638
0.44104	2.09657	0.44104	4.41513
0.44361	2.04927	0.44361	4.41856
0.44618	2.14246	0.44618	4.37028
0.44876	2.16722	0.44876	4.26992
0.45133	2.14992	0.45133	4.17048
0.4539	2.16339	0.4539	4.13542
0.45647	2.16196	0.45647	4.05004
0.45904	2.10996	0.45904	3.98796
0.46161	2.0891	0.46161	3.96393
0.46419	2.16994	0.46419	3.87465
0.46676	2.12291	0.46676	3.76486
0.46933	2.03989	0.46933	3.73896
0.4719	2.03652	0.4719	3.6524
0.47447	1.97485	0.47447	3.58089
0.47704	1.95714	0.47704	3.57159
0.47962	2.01193	0.47962	3.50095
0.48219	2.02575	0.48219	3.45842
0.48476	2.00309	0.48476	3.42523
0.48733	1.98082	0.48733	3.42222
0.4899	1.9267	0.4899	3.3491
0.49247	1.88241	0.49247	3.28106
0.49505	1.93265	0.49505	3.27737
0.49762	2.06253	0.49762	3.23371
0.50019	2.05402	0.50019	3.16236
0.50276	1.95712	0.50276	3.10353
0.50533	1.92436	0.50533	3.08576
0.5079	1.87143	0.5079	3.08741
0.51048	1.86953	0.51048	3.03853
0.51305	1.86795	0.51305	2.92543
0.51562	1.81308	0.51562	2.88974
0.51819	1.77428	0.51819	2.88777
0.52076	1.81816	0.52076	2.846
0.52333	1.83999	0.52333	2.83784
0.52591	1.77336	0.52591	2.80471
0.52848	1.72247	0.52848	2.72417
0.53105	1.68431	0.53105	2.68812
0.53362	1.67414	0.53362	2.66913
0.53619	1.71191	0.53619	2.61334
0.53877	1.76129	0.53877	2.59866
0.54134	1.7546	0.54134	2.55818
0.54391	1.7213	0.54391	2.49213
0.54648	1.68108	0.54648	2.44298
0.54905	1.65767	0.54905	2.41117
0.55162	1.6437	0.55162	2.37769
0.55419	1.62285	0.55419	2.33919
0.55677	1.61669	0.55677	2.34953
0.55934	1.55565	0.55934	2.31625
0.56191	1.53209	0.56191	2.27977
0.56448	1.55204	0.56448	2.19367
0.56705	1.61095	0.56705	2.15868
0.56963	1.63479	0.56963	2.19646
0.5722	1.5763	0.5722	2.19644
0.57477	1.53184	0.57477	2.19784
0.57734	1.52209	0.57734	2.16031
0.57991	1.54733	0.57991	2.11212
0.58248	1.50321	0.58248	2.0467
0.58506	1.43792	0.58506	2.01255
0.58763	1.39971	0.58763	1.9697
0.5902	1.41618	0.5902	1.92559
0.59277	1.42966	0.59277	1.92817
0.59534	1.41978	0.59534	1.93199
0.59791	1.4332	0.59791	1.92474
0.60049	1.45231	0.60049	1.95379
0.60306	1.42865	0.60306	1.92263
0.60563	1.36538	0.60563	1.86807
0.6082	1.31144	0.6082	1.86356
0.61077	1.29778	0.61077	1.82279
0.61334	1.30058	0.61334	1.79456
0.61592	1.26937	0.61592	1.75977
0.61849	1.30584	0.61849	1.70528
0.62106	1.32549	0.62106	1.66827
0.62363	1.29312	0.62363	1.70646
0.6262	1.25657	0.6262	1.72354
0.62877	1.21196	0.62877	1.71427
0.63135	1.25246	0.63135	1.70987
0.63392	1.27105	0.63392	1.661
0.63649	1.22141	0.63649	1.64736
0.63906	1.16681	0.63906	1.63517
0.64163	1.16801	0.64163	1.57446
0.6442	1.17524	0.6442	1.53322
0.64678	1.14848	0.64678	1.50681
0.64935	1.15617	0.64935	1.52318
0.65192	1.13039	0.65192	1.51182
0.65449	1.10077	0.65449	1.48997
0.65706	1.05139	0.65706	1.49943
0.65963	1.06027	0.65963	1.49069
0.66221	1.09623	0.66221	1.46791
0.66478	1.08446	0.66478	1.42478
0.66735	1.06104	0.66735	1.37468
0.66992	1.03891	0.66992	1.36109
0.67249	1.00961	0.67249	1.3498
0.67506	0.97709	0.67506	1.3097
0.67764	0.99414	0.67764	1.30953
0.68021	1.02525	0.68021	1.35224
0.68278	1.01897	0.68278	1.33308
0.68535	0.99267	0.68535	1.2757
0.68792	0.94773	0.68792	1.24003
0.69049	0.90398	0.69049	1.1884
0.69307	0.89862	0.69307	1.1816
0.69564	0.89947	0.69564	1.17896
0.69821	0.93737	0.69821	1.18879
0.70078	0.932	0.70078	1.18059
0.70335	0.88259	0.70335	1.1431
0.70592	0.88626	0.70592	1.15624
0.7085	0.87231	0.7085	1.16678
0.71107	0.86524	0.71107	1.16719
0.71364	0.83627	0.71364	1.15454
0.71621	0.77754	0.71621	1.10972
0.71878	0.84704	0.71878	1.12468
0.72135	0.91153	0.72135	1.11483
0.72393	0.86502	0.72393	1.08069
0.7265	0.81419	0.7265	1.09977
0.72907	0.81589	0.72907	1.11196
0.73164	0.81797	0.73164	1.11537
0.73421	0.78135	0.73421	1.09136
0.73678	0.69917	0.73678	1.01007
0.73936	0.69509	0.73936	0.9423
0.74193	0.76891	0.74193	0.94858
0.7445	0.73397	0.7445	0.98767
0.74707	0.67033	0.74707	1.00238
0.74964	0.6358	0.74964	0.97674
0.75221	0.65868	0.75221	0.99474
0.75479	0.70238	0.75479	0.99809
0.75736	0.70141	0.75736	0.94051
0.75993	0.69136	0.75993	0.89864
0.7625	0.68011	0.7625	0.8929
0.76507	0.68977	0.76507	0.91394
0.76764	0.6746	0.76764	0.92713
0.77022	0.67729	0.77022	0.9203
0.77279	0.65679	0.77279	0.90334
0.77536	0.62833	0.77536	0.91191
0.77793	0.63686	0.77793	0.91988
0.7805	0.63245	0.7805	0.90868
0.78307	0.62563	0.78307	0.92761
0.78565	0.61087	0.78565	0.90165
0.78822	0.59125	0.78822	0.82486
0.79079	0.60511	0.79079	0.8368
0.79336	0.59345	0.79336	0.85558
0.79593	0.52873	0.79593	0.83853
0.7985	0.52529	0.7985	0.84202
0.80108	0.58359	0.80108	0.82843
0.80365	0.57853	0.80365	0.82468
0.80622	0.54949	0.80622	0.83626
0.80879	0.53696	0.80879	0.79759
0.81136	0.5223	0.81136	0.75512
0.81393	0.53464	0.81393	0.77157
0.81651	0.51899	0.81651	0.77147
0.81908	0.54374	0.81908	0.74675
0.82165	0.57921	0.82165	0.74293
0.82422	0.53531	0.82422	0.75602
0.82679	0.49277	0.82679	0.75561
0.82936	0.49779	0.82936	0.74121
0.83194	0.4919	0.83194	0.743
0.83451	0.43053	0.83451	0.69336
0.83708	0.4362	0.83708	0.67213
0.83965	0.4539	0.83965	0.69526
0.84222	0.44674	0.84222	0.68762
0.84479	0.48612	0.84479	0.69671
0.84737	0.47491	0.84737	0.70747
0.84994	0.43615	0.84994	0.70524
0.85251	0.45919	0.85251	0.71233
0.85508	0.45526	0.85508	0.69314
0.85765	0.39537	0.85765	0.66506
0.86022	0.42096	0.86022	0.67049
0.8628	0.44558	0.8628	0.66914
0.86537	0.41122	0.86537	0.65492
0.86794	0.39905	0.86794	0.66066
0.87051	0.44714	0.87051	0.65964
0.87308	0.4937	0.87308	0.66965
0.87565	0.45172	0.87565	0.69142
0.87823	0.42365	0.87823	0.67092
0.8808	0.43277	0.8808	0.64718
0.88337	0.39605	0.88337	0.62136
0.88594	0.39595	0.88594	0.58929
0.88851	0.40151	0.88851	0.58156
0.89108	0.38723	0.89108	0.58136
0.89366	0.38907	0.89366	0.60201
0.89623	0.37353	0.89623	0.61974
0.8988	0.35283	0.8988	0.62338
0.90137	0.36219	0.90137	0.62029
0.90394	0.39768	0.90394	0.60096
0.90651	0.39812	0.90651	0.59252
0.90909	0.38409	0.90909	0.60784
0.91166	0.36186	0.91166	0.58458
0.91423	0.36223	0.91423	0.58091
0.9168	0.39089	0.9168	0.63053
0.91937	0.38856	0.91937	0.64044
0.92194	0.35114	0.92194	0.58711
0.92452	0.34255	0.92452	0.58552
0.92709	0.36193	0.92709	0.6217
0.92966	0.37912	0.92966	0.60041
0.93223	0.32307	0.93223	0.53349
0.9348	0.28275	0.9348	0.53436
0.93737	0.32007	0.93737	0.56512
0.93995	0.32906	0.93995	0.56545
0.94252	0.33245	0.94252	0.56483
0.94509	0.32548	0.94509	0.55411
0.94766	0.31833	0.94766	0.56985
0.95023	0.34337	0.95023	0.57478
0.9528	0.33896	0.9528	0.56035
0.95538	0.32517	0.95538	0.56629
0.95795	0.31911	0.95795	0.56786
0.96052	0.29592	0.96052	0.56301
0.96309	0.28672	0.96309	0.54308
0.96566	0.31401	0.96566	0.53697
0.96823	0.31012	0.96823	0.52003
0.97081	0.28143	0.97081	0.51118
0.97338	0.29932	0.97338	0.52457
0.97595	0.31415	0.97595	0.51095
0.97852	0.29119	0.97852	0.50197
0.98109	0.27795	0.98109	0.51354
0.98366	0.26614	0.98366	0.52712
0.98624	0.26747	0.98624	0.5171
0.98881	0.26493	0.98881	0.49461
0.99138	0.23496	0.99138	0.47617
0.99395	0.2285	0.99395	0.48431
0.99652	0.27904	0.99652	0.52723
0.99909	0.28301	0.99909	0.53343
1.00167	0.25775	1.00167	0.51766
1.00424	0.25837	1.00424	0.50841
1.00681	0.26085	1.00681	0.50612
1.00938	0.29347	1.00938	0.49886
1.01195	0.29231	1.01195	0.47901
1.01452	0.28259	1.01452	0.4696
1.0171	0.27607	1.0171	0.457
1.01967	0.28026	1.01967	0.46823
1.02224	0.27788	1.02224	0.488
1.02481	0.20705	1.02481	0.47594
1.02738	0.21177	1.02738	0.48042
1.02995	0.2346	1.02995	0.47682
1.03253	0.22269	1.03253	0.46964
1.0351	0.20477	1.0351	0.45504
1.03767	0.15943	1.03767	0.41273
1.04024	0.1563	1.04024	0.40122
1.04281	0.22885	1.04281	0.43265
1.04538	0.26945	1.04538	0.44702
1.04796	0.24002	1.04796	0.46118
1.05053	0.22783	1.05053	0.48
1.0531	0.22912	1.0531	0.45243
1.05567	0.21906	1.05567	0.4409
1.05824	0.2324	1.05824	0.45396
1.06081	0.22739	1.06081	0.4334
1.06339	0.19291	1.06339	0.44113
1.06596	0.1939	1.06596	0.44177
1.06853	0.21318	1.06853	0.44295
1.0711	0.21765	1.0711	0.45752
1.07367	0.20082	1.07367	0.45813
1.07624	0.17638	1.07624	0.46663
1.07882	0.18	1.07882	0.46031
1.08139	0.19364	1.08139	0.42278
1.08396	0.20456	1.08396	0.42379
1.08653	0.19822	1.08653	0.44194
1.0891	0.19511	1.0891	0.43594
1.09167	0.21989	1.09167	0.43111
1.09425	0.22111	1.09425	0.40613
1.09682	0.18509	1.09682	0.39623
1.09939	0.16442	1.09939	0.39298
1.10196	0.15875	1.10196	0.38761
1.10453	0.16208	1.10453	0.38827
1.1071	0.18213	1.1071	0.40543
1.10968	0.14429	1.10968	0.4004
1.11225	0.1068	1.11225	0.36502
1.11482	0.13797	1.11482	0.37425
1.11739	0.14075	1.11739	0.37337
1.11996	0.13295	1.11996	0.36199
1.12253	0.15132	1.12253	0.39143
1.12511	0.15024	1.12511	0.40887
1.12768	0.1548	1.12768	0.40675
1.13025	0.15652	1.13025	0.39429
1.13282	0.12362	1.13282	0.3851
1.13539	0.10678	1.13539	0.3968
1.13796	0.12133	1.13796	0.39876
1.14054	0.17811	1.14054	0.38115
1.14311	0.16736	1.14311	0.39854
1.14568	0.12946	1.14568	0.41912
1.14825	0.1535	1.14825	0.42131
1.15082	0.17117	1.15082	0.4104
1.15339	0.1867	1.15339	0.38955
1.15597	0.21032	1.15597	0.37414
1.15854	0.15545	1.15854	0.374
1.16111	0.13197	1.16111	0.38014
1.16368	0.1695	1.16368	0.41801
1.16625	0.15325	1.16625	0.41722
1.16882	0.15236	1.16882	0.35528
1.1714	0.14972	1.1714	0.35052
1.17397	0.12773	1.17397	0.37517
1.17654	0.10405	1.17654	0.36797
1.17911	0.11818	1.17911	0.3626
1.18168	0.15858	1.18168	0.36899
1.18425	0.15866	1.18425	0.37994
1.18683	0.15464	1.18683	0.36381
1.1894	0.13113	1.1894	0.33028
1.19197	0.11597	1.19197	0.35537
1.19454	0.12398	1.19454	0.36983
1.19711	0.10778	1.19711	0.34339
1.19968	0.13298	1.19968	0.34822
1.20226	0.15596	1.20226	0.35179
1.20483	0.15612	1.20483	0.36879
1.2074	0.17125	1.2074	0.39817
1.20997	0.14156	1.20997	0.37807
1.21254	0.09803	1.21254	0.37184
1.21511	0.092	1.21511	0.36814
1.21769	0.08642	1.21769	0.34972
1.22026	0.06422	1.22026	0.321
1.22283	0.08623	1.22283	0.32076
1.2254	0.12528	1.2254	0.35292
1.22797	0.13378	1.22797	0.37567
1.23054	0.12069	1.23054	0.37994
1.23312	0.09402	1.23312	0.36849
1.23569	0.09755	1.23569	0.36551
1.23826	0.13614	1.23826	0.34387
1.24083	0.15126	1.24083	0.32822
1.2434	0.11479	1.2434	0.33777
1.24597	0.1165	1.24597	0.34821
1.24855	0.1351	1.24855	0.35388
1.25112	0.1347	1.25112	0.35959
1.25369	0.14882	1.25369	0.35356
1.25626	0.15129	1.25626	0.34707
1.25883	0.14011	1.25883	0.33523
1.2614	0.11962	1.2614	0.32951
1.26398	0.10045	1.26398	0.3359
1.26655	0.1166	1.26655	0.34435
1.26912	0.13135	1.26912	0.34574
1.27169	0.13051	1.27169	0.27879
1.29998	0.07474	1.30255	0.29216
1.30255	0.0941	1.30512	0.33289
1.30512	0.09446	1.30769	0.33861
1.30769	0.08875	1.31027	0.33641
1.31027	0.07664	1.31284	0.32907
1.31284	0.0881	1.31541	0.31258
1.31541	0.09943	1.31798	0.32755
1.31798	0.09608	1.32055	0.32766
1.32055	0.08038	1.32312	0.29542
1.32312	0.08025	1.3257	0.2987
1.3257	0.07548	1.32827	0.28795
1.32827	0.0383	1.33084	0.29811
1.33084	0.02998	1.33341	0.33125
1.33341	0.06812	1.33598	0.30463
1.33598	0.10145	1.33855	0.28244
1.33855	0.1118	1.34113	0.30738
1.34113	0.10928	1.3437	0.31361
1.3437	0.08328	1.34627	0.29708
1.34627	0.06014	1.34884	0.29514
1.34884	0.0763	1.35141	0.31232
1.35141	0.08998	1.35398	0.32082
1.35398	0.08143	1.35656	0.3146
1.35656	0.07762	1.35913	0.28063
1.35913	0.06824	1.3617	0.27364
1.3617	0.07135	1.36427	0.27633
1.36427	0.07139	1.36684	0.29116
1.36684	0.06934	1.36941	0.31379
1.36941	0.09134	1.37199	0.2944
1.37199	0.08533	1.37456	0.27403
1.37456	0.07595	1.37713	0.29319
1.37713	0.07256	1.3797	0.31435
1.3797	0.07161	1.38227	0.3239
1.38227	0.08075	1.38484	0.325
1.38484	0.07155	1.38742	0.2999
1.38742	0.04918	1.38999	0.27509
1.38999	0.0474	1.39256	0.26512
1.39256	0.04582	1.39513	0.27313
1.39513	0.04698	1.3977	0.29313
1.3977	0.05607	1.40027	0.29561
1.40027	0.06025	1.40285	0.28791
1.40285	0.05533	1.40542	0.28301
1.40542	0.07107	1.40799	0.27287
1.40799	0.07039	1.41056	0.26628
1.41056	0.04987	1.41313	0.28421
1.41313	0.06415	1.4157	0.31065
1.4157	0.09406	1.41828	0.30685
1.41828	0.09563	1.42085	0.29413
1.42085	0.04676	1.42342	0.29636
1.42342	0.02443	1.42599	0.29814
1.42599	0.03507	1.42856	0.29634
1.42856	0.04187	1.43113	0.29299
1.43113	0.03056	1.43371	0.29456
1.43371	0.05633	1.43628	0.29578
1.43628	0.08726	1.43885	0.30888
1.43885	0.07695	1.44142	0.30298
1.44142	0.06816	1.44399	0.28583
1.44399	0.05882	1.44656	0.29624
1.44656	0.05048	1.44914	0.30148
1.44914	0.07281	1.45171	0.2897
1.45171	0.07338	1.45428	0.26884
1.45428	0.04851	1.45685	0.27295
1.45685	0.04697	1.45942	0.2987
1.45942	0.05691	1.46199	0.29994
1.46199	0.06909	1.46457	0.30061
1.46457	0.07572	1.46714	0.30356
1.46714	0.04314	1.46971	0.29603
1.46971	0.01913	1.47228	0.28567
1.47228	0.04885	1.47485	0.26991
1.47485	0.0577	1.47742	0.26654
1.47742	0.05171	1.48	0.26561
1.48	0.0469	1.48257	0.26482
1.48257	0.03389	1.48514	0.26232
1.48514	0.0281	1.48771	0.25583
1.48771	0.02789	1.49028	0.28118
1.49028	0.06298	1.49285	0.29166
1.49285	0.09568	1.49543	0.27296
1.49543	0.0725	1.498	0.27393
1.498	0.04335	1.50057	0.28024
1.50057	0.03091	1.50314	0.25194
1.50314	0.03005	1.50571	0.22969
1.50571	0.05227	1.50828	0.23734
1.50828	0.04797	1.51086	0.26549
1.51086	0.02715	1.51343	0.28538
1.51343	0.03186	1.516	0.28002
1.516	0.04847	1.51857	0.28239
1.51857	0.06506	1.52114	0.27343
1.52114	0.06127	1.52371	0.24639
1.52371	0.02616	1.52629	0.24897
1.52629	0.03335	1.52886	0.25153
1.52886	0.06171	1.53143	0.24995
1.53143	0.03787	1.534	0.26344
1.534	0.02033	1.53657	0.26764
1.53657	0.05348	1.53914	0.27068
1.53914	0.0793	1.54172	0.27945
1.54172	0.04799	1.54429	0.2795
1.54429	0.03536	1.54686	0.26835
1.54686	0.04679	1.54943	0.24715
1.54943	0.05328	1.552	0.22829
1.552	0.03015	1.55457	0.25057
1.55457	0.01409	1.55715	0.27351
1.55715	0.05304	1.55972	0.2795
1.55972	0.0771	1.56229	0.27403
1.56229	0.06946	1.56486	0.27362
1.56486	0.05762	1.56743	0.29652
1.56743	0.06311	1.57	0.28643
1.57	0.07258	1.57258	0.25999
1.57258	0.04467	1.57515	0.2484
1.57515	0.02654	1.57772	0.26082
1.57772	0.03414	1.58029	0.2625
1.58029	0.0431	1.58286	0.24776
1.58286	0.04731	1.58543	0.2529
1.58543	0.0614	1.58801	0.25807
1.58801	0.05726	1.59058	0.24544
1.59058	0.02887	1.59315	0.24934
1.59315	0.02444	1.59572	0.26367
1.59572	0.03603	1.59829	0.25956
1.59829	0.03292	1.60086	0.26852
1.60086	0.04276	1.60344	0.26251
1.60344	0.0517	1.60601	0.24982
1.60601	0.0383	1.60858	0.2669
1.60858	0.03245	1.61115	0.26344
1.61115	0.04747	1.61372	0.24408
1.61372	0.05031	1.6163	0.23003
1.6163	0.04233	1.61887	0.23861
1.61887	0.03107	1.62144	0.23815
1.62144	0.00703	1.62401	0.22626
1.62401	0.00513	1.62658	0.24647
1.62658	0.00771	1.62915	0.26293
1.62915	0.02483	1.63173	0.26248
1.63173	0.02733	1.6343	0.26181
1.6343	0.01855	1.63687	0.24825
1.63687	0.04193	1.63944	0.25197
1.63944	0.05017	1.64201	0.25308
1.64201	0.02934	1.64458	0.25539
1.64458	0.0302	1.64716	0.26234
1.64716	0.03129	1.64973	0.25556
1.64973	0.04312	1.6523	0.26215
1.6523	0.06227	1.65487	0.2615
1.65487	0.05603	1.65744	0.26357
1.65744	0.06997	1.66001	0.2688
1.66001	0.08105	1.66259	0.26652
1.66259	0.0541	1.66516	0.25984
1.66516	0.03157	1.66773	0.24936
1.66773	0.02594	1.6703	0.25685
1.6703	0.04342	1.67287	0.27865
1.67287	0.07769	1.67544	0.26598
1.67544	0.0598	1.67802	0.23997
1.67802	0.02529	1.68059	0.24117
1.68059	0.02162	1.68316	0.25676
1.68316	0.04288	1.68573	0.25442
1.68573	0.071	1.6883	0.24396
1.6883	0.06324	1.69087	0.2505
1.69087	0.04576	1.69345	0.25555
1.69345	0.03965	1.69602	0.23983
1.69602	0.04707	1.69859	0.22125
1.69859	0.04779	1.70116	0.23037
1.70116	0.05052	1.70373	0.2506
1.70373	0.06706	1.7063	0.25463
1.7063	0.05016	1.70888	0.24775
1.70888	0.0135	1.71145	0.2687
1.71145	0.03112	1.71402	0.29494
1.71402	0.05131	1.71659	0.27905
1.71659	0.04649	1.71916	0.26672
1.71916	0.04662	1.72173	0.25885
1.72173	0.04745	1.72431	0.25207
1.72431	0.04189	1.72688	0.25746
1.72688	0.03732	1.72945	0.26167
1.72945	0.04352	1.73202	0.26248
1.73202	0.05099	1.73459	0.26057
1.73459	0.04199	1.73716	0.25254
1.73716	0.02675	1.73974	0.25153
1.73974	0.0297	1.74231	0.2568
1.74231	0.03837	1.74488	0.2475
1.74488	0.03842	1.74745	0.23622
1.74745	0.02253	1.75002	0.23296
1.75002	0.01789	1.75259	0.22832
1.75259	0.01905	1.75517	0.24629
1.75517	0.04022	1.75774	0.26813
1.75774	0.04483	1.76031	0.27281
1.76031	0.04708	1.76288	0.26157
1.76288	0.05123	1.76545	0.24722
1.76545	0.03892	1.76802	0.2541
1.76802	0.04038	1.7706	0.24927
1.7706	0.04801	1.77317	0.24123
1.77317	0.04851	1.77574	0.25731
1.77574	0.05143	1.77831	0.25242
1.77831	0.03792	1.78088	0.24003
1.78088	0.02519	1.78345	0.25274
1.78345	0.0372	1.78603	0.24566
1.78603	0.02042	1.7886	0.22253
1.7886	-0.00583	1.79117	0.24581
1.79117	0.0316	1.79374	0.26605
1.79374	0.06431	1.79631	0.24097
1.79631	0.02949	1.79888	0.23372
1.79888	0.01583	1.80146	0.24649
1.80146	0.02058	1.80403	0.25221
1.80403	0.02655	1.8066	0.24514
1.8066	0.04407	1.80917	0.24256
1.80917	0.04759	1.81174	0.24385
1.81174	0.03584	1.81431	0.25143
1.81431	0.04673	1.81689	0.25686
1.81689	0.05229	1.81946	0.24505
1.81946	0.02976	1.82203	0.24384
1.82203	0.01725	1.8246	0.25224
1.8246	0.02091	1.82717	0.25216
1.82717	0.01909	1.82974	0.24392
1.82974	0.00411	1.83232	0.24621
1.83232	0.01173	1.83489	0.2599
1.83489	0.04242	1.83746	0.26107
1.83746	0.02984	1.84003	0.25499
1.84003	0.0157	1.8426	0.24947
1.8426	0.03061	1.84517	0.23219
1.84517	0.02997	1.84775	0.22826
1.84775	0.03741	1.85032	0.25177
1.85032	0.05252	1.85289	0.2537
1.85289	0.03404	1.85546	0.24711
1.85546	0.02279	1.85803	0.24618
1.85803	0.02478	1.8606	0.24011
1.8606	0.02019	1.86318	0.24701
1.86318	0.02357	1.86575	0.25509
1.86575	0.03284	1.86832	0.26953
1.86832	0.04495	1.87089	0.27481
1.87089	0.04584	1.87346	0.26039
1.87346	0.04662	1.87603	0.24933
1.87603	0.03177	1.87861	0.26168
1.87861	0.02697	1.88118	0.27258
1.88118	0.04226	1.88375	0.27948
1.88375	0.05827	1.88632	0.26899
1.88632	0.04492	1.88889	0.25228
1.88889	0.02737	1.89146	0.25039
1.89146	0.02796	1.89404	0.23988
1.89404	0.01776	1.89661	0.22533
1.89661	-0.00672	1.89918	0.22749
1.89918	-0.00739	1.90175	0.23096
1.90175	0.00144	1.90432	0.22999
1.90432	0.0123	1.90689	0.2442
1.90689	0.02876	1.90947	0.25799
1.90947	0.02394	1.91204	0.24782
1.91204	0.01904	1.91461	0.24612
1.91461	0.03677	1.91718	0.24045
1.91718	0.02917	1.91975	0.24551
1.91975	0.02033	1.92232	0.25073
1.92232	0.02956	1.9249	0.24302
1.9249	0.02237	1.92747	0.2344
1.92747	0.0124	1.93004	0.21716
1.93004	0.00898	1.93261	0.20063
1.93261	-0.01044	1.93518	0.2104
1.93518	-0.00444	1.93775	0.23428
1.93775	0.02523	1.94033	0.23348
1.94033	0.01022	1.9429	0.22759
1.9429	0.000219773	1.94547	0.22328
1.94547	0.01821	1.94804	0.22598
1.94804	0.01569	1.95061	0.2385
1.95061	0.02842	1.95318	0.25159
1.95318	0.03312	1.95576	0.26028
1.95576	0.03375	1.95833	0.24926
1.95833	0.03869	1.9609	0.25835
1.9609	0.02658	1.96347	0.25968
1.96347	0.03471	1.96604	0.22571
1.96604	0.01793	1.96861	0.21271
1.96861	0.00595	1.97119	0.2315
1.97119	0.03702	1.97376	0.23337
1.97376	0.04804	1.97633	0.22327
1.97633	0.0353	1.9789	0.21636
1.9789	0.01656	1.98147	0.22777
1.98147	0.01983	1.98404	0.24066
1.98404	0.03495	1.98662	0.23906
1.98662	0.04207	1.98919	0.24139
1.98919	0.04555	1.99176	0.24705
1.99176	0.05658	1.99433	0.25152
1.99433	0.08506	1.9969	0.25417
1.9969	0.06764	1.99947	0.25193
1.99947	0.04305	2.00205	0.23923
2.00205	0.04115	2.00462	0.24748
2.00462	0.03343	2.00719	0.25648
2.00719	0.02706	2.00976	0.24754
2.00976	0.04222	2.01233	0.24424
2.01233	0.04845	2.0149	0.24968
2.0149	0.03256	2.01748	0.25181
2.01748	0.02615	2.02005	0.22741
2.02005	0.01952	2.02262	0.20766
2.02262	0.00938	2.02519	0.20889
2.02519	-0.01056	2.02776	0.20889
2.02776	-0.00886	2.03033	0.21666
2.03033	0.00793	2.03291	0.22271
2.03291	0.0178	2.03548	0.24089
2.03548	0.02038	2.03805	0.24957
2.03805	0.02589	2.04062	0.24679
2.04062	0.03667	2.04319	0.23522
2.04319	0.04177	2.04576	0.22676
2.04576	0.05106	2.04834	0.24101
2.04834	0.04831	2.05091	0.23135
2.05091	0.025	2.05348	0.22706
2.05348	0.02284	2.05605	0.23313
2.05605	0.03219	2.05862	0.23094
2.05862	0.03785	2.06119	0.23788
2.06119	0.04771	2.06377	0.22859
2.06377	0.03751	2.06634	0.22501
2.06634	0.01731	2.06891	0.23726
2.06891	0.01636	2.07148	0.24217
2.07148	0.02627	2.07405	0.24446
2.07405	0.02523	2.07662	0.2444
2.07662	0.03015	2.0792	0.22669
2.0792	0.03981	2.08177	0.23029
2.08177	0.05817	2.08434	0.23349
2.08434	0.0391	2.08691	0.22002
2.08691	-4.35808e-05	2.08948	0.22016
2.08948	0.00417	2.09205	0.22533
2.09205	0.00724	2.09463	0.22756
2.09463	0.01427	2.0972	0.22333
2.0972	0.025	2.09977	0.23701
2.09977	0.02544	2.10234	0.23697
2.10234	0.02912	2.10491	0.21655
2.10491	0.03869	2.10748	0.22539
2.10748	0.03776	2.11006	0.24172
2.11006	0.03271	2.11263	0.23447
2.11263	0.03583	2.1152	0.22517
2.1152	0.03703	2.11777	0.23603
2.11777	0.03925	2.12034	0.24354
2.12034	0.02678	2.12291	0.23335
2.12291	0.01218	2.12549	0.23364
2.12549	0.01548	2.12806	0.23204
2.12806	0.02379	2.13063	0.23168
2.13063	0.02244	2.1332	0.215
2.1332	0.00112	2.13577	0.20777
2.13577	0.012	2.13834	0.22442
2.13834	0.02344	2.14092	0.23245
2.14092	0.01945	2.14349	0.2333
2.14349	0.02877	2.14606	0.2438
2.14606	0.03308	2.14863	0.24929
2.14863	0.03275	2.1512	0.23869
2.1512	0.02691	2.15377	0.23775
2.15377	0.02589	2.15635	0.23337
2.15635	0.01864	2.15892	0.22404
2.15892	0.02779	2.16149	0.22646
2.16149	0.03047	2.16406	0.23158
2.16406	0.01978	2.16663	0.22563
2.16663	0.0245	2.1692	0.22073
2.1692	0.01735	2.17178	0.22148
2.17178	0.01051	2.17435	0.22693
2.17435	0.01937	2.17692	0.23231
2.17692	0.04022	2.17949	0.23506
2.17949	0.06108	2.18206	0.23407
2.18206	0.06239	2.18463	0.23527
2.18463	0.04595	2.18721	0.23819
2.18721	0.02406	2.18978	0.22725
2.18978	0.01826	2.19235	0.23175
2.19235	0.03716	2.19492	0.23861
2.19492	0.04389	2.19749	0.2113
2.19749	0.02248	2.20006	0.20554
2.20006	0.01561	2.20264	0.2258
2.20264	0.03161	2.20521	0.23961
2.20521	0.04362	2.20778	0.25215
2.20778	0.04251	2.21035	0.25238
2.21035	0.04392	2.21292	0.23468
2.21292	0.03512	2.21549	0.21815
2.21549	0.02641	2.21807	0.21435
2.21807	0.03932	2.22064	0.22647
2.22064	0.05011	2.22321	0.24884
2.22321	0.04772	2.22578	0.24939
2.22578	0.02486	2.22835	0.24129
2.22835	0.01815	2.23092	0.22549
2.23092	0.02205	2.2335	0.22536
2.2335	0.03162	2.23607	0.23907
2.23607	0.03991	2.23864	0.23243
2.23864	0.03414	2.24121	0.22601
2.24121	0.03214	2.24378	0.22971
2.24378	0.04258	2.24635	0.23198
2.24635	0.04966	2.24893	0.22172
2.24893	0.05225	2.2515	0.21754
2.2515	0.04374	2.25407	0.2274
2.25407	0.01727	2.25664	0.23198
2.25664	0.0289	2.25921	0.21756
2.25921	0.04592	2.26178	0.20192
2.26178	0.02701	2.26436	0.20166
2.26436	0.01749	2.26693	0.2208
2.26693	0.00947	2.2695	0.22708
2.2695	0.01752	2.27207	0.22509
2.27207	0.04	2.27464	0.21607
2.27464	0.01538	2.27721	0.20354
2.27721	0.00501	2.27979	0.2041
2.27979	0.03139	2.28236	0.21641
2.28236	0.04963	2.28493	0.22091
2.28493	0.05186	2.2875	0.21378
2.2875	0.03483	2.29007	0.22875
2.29007	0.0396	2.29264	0.24285
2.29264	0.04561	2.29522	0.22609
2.29522	0.03957	2.29779	0.20782
2.29779	0.03569	2.30036	0.20873
2.30036	0.00984	2.30293	0.21104
2.30293	0.00769	2.3055	0.21847
2.3055	0.02787	2.30807	0.24641
2.30807	0.02985	2.31065	0.25251
2.31065	0.037	2.31322	0.2418
2.31322	0.05466	2.31579	0.24081
2.31579	0.04816	2.31836	0.22906
2.31836	0.01915	2.32093	0.21558
2.32093	0.0091	2.3235	0.21622
2.3235	0.02212	2.32608	0.21734
2.32608	0.01671	2.32865	0.21792
2.32865	0.01078	2.33122	0.21844
2.33122	0.02198	2.33379	0.21397
2.33379	0.02114	2.33636	0.22036
2.33636	0.02221	2.33893	0.22356
2.33893	0.02883	2.34151	0.2185
2.34151	0.02287	2.34408	0.21445
2.34408	0.01437	2.34665	0.22319
2.34665	0.01875	2.34922	0.2337
2.34922	0.02713	2.35179	0.22549
2.35179	0.01669	2.35436	0.21864
2.35436	0.02181	2.35694	0.22262
2.35694	0.04485	2.35951	0.21699
2.35951	0.05041	2.36208	0.21645
2.36208	0.04157	2.36465	0.22792
2.36465	0.02591	2.36722	0.22455
2.36722	0.02057	2.36979	0.22378
2.36979	0.02094	2.37237	0.23931
2.37237	0.03658	2.37494	0.24093
2.37494	0.05699	2.37751	0.23295
2.37751	0.0448	2.38008	0.2142
2.38008	0.02252	2.38265	0.21267
2.38265	0.02749	2.38522	0.21834
2.38522	0.02749	2.3878	0.2097
2.3878	0.03495	2.39037	0.21296
2.39037	0.03783	2.39294	0.22384
2.39294	0.03667	2.39551	0.22852
2.39551	0.03618	2.39808	0.22441
2.39808	0.03933	2.40065	0.2164
2.40065	0.0465	2.40323	0.21099
2.40323	0.02983	2.4058	0.22913
2.4058	0.03308	2.40837	0.24676
2.40837	0.04445	2.41094	0.23595
2.41094	0.04459	2.41351	0.22183
2.41351	0.04879	2.41608	0.23212
2.41608	0.04993	2.41866	0.23529
2.41866	0.0303	2.42123	0.23248
2.42123	0.01963	2.4238	0.22543
2.4238	0.02956	2.42637	0.22278
2.42637	0.03286	2.42894	0.23191
2.42894	0.0382	2.43151	0.22883
2.43151	0.0461	2.43409	0.21831
2.43409	0.0404	2.43666	0.21124
2.43666	0.03191	2.43923	0.21915
2.43923	0.01817	2.4418	0.22293
2.4418	0.01594	2.44437	0.20534
2.44437	0.0347	2.44694	0.2113
2.44694	0.03143	2.44952	0.2313
2.44952	0.02766	2.45209	0.23973
2.45209	0.03655	2.45466	0.24063
2.45466	0.03016	2.45723	0.22643
2.45723	0.03654	2.4598	0.2322
2.4598	0.05221	2.46237	0.23758
2.46237	0.04576	2.46495	0.23209
2.46495	0.04226	2.46752	0.22777
2.46752	0.05676	2.47009	0.21934
2.47009	0.04601	2.47266	0.22444
2.47266	0.02135	2.47523	0.23544
2.47523	0.025	2.4778	0.24216
2.4778	0.03182	2.48038	0.2333
2.48038	0.02346	2.48295	0.22073
2.48295	0.02133	2.48552	0.2192
2.48552	0.02298	2.48809	0.22623
2.48809	0.0306	2.49066	0.23187
2.49066	0.03909	2.49323	0.23536
2.49323	0.0304	2.49581	0.23553
2.49581	0.03871	2.49838	0.21984
2.49838	0.04512	2.50095	0.21054
2.50095	0.03674	2.50352	0.21039
2.50352	0.02167	2.50609	0.21103
2.50609	0.00705	2.50866	0.21736
2.50866	0.01127	2.51124	0.22324
2.51124	0.0214	2.51381	0.22985
2.51381	0.0454	2.51638	0.22742
2.51638	0.04737	2.51895	0.2207
2.51895	0.02922	2.52152	0.22867
2.52152	0.03413	2.52409	0.23644
2.52409	0.03888	2.52667	0.2265
2.52667	0.04769	2.52924	0.22242
2.52924	0.05803	2.53181	0.23589
2.53181	0.05494	2.53438	0.238
2.53438	0.04173	2.53695	0.22041
2.53695	0.03128	2.53952	0.21847
2.53952	0.03542	2.5421	0.23179
2.5421	0.03519	2.54467	0.22539
2.54467	0.02964	2.54724	0.22689
2.54724	0.04069	2.54981	0.23543
2.54981	0.04091	2.55238	0.22522
2.55238	0.02459	2.55495	0.21563
2.55495	0.02874	2.55753	0.21106
2.55753	0.01496	2.5601	0.21894
2.5601	0.00298	2.56267	0.23749
2.56267	0.03592	2.56524	0.23509
2.56524	0.04234	2.56781	0.23808
2.56781	0.04195	2.57038	0.22747
2.57038	0.0376	2.57296	0.20671
2.57296	0.02115	2.57553	0.23098
2.57553	0.03512	2.5781	0.2397
2.5781	0.0464	2.58067	0.23334
2.58067	0.02783	2.58324	0.22952
2.58324	0.01164	2.58581	0.2101
2.58581	0.02366	2.58839	0.2001
2.58839	0.03057	2.59096	0.21309
2.59096	0.02884	2.59353	0.20179
2.59353	0.01721	2.5961	0.19595
2.5961	0.00678	2.59867	0.2212
2.59867	0.02471	2.60124	0.22464
2.60124	0.04196	2.60382	0.22324
2.60382	0.03722	2.60639	0.2299
2.60639	0.04421	2.60896	0.23058
2.60896	0.05215	2.61153	0.22507
2.61153	0.04337	2.6141	0.22083
2.6141	0.04599	2.61667	0.22801
2.61667	0.04809	2.61925	0.23186
2.61925	0.04872	2.62182	0.23225
2.62182	0.05812	2.62439	0.23082
2.62439	0.06091	2.62696	0.22607
2.62696	0.04376	2.62953	0.22609
2.62953	0.04579	2.6321	0.22571
2.6321	0.05513	2.63468	0.21365
2.63468	0.03857	2.63725	0.21161
2.63725	0.03096	2.63982	0.2182
2.63982	0.0361	2.64239	0.22196
2.64239	0.03173	2.64496	0.23081
2.64496	0.03534	2.64753	0.23382
2.64753	0.04731	2.65011	0.2338
2.65011	0.0508	2.65268	0.22547
2.65268	0.04077	2.65525	0.22568
2.65525	0.03311	2.65782	0.22246
2.65782	0.02905	2.66039	0.21035
2.66039	0.02387	2.66296	0.22993
2.66296	0.04195	2.66554	0.24514
2.66554	0.04658	2.66811	0.23698
2.66811	0.02942	2.67068	0.23231
2.67068	0.03315	2.67325	0.22963
2.67325	0.03795	2.67582	0.22765
2.67582	0.02662	2.67839	0.21899
2.67839	0.02454	2.68097	0.21174
2.68097	0.03431	2.68354	0.21022
2.68354	0.04157	2.68611	0.21937
2.68611	0.04649	2.68868	0.22469
2.68868	0.03813	2.69125	0.21561
2.69125	0.02395	2.69383	0.20383
2.69383	0.02058	2.6964	0.19623
2.6964	0.02461	2.69897	0.21868
2.69897	0.05517	2.70154	0.23334
2.70154	0.06307	2.70411	0.23247
2.70411	0.04925	2.70668	0.22934
2.70668	0.05689	2.70926	0.2215
2.70926	0.05419	2.71183	0.22454
2.71183	0.04096	2.7144	0.224
2.7144	0.04006	2.71697	0.22523
2.71697	0.04887	2.71954	0.22836
2.71954	0.05228	2.72211	0.23637
2.72211	0.05736	2.72469	0.23543
2.72469	0.06143	2.72726	0.22994
2.72726	0.05373	2.72983	0.22997
2.72983	0.05101	2.7324	0.233
2.7324	0.04545	2.73497	0.236
2.73497	0.04275	2.73754	0.2433
2.73754	0.05366	2.74011	0.2349
2.74011	0.05418	2.74269	0.21971
2.74269	0.04736	2.74526	0.21817
2.74526	0.02972	2.74783	0.22913
2.74783	0.02989	2.7504	0.22568
2.7504	0.04153	2.75297	0.21668
2.75297	0.0362	2.75554	0.22873
2.75554	0.0566	2.75812	0.22763
2.75812	0.06739	2.76069	0.21552
2.76069	0.04818	2.76326	0.20787
2.76326	0.03504	2.76583	0.2073
2.76583	0.03536	2.7684	0.22023
2.7684	0.03351	2.77098	0.22534
2.77098	0.03112	2.77355	0.22857
2.77355	0.05325	2.77612	0.23629
2.77612	0.05772	2.77869	0.22846
2.77869	0.0274	2.78126	0.22799
2.78126	0.02595	2.78383	0.23789
2.78383	0.0518	2.78641	0.24464
2.78641	0.06232	2.78898	0.23548
2.78898	0.05747	2.79155	0.21709
2.79155	0.05594	2.79412	0.21918
2.79412	0.05517	2.79669	0.21891
2.79669	0.04192	2.79926	0.2149
2.79926	0.02807	2.80184	0.21962
2.80184	0.04259	2.80441	0.22558
2.80441	0.06898	2.80698	0.22182
2.80698	0.0569	2.80955	0.21799
2.80955	0.04331	2.81212	0.21758
2.81212	0.04921	2.81469	0.2177
2.81469	0.04024	2.81727	0.223
2.81727	0.03311	2.81984	0.23556
2.81984	0.04721	2.82241	0.23266
2.82241	0.04792	2.82498	0.22547
2.82498	0.04856	2.82755	0.22729
2.82755	0.04807	2.83012	0.21462
2.83012	0.03792	2.8327	0.20836
2.8327	0.02844	2.83527	0.2176
2.83527	0.02175	2.83784	0.22487
2.83784	0.03864	2.84041	0.22844
2.84041	0.05867	2.84298	0.22008
2.84298	0.04008	2.84555	0.2167
2.84555	0.03461	2.84813	0.23199
2.84813	0.05892	2.8507	0.2321
2.8507	0.05731	2.85327	0.21719
2.85327	0.04617	2.85584	0.2153
2.85584	0.06552	2.85841	0.21576
2.85841	0.06984	2.86098	0.22017
2.86098	0.04246	2.86356	0.22838
2.86356	0.03843	2.86613	0.23581
2.86613	0.05645	2.8687	0.24343
2.8687	0.05571	2.87127	0.24771
2.87127	0.07565	2.87384	0.24064
2.87384	0.08313	2.87641	0.22495
2.87641	0.07012	2.87899	0.21513
2.87899	0.07188	2.88156	0.21462
2.88156	0.0571	2.88413	0.21836
2.88413	0.05402	2.8867	0.21994
2.8867	0.05535	2.88927	0.22861
2.88927	0.05594	2.89184	0.22767
2.89184	0.05153	2.89442	0.20849
2.89442	0.03939	2.89699	0.21155
2.89699	0.05158	2.89956	0.22824
2.89956	0.06651	2.90213	0.22766
2.90213	0.06252	2.9047	0.2237
2.9047	0.05219	2.90727	0.2154
2.90727	0.04006	2.90985	0.21912
2.90985	0.05187	2.91242	0.23474
2.91242	0.07561	2.91499	0.23033
2.91499	0.07561	2.91756	0.22941
2.91756	0.05731	2.92013	0.23262
2.92013	0.05328	2.9227	0.22824
2.9227	0.05303	2.92528	0.23285
2.92528	0.05403	2.92785	0.2315
2.92785	0.06285	2.93042	0.22922
2.93042	0.06195	2.93299	0.23236
2.93299	0.05242	2.93556	0.22618
2.93556	0.03716	2.93813	0.22878
2.93813	0.04011	2.94071	0.2416
2.94071	0.05187	2.94328	0.23091
2.94328	0.05223	2.94585	0.21782
2.94585	0.03623	2.94842	0.21545
2.94842	0.03558	2.95099	0.21911
2.95099	0.05261	2.95356	0.23123
2.95356	0.05742	2.95614	0.24184
2.95614	0.05658	2.95871	0.22383
2.95871	0.04662	2.96128	0.21255
2.96128	0.05566	2.96385	0.23633
2.96385	0.06639	2.96642	0.23856
2.96642	0.05237	2.96899	0.21696
2.96899	0.0377	2.97157	0.21411
2.97157	0.04315	2.97414	0.21263
2.97414	0.04273	2.97671	0.22043
2.97671	0.04874	2.97928	0.22224
2.97928	0.04517	2.98185	0.20306
2.98185	0.02917	2.98442	0.2087
2.98442	0.0364	2.987	0.21247
2.987	0.03646	2.98957	0.21073
2.98957	0.03161	2.99214	0.21449
2.99214	0.03527	2.99471	0.21277
2.99471	0.04547	2.99728	0.20592
2.99728	0.0423	2.99985	0.20241
2.99985	0.03824	3.00243	0.21326
3.00243	0.05907	3.005	0.21867
3.005	0.06674	3.00757	0.21333
3.00757	0.06235	3.01014	0.21212
3.01014	0.05092	3.01271	0.20939
3.01271	0.04086	3.01528	0.21035
3.01528	0.03734	3.01786	0.21946
3.01786	0.04699	3.02043	0.21625
3.02043	0.05337	3.023	0.21536
3.023	0.04881	3.02557	0.22065
3.02557	0.04261	3.02814	0.22215
3.02814	0.03679	3.03071	0.2295
3.03071	0.0383	3.03329	0.23582
3.03329	0.05258	3.03586	0.22284
3.03586	0.05226	3.03843	0.21723
3.03843	0.05038	3.041	0.22805
3.041	0.05346	3.04357	0.22623
3.04357	0.05409	3.04614	0.21735
3.04614	0.04549	3.04872	0.21591
3.04872	0.03801	3.05129	0.21661
3.05129	0.04317	3.05386	0.22598
3.05386	0.03549	3.05643	0.23373
3.05643	0.04473	3.059	0.23625
3.059	0.05595	3.06157	0.22456
3.06157	0.05273	3.06415	0.21131
3.06415	0.05376	3.06672	0.22303
3.06672	0.0535	3.06929	0.23947
3.06929	0.05449	3.07186	0.23979
3.07186	0.05608	3.07443	0.22175
3.07443	0.05877	3.077	0.20555
3.077	0.06149	3.07958	0.22047
3.07958	0.05215	3.08215	0.23222
3.08215	0.0415	3.08472	0.23313
3.08472	0.04653	3.08729	0.22772
3.08729	0.05067	3.08986	0.21724
3.08986	0.05628	3.09243	0.21498
3.09243	0.0589	3.09501	0.22595
3.09501	0.06061	3.09758	0.24198
3.09758	0.05969	3.10015	0.23156
3.10015	0.04173	3.10272	0.21244
3.10272	0.04707	3.10529	0.20683
3.10529	0.06971	3.10786	0.22334
3.10786	0.07709	3.11044	0.23504
3.11044	0.07746	3.11301	0.2237
3.11301	0.0633	3.11558	0.21156
3.11558	0.04553	3.11815	0.21479
3.11815	0.04814	3.12072	0.22533
3.12072	0.05559	3.12329	0.23208
3.12329	0.05206	3.12587	0.22749
3.12587	0.0532	3.12844	0.21246
3.12844	0.05808	3.13101	0.19846
3.13101	0.04095	3.13358	0.20556
3.13358	0.04476	3.13615	0.22593
3.13615	0.0689	3.13872	0.2304
3.13872	0.06495	3.1413	0.22288
3.1413	0.05495	3.14387	0.21935
3.14387	0.05723	3.14644	0.23013
3.14644	0.06282	3.14901	0.23027
3.14901	0.05955	3.15158	0.22797
3.15158	0.06133	3.15415	0.22184
3.15415	0.06632	3.15673	0.2128
3.15673	0.05916	3.1593	0.21765
3.1593	0.05828	3.16187	0.22318
3.16187	0.06312	3.16444	0.22943
3.16444	0.05465	3.16701	0.22485
3.16701	0.04165	3.16958	0.22699
3.16958	0.04527	3.17216	0.22357
3.17216	0.05022	3.17473	0.22011
3.17473	0.0545	3.1773	0.23075
3.1773	0.06396	3.17987	0.23445
3.17987	0.06285	3.18244	0.22892
3.18244	0.06685	3.18501	0.21868
3.18501	0.06352	3.18759	0.21451
3.18759	0.0581	3.19016	0.22138
3.19016	0.06339	3.19273	0.22765
3.19273	0.0652	3.1953	0.22898
3.1953	0.05805	3.19787	0.22742
3.19787	0.05997	3.20044	0.23192
3.20044	0.07543	3.20302	0.23419
3.20302	0.08284	3.20559	0.22339
3.20559	0.07839	3.20816	0.219
3.20816	0.06588	3.21073	0.21192
3.21073	0.05582	3.2133	0.21322
3.2133	0.05529	3.21587	0.22624
3.21587	0.06105	3.21845	0.23195
3.21845	0.06931	3.22102	0.22928
3.22102	0.07492	3.22359	0.22468
3.22359	0.06426	3.22616	0.22493
3.22616	0.04884	3.22873	0.23093
3.22873	0.054	3.2313	0.22035
3.2313	0.05444	3.23388	0.21315
3.23388	0.05196	3.23645	0.2161
3.23645	0.06325	3.23902	0.21411
3.23902	0.06293	3.24159	0.21866
3.24159	0.04921	3.24416	0.22761
3.24416	0.05344	3.24673	0.22603
3.24673	0.05206	3.24931	0.21722
3.24931	0.04041	3.25188	0.22425
3.25188	0.05216	3.25445	0.22862
3.25445	0.06167	3.25702	0.22932
3.25702	0.06419	3.25959	0.24412
3.25959	0.07471	3.26216	0.2465
3.26216	0.07801	3.26474	0.23841
3.26474	0.07154	3.26731	0.23972
3.26731	0.0693	3.26988	0.23036
3.26988	0.06985	3.27245	0.21836
3.27245	0.06687	3.27502	0.21565
3.27502	0.05665	3.27759	0.21566
3.27759	0.0584	3.28017	0.22335
3.28017	0.05771	3.28274	0.22352
3.28274	0.05274	3.28531	0.22155
3.28531	0.05602	3.28788	0.21692
3.28788	0.05647	3.29045	0.21162
3.29045	0.05581	3.29302	0.2168
3.29302	0.07042	3.2956	0.21475
3.2956	0.07121	3.29817	0.21229
3.29817	0.0601	3.30074	0.22378
3.30074	0.06247	3.30331	0.23205
3.30331	0.06162	3.30588	0.22607
3.30588	0.05979	3.30845	0.22516
3.30845	0.06194	3.31103	0.21976
3.31103	0.05748	3.3136	0.22059
3.3136	0.04686	3.31617	0.22452
3.31617	0.05196	3.31874	0.22207
3.31874	0.06234	3.32131	0.22681
3.32131	0.06714	3.32388	0.23348
3.32388	0.06843	3.32646	0.22751
3.32646	0.06358	3.32903	0.21635
3.32903	0.06029	3.3316	0.2172
3.3316	0.07082	3.33417	0.22195
3.33417	0.07128	3.33674	0.22485
3.33674	0.06448	3.33931	0.22661
3.33931	0.05817	3.34189	0.21736
3.34189	0.04575	3.34446	0.21088
3.34446	0.04629	3.34703	0.2177
3.34703	0.05329	3.3496	0.22712
3.3496	0.05288	3.35217	0.22754
3.35217	0.05517	3.35474	0.22168
3.35474	0.06607	3.35732	0.21867
3.35732	0.08052	3.35989	0.22483
3.35989	0.08771	3.36246	0.22469
3.36246	0.07323	3.36503	0.21686
3.36503	0.05308	3.3676	0.2117
3.3676	0.04999	3.37017	0.21207
3.37017	0.04615	3.37275	0.2142
3.37275	0.04723	3.37532	0.21773
3.37532	0.05646	3.37789	0.22468
3.37789	0.05493	3.38046	0.21482
3.38046	0.06067	3.38303	0.20643
3.38303	0.06376	3.3856	0.21926
3.3856	0.07289	3.38818	0.22787
3.38818	0.08417	3.39075	0.22512
3.39075	0.06931	3.39332	0.21959
3.39332	0.0648	3.39589	0.21149
3.39589	0.0717	3.39846	0.20879
3.39846	0.06399	3.40103	0.20651
3.40103	0.05825	3.40361	0.21433
3.40361	0.06226	3.40618	0.23503
3.40618	0.06746	3.40875	0.23808
3.40875	0.07334	3.41132	0.22576
3.41132	0.07352	3.41389	0.22076
3.41389	0.07131	3.41646	0.22158
3.41646	0.06669	3.41904	0.22807
3.41904	0.05533	3.42161	0.23453
3.42161	0.05405	3.42418	0.23176
3.42418	0.05182	3.42675	0.23739
3.42675	0.06059	3.42932	0.24469
3.42932	0.07785	3.43189	0.23592
3.43189	0.08102	3.43447	0.22969
3.43447	0.07629	3.43704	0.23269
3.43704	0.07906	3.43961	0.23633
3.43961	0.08049	3.44218	0.23031
3.44218	0.06696	3.44475	0.2215
3.44475	0.05602	3.44732	0.2135
3.44732	0.06047	3.44732	0.028
