# Supplementary material for: Fatigue-free artificial ionic skin toughened by self-healable elastic nanomesh
Source: Nat Commun. 2022 Jul 29;13:4411. doi: 10.1038/s41467-022-32140-3 (PMC9338060; doi:10.1038/s41467-022-32140-3)
Supplement: Supplementary file 7 — Source Data [file 41467_2022_32140_MOESM7_ESM.zip › Supplementary Figures/Source data Supplementary Fig. 46.xlsx]

## Sheet: Supplementary Fig. 46
Nanopore diameter (nm)	Frequency (%)
10	2.32558
14	13.5659
18	26.3566
22	27.5194
26	17.8295
30	8.13953
34	2.32558
38	1.93798
