# Supplementary material for: Fatigue-free artificial ionic skin toughened by self-healable elastic nanomesh
Source: Nat Commun. 2022 Jul 29;13:4411. doi: 10.1038/s41467-022-32140-3 (PMC9338060; doi:10.1038/s41467-022-32140-3)
Supplement: Supplementary file 7 — Source Data [file 41467_2022_32140_MOESM7_ESM.zip › Supplementary Figures/Source data Supplementary Fig. 47.xlsx]

## Sheet: Supplementary Fig. 47
	1 min	2 min	3 min	4 min	5 min	6 min	7 min	8 min	9 min	10 min	11 min	12 min	13 min	14 min	15 min	16 min	17 min	18 min	19 min	20 min	21 min	22 min	23 min	24 min	25 min	26 min	27 min	28 min	29 min	30 min	31 min	32 min	33 min	34 min	35 min	36 min	37 min	38 min	39 min	40 min	41 min	42 min	43 min	44 min	45 min	46 min	47 min	48 min	49 min
Wavenumber (cm-1)	Absorbance	Absorbance	Absorbance	Absorbance	Absorbance	Absorbance	Absorbance	Absorbance	Absorbance	Absorbance	Absorbance	Absorbance	Absorbance	Absorbance	Absorbance	Absorbance	Absorbance	Absorbance	Absorbance	Absorbance	Absorbance	Absorbance	Absorbance	Absorbance	Absorbance	Absorbance	Absorbance	Absorbance	Absorbance	Absorbance	Absorbance	Absorbance	Absorbance	Absorbance	Absorbance	Absorbance	Absorbance	Absorbance	Absorbance	Absorbance	Absorbance	Absorbance	Absorbance	Absorbance	Absorbance	Absorbance	Absorbance	Absorbance	Absorbance
1500.35	0	0	0	0	0	0	0	0	0	0	0	0	0	0	0	0	0	0	0	0	0	0	0	0	0	0	0	0	0	0	0	0	0	0	0	0	0	0	0	0	0	0	0	0	0	0	0	0	0
1502.28	0.00121	0.00124	0.00127	0.00133	0.0014	0.00147	0.00152	0.00155	0.00159	0.00162	0.00165	0.0017	0.00174	0.00177	0.00179	0.00183	0.00185	0.00185	0.00187	0.00184	0.00184	0.00185	0.00183	0.00186	0.00189	0.00192	0.00196	0.00197	0.00197	0.00199	0.00199	0.00199	0.00201	0.00201	0.002	0.00203	0.00203	0.00205	0.00204	0.00205	0.002	0.00201	0.00199	0.00199	0.00196	0.002	0.00202	0.00204	0.00203
1504.2	0.00223	0.00225	0.00227	0.0026	0.00309	0.00339	0.00361	0.00366	0.00372	0.00375	0.00378	0.00384	0.00388	0.00391	0.00397	0.00403	0.00404	0.00395	0.00384	0.00366	0.00355	0.00344	0.00332	0.00338	0.00359	0.00382	0.00394	0.00404	0.00405	0.00411	0.00411	0.00415	0.00417	0.00418	0.00411	0.0042	0.00432	0.00437	0.00432	0.00429	0.00403	0.00389	0.00376	0.00368	0.00355	0.00376	0.00395	0.00405	0.00407
1506.13	0.00346	0.00347	0.0035	0.00406	0.00483	0.00529	0.00562	0.00572	0.00582	0.00588	0.00593	0.00603	0.00608	0.00616	0.00625	0.00635	0.00636	0.00621	0.00605	0.00576	0.00555	0.00539	0.00518	0.00525	0.00563	0.006	0.00618	0.00633	0.00636	0.00646	0.00647	0.00657	0.00661	0.00658	0.00646	0.0066	0.00678	0.00687	0.00679	0.00679	0.00633	0.0061	0.00589	0.00571	0.00552	0.00586	0.00619	0.00634	0.00639
1508.06	0.00487	0.00493	0.00497	0.00567	0.00658	0.00712	0.00752	0.00768	0.00783	0.00796	0.00808	0.00821	0.00829	0.00841	0.00857	0.0087	0.00874	0.00857	0.0084	0.00808	0.00781	0.00765	0.00739	0.00744	0.00794	0.00839	0.00863	0.00879	0.00884	0.00898	0.00899	0.00915	0.0092	0.00915	0.00899	0.00916	0.00937	0.0095	0.00938	0.00941	0.00885	0.00856	0.00829	0.00808	0.00784	0.00825	0.00867	0.00886	0.0089
1509.99	0.00636	0.00644	0.00648	0.00739	0.00857	0.00926	0.00974	0.00995	0.01016	0.01032	0.01049	0.01063	0.01074	0.01091	0.01112	0.01129	0.01134	0.01111	0.0109	0.0105	0.01014	0.00998	0.00966	0.00971	0.01035	0.0109	0.01123	0.01142	0.01149	0.01166	0.01168	0.01185	0.01191	0.01189	0.01169	0.01189	0.01218	0.01233	0.0122	0.01219	0.0115	0.01113	0.0108	0.01054	0.01024	0.01073	0.01128	0.01151	0.01155
1511.92	0.00814	0.00827	0.00833	0.00939	0.0108	0.01163	0.01218	0.01246	0.01271	0.0129	0.01309	0.0133	0.01345	0.01364	0.01392	0.01415	0.0142	0.01396	0.01373	0.01327	0.01288	0.01272	0.01236	0.01244	0.01318	0.0138	0.01419	0.01439	0.01451	0.01469	0.01471	0.01487	0.01497	0.01496	0.01474	0.01496	0.0153	0.01549	0.01537	0.0153	0.01455	0.01409	0.01375	0.01346	0.01313	0.01365	0.01428	0.01453	0.01458
1513.85	0.01006	0.01024	0.01033	0.01151	0.01309	0.01402	0.01466	0.01501	0.01529	0.01552	0.01575	0.01607	0.01624	0.01646	0.01682	0.01712	0.01716	0.01695	0.01673	0.01623	0.01587	0.01569	0.01533	0.01544	0.01624	0.01689	0.01733	0.01753	0.0177	0.01786	0.01792	0.01806	0.01819	0.01815	0.01795	0.01816	0.01856	0.01877	0.01867	0.01858	0.01778	0.01727	0.01693	0.01663	0.01631	0.01682	0.0175	0.01773	0.01781
1515.78	0.01224	0.01247	0.01262	0.01385	0.0155	0.01652	0.01721	0.01763	0.01797	0.01827	0.01857	0.01899	0.01922	0.0195	0.01994	0.0203	0.02038	0.02021	0.02001	0.01954	0.01922	0.01907	0.01874	0.01888	0.01967	0.02033	0.02081	0.02101	0.02121	0.02138	0.02145	0.0216	0.02174	0.02168	0.0215	0.02169	0.02213	0.02233	0.02227	0.02222	0.02136	0.02084	0.02056	0.02025	0.01995	0.02042	0.0211	0.02131	0.0214
1517.7	0.01466	0.01497	0.01517	0.01642	0.01806	0.01913	0.01989	0.02038	0.02078	0.02117	0.02157	0.0221	0.02241	0.02277	0.02326	0.02372	0.02384	0.02373	0.02359	0.02316	0.02291	0.02278	0.02253	0.02268	0.02345	0.02409	0.02462	0.02479	0.02502	0.02519	0.02528	0.02547	0.02563	0.02551	0.02536	0.02553	0.026	0.02619	0.02616	0.02617	0.02528	0.02477	0.02453	0.02424	0.02397	0.02441	0.02505	0.02523	0.02534
1519.63	0.01726	0.01767	0.01795	0.01913	0.02066	0.02171	0.02249	0.02305	0.02353	0.02401	0.02453	0.02516	0.02559	0.02603	0.02661	0.02715	0.02734	0.02733	0.02727	0.02695	0.02681	0.02675	0.02658	0.02679	0.02747	0.02806	0.02859	0.02874	0.02897	0.02915	0.02924	0.02943	0.02959	0.02949	0.02938	0.02953	0.02998	0.03016	0.03016	0.03017	0.02939	0.02893	0.02877	0.0285	0.0283	0.02866	0.02922	0.02936	0.02947
1521.56	0.01976	0.02024	0.02057	0.02185	0.02348	0.02461	0.02547	0.02611	0.02666	0.02723	0.02785	0.02855	0.0291	0.0296	0.03027	0.03086	0.0311	0.03115	0.03111	0.0308	0.03069	0.03063	0.0305	0.03073	0.03145	0.03211	0.03267	0.03282	0.03307	0.03327	0.03336	0.03351	0.0337	0.03364	0.03353	0.0337	0.03418	0.03437	0.0344	0.03435	0.03358	0.03311	0.03293	0.03265	0.03248	0.03282	0.03342	0.03357	0.03371
1523.49	0.02288	0.02344	0.02385	0.02518	0.02687	0.02806	0.02899	0.02974	0.03038	0.03107	0.03183	0.03264	0.03334	0.03392	0.03469	0.03535	0.03565	0.03582	0.03582	0.03558	0.03552	0.0355	0.03541	0.0357	0.03641	0.0371	0.0377	0.03785	0.03812	0.03832	0.03842	0.03859	0.03881	0.03873	0.03865	0.03883	0.03932	0.0395	0.03956	0.03955	0.03875	0.0383	0.03811	0.03784	0.0377	0.03804	0.03862	0.03878	0.03894
1525.42	0.0263	0.02696	0.02748	0.02877	0.03036	0.03154	0.0325	0.03333	0.03411	0.03495	0.03588	0.03684	0.03771	0.03839	0.03929	0.04001	0.04043	0.04075	0.04088	0.04077	0.04079	0.04085	0.04085	0.04117	0.04183	0.04248	0.04309	0.04323	0.0435	0.0437	0.04383	0.04404	0.04428	0.04416	0.04413	0.04431	0.04477	0.04494	0.04501	0.04508	0.0443	0.04394	0.04379	0.04355	0.04346	0.04376	0.04426	0.04441	0.04457
1527.35	0.02985	0.03066	0.0313	0.03243	0.03373	0.03478	0.03569	0.0366	0.03753	0.03857	0.0397	0.04083	0.0419	0.04274	0.04374	0.04454	0.04511	0.04565	0.04596	0.04608	0.04627	0.04644	0.04657	0.04694	0.04746	0.048	0.04855	0.04869	0.04895	0.04912	0.04928	0.04951	0.04974	0.04964	0.0497	0.04983	0.0502	0.05034	0.05043	0.05058	0.04997	0.04974	0.04968	0.04952	0.0495	0.04972	0.05005	0.05016	0.05031
1529.27	0.03366	0.0346	0.03532	0.03644	0.03771	0.03879	0.03977	0.04079	0.04185	0.04305	0.04437	0.0457	0.04691	0.04791	0.04901	0.0499	0.05059	0.05128	0.05171	0.05194	0.05221	0.05246	0.0527	0.05313	0.05358	0.05414	0.05468	0.05483	0.0551	0.05527	0.05546	0.05568	0.05591	0.05586	0.05595	0.05608	0.05641	0.05655	0.05665	0.05679	0.05627	0.0561	0.05608	0.05596	0.05596	0.05618	0.05645	0.05655	0.0567
1531.2	0.03769	0.03874	0.03953	0.04082	0.04238	0.04367	0.04484	0.04599	0.04719	0.04852	0.05002	0.05152	0.05287	0.05401	0.05522	0.05622	0.05698	0.05774	0.05818	0.05841	0.0587	0.05896	0.05925	0.05971	0.06025	0.06093	0.0615	0.06174	0.062	0.06222	0.06243	0.06267	0.0629	0.0629	0.06297	0.06314	0.06352	0.06371	0.0638	0.06382	0.06329	0.06308	0.06301	0.06285	0.06284	0.06315	0.0635	0.06364	0.06381
1533.13	0.04211	0.04327	0.04413	0.04568	0.04759	0.04915	0.05053	0.05182	0.05318	0.05467	0.05636	0.05804	0.05955	0.06084	0.06221	0.06332	0.06418	0.06498	0.06543	0.06564	0.0659	0.06619	0.06651	0.06697	0.06766	0.06849	0.06911	0.06943	0.06971	0.06999	0.07024	0.07048	0.07075	0.07077	0.07081	0.07105	0.07148	0.07174	0.07179	0.07172	0.07112	0.07087	0.0707	0.0705	0.07047	0.07087	0.07134	0.07154	0.07172
1535.06	0.04713	0.04844	0.04941	0.0511	0.05319	0.05492	0.05647	0.05791	0.05946	0.06116	0.06309	0.06498	0.0667	0.06818	0.06972	0.07098	0.07195	0.07287	0.07342	0.0737	0.07401	0.07439	0.07482	0.07526	0.07602	0.07692	0.07758	0.07795	0.07823	0.07856	0.07886	0.07908	0.07939	0.07947	0.0795	0.07976	0.08023	0.08054	0.08057	0.08044	0.07986	0.07962	0.07944	0.07924	0.07924	0.07963	0.08014	0.0804	0.08053
1536.99	0.05244	0.05393	0.05501	0.05685	0.05916	0.0611	0.06281	0.06438	0.06613	0.06804	0.0702	0.07236	0.07429	0.07598	0.07769	0.07913	0.0802	0.08125	0.08192	0.08226	0.08265	0.08311	0.08363	0.0841	0.08492	0.08588	0.08659	0.08702	0.08732	0.08768	0.08802	0.08821	0.08857	0.08871	0.08874	0.08901	0.08953	0.08988	0.08992	0.08974	0.08918	0.08894	0.08875	0.08857	0.0886	0.08896	0.08952	0.08982	0.08991
1538.92	0.05812	0.0598	0.06101	0.06296	0.06543	0.06756	0.06942	0.07116	0.07312	0.07527	0.07768	0.08016	0.0823	0.08424	0.08615	0.08779	0.08896	0.0902	0.09102	0.09143	0.09194	0.09247	0.09309	0.0936	0.0945	0.0955	0.09624	0.09673	0.09707	0.09745	0.09785	0.09803	0.09844	0.09859	0.09863	0.0989	0.09948	0.09986	0.09991	0.09973	0.09919	0.09894	0.09878	0.09862	0.09866	0.09903	0.0996	0.09991	0.09999
1540.85	0.06386	0.06573	0.06707	0.06915	0.07177	0.07408	0.07611	0.07801	0.0802	0.08259	0.0853	0.08808	0.09048	0.09267	0.09479	0.09663	0.09793	0.09935	0.10032	0.10081	0.10145	0.10205	0.10276	0.10332	0.10428	0.10534	0.10612	0.10667	0.10704	0.10748	0.1079	0.1081	0.10853	0.10869	0.10875	0.10903	0.10967	0.11006	0.11012	0.10999	0.10945	0.10919	0.10906	0.1089	0.10896	0.10934	0.10992	0.11024	0.11033
1542.77	0.06978	0.07186	0.07336	0.07551	0.07818	0.08065	0.08284	0.08491	0.08735	0.09001	0.09303	0.09613	0.0988	0.10127	0.10361	0.10565	0.10712	0.10874	0.10989	0.1105	0.11128	0.11198	0.11281	0.11343	0.11443	0.1155	0.11635	0.11693	0.11734	0.11782	0.11827	0.11852	0.11898	0.11914	0.11922	0.11952	0.12019	0.12056	0.12064	0.12062	0.12006	0.11982	0.11975	0.11962	0.11969	0.12007	0.12063	0.12096	0.12103
1544.7	0.0756	0.07791	0.07955	0.08175	0.08441	0.08697	0.08932	0.09155	0.09425	0.09718	0.10051	0.10388	0.10687	0.10959	0.11217	0.11442	0.11605	0.1179	0.11925	0.12002	0.12099	0.1218	0.12276	0.12345	0.12445	0.12552	0.12641	0.127	0.12744	0.12795	0.12841	0.12876	0.12924	0.12942	0.12954	0.12983	0.13052	0.13088	0.13098	0.13101	0.13053	0.13034	0.13033	0.13026	0.13033	0.13068	0.1312	0.13152	0.13157
1546.63	0.08051	0.08294	0.08468	0.08721	0.0903	0.09318	0.09581	0.09822	0.10111	0.10425	0.10784	0.11143	0.11468	0.11759	0.12044	0.12284	0.12459	0.12652	0.12789	0.1286	0.12956	0.13033	0.13129	0.13204	0.13325	0.13454	0.13557	0.13621	0.13671	0.13729	0.13778	0.13818	0.13867	0.13889	0.13899	0.13934	0.14013	0.14056	0.14064	0.14055	0.13997	0.13967	0.13956	0.13944	0.13943	0.13994	0.14062	0.14103	0.14108
1548.56	0.08591	0.08856	0.09047	0.0929	0.09569	0.09845	0.10107	0.10366	0.10682	0.1103	0.11423	0.11817	0.12175	0.12492	0.12804	0.13059	0.13262	0.13486	0.13655	0.13756	0.13875	0.13968	0.14078	0.14163	0.14274	0.1439	0.14494	0.14556	0.14608	0.14666	0.14717	0.14755	0.14807	0.14836	0.14856	0.14886	0.14952	0.14993	0.15009	0.15009	0.14973	0.14962	0.1496	0.14957	0.14963	0.15006	0.15058	0.15092	0.15093
1550.49	0.09143	0.09439	0.09652	0.09856	0.10065	0.10309	0.10558	0.10831	0.11179	0.11564	0.11995	0.12427	0.1282	0.13166	0.13506	0.13777	0.14014	0.14278	0.14497	0.14644	0.14801	0.14921	0.15055	0.15151	0.15234	0.15318	0.15415	0.15472	0.15524	0.15581	0.15632	0.15668	0.15721	0.15756	0.15794	0.15815	0.15857	0.15892	0.15919	0.15938	0.15941	0.15962	0.15983	0.16001	0.16019	0.1604	0.16058	0.16078	0.16071
1552.42	0.09614	0.09934	0.10167	0.1034	0.10492	0.10708	0.10947	0.11234	0.11608	0.12025	0.12489	0.12954	0.13377	0.13747	0.14113	0.14399	0.14665	0.14963	0.15225	0.15412	0.15598	0.15743	0.15896	0.16003	0.16063	0.16121	0.16212	0.16266	0.16319	0.16372	0.16425	0.1646	0.16513	0.16556	0.1661	0.16624	0.16646	0.16676	0.16712	0.16745	0.16783	0.1683	0.16869	0.16906	0.16933	0.16937	0.16927	0.16934	0.16922
1554.34	0.10016	0.10356	0.10605	0.10755	0.10868	0.11064	0.11295	0.11596	0.11992	0.12437	0.12927	0.13422	0.13871	0.14262	0.1465	0.14948	0.15239	0.15566	0.15861	0.16079	0.16289	0.16453	0.16621	0.16737	0.16784	0.16825	0.16908	0.16963	0.17017	0.17069	0.17123	0.17156	0.17207	0.1726	0.17325	0.17338	0.17341	0.1737	0.17412	0.17454	0.1752	0.17586	0.17641	0.17692	0.17725	0.17718	0.17689	0.17684	0.17669
1556.27	0.10362	0.10717	0.10975	0.11129	0.11245	0.11447	0.11689	0.12005	0.12416	0.1288	0.13389	0.13908	0.14374	0.14781	0.15186	0.15498	0.15803	0.16143	0.16452	0.16683	0.16902	0.17077	0.17251	0.17375	0.17425	0.17467	0.17551	0.1761	0.17667	0.17719	0.17777	0.17809	0.1786	0.17921	0.17989	0.18004	0.18003	0.18036	0.18082	0.1812	0.18196	0.18269	0.18324	0.18382	0.18414	0.18408	0.18378	0.1837	0.18356
1558.2	0.10676	0.11043	0.1131	0.11473	0.11597	0.11812	0.12063	0.12393	0.12817	0.133	0.13824	0.14364	0.14847	0.15269	0.15688	0.16012	0.16331	0.16682	0.17004	0.17244	0.17469	0.17652	0.17832	0.17961	0.18018	0.18062	0.18148	0.18212	0.18272	0.18327	0.18388	0.18418	0.18472	0.18538	0.18608	0.18626	0.18624	0.18661	0.18709	0.18746	0.18825	0.18903	0.18958	0.19019	0.19053	0.19047	0.19018	0.1901	0.18995
1560.13	0.1099	0.11371	0.11647	0.1181	0.11926	0.12146	0.124	0.12742	0.13182	0.13684	0.14227	0.14786	0.15288	0.15725	0.16158	0.16496	0.16832	0.17198	0.17536	0.17793	0.18029	0.18222	0.18413	0.18546	0.18603	0.18643	0.18729	0.18796	0.18859	0.18914	0.18979	0.1901	0.19071	0.19136	0.19211	0.19229	0.19224	0.19264	0.19313	0.19358	0.19445	0.1953	0.19589	0.19656	0.19697	0.19682	0.19649	0.19641	0.19622
1562.06	0.11289	0.11683	0.11971	0.12129	0.12233	0.12455	0.1271	0.13062	0.13518	0.14038	0.146	0.15181	0.15702	0.16152	0.166	0.1695	0.17303	0.17684	0.1804	0.18313	0.1856	0.18763	0.18964	0.19102	0.19159	0.19195	0.19281	0.19351	0.19415	0.19471	0.1954	0.19575	0.19642	0.19705	0.19782	0.198	0.19793	0.19833	0.19884	0.19941	0.20033	0.20124	0.2019	0.20263	0.20311	0.20288	0.2025	0.20241	0.20219
1563.99	0.11539	0.11944	0.12239	0.12408	0.12525	0.12759	0.13026	0.13387	0.13856	0.14386	0.14966	0.15564	0.16098	0.16561	0.17021	0.17382	0.17743	0.18133	0.18497	0.18775	0.19025	0.19232	0.19437	0.19577	0.19644	0.19686	0.19777	0.19853	0.19917	0.19976	0.2005	0.2009	0.20159	0.20221	0.20296	0.20318	0.20318	0.20359	0.20408	0.2047	0.20559	0.20648	0.20713	0.20787	0.20838	0.20815	0.2078	0.20774	0.20751
1565.91	0.11813	0.12229	0.12532	0.12711	0.12842	0.13091	0.13367	0.13739	0.14222	0.14762	0.1536	0.15973	0.16522	0.17001	0.17472	0.17846	0.18215	0.18616	0.18986	0.19271	0.19524	0.19737	0.19948	0.20093	0.20166	0.20216	0.20312	0.20394	0.20459	0.20522	0.20598	0.20646	0.20717	0.20777	0.20851	0.20878	0.20885	0.20928	0.20973	0.21043	0.2113	0.21214	0.21279	0.21352	0.21408	0.21386	0.21354	0.2135	0.21329
1567.84	0.12093	0.12521	0.1283	0.13023	0.13173	0.13438	0.13725	0.14108	0.14606	0.15157	0.15771	0.16399	0.16965	0.17456	0.17939	0.18329	0.18705	0.19115	0.19491	0.1978	0.20036	0.20255	0.2047	0.2062	0.20702	0.20762	0.20864	0.20949	0.21019	0.21086	0.21165	0.21222	0.21296	0.21352	0.21426	0.21459	0.21476	0.21519	0.21561	0.21637	0.21716	0.21797	0.21863	0.21934	0.21993	0.21974	0.21944	0.21944	0.21925
1569.77	0.12382	0.12822	0.13136	0.13349	0.13529	0.13814	0.14121	0.14515	0.15025	0.15588	0.16216	0.16857	0.1744	0.17947	0.18442	0.18847	0.1923	0.19647	0.20022	0.20312	0.20567	0.20792	0.21009	0.21166	0.21258	0.21334	0.21444	0.21533	0.21609	0.2168	0.21763	0.2183	0.21906	0.21962	0.22034	0.22074	0.22103	0.22147	0.22187	0.22264	0.22333	0.22405	0.22473	0.22539	0.22598	0.22585	0.22562	0.22569	0.22553
1571.7	0.12674	0.13122	0.13441	0.13679	0.13901	0.1421	0.14539	0.14947	0.15467	0.16042	0.16684	0.1734	0.1794	0.18459	0.1897	0.19389	0.19777	0.202	0.20573	0.2086	0.21112	0.21337	0.21557	0.2172	0.21826	0.21922	0.22043	0.22137	0.22219	0.22296	0.22383	0.22459	0.22538	0.22594	0.22665	0.22711	0.22755	0.22801	0.2284	0.22909	0.2297	0.23031	0.23094	0.23156	0.2321	0.2321	0.23198	0.23214	0.23201
1573.63	0.12984	0.13438	0.13763	0.14031	0.14294	0.1463	0.14982	0.15404	0.15937	0.16528	0.17186	0.17861	0.1848	0.19013	0.19542	0.19976	0.20372	0.20802	0.21173	0.21454	0.21703	0.21926	0.22147	0.22315	0.22438	0.22559	0.22692	0.22793	0.22879	0.22963	0.23053	0.23133	0.23217	0.23277	0.23345	0.23398	0.23455	0.23508	0.23544	0.23606	0.23657	0.23706	0.23762	0.23816	0.23868	0.23883	0.23887	0.23911	0.23903
1575.56	0.13422	0.13898	0.14239	0.14484	0.14705	0.15023	0.15371	0.15804	0.16363	0.16983	0.17673	0.18381	0.19032	0.19588	0.20138	0.20593	0.21014	0.21476	0.21886	0.22201	0.22476	0.22724	0.22966	0.23143	0.23248	0.23352	0.23481	0.23581	0.23668	0.23755	0.23846	0.23927	0.24014	0.24081	0.24159	0.24209	0.24255	0.24304	0.24349	0.24428	0.24504	0.24577	0.24648	0.24716	0.24781	0.24784	0.24765	0.24781	0.24771
1577.49	0.13876	0.14375	0.14732	0.14963	0.15161	0.15471	0.15823	0.1627	0.16854	0.17504	0.18225	0.18966	0.19646	0.20227	0.20801	0.21279	0.2172	0.22212	0.22652	0.22995	0.23295	0.23563	0.23824	0.24011	0.24104	0.24201	0.24329	0.2443	0.24521	0.24612	0.24705	0.24791	0.24883	0.24951	0.25041	0.2509	0.25132	0.25178	0.2523	0.2532	0.25415	0.25504	0.25589	0.25669	0.25741	0.25736	0.25704	0.25713	0.25703
1579.41	0.1434	0.14859	0.15231	0.15463	0.1566	0.15974	0.16337	0.16799	0.17408	0.18088	0.18842	0.19614	0.20326	0.20933	0.21534	0.22033	0.22493	0.23011	0.23477	0.23837	0.24155	0.24438	0.24714	0.2491	0.25005	0.25103	0.25236	0.25341	0.25436	0.25534	0.25632	0.25724	0.25821	0.25891	0.25987	0.26041	0.26082	0.2613	0.26188	0.26284	0.26385	0.26484	0.26577	0.26663	0.26739	0.26732	0.267	0.26706	0.26698
1581.34	0.14838	0.15377	0.15763	0.16	0.162	0.16521	0.16898	0.17378	0.18016	0.18726	0.19516	0.20323	0.2107	0.21706	0.22339	0.2286	0.2334	0.23886	0.24378	0.24756	0.25091	0.2539	0.25679	0.25886	0.25988	0.26088	0.26227	0.26339	0.26438	0.26542	0.26645	0.26746	0.26848	0.26922	0.27023	0.27081	0.27125	0.27175	0.27241	0.27341	0.27447	0.27553	0.27652	0.27745	0.27823	0.27817	0.27786	0.27792	0.27787
1583.27	0.15347	0.15906	0.16304	0.16557	0.16774	0.17114	0.17508	0.18008	0.18675	0.19418	0.20243	0.21089	0.2187	0.22538	0.23204	0.23749	0.24252	0.24822	0.25338	0.25728	0.26078	0.26388	0.26686	0.26903	0.27021	0.27131	0.2728	0.27399	0.27506	0.27618	0.27728	0.27836	0.27946	0.28023	0.28128	0.2819	0.28242	0.28297	0.28366	0.28467	0.28573	0.28683	0.28781	0.28878	0.28958	0.28957	0.28934	0.28943	0.28941
1585.2	0.15902	0.16481	0.16892	0.1716	0.17391	0.17749	0.1816	0.18684	0.19383	0.20163	0.21026	0.21914	0.22737	0.23438	0.24141	0.24711	0.25242	0.2584	0.26381	0.26792	0.2716	0.27483	0.27793	0.28023	0.28154	0.28273	0.28432	0.28559	0.28675	0.28792	0.28912	0.29027	0.29148	0.29226	0.29338	0.29404	0.29462	0.29522	0.29595	0.29701	0.29809	0.2992	0.30019	0.30125	0.30207	0.30208	0.30191	0.30203	0.30203
1587.13	0.16487	0.17089	0.17516	0.17792	0.18029	0.18402	0.1883	0.19379	0.20112	0.2093	0.2184	0.22774	0.2364	0.24378	0.2512	0.25719	0.26279	0.2691	0.27482	0.27918	0.28308	0.28647	0.28974	0.29217	0.29358	0.29483	0.29651	0.29788	0.29912	0.30033	0.30163	0.30287	0.30415	0.30496	0.30617	0.30687	0.3075	0.30814	0.30892	0.31007	0.3112	0.31236	0.31338	0.31454	0.31539	0.31541	0.31525	0.31539	0.3154
1589.06	0.17056	0.17677	0.18121	0.18416	0.18675	0.19074	0.19523	0.20098	0.20864	0.2172	0.22676	0.23655	0.24564	0.25339	0.26121	0.2675	0.27336	0.27995	0.28594	0.2905	0.29455	0.29806	0.30148	0.30405	0.30563	0.30701	0.3088	0.31032	0.31163	0.31293	0.31428	0.31562	0.31697	0.31781	0.31909	0.31985	0.32059	0.32128	0.32212	0.32328	0.32443	0.32556	0.32659	0.32778	0.32867	0.32873	0.32867	0.32884	0.32887
1590.98	0.17608	0.18251	0.18709	0.19027	0.19317	0.19745	0.20218	0.20821	0.2162	0.22511	0.23509	0.24535	0.25484	0.26297	0.27117	0.27776	0.28388	0.29074	0.29697	0.3017	0.3059	0.30952	0.3131	0.31579	0.31755	0.3191	0.32102	0.32268	0.32406	0.32545	0.32687	0.32828	0.3297	0.3306	0.33193	0.33276	0.33361	0.33437	0.33523	0.3364	0.33756	0.33867	0.3397	0.34091	0.34183	0.34193	0.34199	0.34219	0.34224
1592.91	0.18168	0.18833	0.19306	0.1964	0.19948	0.20397	0.2089	0.21521	0.2235	0.23281	0.24321	0.25394	0.26383	0.27234	0.28092	0.28784	0.29422	0.3014	0.30792	0.31288	0.31727	0.32107	0.32482	0.32766	0.32953	0.33118	0.3332	0.33499	0.33648	0.33795	0.33941	0.34088	0.34237	0.34335	0.34475	0.34563	0.34656	0.34738	0.34827	0.34948	0.3507	0.35183	0.35293	0.35418	0.35515	0.35528	0.35536	0.35559	0.35565
1594.84	0.18675	0.19361	0.19847	0.20199	0.20526	0.20995	0.21508	0.22165	0.23022	0.23991	0.25069	0.26185	0.27212	0.28098	0.28991	0.29715	0.30377	0.31122	0.318	0.32316	0.32772	0.33164	0.33553	0.33853	0.34052	0.34231	0.34443	0.34631	0.34791	0.34945	0.35099	0.35251	0.35406	0.3551	0.35657	0.35751	0.35851	0.35938	0.36032	0.36155	0.36279	0.36393	0.36507	0.36636	0.36736	0.36753	0.36766	0.36792	0.368
1596.77	0.19115	0.19818	0.20317	0.20686	0.21039	0.21528	0.22063	0.22742	0.23623	0.24623	0.25735	0.26889	0.27949	0.28866	0.2979	0.3054	0.31223	0.31991	0.32688	0.33218	0.33689	0.3409	0.34489	0.34802	0.35015	0.3521	0.35434	0.3563	0.358	0.35961	0.3612	0.36277	0.36437	0.3655	0.36698	0.36799	0.36907	0.37	0.37099	0.3722	0.37342	0.37454	0.37571	0.37701	0.37802	0.37826	0.37846	0.37878	0.37886
1598.7	0.19477	0.20191	0.207	0.21086	0.2146	0.21964	0.2252	0.23216	0.24115	0.25139	0.2628	0.27465	0.28553	0.29496	0.30445	0.31217	0.31918	0.32704	0.33416	0.33957	0.34437	0.34848	0.35256	0.35578	0.35804	0.36012	0.36245	0.36447	0.36625	0.36791	0.36956	0.3712	0.37281	0.37403	0.37551	0.37657	0.37773	0.3787	0.37972	0.38091	0.38214	0.38324	0.38441	0.38572	0.38675	0.38706	0.38732	0.38768	0.38777
1600.63	0.19754	0.2048	0.20995	0.21389	0.2177	0.22283	0.22851	0.2356	0.24473	0.25514	0.26678	0.27887	0.28996	0.29961	0.30926	0.31717	0.3243	0.33233	0.33963	0.34512	0.35	0.3542	0.35839	0.36164	0.36398	0.36614	0.36851	0.37058	0.37239	0.37411	0.3758	0.37748	0.37909	0.3804	0.38188	0.38297	0.38417	0.38517	0.3862	0.38743	0.38865	0.38979	0.39097	0.39229	0.39336	0.39371	0.39399	0.39437	0.39447
1602.56	0.19927	0.20659	0.21177	0.2158	0.2197	0.2249	0.23069	0.23785	0.24708	0.25759	0.26937	0.28162	0.29283	0.3026	0.31236	0.32037	0.32759	0.33572	0.34308	0.34859	0.35352	0.35775	0.36197	0.36524	0.36765	0.3699	0.37231	0.37441	0.37625	0.37801	0.37973	0.38144	0.38305	0.38441	0.38587	0.38698	0.38823	0.38924	0.39027	0.3915	0.3927	0.39386	0.39504	0.39633	0.39737	0.3978	0.39812	0.39851	0.39865
1604.48	0.20003	0.20735	0.21253	0.21668	0.22074	0.22606	0.23193	0.23913	0.24837	0.25892	0.27076	0.28306	0.29433	0.30413	0.31393	0.32201	0.32923	0.33735	0.34468	0.35012	0.35501	0.35922	0.36344	0.36668	0.36919	0.37155	0.37401	0.37614	0.37795	0.37977	0.38153	0.3832	0.38478	0.38619	0.38763	0.38875	0.39008	0.3911	0.39213	0.39324	0.39443	0.39555	0.3967	0.39795	0.39895	0.39945	0.39985	0.40026	0.40044
1606.41	0.20004	0.20736	0.21251	0.21663	0.22064	0.22592	0.23177	0.23894	0.24816	0.2587	0.27054	0.28279	0.29407	0.30383	0.31365	0.32169	0.32888	0.33702	0.34433	0.34977	0.35469	0.35892	0.36314	0.36634	0.36883	0.37115	0.37362	0.37571	0.37749	0.37932	0.38107	0.3827	0.38421	0.38571	0.38713	0.38825	0.38958	0.39058	0.39164	0.39266	0.39393	0.39511	0.39626	0.39753	0.39853	0.39899	0.39936	0.39977	0.39995
1608.34	0.19933	0.20659	0.21171	0.21576	0.21965	0.22487	0.23066	0.23778	0.24692	0.2574	0.26915	0.28128	0.29252	0.30217	0.31194	0.3199	0.32705	0.33516	0.3424	0.34782	0.35274	0.35698	0.36117	0.36429	0.36674	0.369	0.37145	0.37351	0.37523	0.37707	0.3788	0.38038	0.38184	0.38339	0.38477	0.38589	0.38719	0.38818	0.38925	0.3902	0.39154	0.39275	0.39392	0.39521	0.39623	0.39663	0.39697	0.39737	0.39752
1610.27	0.19788	0.20505	0.21008	0.21414	0.21806	0.22329	0.22904	0.23609	0.24509	0.25546	0.26703	0.27899	0.29011	0.29963	0.30927	0.31711	0.32417	0.33215	0.33921	0.34453	0.34939	0.35354	0.35764	0.36066	0.36312	0.36539	0.36783	0.36986	0.37152	0.37335	0.37509	0.37662	0.37802	0.37959	0.38092	0.38204	0.38335	0.38434	0.38536	0.38622	0.38758	0.38874	0.38985	0.39113	0.39215	0.39253	0.3929	0.39331	0.39347
1612.2	0.19619	0.20326	0.20821	0.21223	0.21615	0.22133	0.22702	0.23398	0.24285	0.25307	0.26446	0.27623	0.28718	0.29655	0.30606	0.31374	0.32073	0.32853	0.33544	0.34066	0.34544	0.34951	0.35352	0.35645	0.35887	0.36112	0.36354	0.36557	0.36716	0.36895	0.3707	0.37216	0.37351	0.37509	0.37641	0.37751	0.37881	0.37977	0.38077	0.38158	0.38293	0.38405	0.38511	0.38641	0.3874	0.38775	0.38812	0.38855	0.38872
1614.13	0.19445	0.20143	0.20631	0.21025	0.21406	0.21917	0.22476	0.23161	0.24037	0.25044	0.26168	0.27323	0.28401	0.29324	0.30261	0.31014	0.31704	0.32469	0.33149	0.33664	0.34137	0.34537	0.34931	0.35218	0.35452	0.35671	0.35907	0.36108	0.36261	0.36437	0.36608	0.36752	0.36882	0.37037	0.37168	0.37276	0.37403	0.37497	0.37595	0.37676	0.3781	0.37923	0.38025	0.38157	0.38255	0.38287	0.38319	0.38362	0.38379
1616.06	0.19283	0.19972	0.20454	0.20845	0.21221	0.21728	0.22279	0.22955	0.23821	0.24816	0.25921	0.27063	0.28122	0.29031	0.29954	0.30696	0.31375	0.32127	0.32796	0.33299	0.33767	0.34156	0.34545	0.34829	0.35058	0.35273	0.35505	0.35704	0.35853	0.36027	0.36195	0.36335	0.36465	0.36615	0.36744	0.36849	0.36973	0.37067	0.37162	0.37242	0.37373	0.37485	0.37585	0.37714	0.37811	0.37841	0.37874	0.37915	0.37933
1617.98	0.19171	0.19852	0.20329	0.20717	0.21083	0.21583	0.22126	0.22795	0.23655	0.24639	0.25732	0.26864	0.2791	0.28808	0.2972	0.30452	0.31126	0.3187	0.32532	0.3303	0.33497	0.33881	0.34265	0.34548	0.34771	0.34979	0.35207	0.35404	0.35551	0.35723	0.35888	0.36028	0.36156	0.36301	0.36432	0.3653	0.36648	0.36744	0.36837	0.36921	0.37051	0.37165	0.37264	0.37393	0.37488	0.37516	0.37546	0.37586	0.37603
1619.91	0.19124	0.19803	0.20279	0.20663	0.21021	0.21514	0.22053	0.22719	0.23575	0.24554	0.25638	0.26766	0.27805	0.28698	0.29604	0.30332	0.31003	0.31743	0.32404	0.32898	0.33367	0.33749	0.34129	0.34412	0.34632	0.34837	0.35062	0.35259	0.35405	0.35576	0.35739	0.35879	0.36011	0.36147	0.36282	0.36378	0.36489	0.36586	0.36679	0.3677	0.36896	0.37011	0.37108	0.37241	0.37333	0.37358	0.37388	0.37428	0.37444
1621.84	0.19129	0.19807	0.20286	0.20666	0.2102	0.21511	0.22049	0.22713	0.23568	0.24546	0.25629	0.26759	0.27797	0.28689	0.29594	0.30323	0.30993	0.31733	0.32394	0.32888	0.33358	0.3374	0.34117	0.34404	0.34623	0.34825	0.35049	0.35243	0.35393	0.35562	0.35722	0.35865	0.36001	0.36129	0.36267	0.36365	0.36469	0.36569	0.36663	0.36756	0.36883	0.36996	0.37089	0.37224	0.37313	0.37339	0.37368	0.37408	0.37424
1623.77	0.19192	0.19873	0.20355	0.20738	0.21098	0.2159	0.22132	0.22798	0.23658	0.24641	0.25728	0.26866	0.27909	0.28805	0.29715	0.30448	0.3112	0.31863	0.32526	0.33022	0.33489	0.33875	0.3425	0.3454	0.34763	0.34968	0.3519	0.35383	0.35538	0.35706	0.35865	0.3601	0.3615	0.36275	0.36411	0.3651	0.36613	0.36717	0.36811	0.36907	0.37028	0.37139	0.37227	0.37366	0.37452	0.37484	0.37514	0.37554	0.37568
1625.7	0.19356	0.20046	0.20532	0.20917	0.21278	0.2177	0.22317	0.22988	0.23859	0.24855	0.25955	0.27108	0.28165	0.29074	0.29994	0.30737	0.31417	0.32173	0.32849	0.33356	0.33825	0.3422	0.34602	0.34896	0.35121	0.35329	0.3555	0.35746	0.35906	0.36072	0.36233	0.36382	0.36526	0.3665	0.36784	0.36884	0.36988	0.37096	0.37188	0.37296	0.37412	0.37525	0.37614	0.37758	0.37846	0.37883	0.37911	0.37945	0.37961
1627.63	0.19604	0.20305	0.20802	0.21192	0.21554	0.22049	0.22606	0.23287	0.24175	0.2519	0.26311	0.27487	0.28565	0.29494	0.30432	0.3119	0.31881	0.32659	0.33352	0.33872	0.34349	0.34755	0.35146	0.35448	0.35677	0.35889	0.36113	0.36314	0.3648	0.36647	0.36811	0.36965	0.37116	0.37239	0.37374	0.37476	0.37583	0.37693	0.37784	0.37905	0.38017	0.38132	0.38224	0.38371	0.38462	0.38504	0.38531	0.38563	0.38581
1629.55	0.19926	0.20645	0.21154	0.21555	0.21928	0.22435	0.23007	0.23701	0.24613	0.25652	0.26803	0.28007	0.29114	0.30068	0.31029	0.31808	0.32517	0.33319	0.34032	0.34565	0.35052	0.35468	0.35871	0.36181	0.36421	0.36641	0.36873	0.37082	0.37254	0.37425	0.37593	0.37754	0.37912	0.38034	0.38173	0.38277	0.38392	0.38505	0.38596	0.38727	0.38835	0.38949	0.39043	0.39192	0.39284	0.39333	0.39361	0.39393	0.39415
1631.48	0.20333	0.21072	0.21596	0.2201	0.22398	0.22921	0.23512	0.24224	0.25163	0.26232	0.27419	0.28661	0.29804	0.30788	0.31779	0.32586	0.33316	0.34148	0.34882	0.35436	0.35938	0.36369	0.36786	0.37109	0.3736	0.37592	0.37833	0.38049	0.38233	0.38409	0.3858	0.38749	0.38915	0.39038	0.39184	0.39293	0.39415	0.39532	0.39628	0.3976	0.39873	0.39985	0.40082	0.40235	0.40332	0.40384	0.40414	0.40448	0.40472
1633.41	0.20805	0.2157	0.22116	0.22529	0.22911	0.23441	0.24045	0.24781	0.2575	0.26855	0.2809	0.29372	0.3056	0.3158	0.32607	0.33446	0.34207	0.35076	0.35845	0.36434	0.36964	0.37419	0.37858	0.38194	0.38446	0.38678	0.38924	0.39149	0.3934	0.39523	0.39696	0.3987	0.40046	0.40175	0.40333	0.40445	0.40565	0.40684	0.40788	0.40928	0.41057	0.41179	0.41288	0.41449	0.4156	0.41602	0.41623	0.41656	0.41676
1635.34	0.21317	0.22106	0.22672	0.23107	0.23524	0.24084	0.24714	0.2548	0.2648	0.27625	0.2891	0.30237	0.31474	0.32533	0.33603	0.34478	0.35272	0.36174	0.36971	0.3758	0.38129	0.38601	0.3906	0.39408	0.39681	0.39929	0.40195	0.4043	0.40632	0.40826	0.41003	0.41189	0.41377	0.41511	0.41675	0.41797	0.41927	0.42052	0.42159	0.42304	0.4243	0.42552	0.42666	0.42826	0.42945	0.42991	0.4302	0.43058	0.4308
1637.27	0.21889	0.22703	0.23289	0.23763	0.24237	0.24839	0.25506	0.26307	0.27342	0.28533	0.29869	0.31251	0.32537	0.33646	0.34768	0.35685	0.36517	0.3745	0.38278	0.38901	0.39465	0.39952	0.40431	0.40796	0.41102	0.41383	0.41675	0.41926	0.42141	0.42347	0.4254	0.42738	0.42941	0.43081	0.43248	0.43386	0.43534	0.43669	0.43776	0.43929	0.44037	0.44152	0.44268	0.44424	0.44546	0.44604	0.44654	0.44701	0.44732
1639.2	0.22503	0.23344	0.23949	0.24476	0.25027	0.25685	0.26396	0.2724	0.28312	0.29552	0.30946	0.32385	0.33727	0.34892	0.36072	0.37037	0.3791	0.38875	0.39732	0.40368	0.40943	0.41448	0.41942	0.42331	0.42675	0.43002	0.43323	0.43592	0.43825	0.44049	0.44258	0.44472	0.44693	0.44833	0.45006	0.45163	0.45336	0.45485	0.45593	0.45746	0.45828	0.45935	0.46047	0.46193	0.46312	0.4639	0.46468	0.46527	0.46571
1641.12	0.23155	0.24024	0.24651	0.25226	0.25846	0.26559	0.27314	0.28205	0.29323	0.30617	0.32075	0.33584	0.34995	0.36219	0.37464	0.38481	0.39403	0.40407	0.41304	0.41953	0.4255	0.43073	0.43587	0.44002	0.44387	0.4475	0.45107	0.45397	0.45646	0.45885	0.4612	0.46337	0.46572	0.46722	0.46897	0.4707	0.47273	0.47438	0.47537	0.47687	0.47756	0.4786	0.47971	0.48116	0.48235	0.48332	0.48436	0.48506	0.48558
1643.05	0.23863	0.24769	0.2542	0.2601	0.26641	0.27385	0.28166	0.29095	0.3027	0.31622	0.3315	0.34736	0.36224	0.37514	0.3883	0.399	0.40882	0.41946	0.42906	0.43595	0.44239	0.44794	0.45352	0.45793	0.46193	0.46566	0.46952	0.47259	0.47521	0.47774	0.48034	0.48253	0.48497	0.4867	0.48856	0.49035	0.49252	0.4943	0.49526	0.49686	0.49774	0.49894	0.50016	0.5018	0.50314	0.50409	0.50514	0.50585	0.5064
1644.98	0.24569	0.25514	0.26192	0.26783	0.274	0.28161	0.28961	0.29926	0.31159	0.32568	0.34168	0.35828	0.37396	0.38751	0.4014	0.41259	0.42308	0.43436	0.44469	0.45207	0.45907	0.46503	0.47113	0.47576	0.4798	0.48358	0.48766	0.49086	0.49359	0.49625	0.49911	0.50131	0.50384	0.50581	0.50783	0.50967	0.51189	0.51375	0.51477	0.51652	0.51771	0.51912	0.52053	0.52242	0.52393	0.52478	0.52574	0.52642	0.52697
1646.91	0.25208	0.2619	0.26891	0.27483	0.28088	0.28865	0.29682	0.30679	0.31963	0.33426	0.35091	0.36819	0.38458	0.39876	0.41333	0.42498	0.43605	0.44795	0.45892	0.46676	0.47426	0.48061	0.48715	0.49201	0.49612	0.49995	0.50422	0.50752	0.51036	0.51315	0.5162	0.51844	0.52106	0.52326	0.52541	0.52732	0.52958	0.5315	0.53261	0.53445	0.53599	0.53756	0.5391	0.54123	0.54288	0.54365	0.54452	0.54519	0.54573
1648.84	0.25743	0.26757	0.27477	0.28068	0.28664	0.29452	0.30284	0.31308	0.32635	0.34146	0.35868	0.37655	0.39357	0.40826	0.42341	0.43548	0.44701	0.45946	0.47094	0.4792	0.48707	0.49374	0.50067	0.50572	0.50988	0.51378	0.51817	0.52156	0.52449	0.5274	0.53061	0.53284	0.53552	0.53795	0.54018	0.54218	0.54447	0.54644	0.54761	0.54949	0.55134	0.55306	0.55469	0.557	0.55875	0.5595	0.56026	0.56093	0.56146
1650.77	0.26152	0.2719	0.27921	0.28514	0.29106	0.29902	0.30748	0.31787	0.33149	0.34699	0.36462	0.38297	0.40042	0.41551	0.43107	0.44348	0.45534	0.46821	0.48003	0.48863	0.49677	0.50366	0.51086	0.51605	0.52023	0.52423	0.52869	0.53213	0.53517	0.53815	0.54147	0.54372	0.54636	0.54903	0.55128	0.55331	0.55566	0.55768	0.55889	0.56078	0.56287	0.56467	0.56637	0.56882	0.57061	0.57142	0.57209	0.57278	0.57325
1652.7	0.26418	0.27473	0.28213	0.28789	0.2935	0.30134	0.3098	0.32023	0.33407	0.34979	0.36769	0.3863	0.40399	0.41935	0.43512	0.44772	0.45978	0.47298	0.48511	0.49401	0.50243	0.50952	0.51692	0.52219	0.52623	0.5302	0.53457	0.53804	0.5411	0.54413	0.5475	0.54974	0.55231	0.55517	0.55746	0.55946	0.56178	0.56378	0.56502	0.56699	0.56937	0.57131	0.57314	0.57575	0.57764	0.57837	0.57884	0.57949	0.57992
1654.62	0.26488	0.27548	0.2829	0.28846	0.29374	0.30136	0.30977	0.32012	0.33402	0.34978	0.36773	0.38637	0.4041	0.41948	0.43524	0.44788	0.45996	0.47328	0.48552	0.49456	0.50312	0.51031	0.51775	0.52305	0.52689	0.53075	0.53498	0.53844	0.54146	0.5445	0.54783	0.5501	0.55256	0.5555	0.55783	0.5598	0.562	0.56394	0.56523	0.56723	0.56986	0.5719	0.5738	0.57648	0.57842	0.57905	0.57936	0.57996	0.58034
1656.55	0.26378	0.27432	0.28169	0.28706	0.29206	0.29947	0.30775	0.31795	0.33175	0.3474	0.36521	0.38368	0.40123	0.41643	0.43197	0.4445	0.45641	0.46965	0.48176	0.49075	0.49927	0.5064	0.51372	0.51895	0.52263	0.52642	0.53047	0.53385	0.53681	0.53984	0.54305	0.5453	0.54764	0.55058	0.55293	0.55484	0.55693	0.55878	0.56012	0.56203	0.56482	0.56685	0.56878	0.57139	0.57333	0.5739	0.57413	0.57469	0.575
1658.48	0.26034	0.27067	0.2779	0.28311	0.28791	0.29508	0.30317	0.31311	0.32661	0.34193	0.35937	0.3774	0.39449	0.40928	0.42439	0.43663	0.44816	0.46108	0.47282	0.48155	0.48982	0.49674	0.50381	0.50887	0.51241	0.51609	0.5199	0.52315	0.52603	0.529	0.53203	0.53423	0.5364	0.53929	0.54163	0.54346	0.54539	0.54712	0.54851	0.55025	0.5531	0.55505	0.55694	0.5594	0.56132	0.56185	0.56203	0.56256	0.5628
1660.41	0.25446	0.26443	0.27144	0.2765	0.28123	0.28816	0.296	0.3056	0.31857	0.33334	0.35018	0.36751	0.38387	0.39804	0.41251	0.42427	0.43521	0.44757	0.45868	0.46699	0.47482	0.48141	0.48806	0.49286	0.49626	0.49979	0.50335	0.50641	0.50917	0.51204	0.5148	0.51693	0.51893	0.52172	0.52397	0.52568	0.52746	0.52907	0.53046	0.53199	0.53481	0.5366	0.53839	0.54062	0.54246	0.54297	0.54316	0.54365	0.54384
1662.34	0.24681	0.25629	0.26297	0.26812	0.27317	0.28002	0.28768	0.29691	0.3092	0.32326	0.33926	0.35569	0.37116	0.38456	0.39822	0.40937	0.41958	0.43112	0.44138	0.44896	0.45611	0.46217	0.46825	0.4727	0.47614	0.4797	0.48309	0.48597	0.48856	0.49133	0.49387	0.49595	0.49778	0.50035	0.50242	0.50408	0.50584	0.50734	0.50865	0.50992	0.51237	0.51387	0.51543	0.51731	0.51895	0.51959	0.52003	0.52053	0.52072
1664.27	0.23781	0.24677	0.2531	0.25813	0.2632	0.26975	0.27707	0.28587	0.29741	0.31068	0.32573	0.34117	0.35564	0.36821	0.38093	0.3914	0.40083	0.41154	0.42098	0.42794	0.43443	0.44002	0.44552	0.44966	0.45294	0.45639	0.45949	0.46216	0.46457	0.46717	0.46947	0.47145	0.47312	0.47543	0.47736	0.47892	0.48057	0.48192	0.48317	0.48426	0.48643	0.48774	0.48913	0.49072	0.49219	0.49285	0.49339	0.49384	0.49404
1666.19	0.2274	0.23579	0.24174	0.24654	0.25148	0.25768	0.26459	0.2729	0.28365	0.29604	0.31009	0.32445	0.33783	0.34951	0.36122	0.37093	0.37954	0.38936	0.39797	0.40432	0.41017	0.41529	0.42019	0.42398	0.42705	0.43025	0.43302	0.43547	0.4377	0.44006	0.44216	0.44395	0.44542	0.44748	0.44929	0.45069	0.45222	0.45342	0.45456	0.45545	0.45741	0.45857	0.45982	0.46115	0.46243	0.46308	0.46364	0.46403	0.46424
1668.12	0.21612	0.22394	0.22948	0.23387	0.2384	0.24413	0.2505	0.25826	0.26827	0.27975	0.29275	0.306	0.31835	0.32909	0.33979	0.3487	0.35654	0.3655	0.3734	0.3792	0.38451	0.38918	0.3936	0.39703	0.39976	0.40253	0.40503	0.40723	0.40923	0.41132	0.41325	0.41478	0.41604	0.41793	0.41959	0.42077	0.42214	0.42321	0.42417	0.42494	0.42684	0.4279	0.42907	0.43033	0.4315	0.43203	0.4325	0.43279	0.43297
1670.05	0.20439	0.21167	0.21682	0.22069	0.22458	0.22976	0.23552	0.24264	0.2519	0.26247	0.27442	0.28654	0.29784	0.30764	0.31738	0.32545	0.33259	0.34075	0.34804	0.35339	0.35827	0.36256	0.3666	0.36967	0.37197	0.37429	0.37647	0.37843	0.3802	0.38201	0.38375	0.38508	0.38616	0.38791	0.38945	0.39042	0.39156	0.39246	0.39334	0.3941	0.39596	0.39701	0.39814	0.39938	0.40052	0.40084	0.40114	0.40133	0.40145
1671.98	0.19225	0.19893	0.20365	0.20736	0.21115	0.21605	0.22139	0.22793	0.2364	0.24603	0.25693	0.26793	0.27819	0.28707	0.29588	0.30314	0.30955	0.31684	0.32331	0.32801	0.33228	0.33608	0.33963	0.34235	0.34453	0.34667	0.34866	0.35044	0.352	0.35361	0.35518	0.35635	0.35727	0.35888	0.36025	0.36111	0.36217	0.36297	0.36375	0.36433	0.36596	0.36678	0.36769	0.36878	0.36976	0.37011	0.37049	0.37069	0.37079
1673.91	0.1797	0.18582	0.19012	0.19351	0.19693	0.20138	0.20622	0.21217	0.21988	0.22862	0.23853	0.24845	0.25772	0.26574	0.27365	0.28014	0.2859	0.29246	0.29828	0.30248	0.30627	0.30969	0.31286	0.31527	0.31721	0.31902	0.32081	0.32235	0.32373	0.32515	0.32654	0.32754	0.32829	0.32979	0.33104	0.33178	0.33266	0.33337	0.33405	0.33454	0.33608	0.33683	0.33762	0.33865	0.3395	0.3398	0.34011	0.34025	0.34034
1675.84	0.16702	0.17262	0.17652	0.17962	0.18275	0.18681	0.19121	0.19657	0.20357	0.21146	0.22041	0.22936	0.23768	0.24487	0.25195	0.25776	0.26291	0.26877	0.27395	0.2777	0.28104	0.28406	0.28688	0.28901	0.29073	0.29229	0.29391	0.29526	0.2965	0.29773	0.29895	0.29984	0.30043	0.30183	0.30293	0.30359	0.30434	0.30498	0.30557	0.30597	0.30738	0.30803	0.3087	0.30968	0.31038	0.31065	0.31092	0.31105	0.31113
1677.77	0.15426	0.15934	0.16285	0.16573	0.16868	0.1724	0.17643	0.18121	0.18751	0.19457	0.20261	0.21062	0.21806	0.22446	0.23078	0.23593	0.24051	0.24569	0.25025	0.25354	0.25645	0.2591	0.26158	0.26345	0.265	0.26639	0.26784	0.26904	0.27015	0.27124	0.27232	0.27313	0.27354	0.27485	0.2758	0.27639	0.27708	0.27766	0.27814	0.27846	0.2797	0.28025	0.28077	0.28169	0.28226	0.28254	0.2828	0.28295	0.28304
1679.69	0.14154	0.14613	0.14928	0.15185	0.15442	0.15772	0.16132	0.16556	0.17121	0.17749	0.18467	0.19179	0.1984	0.20407	0.20967	0.21421	0.21828	0.22287	0.22694	0.22987	0.23247	0.23484	0.23705	0.2387	0.23997	0.24115	0.2424	0.24345	0.2444	0.24535	0.24629	0.24704	0.24735	0.24852	0.24937	0.24989	0.25045	0.25095	0.25134	0.25167	0.25282	0.25334	0.25381	0.25471	0.2552	0.2554	0.25559	0.25569	0.25579
1681.62	0.12913	0.13322	0.13604	0.13842	0.14079	0.14378	0.14704	0.15079	0.15584	0.16141	0.16778	0.1741	0.17997	0.18494	0.1899	0.19389	0.19747	0.20149	0.20506	0.20758	0.20984	0.21188	0.21383	0.21527	0.2164	0.21747	0.21859	0.21952	0.22035	0.22121	0.22201	0.22273	0.22297	0.22397	0.22471	0.2252	0.22569	0.22616	0.22648	0.22676	0.22771	0.22817	0.22852	0.22932	0.22973	0.22993	0.23016	0.23024	0.23035
1683.55	0.11747	0.12112	0.12365	0.12582	0.12797	0.13065	0.13358	0.1369	0.14142	0.14638	0.15205	0.15766	0.16289	0.16726	0.17166	0.17516	0.17834	0.18186	0.185	0.18718	0.18912	0.19088	0.19261	0.19386	0.1949	0.19586	0.19689	0.19771	0.19842	0.19921	0.19989	0.20054	0.20071	0.20162	0.20227	0.20272	0.20318	0.20359	0.20386	0.20404	0.20488	0.20525	0.20554	0.20622	0.20657	0.20679	0.20705	0.20711	0.20724
1685.48	0.10565	0.10887	0.1111	0.11318	0.11534	0.11786	0.12052	0.12346	0.12742	0.13173	0.13667	0.14159	0.14614	0.14991	0.1538	0.15685	0.15958	0.1626	0.16524	0.16703	0.16862	0.17008	0.17159	0.17263	0.17366	0.17458	0.17556	0.1763	0.17693	0.17767	0.17824	0.17885	0.17896	0.17976	0.18029	0.18073	0.18121	0.18159	0.18179	0.18185	0.1825	0.18275	0.18292	0.1835	0.18378	0.18405	0.1844	0.18448	0.18463
1687.41	0.0943	0.09707	0.09901	0.1012	0.1037	0.10623	0.10878	0.11138	0.11478	0.11845	0.12268	0.12693	0.13083	0.13405	0.13745	0.1401	0.14236	0.14486	0.14689	0.14823	0.14938	0.1505	0.15174	0.15259	0.15374	0.15479	0.15579	0.15651	0.15705	0.15776	0.15826	0.15882	0.15892	0.15961	0.16	0.16045	0.16106	0.16144	0.16156	0.16142	0.16178	0.16179	0.16179	0.16219	0.16234	0.16277	0.16334	0.1635	0.16368
1689.34	0.08445	0.08696	0.08871	0.09051	0.09255	0.09465	0.09688	0.09915	0.10215	0.10535	0.10908	0.11283	0.11625	0.1191	0.12207	0.12437	0.12638	0.12863	0.13047	0.13176	0.13284	0.13385	0.13504	0.13575	0.13666	0.13746	0.13831	0.13893	0.13936	0.13998	0.14042	0.14083	0.14092	0.14156	0.14196	0.14234	0.14283	0.14311	0.14325	0.14311	0.14358	0.1437	0.14377	0.14417	0.14436	0.14464	0.14504	0.14513	0.14526
1691.27	0.0757	0.07806	0.07971	0.08076	0.08183	0.08324	0.08494	0.08691	0.08961	0.09248	0.09581	0.09917	0.10221	0.1048	0.10737	0.1094	0.11128	0.11345	0.11536	0.11688	0.11811	0.1192	0.1205	0.12112	0.12152	0.12183	0.12241	0.12286	0.1232	0.12367	0.12405	0.1243	0.12437	0.12501	0.12548	0.12571	0.12591	0.12605	0.12625	0.12633	0.12713	0.12756	0.12789	0.12844	0.12878	0.12872	0.12866	0.12858	0.12862
1693.19	0.0678	0.06999	0.07153	0.07208	0.07249	0.07341	0.07474	0.07648	0.07887	0.08143	0.08443	0.08741	0.09008	0.09245	0.09468	0.09648	0.09822	0.10026	0.10216	0.1038	0.10508	0.10621	0.10753	0.10808	0.10814	0.10812	0.1085	0.10885	0.10912	0.10946	0.1098	0.10994	0.11003	0.11062	0.11112	0.11126	0.11127	0.11133	0.11155	0.11178	0.11277	0.11339	0.11388	0.11451	0.11494	0.11465	0.11429	0.11411	0.11408
1695.12	0.06099	0.06301	0.06445	0.06474	0.06482	0.06547	0.06656	0.06812	0.07025	0.07254	0.07523	0.07789	0.08026	0.08241	0.08436	0.08599	0.08758	0.08946	0.09129	0.09291	0.09415	0.09527	0.09652	0.09703	0.09693	0.09675	0.09699	0.09729	0.09753	0.09779	0.0981	0.09817	0.09828	0.09882	0.09929	0.09939	0.0993	0.09932	0.09954	0.09988	0.10088	0.10155	0.10213	0.10276	0.10322	0.10283	0.10234	0.10212	0.10207
1697.05	0.0555	0.05739	0.05872	0.0589	0.05888	0.0594	0.06036	0.0618	0.0637	0.06579	0.06823	0.07065	0.07277	0.07476	0.07652	0.078	0.07947	0.0812	0.0829	0.08443	0.0856	0.08667	0.08782	0.0883	0.08816	0.08793	0.08809	0.08837	0.0886	0.08879	0.08909	0.08912	0.08927	0.08975	0.09019	0.09028	0.09013	0.09015	0.09038	0.09075	0.0917	0.09236	0.09292	0.09352	0.09398	0.09355	0.09306	0.09284	0.09278
1698.98	0.05139	0.05318	0.05441	0.05453	0.05447	0.0549	0.05576	0.0571	0.05887	0.0608	0.06308	0.06531	0.06729	0.06914	0.07076	0.07215	0.07355	0.07517	0.07678	0.07821	0.07931	0.08033	0.0814	0.08183	0.08171	0.08146	0.08159	0.08186	0.08208	0.08224	0.08253	0.08252	0.08266	0.08312	0.08355	0.08365	0.08344	0.08348	0.0837	0.08407	0.08501	0.08563	0.08618	0.08674	0.08718	0.08676	0.08629	0.08606	0.08601
1700.91	0.04815	0.04989	0.05108	0.05091	0.05038	0.05051	0.05115	0.05237	0.05407	0.0559	0.0581	0.06022	0.0621	0.06388	0.06539	0.06669	0.0681	0.06974	0.07145	0.073	0.07419	0.0753	0.07642	0.07685	0.0765	0.07605	0.07607	0.07626	0.07646	0.07655	0.07682	0.07678	0.07692	0.07735	0.07783	0.07787	0.07749	0.07749	0.07777	0.07828	0.07937	0.08013	0.08078	0.08146	0.08194	0.08136	0.08071	0.08039	0.08032
1702.84	0.0457	0.04738	0.04853	0.04831	0.04771	0.04778	0.04832	0.04949	0.05112	0.05287	0.055	0.05701	0.05883	0.06052	0.06196	0.0632	0.06456	0.06615	0.06782	0.06933	0.07049	0.07157	0.07266	0.07308	0.07271	0.07226	0.07226	0.07242	0.07262	0.07271	0.07295	0.07294	0.0731	0.07345	0.07392	0.07395	0.07356	0.07355	0.07383	0.07441	0.07545	0.07619	0.07684	0.07752	0.07797	0.07738	0.07675	0.07644	0.07636
1704.76	0.04358	0.04514	0.04619	0.04628	0.04618	0.0465	0.04718	0.04833	0.04986	0.05148	0.05347	0.05538	0.05709	0.05865	0.06005	0.06121	0.06245	0.06385	0.06527	0.06651	0.06746	0.0684	0.06929	0.06972	0.06958	0.06937	0.06945	0.06966	0.0699	0.07001	0.07026	0.07031	0.07048	0.07076	0.07115	0.07125	0.07102	0.07105	0.07126	0.07174	0.07252	0.07304	0.07353	0.07407	0.07442	0.07403	0.07364	0.07344	0.07341
1706.69	0.04188	0.04334	0.04432	0.04466	0.04494	0.04549	0.04628	0.04741	0.04886	0.05037	0.05227	0.05405	0.0557	0.05715	0.05852	0.05963	0.06075	0.06199	0.06324	0.06425	0.06504	0.06585	0.06659	0.067	0.06706	0.06706	0.06721	0.06743	0.06771	0.06786	0.06812	0.06821	0.06838	0.06863	0.06895	0.06909	0.069	0.06907	0.06923	0.06962	0.07016	0.07051	0.07086	0.07131	0.07157	0.07136	0.07115	0.07103	0.07104
1708.62	0.04061	0.042	0.04292	0.04341	0.04387	0.04453	0.04537	0.04646	0.04788	0.04933	0.05116	0.05286	0.05449	0.05584	0.05719	0.05826	0.0593	0.06045	0.06161	0.06248	0.06319	0.0639	0.06454	0.06493	0.06512	0.06524	0.06543	0.06564	0.06594	0.06611	0.06638	0.06649	0.06668	0.0669	0.06717	0.06733	0.06732	0.06742	0.06755	0.0679	0.0683	0.06855	0.06881	0.06919	0.0694	0.0693	0.06922	0.06913	0.06917
1710.55	0.03945	0.04077	0.04166	0.04224	0.04288	0.04363	0.04449	0.04556	0.04694	0.04834	0.05009	0.05174	0.05332	0.05459	0.05591	0.05695	0.05792	0.05899	0.06006	0.06081	0.06143	0.06207	0.06263	0.06299	0.06329	0.0635	0.06375	0.06396	0.06428	0.06446	0.06473	0.06485	0.06503	0.06525	0.06549	0.06566	0.06572	0.06583	0.06596	0.06622	0.06651	0.06668	0.06685	0.0672	0.06736	0.06736	0.06738	0.06733	0.06738
1712.48	0.0378	0.03901	0.03982	0.04064	0.04167	0.04264	0.04361	0.04463	0.04593	0.04722	0.04883	0.05038	0.05187	0.05302	0.05431	0.0553	0.05615	0.05707	0.05791	0.05847	0.05892	0.05943	0.05986	0.0602	0.06067	0.06107	0.0614	0.06165	0.06197	0.06219	0.06245	0.0626	0.06276	0.06297	0.06314	0.06337	0.06356	0.0637	0.0638	0.06391	0.06402	0.06402	0.06406	0.0643	0.06439	0.06456	0.06475	0.0648	0.06487
1714.41	0.03622	0.03737	0.03813	0.03901	0.0402	0.04122	0.04222	0.04319	0.04444	0.04565	0.04716	0.04863	0.05002	0.05108	0.05233	0.05328	0.05405	0.05488	0.05561	0.05607	0.05645	0.05687	0.05724	0.05756	0.05809	0.05857	0.05894	0.05919	0.0595	0.05973	0.05999	0.06012	0.06026	0.06047	0.06062	0.06085	0.06112	0.06125	0.06137	0.06136	0.0614	0.06133	0.06133	0.06151	0.06158	0.06181	0.06207	0.06217	0.06223
1716.34	0.03489	0.0361	0.03689	0.03729	0.03776	0.03838	0.0391	0.03998	0.04127	0.04249	0.044	0.04547	0.04686	0.04793	0.04911	0.05001	0.05086	0.05183	0.05279	0.05353	0.05415	0.05471	0.05522	0.05555	0.05573	0.05589	0.05612	0.05627	0.05653	0.05672	0.05691	0.05699	0.05712	0.05735	0.05759	0.05772	0.05778	0.05784	0.05803	0.05817	0.05852	0.0587	0.0589	0.05923	0.05942	0.0594	0.05933	0.05931	0.05931
1718.26	0.03308	0.03427	0.03505	0.03518	0.03524	0.03561	0.03617	0.03697	0.03824	0.03943	0.0409	0.04232	0.04368	0.0447	0.04581	0.04665	0.04751	0.04853	0.04958	0.05042	0.05114	0.05177	0.05232	0.05264	0.05263	0.05263	0.05277	0.05289	0.0531	0.05325	0.05342	0.0535	0.05359	0.05381	0.05408	0.05415	0.05411	0.05414	0.05435	0.05457	0.05505	0.05535	0.05566	0.05605	0.0563	0.05616	0.05593	0.05584	0.05581
1720.19	0.0307	0.03178	0.03251	0.03271	0.03285	0.03323	0.03375	0.0345	0.03569	0.03678	0.03811	0.03946	0.04068	0.04162	0.04265	0.04342	0.04423	0.04513	0.04607	0.04679	0.04741	0.04795	0.04842	0.04871	0.04878	0.04884	0.04898	0.04912	0.04932	0.04945	0.04962	0.04972	0.04979	0.04996	0.0502	0.0503	0.05027	0.05033	0.05051	0.05069	0.05107	0.05131	0.05156	0.05189	0.05211	0.05202	0.05187	0.05183	0.0518
1722.12	0.02825	0.02923	0.02991	0.03015	0.03035	0.03073	0.03123	0.03194	0.03303	0.03401	0.03521	0.03644	0.03754	0.0384	0.03935	0.04004	0.04078	0.04158	0.04242	0.04304	0.04357	0.04404	0.04443	0.04472	0.04483	0.04492	0.04504	0.04521	0.04539	0.04551	0.04567	0.04575	0.0458	0.04598	0.0462	0.04631	0.04631	0.04637	0.04653	0.04664	0.04698	0.04714	0.04737	0.04763	0.04784	0.04777	0.04769	0.04768	0.04767
1724.05	0.02598	0.02692	0.02758	0.02757	0.02741	0.02757	0.02792	0.02853	0.02958	0.0305	0.03161	0.03279	0.03378	0.03462	0.03548	0.03611	0.03683	0.03766	0.03856	0.03927	0.03987	0.0404	0.04085	0.04112	0.04104	0.04097	0.04099	0.04112	0.04126	0.04136	0.04149	0.04151	0.04155	0.04177	0.04201	0.04207	0.04195	0.04198	0.04214	0.04232	0.04279	0.04307	0.0434	0.0437	0.04398	0.04376	0.04354	0.04348	0.04344
1725.98	0.02367	0.02455	0.02519	0.02498	0.02454	0.02451	0.02472	0.02527	0.02626	0.0271	0.02812	0.02923	0.03015	0.03095	0.03172	0.03227	0.03298	0.0338	0.03471	0.03549	0.03612	0.0367	0.03719	0.03744	0.03721	0.037	0.03695	0.03706	0.03715	0.03721	0.03733	0.03732	0.03734	0.03757	0.03782	0.03786	0.03765	0.03767	0.03781	0.03803	0.03862	0.03897	0.03936	0.03971	0.04003	0.03968	0.03935	0.03928	0.03921
1727.91	0.02136	0.02216	0.02277	0.02241	0.02176	0.0216	0.02168	0.02217	0.02308	0.02384	0.02479	0.02581	0.02665	0.0274	0.02807	0.02853	0.02921	0.03002	0.03093	0.03173	0.03237	0.03298	0.03349	0.03372	0.03338	0.03307	0.03297	0.03304	0.0331	0.03315	0.03325	0.03319	0.03321	0.03344	0.0337	0.03371	0.03345	0.03344	0.03358	0.03381	0.03449	0.03489	0.03532	0.03571	0.03603	0.03561	0.03521	0.0351	0.03502
1729.83	0.01901	0.01973	0.02028	0.01987	0.01921	0.01901	0.01904	0.01947	0.02029	0.02096	0.02181	0.02273	0.02345	0.02414	0.02472	0.0251	0.02572	0.02646	0.02729	0.02806	0.02863	0.02923	0.02971	0.02993	0.02955	0.02923	0.0291	0.02916	0.02921	0.02924	0.02933	0.02925	0.02926	0.02947	0.02974	0.02974	0.02947	0.02946	0.02956	0.02979	0.03047	0.03084	0.03126	0.03164	0.03196	0.03152	0.03112	0.03101	0.03094
1731.76	0.01652	0.01714	0.0176	0.01733	0.01691	0.01683	0.01693	0.01731	0.01799	0.01851	0.01925	0.02001	0.02062	0.02118	0.0217	0.02201	0.0225	0.0231	0.02376	0.02437	0.02481	0.02532	0.02573	0.0259	0.02562	0.02538	0.0253	0.02536	0.02541	0.02544	0.02557	0.02544	0.02543	0.02567	0.02589	0.0259	0.02574	0.02574	0.02578	0.02591	0.02649	0.02677	0.02711	0.02742	0.02768	0.02732	0.02703	0.02695	0.0269
1733.69	0.0143	0.01486	0.01525	0.01495	0.01448	0.01437	0.01441	0.01473	0.01532	0.01575	0.0164	0.01703	0.01757	0.01806	0.0185	0.01875	0.01919	0.01973	0.02034	0.02093	0.02134	0.02183	0.02223	0.02237	0.02206	0.02179	0.02169	0.02173	0.02176	0.02177	0.0219	0.02174	0.02172	0.02198	0.02219	0.02218	0.02201	0.022	0.02203	0.02216	0.02275	0.02302	0.02336	0.02367	0.02393	0.02356	0.02324	0.02314	0.02309
1735.62	0.01212	0.01261	0.01294	0.01262	0.01213	0.01199	0.01201	0.01226	0.01277	0.01312	0.01368	0.01421	0.01466	0.01509	0.01545	0.01565	0.01602	0.01651	0.01706	0.0176	0.01799	0.01843	0.01881	0.01893	0.01862	0.01832	0.01822	0.01822	0.01826	0.01823	0.01838	0.0182	0.01819	0.01843	0.01862	0.0186	0.01842	0.0184	0.01842	0.01859	0.01912	0.01939	0.01971	0.02001	0.02026	0.01991	0.01958	0.01946	0.0194
1737.55	0.00981	0.01015	0.01041	0.01033	0.01024	0.01031	0.01043	0.01065	0.01102	0.01126	0.01167	0.01206	0.01238	0.01272	0.013	0.01315	0.0134	0.01372	0.01403	0.01435	0.01455	0.01484	0.01509	0.01518	0.01505	0.01493	0.01491	0.01494	0.01499	0.015	0.01515	0.01501	0.01499	0.01519	0.01529	0.0153	0.01526	0.01528	0.01526	0.01533	0.01563	0.01572	0.01593	0.01609	0.01626	0.01608	0.01594	0.01589	0.01586
1739.48	0.00766	0.00788	0.00806	0.00819	0.00841	0.00862	0.00882	0.009	0.00925	0.0094	0.00969	0.00996	0.01017	0.01042	0.01063	0.01074	0.01089	0.01107	0.01119	0.01132	0.01138	0.01153	0.01167	0.01174	0.01176	0.01179	0.01181	0.01186	0.01194	0.01195	0.01211	0.012	0.01198	0.01213	0.01218	0.01221	0.01227	0.01231	0.01228	0.01227	0.01237	0.01235	0.01243	0.01248	0.0126	0.01255	0.01256	0.01257	0.01256
1741.4	0.0059	0.00605	0.00618	0.00632	0.00657	0.00679	0.00697	0.00711	0.00729	0.0074	0.00761	0.00779	0.00795	0.00814	0.00829	0.00836	0.00847	0.00858	0.00863	0.00871	0.00874	0.00883	0.00893	0.00899	0.00902	0.00908	0.00911	0.00916	0.00922	0.00923	0.00937	0.00929	0.00928	0.00937	0.0094	0.00943	0.00949	0.00954	0.00951	0.0095	0.00952	0.00948	0.00954	0.00955	0.00966	0.00964	0.00966	0.00967	0.00968
1743.33	0.00432	0.00443	0.00451	0.00464	0.00489	0.00509	0.00524	0.00534	0.00547	0.00554	0.00569	0.00581	0.00593	0.00606	0.00618	0.00621	0.00629	0.00635	0.00637	0.00638	0.0064	0.00644	0.0065	0.00654	0.00658	0.00665	0.00671	0.00674	0.00679	0.00678	0.00691	0.00686	0.00686	0.0069	0.00692	0.00693	0.007	0.00704	0.00702	0.00702	0.00697	0.00694	0.00696	0.00694	0.00701	0.00704	0.00707	0.00709	0.0071
1745.26	0.00284	0.0029	0.00293	0.00312	0.00344	0.00367	0.00381	0.00389	0.00396	0.00399	0.00408	0.00415	0.00423	0.00429	0.00438	0.00439	0.00442	0.00442	0.00437	0.00429	0.00426	0.00422	0.00423	0.00425	0.00436	0.00449	0.00456	0.00459	0.00464	0.00464	0.00473	0.00475	0.00476	0.00472	0.00472	0.00473	0.00483	0.00488	0.00485	0.00484	0.0047	0.00461	0.00458	0.00452	0.00454	0.00462	0.00473	0.00477	0.0048
1747.19	0.00149	0.00148	0.00147	0.00177	0.00228	0.00257	0.00275	0.0028	0.00281	0.00279	0.00282	0.00283	0.00284	0.00286	0.0029	0.00291	0.00288	0.0028	0.00265	0.00245	0.00232	0.00219	0.00212	0.00212	0.00235	0.00258	0.00268	0.00273	0.00278	0.00279	0.00286	0.00292	0.00294	0.00286	0.00282	0.00286	0.00302	0.00308	0.00304	0.00297	0.00272	0.00255	0.00245	0.00231	0.00227	0.00245	0.00266	0.00274	0.00278
1749.12	0.000531	0.000482	0.000455	0.000758	0.00124	0.00152	0.00167	0.00171	0.00168	0.00164	0.00162	0.0016	0.00157	0.00156	0.00157	0.00158	0.00152	0.00141	0.00124	0.00103	0.000896	0.000752	0.000659	0.000655	0.000873	0.0011	0.0012	0.00126	0.0013	0.00132	0.00135	0.00139	0.00139	0.00137	0.00131	0.00136	0.00152	0.00157	0.00152	0.00142	0.0012	0.00101	0.000904	0.000762	0.000701	0.000881	0.0011	0.00119	0.00123
1751.05	0	0	0	0	0	0	0	0	0	0	0	0	0	0	0	0	0	0	0	0	0	0	0	0	0	0	0	0	0	0	0	0	0	0	0	0	0	0	0	0	0	0	0	0	0	0	0	0	0
[truncated: 1 more columns]
