# Supplementary material for: Fatigue-free artificial ionic skin toughened by self-healable elastic nanomesh
Source: Nat Commun. 2022 Jul 29;13:4411. doi: 10.1038/s41467-022-32140-3 (PMC9338060; doi:10.1038/s41467-022-32140-3)
Supplement: Supplementary file 7 — Source Data [file 41467_2022_32140_MOESM7_ESM.zip › Supplementary Figures/Source data Supplementary Fig. 49.xlsx]

## Sheet: Supplementary Fig. 49
0 GPa-Ca2+		0.5 GPa-Ca2+		0 GPa-Cl-		0.5 GPa-Cl-
Time (ps)	MSD (Å2)	Time (ps)	MSD (Å2)	Time (ps)	MSD (Å2)	Time (ps)	MSD (Å2)
0	0	0	0	0	0	0	0
5	1.02788	5	0.5414	5	3.01095	5	1.05606
10	1.35352	10	0.68184	10	4.48607	10	1.3497
15	1.64853	15	0.78676	15	5.83138	15	1.60316
20	1.89385	20	0.8587	20	7.17335	20	1.85219
25	2.10577	25	0.93045	25	8.44585	25	2.08469
30	2.33338	30	1.00135	30	9.62797	30	2.30734
35	2.49942	35	1.05157	35	10.8204	35	2.49512
40	2.63475	40	1.09653	40	12.0592	40	2.70676
45	2.7844	45	1.14395	45	13.3819	45	2.85882
50	2.91496	50	1.20464	50	14.5815	50	3.02655
55	3.06429	55	1.24972	55	15.731	55	3.15289
60	3.21526	60	1.27138	60	16.9236	60	3.3024
65	3.37623	65	1.30239	65	18.0532	65	3.42995
70	3.55091	70	1.34769	70	19.1627	70	3.57392
75	3.73515	75	1.40023	75	20.306	75	3.72501
80	3.83019	80	1.44888	80	21.387	80	3.86306
85	3.95394	85	1.46969	85	22.4385	85	4.00352
90	4.06572	90	1.51038	90	23.4066	90	4.14893
95	4.15508	95	1.55351	95	24.3606	95	4.31867
100	4.25634	100	1.59057	100	25.284	100	4.50134
105	4.34879	105	1.62012	105	26.3117	105	4.65923
110	4.44357	110	1.64766	110	27.2776	110	4.84803
115	4.51524	115	1.69452	115	28.3967	115	4.99453
120	4.61022	120	1.72153	120	29.3568	120	5.158
125	4.74489	125	1.74461	125	30.329	125	5.35191
130	4.8655	130	1.79031	130	31.3336	130	5.54349
135	4.95842	135	1.84513	135	32.3602	135	5.67973
140	5.11026	140	1.87271	140	33.5425	140	5.84941
145	5.19078	145	1.89786	145	34.4939	145	5.99845
150	5.31189	150	1.93595	150	35.5234	150	6.11754
155	5.41161	155	1.99132	155	36.7117	155	6.26724
160	5.55542	160	2.01437	160	37.9142	160	6.38491
165	5.68438	165	2.05846	165	39.1706	165	6.55961
170	5.79145	170	2.11459	170	40.2751	170	6.71274
175	5.84732	175	2.16058	175	41.5116	175	6.86035
180	5.95649	180	2.19435	180	42.7941	180	7.0082
185	6.08534	185	2.23034	185	44.1392	185	7.16489
190	6.12519	190	2.26859	190	45.433	190	7.33127
195	6.21222	195	2.32207	195	46.7604	195	7.50803
200	6.31947	200	2.34565	200	48.0183	200	7.66024
205	6.39523	205	2.37534	205	49.2995	205	7.82932
210	6.56073	210	2.394	210	50.6397	210	7.95412
215	6.57291	215	2.45691	215	52.0096	215	8.1105
220	6.69355	220	2.49805	220	53.3956	220	8.26883
225	6.80758	225	2.55819	225	54.8828	225	8.43006
230	6.96514	230	2.6032	230	56.4929	230	8.57945
235	7.10255	235	2.64792	235	57.9932	235	8.73908
240	7.20466	240	2.69448	240	59.5481	240	8.81727
245	7.35005	245	2.72808	245	61.1446	245	8.97178
250	7.47533	250	2.73626	250	62.5658	250	9.07214
