# Supplementary material for: Fatigue-free artificial ionic skin toughened by self-healable elastic nanomesh
Source: Nat Commun. 2022 Jul 29;13:4411. doi: 10.1038/s41467-022-32140-3 (PMC9338060; doi:10.1038/s41467-022-32140-3)
Supplement: Supplementary file 7 — Source Data [file 41467_2022_32140_MOESM7_ESM.zip › Supplementary Figures/Source data Supplementary Fig. 50.xlsx]

## Sheet: Supplementary Fig. 50
NPT @ 0 GPa		NPT @ 0.5 GPa
r (Owater-Hwater, Å)	g(r)	r (Owater-Hwater, Å)	g(r)
1.99	-0.00594	1.99	-0.00598
2.01	-0.00692	2.01	-0.00691
2.03	-0.00832	2.03	-0.01275
2.05	-0.00933	2.05	-0.01439
2.07	-0.00849	2.07	-0.01905
2.09	-0.00863	2.09	-0.01843
2.11	-0.0069	2.11	-0.01328
2.13	-0.00287	2.13	-0.00855
2.15	0.00188	2.15	0.00142
2.17	0.01053	2.17	0.00872
2.19	0.02036	2.19	0.0192
2.21	0.02909	2.21	0.03794
2.23	0.04692	2.23	0.05624
2.25	0.06424	2.25	0.08058
2.27	0.08936	2.27	0.11191
2.29	0.11207	2.29	0.14711
2.31	0.1413	2.31	0.18763
2.33	0.16977	2.33	0.2282
2.35	0.2036	2.35	0.26937
2.37	0.23754	2.37	0.32026
2.39	0.27483	2.39	0.37364
2.41	0.31986	2.41	0.42662
2.43	0.3621	2.43	0.48173
2.45	0.39754	2.45	0.53538
2.47	0.44297	2.47	0.58909
2.49	0.48445	2.49	0.64763
2.51	0.52677	2.51	0.69812
2.53	0.57035	2.53	0.7522
2.55	0.61709	2.55	0.80091
2.57	0.6564	2.57	0.84539
2.59	0.69803	2.59	0.89082
2.61	0.73499	2.61	0.93946
2.63	0.76887	2.63	0.97327
2.65	0.79934	2.65	1.01296
2.67	0.82948	2.67	1.04757
2.69	0.86023	2.69	1.0844
2.71	0.8896	2.71	1.11941
2.73	0.92227	2.73	1.14414
2.75	0.95011	2.75	1.16677
2.77	0.97712	2.77	1.18688
2.79	1.00058	2.79	1.21088
2.81	1.02749	2.81	1.23028
2.83	1.0538	2.83	1.24778
2.85	1.07689	2.85	1.27013
2.87	1.10006	2.87	1.28791
2.89	1.11802	2.89	1.30671
2.91	1.14224	2.91	1.32514
2.93	1.16238	2.93	1.33674
2.95	1.18494	2.95	1.35299
2.97	1.20562	2.97	1.37126
2.99	1.23189	2.99	1.3853
3.01	1.25308	3.01	1.39479
3.03	1.26795	3.03	1.40486
3.05	1.28626	3.05	1.41649
3.07	1.31903	3.07	1.42346
3.09	1.34056	3.09	1.43323
3.11	1.36558	3.11	1.43938
3.13	1.38856	3.13	1.45339
3.15	1.4092	3.15	1.46052
3.17	1.4158	3.17	1.46965
3.19	1.42597	3.19	1.48348
3.21	1.43205	3.21	1.49277
3.23	1.44248	3.23	1.49087
3.25	1.45221	3.25	1.49908
3.27	1.46146	3.27	1.51018
3.29	1.47389	3.29	1.50888
3.31	1.4874	3.31	1.51507
3.33	1.49635	3.33	1.51207
3.35	1.49184	3.35	1.50918
3.37	1.49162	3.37	1.51464
3.39	1.49484	3.39	1.51522
3.41	1.49581	3.41	1.50915
3.43	1.49914	3.43	1.50951
3.45	1.50145	3.45	1.51355
3.47	1.50165	3.47	1.51699
3.49	1.5058	3.49	1.5234
3.51	1.51066	3.51	1.52812
3.53	1.5155	3.53	1.53036
3.55	1.52223	3.55	1.53339
3.57	1.53309	3.57	1.5337
3.59	1.53756	3.59	1.53503
3.61	1.54554	3.61	1.53616
3.63	1.56516	3.63	1.53564
3.65	1.58222	3.65	1.5386
3.67	1.59589	3.67	1.53953
3.69	1.60289	3.69	1.5401
3.71	1.6145	3.71	1.54294
3.73	1.62414	3.73	1.544
3.75	1.63769	3.75	1.5394
3.77	1.63568	3.77	1.54104
3.79	1.64248	3.79	1.5399
3.81	1.65655	3.81	1.53915
3.83	1.66453	3.83	1.54127
3.85	1.66713	3.85	1.54163
3.87	1.6677	3.87	1.54047
3.89	1.67346	3.89	1.53052
3.91	1.67086	3.91	1.53166
3.93	1.66233	3.93	1.52049
3.95	1.65292	3.95	1.51141
3.97	1.65363	3.97	1.50712
3.99	1.64421	3.99	1.49436
4.01	1.63029	4.01	1.4766
4.03	1.62151	4.03	1.46791
4.05	1.59976	4.05	1.45734
4.07	1.58017	4.07	1.44216
4.09	1.56048	4.09	1.42465
4.11	1.53777	4.11	1.40647
4.13	1.51562	4.13	1.38675
4.15	1.49505	4.15	1.36445
4.17	1.46681	4.17	1.33915
4.19	1.44153	4.19	1.31711
4.21	1.42462	4.21	1.29564
4.23	1.40409	4.23	1.27178
4.25	1.3768	4.25	1.25095
4.27	1.34984	4.27	1.22619
4.29	1.32605	4.29	1.19693
4.31	1.30862	4.31	1.1767
4.33	1.28562	4.33	1.15425
4.35	1.26354	4.35	1.13227
4.37	1.23581	4.37	1.11662
4.39	1.21735	4.39	1.09444
4.41	1.20119	4.41	1.07842
4.43	1.18143	4.43	1.05889
4.45	1.16573	4.45	1.0387
4.47	1.15267	4.47	1.02364
4.49	1.14112	4.49	1.00834
4.51	1.1295	4.51	0.99442
4.53	1.12515	4.53	0.97825
4.55	1.11666	4.55	0.96634
4.57	1.10756	4.57	0.9573
4.59	1.09536	4.59	0.94708
4.61	1.08824	4.61	0.93812
4.63	1.08166	4.63	0.934
4.65	1.07076	4.65	0.92521
4.67	1.06294	4.67	0.91953
4.69	1.0568	4.69	0.91882
4.71	1.05039	4.71	0.91679
4.73	1.0448	4.73	0.91926
4.75	1.04081	4.75	0.91882
4.77	1.03429	4.77	0.91754
4.79	1.03696	4.79	0.9238
4.81	1.03367	4.81	0.92538
4.83	1.03031	4.83	0.93156
4.85	1.0253	4.85	0.93678
4.87	1.02286	4.87	0.93825
4.89	1.02121	4.89	0.94429
4.91	1.02159	4.91	0.94983
4.93	1.02078	4.93	0.95452
4.95	1.02188	4.95	0.9604
4.97	1.02505	4.97	0.96598
4.99	1.02702	4.99	0.97126
5.01	1.03263	5.01	0.97946
5.03	1.04058	5.03	0.98759
5.05	1.04546	5.05	0.99791
5.07	1.05005	5.07	1.00494
5.09	1.05955	5.09	1.00841
5.11	1.06859	5.11	1.01754
5.13	1.07835	5.13	1.02521
5.15	1.08421	5.15	1.03583
5.17	1.09218	5.17	1.04565
5.19	1.09873	5.19	1.05586
5.21	1.1028	5.21	1.06401
5.23	1.1051	5.23	1.07445
5.25	1.11032	5.25	1.08462
5.27	1.1187	5.27	1.09382
5.29	1.12502	5.29	1.1057
5.31	1.13068	5.31	1.11391
5.33	1.13635	5.33	1.1226
5.35	1.14182	5.35	1.12879
5.37	1.14511	5.37	1.13652
5.39	1.14892	5.39	1.1429
5.41	1.14885	5.41	1.15025
5.43	1.15122	5.43	1.15799
5.45	1.15552	5.45	1.16462
5.47	1.16107	5.47	1.17022
5.49	1.16189	5.49	1.18076
5.51	1.16588	5.51	1.18269
5.53	1.16808	5.53	1.18958
5.55	1.16669	5.55	1.19249
5.57	1.16793	5.57	1.1981
5.59	1.16803	5.59	1.203
5.61	1.16761	5.61	1.20326
5.63	1.17017	5.63	1.20366
5.65	1.16769	5.65	1.20301
5.67	1.16593	5.67	1.20209
5.69	1.16484	5.69	1.19759
5.71	1.16064	5.71	1.19689
5.73	1.16084	5.73	1.1935
5.75	1.15579	5.75	1.1913
5.77	1.15151	5.77	1.18522
5.79	1.14328	5.79	1.18097
5.81	1.13643	5.81	1.1741
5.83	1.13259	5.83	1.17055
5.85	1.13226	5.85	1.164
5.87	1.12969	5.87	1.15469
5.89	1.12298	5.89	1.1498
5.91	1.11788	5.91	1.14036
5.93	1.1127	5.93	1.13322
5.95	1.10435	5.95	1.12652
5.97	1.09803	5.97	1.11934
5.99	1.09298	5.99	1.11165
6.01	1.08632	6.01	1.10525
6.03	1.08318	6.03	1.09964
6.05	1.0804	6.05	1.09732
6.07	1.0769	6.07	1.093
6.09	1.07194	6.09	1.08958
6.11	1.06794	6.11	1.0809
6.13	1.06469	6.13	1.07955
6.15	1.06157	6.15	1.07548
6.17	1.06154	6.17	1.07687
6.19	1.06226	6.19	1.07547
6.21	1.06138	6.21	1.07236
6.23	1.06065	6.23	1.07283
6.25	1.0578	6.25	1.07382
6.27	1.05595	6.27	1.07284
6.29	1.0544	6.29	1.06797
6.31	1.05519	6.31	1.06776
6.33	1.05453	6.33	1.06946
6.35	1.05158	6.35	1.06968
6.37	1.05324	6.37	1.06973
6.39	1.0511	6.39	1.07083
6.41	1.05216	6.41	1.072
6.43	1.05604	6.43	1.07397
6.45	1.05758	6.45	1.07564
6.47	1.05878	6.47	1.07322
6.49	1.05723	6.49	1.07312
6.51	1.05781	6.51	1.0684
6.53	1.05711	6.53	1.06862
6.55	1.05507	6.55	1.06521
6.57	1.05594	6.57	1.06402
6.59	1.05545	6.59	1.06396
6.61	1.05478	6.61	1.06603
6.63	1.05484	6.63	1.06508
6.65	1.05726	6.65	1.06383
6.67	1.05922	6.67	1.06501
6.69	1.05738	6.69	1.06388
6.71	1.05742	6.71	1.06207
6.73	1.05969	6.73	1.06342
6.75	1.05849	6.75	1.06173
6.77	1.05792	6.77	1.06019
6.79	1.05611	6.79	1.05578
6.81	1.05469	6.81	1.05276
6.83	1.05463	6.83	1.04893
6.85	1.05482	6.85	1.04352
6.87	1.05261	6.87	1.03967
6.89	1.05067	6.89	1.03413
6.91	1.05055	6.91	1.03195
6.93	1.04717	6.93	1.02945
6.95	1.04873	6.95	1.02704
6.97	1.05158	6.97	1.0266
6.99	1.04858	6.99	1.02355
7.01	1.04933	7.01	1.0221
7.03	1.04856	7.03	1.01859
7.05	1.04708	7.05	1.01496
7.07	1.04623	7.07	1.00873
7.09	1.0435	7.09	1.00602
7.11	1.04486	7.11	1.0031
7.13	1.0444	7.13	1.00147
7.15	1.04457	7.15	1.00094
7.17	1.04696	7.17	0.99989
7.19	1.04829	7.19	0.99911
7.21	1.04716	7.21	0.99942
7.23	1.047	7.23	0.99649
7.25	1.05057	7.25	0.99764
7.27	1.05074	7.27	0.9986
7.29	1.05023	7.29	0.99794
7.31	1.04991	7.31	0.99697
7.33	1.05077	7.33	0.99556
7.35	1.05015	7.35	0.99193
7.37	1.04987	7.37	0.98961
7.39	1.04943	7.39	0.98797
7.41	1.05095	7.41	0.98617
7.43	1.05175	7.43	0.9842
7.45	1.05007	7.45	0.9835
7.47	1.04732	7.47	0.9831
7.49	1.0465	7.49	0.98144
7.51	1.04524	7.51	0.982
7.53	1.04241	7.53	0.98187
7.55	1.04367	7.55	0.98372
7.57	1.04227	7.57	0.98255
7.59	1.03659	7.59	0.98108
7.61	1.03539	7.61	0.9799
7.63	1.03549	7.63	0.97758
7.65	1.03559	7.65	0.97464
7.67	1.03407	7.67	0.97362
7.69	1.03327	7.69	0.97333
7.71	1.03202	7.71	0.9725
7.73	1.03164	7.73	0.97033
7.75	1.03204	7.75	0.96947
7.77	1.03345	7.77	0.96603
7.79	1.03386	7.79	0.96558
7.81	1.03063	7.81	0.96403
7.83	1.03148	7.83	0.96183
7.85	1.03163	7.85	0.96041
7.87	1.02904	7.87	0.96068
7.89	1.02729	7.89	0.9606
7.91	1.02584	7.91	0.959
7.93	1.02816	7.93	0.961
7.95	1.02619	7.95	0.96122
7.97	1.02484	7.97	0.96172
7.99	1.02567	7.99	0.96266
8.01	1.02589	8.01	0.96333
8.03	1.02457	8.03	0.96396
8.05	1.02252	8.05	0.96419
8.07	1.02225	8.07	0.96469
8.09	1.02003	8.09	0.96596
8.11	1.01908	8.11	0.96644
8.13	1.01791	8.13	0.96604
8.15	1.01646	8.15	0.9664
8.17	1.01657	8.17	0.96413
8.19	1.01526	8.19	0.96595
8.21	1.01613	8.21	0.96347
8.23	1.01764	8.23	0.96231
8.25	1.0164	8.25	0.96112
8.27	1.01564	8.27	0.96331
8.29	1.01746	8.29	0.96233
8.31	1.01614	8.31	0.96315
8.33	1.01885	8.33	0.96201
8.35	1.01785	8.35	0.96011
8.37	1.01809	8.37	0.9602
8.39	1.0175	8.39	0.96217
8.41	1.01634	8.41	0.96112
8.43	1.01723	8.43	0.96413
8.45	1.0177	8.45	0.96856
8.47	1.01721	8.47	0.9693
8.49	1.0163	8.49	0.97107
8.51	1.01807	8.51	0.97114
8.53	1.01854	8.53	0.97206
8.55	1.01446	8.55	0.97154
8.57	1.01335	8.57	0.97358
8.59	1.01324	8.59	0.97374
8.61	1.01044	8.61	0.97404
8.63	1.0094	8.63	0.97353
8.65	1.00783	8.65	0.97493
8.67	1.00526	8.67	0.97393
8.69	1.00486	8.69	0.97354
8.71	1.00447	8.71	0.97284
8.73	1.00322	8.73	0.97214
8.75	1.00227	8.75	0.97189
8.77	1.00306	8.77	0.97064
8.79	1.00181	8.79	0.96958
8.81	1.00241	8.81	0.96827
8.83	1.00358	8.83	0.96983
8.85	1.00336	8.85	0.97119
8.87	1.00437	8.87	0.97367
8.89	1.00542	8.89	0.97192
8.91	1.00623	8.91	0.9725
8.93	1.00736	8.93	0.97205
8.95	1.00609	8.95	0.9718
8.97	1.00832	8.97	0.97475
8.99	1.01054	8.99	0.97612
9.01	1.01318	9.01	0.97575
9.03	1.01318	9.03	0.97791
9.05	1.01274	9.05	0.97771
9.07	1.00917	9.07	0.97575
9.09	1.00755	9.09	0.97668
9.11	1.0089	9.11	0.97596
9.13	1.00666	9.13	0.97727
9.15	1.0036	9.15	0.9792
9.17	1.00326	9.17	0.97984
9.19	1.00321	9.19	0.98008
9.21	1.00219	9.21	0.97978
9.23	1.00061	9.23	0.97933
9.25	1.00005	9.25	0.97853
9.27	0.99913	9.27	0.97771
9.29	1.00104	9.29	0.9777
9.31	0.99794	9.31	0.97644
9.33	0.99622	9.33	0.97504
9.35	0.99352	9.35	0.97366
9.37	0.99246	9.37	0.9744
9.39	0.99342	9.39	0.97325
9.41	0.99374	9.41	0.97442
9.43	0.99384	9.43	0.97446
9.45	0.99411	9.45	0.97449
9.47	0.99485	9.47	0.97378
9.49	0.99692	9.49	0.97101
9.51	0.99714	9.51	0.97148
9.53	0.99551	9.53	0.97142
9.55	0.99535	9.55	0.9704
9.57	0.99759	9.57	0.97089
9.59	0.99822	9.59	0.97187
9.61	0.99689	9.61	0.97041
9.63	0.99489	9.63	0.96993
9.65	0.99354	9.65	0.96973
9.67	0.99271	9.67	0.97014
9.69	0.99178	9.69	0.97213
9.71	0.99132	9.71	0.97142
9.73	0.99055	9.73	0.97272
9.75	0.99009	9.75	0.97309
9.77	0.9898	9.77	0.97349
9.79	0.98961	9.79	0.97386
9.81	0.98837	9.81	0.97279
9.83	0.98764	9.83	0.97316
9.85	0.9877	9.85	0.97269
9.87	0.98602	9.87	0.97216
9.89	0.98515	9.89	0.97195
9.91	0.98333	9.91	0.97009
9.93	0.98088	9.93	0.9712
9.95	0.97916	9.95	0.97135
9.97	0.97952	9.97	0.97159
9.99	0.98001	9.99	0.96954
10.01	0.97871	10.01	0.97003
