# Supplementary material for: Fatigue-free artificial ionic skin toughened by self-healable elastic nanomesh
Source: Nat Commun. 2022 Jul 29;13:4411. doi: 10.1038/s41467-022-32140-3 (PMC9338060; doi:10.1038/s41467-022-32140-3)
Supplement: Supplementary file 7 — Source Data [file 41467_2022_32140_MOESM7_ESM.zip › Supplementary Figures/Source data Supplementary Fig. 51.xlsx]

## Sheet: Supplementary Fig. 51
△T (K)	Voltage (mV)
4	3.2
8	6.1
12	8.9
16	12.1
20	14.7
