# Supplementary material for: Fatigue-free artificial ionic skin toughened by self-healable elastic nanomesh
Source: Nat Commun. 2022 Jul 29;13:4411. doi: 10.1038/s41467-022-32140-3 (PMC9338060; doi:10.1038/s41467-022-32140-3)
Supplement: Supplementary file 7 — Source Data [file 41467_2022_32140_MOESM7_ESM.zip › Supplementary Figures/Source data Supplementary Fig. 6.xlsx]

## Sheet: Supplementary Fig. 6
CaCl2 content (wt%)	Water content (%)	Error bar	Data 1	Data 2	Data 3		CaCl2 content (wt%)	Conductivity (S m-1)	Error bar	Data 1	Data 2	Data 3			CaCl2 content: 20 wt%		CaCl2 content: 25 wt%		CaCl2 content: 35 wt%
20	11.1667	1.0004	10.183	12.183	11.134		20	0.000237267	4.50925e-05	0.0001906	0.0002406	0.0002806			Strain (%)	Stress (MPa)	Strain (%)	Stress (MPa)	Strain (%)	Stress (MPa)
25	14.298	0.82999	15.111	13.452	14.331		25	0.00148	0.000585577	0.00105	0.00125	0.00215			0.001	0	0.001	0	0.003	0.00122
35	29.2853	0.9711	28.432	30.342	29.082		35	0.14505	0.01974	0.16317	0.14797	0.12401			0.009	0.00015	0.008	-0.00017	0.017	0.0013
															0.041	0.00029	0.034	8e-05	0.075	0.00138
															0.106	0.00109	0.108	-0.00017	0.142	0.00146
															0.163	0.01041	0.173	0.00374	0.205	0.00154
															0.226	0.021	0.226	0.00076	0.271	0.00163
															0.292	0.02891	0.29	0.00134	0.335	0.00173
															0.355	0.03533	0.359	0.00231	0.4	0.00183
															0.411	0.03936	0.419	0.0016	0.467	0.00193
															0.463	0.04171	0.474	0.0016	0.534	0.00204
															0.514	0.04251	0.526	0.00206	0.598	0.00215
															0.566	0.04356	0.581	0.00261	0.658	0.00202
															0.624	0.04483	0.638	0.00303	0.716	0.00203
															0.685	0.0474	0.699	0.00328	0.774	0.00187
															0.744	0.05037	0.761	0.00366	0.836	0.00232
															0.801	0.05179	0.821	0.00361	0.904	0.00289
															0.854	0.05309	0.878	0.00391	0.972	0.00319
															0.904	0.05353	0.933	0.00395	1.036	0.0035
															0.956	0.05316	0.986	0.0042	1.098	0.00353
															1.013	0.05374	1.041	0.00471	1.155	0.00389
															1.073	0.05555	1.095	0.00467	1.21	0.00405
															1.133	0.05827	1.149	0.00542	1.272	0.00439
															1.189	0.06037	1.201	0.00525	1.339	0.0046
															1.242	0.06153	1.255	0.00542	1.407	0.00484
															1.292	0.0619	1.314	0.00605	1.473	0.0051
															1.345	0.06212	1.377	0.00639	1.535	0.00531
															1.401	0.06313	1.437	0.00668	1.592	0.00552
															1.461	0.06534	1.494	0.00626	1.649	0.00573
															1.522	0.06737	1.55	0.00664	1.71	0.00601
															1.578	0.06922	1.608	0.00727	1.777	0.00617
															1.632	0.07027	1.666	0.00706	1.847	0.00642
															1.683	0.07034	1.72	0.00748	1.912	0.00654
															1.734	0.07023	1.772	0.00769	1.973	0.00688
															1.788	0.07016	1.823	0.00778	2.031	0.00697
															1.849	0.07205	1.879	0.00828	2.088	0.00723
															1.909	0.07458	1.935	0.00824	2.147	0.00736
															1.966	0.07629	1.993	0.00866	2.212	0.0076
															2.021	0.07744	2.053	0.00887	2.28	0.0078
															2.072	0.07759	2.112	0.00904	2.346	0.00795
															2.122	0.07784	2.171	0.0095	2.409	0.00823
															2.175	0.07813	2.229	0.00925	2.468	0.00842
															2.233	0.07918	2.283	0.00971	2.525	0.00861
															2.294	0.08129	2.337	0.00988	2.583	0.00873
															2.354	0.08342	2.392	0.01017	2.646	0.00895
															2.411	0.08593	2.446	0.01068	2.713	0.00922
															2.464	0.08669	2.499	0.01013	2.781	0.00946
															2.515	0.08723	2.553	0.01101	2.846	0.00951
															2.568	0.08748	2.611	0.01127	2.907	0.00972
															2.626	0.08843	2.674	0.01156	2.964	0.00986
															2.686	0.09064	2.736	0.01169	3.021	0.01005
															2.744	0.09288	2.794	0.01135	3.083	0.01028
															2.799	0.09393	2.85	0.01185	3.15	0.01046
															2.852	0.09419	2.906	0.01207	3.218	0.0107
															2.902	0.09437	2.962	0.01211	3.282	0.01069
															2.954	0.0948	3.015	0.01265	3.343	0.01094
															3.012	0.0956	3.067	0.01249	3.402	0.01108
															3.073	0.09738	3.118	0.01269	3.459	0.01133
															3.132	0.09937	3.172	0.01303	3.52	0.01162
															3.19	0.10093	3.23	0.01333	3.587	0.01177
															3.243	0.10205	3.293	0.01421	3.654	0.01198
															3.293	0.10267	3.355	0.0137	3.72	0.01207
															3.345	0.10325	3.414	0.01408	3.781	0.01221
															3.402	0.10426	3.472	0.01429	3.839	0.01238
															3.464	0.10633	3.528	0.01429	3.897	0.01265
															3.524	0.10908	3.583	0.01463	3.958	0.01285
															3.579	0.11035	3.635	0.01446	4.025	0.01307
															3.632	0.11032	3.688	0.0153	4.093	0.0131
															3.683	0.11017	3.741	0.01526	4.158	0.01339
															3.732	0.11028	3.796	0.01501	4.218	0.01344
															3.786	0.11039	3.853	0.01614	4.278	0.01368
															3.846	0.11187	3.912	0.01585	4.336	0.01384
															3.906	0.11441	3.974	0.01606	4.394	0.01404
															3.966	0.11662	4.037	0.01652	4.458	0.01428
															4.024	0.11851	4.095	0.0161	4.525	0.01436
															4.076	0.11974	4.151	0.01665	4.591	0.01461
															4.126	0.11977	4.205	0.01635	4.656	0.01473
															4.179	0.12014	4.258	0.01724	4.717	0.01492
															4.236	0.12173	4.312	0.01719	4.774	0.01507
															4.295	0.12401	4.367	0.01711	4.832	0.01516
															4.354	0.1263	4.42	0.01783	4.895	0.01543
															4.409	0.12793	4.474	0.01766	4.961	0.01564
															4.462	0.12905	4.534	0.01799	5.028	0.01579
															4.513	0.1297	4.597	0.01841	5.091	0.01592
															4.566	0.13043	4.658	0.01829	5.15	0.01605
															4.623	0.13173	4.715	0.01867	5.208	0.01615
															4.684	0.13452	4.77	0.01841	5.265	0.01636
															4.743	0.13728	4.825	0.01883	5.327	0.01652
															4.799	0.13836	4.881	0.01925	5.396	0.01687
															4.852	0.13884	4.934	0.01909	5.466	0.01685
															4.902	0.13923	4.986	0.01951	5.531	0.01708
															4.954	0.13923	5.038	0.01946	5.592	0.01729
															5.012	0.1405	5.092	0.0198	5.649	0.01742
															5.072	0.14282	5.149	0.0203	5.705	0.01762
															5.132	0.14518	5.209	0.01984	5.767	0.01773
															5.188	0.14688	5.27	0.02073	5.834	0.01806
															5.241	0.14873	5.33	0.02064	5.902	0.01817
															5.292	0.15127	5.39	0.02068	5.967	0.0183
															5.344	0.15398	5.45	0.02119	6.028	0.01837
															5.401	0.15692	5.505	0.02094	6.086	0.01853
															5.463	0.16058	5.558	0.02152	6.143	0.01876
															5.524	0.16435	5.612	0.0214	6.204	0.01899
															5.58	0.16631	5.665	0.02186	6.271	0.01909
															5.632	0.16627	5.718	0.02182	6.341	0.01928
															5.684	0.16497	5.772	0.02199	6.407	0.01933
															5.735	0.16377	5.83	0.02258	6.468	0.01945
															5.79	0.16225	5.891	0.02287	6.525	0.01964
															5.849	0.16225	5.954	0.02287	6.582	0.01976
															5.908	0.1633	6.012	0.02291	6.64	0.02
															5.965	0.16377	6.068	0.02274	6.705	0.02002
															6.02	0.16384	6.124	0.02333	6.773	0.02039
															6.072	0.16319	6.18	0.02337	6.839	0.02055
															6.123	0.16207	6.234	0.0235	6.902	0.02067
															6.175	0.16116	6.286	0.02363	6.962	0.02084
															6.233	0.16087	6.337	0.02354	7.019	0.02094
															6.293	0.16243	6.391	0.02421	7.077	0.02124
															6.354	0.16431	6.448	0.0243	7.14	0.02137
															6.411	0.16522	6.51	0.02464	7.207	0.02153
															6.464	0.16478	6.572	0.02472	7.275	0.0216
															6.515	0.16319	6.632	0.02484	7.34	0.02178
															6.567	0.16196	6.69	0.02497	7.4	0.02189
															6.624	0.16145	6.748	0.02518	7.458	0.02211
															6.684	0.16312	6.803	0.0251	7.516	0.02217
															6.743	0.16489	6.855	0.02548	7.578	0.02242
															6.799	0.16522	6.908	0.02564	7.645	0.02248
															6.853	0.16515	6.961	0.02606	7.712	0.02264
															6.904	0.16435	7.015	0.02573	7.776	0.02271
															6.955	0.16344	7.07	0.02606	7.838	0.02279
															7.012	0.16337	7.129	0.02678	7.896	0.02304
															7.072	0.16442	7.192	0.02678	7.953	0.02312
															7.132	0.16573	7.253	0.02682	8.014	0.02356
															7.189	0.16638	7.311	0.02678	8.081	0.02366
															7.242	0.16681	7.368	0.02678	8.148	0.02379
															7.293	0.1666	7.423	0.0272	8.214	0.02382
															7.345	0.16602	7.477	0.02712	8.276	0.02396
															7.401	0.16678	7.532	0.02775	8.334	0.02407
															7.462	0.16805	7.586	0.02749	8.392	0.02425
															7.522	0.17029	7.638	0.02779	8.453	0.0244
															7.578	0.17087	7.69	0.02812	8.52	0.02459
															7.632	0.17033	7.746	0.02812	8.588	0.02471
															7.685	0.16971	7.807	0.02871	8.653	0.0248
															7.735	0.16884	7.868	0.02863	8.714	0.02503
															7.789	0.16808	7.928	0.0288	8.773	0.02512
															7.847	0.16826	7.987	0.02897	8.83	0.02537
															7.907	0.16953	8.046	0.02888	8.887	0.02539
															7.966	0.17116	8.103	0.02943	8.952	0.02559
															8.023	0.17174	8.157	0.02918	9.019	0.02575
															8.074	0.17192	8.208	0.0293	9.085	0.02591
															8.125	0.17131	8.259	0.02981	9.15	0.02611
															8.179	0.17098	8.314	0.02972	9.211	0.02615
															8.236	0.17229	8.37	0.03048	9.268	0.02641
															8.296	0.17417	8.428	0.03019	9.327	0.02647
															8.354	0.17544	8.487	0.03039	9.39	0.02663
															8.409	0.17591	8.546	0.03069	9.456	0.02671
															8.462	0.17558	8.606	0.03069	9.522	0.02689
															8.514	0.17529	8.664	0.03094	9.585	0.02693
															8.566	0.17482	8.72	0.03082	9.645	0.02715
															8.623	0.17464	8.775	0.0309	9.705	0.02725
															8.684	0.17609	8.829	0.03153	9.762	0.02747
															8.742	0.17747	8.883	0.03145	9.824	0.02752
															8.8	0.17798	8.935	0.03178	9.892	0.02772
															8.853	0.1775	8.988	0.03149	9.96	0.02796
															8.903	0.17747	9.045	0.03195	10.024	0.028
															8.954	0.17747	9.106	0.03271	10.086	0.02818
															9.011	0.17776	9.169	0.0325	10.143	0.02813
															9.07	0.1795	9.228	0.03241	10.198	0.02838
															9.129	0.18066	9.285	0.0325	10.26	0.0286
															9.188	0.18066	9.342	0.03283	10.327	0.0288
															9.242	0.18088	9.399	0.03296	10.395	0.02887
															9.293	0.18004	9.452	0.03292	10.461	0.02889
															9.346	0.17972	9.504	0.0333	10.522	0.02903
															9.402	0.17961	9.554	0.03346	10.58	0.02912
															9.463	0.18098	9.608	0.03351	10.637	0.02923
															9.524	0.18323	9.666	0.0343	10.698	0.02936
															9.58	0.18327	9.728	0.03409	10.764	0.02953
															9.632	0.18204	9.79	0.03422	10.835	0.02959
															9.683	0.18059	9.849	0.03405	10.901	0.02977
															9.734	0.17979	9.907	0.03418	10.962	0.02978
															9.789	0.17946	9.965	0.03477	11.02	0.03001
															9.849	0.18	10.02	0.03435	11.076	0.03003
															9.909	0.18175	10.072	0.03468	11.135	0.03027
															9.967	0.18261	10.125	0.03489	11.201	0.0305
															10.021	0.18229	10.177	0.03527	11.269	0.03062
															10.072	0.18189	10.231	0.03535	11.334	0.0308
															10.122	0.1808	10.287	0.03527	11.397	0.03081
															10.174	0.18051	10.346	0.0359	11.457	0.03118
															10.233	0.18098	10.408	0.03603	11.514	0.03128
															10.294	0.18287	10.471	0.03603	11.572	0.03144
															10.355	0.18482	10.531	0.03624	11.635	0.03152
															10.412	0.18515	10.587	0.03594	11.702	0.03163
															10.464	0.18461	10.641	0.03611	11.769	0.03176
															10.515	0.18377	10.694	0.03632	11.834	0.03184
															10.567	0.18269	10.749	0.03679	11.893	0.03194
															10.625	0.1828	10.804	0.03704	11.952	0.03206
															10.685	0.18348	10.857	0.03679	12.01	0.03213
															10.743	0.18428	10.909	0.03674	12.071	0.03222
															10.799	0.18446	10.965	0.03742	12.138	0.03246
															10.852	0.18432	11.028	0.03775	12.206	0.03248
															10.903	0.18425	11.092	0.0383	12.27	0.03267
															10.955	0.18363	11.152	0.0375	12.332	0.0326
															11.012	0.18385	11.208	0.03758	12.391	0.03285
															11.073	0.18522	11.263	0.03796	12.448	0.03301
															11.132	0.18624	11.317	0.03809	12.509	0.03325
															11.189	0.18707	11.37	0.03859	12.576	0.03342
															11.242	0.18657	11.422	0.03826	12.644	0.03347
															11.293	0.18555	11.474	0.03864	12.709	0.03369
															11.346	0.18482	11.528	0.03897	12.77	0.03369
															11.402	0.18493	11.584	0.03914	12.828	0.03389
															11.463	0.18642	11.643	0.03943	12.886	0.03401
															11.523	0.18787	11.705	0.03905	12.947	0.03414
															11.579	0.18849	11.766	0.03952	13.013	0.03425
															11.632	0.18772	11.825	0.03939	13.082	0.03433
															11.684	0.1866	11.885	0.03964	13.147	0.03445
															11.734	0.18595	11.941	0.04019	13.208	0.03453
															11.788	0.18544	11.995	0.0396	13.267	0.03457
															11.847	0.18631	12.048	0.0399	13.325	0.03468
															11.906	0.18772	12.102	0.04036	13.383	0.03488
															11.966	0.18881	12.155	0.04049	13.448	0.0349
															12.024	0.19008	12.208	0.04053	13.515	0.0351
															12.075	0.18994	12.264	0.0404	13.58	0.03504
															12.125	0.18859	12.325	0.04124	13.645	0.03531
															12.178	0.18783	12.387	0.04124	13.706	0.0354
															12.235	0.18863	12.447	0.04099	13.763	0.03552
															12.295	0.19062	12.504	0.04111	13.821	0.03564
															12.353	0.192	12.559	0.04099	13.883	0.03577
															12.408	0.19233	12.615	0.04124	13.949	0.03601
															12.461	0.19204	12.67	0.04179	14.016	0.03608
															12.513	0.19088	12.723	0.04162	14.08	0.03625
															12.565	0.19084	12.775	0.04187	14.139	0.03633
															12.623	0.19062	12.828	0.04187	14.198	0.03642
															12.684	0.19207	12.884	0.04242	14.256	0.03655
															12.743	0.19334	12.945	0.04254	14.318	0.03678
															12.8	0.19378	13.007	0.04229	14.386	0.03695
															12.853	0.19385	13.066	0.04275	14.453	0.03706
															12.902	0.19334	13.124	0.04259	14.518	0.03699
															12.954	0.19265	13.182	0.04296	14.579	0.03714
															13.012	0.19298	13.238	0.04301	14.637	0.03729
															13.072	0.19428	13.292	0.04292	14.693	0.03735
															13.132	0.19559	13.345	0.04343	14.755	0.03761
															13.189	0.19621	13.398	0.04301	14.823	0.03764
															13.242	0.19591	13.452	0.04376	14.891	0.03786
															13.292	0.19432	13.508	0.04402	14.956	0.03781
															13.344	0.19349	13.566	0.0436	15.017	0.03788
															13.401	0.19356	13.626	0.04402	15.074	0.03798
															13.462	0.19454	13.69	0.04418	15.132	0.03805
															13.523	0.19682	13.749	0.04465	15.193	0.03823
															13.579	0.19769	13.805	0.04423	15.259	0.03827
															13.632	0.19711	13.859	0.04389	15.329	0.0384
															13.684	0.19639	13.913	0.04431	15.395	0.03845
															13.735	0.19584	13.968	0.04477	15.456	0.03854
															13.79	0.19566	14.023	0.04503	15.514	0.03867
															13.85	0.19631	14.075	0.04473	15.571	0.03885
															13.909	0.19787	14.126	0.04469	15.629	0.03888
															13.966	0.19852	14.181	0.04532	15.694	0.03911
															14.02	0.19863	14.241	0.04561	15.761	0.03919
															14.072	0.19816	14.302	0.04591	15.826	0.03942
															14.122	0.19758	14.361	0.04549	15.889	0.0395
															14.175	0.19671	14.419	0.04557	15.949	0.03964
															14.233	0.19707	14.477	0.04587	16.007	0.03985
															14.294	0.19809	14.536	0.04612	16.066	0.03988
															14.355	0.19994	14.593	0.0465	16.129	0.04007
															14.411	0.20041	14.646	0.04633	16.196	0.04008
															14.464	0.19965	14.696	0.04599	16.265	0.04018
															14.515	0.19831	14.749	0.04683	16.33	0.04026
															14.567	0.19751	14.805	0.047	16.39	0.0403
															14.624	0.19766	14.863	0.04679	16.448	0.04038
															14.684	0.19903	14.921	0.04692	16.505	0.04049
															14.743	0.19987	14.981	0.0473	16.567	0.04067
															14.8	0.20034	15.041	0.04755	16.634	0.04083
															14.853	0.20019	15.1	0.04717	16.702	0.04086
															14.903	0.19961	15.157	0.04776	16.766	0.04091
															14.955	0.19878	15.212	0.04772	16.826	0.04105
															15.012	0.19892	15.266	0.04725	16.884	0.04105
															15.073	0.20099	15.32	0.04797	16.941	0.04134
															15.132	0.20222	15.372	0.04784	17.003	0.04146
															15.189	0.20349	15.424	0.0483	17.071	0.04166
															15.242	0.20327	15.48	0.04826	17.139	0.04173
															15.293	0.2028	15.54	0.04843	17.204	0.04183
															15.345	0.20327	15.603	0.04885	17.264	0.04194
															15.402	0.20305	15.664	0.04868	17.322	0.04196
															15.463	0.2041	15.721	0.04864	17.38	0.04211
															15.522	0.20606	15.776	0.04898	17.441	0.04215
															15.578	0.20661	15.834	0.04889	17.508	0.04236
															15.631	0.20642	15.889	0.04931	17.576	0.04247
															15.684	0.2057	15.941	0.04889	17.64	0.04255
															15.736	0.20552	15.992	0.04961	17.702	0.04262
															15.79	0.20505	16.045	0.04935	17.761	0.04282
															15.848	0.20534	16.101	0.04965	17.818	0.04285
															15.907	0.20675	16.163	0.0502	17.876	0.04301
															15.965	0.2078	16.225	0.05003	17.941	0.043
															16.022	0.20842	16.285	0.05028	18.009	0.04319
															16.074	0.20845	16.342	0.05011	18.075	0.04326
															16.125	0.2078	16.401	0.05028	18.14	0.04327
															16.179	0.20722	16.455	0.05049	18.2	0.0435
															16.236	0.20777	16.508	0.05024	18.257	0.04353
															16.295	0.20882	16.559	0.05062	18.316	0.04369
															16.354	0.20943	16.612	0.05083	18.378	0.04373
															16.408	0.20951	16.666	0.05104	18.444	0.04384
															16.462	0.20892	16.721	0.05133	18.511	0.044
															16.514	0.20813	16.779	0.05095	18.575	0.04404
															16.566	0.20773	16.84	0.05133	18.634	0.04412
															16.624	0.20802	16.904	0.05196	18.693	0.04415
															16.684	0.20932	16.966	0.05129	18.75	0.04433
															16.742	0.21059	17.024	0.0515	18.812	0.04449
															16.799	0.21041	17.078	0.05141	18.88	0.04463
															16.852	0.21037	17.132	0.05154	18.949	0.04465
															16.902	0.21023	17.186	0.05091	19.013	0.04478
															16.954	0.20947	17.241	0.05448	19.074	0.04476
															17.012	0.20987	17.294	0.05272	19.131	0.04499
															17.072	0.21085	17.346	0.05116	19.187	0.04498
															17.132	0.21222	17.401	0.05179	19.249	0.04522
															17.188	0.21255	17.463	0.05305	19.317	0.04531
															17.241	0.21215	17.527	0.05415	19.385	0.04539
															17.292	0.21139	17.587	0.05259	19.45	0.04557
															17.344	0.21067	17.643	0.05251	19.511	0.04555
															17.401	0.21088	17.698	0.05247	19.568	0.04568
															17.462	0.21157	17.753	0.05436	19.626	0.04569
															17.524	0.21345	17.807	0.05348	19.687	0.04594
															17.579	0.21447	17.86	0.05339	19.754	0.04609
															17.631	0.21404	17.912	0.05339	19.824	0.04613
															17.683	0.21335	17.964	0.05356	19.89	0.04609
															17.735	0.2128	18.018	0.05427	19.951	0.04617
															17.79	0.21244	18.075	0.0539	20.009	0.0463
															17.85	0.21349	18.137	0.05482	20.066	0.04644
															17.909	0.21494	18.199	0.0541	20.124	0.04652
															17.966	0.21581	18.259	0.05448	20.189	0.04658
															18.02	0.21519	18.319	0.05436	20.256	0.04671
															18.072	0.21425	18.377	0.05419	20.321	0.04676
															18.124	0.2136	18.431	0.05486	20.385	0.04697
															18.176	0.21371	18.484	0.05474	20.444	0.04701
															18.233	0.21396	18.538	0.05524	20.502	0.04717
															18.294	0.2149	18.591	0.05457	20.56	0.04723
															18.354	0.2157	18.644	0.05482	20.623	0.04737
															18.41	0.21668	18.699	0.05579	20.689	0.04759
															18.462	0.21625	18.759	0.05554	20.757	0.04759
															18.513	0.21545	18.821	0.05587	20.823	0.0477
															18.566	0.21418	18.882	0.05554	20.884	0.04773
															18.624	0.214	18.939	0.0552	20.942	0.04791
															18.685	0.2157	18.995	0.05583	21	0.04792
															18.744	0.21744	19.051	0.05587	21.061	0.04805
															18.8	0.21788	19.106	0.05612	21.128	0.04809
															18.853	0.21748	19.16	0.05617	21.195	0.0482
															18.903	0.21643	19.212	0.05591	21.259	0.04814
															18.955	0.21625	19.265	0.05646	21.32	0.04829
															19.013	0.21657	19.319	0.05642	21.378	0.04834
															19.074	0.2178	19.378	0.05713	21.436	0.04844
															19.133	0.21871	19.441	0.05709	21.498	0.04862
															19.19	0.21867	19.501	0.05633	21.565	0.04873
															19.242	0.21838	19.559	0.05684	21.633	0.04891
															19.292	0.21719	19.618	0.05705	21.698	0.04886
															19.344	0.21632	19.674	0.05734	21.76	0.04899
															19.401	0.2161	19.728	0.05717	21.817	0.049
															19.463	0.21704	19.781	0.05671	21.875	0.04921
															19.523	0.21922	19.834	0.05772	21.936	0.04944
															19.578	0.21972	19.887	0.05785	22.003	0.04952
															19.632	0.21915	19.942	0.05747	22.071	0.04959
															19.684	0.21853	19.999	0.05844	22.135	0.04965
															19.735	0.21802	20.06	0.05789	22.196	0.04972
															19.789	0.21806	20.123	0.05831	22.255	0.04984
															19.848	0.21882	20.183	0.05835	22.312	0.04995
															19.907	0.22012	20.239	0.05818	22.371	0.04996
															19.965	0.22085	20.294	0.05848	22.436	0.05007
															20.022	0.22092	20.348	0.05806	22.503	0.05009
															20.075	0.2211	20.403	0.05894	22.569	0.05028
															20.125	0.22002	20.459	0.0589	22.634	0.05029
															20.178	0.21896	20.513	0.05886	22.694	0.05045
															20.235	0.21951	20.565	0.05852	22.75	0.05048
															20.294	0.22016	20.619	0.05869	22.809	0.05051
															20.354	0.22125	20.678	0.05957	22.872	0.05071
															20.41	0.22168	20.74	0.05919	22.938	0.05073
															20.463	0.22154	20.801	0.05957	23.005	0.05093
															20.514	0.22125	20.858	0.05974	23.069	0.05087
															20.566	0.22049	20.915	0.05911	23.129	0.0511
															20.623	0.22114	20.971	0.05949	23.187	0.05119
															20.684	0.22223	21.027	0.06008	23.245	0.05127
															20.742	0.22335	21.081	0.06012	23.307	0.0514
															20.799	0.224	21.134	0.05986	23.375	0.05154
															20.852	0.22368	21.186	0.05957	23.443	0.05152
															20.902	0.22324	21.241	0.06062	23.507	0.05162
															20.954	0.22197	21.298	0.06066	23.569	0.05167
															21.011	0.2219	21.357	0.06054	23.626	0.05173
															21.072	0.22335	21.417	0.06071	23.682	0.05183
															21.132	0.22411	21.475	0.06075	23.743	0.05191
															21.189	0.22505	21.534	0.06075	23.812	0.05214
															21.241	0.22476	21.592	0.06096	23.88	0.05216
															21.292	0.22378	21.648	0.06092	23.945	0.05225
															21.344	0.22335	21.702	0.06125	24.006	0.0522
															21.401	0.22302	21.757	0.06087	24.063	0.05227
															21.462	0.22393	21.809	0.06138	24.121	0.05245
															21.524	0.22549	21.861	0.06125	24.182	0.05249
															21.58	0.22596	21.915	0.06146	24.248	0.05266
															21.632	0.2256	21.974	0.06193	24.317	0.05264
															21.684	0.22447	22.036	0.06197	24.383	0.05279
															21.735	0.22404	22.099	0.0623	24.444	0.05285
															21.79	0.22418	22.155	0.0618	24.503	0.05303
															21.85	0.22523	22.211	0.06176	24.56	0.05314
															21.909	0.22723	22.268	0.06239	24.618	0.05322
															21.966	0.22755	22.325	0.06235	24.683	0.05323
															22.02	0.22777	22.378	0.06247	24.751	0.05346
															22.072	0.22701	22.43	0.06255	24.817	0.05355
															22.122	0.2257	22.481	0.06247	24.88	0.05361
															22.175	0.22552	22.536	0.06285	24.94	0.05364
															22.234	0.22578	22.595	0.06289	24.996	0.05361
															22.294	0.22668	22.657	0.06315	25.055	0.05382
															22.354	0.2277	22.718	0.06319	25.117	0.05381
															22.411	0.22806	22.776	0.06335	25.184	0.05399
															22.464	0.22766	22.835	0.06335	25.252	0.05391
															22.515	0.22719	22.892	0.06315	25.318	0.05398
															22.567	0.22683	22.946	0.06378	25.378	0.05404
															22.624	0.22701	22.997	0.06356	25.436	0.05409
															22.685	0.2285	23.05	0.06352	25.493	0.05427
															22.744	0.2294	23.104	0.06386	25.554	0.05438
															22.8	0.23005	23.159	0.06403	25.622	0.05452
															22.852	0.22944	23.216	0.06449	25.69	0.05466
															22.903	0.2286	23.276	0.06415	25.755	0.05471
															22.954	0.2277	23.339	0.06478	25.816	0.05478
															23.012	0.22788	23.402	0.06466	25.873	0.05484
															23.072	0.22918	23.461	0.06432	25.93	0.05486
															23.132	0.22991	23.515	0.06428	25.992	0.05514
															23.189	0.23045	23.569	0.06457	26.06	0.05519
															23.242	0.22984	23.622	0.06487	26.128	0.05526
															23.292	0.22918	23.675	0.06478	26.194	0.05521
															23.344	0.22835	23.73	0.06504	26.254	0.05521
															23.402	0.22781	23.783	0.06508	26.311	0.05548
															23.463	0.22918	23.836	0.06491	26.369	0.05551
															23.523	0.23016	23.895	0.0655	26.429	0.05572
															23.579	0.231	23.959	0.06584	26.496	0.05564
															23.632	0.23013	24.02	0.06562	26.564	0.05584
															23.684	0.22933	24.077	0.0655	26.629	0.05593
															23.734	0.22882	24.134	0.0652	26.691	0.05599
															23.788	0.22846	24.19	0.06567	26.75	0.05612
															23.848	0.22962	24.245	0.06588	26.808	0.05616
															23.907	0.23092	24.297	0.06605	26.866	0.05617
															23.965	0.23179	24.35	0.066	26.93	0.05633
															24.022	0.23219	24.402	0.06584	26.998	0.0564
															24.074	0.23176	24.455	0.06647	27.064	0.05649
															24.125	0.23111	24.512	0.06638	27.129	0.0565
															24.178	0.23027	24.57	0.06672	27.189	0.05648
															24.236	0.23096	24.632	0.06689	27.246	0.0567
															24.295	0.23197	24.693	0.0663	27.303	0.05666
															24.353	0.2327	24.754	0.0668	27.366	0.05685
															24.409	0.23342	24.813	0.06726	27.432	0.05686
															24.462	0.23295	24.868	0.0668	27.499	0.05694
															24.514	0.23263	24.921	0.06663	27.564	0.05711
															24.566	0.23219	24.974	0.06668	27.623	0.05711
															24.623	0.23212	25.028	0.06764	27.681	0.05724
															24.684	0.2335	25.081	0.06752	27.739	0.05724
															24.743	0.23418	25.135	0.06747	27.801	0.05743
															24.799	0.23433	25.193	0.06756	27.869	0.05753
															24.853	0.23437	25.255	0.06773	27.938	0.05756
															24.903	0.23382	25.317	0.06794	28.002	0.05764
															24.954	0.23303	25.375	0.0679	28.063	0.05769
															25.012	0.23303	25.431	0.06752	28.12	0.05771
															25.072	0.23484	25.486	0.06827	28.176	0.05788
															25.132	0.23625	25.543	0.06773	28.238	0.05807
															25.189	0.23603	25.596	0.06815	28.306	0.05817
															25.241	0.23495	25.649	0.06853	28.374	0.05816
															25.292	0.23371	25.701	0.06832	28.439	0.05812
															25.344	0.23324	25.755	0.06853	28.5	0.05832
															25.4	0.23353	25.813	0.06882	28.557	0.05829
															25.462	0.23444	25.875	0.06928	28.615	0.05851
															25.524	0.23589	25.936	0.06895	28.676	0.05853
															25.58	0.23625	25.994	0.0684	28.742	0.05865
															25.633	0.23603	26.052	0.06924	28.811	0.05871
															25.684	0.23538	26.11	0.06911	28.877	0.05871
															25.734	0.23505	26.165	0.06895	28.939	0.05877
															25.789	0.23509	26.219	0.06949	28.998	0.05882
															25.849	0.2361	26.272	0.06911	29.055	0.05889
															25.908	0.23741	26.325	0.0697	29.113	0.05898
															25.965	0.23788	26.379	0.06937	29.178	0.05912
															26.02	0.23752	26.434	0.06987	29.246	0.05924
															26.072	0.23701	26.494	0.07029	29.31	0.05931
															26.122	0.23629	26.557	0.06979	29.373	0.05926
															26.176	0.23618	26.619	0.0705	29.433	0.05949
															26.234	0.23672	26.675	0.06966	29.491	0.05955
															26.294	0.23759	26.73	0.06983	29.55	0.05964
															26.354	0.23828	26.784	0.07063	29.612	0.05967
															26.41	0.2389	26.838	0.07	29.678	0.05977
															26.463	0.23857	26.894	0.07059	29.746	0.05995
															26.515	0.2377	26.95	0.07054	29.812	0.05992
															26.567	0.2373	27.002	0.0705	29.873	0.06008
															26.624	0.23737	27.055	0.07059	29.93	0.06004
															26.685	0.23839	27.112	0.07029	29.987	0.06014
															26.744	0.23937	27.173	0.07143	30.049	0.06021
															26.8	0.2393	27.233	0.07113	30.116	0.0603
															26.853	0.23893	27.291	0.07063	30.184	0.06038
															26.903	0.23828	27.348	0.07117	30.249	0.06037
															26.955	0.23745	27.405	0.07101	30.31	0.06035
															27.013	0.23781	27.464	0.07134	30.368	0.06046
															27.073	0.23908	27.52	0.07151	30.425	0.06059
															27.133	0.24009	27.571	0.07122	30.487	0.0607
															27.19	0.2402	27.621	0.07155	30.555	0.06083
															27.242	0.23948	27.675	0.07155	30.622	0.06077
															27.292	0.23843	27.732	0.07235	30.687	0.06095
															27.345	0.23795	27.791	0.07223	30.747	0.06087
															27.401	0.23843	27.85	0.0721	30.805	0.06102
															27.462	0.23969	27.91	0.0721	30.863	0.06102
															27.522	0.24089	27.969	0.0721	30.924	0.06116
															27.578	0.2418	28.029	0.07277	30.991	0.0613
															27.631	0.24125	28.086	0.07239	31.06	0.0613
															27.684	0.24064	28.14	0.07206	31.124	0.06143
															27.735	0.2402	28.194	0.07273	31.186	0.06141
															27.789	0.23962	28.246	0.07256	31.244	0.06151
															27.848	0.24056	28.297	0.07269	31.302	0.06157
															27.906	0.24129	28.35	0.0729	31.36	0.06167
															27.964	0.2418	28.408	0.07298	31.426	0.06173
															28.021	0.24187	28.471	0.07353	31.493	0.0618
															28.074	0.24132	28.534	0.0729	31.559	0.0618
															28.125	0.2406	28.592	0.07311	31.623	0.06195
															28.179	0.24024	28.648	0.07315	31.683	0.06199
															28.237	0.24111	28.704	0.07336	31.74	0.06208
															28.296	0.24241	28.761	0.07374	31.799	0.06216
															28.354	0.24296	28.815	0.07345	31.861	0.06217
															28.409	0.24321	28.866	0.07345	31.927	0.0623
															28.462	0.24241	28.917	0.07357	31.994	0.06224
															28.514	0.24198	28.97	0.07386	32.058	0.06241
															28.566	0.24172	29.029	0.07454	32.118	0.06242
															28.623	0.24194	29.092	0.07416	32.177	0.06253
															28.684	0.24328	29.153	0.07424	32.234	0.0626
															28.742	0.24448	29.213	0.07416	32.296	0.06269
															28.799	0.24459	29.271	0.07412	32.364	0.0629
															28.852	0.24426	29.328	0.0747	32.432	0.06292
															28.903	0.24314	29.382	0.07424	32.497	0.06296
															28.954	0.24263	29.434	0.07437	32.558	0.06298
															29.012	0.24259	29.487	0.07466	32.616	0.06309
															29.072	0.24397	29.541	0.0747	32.672	0.06314
															29.132	0.24535	29.595	0.07492	32.733	0.06333
															29.188	0.24564	29.651	0.07492	32.801	0.06336
															29.241	0.24538	29.71	0.07517	32.868	0.06352
															29.292	0.24412	29.772	0.07542	32.934	0.06345
															29.344	0.24339	29.835	0.07521	32.995	0.06352
															29.4	0.24372	29.895	0.07525	33.052	0.06355
															29.462	0.24451	29.95	0.07504	33.111	0.06361
															29.524	0.24625	30.003	0.07517	33.171	0.06376
															29.58	0.24662	30.057	0.07555	33.237	0.0638
															29.633	0.24607	30.111	0.07559	33.307	0.06401
															29.684	0.24553	30.166	0.0758	33.373	0.06402
															29.735	0.24459	30.219	0.07576	33.434	0.06408
															29.79	0.24455	30.272	0.07576	33.492	0.06409
															29.85	0.24527	30.328	0.07601	33.549	0.06421
															29.908	0.24658	30.392	0.07622	33.608	0.06434
															29.965	0.24705	30.454	0.07655	33.673	0.06435
															30.02	0.24658	30.513	0.07592	33.74	0.06442
															30.072	0.24622	30.57	0.0763	33.805	0.06443
															30.122	0.24535	30.626	0.07626	33.868	0.0645
															30.176	0.24469	30.682	0.07609	33.928	0.06453
															30.234	0.24546	30.735	0.0766	33.986	0.06463
															30.294	0.2464	30.788	0.07647	34.044	0.06463
															30.354	0.24778	30.839	0.07668	34.107	0.06479
															30.411	0.24835	30.893	0.0766	34.173	0.06475
															30.464	0.24767	30.948	0.07685	34.241	0.06484
															30.514	0.2469	31.006	0.07689	34.307	0.06484
															30.566	0.24611	31.066	0.0771	34.368	0.0649
															30.623	0.24622	31.126	0.07731	34.426	0.06498
															30.684	0.24745	31.186	0.07706	34.483	0.06499
															30.743	0.2485	31.247	0.07727	34.544	0.06526
															30.8	0.2493	31.304	0.07723	34.612	0.06534
															30.853	0.24857	31.357	0.07702	34.68	0.06545
															30.903	0.24785	31.412	0.07735	34.743	0.06542
															30.955	0.24705	31.465	0.07756	34.804	0.06553
															31.013	0.24698	31.517	0.07744	34.862	0.06561
															31.074	0.24839	31.572	0.07765	34.919	0.06569
															31.133	0.24926	31.628	0.07769	34.981	0.06581
															31.19	0.24999	31.688	0.0782	35.049	0.06589
															31.242	0.24991	31.75	0.07807	35.116	0.06586
															31.293	0.24879	31.809	0.07807	35.182	0.06589
															31.345	0.24839	31.865	0.07799	35.243	0.06598
															31.401	0.24817	31.921	0.07782	35.301	0.066
															31.462	0.24904	31.976	0.07832	35.359	0.06609
															31.522	0.25013	32.031	0.07849	35.42	0.06604
															31.578	0.25028	32.085	0.07799	35.486	0.0662
															31.632	0.25009	32.137	0.07845	35.554	0.06624
															31.684	0.24904	32.19	0.0782	35.618	0.06625
															31.735	0.2485	32.247	0.07891	35.68	0.06628
															31.789	0.24803	32.308	0.07874	35.739	0.06634
															31.848	0.2485	32.371	0.07916	35.796	0.06654
															31.908	0.24973	32.43	0.0787	35.854	0.06656
															31.966	0.25035	32.488	0.07845	35.92	0.06665
															32.022	0.25086	32.548	0.0792	35.987	0.06666
															32.074	0.25049	32.604	0.07895	36.053	0.06674
															32.126	0.24944	32.656	0.0787	36.117	0.0668
															32.179	0.24919	32.708	0.07904	36.178	0.0669
															32.236	0.24933	32.761	0.07904	36.234	0.06689
															32.296	0.25053	32.814	0.07958	36.293	0.06699
															32.354	0.25162	32.87	0.07941	36.356	0.06702
															32.409	0.25194	32.928	0.07933	36.422	0.06713
															32.462	0.2518	32.99	0.08	36.489	0.06726
															32.514	0.251	33.052	0.07962	36.553	0.06723
															32.566	0.25049	33.111	0.07971	36.613	0.0673
															32.624	0.25086	33.166	0.07946	36.672	0.06721
															32.684	0.25158	33.221	0.07962	36.729	0.06746
															32.743	0.2531	33.275	0.08021	36.79	0.06758
															32.8	0.25339	33.33	0.07984	36.858	0.06768
															32.853	0.25325	33.385	0.08009	36.926	0.06768
															32.903	0.25281	33.437	0.08013	36.99	0.06769
															32.955	0.25176	33.49	0.08	37.051	0.06777
															33.013	0.25183	33.546	0.08055	37.108	0.06778
															33.073	0.25288	33.608	0.08042	37.165	0.06778
															33.133	0.25386	33.67	0.08084	37.227	0.06792
															33.189	0.25441	33.728	0.08042	37.296	0.06797
															33.241	0.25379	33.785	0.08017	37.364	0.06805
															33.292	0.25299	33.843	0.08114	37.43	0.06806
															33.344	0.25234	33.899	0.08072	37.49	0.068
															33.4	0.2522	33.955	0.08097	37.547	0.06811
															33.462	0.25278	34.008	0.0808	37.604	0.06809
															33.523	0.25386	34.059	0.08084	37.666	0.06828
															33.58	0.25444	34.113	0.08139	37.731	0.06841
															33.633	0.25405	34.168	0.08114	37.8	0.06842
															33.684	0.25336	34.227	0.08147	37.867	0.06849
															33.735	0.25281	34.286	0.08181	37.928	0.0684
															33.79	0.25245	34.346	0.08135	37.987	0.0687
															33.85	0.25317	34.406	0.08173	38.044	0.06872
															33.91	0.25455	34.464	0.08126	38.102	0.06884
															33.967	0.25546	34.519	0.08168	38.167	0.06886
															34.022	0.25582	34.572	0.08177	38.234	0.06898
															34.073	0.25539	34.625	0.08164	38.299	0.06901
															34.123	0.25477	34.68	0.08231	38.363	0.06907
															34.176	0.2543	34.734	0.08173	38.423	0.0691
															34.234	0.25477	34.786	0.08185	38.48	0.0692
															34.294	0.25568	34.843	0.0821	38.539	0.06919
															34.354	0.25658	34.904	0.08244	38.602	0.0693
															34.41	0.25709	34.967	0.08274	38.668	0.06935
															34.463	0.25654	35.028	0.08219	38.735	0.06934
															34.514	0.25607	35.083	0.08215	38.8	0.06943
															34.567	0.25542	35.139	0.08269	38.861	0.06936
															34.624	0.25517	35.196	0.08236	38.92	0.06955
															34.685	0.25607	35.252	0.08274	38.977	0.06959
															34.744	0.25705	35.304	0.08223	39.038	0.06972
															34.8	0.25742	35.355	0.08282	39.106	0.06981
															34.854	0.25749	35.407	0.08282	39.173	0.06979
															34.904	0.2568	35.464	0.08303	39.238	0.0699
															34.956	0.25618	35.525	0.08362	39.299	0.06992
															35.014	0.25654	35.588	0.08332	39.357	0.07002
															35.074	0.25742	35.648	0.0832	39.414	0.0701
															35.133	0.2581	35.706	0.0832	39.476	0.07023
															35.19	0.2585	35.764	0.08337	39.543	0.07025
															35.243	0.25836	35.819	0.08337	39.611	0.07033
															35.294	0.25752	35.872	0.08324	39.676	0.07028
															35.346	0.2568	35.924	0.08358	39.738	0.07033
															35.402	0.25683	35.977	0.08366	39.795	0.07027
															35.463	0.25738	36.031	0.08358	39.853	0.07034
															35.522	0.25828	36.086	0.08387	39.914	0.07046
															35.579	0.25897	36.144	0.08416	39.98	0.07044
															35.632	0.25894	36.206	0.08421	40.047	0.07056
															35.684	0.2585	36.27	0.08416	40.112	0.07043
															35.735	0.25785	36.331	0.08412	40.173	0.07064
															35.79	0.25756	36.387	0.08416	40.233	0.07064
															35.849	0.25803	36.441	0.084	40.29	0.07079
															35.908	0.25944	36.494	0.08416	40.349	0.07084
															35.966	0.26013	36.547	0.08459	40.414	0.0709
															36.021	0.26042	36.603	0.08429	40.481	0.07101
															36.073	0.26035	36.656	0.08467	40.547	0.07106
															36.124	0.25966	36.708	0.08421	40.612	0.07111
															36.178	0.25934	36.764	0.0848	40.672	0.07124
															36.235	0.25955	36.825	0.08509	40.729	0.07125
															36.295	0.26024	36.888	0.08488	40.787	0.0713
															36.354	0.261	36.948	0.08526	40.85	0.07146
															36.408	0.26126	37.005	0.08437	40.916	0.07147
															36.462	0.26108	37.062	0.08509	40.983	0.07155
															36.513	0.26086	37.117	0.0853	41.047	0.0714
															36.566	0.26039	37.172	0.08496	41.107	0.07153
															36.624	0.26075	37.224	0.08534	41.165	0.07158
															36.686	0.2614	37.275	0.08488	41.223	0.07156
															36.744	0.26231	37.329	0.08555	41.284	0.07172
															36.801	0.2622	37.384	0.08576	41.353	0.07172
															36.854	0.26202	37.441	0.08551	41.422	0.07192
															36.904	0.26122	37.501	0.08606	41.486	0.0718
															36.955	0.26064	37.561	0.08564	41.547	0.07187
															37.013	0.26075	37.621	0.08597	41.604	0.07188
															37.073	0.26173	37.681	0.08593	41.661	0.07191
															37.133	0.26234	37.739	0.08572	41.723	0.07202
															37.189	0.26278	37.793	0.08606	41.79	0.0721
															37.241	0.26227	37.846	0.08568	41.857	0.07218
															37.292	0.26191	37.901	0.0861	41.923	0.07226
															37.344	0.26129	37.954	0.08639	41.983	0.07222
															37.4	0.26104	38.007	0.08597	42.041	0.07226
															37.462	0.26158	38.063	0.08673	42.099	0.07238
															37.523	0.2626	38.123	0.08648	42.16	0.0724
															37.58	0.26336	38.185	0.08669	42.225	0.07253
															37.633	0.26307	38.245	0.08685	42.294	0.07245
															37.685	0.26238	38.302	0.08656	42.361	0.07263
															37.735	0.26209	38.358	0.08656	42.422	0.0726
															37.79	0.26184	38.414	0.08652	42.481	0.07275
															37.849	0.26252	38.47	0.08707	42.538	0.07286
															37.908	0.26368	38.523	0.08681	42.596	0.07292
															37.966	0.26437	38.574	0.0866	42.662	0.07304
															38.02	0.26455	38.627	0.08707	42.729	0.07302
															38.072	0.26401	38.682	0.08719	42.794	0.07311
															38.123	0.2634	38.742	0.08753	42.857	0.07309
															38.177	0.2631	38.805	0.0874	42.917	0.07312
															38.234	0.26329	38.865	0.08728	42.974	0.07314
															38.295	0.26423	38.923	0.08749	43.033	0.07326
															38.356	0.26499	38.983	0.08728	43.096	0.07333
															38.412	0.26532	39.04	0.08765	43.163	0.07342
															38.464	0.26488	39.092	0.08757	43.231	0.07334
															38.515	0.26441	39.144	0.08732	43.296	0.07341
															38.567	0.26445	39.197	0.08786	43.356	0.07346
															38.624	0.26412	39.25	0.0877	43.413	0.0734
															38.685	0.26495	39.305	0.08799	43.471	0.07351
															38.743	0.26561	39.362	0.0882	43.533	0.07354
															38.8	0.26539	39.424	0.08791	43.6	0.07378
															38.853	0.26535	39.487	0.08858	43.667	0.07372
															38.904	0.26466	39.546	0.08833	43.732	0.07379
															38.956	0.26401	39.603	0.08803	43.793	0.07384
															39.014	0.26419	39.657	0.0882	43.851	0.07386
															39.074	0.26539	39.711	0.0882	43.907	0.07397
															39.134	0.26666	39.766	0.08866	43.97	0.07405
															39.19	0.26677	39.821	0.08845	44.038	0.07416
															39.243	0.26662	39.874	0.08883	44.107	0.07412
															39.293	0.26611	39.926	0.08854	44.171	0.07412
															39.345	0.26579	39.981	0.08862	44.231	0.0741
															39.402	0.266	40.041	0.08921	44.289	0.07426
															39.462	0.26658	40.103	0.08929	44.347	0.07429
															39.522	0.26767	40.162	0.08921	44.408	0.07445
															39.578	0.26792	40.219	0.08862	44.474	0.07442
															39.632	0.26738	40.277	0.08896	44.542	0.07457
															39.684	0.26731	40.335	0.08938	44.607	0.07453
															39.735	0.26662	40.392	0.08917	44.668	0.07452
															39.79	0.26615	40.445	0.08887	44.727	0.07467
															39.849	0.26662	40.495	0.08934	44.785	0.07466
															39.908	0.26745	40.548	0.08904	44.844	0.07479
															39.966	0.26818	40.603	0.09005	44.909	0.07474
															40.022	0.26825	40.661	0.0895	44.976	0.07489
															40.074	0.26814	40.72	0.0898	45.042	0.07493
															40.125	0.26749	40.781	0.09005	45.106	0.0749
															40.179	0.26713	40.84	0.08984	45.167	0.07496
															40.236	0.26749	40.899	0.08988	45.223	0.07498
															40.296	0.26789	40.955	0.0898	45.281	0.07509
															40.354	0.26836	41.009	0.09009	45.344	0.07516
															40.41	0.26858	41.063	0.09001	45.41	0.07515
															40.462	0.26825	41.118	0.09005	45.477	0.07518
															40.513	0.26792	41.172	0.09009	45.541	0.07528
															40.565	0.26731	41.224	0.09022	45.601	0.07524
															40.622	0.26738	41.278	0.09001	45.659	0.07534
															40.684	0.26832	41.338	0.09089	45.717	0.07529
															40.744	0.26879	41.402	0.09072	45.779	0.07549
															40.8	0.26894	41.464	0.09098	45.847	0.07546
															40.854	0.26876	41.521	0.09005	45.916	0.07549
															40.904	0.2684	41.575	0.09043	45.98	0.07548
															40.956	0.26789	41.632	0.09106	46.041	0.0754
															41.013	0.26807	41.687	0.09098	46.098	0.07554
															41.073	0.26948	41.741	0.09085	46.155	0.07553
															41.132	0.26995	41.792	0.0906	46.217	0.07573
															41.189	0.27039	41.844	0.09076	46.284	0.07577
															41.241	0.27079	41.899	0.09144	46.351	0.07581
															41.292	0.27035	41.959	0.09106	46.417	0.07585
															41.344	0.26999	42.022	0.09186	46.478	0.07593
															41.4	0.27014	42.083	0.09135	46.536	0.07598
															41.462	0.27097	42.14	0.09123	46.594	0.07611
															41.522	0.27206	42.198	0.09169	46.654	0.07612
															41.58	0.27195	42.254	0.09148	46.72	0.07626
															41.634	0.27162	42.308	0.09156	46.789	0.0763
															41.685	0.27064	42.36	0.0914	46.855	0.07626
															41.735	0.27006	42.414	0.09173	46.917	0.07634
															41.79	0.26985	42.467	0.09211	46.976	0.0763
															41.849	0.27028	42.523	0.09169	47.033	0.07643
															41.908	0.27144	42.58	0.09207	47.091	0.07635
															41.966	0.27173	42.641	0.09203	47.156	0.07643
															42.021	0.27195	42.704	0.0922	47.224	0.07646
															42.073	0.27191	42.766	0.09245	47.289	0.07644
															42.124	0.2713	42.823	0.09182	47.352	0.07654
															42.177	0.27126	42.877	0.09198	47.411	0.07655
															42.234	0.27173	42.931	0.09224	47.468	0.07668
															42.294	0.27231	42.985	0.09236	47.527	0.07673
															42.355	0.27296	43.039	0.09249	47.59	0.07681
															42.411	0.27285	43.092	0.09257	47.656	0.07688
															42.464	0.2722	43.145	0.09245	47.724	0.07696
															42.515	0.27155	43.199	0.09253	47.789	0.07692
															42.567	0.27086	43.259	0.09283	47.85	0.07709
															42.624	0.27108	43.321	0.09333	47.908	0.07707
															42.685	0.27195	43.382	0.0927	47.965	0.07723
															42.744	0.27293	43.439	0.09253	48.027	0.07725
															42.8	0.27307	43.496	0.09291	48.094	0.07733
															42.853	0.27271	43.552	0.09308	48.162	0.0774
															42.903	0.27256	43.608	0.0932	48.227	0.07731
															42.956	0.2718	43.661	0.09266	48.288	0.0774
															43.014	0.27213	43.712	0.09333	48.346	0.07732
															43.074	0.27322	43.765	0.0935	48.402	0.07748
															43.134	0.27405	43.82	0.09312	48.465	0.07759
															43.191	0.27441	43.877	0.09367	48.533	0.07762
															43.243	0.27398	43.937	0.09367	48.6	0.07763
															43.293	0.27332	43.997	0.09388	48.665	0.07767
															43.345	0.27296	44.056	0.09329	48.726	0.07764
															43.401	0.27307	44.116	0.09375	48.784	0.07771
															43.462	0.27387	44.174	0.09417	48.842	0.07769
															43.522	0.27445	44.228	0.09354	48.903	0.07774
															43.578	0.27452	44.281	0.09375	48.969	0.07784
															43.632	0.27409	44.335	0.09396	49.036	0.07785
															43.684	0.27394	44.389	0.0943	49.101	0.07798
															43.734	0.27358	44.443	0.09413	49.162	0.07794
															43.789	0.27296	44.497	0.09409	49.222	0.07809
															43.849	0.27354	44.556	0.09438	49.279	0.07803
															43.908	0.2743	44.618	0.09459	49.337	0.07808
															43.966	0.27467	44.68	0.09455	49.403	0.07822
															44.022	0.27485	44.738	0.09438	49.471	0.07824
															44.074	0.27437	44.794	0.09413	49.537	0.07834
															44.125	0.27405	44.85	0.09455	49.601	0.07824
															44.179	0.27376	44.905	0.09446	49.661	0.07842
															44.236	0.27405	44.959	0.0948	49.718	0.07844
															44.296	0.27488	45.011	0.09472	49.776	0.07848
															44.354	0.27543	45.063	0.09442	49.838	0.07853
															44.409	0.27543	45.117	0.09489	49.904	0.07861
															44.462	0.27514	45.176	0.09522	49.972	0.07857
															44.513	0.27456	45.239	0.09539	50.036	0.07863
															44.564	0.27449	45.3	0.09514	50.096	0.07854
															44.622	0.27441	45.359	0.09472	50.154	0.07865
															44.684	0.27525	45.418	0.09547	50.211	0.07871
															44.744	0.27619	45.476	0.09543	50.273	0.07876
															44.8	0.27641	45.53	0.09497	50.341	0.07891
															44.854	0.27633	45.581	0.09501	50.409	0.07886
															44.904	0.27604	45.632	0.09531	50.474	0.07893
															44.956	0.27582	45.686	0.09573	50.535	0.07883
															45.013	0.27593	45.741	0.09535	50.592	0.07896
															45.073	0.2763	45.797	0.09564	50.649	0.07909
															45.132	0.27717	45.858	0.09581	50.711	0.07913
															45.189	0.27746	45.921	0.09594	50.778	0.07923
															45.241	0.2772	45.982	0.09627	50.846	0.07922
															45.293	0.27651	46.038	0.09585	50.912	0.07931
															45.345	0.27579	46.094	0.09594	50.973	0.07932
															45.401	0.27597	46.148	0.09581	51.03	0.07936
															45.462	0.27651	46.203	0.0959	51.088	0.07939
															45.522	0.2776	46.258	0.09619	51.148	0.07948
															45.579	0.27789	46.312	0.0961	51.214	0.07947
															45.633	0.27764	46.363	0.09602	51.284	0.07955
															45.686	0.27727	46.416	0.09631	51.349	0.07953
															45.736	0.27659	46.475	0.09631	51.41	0.0796
															45.79	0.27612	46.537	0.09686	51.47	0.07952
															45.849	0.27659	46.597	0.09678	51.527	0.07956
															45.909	0.27731	46.655	0.09661	51.586	0.0797
															45.966	0.27771	46.714	0.09669	51.651	0.07971
															46.022	0.27767	46.771	0.0964	51.718	0.07982
															46.074	0.27764	46.828	0.09678	51.783	0.07973
															46.124	0.27717	46.881	0.09665	51.846	0.07987
															46.178	0.27713	46.933	0.09657	51.906	0.0799
															46.235	0.27793	46.984	0.0972	51.963	0.07994
															46.294	0.27854	47.039	0.09715	52.021	0.07998
															46.354	0.27894	47.095	0.09732	52.085	0.08004
															46.41	0.27909	47.154	0.0969	52.151	0.08009
															46.462	0.27883	47.214	0.09724	52.219	0.08016
															46.513	0.27796	47.273	0.09762	52.284	0.08013
															46.565	0.27757	47.332	0.09741	52.345	0.08015
															46.622	0.27778	47.39	0.09724	52.403	0.08015
															46.684	0.27829	47.445	0.0972	52.46	0.08018
															46.743	0.27894	47.498	0.09728	52.521	0.08036
															46.8	0.27912	47.554	0.09787	52.588	0.08038
															46.854	0.27905	47.608	0.09758	52.656	0.08039
															46.905	0.2788	47.661	0.09762	52.721	0.08028
															46.957	0.27825	47.714	0.09762	52.782	0.08039
															47.015	0.27858	47.772	0.09783	52.84	0.08051
															47.076	0.27949	47.835	0.09854	52.897	0.08048
															47.135	0.27981	47.897	0.09787	52.959	0.08062
															47.191	0.27992	47.955	0.09795	53.027	0.08061
															47.243	0.27941	48.011	0.09787	53.094	0.0808
															47.294	0.27869	48.068	0.09783	53.159	0.08067
															47.345	0.27807	48.124	0.09837	53.22	0.08067
															47.401	0.27818	48.178	0.09791	53.278	0.08072
															47.462	0.27916	48.23	0.09837	53.337	0.08077
															47.522	0.27996	48.28	0.09825	53.397	0.08076
															47.578	0.28025	48.335	0.09842	53.463	0.0808
															47.632	0.27999	48.393	0.09888	53.531	0.08079
															47.684	0.27952	48.455	0.09837	53.595	0.08086
															47.735	0.2793	48.517	0.09913	53.657	0.08088
															47.789	0.27919	48.576	0.0985	53.716	0.08097
															47.849	0.27967	48.634	0.09875	53.773	0.08105
															47.908	0.2805	48.69	0.09905	53.832	0.08098
															47.966	0.28064	48.745	0.09859	53.898	0.08111
															48.022	0.28083	48.797	0.0988	53.965	0.08108
															48.074	0.28043	48.85	0.09884	54.031	0.08124
															48.125	0.27988	48.903	0.09867	54.095	0.08125
															48.178	0.27974	48.957	0.09934	54.155	0.08129
															48.235	0.28025	49.014	0.09892	54.212	0.08136
															48.294	0.28115	49.074	0.09947	54.27	0.08136
															48.354	0.28199	49.137	0.09951	54.333	0.08153
															48.41	0.2822	49.201	0.09955	54.399	0.08149
															48.462	0.28188	49.259	0.09947	54.466	0.08159
															48.514	0.28097	49.314	0.09884	54.53	0.08166
															48.566	0.28061	49.368	0.09943	54.591	0.08162
															48.624	0.28068	49.421	0.09976	54.649	0.08157
															48.686	0.28155	49.475	0.09913	54.706	0.08167
															48.744	0.28209	49.528	0.09997	54.768	0.08173
															48.8	0.2817	49.581	0.09951	54.836	0.08193
															48.853	0.28166	49.634	0.09993	54.903	0.08192
															48.904	0.28144	49.692	0.09997	54.968	0.08191
															48.955	0.28112	49.754	0.10014	55.03	0.08189
															49.013	0.28166	49.815	0.10022	55.088	0.08183
															49.073	0.28231	49.874	0.09947	55.144	0.08203
															49.133	0.28315	49.931	0.10001	55.205	0.08204
															49.19	0.28315	49.988	0.10022	55.273	0.08222
															49.242	0.28275	50.044	0.09968	55.341	0.08214
															49.293	0.28209	50.097	0.1001	55.406	0.08216
															49.345	0.28123	50.149	0.09989	55.467	0.08225
															49.401	0.28115	50.201	0.10035	55.524	0.08228
															49.462	0.2817	50.255	0.10069	55.582	0.08235
															49.522	0.28253	50.312	0.10014	55.643	0.08236
															49.579	0.28289	50.371	0.10065	55.709	0.08242
															49.633	0.28275	50.432	0.10073	55.777	0.08248
															49.685	0.28257	50.493	0.10085	55.843	0.08244
															49.735	0.2822	50.553	0.10081	55.905	0.08238
															49.789	0.28202	50.611	0.1006	55.965	0.0825
															49.849	0.28365	50.665	0.10085	56.022	0.08247
															49.908	0.28481	50.717	0.10043	56.08	0.08265
															49.966	0.28517	50.77	0.10077	56.145	0.08251
															50.021	0.28485	50.825	0.10123	56.212	0.08258
															50.073	0.28467	50.878	0.10069	56.277	0.08259
															50.124	0.2846	50.932	0.10123	56.341	0.08256
															50.178	0.28412	50.99	0.10111	56.4	0.08272
															50.236	0.28416	51.052	0.1014	56.457	0.08271
															50.295	0.2847	51.114	0.10144	56.516	0.08287
															50.355	0.28546	51.174	0.10119	56.579	0.08288
															50.411	0.28561	51.23	0.10136	56.646	0.083
															50.464	0.28499	51.286	0.10111	56.713	0.08309
															50.515	0.28467	51.341	0.10132	56.778	0.08301
															50.567	0.28405	51.395	0.10186	56.839	0.083
															50.625	0.28405	51.448	0.10123	56.897	0.08305
															50.685	0.28507	51.499	0.10153	56.955	0.08313
															50.744	0.28576	51.554	0.10128	57.016	0.08323
															50.8	0.28572	51.612	0.10207	57.083	0.08323
															50.852	0.28539	51.674	0.1025	57.151	0.0832
															50.903	0.28496	51.735	0.10165	57.215	0.08327
															50.956	0.2846	51.794	0.10174	57.276	0.08316
															51.014	0.28467	51.852	0.10174	57.333	0.0833
															51.074	0.28536	51.91	0.10216	57.391	0.08322
															51.134	0.28576	51.965	0.10207	57.453	0.08344
															51.191	0.28605	52.017	0.10174	57.521	0.08343
															51.243	0.28597	52.068	0.10207	57.59	0.0834
															51.294	0.28517	52.123	0.1025	57.655	0.08349
															51.345	0.2846	52.177	0.10216	57.715	0.08352
															51.401	0.2846	52.234	0.10258	57.773	0.08359
															51.461	0.28507	52.293	0.10224	57.831	0.08352
															51.521	0.28641	52.355	0.10287	57.891	0.08362
															51.578	0.28673	52.417	0.10241	57.957	0.08369
															51.632	0.28662	52.475	0.10224	58.025	0.0837
															51.684	0.28626	52.53	0.10279	58.089	0.08369
															51.734	0.28561	52.584	0.10241	58.151	0.08372
															51.789	0.28568	52.638	0.10254	58.21	0.08369
															51.849	0.28634	52.693	0.1027	58.267	0.08385
															51.908	0.28717	52.747	0.10304	58.326	0.08383
															51.967	0.28731	52.799	0.10279	58.392	0.08394
															52.023	0.28695	52.852	0.10283	58.46	0.08403
															52.075	0.28673	52.909	0.10296	58.526	0.08398
															52.126	0.28597	52.971	0.10325	58.59	0.08419
															52.179	0.28597	53.032	0.10329	58.65	0.08414
															52.236	0.28597	53.09	0.10312	58.706	0.08422
															52.295	0.28626	53.148	0.10287	58.765	0.08419
															52.354	0.28695	53.206	0.10321	58.827	0.0843
															52.41	0.28728	53.263	0.10338	58.894	0.08447
															52.462	0.28691	53.319	0.10338	58.96	0.08445
															52.513	0.28655	53.37	0.10304	59.024	0.08441
															52.565	0.28612	53.421	0.10329	59.084	0.0843
															52.622	0.28648	53.475	0.1035	59.143	0.08445
															52.684	0.28739	53.532	0.10355	59.2	0.08451
															52.744	0.28836	53.59	0.10384	59.261	0.08457
															52.8	0.28836	53.65	0.1038	59.329	0.08453
															52.854	0.28786	53.71	0.10363	59.398	0.0846
															52.904	0.2876	53.769	0.10367	59.463	0.08455
															52.956	0.28706	53.827	0.10388	59.524	0.08469
															53.014	0.28721	53.882	0.1038	59.582	0.08456
															53.073	0.28786	53.934	0.10363	59.639	0.08465
															53.132	0.28804	53.988	0.10376	59.7	0.08466
															53.189	0.2884	54.043	0.1043	59.767	0.08473
															53.242	0.28826	54.095	0.10388	59.834	0.0849
															53.293	0.28764	54.149	0.10401	59.9	0.08481
															53.345	0.28728	54.206	0.10439	59.961	0.08485
															53.401	0.28746	54.268	0.1046	60.019	0.08478
															53.461	0.28815	54.332	0.10422	60.076	0.08494
															53.521	0.28876	54.392	0.10413	60.137	0.08505
															53.578	0.28927	54.447	0.1043	60.203	0.08497
															53.633	0.28938	54.503	0.10413	60.272	0.08492
															53.685	0.28869	54.56	0.10451	60.338	0.08498
															53.735	0.28851	54.614	0.10472	60.4	0.08509
															53.789	0.28826	54.667	0.10435	60.459	0.08506
															53.849	0.28866	54.717	0.10455	60.516	0.08502
															53.908	0.28938	54.771	0.10455	60.574	0.0851
															53.965	0.28945	54.828	0.10485	60.639	0.08529
															54.021	0.28952	54.89	0.1051	60.706	0.0852
															54.073	0.2892	54.952	0.10493	60.771	0.08527
															54.124	0.2888	55.012	0.10489	60.834	0.08527
															54.178	0.28858	55.07	0.10468	60.894	0.0854
															54.236	0.28855	55.126	0.10493	60.952	0.08536
															54.295	0.28945	55.181	0.10502	61.011	0.08539
															54.355	0.29007	55.234	0.10485	61.074	0.08562
															54.411	0.2905	55.286	0.10523	61.14	0.08561
															54.463	0.29007	55.34	0.10523	61.208	0.08564
															54.514	0.28931	55.394	0.10523	61.272	0.08548
															54.566	0.28923	55.45	0.10577	61.333	0.08558
															54.623	0.28931	55.508	0.10523	61.391	0.0856
															54.684	0.29025	55.57	0.10569	61.449	0.08565
															54.743	0.2909	55.634	0.10577	61.51	0.08569
															54.8	0.29083	55.693	0.1054	61.578	0.08584
															54.853	0.29072	55.749	0.1054	61.646	0.08575
															54.904	0.28996	55.802	0.10497	61.71	0.08582
															54.956	0.28942	55.855	0.10586	61.771	0.08579
															55.014	0.28942	55.909	0.10573	61.828	0.08588
															55.074	0.29021	55.963	0.10548	61.885	0.08587
															55.133	0.29097	56.017	0.10607	61.948	0.08587
															55.19	0.29116	56.07	0.10556	62.017	0.08607
															55.244	0.29116	56.126	0.10611	62.084	0.08607
															55.294	0.29058	56.188	0.10607	62.149	0.08606
															55.346	0.29014	56.251	0.10603	62.21	0.08598
															55.402	0.29014	56.311	0.10636	62.268	0.08603
															55.462	0.29087	56.368	0.10552	62.325	0.08619
															55.521	0.29155	56.424	0.10607	62.385	0.08618
															55.578	0.29166	56.479	0.10624	62.451	0.08622
															55.632	0.29134	56.533	0.10603	62.519	0.08619
															55.684	0.29105	56.586	0.1064	62.584	0.08628
															55.735	0.29047	56.639	0.10607	62.645	0.08633
															55.79	0.29018	56.692	0.10666	62.705	0.08639
															55.849	0.29094	56.747	0.10653	62.762	0.08641
															55.909	0.29163	56.805	0.10624	62.821	0.08647
															55.967	0.29206	56.866	0.10708	62.886	0.08643
															56.023	0.29199	56.927	0.10653	62.954	0.08659
															56.075	0.29144	56.988	0.10657	63.02	0.08653
															56.125	0.29097	57.047	0.10674	63.084	0.08658
															56.178	0.29021	57.103	0.1064	63.143	0.08657
															56.234	0.29058	57.156	0.10678	63.2	0.08657
															56.294	0.29137	57.208	0.10628	63.259	0.08676
															56.353	0.29203	57.262	0.10704	63.321	0.0867
															56.409	0.2921	57.315	0.10712	63.387	0.0868
															56.462	0.29181	57.37	0.10661	63.454	0.08671
															56.513	0.29177	57.426	0.10716	63.519	0.08673
															56.564	0.2913	57.487	0.10741	63.579	0.08674
															56.622	0.29141	57.549	0.10725	63.637	0.08678
															56.684	0.29232	57.61	0.1072	63.694	0.08681
															56.743	0.29289	57.667	0.1067	63.756	0.08685
															56.8	0.29329	57.722	0.10729	63.824	0.08691
															56.854	0.29293	57.777	0.10725	63.893	0.087
															56.905	0.2925	57.831	0.10733	63.958	0.08696
															56.957	0.29224	57.884	0.1075	64.02	0.08696
															57.014	0.29206	57.935	0.10704	64.077	0.08694
															57.074	0.29282	57.988	0.10758	64.133	0.08694
															57.133	0.29318	58.044	0.10754	64.195	0.08714
															57.19	0.29337	58.106	0.10775	64.262	0.08713
															57.242	0.29297	58.169	0.108	64.329	0.0872
															57.293	0.29239	58.229	0.10737	64.395	0.08712
															57.345	0.29224	58.287	0.10762	64.456	0.08715
															57.401	0.29235	58.346	0.10779	64.513	0.08731
															57.462	0.29289	58.401	0.10779	64.571	0.0872
															57.522	0.29362	58.454	0.108	64.632	0.08737
															57.579	0.29384	58.506	0.10741	64.697	0.08732
															57.633	0.29351	58.559	0.10783	64.765	0.08743
															57.685	0.293	58.612	0.108	64.831	0.08736
															57.735	0.29297	58.668	0.10792	64.893	0.08734
															57.79	0.29275	58.728	0.10855	64.953	0.08743
															57.849	0.29322	58.791	0.10825	65.01	0.08748
															57.908	0.29409	58.852	0.10821	65.068	0.08751
															57.965	0.2946	58.91	0.10796	65.133	0.08758
															58.02	0.29442	58.965	0.108	65.2	0.08758
															58.073	0.29373	59.02	0.10809	65.265	0.08764
															58.124	0.29318	59.074	0.10804	65.329	0.08765
															58.178	0.29355	59.128	0.10838	65.389	0.08762
															58.236	0.29369	59.183	0.10863	65.447	0.08773
															58.295	0.29427	59.236	0.10817	65.506	0.08769
															58.355	0.29474	59.288	0.10842	65.569	0.08784
															58.41	0.29481	59.344	0.10821	65.635	0.08776
															58.463	0.29474	59.405	0.10901	65.702	0.08794
															58.514	0.29427	59.467	0.10905	65.767	0.08789
															58.567	0.29413	59.526	0.10846	65.828	0.08789
															58.624	0.29416	59.584	0.10855	65.886	0.08797
															58.686	0.29496	59.641	0.10863	65.943	0.08797
															58.745	0.29561	59.698	0.10901	66.005	0.08801
															58.8	0.29507	59.754	0.10884	66.073	0.08805
															58.853	0.29453	59.806	0.10838	66.141	0.0881
															58.903	0.29398	59.858	0.10893	66.204	0.08817
															58.955	0.2934	59.912	0.10876	66.266	0.08812
															59.014	0.29376	59.967	0.1093	66.323	0.08812
															59.074	0.29438	60.025	0.10922	66.38	0.08821
															59.134	0.29481	60.084	0.10914	66.442	0.08829
															59.19	0.29489	60.144	0.1093	66.51	0.08832
															59.243	0.29445	60.203	0.10914	66.578	0.08827
															59.294	0.29431	60.262	0.10935	66.643	0.08817
															59.346	0.29387	60.317	0.10939	66.704	0.08833
															59.401	0.29398	60.37	0.10889	66.762	0.0882
															59.462	0.29467	60.424	0.10943	66.819	0.0883
															59.521	0.29547	60.479	0.10947	66.88	0.08814
															59.578	0.29565	60.534	0.10951	66.945	0.08836
															59.631	0.29532	60.586	0.1096	67.013	0.08832
															59.684	0.29496	60.642	0.10964	67.078	0.08837
															59.734	0.29478	60.703	0.11027	67.139	0.0884
															59.789	0.29489	60.766	0.10998	67.199	0.08843
															59.848	0.29587	60.826	0.10989	67.257	0.08842
															59.908	0.29616	60.883	0.10968	67.315	0.08851
															59.967	0.29616	60.939	0.10968	67.38	0.08865
															60.023	0.29626	60.995	0.1101	67.448	0.08873
															60.075	0.29594	61.05	0.10985	67.514	0.08874
															60.125	0.29543	61.104	0.10998	67.578	0.08867
															60.178	0.2951	61.155	0.11006	67.639	0.08882
															60.236	0.29554	61.207	0.10989	67.695	0.08877
															60.295	0.2963	61.263	0.11036	67.753	0.08891
															60.354	0.29641	61.323	0.11057	67.816	0.08891
															60.41	0.2967	61.386	0.11044	67.882	0.08896
															60.462	0.29612	61.446	0.11027	67.949	0.08905
															60.513	0.29576	61.504	0.11006	68.013	0.08885
															60.565	0.29565	61.561	0.11052	68.073	0.08895
															60.622	0.29579	61.616	0.11031	68.131	0.08882
															60.684	0.29688	61.67	0.11019	68.189	0.08904
															60.744	0.29761	61.723	0.11044	68.251	0.08906
															60.801	0.29742	61.776	0.1109	68.319	0.08909
															60.854	0.29721	61.831	0.11069	68.388	0.08919
															60.904	0.29641	61.886	0.11078	68.453	0.08911
															60.956	0.29608	61.945	0.11095	68.514	0.08907
															61.013	0.29608	62.006	0.11132	68.571	0.08913
															61.073	0.2967	62.07	0.11099	68.627	0.08929
															61.132	0.29742	62.13	0.11115	68.688	0.08938
															61.189	0.29728	62.186	0.11057	68.755	0.08943
															61.242	0.29714	62.24	0.11065	68.822	0.08934
															61.293	0.29666	62.293	0.11099	68.889	0.08949
															61.345	0.29648	62.346	0.11124	68.951	0.08938
															61.401	0.29674	62.401	0.11128	69.008	0.08952
															61.462	0.29724	62.453	0.11095	69.066	0.08939
															61.522	0.29822	62.505	0.11115	69.126	0.08947
															61.579	0.2983	62.56	0.11132	69.192	0.08952
															61.632	0.298	62.621	0.11162	69.261	0.08952
															61.684	0.29782	62.685	0.11166	69.326	0.08957
															61.734	0.29753	62.745	0.11141	69.388	0.08945
															61.789	0.29742	62.801	0.11136	69.448	0.08953
															61.848	0.29782	62.859	0.11158	69.505	0.08958
															61.907	0.29837	62.915	0.11153	69.563	0.08972
															61.965	0.29866	62.97	0.11179	69.627	0.08976
															62.02	0.29837	63.023	0.11132	69.694	0.08972
															62.073	0.29837	63.075	0.11158	69.76	0.08968
															62.124	0.29797	63.128	0.11187	69.824	0.08983
															62.178	0.29775	63.183	0.112	69.884	0.08987
															62.236	0.29793	63.24	0.11212	69.941	0.08992
															62.296	0.29851	63.3	0.11183	70	0.08994
															62.357	0.2992	63.36	0.11216	70.063	0.08994
															62.412	0.29927	63.419	0.11208	70.129	0.09007
															62.464	0.29862	63.48	0.11187	70.197	0.09
															62.515	0.29826	63.537	0.11204	70.262	0.09006
															62.567	0.29793	63.592	0.11158	70.322	0.08995
															62.625	0.29822	63.645	0.11242	70.38	0.09002
															62.686	0.29913	63.699	0.11221	70.438	0.09005
															62.745	0.29967	63.752	0.11204	70.499	0.09014
															62.8	0.29967	63.805	0.11246	70.566	0.09025
															62.853	0.29927	63.861	0.11216	70.633	0.09015
															62.902	0.29887	63.92	0.11296	70.698	0.09018
															62.954	0.29837	63.983	0.11267	70.759	0.0902
															63.012	0.29833	64.045	0.11221	70.817	0.09026
															63.073	0.2992	64.102	0.11246	70.874	0.0902
															63.134	0.29963	64.157	0.11246	70.937	0.09029
															63.191	0.29989	64.214	0.11275	71.004	0.09028
															63.243	0.29963	64.268	0.1125	71.072	0.09042
															63.294	0.29909	64.322	0.11258	71.137	0.09027
															63.345	0.29869	64.373	0.11288	71.199	0.09038
															63.401	0.2988	64.426	0.11275	71.256	0.09032
															63.46	0.2996	64.481	0.11305	71.313	0.0904
															63.52	0.30025	64.541	0.11317	71.373	0.09045
															63.577	0.30054	64.603	0.11321	71.44	0.09043
															63.632	0.30043	64.663	0.11317	71.507	0.09055
															63.684	0.30003	64.721	0.11292	71.573	0.09053
															63.735	0.29974	64.78	0.11313	71.634	0.09058
															63.789	0.29935	64.837	0.113	71.693	0.09056
															63.849	0.29982	64.892	0.11313	71.751	0.09066
															63.908	0.30058	64.944	0.11321	71.809	0.09072
															63.967	0.30079	64.997	0.11284	71.875	0.09068
															64.022	0.30065	65.05	0.11334	71.942	0.09077
															64.074	0.30022	65.105	0.11347	72.009	0.09075
															64.125	0.29949	65.161	0.11326	72.073	0.09074
															64.178	0.29938	65.222	0.11389	72.133	0.09074
															64.235	0.29978	65.285	0.11368	72.19	0.09077
															64.295	0.30072	65.345	0.11351	72.248	0.09077
															64.354	0.30148	65.401	0.11334	72.31	0.09093
															64.41	0.30141	65.456	0.11338	72.376	0.09087
															64.462	0.30112	65.51	0.1138	72.443	0.09095
															64.513	0.30047	65.565	0.11359	72.508	0.09089
															64.565	0.30043	65.619	0.11368	72.568	0.09097
															64.623	0.30069	65.673	0.1138	72.626	0.0909
															64.684	0.30163	65.725	0.11376	72.683	0.09092
															64.743	0.30235	65.779	0.1141	72.745	0.09109
															64.8	0.3021	65.839	0.11376	72.813	0.09111
															64.854	0.30203	65.901	0.11439	72.882	0.09115
															64.904	0.30156	65.961	0.11443	72.946	0.09099
															64.956	0.30101	66.019	0.11359	73.008	0.09109
															65.013	0.30145	66.077	0.11427	73.065	0.09113
															65.073	0.30206	66.134	0.1141	73.123	0.09118
															65.133	0.30253	66.19	0.11414	73.184	0.09121
															65.19	0.30279	66.243	0.11414	73.251	0.09126
															65.243	0.30235	66.295	0.11397	73.318	0.09128
															65.294	0.30188	66.347	0.1146	73.384	0.09138
															65.346	0.30148	66.403	0.11427	73.444	0.09144
															65.401	0.30167	66.459	0.11439	73.502	0.09145
															65.461	0.3025	66.518	0.11485	73.56	0.09149
															65.521	0.30301	66.578	0.11448	73.621	0.09151
															65.578	0.30315	66.638	0.11477	73.686	0.09162
															65.632	0.30279	66.697	0.11431	73.755	0.09159
															65.684	0.30272	66.755	0.11481	73.82	0.0916
															65.734	0.30239	66.809	0.11481	73.882	0.0915
															65.789	0.30232	66.861	0.11443	73.942	0.09151
															65.849	0.30312	66.915	0.11494	73.999	0.09161
															65.908	0.30366	66.97	0.11485	74.057	0.09164
															65.966	0.30391	67.023	0.11485	74.122	0.09166
															66.021	0.30348	67.077	0.11494	74.189	0.09159
															66.073	0.30312	67.136	0.11498	74.254	0.09171
															66.124	0.30264	67.199	0.11523	74.318	0.09174
															66.178	0.30228	67.261	0.11511	74.378	0.09178
															66.236	0.30297	67.319	0.11511	74.435	0.09176
															66.296	0.3038	67.375	0.11523	74.494	0.09186
															66.355	0.30431	67.431	0.11498	74.558	0.09187
															66.411	0.3046	67.487	0.11544	74.624	0.09199
															66.464	0.30395	67.54	0.11494	74.69	0.09199
															66.514	0.30351	67.592	0.11523	74.756	0.09195
															66.566	0.30326	67.643	0.11519	74.817	0.09193
															66.624	0.30362	67.698	0.11536	74.875	0.09192
															66.685	0.3046	67.757	0.11591	74.933	0.09209
															66.744	0.30507	67.82	0.11565	74.994	0.0921
															66.8	0.30504	67.882	0.11582	75.061	0.09215
															66.852	0.30474	67.94	0.11544	75.129	0.09207
															66.903	0.30395	67.997	0.11502	75.193	0.09205
															66.955	0.30373	68.053	0.11591	75.254	0.0921
															67.013	0.30395	68.107	0.11536	75.312	0.09212
															67.074	0.30489	68.16	0.11582	75.369	0.09207
															67.133	0.30514	68.213	0.11586	75.431	0.09217
															67.19	0.30493	68.266	0.11565	75.499	0.09223
															67.244	0.30504	68.321	0.11607	75.566	0.09224
															67.295	0.30442	68.378	0.11595	75.631	0.09225
															67.346	0.30377	68.439	0.11628	75.693	0.09222
															67.402	0.30384	68.501	0.11645	75.751	0.09222
															67.462	0.3042	68.563	0.11595	75.808	0.0921
															67.522	0.30543	68.621	0.1162	75.868	0.09225
															67.578	0.30551	68.675	0.11578	75.934	0.09229
															67.631	0.30536	68.729	0.11616	76.002	0.09231
															67.684	0.30518	68.783	0.1162	76.067	0.09226
															67.734	0.30478	68.837	0.11603	76.128	0.09223
															67.789	0.30478	68.891	0.11658	76.188	0.09247
															67.849	0.30536	68.943	0.11637	76.245	0.09243
															67.909	0.30627	68.996	0.11637	76.304	0.09249
															67.967	0.30652	69.055	0.11675	76.369	0.09245
															68.022	0.30605	69.119	0.11687	76.437	0.09249
															68.074	0.3059	69.18	0.11675	76.503	0.09254
															68.125	0.30511	69.237	0.11616	76.567	0.09258
															68.178	0.30489	69.294	0.1167	76.627	0.09258
															68.235	0.30507	69.35	0.11687	76.684	0.09264
															68.294	0.30565	69.406	0.11645	76.742	0.0926
															68.354	0.30656	69.459	0.11683	76.804	0.09272
															68.41	0.30703	69.512	0.11675	76.871	0.09276
															68.462	0.3067	69.565	0.11683	76.938	0.09275
															68.513	0.30616	69.619	0.11687	77.003	0.09271
															68.565	0.30551	69.676	0.11683	77.062	0.09257
															68.622	0.30587	69.735	0.11734	77.121	0.09278
															68.684	0.30667	69.795	0.11712	77.178	0.09277
															68.744	0.30754	69.855	0.11712	77.24	0.0929
															68.801	0.30768	69.915	0.11708	77.308	0.09285
															68.854	0.30735	69.973	0.11708	77.377	0.09289
															68.905	0.30692	70.028	0.11729	77.441	0.09299
															68.956	0.30638	70.081	0.11675	77.503	0.09294
															69.014	0.30659	70.135	0.11734	77.56	0.09294
															69.073	0.30703	70.188	0.11746	77.617	0.0929
															69.132	0.3071	70.24	0.11708	77.679	0.09297
															69.189	0.30746	70.295	0.11742	77.745	0.09303
															69.242	0.30717	70.354	0.1175	77.812	0.09306
															69.293	0.30692	70.417	0.11771	77.878	0.09306
															69.345	0.30667	70.479	0.11763	77.939	0.09304
															69.401	0.30674	70.537	0.11725	77.997	0.09297
															69.462	0.30706	70.594	0.11784	78.054	0.09309
															69.522	0.30794	70.649	0.11738	78.115	0.09316
															69.578	0.30833	70.705	0.11784	78.181	0.09321
															69.632	0.3083	70.758	0.11775	78.249	0.0932
															69.684	0.30782	70.81	0.1175	78.315	0.09312
															69.735	0.30754	70.861	0.11771	78.377	0.09335
															69.789	0.30746	70.916	0.11759	78.437	0.0933
															69.849	0.30768	70.975	0.11818	78.494	0.09344
															69.908	0.30837	71.037	0.11834	78.552	0.09336
															69.965	0.30859	71.098	0.11775	78.617	0.09347
															70.02	0.30855	71.156	0.11847	78.684	0.09349
															70.072	0.30822	71.215	0.11746	78.749	0.0935
															70.124	0.30794	71.273	0.11809	78.813	0.09346
															70.178	0.3079	71.328	0.11826	78.873	0.09346
															70.236	0.30812	71.38	0.11792	78.931	0.09343
															70.295	0.30866	71.432	0.11834	78.99	0.0935
															70.355	0.30917	71.486	0.11796	79.054	0.09364
															70.411	0.30935	71.541	0.1183	79.12	0.09362
															70.464	0.30913	71.597	0.11847	79.187	0.09361
															70.515	0.30855	71.657	0.11818	79.25	0.09348
															70.567	0.30822	71.719	0.11872	79.309	0.09364
															70.624	0.30848	71.78	0.11839	79.367	0.09363
															70.686	0.3092	71.837	0.11855	79.425	0.09366
															70.745	0.30982	71.892	0.11855	79.488	0.09368
															70.8	0.30971	71.947	0.11834	79.556	0.09372
															70.853	0.30964	72.001	0.11876	79.625	0.09387
															70.903	0.3092	72.055	0.11843	79.689	0.09375
															70.955	0.30851	72.11	0.11889	79.749	0.0938
															71.013	0.30859	72.161	0.11872	79.806	0.0937
															71.074	0.30902	72.215	0.11847	79.863	0.09374
															71.134	0.30953	72.273	0.11897	79.925	0.09379
															71.19	0.30946	72.335	0.11923	79.994	0.09385
															71.243	0.30949	72.396	0.11914	80.062	0.09386
															71.294	0.30931	72.454	0.11902	80.127	0.09382
															71.346	0.30899	72.512	0.11864	80.188	0.09377
															71.402	0.30909	72.569	0.1191	80.246	0.09386
															71.462	0.30957	72.626	0.11885	80.303	0.09393
															71.521	0.30996	72.68	0.1191	80.363	0.09394
															71.577	0.31	72.732	0.11906	80.428	0.09406
															71.631	0.30971	72.783	0.11868	80.496	0.09397
															71.684	0.30996	72.837	0.11927	80.561	0.09413
															71.734	0.30957	72.894	0.11944	80.623	0.09405
															71.789	0.30924	72.952	0.11948	80.682	0.09415
															71.849	0.30993	73.012	0.11969	80.74	0.09412
															71.908	0.31051	73.072	0.11918	80.799	0.09421
															71.967	0.31076	73.131	0.11948	80.864	0.09429
															72.023	0.31058	73.19	0.11927	80.932	0.09428
															72.074	0.31029	73.244	0.11948	80.998	0.09431
															72.125	0.30982	73.297	0.11944	81.062	0.09425
															72.178	0.30957	73.352	0.11965	81.122	0.09429
															72.235	0.31018	73.406	0.11977	81.179	0.09431
															72.295	0.31069	73.459	0.11944	81.237	0.09436
															72.354	0.31094	73.513	0.11952	81.299	0.09444
															72.41	0.3112	73.57	0.12011	81.365	0.09445
															72.462	0.31087	73.633	0.1199	81.432	0.0944
															72.513	0.31083	73.696	0.12015	81.497	0.0945
															72.565	0.31036	73.755	0.11986	81.557	0.09449
															72.623	0.31051	73.811	0.11973	81.615	0.09453
															72.684	0.31131	73.866	0.11998	81.672	0.09454
															72.744	0.31185	73.923	0.11998	81.734	0.0945
															72.8	0.31188	73.977	0.12003	81.802	0.0947
															72.854	0.31159	74.029	0.11961	81.871	0.09459
															72.904	0.31131	74.08	0.12011	81.936	0.09459
															72.956	0.31112	74.134	0.12028	81.997	0.09454
															73.014	0.31127	74.191	0.12024	82.054	0.09459
															73.074	0.31178	74.254	0.12057	82.111	0.09464
															73.133	0.31228	74.315	0.12045	82.173	0.09466
															73.19	0.31246	74.375	0.12024	82.24	0.09475
															73.242	0.31207	74.433	0.12028	82.307	0.0947
															73.293	0.31159	74.49	0.12028	82.373	0.09468
															73.345	0.31163	74.545	0.12049	82.434	0.09467
															73.4	0.31163	74.597	0.12011	82.491	0.09475
															73.461	0.31217	74.649	0.12036	82.548	0.09474
															73.522	0.3129	74.703	0.1207	82.609	0.0948
															73.578	0.31323	74.757	0.1204	82.675	0.09477
															73.633	0.31308	74.813	0.12082	82.744	0.09496
															73.685	0.31279	74.872	0.12057	82.81	0.09483
															73.735	0.31246	74.934	0.12087	82.871	0.09487
															73.79	0.31225	74.997	0.12099	82.931	0.09486
															73.849	0.31261	75.056	0.1207	82.988	0.09489
															73.908	0.3133	75.112	0.12078	83.046	0.095
															73.965	0.31341	75.166	0.12057	83.111	0.09494
															74.021	0.31337	75.22	0.12112	83.178	0.09507
															74.073	0.31283	75.274	0.12095	83.243	0.09503
															74.124	0.31254	75.328	0.12082	83.307	0.09507
															74.178	0.31265	75.38	0.12125	83.367	0.09507
															74.236	0.31297	75.433	0.12095	83.424	0.09506
															74.296	0.31344	75.491	0.12116	83.483	0.09511
															74.355	0.31388	75.554	0.1215	83.547	0.09512
															74.411	0.31377	75.615	0.12112	83.614	0.09515
															74.464	0.31355	75.672	0.12125	83.682	0.09522
															74.515	0.31326	75.729	0.12082	83.747	0.09519
															74.567	0.31308	75.786	0.12154	83.806	0.09517
															74.625	0.3133	75.843	0.12158	83.864	0.09523
															74.686	0.31381	75.897	0.12095	83.922	0.09519
															74.744	0.31431	75.949	0.12103	83.985	0.09539
															74.8	0.31406	76.001	0.12125	84.052	0.09525
															74.852	0.31373	76.055	0.12196	84.119	0.09535
															74.902	0.31333	76.111	0.12133	84.182	0.09524
															74.954	0.31294	76.17	0.12166	84.243	0.09526
															75.012	0.31315	76.23	0.12209	84.3	0.09529
															75.073	0.31381	76.291	0.12141	84.356	0.09528
															75.133	0.3142	76.35	0.12175	84.418	0.09542
															75.19	0.31417	76.41	0.12175	84.487	0.0954
															75.244	0.31373	76.465	0.12154	84.556	0.09545
															75.295	0.31355	76.517	0.12162	84.622	0.09537
															75.346	0.31319	76.57	0.12162	84.683	0.09542
															75.402	0.31355	76.624	0.12213	84.74	0.09543
															75.461	0.31409	76.677	0.12162	84.796	0.09553
															75.521	0.31446	76.731	0.12171	84.857	0.09553
															75.578	0.315	76.788	0.12209	84.922	0.09566
															75.632	0.31471	76.85	0.12238	84.99	0.0956
															75.684	0.31424	76.913	0.12234	85.055	0.09569
															75.735	0.31399	76.972	0.122	85.118	0.09567
															75.789	0.31377	77.029	0.12166	85.177	0.09566
															75.849	0.31435	77.085	0.12246	85.235	0.09579
															75.909	0.31475	77.14	0.12209	85.293	0.09567
															75.967	0.315	77.194	0.12204	85.359	0.09581
															76.023	0.31511	77.247	0.12234	85.427	0.09573
															76.074	0.31471	77.298	0.12183	85.493	0.09576
															76.125	0.31435	77.352	0.12259	85.557	0.09576
															76.178	0.31417	77.41	0.12246	85.617	0.09574
															76.236	0.3146	77.471	0.12251	85.673	0.0958
															76.295	0.31525	77.533	0.12246	85.732	0.09578
															76.354	0.31525	77.592	0.12204	85.794	0.0958
															76.41	0.31558	77.648	0.12255	85.859	0.09582
															76.463	0.31522	77.706	0.12242	85.927	0.09595
															76.514	0.31489	77.763	0.12242	85.991	0.0959
															76.565	0.31478	77.817	0.12251	86.052	0.09596
															76.623	0.31493	77.869	0.12246	86.109	0.09589
															76.684	0.31576	77.922	0.12301	86.166	0.09605
															76.744	0.31605	77.976	0.12255	86.228	0.09601
															76.8	0.3158	78.032	0.12297	86.296	0.09617
															76.854	0.31602	78.091	0.12318	86.365	0.09616
															76.904	0.31554	78.152	0.1228	86.431	0.09612
															76.957	0.31551	78.214	0.12322	86.492	0.09614
															77.014	0.31576	78.272	0.12251	86.55	0.09605
															77.073	0.31631	78.328	0.12255	86.606	0.09618
															77.133	0.31681	78.383	0.12305	86.667	0.09619
															77.19	0.31678	78.437	0.12276	86.734	0.09625
															77.242	0.31678	78.492	0.12335	86.801	0.09624
															77.293	0.31605	78.546	0.12272	86.867	0.09619
															77.346	0.3158	78.599	0.12305	86.928	0.09619
															77.402	0.31594	78.652	0.1231	86.986	0.09619
															77.462	0.31663	78.708	0.12305	87.043	0.09616
															77.523	0.31746	78.77	0.12356	87.104	0.09632
															77.579	0.31754	78.832	0.1233	87.169	0.09632
															77.633	0.31689	78.89	0.12326	87.238	0.09629
															77.685	0.31667	78.947	0.12347	87.305	0.09631
															77.735	0.31631	79.005	0.12335	87.366	0.09624
															77.79	0.31627	79.061	0.12364	87.426	0.09636
															77.85	0.31681	79.116	0.1233	87.483	0.09624
															77.908	0.31732	79.168	0.12335	87.54	0.0964
															77.965	0.31765	79.22	0.12343	87.605	0.0964
															78.02	0.31754	79.274	0.12322	87.672	0.09637
															78.072	0.31718	79.33	0.12398	87.737	0.09638
															78.124	0.31681	79.388	0.12377	87.801	0.09632
															78.178	0.3166	79.447	0.12381	87.861	0.09646
															78.236	0.31721	79.507	0.12381	87.919	0.09648
															78.295	0.3175	79.566	0.12343	87.978	0.0965
															78.355	0.31786	79.625	0.12398	88.041	0.09656
															78.412	0.31805	79.681	0.12368	88.107	0.09667
															78.464	0.31768	79.734	0.12339	88.174	0.09668
															78.515	0.31743	79.788	0.1241	88.24	0.0967
															78.567	0.31718	79.843	0.12394	88.3	0.09663
															78.624	0.31743	79.896	0.12398	88.358	0.09676
															78.686	0.31834	79.949	0.12381	88.416	0.09661
															78.744	0.31841	80.005	0.12415	88.477	0.09675
															78.8	0.31859	80.066	0.12456	88.545	0.09684
															78.853	0.31801	80.129	0.12415	88.613	0.09682
															78.903	0.31783	80.19	0.1244	88.678	0.09687
															78.956	0.31761	80.246	0.12385	88.738	0.09672
															79.014	0.31783	80.301	0.12389	88.796	0.09685
															79.074	0.31891	80.358	0.12448	88.852	0.09683
															79.134	0.31917	80.413	0.12419	88.914	0.09693
															79.191	0.31931	80.466	0.12423	88.982	0.09691
															79.244	0.31899	80.517	0.12419	89.049	0.09688
															79.295	0.31841	80.57	0.12423	89.115	0.09694
															79.347	0.31826	80.626	0.1249	89.177	0.09696
															79.402	0.31823	80.686	0.12452	89.235	0.09692
															79.462	0.31873	80.749	0.12469	89.292	0.09698
															79.521	0.31913	80.809	0.12456	89.352	0.09705
															79.578	0.31928	80.867	0.12436	89.418	0.09701
															79.632	0.31931	80.925	0.12465	89.486	0.09706
															79.684	0.31888	80.981	0.12419	89.551	0.097
															79.735	0.31859	81.034	0.12473	89.613	0.09704
															79.789	0.31866	81.086	0.12469	89.672	0.09694
															79.849	0.31902	81.139	0.12469	89.729	0.0971
															79.908	0.31986	81.193	0.1249	89.787	0.09718
															79.966	0.32018	81.248	0.12478	89.852	0.0972
															80.022	0.32007	81.307	0.12516	89.919	0.09726
															80.074	0.31975	81.368	0.12507	89.985	0.09716
															80.125	0.31924	81.432	0.1252	90.05	0.09731
															80.178	0.31931	81.493	0.12507	90.11	0.0973
															80.236	0.31971	81.549	0.12436	90.168	0.09732
															80.295	0.32029	81.603	0.12495	90.226	0.09727
															80.354	0.32062	81.656	0.12507	90.288	0.09739
															80.41	0.32036	81.71	0.12516	90.354	0.09746
															80.463	0.32015	81.765	0.1252	90.421	0.09743
															80.514	0.31989	81.817	0.12507	90.486	0.09733
															80.566	0.31993	81.869	0.12541	90.547	0.09738
															80.624	0.31997	81.925	0.12524	90.604	0.09733
															80.685	0.3208	81.986	0.12545	90.661	0.09733
															80.745	0.32171	82.048	0.12566	90.723	0.09748
															80.801	0.32145	82.107	0.12524	90.791	0.09747
															80.854	0.32113	82.163	0.12532	90.859	0.09751
															80.905	0.32066	82.22	0.12532	90.925	0.09734
															80.957	0.32011	82.277	0.12524	90.986	0.09743
															81.014	0.32036	82.332	0.12566	91.044	0.09744
															81.074	0.32109	82.385	0.12532	91.1	0.09746
															81.133	0.32167	82.437	0.12545	91.161	0.09754
															81.19	0.32185	82.491	0.12562	91.229	0.09754
															81.242	0.32142	82.546	0.12562	91.296	0.09767
															81.293	0.32127	82.604	0.12579	91.361	0.09764
															81.345	0.32087	82.664	0.12595	91.422	0.09764
															81.402	0.32098	82.724	0.126	91.48	0.09764
															81.462	0.32138	82.784	0.12574	91.538	0.09772
															81.522	0.32211	82.844	0.12562	91.598	0.09776
															81.579	0.32211	82.901	0.12587	91.664	0.09779
															81.633	0.32174	82.954	0.12574	91.733	0.09778
															81.685	0.32142	83.007	0.12566	91.798	0.09783
															81.735	0.32109	83.061	0.1257	91.859	0.0977
															81.79	0.32098	83.114	0.12621	91.919	0.09778
															81.85	0.32174	83.167	0.12595	91.977	0.09789
															81.908	0.32247	83.223	0.12612	92.035	0.09783
															81.965	0.32265	83.284	0.12633	92.1	0.09788
															82.021	0.3225	83.347	0.12637	92.167	0.09775
															82.073	0.32221	83.408	0.1265	92.232	0.09793
															82.124	0.32189	83.465	0.12583	92.295	0.09793
															82.178	0.32196	83.52	0.12612	92.356	0.09799
															82.236	0.32228	83.576	0.12629	92.413	0.09794
															82.296	0.32283	83.631	0.12629	92.472	0.09795
															82.355	0.32308	83.685	0.12616	92.536	0.09805
															82.411	0.32297	83.736	0.12621	92.602	0.09807
															82.464	0.32268	83.788	0.12629	92.669	0.09804
															82.515	0.32225	83.845	0.12658	92.734	0.098
															82.567	0.32218	83.905	0.12679	92.794	0.09794
															82.624	0.32243	83.968	0.12696	92.853	0.09793
															82.686	0.3233	84.028	0.12646	92.911	0.09801
															82.745	0.32395	84.085	0.12621	92.972	0.09803
															82.801	0.32388	84.143	0.12671	93.04	0.09815
															82.853	0.32352	84.2	0.12658	93.107	0.09801
															82.904	0.32301	84.254	0.12671	93.171	0.09809
															82.955	0.32268	84.306	0.1265	93.232	0.09811
															83.013	0.32279	84.359	0.12667	93.289	0.09808
															83.074	0.3237	84.412	0.127	93.347	0.09821
															83.134	0.32439	84.467	0.12667	93.409	0.0982
															83.192	0.32442	84.525	0.12709	93.477	0.09842
															83.244	0.32432	84.586	0.12709	93.544	0.09832
															83.295	0.32344	84.648	0.127	93.609	0.09831
															83.346	0.32326	84.708	0.127	93.671	0.09823
															83.402	0.32323	84.765	0.12671	93.728	0.09828
															83.461	0.32352	84.819	0.12709	93.786	0.09833
															83.521	0.32421	84.874	0.12709	93.846	0.09842
															83.577	0.32428	84.928	0.12684	93.912	0.09842
															83.631	0.32424	84.982	0.12713	93.979	0.09841
															83.684	0.32348	85.035	0.12713	94.044	0.09831
															83.735	0.32334	85.088	0.12705	94.106	0.09836
															83.79	0.32337	85.143	0.12726	94.165	0.09851
															83.849	0.32384	85.203	0.12721	94.223	0.09847
															83.909	0.32464	85.265	0.12789	94.282	0.09854
															83.967	0.32497	85.325	0.12717	94.347	0.09841
															84.023	0.32482	85.382	0.12709	94.415	0.0986
															84.075	0.32475	85.439	0.12768	94.481	0.09856
															84.126	0.32421	85.495	0.12721	94.546	0.09855
															84.179	0.32377	85.552	0.12768	94.606	0.09855
															84.236	0.32421	85.605	0.12738	94.662	0.09846
															84.295	0.32475	85.657	0.12742	94.72	0.0986
															84.354	0.32518	85.71	0.12785	94.783	0.09861
															84.409	0.32518	85.766	0.12747	94.849	0.09869
															84.462	0.32475	85.823	0.12806	94.916	0.09871
															84.513	0.32461	85.881	0.12772	94.98	0.09868
															84.565	0.32413	85.941	0.12772	95.04	0.0987
															84.623	0.32417	86.001	0.12806	95.098	0.09877
															84.685	0.32493	86.06	0.12738	95.156	0.09881
															84.744	0.32569	86.117	0.12814	95.218	0.09888
															84.801	0.32587	86.172	0.12734	95.286	0.09881
															84.854	0.32566	86.225	0.12785	95.354	0.09885
															84.904	0.32544	86.28	0.12848	95.418	0.0989
															84.957	0.32489	86.332	0.12759	95.48	0.09881
															85.014	0.32511	86.385	0.12806	95.537	0.09883
															85.074	0.32584	86.439	0.12818	95.595	0.09867
															85.133	0.32602	86.5	0.12826	95.657	0.09896
															85.19	0.32631	86.563	0.12856	95.723	0.09887
															85.242	0.32602	86.625	0.12797	95.79	0.0989
															85.294	0.32566	86.683	0.1281	95.856	0.09882
															85.346	0.32548	86.738	0.12789	95.916	0.09883
															85.402	0.3254	86.794	0.12831	95.974	0.09893
															85.462	0.32602	86.85	0.12873	96.032	0.09894
															85.522	0.3266	86.903	0.12789	96.092	0.09901
															85.579	0.32682	86.954	0.12835	96.158	0.09902
															85.633	0.32653	87.006	0.1281	96.227	0.09897
															85.685	0.32598	87.062	0.12856	96.293	0.09897
															85.736	0.3258	87.121	0.12915	96.355	0.09904
															85.79	0.32551	87.184	0.12839	96.414	0.09901
															85.85	0.32634	87.245	0.12856	96.472	0.09907
															85.908	0.32714	87.303	0.12848	96.53	0.09901
															85.966	0.32721	87.361	0.12856	96.595	0.09917
															86.021	0.3274	87.417	0.12869	96.662	0.09918
															86.072	0.32678	87.47	0.12822	96.727	0.09916
															86.124	0.32656	87.522	0.12873	96.79	0.09909
															86.178	0.32642	87.575	0.12881	96.85	0.09901
															86.236	0.32656	87.629	0.12852	96.907	0.0992
															86.296	0.32721	87.684	0.12906	96.966	0.09912
															86.356	0.32743	87.741	0.12873	97.03	0.09924
															86.412	0.32765	87.802	0.12915	97.097	0.09919
															86.464	0.32729	87.865	0.12923	97.164	0.09919
															86.515	0.32674	87.926	0.12902	97.228	0.0992
															86.567	0.32678	87.984	0.12906	97.289	0.09921
															86.625	0.32678	88.039	0.12864	97.347	0.09925
															86.686	0.32758	88.093	0.12894	97.404	0.09923
															86.744	0.32794	88.147	0.12919	97.466	0.09925
															86.8	0.32776	88.201	0.12894	97.533	0.09935
															86.852	0.32776	88.254	0.12915	97.6	0.09946
															86.902	0.32718	88.306	0.12873	97.665	0.09934
															86.955	0.32707	88.36	0.12932	97.726	0.09945
															87.014	0.32732	88.42	0.1297	97.784	0.09934
															87.074	0.32779	88.483	0.12944	97.841	0.09949
															87.134	0.32812	88.542	0.12957	97.904	0.09947
															87.191	0.32816	88.599	0.12906	97.972	0.09954
															87.244	0.32808	88.655	0.12923	98.039	0.09949
															87.295	0.32772	88.712	0.12957	98.104	0.09943
															87.346	0.32721	88.769	0.12906	98.165	0.0995
															87.402	0.32743	88.823	0.12948	98.223	0.09948
															87.462	0.32808	88.875	0.12919	98.28	0.09958
															87.521	0.32845	88.927	0.12961	98.341	0.09958
															87.578	0.32855	88.982	0.12986	98.406	0.09959
															87.632	0.3283	89.039	0.12957	98.474	0.09962
															87.684	0.32812	89.099	0.12995	98.539	0.09963
															87.734	0.32776	89.159	0.12953	98.601	0.09957
															87.789	0.32725	89.219	0.12986	98.66	0.09963
															87.849	0.32801	89.277	0.12974	98.718	0.09958
															87.909	0.32826	89.335	0.12965	98.777	0.09967
															87.967	0.3291	89.39	0.12944	98.842	0.09973
															88.023	0.32892	89.444	0.12948	98.909	0.09972
															88.074	0.32874	89.498	0.12991	98.975	0.09978
															88.126	0.32837	89.551	0.12995	99.04	0.09969
															88.179	0.3283	89.604	0.12961	99.099	0.09986
															88.236	0.3287	89.659	0.13007	99.156	0.09976
															88.295	0.32917	89.717	0.13003	99.214	0.09984
															88.354	0.32914	89.78	0.13045	99.277	0.09993
															88.41	0.32943	89.843	0.1302	99.343	0.09995
															88.463	0.32914	89.901	0.12978	99.41	0.09998
															88.514	0.32885	89.957	0.13003	99.475	0.09992
															88.566	0.32855	90.012	0.12999	99.535	0.09998
															88.624	0.32877	90.068	0.13024	99.593	0.09995
															88.685	0.3295	90.121	0.13007	99.649	0.09993
															88.744	0.32993	90.173	0.12986	99.711	0.09999
															88.801	0.33004	90.225	0.13007	99.78	0.10008
															88.854	0.33	90.279	0.13037	99.848	0.10004
															88.904	0.32946	90.338	0.13079	99.913	0.10006
															88.956	0.32928	90.401	0.13045	99.975	0.0999
															89.013	0.32921	90.461	0.13049	100.032	0.1
															89.073	0.32979	90.52	0.13049	100.089	0.1
															89.133	0.33008	90.579	0.13028	100.151	0.10012
															89.19	0.33004	90.636	0.13045	100.218	0.10018
															89.242	0.33	90.69	0.13045	100.285	0.10013
															89.294	0.32932	90.742	0.13037	100.35	0.10016
															89.346	0.32946	90.795	0.13054	100.411	0.10004
															89.402	0.32982	90.849	0.13062	100.467	0.10014
															89.462	0.33011	90.904	0.13087	100.525	0.10014
															89.522	0.33077	90.961	0.13087	100.586	0.1002
															89.58	0.33066	91.021	0.13087	100.652	0.10022
															89.634	0.33062	91.082	0.13112	100.721	0.10025
															89.686	0.33033	91.142	0.13083	100.787	0.10024
															89.736	0.32993	91.199	0.1307	100.849	0.10022
															89.79	0.32971	91.255	0.1307	100.909	0.10019
															89.85	0.33008	91.309	0.13087	100.966	0.10026
															89.909	0.33073	91.363	0.131	101.024	0.10031
															89.966	0.33091	91.418	0.13083	101.089	0.10027
															90.02	0.33087	91.472	0.13091	101.156	0.10037
															90.072	0.33095	91.524	0.13087	101.221	0.10028
															90.123	0.33055	91.577	0.13112	101.284	0.10039
															90.177	0.33044	91.637	0.13146	101.344	0.10035
															90.235	0.33084	91.699	0.13121	101.402	0.10044
															90.295	0.33113	91.76	0.13121	101.461	0.10043
															90.355	0.33164	91.817	0.13104	101.524	0.10044
															90.411	0.33145	91.875	0.13117	101.591	0.10048
															90.464	0.3312	91.932	0.1315	101.657	0.10041
															90.515	0.33066	91.988	0.13117	101.723	0.10043
															90.567	0.33033	92.043	0.13125	101.783	0.10042
															90.624	0.33059	92.094	0.13104	101.842	0.10047
															90.685	0.33106	92.146	0.13125	101.899	0.10046
															90.744	0.33167	92.202	0.13163	101.96	0.10053
															90.801	0.33185	92.258	0.13117	102.027	0.10045
															90.854	0.33156	92.317	0.13159	102.096	0.10048
															90.904	0.33131	92.377	0.13176	102.16	0.10045
															90.956	0.33091	92.436	0.13146	102.221	0.10053
															91.014	0.33116	92.495	0.13146	102.278	0.10049
															91.074	0.33167	92.552	0.13125	102.335	0.10052
															91.134	0.33189	92.606	0.13155	102.397	0.10071
															91.191	0.33196	92.659	0.13146	102.466	0.10065
															91.244	0.33171	92.714	0.13142	102.533	0.10071
															91.295	0.33135	92.768	0.13209	102.598	0.10058
															91.346	0.33116	92.821	0.13129	102.659	0.10056
															91.402	0.33106	92.875	0.13205	102.718	0.10058
															91.462	0.33171	92.934	0.13205	102.775	0.1006
															91.521	0.33211	92.997	0.13217	102.835	0.10064
															91.578	0.33207	93.059	0.13217	102.901	0.10065
															91.632	0.33203	93.118	0.13159	102.968	0.10074
															91.684	0.33182	93.174	0.13192	103.033	0.10075
															91.734	0.33178	93.23	0.13184	103.095	0.10072
															91.789	0.33178	93.286	0.13188	103.155	0.10075
															91.849	0.332	93.339	0.13205	103.212	0.1008
															91.909	0.33236	93.392	0.13163	103.271	0.10071
															91.967	0.33232	93.443	0.13239	103.336	0.10087
															92.023	0.33232	93.498	0.13222	103.404	0.10089
															92.074	0.33203	93.556	0.13222	103.469	0.101
															92.126	0.33189	93.617	0.13255	103.533	0.1009
															92.179	0.332	93.679	0.13234	103.594	0.10089
															92.236	0.33211	93.738	0.13255	103.65	0.10098
															92.295	0.33261	93.796	0.13217	103.709	0.10092
															92.354	0.33294	93.852	0.13217	103.771	0.101
															92.41	0.33287	93.906	0.13255	103.837	0.10088
															92.463	0.33287	93.959	0.13213	103.904	0.10098
															92.514	0.33261	94.012	0.13268	103.969	0.10099
															92.566	0.33232	94.065	0.13234	104.03	0.10095
															92.624	0.33243	94.119	0.13234	104.088	0.10095
															92.685	0.33294	94.176	0.13276	104.144	0.10102
															92.744	0.33337	94.236	0.13255	104.206	0.10103
															92.8	0.33319	94.299	0.13285	104.274	0.1011
															92.854	0.33334	94.361	0.13272	104.343	0.10108
															92.904	0.33308	94.419	0.13243	104.408	0.10108
															92.956	0.33294	94.474	0.13297	104.469	0.10103
															93.014	0.33334	94.528	0.13251	104.526	0.10096
															93.073	0.33388	94.583	0.13297	104.583	0.1011
															93.133	0.33399	94.637	0.13276	104.645	0.10111
															93.19	0.33417	94.691	0.13268	104.712	0.10125
															93.242	0.33367	94.743	0.13289	104.779	0.10108
															93.293	0.33341	94.795	0.13239	104.845	0.10108
															93.345	0.33316	94.854	0.13318	104.905	0.10117
															93.402	0.33334	94.917	0.13335	104.963	0.10111
															93.462	0.33377	94.978	0.13281	105.021	0.10118
															93.523	0.3345	95.035	0.13293	105.081	0.10114
															93.579	0.33453	95.092	0.13268	105.147	0.10131
															93.633	0.33439	95.148	0.1331	105.216	0.10129
															93.685	0.33417	95.205	0.13297	105.282	0.10127
															93.735	0.33403	95.259	0.13297	105.343	0.10126
															93.789	0.33406	95.311	0.13323	105.403	0.10133
															93.849	0.33425	95.363	0.13302	105.459	0.10129
															93.908	0.33468	95.417	0.13331	105.518	0.10148
															93.965	0.33446	95.474	0.13361	105.583	0.10146
															94.021	0.33439	95.534	0.13335	105.65	0.1015
															94.073	0.3341	95.594	0.13356	105.715	0.10144
															94.124	0.33381	95.654	0.13335	105.778	0.10141
															94.178	0.33381	95.714	0.1334	105.838	0.10156
															94.236	0.33414	95.773	0.13373	105.896	0.1015
															94.296	0.33446	95.827	0.13289	105.955	0.10159
															94.356	0.33501	95.88	0.13365	106.018	0.10146
															94.411	0.33479	95.933	0.13344	106.085	0.10157
															94.464	0.33486	95.987	0.13344	106.152	0.10158
															94.515	0.33443	96.04	0.13373	106.218	0.10147
															94.567	0.33414	96.094	0.13323	106.278	0.10145
															94.624	0.33435	96.152	0.13424	106.336	0.10143
															94.686	0.33472	96.214	0.13356	106.394	0.10146
															94.744	0.33504	96.276	0.13373	106.455	0.10154
															94.8	0.33522	96.335	0.13394	106.522	0.10158
															94.853	0.33501	96.392	0.13331	106.59	0.10158
															94.904	0.33472	96.448	0.13402	106.654	0.10154
															94.956	0.33432	96.503	0.13344	106.715	0.10148
															95.014	0.33497	96.556	0.1339	106.773	0.10162
															95.074	0.33562	96.608	0.13381	106.83	0.10157
															95.134	0.33577	96.66	0.13365	106.892	0.1017
															95.191	0.33577	96.714	0.13432	106.96	0.10169
															95.244	0.33555	96.773	0.13407	107.028	0.10171
															95.295	0.33501	96.836	0.13445	107.093	0.10181
															95.346	0.33464	96.898	0.13419	107.154	0.10167
															95.402	0.33486	96.957	0.1339	107.212	0.10173
															95.462	0.33541	97.014	0.13415	107.269	0.10163
															95.521	0.33548	97.07	0.13369	107.33	0.10181
															95.578	0.33555	97.125	0.13424	107.395	0.10178
															95.632	0.33559	97.179	0.13453	107.462	0.10179
															95.684	0.33533	97.232	0.13398	107.527	0.10173
															95.735	0.33504	97.286	0.1344	107.589	0.10173
															95.789	0.33512	97.339	0.13394	107.649	0.10176
															95.849	0.33569	97.395	0.1347	107.707	0.10191
															95.909	0.33609	97.454	0.13445	107.765	0.10191
															95.967	0.33595	97.516	0.13466	107.831	0.10196
															96.023	0.33573	97.577	0.13453	107.898	0.10196
															96.074	0.33541	97.634	0.13415	107.964	0.10195
															96.125	0.33526	97.69	0.13415	108.028	0.10209
															96.178	0.33526	97.745	0.13457	108.088	0.102
															96.236	0.33551	97.799	0.13432	108.145	0.10204
															96.295	0.33627	97.854	0.1347	108.204	0.10193
															96.354	0.33609	97.908	0.13424	108.266	0.10206
															96.41	0.33631	97.961	0.13461	108.332	0.10213
															96.463	0.33642	98.014	0.13474	108.4	0.10203
															96.514	0.33588	98.071	0.13445	108.464	0.10199
															96.565	0.33569	98.134	0.13537	108.523	0.10188
															96.623	0.33609	98.195	0.13466	108.581	0.10198
															96.684	0.33671	98.254	0.13474	108.638	0.10194
															96.744	0.33714	98.311	0.1347	108.7	0.10196
															96.801	0.33682	98.368	0.13474	108.768	0.10193
															96.854	0.33664	98.425	0.13491	108.836	0.10201
															96.905	0.3362	98.479	0.13457	108.902	0.10204
															96.957	0.33606	98.531	0.13482	108.963	0.10211
															97.014	0.33657	98.583	0.13486	109.021	0.10212
															97.073	0.33704	98.637	0.13478	109.078	0.10219
															97.132	0.33725	98.693	0.13537	109.139	0.10225
															97.189	0.33722	98.751	0.13491	109.206	0.10227
															97.242	0.33674	98.811	0.1355	109.274	0.10236
															97.293	0.33678	98.871	0.1352	109.339	0.10223
															97.345	0.33642	98.93	0.13474	109.4	0.10228
															97.401	0.33664	98.988	0.13516	109.457	0.10219
															97.462	0.33704	99.043	0.13495	109.515	0.10238
															97.522	0.33729	99.097	0.13503	109.576	0.10235
															97.579	0.33747	99.15	0.1352	109.642	0.10231
															97.633	0.33747	99.205	0.13529	109.71	0.1023
															97.686	0.33714	99.258	0.13541	109.776	0.10231
															97.736	0.33718	99.311	0.13503	109.838	0.10227
															97.79	0.33693	99.368	0.13571	109.898	0.10223
															97.85	0.3378	99.43	0.13566	109.955	0.10223
															97.909	0.33794	99.494	0.13545	110.013	0.1023
															97.966	0.3379	99.554	0.13562	110.078	0.1024
															98.021	0.33769	99.61	0.13495	110.145	0.1024
															98.073	0.33758	99.665	0.13516	110.21	0.10248
															98.124	0.33765	99.721	0.13529	110.273	0.10241
															98.178	0.33729	99.776	0.13537	110.333	0.10244
															98.236	0.33762	99.828	0.13562	110.39	0.10236
															98.296	0.33805	99.879	0.13533	110.449	0.10237
															98.355	0.33834	99.933	0.13566	110.513	0.10247
															98.411	0.33856	99.99	0.13583	110.579	0.10246
															98.464	0.33809	100.051	0.13571	110.647	0.10253
															98.515	0.33801	100.113	0.13621	110.712	0.10246
															98.567	0.33812	100.172	0.1355	110.773	0.10256
															98.624	0.33816	100.23	0.13533	110.831	0.10244
															98.685	0.33896	100.288	0.13596	110.888	0.1025
															98.744	0.33906	100.343	0.13541	110.949	0.10258
															98.8	0.33885	100.396	0.13604	111.016	0.10264
															98.853	0.33845	100.448	0.13537	111.084	0.10253
															98.904	0.33809	100.502	0.136	111.147	0.10252
															98.956	0.33816	100.556	0.13625	111.208	0.10258
															99.014	0.33834	100.612	0.13575	111.266	0.10265
															99.074	0.33896	100.671	0.13625	111.323	0.10267
															99.134	0.33946	100.733	0.13613	111.386	0.10269
															99.191	0.33928	100.795	0.13625	111.454	0.1028
															99.244	0.3391	100.854	0.136	111.522	0.1027
															99.295	0.33867	100.911	0.13562	111.587	0.10273
															99.346	0.33834	100.965	0.13609	111.648	0.10257
															99.402	0.33863	101.02	0.13579	111.706	0.10265
															99.462	0.33888	101.074	0.136	111.763	0.10269
															99.521	0.33954	101.128	0.13613	111.824	0.10273
															99.578	0.33925	101.18	0.13592	111.889	0.1028
															99.632	0.33917	101.232	0.1363	111.957	0.1028
															99.684	0.33906	101.288	0.13617	112.022	0.10279
															99.735	0.33859	101.35	0.13659	112.084	0.10271
															99.789	0.33878	101.412	0.13655	112.143	0.10279
															99.849	0.33921	101.471	0.13613	112.2	0.10281
															99.909	0.33983	101.527	0.13592	112.259	0.10283
															99.968	0.34019	101.583	0.13634	112.325	0.10281
															100.023	0.33983	101.64	0.13671	112.393	0.10292
															100.075	0.33968	101.695	0.13646	112.459	0.10292
															100.125	0.33921	101.747	0.136	112.523	0.10297
															100.178	0.33921	101.799	0.13651	112.582	0.10293
															100.236	0.33957	101.853	0.13671	112.639	0.1029
															100.295	0.3399	101.909	0.13693	112.697	0.103
															100.354	0.34059	101.968	0.13684	112.76	0.10294
															100.41	0.34048	102.028	0.13667	112.826	0.10307
															100.462	0.34019	102.088	0.13651	112.893	0.10298
															100.513	0.34001	102.147	0.13638	112.957	0.10306
															100.564	0.33975	102.207	0.13693	113.018	0.10296
															100.622	0.34004	102.263	0.13714	113.076	0.10296
															100.684	0.34059	102.317	0.136	113.133	0.10302
															100.744	0.34102	102.37	0.13671	113.195	0.103
															100.801	0.34102	102.425	0.13693	113.263	0.10304
															100.855	0.34041	102.477	0.13705	113.331	0.103
															100.905	0.34001	102.53	0.13667	113.396	0.103
															100.957	0.33997	102.586	0.1368	113.458	0.10298
															101.014	0.34001	102.648	0.13718	113.515	0.10295
															101.073	0.34066	102.711	0.13705	113.572	0.10292
															101.133	0.34095	102.771	0.13697	113.633	0.10305
															101.19	0.34128	102.828	0.13693	113.7	0.10298
															101.242	0.3408	102.883	0.13676	113.768	0.10312
															101.293	0.34026	102.939	0.13697	113.834	0.103
															101.346	0.34041	102.994	0.13701	113.895	0.10303
															101.401	0.34044	103.046	0.13714	113.952	0.10303
															101.462	0.34088	103.098	0.13701	114.01	0.10296
															101.522	0.34153	103.151	0.13701	114.07	0.10316
															101.579	0.34139	103.208	0.13777	114.136	0.10315
															101.633	0.34142	103.269	0.13743	114.205	0.1032
															101.686	0.34091	103.331	0.13743	114.271	0.1031
															101.735	0.34059	103.391	0.13705	114.332	0.10315
															101.789	0.34044	103.448	0.13722	114.392	0.10321
															101.849	0.34109	103.506	0.13743	114.449	0.1032
															101.908	0.34164	103.563	0.13735	114.507	0.10324
															101.965	0.34175	103.616	0.13718	114.572	0.10323
															102.021	0.34178	103.668	0.13751	114.639	0.10331
															102.073	0.3416	103.721	0.13743	114.704	0.10331
															102.124	0.34128	103.775	0.13764	114.768	0.10324
															102.178	0.34139	103.831	0.13751	114.827	0.10325
															102.236	0.34146	103.889	0.13747	114.884	0.10336
															102.295	0.34193	103.95	0.13793	114.943	0.1033
															102.355	0.3424	104.012	0.13756	115.007	0.10353
															102.411	0.34233	104.07	0.13751	115.074	0.10345
															102.464	0.34207	104.126	0.13726	115.141	0.10347
															102.515	0.34175	104.181	0.13764	115.206	0.10333
															102.567	0.34135	104.235	0.13768	115.266	0.1033
															102.624	0.34153	104.29	0.1376	115.324	0.10344
															102.686	0.34229	104.345	0.1381	115.382	0.10342
															102.745	0.34291	104.397	0.13751	115.444	0.10346
															102.801	0.34251	104.45	0.13772	115.511	0.10342
															102.854	0.34218	104.506	0.13802	115.578	0.10346
															102.904	0.34186	104.567	0.13815	115.643	0.10346
															102.956	0.34139	104.63	0.13836	115.703	0.10343
															103.014	0.3416	104.688	0.13768	115.761	0.10336
															103.075	0.34225	104.746	0.13768	115.818	0.10336
															103.135	0.34283	104.803	0.1381	115.881	0.10344
															103.192	0.34291	104.86	0.13823	115.949	0.10348
															103.244	0.34251	104.915	0.13819	116.017	0.10344
															103.294	0.34211	104.968	0.13743	116.082	0.10342
															103.344	0.34178	105.019	0.13831	116.143	0.1035
															103.4	0.34167	105.072	0.1384	116.201	0.10345
															103.461	0.3424	105.128	0.13815	116.258	0.10363
															103.521	0.34312	105.186	0.13852	116.319	0.10357
															103.578	0.3432	105.245	0.13802	116.384	0.10361
															103.632	0.34283	105.305	0.1384	116.451	0.10357
															103.684	0.34276	105.364	0.13852	116.516	0.1036
															103.735	0.3424	105.423	0.13806	116.578	0.10369
															103.789	0.34218	105.479	0.13827	116.637	0.10366
															103.85	0.34272	105.533	0.13789	116.695	0.10363
															103.909	0.34309	105.587	0.13865	116.754	0.10364
															103.967	0.34327	105.642	0.13865	116.819	0.10372
															104.023	0.34316	105.695	0.13815	116.887	0.10375
															104.075	0.34301	105.748	0.13848	116.953	0.10372
															104.126	0.34262	105.803	0.13823	117.017	0.10366
															104.179	0.34247	105.864	0.1389	117.077	0.10371
															104.236	0.34287	105.927	0.13894	117.134	0.10367
															104.296	0.34338	105.988	0.13836	117.192	0.10377
															104.355	0.34378	106.045	0.13844	117.254	0.1038
															104.41	0.34388	106.101	0.13827	117.32	0.10381
															104.463	0.34338	106.157	0.1389	117.387	0.10385
															104.514	0.34334	106.212	0.13894	117.452	0.10373
															104.565	0.34309	106.265	0.13836	117.512	0.10391
															104.623	0.34345	106.316	0.13894	117.57	0.10381
															104.684	0.3437	106.368	0.13852	117.627	0.10383
															104.744	0.34396	106.425	0.13899	117.689	0.10379
															104.801	0.34425	106.485	0.13945	117.758	0.10388
															104.854	0.3441	106.548	0.13861	117.826	0.10395
															104.905	0.34363	106.608	0.13924	117.89	0.10388
															104.957	0.34327	106.667	0.13865	117.952	0.10375
															105.014	0.34331	106.725	0.13882	118.009	0.10379
															105.073	0.34381	106.78	0.13894	118.066	0.1038
															105.132	0.34428	106.833	0.1384	118.128	0.10392
															105.19	0.34461	106.885	0.13911	118.195	0.10396
															105.242	0.34432	106.939	0.13907	118.262	0.10393
															105.294	0.34388	106.992	0.13915	118.328	0.10392
															105.346	0.34385	107.048	0.13924	118.389	0.10382
															105.402	0.34385	107.106	0.13886	118.446	0.10399
															105.462	0.34428	107.166	0.13936	118.504	0.10395
															105.522	0.34468	107.229	0.13928	118.565	0.10396
															105.578	0.34476	107.29	0.1392	118.631	0.10393
															105.633	0.34479	107.346	0.13911	118.699	0.1039
															105.686	0.34454	107.401	0.1389	118.765	0.10406
															105.736	0.34425	107.455	0.13945	118.827	0.10391
															105.79	0.3441	107.509	0.1392	118.886	0.10394
															105.85	0.34443	107.563	0.13924	118.943	0.10394
															105.908	0.3449	107.616	0.13962	119.002	0.1041
															105.966	0.34501	107.668	0.13882	119.067	0.10417
															106.021	0.34501	107.723	0.1397	119.134	0.10418
															106.073	0.34468	107.785	0.1397	119.199	0.10408
															106.125	0.34436	107.846	0.13978	119.262	0.10419
															106.179	0.34439	107.906	0.13962	119.322	0.10421
															106.236	0.3445	107.962	0.13903	119.379	0.10425
															106.296	0.34486	108.019	0.13945	119.438	0.10428
															106.355	0.34515	108.075	0.13941	119.501	0.10427
															106.411	0.34526	108.131	0.13936	119.568	0.10427
															106.464	0.34519	108.185	0.13974	119.635	0.1042
															106.515	0.34486	108.237	0.13924	119.7	0.10429
															106.567	0.34454	108.29	0.14008	119.761	0.10419
															106.625	0.34468	108.345	0.13962	119.819	0.10418
															106.686	0.34512	108.403	0.13991	119.877	0.10411
															106.745	0.34544	108.463	0.14008	119.938	0.1042
															106.801	0.34548	108.524	0.13978	120.005	0.10432
															106.853	0.34519	108.583	0.13978	120.073	0.10427
															106.904	0.34501	108.643	0.13991	120.137	0.10426
															106.956	0.34479	108.7	0.13953	120.198	0.10428
															107.014	0.34533	108.754	0.13966	120.256	0.10432
															107.075	0.3457	108.806	0.13957	120.313	0.10438
															107.134	0.34577	108.86	0.14	120.375	0.1045
															107.19	0.34591	108.914	0.13995	120.443	0.10445
															107.243	0.34555	108.966	0.1397	120.511	0.10452
															107.294	0.34552	109.021	0.14008	120.576	0.1044
															107.345	0.3453	109.081	0.14012	120.637	0.10447
															107.401	0.34541	109.145	0.14033	120.695	0.10452
															107.462	0.34595	109.206	0.14012	120.752	0.10443
															107.521	0.34613	109.263	0.13974	120.813	0.10442
															107.578	0.34624	109.319	0.14012	120.878	0.10443
															107.631	0.34628	109.375	0.14016	120.946	0.10458
															107.684	0.34595	109.429	0.14029	121.011	0.10447
															107.735	0.34606	109.483	0.13995	121.073	0.10448
															107.79	0.34577	109.534	0.14	121.132	0.1044
															107.85	0.34606	109.586	0.14058	121.19	0.10449
															107.909	0.34646	109.643	0.14025	121.249	0.10456
															107.967	0.34638	109.703	0.14062	121.314	0.10457
															108.023	0.34671	109.766	0.14075	121.382	0.10454
															108.075	0.34621	109.826	0.14004	121.448	0.10451
															108.126	0.34591	109.884	0.14025	121.511	0.1045
															108.179	0.34584	109.942	0.14004	121.571	0.10462
															108.236	0.34581	109.999	0.14046	121.627	0.10458
															108.295	0.34635	110.053	0.14037	121.686	0.10452
															108.354	0.34642	110.105	0.14012	121.748	0.10459
															108.41	0.34671	110.158	0.14075	121.814	0.10453
															108.462	0.34649	110.211	0.14067	121.882	0.1047
															108.513	0.34624	110.266	0.14029	121.947	0.10456
															108.566	0.34646	110.323	0.13991	122.007	0.10451
															108.624	0.34649	110.383	0.14109	122.066	0.1045
															108.685	0.34736	110.446	0.14189	122.123	0.10461
															108.744	0.34762	110.506	0.14021	122.184	0.10476
															108.801	0.34744	110.563	0.13962	122.252	0.10467
															108.854	0.34751	110.618	0.14079	122.32	0.10474
															108.904	0.347	110.672	0.14126	122.385	0.10462
															108.956	0.34697	110.726	0.14092	122.447	0.10474
															109.014	0.34704	110.781	0.14008	122.504	0.10475
															109.074	0.34736	110.834	0.14096	122.561	0.10472
															109.134	0.34769	110.886	0.14096	122.622	0.10474
															109.19	0.34751	110.941	0.14092	122.69	0.10483
															109.242	0.34754	111	0.14101	122.757	0.10482
															109.293	0.34736	111.063	0.14126	122.823	0.10487
															109.346	0.34715	111.124	0.14105	122.884	0.10482
															109.402	0.34747	111.181	0.14092	122.941	0.10483
															109.462	0.34773	111.238	0.14058	122.999	0.10485
															109.522	0.34845	111.295	0.14092	123.059	0.10479
															109.578	0.34823	111.352	0.14071	123.125	0.10492
															109.633	0.34783	111.405	0.14105	123.193	0.10477
															109.686	0.34809	111.456	0.14126	123.259	0.1048
															109.736	0.34758	111.509	0.14105	123.321	0.10469
															109.79	0.34744	111.565	0.14113	123.382	0.10476
															109.849	0.34791	111.621	0.14105	123.439	0.10482
															109.908	0.34816	111.68	0.14159	123.497	0.10479
															109.966	0.3482	111.739	0.14121	123.562	0.10488
															110.021	0.3482	111.799	0.14113	123.629	0.10488
															110.073	0.34809	111.858	0.14142	123.694	0.10491
															110.124	0.34798	111.915	0.14121	123.757	0.10489
															110.179	0.34776	111.969	0.14105	123.817	0.10489
															110.236	0.34823	112.023	0.14134	123.874	0.1049
															110.296	0.34823	112.078	0.14151	123.933	0.10495
															110.355	0.34852	112.132	0.14151	123.996	0.1049
															110.411	0.34896	112.185	0.14079	124.062	0.10509
															110.463	0.3486	112.239	0.14163	124.13	0.10509
															110.514	0.34845	112.298	0.14176	124.196	0.10505
															110.567	0.34809	112.361	0.14189	124.256	0.10501
															110.625	0.34849	112.423	0.14159	124.314	0.10495
															110.686	0.34907	112.481	0.14113	124.371	0.10512
															110.744	0.34925	112.537	0.14134	124.433	0.10502
															110.8	0.34925	112.592	0.14138	124.5	0.10514
															110.853	0.3487	112.648	0.14151	124.568	0.105
															110.904	0.34831	112.702	0.14151	124.632	0.10508
[truncated: 39,023 more rows]
