# Supplementary material for: Fatigue-free artificial ionic skin toughened by self-healable elastic nanomesh
Source: Nat Commun. 2022 Jul 29;13:4411. doi: 10.1038/s41467-022-32140-3 (PMC9338060; doi:10.1038/s41467-022-32140-3)
Supplement: Supplementary file 7 — Source Data [file 41467_2022_32140_MOESM7_ESM.zip › Supplementary Figures/Source data Supplementary Fig. 7.xlsx]

## Sheet: Supplementary Fig. 7
With HA		Without HA					Conductivity (S m-1)	Error bar	Data 1	Data 2	Data 3
Strain (%)	Stress (MPa)	Strain (%)	Stress (MPa)			Without HA	0.14382	0.02826	0.17257	0.14282	0.11607
0	0.000406076	0	0			With HA	0.14505	0.01974	0.16317	0.14797	0.12401
0.004	0.000604384	0.003	0.00122
0.034	0.000802492	0.017	0.0013
0.104	0.001	0.075	0.00138
0.184	0.0012	0.142	0.00146
0.249	0.0014	0.205	0.00154
0.299	0.00159	0.271	0.00163
0.344	0.00179	0.335	0.00173
0.39	0.00199	0.4	0.00183
0.439	0.00218	0.467	0.00193
0.494	0.00238	0.534	0.00204
0.553	0.00258	0.598	0.00215
0.611	0.00277	0.658	0.00202
0.667	0.00297	0.716	0.00203
0.719	0.00316	0.774	0.00187
0.769	0.00336	0.836	0.00232
0.819	0.00355	0.904	0.00289
0.874	0.00375	0.972	0.00319
0.933	0.00394	1.036	0.0035
0.991	0.00414	1.098	0.00353
1.048	0.00433	1.155	0.00389
1.101	0.00453	1.21	0.00405
1.152	0.00472	1.272	0.00439
1.202	0.00492	1.339	0.0046
1.256	0.00511	1.407	0.00484
1.313	0.0053	1.473	0.0051
1.372	0.0055	1.535	0.00531
1.429	0.00569	1.592	0.00552
1.482	0.00588	1.649	0.00573
1.532	0.00608	1.71	0.00601
1.581	0.00627	1.777	0.00617
1.634	0.00646	1.847	0.00642
1.691	0.00665	1.912	0.00654
1.749	0.00684	1.973	0.00688
1.807	0.00704	2.031	0.00697
1.864	0.00723	2.088	0.00723
1.916	0.00742	2.147	0.00736
1.966	0.00761	2.212	0.0076
2.017	0.0078	2.28	0.0078
2.072	0.00799	2.346	0.00795
2.13	0.00818	2.409	0.00823
2.189	0.00837	2.468	0.00842
2.244	0.00856	2.525	0.00861
2.296	0.00875	2.583	0.00873
2.347	0.00894	2.646	0.00895
2.396	0.00913	2.713	0.00922
2.452	0.00932	2.781	0.00946
2.512	0.00951	2.846	0.00951
2.57	0.0097	2.907	0.00972
2.627	0.00989	2.964	0.00986
2.68	0.01008	3.021	0.01005
2.729	0.01026	3.083	0.01028
2.78	0.01045	3.15	0.01046
2.835	0.01064	3.218	0.0107
2.893	0.01083	3.282	0.01069
2.951	0.01101	3.343	0.01094
3.007	0.0112	3.402	0.01108
3.06	0.01139	3.459	0.01133
3.111	0.01158	3.52	0.01162
3.162	0.01176	3.587	0.01177
3.215	0.01195	3.654	0.01198
3.273	0.01213	3.72	0.01207
3.333	0.01232	3.781	0.01221
3.389	0.01251	3.839	0.01238
3.443	0.01269	3.897	0.01265
3.495	0.01288	3.958	0.01285
3.544	0.01306	4.025	0.01307
3.596	0.01325	4.093	0.0131
3.653	0.01343	4.158	0.01339
3.711	0.01362	4.218	0.01344
3.767	0.0138	4.278	0.01368
3.822	0.01399	4.336	0.01384
3.875	0.01417	4.394	0.01404
3.925	0.01435	4.458	0.01428
3.977	0.01454	4.525	0.01436
4.033	0.01472	4.591	0.01461
4.091	0.0149	4.656	0.01473
4.149	0.01509	4.717	0.01492
4.205	0.01527	4.774	0.01507
4.258	0.01545	4.832	0.01516
4.308	0.01564	4.895	0.01543
4.359	0.01582	4.961	0.01564
4.414	0.016	5.028	0.01579
4.473	0.01618	5.091	0.01592
4.531	0.01636	5.15	0.01605
4.587	0.01654	5.208	0.01615
4.64	0.01673	5.265	0.01636
4.69	0.01691	5.327	0.01652
4.74	0.01709	5.396	0.01687
4.795	0.01727	5.466	0.01685
4.854	0.01745	5.531	0.01708
4.912	0.01763	5.592	0.01729
4.969	0.01781	5.649	0.01742
5.022	0.01799	5.705	0.01762
5.072	0.01817	5.767	0.01773
5.123	0.01835	5.834	0.01806
5.176	0.01853	5.902	0.01817
5.234	0.01871	5.967	0.0183
5.293	0.01888	6.028	0.01837
5.349	0.01906	6.086	0.01853
5.403	0.01924	6.143	0.01876
5.454	0.01942	6.204	0.01899
5.503	0.0196	6.271	0.01909
5.556	0.01978	6.341	0.01928
5.614	0.01995	6.407	0.01933
5.672	0.02013	6.468	0.01945
5.73	0.02031	6.525	0.01964
5.786	0.02048	6.582	0.01976
5.837	0.02066	6.64	0.02
5.886	0.02084	6.705	0.02002
5.938	0.02101	6.773	0.02039
5.994	0.02119	6.839	0.02055
6.052	0.02137	6.902	0.02067
6.111	0.02154	6.962	0.02084
6.165	0.02172	7.019	0.02094
6.218	0.02189	7.077	0.02124
6.268	0.02207	7.14	0.02137
6.318	0.02224	7.207	0.02153
6.374	0.02242	7.275	0.0216
6.434	0.02259	7.34	0.02178
6.493	0.02277	7.4	0.02189
6.548	0.02294	7.458	0.02211
6.602	0.02312	7.516	0.02217
6.651	0.02329	7.578	0.02242
6.701	0.02346	7.645	0.02248
6.756	0.02364	7.712	0.02264
6.815	0.02381	7.776	0.02271
6.873	0.02398	7.838	0.02279
6.93	0.02415	7.896	0.02304
6.982	0.02433	7.953	0.02312
7.032	0.0245	8.014	0.02356
7.083	0.02467	8.081	0.02366
7.136	0.02484	8.148	0.02379
7.194	0.02502	8.214	0.02382
7.254	0.02519	8.276	0.02396
7.311	0.02536	8.334	0.02407
7.364	0.02553	8.392	0.02425
7.416	0.0257	8.453	0.0244
7.465	0.02587	8.52	0.02459
7.518	0.02604	8.588	0.02471
7.575	0.02621	8.653	0.0248
7.633	0.02638	8.714	0.02503
7.689	0.02655	8.773	0.02512
7.744	0.02672	8.83	0.02537
7.796	0.02689	8.887	0.02539
7.846	0.02706	8.952	0.02559
7.898	0.02723	9.019	0.02575
7.955	0.0274	9.085	0.02591
8.012	0.02757	9.15	0.02611
8.071	0.02774	9.211	0.02615
8.127	0.0279	9.268	0.02641
8.18	0.02807	9.327	0.02647
8.23	0.02824	9.39	0.02663
8.281	0.02841	9.456	0.02671
8.336	0.02858	9.522	0.02689
8.395	0.02874	9.585	0.02693
8.453	0.02891	9.645	0.02715
8.508	0.02908	9.705	0.02725
8.561	0.02924	9.762	0.02747
8.611	0.02941	9.824	0.02752
8.661	0.02958	9.892	0.02772
8.716	0.02974	9.96	0.02796
8.775	0.02991	10.024	0.028
8.834	0.03007	10.086	0.02818
8.891	0.03024	10.143	0.02813
8.944	0.03041	10.198	0.02838
8.995	0.03057	10.26	0.0286
9.045	0.03074	10.327	0.0288
9.098	0.0309	10.395	0.02887
9.156	0.03106	10.461	0.02889
9.214	0.03123	10.522	0.02903
9.27	0.03139	10.58	0.02912
9.324	0.03156	10.637	0.02923
9.375	0.03172	10.698	0.02936
9.425	0.03188	10.764	0.02953
9.478	0.03205	10.835	0.02959
9.536	0.03221	10.901	0.02977
9.595	0.03237	10.962	0.02978
9.652	0.03254	11.02	0.03001
9.707	0.0327	11.076	0.03003
9.759	0.03286	11.135	0.03027
9.808	0.03302	11.201	0.0305
9.86	0.03319	11.269	0.03062
9.916	0.03335	11.334	0.0308
9.974	0.03351	11.397	0.03081
10.033	0.03367	11.457	0.03118
10.087	0.03383	11.514	0.03128
10.14	0.03399	11.572	0.03144
10.19	0.03415	11.635	0.03152
10.24	0.03431	11.702	0.03163
10.294	0.03447	11.769	0.03176
10.355	0.03463	11.834	0.03184
10.413	0.03479	11.893	0.03194
10.47	0.03495	11.952	0.03206
10.523	0.03511	12.01	0.03213
10.573	0.03527	12.071	0.03222
10.623	0.03543	12.138	0.03246
10.679	0.03559	12.206	0.03248
10.737	0.03575	12.27	0.03267
10.795	0.03591	12.332	0.0326
10.851	0.03607	12.391	0.03285
10.902	0.03622	12.448	0.03301
10.953	0.03638	12.509	0.03325
11.004	0.03654	12.576	0.03342
11.058	0.0367	12.644	0.03347
11.116	0.03685	12.709	0.03369
11.176	0.03701	12.77	0.03369
11.233	0.03717	12.828	0.03389
11.287	0.03732	12.886	0.03401
11.338	0.03748	12.947	0.03414
11.387	0.03764	13.013	0.03425
11.44	0.03779	13.082	0.03433
11.497	0.03795	13.147	0.03445
11.555	0.0381	13.208	0.03453
11.611	0.03826	13.267	0.03457
11.666	0.03842	13.325	0.03468
11.718	0.03857	13.383	0.03488
11.768	0.03873	13.448	0.0349
11.82	0.03888	13.515	0.0351
11.876	0.03903	13.58	0.03504
11.934	0.03919	13.645	0.03531
11.993	0.03934	13.706	0.0354
12.048	0.0395	13.763	0.03552
12.101	0.03965	13.821	0.03564
12.152	0.0398	13.883	0.03577
12.202	0.03996	13.949	0.03601
12.258	0.04011	14.016	0.03608
12.317	0.04026	14.08	0.03625
12.375	0.04042	14.139	0.03633
12.431	0.04057	14.198	0.03642
12.483	0.04072	14.256	0.03655
12.533	0.04087	14.318	0.03678
12.584	0.04102	14.386	0.03695
12.639	0.04118	14.453	0.03706
12.698	0.04133	14.518	0.03699
12.756	0.04148	14.579	0.03714
12.813	0.04163	14.637	0.03729
12.866	0.04178	14.693	0.03735
12.916	0.04193	14.755	0.03761
12.967	0.04208	14.823	0.03764
13.02	0.04223	14.891	0.03786
13.078	0.04238	14.956	0.03781
13.136	0.04253	15.017	0.03788
13.192	0.04268	15.074	0.03798
13.245	0.04283	15.132	0.03805
13.297	0.04298	15.193	0.03823
13.347	0.04313	15.259	0.03827
13.4	0.04328	15.329	0.0384
13.458	0.04343	15.395	0.03845
13.516	0.04357	15.456	0.03854
13.574	0.04372	15.514	0.03867
13.629	0.04387	15.571	0.03885
13.68	0.04402	15.629	0.03888
13.729	0.04417	15.694	0.03911
13.781	0.04431	15.761	0.03919
13.837	0.04446	15.826	0.03942
13.895	0.04461	15.889	0.0395
13.954	0.04475	15.949	0.03964
14.009	0.0449	16.007	0.03985
14.061	0.04505	16.066	0.03988
14.111	0.04519	16.129	0.04007
14.162	0.04534	16.196	0.04008
14.217	0.04549	16.265	0.04018
14.277	0.04563	16.33	0.04026
14.336	0.04578	16.39	0.0403
14.392	0.04592	16.448	0.04038
14.445	0.04607	16.505	0.04049
14.494	0.04621	16.567	0.04067
14.544	0.04636	16.634	0.04083
14.6	0.0465	16.702	0.04086
14.658	0.04664	16.766	0.04091
14.716	0.04679	16.826	0.04105
14.773	0.04693	16.884	0.04105
14.825	0.04708	16.941	0.04134
14.875	0.04722	17.003	0.04146
14.926	0.04736	17.071	0.04166
14.98	0.04751	17.139	0.04173
15.038	0.04765	17.204	0.04183
15.097	0.04779	17.264	0.04194
15.154	0.04793	17.322	0.04196
15.208	0.04808	17.38	0.04211
15.259	0.04822	17.441	0.04215
15.309	0.04836	17.508	0.04236
15.361	0.0485	17.576	0.04247
15.418	0.04864	17.64	0.04255
15.476	0.04878	17.702	0.04262
15.533	0.04892	17.761	0.04282
15.588	0.04907	17.818	0.04285
15.64	0.04921	17.876	0.04301
15.69	0.04935	17.941	0.043
15.742	0.04949	18.009	0.04319
15.798	0.04963	18.075	0.04326
15.856	0.04977	18.14	0.04327
15.915	0.04991	18.2	0.0435
15.971	0.05005	18.257	0.04353
16.024	0.05018	18.316	0.04369
16.073	0.05032	18.378	0.04373
16.124	0.05046	18.444	0.04384
16.179	0.0506	18.511	0.044
16.239	0.05074	18.575	0.04404
16.297	0.05088	18.634	0.04412
16.352	0.05101	18.693	0.04415
16.405	0.05113	18.75	0.04433
16.455	0.05127	18.812	0.04449
16.505	0.05146	18.88	0.04463
16.56	0.05165	18.949	0.04465
16.619	0.05177	19.013	0.04478
16.677	0.05188	19.074	0.04476
16.734	0.05199	19.131	0.04499
16.787	0.05212	19.187	0.04498
16.838	0.05225	19.249	0.04522
16.889	0.05239	19.317	0.04531
16.942	0.05254	19.385	0.04539
16.999	0.05267	19.45	0.04557
17.057	0.0528	19.511	0.04555
17.114	0.05293	19.568	0.04568
17.167	0.05305	19.626	0.04569
17.219	0.05317	19.687	0.04594
17.269	0.05331	19.754	0.04609
17.321	0.05346	19.824	0.04613
17.379	0.0536	19.89	0.04609
17.438	0.05373	19.951	0.04617
17.496	0.05385	20.009	0.0463
17.551	0.05397	20.066	0.04644
17.602	0.0541	20.124	0.04652
17.651	0.05423	20.189	0.04658
17.703	0.05437	20.256	0.04671
17.759	0.05451	20.321	0.04676
17.818	0.05464	20.385	0.04697
17.876	0.05476	20.444	0.04701
17.931	0.05488	20.502	0.04717
17.982	0.055	20.56	0.04723
18.033	0.05513	20.623	0.04737
18.083	0.05527	20.689	0.04759
18.138	0.0554	20.757	0.04759
18.198	0.05553	20.823	0.0477
18.257	0.05565	20.884	0.04773
18.313	0.05578	20.942	0.04791
18.366	0.05589	21	0.04792
18.416	0.05602	21.061	0.04805
18.466	0.05615	21.128	0.04809
18.521	0.05629	21.195	0.0482
18.579	0.05642	21.259	0.04814
18.638	0.05655	21.32	0.04829
18.695	0.05666	21.378	0.04834
18.747	0.05677	21.436	0.04844
18.797	0.0569	21.498	0.04862
18.848	0.05703	21.565	0.04873
18.902	0.05717	21.633	0.04891
18.959	0.0573	21.698	0.04886
19.019	0.05742	21.76	0.04899
19.076	0.05754	21.817	0.049
19.129	0.05765	21.875	0.04921
19.181	0.05777	21.936	0.04944
19.23	0.0579	22.003	0.04952
19.282	0.05804	22.071	0.04959
19.34	0.05817	22.135	0.04965
19.398	0.05829	22.196	0.04972
19.455	0.0584	22.255	0.04984
19.509	0.05851	22.312	0.04995
19.562	0.05864	22.371	0.04996
19.611	0.05877	22.436	0.05007
19.664	0.0589	22.503	0.05009
19.72	0.05903	22.569	0.05028
19.779	0.05915	22.634	0.05029
19.838	0.05927	22.694	0.05045
19.894	0.05937	22.75	0.05048
19.946	0.05949	22.809	0.05051
19.996	0.05961	22.872	0.05071
20.046	0.05975	22.938	0.05073
20.1	0.05988	23.005	0.05093
20.158	0.06	23.069	0.05087
20.216	0.06012	23.129	0.0511
20.272	0.06024	23.187	0.05119
20.325	0.06035	23.245	0.05127
20.376	0.06047	23.307	0.0514
20.427	0.06059	23.375	0.05154
20.481	0.06072	23.443	0.05152
20.54	0.06085	23.507	0.05162
20.599	0.06096	23.569	0.05167
20.656	0.06106	23.626	0.05173
20.709	0.06118	23.682	0.05183
20.759	0.06129	23.743	0.05191
20.809	0.06141	23.812	0.05214
20.862	0.06154	23.88	0.05216
20.92	0.06167	23.945	0.05225
20.979	0.06178	24.006	0.0522
21.035	0.06189	24.063	0.05227
21.089	0.062	24.121	0.05245
21.14	0.06212	24.182	0.05249
21.191	0.06224	24.248	0.05266
21.243	0.06237	24.317	0.05264
21.301	0.06249	24.383	0.05279
21.36	0.0626	24.444	0.05285
21.417	0.06271	24.503	0.05303
21.472	0.06282	24.56	0.05314
21.523	0.06293	24.618	0.05322
21.573	0.06306	24.683	0.05323
21.624	0.06318	24.751	0.05346
21.68	0.06331	24.817	0.05355
21.738	0.06342	24.88	0.05361
21.797	0.06353	24.94	0.05364
21.852	0.06364	24.996	0.05361
21.904	0.06375	25.055	0.05382
21.954	0.06387	25.117	0.05381
22.005	0.064	25.184	0.05399
22.06	0.06412	25.252	0.05391
22.12	0.06424	25.318	0.05398
22.179	0.06435	25.378	0.05404
22.235	0.06446	25.436	0.05409
22.287	0.06457	25.493	0.05427
22.337	0.06468	25.554	0.05438
22.387	0.06481	25.622	0.05452
22.443	0.06493	25.69	0.05466
22.501	0.06505	25.755	0.05471
22.56	0.06516	25.816	0.05478
22.616	0.06527	25.873	0.05484
22.669	0.06538	25.93	0.05486
22.719	0.06549	25.992	0.05514
22.77	0.06561	26.06	0.05519
22.824	0.06574	26.128	0.05526
22.881	0.06586	26.194	0.05521
22.941	0.06597	26.254	0.05521
22.997	0.06607	26.311	0.05548
23.051	0.06617	26.369	0.05551
23.102	0.06628	26.429	0.05572
23.151	0.0664	26.496	0.05564
23.204	0.06652	26.564	0.05584
23.261	0.06663	26.629	0.05593
23.319	0.06675	26.691	0.05599
23.376	0.06685	26.75	0.05612
23.431	0.06695	26.808	0.05616
23.482	0.06707	26.866	0.05617
23.533	0.06719	26.93	0.05633
23.585	0.0673	26.998	0.0564
23.641	0.06743	27.064	0.05649
23.699	0.06755	27.129	0.0565
23.758	0.06765	27.189	0.05648
23.814	0.06775	27.246	0.0567
23.866	0.06785	27.303	0.05666
23.916	0.06796	27.366	0.05685
23.967	0.06809	27.432	0.05686
24.022	0.06821	27.499	0.05694
24.082	0.06832	27.564	0.05711
24.14	0.06842	27.623	0.05711
24.195	0.06852	27.681	0.05724
24.248	0.06862	27.739	0.05724
24.298	0.06873	27.801	0.05743
24.348	0.06885	27.869	0.05753
24.404	0.06897	27.938	0.05756
24.462	0.06908	28.002	0.05764
24.521	0.06919	28.063	0.05769
24.577	0.06929	28.12	0.05771
24.63	0.06939	28.176	0.05788
24.681	0.0695	28.238	0.05807
24.732	0.06962	28.306	0.05817
24.785	0.06973	28.374	0.05816
24.842	0.06985	28.439	0.05812
24.901	0.06996	28.5	0.05832
24.957	0.07005	28.557	0.05829
25.01	0.07015	28.615	0.05851
25.062	0.07026	28.676	0.05853
25.112	0.07036	28.742	0.05865
25.165	0.07049	28.811	0.05871
25.223	0.07059	28.877	0.05871
25.281	0.0707	28.939	0.05877
25.338	0.0708	28.998	0.05882
25.394	0.07089	29.055	0.05889
25.445	0.071	29.113	0.05898
25.494	0.07111	29.178	0.05912
25.545	0.07123	29.246	0.05924
25.601	0.07134	29.31	0.05931
25.66	0.07144	29.373	0.05926
25.718	0.07155	29.433	0.05949
25.774	0.07164	29.491	0.05955
25.825	0.07174	29.55	0.05964
25.876	0.07184	29.612	0.05967
25.926	0.07196	29.678	0.05977
25.982	0.07207	29.746	0.05995
26.042	0.07218	29.812	0.05992
26.1	0.07228	29.873	0.06008
26.156	0.07238	29.93	0.06004
26.209	0.07247	29.987	0.06014
26.259	0.07258	30.049	0.06021
26.309	0.0727	30.116	0.0603
26.364	0.0728	30.184	0.06038
26.423	0.07291	30.249	0.06037
26.481	0.07301	30.31	0.06035
26.538	0.0731	30.368	0.06046
26.59	0.0732	30.425	0.06059
26.64	0.0733	30.487	0.0607
26.691	0.07341	30.555	0.06083
26.745	0.07353	30.622	0.06077
26.803	0.07364	30.687	0.06095
26.862	0.07374	30.747	0.06087
26.918	0.07384	30.805	0.06102
26.972	0.07393	30.863	0.06102
27.024	0.07403	30.924	0.06116
27.073	0.07414	30.991	0.0613
27.125	0.07425	31.06	0.0613
27.183	0.07436	31.124	0.06143
27.241	0.07447	31.186	0.06141
27.298	0.07456	31.244	0.06151
27.353	0.07465	31.302	0.06157
27.404	0.07474	31.36	0.06167
27.455	0.07486	31.426	0.06173
27.507	0.07497	31.493	0.0618
27.563	0.07508	31.559	0.0618
27.621	0.07519	31.623	0.06195
27.68	0.07527	31.683	0.06199
27.735	0.07537	31.74	0.06208
27.788	0.07547	31.799	0.06216
27.838	0.07556	31.861	0.06217
27.889	0.07568	31.927	0.0623
27.944	0.07579	31.994	0.06224
28.004	0.07589	32.058	0.06241
28.062	0.07599	32.118	0.06242
28.117	0.07607	32.177	0.06253
28.169	0.07616	32.234	0.0626
28.219	0.07627	32.296	0.06269
28.269	0.07638	32.364	0.0629
28.325	0.07648	32.432	0.06292
28.384	0.07658	32.497	0.06296
28.442	0.07668	32.558	0.06298
28.498	0.07677	32.616	0.06309
28.551	0.07686	32.672	0.06314
28.602	0.07695	32.733	0.06333
28.653	0.07705	32.801	0.06336
28.707	0.07716	32.868	0.06352
28.764	0.07727	32.934	0.06345
28.822	0.07736	32.995	0.06352
28.878	0.07745	33.052	0.06355
28.932	0.07754	33.111	0.06361
28.984	0.07764	33.171	0.06376
29.034	0.07774	33.237	0.0638
29.086	0.07785	33.307	0.06401
29.144	0.07795	33.373	0.06402
29.203	0.07805	33.434	0.06408
29.26	0.07814	33.492	0.06409
29.315	0.07823	33.549	0.06421
29.366	0.07832	33.608	0.06434
29.415	0.07842	33.673	0.06435
29.466	0.07853	33.74	0.06442
29.522	0.07864	33.805	0.06443
29.581	0.07874	33.868	0.0645
29.64	0.07883	33.928	0.06453
29.696	0.07891	33.986	0.06463
29.747	0.079	34.044	0.06463
29.798	0.07909	34.107	0.06479
29.848	0.07919	34.173	0.06475
29.904	0.0793	34.241	0.06484
29.964	0.0794	34.307	0.06484
30.022	0.07949	34.368	0.0649
30.078	0.07957	34.426	0.06498
30.131	0.07966	34.483	0.06499
30.18	0.07976	34.544	0.06526
30.231	0.07986	34.612	0.06534
30.285	0.07997	34.68	0.06545
30.344	0.08007	34.743	0.06542
30.402	0.08016	34.804	0.06553
30.459	0.08024	34.862	0.06561
30.511	0.08033	34.919	0.06569
30.562	0.08042	34.981	0.06581
30.613	0.08052	35.049	0.06589
30.666	0.08063	35.116	0.06586
30.724	0.08073	35.182	0.06589
30.784	0.08082	35.243	0.06598
30.84	0.08091	35.301	0.066
30.894	0.08099	35.359	0.06609
30.945	0.08107	35.42	0.06604
30.995	0.08117	35.486	0.0662
31.047	0.08127	35.554	0.06624
31.105	0.08137	35.618	0.06625
31.163	0.08146	35.68	0.06628
31.219	0.08155	35.739	0.06634
31.274	0.08163	35.796	0.06654
31.326	0.08171	35.854	0.06656
31.376	0.08181	35.92	0.06665
31.428	0.08192	35.987	0.06666
31.484	0.08202	36.053	0.06674
31.542	0.08212	36.117	0.0668
31.601	0.08219	36.178	0.0669
31.657	0.08228	36.234	0.06689
31.709	0.08237	36.293	0.06699
31.76	0.08246	36.356	0.06702
31.811	0.08256	36.422	0.06713
31.865	0.08266	36.489	0.06726
31.925	0.08276	36.553	0.06723
31.983	0.08285	36.613	0.0673
32.038	0.08293	36.672	0.06721
32.091	0.08302	36.729	0.06746
32.14	0.08311	36.79	0.06758
32.191	0.08321	36.858	0.06768
32.247	0.08331	36.926	0.06768
32.305	0.08341	36.99	0.06769
32.364	0.0835	37.051	0.06777
32.42	0.08358	37.108	0.06778
32.473	0.08366	37.165	0.06778
32.524	0.08375	37.227	0.06792
32.575	0.08384	37.296	0.06797
32.628	0.08395	37.364	0.06805
32.685	0.08405	37.43	0.06806
32.744	0.08413	37.49	0.068
32.8	0.08421	37.547	0.06811
32.853	0.0843	37.604	0.06809
32.905	0.08438	37.666	0.06828
32.955	0.08447	37.731	0.06841
33.008	0.08458	37.8	0.06842
33.065	0.08468	37.867	0.06849
33.124	0.08476	37.928	0.0684
33.181	0.08485	37.987	0.0687
33.236	0.08492	38.044	0.06872
33.288	0.085	38.102	0.06884
33.338	0.0851	38.167	0.06886
33.389	0.0852	38.234	0.06898
33.445	0.08529	38.299	0.06901
33.503	0.08538	38.363	0.06907
33.562	0.08547	38.423	0.0691
33.616	0.08555	38.48	0.0692
33.668	0.08563	38.539	0.06919
33.719	0.08571	38.602	0.0693
33.769	0.08581	38.668	0.06935
33.825	0.08591	38.735	0.06934
33.885	0.086	38.8	0.06943
33.943	0.08608	38.861	0.06936
33.999	0.08616	38.92	0.06955
34.052	0.08624	38.977	0.06959
34.102	0.08634	39.038	0.06972
34.152	0.08644	39.106	0.06981
34.207	0.08653	39.173	0.06979
34.265	0.08662	39.238	0.0699
34.324	0.08671	39.299	0.06992
34.38	0.08679	39.357	0.07002
34.433	0.08687	39.414	0.0701
34.484	0.08695	39.476	0.07023
34.535	0.08704	39.543	0.07025
34.588	0.08714	39.611	0.07033
34.646	0.08723	39.676	0.07028
34.705	0.08731	39.738	0.07033
34.762	0.08739	39.795	0.07027
34.815	0.08747	39.853	0.07034
34.867	0.08755	39.914	0.07046
34.917	0.08765	39.98	0.07044
34.969	0.08774	40.047	0.07056
35.027	0.08783	40.112	0.07043
35.084	0.08792	40.173	0.07064
35.14	0.088	40.233	0.07064
35.195	0.08807	40.29	0.07079
35.247	0.08816	40.349	0.07084
35.297	0.08825	40.414	0.0709
35.35	0.08834	40.481	0.07101
35.406	0.08844	40.547	0.07106
35.464	0.08853	40.612	0.07111
35.522	0.08861	40.672	0.07124
35.578	0.08869	40.729	0.07125
35.631	0.08877	40.787	0.0713
35.681	0.08885	40.85	0.07146
35.731	0.08895	40.916	0.07147
35.786	0.08905	40.983	0.07155
35.846	0.08913	41.047	0.0714
35.904	0.08921	41.107	0.07153
35.96	0.08929	41.165	0.07158
36.012	0.08937	41.223	0.07156
36.062	0.08945	41.284	0.07172
36.112	0.08954	41.353	0.07172
36.168	0.08964	41.422	0.07192
36.227	0.08973	41.486	0.0718
36.286	0.08981	41.547	0.07187
36.342	0.08988	41.604	0.07188
36.395	0.08995	41.661	0.07191
36.446	0.09003	41.723	0.07202
36.496	0.09013	41.79	0.0721
36.55	0.09022	41.857	0.07218
36.607	0.09031	41.923	0.07226
36.665	0.0904	41.983	0.07222
36.722	0.09048	42.041	0.07226
36.775	0.09055	42.099	0.07238
36.827	0.09063	42.16	0.0724
36.877	0.09072	42.225	0.07253
36.929	0.09081	42.294	0.07245
36.987	0.0909	42.361	0.07263
37.045	0.09098	42.422	0.0726
37.102	0.09106	42.481	0.07275
37.158	0.09113	42.538	0.07286
37.209	0.09121	42.596	0.07292
37.259	0.0913	42.662	0.07304
37.311	0.09139	42.729	0.07302
37.366	0.09148	42.794	0.07311
37.424	0.09156	42.857	0.07309
37.483	0.09164	42.917	0.07312
37.538	0.09171	42.974	0.07314
37.591	0.09179	43.033	0.07326
37.64	0.09187	43.096	0.07333
37.691	0.09197	43.163	0.07342
37.746	0.09206	43.231	0.07334
37.806	0.09214	43.296	0.07341
37.865	0.09222	43.356	0.07346
37.922	0.09229	43.413	0.0734
37.975	0.09236	43.471	0.07351
38.025	0.09245	43.533	0.07354
38.075	0.09253	43.6	0.07378
38.13	0.09262	43.667	0.07372
38.187	0.09271	43.732	0.07379
38.245	0.09279	43.793	0.07384
38.302	0.09286	43.851	0.07386
38.355	0.09293	43.907	0.07397
38.405	0.09301	43.97	0.07405
38.456	0.0931	44.038	0.07416
38.51	0.09319	44.107	0.07412
38.567	0.09328	44.171	0.07412
38.626	0.09335	44.231	0.0741
38.682	0.09342	44.289	0.07426
38.736	0.0935	44.347	0.07429
38.788	0.09357	44.408	0.07445
38.838	0.09365	44.474	0.07442
38.891	0.09375	44.542	0.07457
38.948	0.09384	44.607	0.07453
39.006	0.09392	44.668	0.07452
39.063	0.094	44.727	0.07467
39.117	0.09406	44.785	0.07466
39.169	0.09414	44.844	0.07479
39.219	0.09422	44.909	0.07474
39.271	0.09431	44.976	0.07489
39.327	0.0944	45.042	0.07493
39.385	0.09448	45.106	0.0749
39.444	0.09455	45.167	0.07496
39.5	0.09461	45.223	0.07498
39.553	0.09469	45.281	0.07509
39.603	0.09477	45.344	0.07516
39.653	0.09486	45.41	0.07515
39.708	0.09495	45.477	0.07518
39.767	0.09503	45.541	0.07528
39.825	0.09511	45.601	0.07524
39.882	0.09518	45.659	0.07534
39.935	0.09525	45.717	0.07529
39.984	0.09533	45.779	0.07549
40.035	0.09541	45.847	0.07546
40.09	0.09549	45.916	0.07549
40.149	0.09558	45.98	0.07548
40.207	0.09566	46.041	0.0754
40.264	0.09573	46.098	0.07554
40.316	0.0958	46.155	0.07553
40.367	0.09588	46.217	0.07573
40.417	0.09596	46.284	0.07577
40.471	0.09605	46.351	0.07581
40.528	0.09613	46.417	0.07585
40.587	0.0962	46.478	0.07593
40.643	0.09627	46.536	0.07598
40.696	0.09634	46.594	0.07611
40.748	0.09642	46.654	0.07612
40.798	0.0965	46.72	0.07626
40.851	0.09659	46.789	0.0763
40.909	0.09667	46.855	0.07626
40.967	0.09674	46.917	0.07634
41.025	0.09681	46.976	0.0763
41.08	0.09688	47.033	0.07643
41.131	0.09695	47.091	0.07635
41.181	0.09703	47.156	0.07643
41.232	0.09711	47.224	0.07646
41.287	0.0972	47.289	0.07644
41.345	0.09727	47.352	0.07654
41.404	0.09734	47.411	0.07655
41.46	0.0974	47.468	0.07668
41.512	0.09748	47.527	0.07673
41.562	0.09755	47.59	0.07681
41.613	0.09764	47.656	0.07688
41.668	0.09772	47.724	0.07696
41.728	0.0978	47.789	0.07692
41.787	0.09787	47.85	0.07709
41.843	0.09793	47.908	0.07707
41.895	0.098	47.965	0.07723
41.945	0.09807	48.027	0.07725
41.995	0.09816	48.094	0.07733
42.05	0.09824	48.162	0.0774
42.109	0.09831	48.227	0.07731
42.167	0.09839	48.288	0.0774
42.224	0.09846	48.346	0.07732
42.276	0.09852	48.402	0.07748
42.327	0.0986	48.465	0.07759
42.377	0.09868	48.533	0.07762
42.431	0.09876	48.6	0.07763
42.489	0.09884	48.665	0.07767
42.548	0.09892	48.726	0.07764
42.605	0.09898	48.784	0.07771
42.658	0.09904	48.842	0.07769
42.71	0.09911	48.903	0.07774
42.76	0.0992	48.969	0.07784
42.812	0.09928	49.036	0.07785
42.869	0.09936	49.101	0.07798
42.927	0.09944	49.162	0.07794
42.984	0.09951	49.222	0.07809
43.039	0.09957	49.279	0.07803
43.091	0.09965	49.337	0.07808
43.141	0.09972	49.403	0.07822
43.193	0.0998	49.471	0.07824
43.249	0.09989	49.537	0.07834
43.307	0.09997	49.601	0.07824
43.365	0.10003	49.661	0.07842
43.422	0.1001	49.718	0.07844
43.474	0.10017	49.776	0.07848
43.524	0.10024	49.838	0.07853
43.575	0.10032	49.904	0.07861
43.63	0.1004	49.972	0.07857
43.689	0.10047	50.036	0.07863
43.747	0.10054	50.096	0.07854
43.803	0.10061	50.154	0.07865
43.855	0.10068	50.211	0.07871
43.905	0.10074	50.273	0.07876
43.956	0.10082	50.341	0.07891
44.011	0.10091	50.409	0.07886
44.07	0.10098	50.474	0.07893
44.128	0.10105	50.535	0.07883
44.185	0.10111	50.592	0.07896
44.238	0.10117	50.649	0.07909
44.289	0.10124	50.711	0.07913
44.34	0.10131	50.778	0.07923
44.393	0.10139	50.846	0.07922
44.45	0.10147	50.912	0.07931
44.508	0.10154	50.973	0.07932
44.564	0.10161	51.03	0.07936
44.618	0.10166	51.088	0.07939
44.669	0.10173	51.148	0.07948
44.72	0.10181	51.214	0.07947
44.772	0.10189	51.284	0.07955
44.83	0.10197	51.349	0.07953
44.889	0.10204	51.41	0.0796
44.946	0.1021	51.47	0.07952
45.002	0.10216	51.527	0.07956
45.053	0.10222	51.586	0.0797
45.103	0.1023	51.651	0.07971
45.154	0.10239	51.718	0.07982
45.209	0.10247	51.783	0.07973
45.267	0.10254	51.846	0.07987
45.325	0.10259	51.906	0.0799
45.381	0.10266	51.963	0.07994
45.433	0.10272	52.021	0.07998
45.484	0.10279	52.085	0.08004
45.534	0.10287	52.151	0.08009
45.59	0.10295	52.219	0.08016
45.65	0.10302	52.284	0.08013
45.708	0.10309	52.345	0.08015
45.764	0.10315	52.403	0.08015
45.817	0.1032	52.46	0.08018
45.866	0.10327	52.521	0.08036
45.917	0.10334	52.588	0.08038
45.972	0.10342	52.656	0.08039
46.03	0.1035	52.721	0.08028
46.088	0.10356	52.782	0.08039
46.145	0.10362	52.84	0.08051
46.198	0.10367	52.897	0.08048
46.248	0.10375	52.959	0.08062
46.299	0.10382	53.027	0.08061
46.352	0.1039	53.094	0.0808
46.411	0.10397	53.159	0.08067
46.47	0.10404	53.22	0.08067
46.527	0.1041	53.278	0.08072
46.58	0.10416	53.337	0.08077
46.632	0.10422	53.397	0.08076
46.682	0.10429	53.463	0.0808
46.734	0.10437	53.531	0.08079
46.791	0.10444	53.595	0.08086
46.849	0.10451	53.657	0.08088
46.906	0.10458	53.716	0.08097
46.96	0.10463	53.773	0.08105
47.012	0.10469	53.832	0.08098
47.062	0.10476	53.898	0.08111
47.114	0.10484	53.965	0.08108
47.17	0.10492	54.031	0.08124
47.228	0.10499	54.095	0.08125
47.287	0.10504	54.155	0.08129
47.343	0.1051	54.212	0.08136
47.396	0.10516	54.27	0.08136
47.446	0.10522	54.333	0.08153
47.497	0.1053	54.399	0.08149
47.552	0.10538	54.466	0.08159
47.611	0.10545	54.53	0.08166
47.669	0.10552	54.591	0.08162
47.724	0.10557	54.649	0.08157
47.777	0.10563	54.706	0.08167
47.827	0.1057	54.768	0.08173
47.877	0.10577	54.836	0.08193
47.932	0.10584	54.903	0.08192
47.991	0.10592	54.968	0.08191
48.05	0.10599	55.03	0.08189
48.107	0.10603	55.088	0.08183
48.16	0.10608	55.144	0.08203
48.211	0.10615	55.205	0.08204
48.262	0.10622	55.273	0.08222
48.315	0.1063	55.341	0.08214
48.372	0.10637	55.406	0.08216
48.43	0.10644	55.467	0.08225
48.485	0.10649	55.524	0.08228
48.539	0.10655	55.582	0.08235
48.591	0.10661	55.643	0.08236
48.641	0.10669	55.709	0.08242
48.694	0.10676	55.777	0.08248
48.752	0.10682	55.843	0.08244
48.81	0.10689	55.905	0.08238
48.868	0.10696	55.965	0.0825
48.924	0.107	56.022	0.08247
48.975	0.10706	56.08	0.08265
49.024	0.10713	56.145	0.08251
49.075	0.1072	56.212	0.08258
49.131	0.10727	56.277	0.08259
49.189	0.10735	56.341	0.08256
49.248	0.1074	56.4	0.08272
49.303	0.10746	56.457	0.08271
49.355	0.10751	56.516	0.08287
49.405	0.10757	56.579	0.08288
49.455	0.10765	56.646	0.083
49.511	0.10773	56.713	0.08309
49.571	0.1078	56.778	0.08301
49.63	0.10786	56.839	0.083
49.685	0.10791	56.897	0.08305
49.738	0.10796	56.955	0.08313
49.788	0.10802	57.016	0.08323
49.838	0.1081	57.083	0.08323
49.894	0.10817	57.151	0.0832
49.952	0.10824	57.215	0.08327
50.01	0.10829	57.276	0.08316
50.067	0.10835	57.333	0.0833
50.119	0.1084	57.391	0.08322
50.169	0.10847	57.453	0.08344
50.22	0.10854	57.521	0.08343
50.274	0.10861	57.59	0.0834
50.332	0.10868	57.655	0.08349
50.391	0.10874	57.715	0.08352
50.448	0.10879	57.773	0.08359
50.502	0.10884	57.831	0.08352
50.553	0.1089	57.891	0.08362
50.603	0.10896	57.957	0.08369
50.655	0.10903	58.025	0.0837
50.713	0.1091	58.089	0.08369
50.771	0.10917	58.151	0.08372
50.827	0.10922	58.21	0.08369
50.882	0.10927	58.267	0.08385
50.934	0.10933	58.326	0.08383
50.984	0.10939	58.392	0.08394
51.036	0.10946	58.46	0.08403
51.092	0.10953	58.526	0.08398
51.15	0.1096	58.59	0.08419
51.209	0.10965	58.65	0.08414
51.264	0.1097	58.706	0.08422
51.317	0.10975	58.765	0.08419
51.367	0.10981	58.827	0.0843
51.418	0.10989	58.894	0.08447
51.473	0.10996	58.96	0.08445
51.532	0.11002	59.024	0.08441
51.591	0.11008	59.084	0.0843
51.646	0.11014	59.143	0.08445
51.698	0.11019	59.2	0.08451
51.748	0.11025	59.261	0.08457
51.798	0.11032	59.329	0.08453
51.854	0.11039	59.398	0.0846
51.913	0.11045	59.463	0.08455
51.972	0.11051	59.524	0.08469
52.028	0.11056	59.582	0.08456
52.081	0.11062	59.639	0.08465
52.132	0.11067	59.7	0.08466
52.183	0.11074	59.767	0.08473
52.236	0.11081	59.834	0.0849
52.293	0.11088	59.9	0.08481
52.352	0.11093	59.961	0.08485
52.407	0.11098	60.019	0.08478
52.461	0.11103	60.076	0.08494
52.513	0.11109	60.137	0.08505
52.563	0.11116	60.203	0.08497
52.616	0.11123	60.272	0.08492
52.673	0.11129	60.338	0.08498
52.732	0.11136	60.4	0.08509
52.789	0.11141	60.459	0.08506
52.845	0.11146	60.516	0.08502
52.896	0.11152	60.574	0.0851
52.945	0.11157	60.639	0.08529
52.996	0.11164	60.706	0.0852
53.052	0.11171	60.771	0.08527
53.11	0.11177	60.834	0.08527
53.169	0.11183	60.894	0.0854
53.224	0.11188	60.952	0.08536
53.276	0.11193	61.011	0.08539
53.327	0.112	61.074	0.08562
53.377	0.11207	61.14	0.08561
53.433	0.11214	61.208	0.08564
53.493	0.11221	61.272	0.08548
53.551	0.11226	61.333	0.08558
53.607	0.11231	61.391	0.0856
53.66	0.11236	61.449	0.08565
53.709	0.11241	61.51	0.08569
53.76	0.11248	61.578	0.08584
53.815	0.11254	61.646	0.08575
53.873	0.11261	61.71	0.08582
53.932	0.11267	61.771	0.08579
53.988	0.11271	61.828	0.08588
54.041	0.11276	61.885	0.08587
54.091	0.11282	61.948	0.08587
54.142	0.11289	62.017	0.08607
54.196	0.11296	62.084	0.08607
54.254	0.11302	62.149	0.08606
54.313	0.11307	62.21	0.08598
54.37	0.11312	62.268	0.08603
54.424	0.11317	62.325	0.08619
54.475	0.11322	62.385	0.08618
54.525	0.11329	62.451	0.08622
54.577	0.11335	62.519	0.08619
54.634	0.11341	62.584	0.08628
54.692	0.11348	62.645	0.08633
54.749	0.11353	62.705	0.08639
54.804	0.11357	62.762	0.08641
54.855	0.11363	62.821	0.08647
54.905	0.1137	62.886	0.08643
54.957	0.11375	62.954	0.08659
55.013	0.11382	63.02	0.08653
55.071	0.11387	63.084	0.08658
55.13	0.11392	63.143	0.08657
55.185	0.11397	63.2	0.08657
55.238	0.11402	63.259	0.08676
55.289	0.11408	63.321	0.0867
55.339	0.11414	63.387	0.0868
55.395	0.11421	63.454	0.08671
55.454	0.11427	63.519	0.08673
55.512	0.11432	63.579	0.08674
55.567	0.11437	63.637	0.08678
55.62	0.11442	63.694	0.08681
55.67	0.11447	63.756	0.08685
55.72	0.11454	63.824	0.08691
55.776	0.1146	63.893	0.087
55.835	0.11466	63.958	0.08696
55.894	0.11471	64.02	0.08696
55.95	0.11476	64.077	0.08694
56.003	0.11481	64.133	0.08694
56.053	0.11486	64.195	0.08714
56.104	0.11492	64.262	0.08713
56.157	0.11499	64.329	0.0872
56.215	0.11505	64.395	0.08712
56.273	0.1151	64.456	0.08715
56.329	0.11515	64.513	0.08731
56.382	0.11519	64.571	0.0872
56.434	0.11523	64.632	0.08737
56.484	0.11529	64.697	0.08732
56.537	0.11537	64.765	0.08743
56.595	0.11543	64.831	0.08736
56.654	0.11548	64.893	0.08734
56.711	0.11553	64.953	0.08743
56.767	0.11557	65.01	0.08748
56.818	0.11562	65.068	0.08751
56.868	0.11569	65.133	0.08758
56.919	0.11575	65.2	0.08758
56.974	0.1158	65.265	0.08764
57.032	0.11586	65.329	0.08765
57.09	0.11591	65.389	0.08762
57.145	0.11595	65.447	0.08773
57.197	0.116	65.506	0.08769
57.247	0.11605	65.569	0.08784
57.298	0.11612	65.635	0.08776
57.354	0.11618	65.702	0.08794
57.415	0.11624	65.767	0.08789
57.473	0.11629	65.828	0.08789
57.529	0.11633	65.886	0.08797
57.582	0.11638	65.943	0.08797
57.631	0.11644	66.005	0.08801
57.682	0.1165	66.073	0.08805
57.736	0.11656	66.141	0.0881
57.795	0.11662	66.204	0.08817
57.853	0.11668	66.266	0.08812
57.91	0.11672	66.323	0.08812
57.963	0.11676	66.38	0.08821
58.013	0.11682	66.442	0.08829
58.064	0.11688	66.51	0.08832
58.117	0.11694	66.578	0.08827
58.175	0.11701	66.643	0.08817
58.234	0.11705	66.704	0.08833
58.291	0.1171	66.762	0.0882
58.345	0.11715	66.819	0.0883
58.397	0.1172	66.88	0.08814
58.446	0.11726	66.945	0.08836
58.498	0.11733	67.013	0.08832
58.556	0.11739	67.078	0.08837
58.614	0.11744	67.139	0.0884
58.67	0.11748	67.199	0.08843
58.725	0.11753	67.257	0.08842
58.777	0.11758	67.315	0.08851
58.827	0.11763	67.38	0.08865
58.879	0.1177	67.448	0.08873
58.935	0.11776	67.514	0.08874
58.993	0.11781	67.578	0.08867
59.051	0.11786	67.639	0.08882
59.107	0.1179	67.695	0.08877
59.16	0.11795	67.753	0.08891
59.21	0.118	67.816	0.08891
59.261	0.11807	67.882	0.08896
59.316	0.11813	67.949	0.08905
59.375	0.11818	68.013	0.08885
59.434	0.11823	68.073	0.08895
59.489	0.11828	68.131	0.08882
59.542	0.11832	68.189	0.08904
59.592	0.11838	68.251	0.08906
59.642	0.11843	68.319	0.08909
59.698	0.1185	68.388	0.08919
59.756	0.11855	68.453	0.08911
59.815	0.1186	68.514	0.08907
59.871	0.11864	68.571	0.08913
59.924	0.11869	68.627	0.08929
59.975	0.11873	68.688	0.08938
60.026	0.11879	68.755	0.08943
60.079	0.11886	68.822	0.08934
60.136	0.11892	68.889	0.08949
60.195	0.11896	68.951	0.08938
60.251	0.119	69.008	0.08952
60.304	0.11905	69.066	0.08939
60.356	0.11909	69.126	0.08947
60.406	0.11915	69.192	0.08952
60.459	0.11921	69.261	0.08952
60.516	0.11927	69.326	0.08957
60.575	0.11932	69.388	0.08945
60.632	0.11936	69.448	0.08953
60.688	0.1194	69.505	0.08958
60.739	0.11944	69.563	0.08972
60.789	0.1195	69.627	0.08976
60.84	0.11956	69.694	0.08972
60.895	0.11963	69.76	0.08968
60.954	0.11968	69.824	0.08983
61.013	0.11972	69.884	0.08987
61.068	0.11976	69.941	0.08992
61.12	0.11981	70	0.08994
61.17	0.11986	70.063	0.08994
61.22	0.11992	70.129	0.09007
61.275	0.11999	70.197	0.09
61.335	0.12004	70.262	0.09006
61.394	0.12009	70.322	0.08995
61.45	0.12014	70.38	0.09002
61.503	0.12017	70.438	0.09005
61.553	0.12022	70.499	0.09014
61.604	0.12028	70.566	0.09025
61.658	0.12035	70.633	0.09015
61.717	0.12041	70.698	0.09018
61.775	0.12046	70.759	0.0902
61.832	0.12049	70.817	0.09026
61.884	0.12053	70.874	0.0902
61.934	0.12058	70.937	0.09029
61.985	0.12064	71.004	0.09028
62.038	0.1207	71.072	0.09042
62.096	0.12076	71.137	0.09027
62.156	0.1208	71.199	0.09038
62.213	0.12085	71.256	0.09032
62.267	0.12088	71.313	0.0904
62.318	0.12092	71.373	0.09045
62.367	0.12098	71.44	0.09043
62.42	0.12105	71.507	0.09055
62.477	0.1211	71.573	0.09053
62.535	0.12116	71.634	0.09058
62.591	0.12121	71.693	0.09056
62.646	0.12124	71.751	0.09066
62.698	0.12128	71.809	0.09072
62.749	0.12134	71.875	0.09068
62.801	0.1214	71.942	0.09077
62.858	0.12146	72.009	0.09075
62.915	0.12151	72.073	0.09074
62.973	0.12155	72.133	0.09074
63.029	0.12159	72.19	0.09077
63.082	0.12163	72.248	0.09077
63.132	0.12168	72.31	0.09093
63.183	0.12174	72.376	0.09087
63.238	0.1218	72.443	0.09095
63.297	0.12185	72.508	0.09089
63.355	0.1219	72.568	0.09097
63.411	0.12194	72.626	0.0909
63.464	0.12197	72.683	0.09092
63.513	0.12202	72.745	0.09109
63.564	0.12208	72.813	0.09111
63.619	0.12214	72.882	0.09115
63.678	0.1222	72.946	0.09099
63.736	0.12225	73.008	0.09109
63.793	0.12229	73.065	0.09113
63.845	0.12233	73.123	0.09118
63.896	0.12238	73.184	0.09121
63.947	0.12243	73.251	0.09126
64	0.12249	73.318	0.09128
64.058	0.12255	73.384	0.09138
64.116	0.12259	73.444	0.09144
64.173	0.12263	73.502	0.09145
64.226	0.12266	73.56	0.09149
64.277	0.1227	73.621	0.09151
64.327	0.12276	73.686	0.09162
64.38	0.12282	73.755	0.09159
64.438	0.12287	73.82	0.0916
64.496	0.12293	73.882	0.0915
64.554	0.12297	73.942	0.09151
64.609	0.12301	73.999	0.09161
64.66	0.12305	74.057	0.09164
64.71	0.1231	74.122	0.09166
64.761	0.12316	74.189	0.09159
64.817	0.12322	74.254	0.09171
64.876	0.12327	74.318	0.09174
64.935	0.12331	74.378	0.09178
64.989	0.12335	74.435	0.09176
65.041	0.1234	74.494	0.09186
65.091	0.12345	74.558	0.09187
65.142	0.1235	74.624	0.09199
65.197	0.12356	74.69	0.09199
65.257	0.12361	74.756	0.09195
65.316	0.12366	74.817	0.09193
65.372	0.12369	74.875	0.09192
65.425	0.12373	74.933	0.09209
65.474	0.12379	74.994	0.0921
65.524	0.12384	75.061	0.09215
65.58	0.1239	75.129	0.09207
65.638	0.12396	75.193	0.09205
65.697	0.12401	75.254	0.0921
65.753	0.12404	75.312	0.09212
65.806	0.12408	75.369	0.09207
65.856	0.12413	75.431	0.09217
65.907	0.12418	75.499	0.09223
65.961	0.12424	75.566	0.09224
66.018	0.1243	75.631	0.09225
66.078	0.12434	75.693	0.09222
66.135	0.12438	75.751	0.09222
66.189	0.12442	75.808	0.0921
66.24	0.12446	75.868	0.09225
66.289	0.12451	75.934	0.09229
66.341	0.12458	76.002	0.09231
66.398	0.12463	76.067	0.09226
66.455	0.12468	76.128	0.09223
66.512	0.12472	76.188	0.09247
66.567	0.12476	76.245	0.09243
66.62	0.1248	76.304	0.09249
66.671	0.12485	76.369	0.09245
66.723	0.12491	76.437	0.09249
66.779	0.12497	76.503	0.09254
66.836	0.12501	76.567	0.09258
66.895	0.12505	76.627	0.09258
66.95	0.12509	76.684	0.09264
67.003	0.12513	76.742	0.0926
67.054	0.12518	76.804	0.09272
67.104	0.12524	76.871	0.09276
67.16	0.12529	76.938	0.09275
67.219	0.12534	77.003	0.09271
67.277	0.12538	77.062	0.09257
67.332	0.12542	77.121	0.09278
67.385	0.12546	77.178	0.09277
67.435	0.12551	77.24	0.0929
67.485	0.12557	77.308	0.09285
67.54	0.12561	77.377	0.09289
67.599	0.12566	77.441	0.09299
67.658	0.12571	77.503	0.09294
67.714	0.12574	77.56	0.09294
67.767	0.12578	77.617	0.0929
67.818	0.12583	77.679	0.09297
67.869	0.12587	77.745	0.09303
67.922	0.12593	77.812	0.09306
67.979	0.12599	77.878	0.09306
68.038	0.12602	77.939	0.09304
68.093	0.12606	77.997	0.09297
68.147	0.12609	78.054	0.09309
68.199	0.12613	78.115	0.09316
68.249	0.12618	78.181	0.09321
68.302	0.12624	78.249	0.0932
68.36	0.12629	78.315	0.09312
68.418	0.12634	78.377	0.09335
68.475	0.12638	78.437	0.0933
68.531	0.12641	78.494	0.09344
68.582	0.12646	78.552	0.09336
68.632	0.1265	78.617	0.09347
68.684	0.12656	78.684	0.09349
68.739	0.12661	78.749	0.0935
68.797	0.12666	78.813	0.09346
68.856	0.1267	78.873	0.09346
68.911	0.12673	78.931	0.09343
68.963	0.12678	78.99	0.0935
69.013	0.12682	79.054	0.09364
69.063	0.12688	79.12	0.09362
69.119	0.12694	79.187	0.09361
69.179	0.12698	79.25	0.09348
69.238	0.12702	79.309	0.09364
69.293	0.12706	79.367	0.09363
69.346	0.12709	79.425	0.09366
69.396	0.12714	79.488	0.09368
69.446	0.12719	79.556	0.09372
69.502	0.12724	79.625	0.09387
69.56	0.12729	79.689	0.09375
69.618	0.12733	79.749	0.0938
69.675	0.12736	79.806	0.0937
69.727	0.1274	79.863	0.09374
69.777	0.12744	79.925	0.09379
69.828	0.1275	79.994	0.09385
69.882	0.12755	80.062	0.09386
69.94	0.1276	80.127	0.09382
70	0.12764	80.188	0.09377
70.056	0.12768	80.246	0.09386
70.109	0.12771	80.303	0.09393
70.161	0.12776	80.363	0.09394
70.211	0.1278	80.428	0.09406
70.263	0.12785	80.496	0.09397
70.32	0.1279	80.561	0.09413
70.378	0.12794	80.623	0.09405
70.435	0.12798	80.682	0.09415
70.49	0.12801	80.74	0.09412
70.542	0.12805	80.799	0.09421
70.592	0.1281	80.864	0.09429
70.644	0.12815	80.932	0.09428
70.7	0.12821	80.998	0.09431
70.758	0.12826	81.062	0.09425
70.816	0.12829	81.122	0.09429
70.872	0.12833	81.179	0.09431
70.925	0.12837	81.237	0.09436
70.976	0.12841	81.299	0.09444
71.026	0.12846	81.365	0.09445
71.081	0.12852	81.432	0.0944
71.14	0.12856	81.497	0.0945
71.198	0.1286	81.557	0.09449
71.254	0.12865	81.615	0.09453
71.306	0.12868	81.672	0.09454
71.356	0.12873	81.734	0.0945
71.406	0.12878	81.802	0.0947
71.462	0.12883	81.871	0.09459
71.521	0.12888	81.936	0.09459
71.58	0.12892	81.997	0.09454
71.636	0.12895	82.054	0.09459
71.689	0.12898	82.111	0.09464
71.74	0.12902	82.173	0.09466
71.791	0.12906	82.24	0.09475
71.844	0.12912	82.307	0.0947
71.901	0.12917	82.373	0.09468
71.959	0.1292	82.434	0.09467
72.015	0.12924	82.491	0.09475
72.069	0.12927	82.548	0.09474
72.12	0.12931	82.609	0.0948
72.171	0.12935	82.675	0.09477
72.223	0.12941	82.744	0.09496
72.281	0.12945	82.81	0.09483
72.34	0.1295	82.871	0.09487
72.397	0.12953	82.931	0.09486
72.452	0.12956	82.988	0.09489
72.504	0.12959	83.046	0.095
72.553	0.12964	83.111	0.09494
72.605	0.1297	83.178	0.09507
72.66	0.12974	83.243	0.09503
72.718	0.12979	83.307	0.09507
72.777	0.12982	83.367	0.09507
72.833	0.12985	83.424	0.09506
72.885	0.12989	83.483	0.09511
72.935	0.12993	83.547	0.09512
72.985	0.12998	83.614	0.09515
73.041	0.13003	83.682	0.09522
73.101	0.13007	83.747	0.09519
73.159	0.13011	83.806	0.09517
73.215	0.13014	83.864	0.09523
73.268	0.13017	83.922	0.09519
73.318	0.13022	83.985	0.09539
73.368	0.13027	84.052	0.09525
73.424	0.13032	84.119	0.09535
73.482	0.13037	84.182	0.09524
73.54	0.1304	84.243	0.09526
73.596	0.13043	84.3	0.09529
73.649	0.13048	84.356	0.09528
73.7	0.13051	84.418	0.09542
73.751	0.13056	84.487	0.0954
73.804	0.13062	84.556	0.09545
73.862	0.13067	84.622	0.09537
73.921	0.1307	84.683	0.09542
73.977	0.13074	84.74	0.09543
74.031	0.13077	84.796	0.09553
74.082	0.13081	84.857	0.09553
74.132	0.13086	84.922	0.09566
74.185	0.13091	84.99	0.0956
74.242	0.13095	85.055	0.09569
74.3	0.131	85.118	0.09567
74.357	0.13103	85.177	0.09566
74.412	0.13106	85.235	0.09579
74.464	0.1311	85.293	0.09567
74.514	0.13115	85.359	0.09581
74.566	0.13121	85.427	0.09573
74.622	0.13125	85.493	0.09576
74.68	0.13129	85.557	0.09576
74.738	0.13132	85.617	0.09574
74.794	0.13135	85.673	0.0958
74.847	0.13138	85.732	0.09578
74.897	0.13143	85.794	0.0958
74.948	0.13148	85.859	0.09582
75.003	0.13153	85.927	0.09595
75.062	0.13157	85.991	0.0959
75.12	0.13161	86.052	0.09596
75.176	0.13164	86.109	0.09589
75.229	0.13167	86.166	0.09605
75.278	0.13171	86.228	0.09601
75.329	0.13176	86.296	0.09617
75.385	0.13181	86.365	0.09616
75.444	0.13185	86.431	0.09612
75.502	0.13189	86.492	0.09614
75.558	0.13191	86.55	0.09605
75.61	0.13194	86.606	0.09618
75.66	0.13198	86.667	0.09619
75.711	0.13202	86.734	0.09625
75.764	0.13207	86.801	0.09624
75.822	0.13212	86.867	0.09619
75.881	0.13216	86.928	0.09619
75.938	0.13219	86.986	0.09619
75.991	0.13222	87.043	0.09616
76.043	0.13225	87.104	0.09632
76.093	0.1323	87.169	0.09632
76.145	0.13235	87.238	0.09629
76.203	0.13239	87.305	0.09631
76.261	0.13244	87.366	0.09624
76.319	0.13246	87.426	0.09636
76.375	0.13249	87.483	0.09624
76.425	0.13252	87.54	0.0964
76.475	0.13257	87.605	0.0964
76.527	0.13261	87.672	0.09637
76.583	0.13266	87.737	0.09638
76.641	0.1327	87.801	0.09632
76.699	0.13273	87.861	0.09646
76.754	0.13276	87.919	0.09648
76.806	0.13279	87.978	0.0965
76.856	0.13283	88.041	0.09656
76.906	0.13288	88.107	0.09667
76.962	0.13293	88.174	0.09668
77.022	0.13297	88.24	0.0967
77.081	0.133	88.3	0.09663
77.137	0.13303	88.358	0.09676
77.19	0.13306	88.416	0.09661
77.239	0.13309	88.477	0.09675
77.289	0.13314	88.545	0.09684
77.345	0.13319	88.613	0.09682
77.403	0.13323	88.678	0.09687
77.462	0.13327	88.738	0.09672
77.518	0.1333	88.796	0.09685
77.571	0.13333	88.852	0.09683
77.621	0.13337	88.914	0.09693
77.671	0.13341	88.982	0.09691
77.725	0.13346	89.049	0.09688
77.783	0.1335	89.115	0.09694
77.842	0.13354	89.177	0.09696
77.899	0.13357	89.235	0.09692
77.953	0.13359	89.292	0.09698
78.005	0.13362	89.352	0.09705
78.054	0.13366	89.418	0.09701
78.106	0.13371	89.486	0.09706
78.164	0.13376	89.551	0.097
78.222	0.1338	89.613	0.09704
78.278	0.13383	89.672	0.09694
78.333	0.13386	89.729	0.0971
78.385	0.13389	89.787	0.09718
78.435	0.13394	89.852	0.0972
78.487	0.13398	89.919	0.09726
78.544	0.13403	89.985	0.09716
78.602	0.13407	90.05	0.09731
78.662	0.1341	90.11	0.0973
78.717	0.13413	90.168	0.09732
78.769	0.13416	90.226	0.09727
78.819	0.13419	90.288	0.09739
78.87	0.13424	90.354	0.09746
78.926	0.1343	90.421	0.09743
78.985	0.13433	90.486	0.09733
79.042	0.13437	90.547	0.09738
79.097	0.13439	90.604	0.09733
79.15	0.13442	90.661	0.09733
79.2	0.13446	90.723	0.09748
79.25	0.1345	90.791	0.09747
79.305	0.13455	90.859	0.09751
79.364	0.13459	90.925	0.09734
79.423	0.13463	90.986	0.09743
79.48	0.13465	91.044	0.09744
79.533	0.13468	91.1	0.09746
79.583	0.13472	91.161	0.09754
79.633	0.13476	91.229	0.09754
79.686	0.13481	91.296	0.09767
79.744	0.13485	91.361	0.09764
79.802	0.13489	91.422	0.09764
79.859	0.13492	91.48	0.09764
79.913	0.13495	91.538	0.09772
79.964	0.13497	91.598	0.09776
80.015	0.13502	91.664	0.09779
80.067	0.13507	91.733	0.09778
80.125	0.13512	91.798	0.09783
80.183	0.13515	91.859	0.0977
80.24	0.13518	91.919	0.09778
80.296	0.13521	91.977	0.09789
80.347	0.13524	92.035	0.09783
80.397	0.13529	92.1	0.09788
80.448	0.13533	92.167	0.09775
80.504	0.13538	92.232	0.09793
80.562	0.13542	92.295	0.09793
80.62	0.13546	92.356	0.09799
80.676	0.13548	92.413	0.09794
80.727	0.13552	92.472	0.09795
80.778	0.13556	92.536	0.09805
80.828	0.13561	92.602	0.09807
80.884	0.13566	92.669	0.09804
80.944	0.13571	92.734	0.098
81.003	0.13574	92.794	0.09794
81.059	0.13577	92.853	0.09793
81.112	0.1358	92.911	0.09801
81.161	0.13585	92.972	0.09803
81.211	0.13589	93.04	0.09815
81.267	0.13594	93.107	0.09801
81.324	0.13599	93.171	0.09809
81.382	0.13602	93.232	0.09811
81.439	0.13605	93.289	0.09808
81.492	0.13608	93.347	0.09821
81.543	0.13612	93.409	0.0982
81.594	0.13616	93.477	0.09842
81.647	0.13621	93.544	0.09832
81.705	0.13626	93.609	0.09831
81.765	0.1363	93.671	0.09823
81.821	0.13633	93.728	0.09828
81.875	0.13636	93.786	0.09833
81.926	0.1364	93.846	0.09842
81.975	0.13644	93.912	0.09842
82.027	0.13649	93.979	0.09841
82.085	0.13654	94.044	0.09831
82.143	0.13658	94.106	0.09836
82.2	0.13661	94.165	0.09851
82.255	0.13663	94.223	0.09847
82.306	0.13666	94.282	0.09854
82.356	0.1367	94.347	0.09841
82.409	0.13675	94.415	0.0986
82.465	0.1368	94.481	0.09856
82.523	0.13684	94.546	0.09855
82.582	0.13687	94.606	0.09855
82.637	0.13689	94.662	0.09846
82.69	0.13693	94.72	0.0986
82.74	0.13697	94.783	0.09861
82.791	0.13701	94.849	0.09869
82.846	0.13706	94.916	0.09871
82.905	0.1371	94.98	0.09868
82.964	0.13713	95.04	0.0987
83.019	0.13717	95.098	0.09877
83.072	0.13719	95.156	0.09881
83.121	0.13723	95.218	0.09888
83.172	0.13728	95.286	0.09881
83.227	0.13733	95.354	0.09885
83.286	0.13736	95.418	0.0989
83.345	0.1374	95.48	0.09881
83.401	0.13742	95.537	0.09883
83.454	0.13746	95.595	0.09867
83.504	0.13749	95.657	0.09896
83.555	0.13753	95.723	0.09887
83.608	0.13758	95.79	0.0989
83.666	0.13762	95.856	0.09882
83.724	0.13765	95.916	0.09883
83.78	0.13768	95.974	0.09893
83.834	0.1377	96.032	0.09894
83.885	0.13773	96.092	0.09901
83.936	0.13778	96.158	0.09902
83.989	0.13782	96.227	0.09897
84.046	0.13786	96.293	0.09897
84.104	0.1379	96.355	0.09904
84.162	0.13793	96.414	0.09901
84.217	0.13795	96.472	0.09907
84.269	0.13798	96.53	0.09901
84.318	0.13801	96.595	0.09917
84.37	0.13805	96.662	0.09918
84.425	0.1381	96.727	0.09916
84.484	0.13814	96.79	0.09909
84.542	0.13816	96.85	0.09901
84.598	0.13818	96.907	0.0992
84.65	0.13821	96.966	0.09912
84.7	0.13825	97.03	0.09924
84.75	0.13828	97.097	0.09919
84.805	0.13833	97.164	0.09919
84.865	0.13836	97.228	0.0992
84.923	0.1384	97.289	0.09921
84.979	0.13842	97.347	0.09925
85.033	0.13845	97.404	0.09923
85.083	0.13848	97.466	0.09925
85.133	0.13853	97.533	0.09935
85.189	0.13857	97.6	0.09946
85.247	0.1386	97.665	0.09934
85.305	0.13863	97.726	0.09945
85.362	0.13865	97.784	0.09934
85.414	0.13868	97.841	0.09949
85.464	0.13871	97.904	0.09947
85.515	0.13874	97.972	0.09954
85.568	0.13878	98.039	0.09949
85.626	0.13882	98.104	0.09943
85.686	0.13886	98.165	0.0995
85.742	0.13888	98.223	0.09948
85.796	0.1389	98.28	0.09958
85.847	0.13893	98.341	0.09958
85.897	0.13896	98.406	0.09959
85.949	0.139	98.474	0.09962
86.007	0.13904	98.539	0.09963
86.065	0.13907	98.601	0.09957
86.121	0.13909	98.66	0.09963
86.176	0.13912	98.718	0.09958
86.228	0.13914	98.777	0.09967
86.278	0.13918	98.842	0.09973
86.331	0.13922	98.909	0.09972
86.387	0.13926	98.975	0.09978
86.445	0.13929	99.04	0.09969
86.503	0.13931	99.099	0.09986
86.559	0.13934	99.156	0.09976
86.611	0.13936	99.214	0.09984
86.661	0.13939	99.277	0.09993
86.712	0.13943	99.343	0.09995
86.767	0.13947	99.41	0.09998
86.827	0.1395	99.475	0.09992
86.885	0.13953	99.535	0.09998
86.941	0.13955	99.593	0.09995
86.994	0.13957	99.649	0.09993
87.043	0.1396	99.711	0.09999
87.093	0.13964	99.78	0.10008
87.149	0.13968	99.848	0.10004
87.207	0.13971	99.913	0.10006
87.266	0.13974	99.975	0.0999
87.322	0.13976	100.032	0.1
87.376	0.13978	100.089	0.1
87.426	0.1398	100.151	0.10012
87.477	0.13984	100.218	0.10018
87.53	0.13988	100.285	0.10013
87.587	0.13991	100.35	0.10016
87.645	0.13994	100.411	0.10004
87.702	0.13996	100.467	0.10014
87.755	0.13998	100.525	0.10014
87.807	0.14	100.586	0.1002
87.857	0.14004	100.652	0.10022
87.91	0.14008	100.721	0.10025
87.968	0.14012	100.787	0.10024
88.026	0.14015	100.849	0.10022
88.084	0.14017	100.909	0.10019
88.139	0.14018	100.966	0.10026
88.19	0.1402	101.024	0.10031
88.24	0.14023	101.089	0.10027
88.291	0.14027	101.156	0.10037
88.347	0.14031	101.221	0.10028
88.405	0.14033	101.284	0.10039
88.464	0.14035	101.344	0.10035
88.519	0.14037	101.402	0.10044
88.571	0.1404	101.461	0.10043
88.621	0.14043	101.524	0.10044
88.671	0.14047	101.591	0.10048
88.727	0.1405	101.657	0.10041
88.787	0.14054	101.723	0.10043
88.846	0.14056	101.783	0.10042
88.902	0.14058	101.842	0.10047
88.954	0.1406	101.899	0.10046
89.004	0.14064	101.96	0.10053
89.054	0.14067	102.027	0.10045
89.109	0.14071	102.096	0.10048
89.167	0.14075	102.16	0.10045
89.226	0.14078	102.221	0.10053
89.283	0.14079	102.278	0.10049
89.335	0.1408	102.335	0.10052
89.386	0.14084	102.397	0.10071
89.436	0.14087	102.466	0.10065
89.49	0.1409	102.533	0.10071
89.548	0.14094	102.598	0.10058
89.607	0.14096	102.659	0.10056
89.664	0.14098	102.718	0.10058
89.718	0.141	102.775	0.1006
89.77	0.14103	102.835	0.10064
89.819	0.14106	102.901	0.10065
89.871	0.1411	102.968	0.10074
89.929	0.14114	103.033	0.10075
89.987	0.14117	103.095	0.10072
90.043	0.14118	103.155	0.10075
90.098	0.14119	103.212	0.1008
90.15	0.14121	103.271	0.10071
90.2	0.14124	103.336	0.10087
90.252	0.14128	103.404	0.10089
90.308	0.14132	103.469	0.101
90.366	0.14134	103.533	0.1009
90.424	0.14136	103.594	0.10089
90.48	0.14137	103.65	0.10098
90.533	0.1414	103.709	0.10092
90.583	0.14142	103.771	0.101
90.634	0.14145	103.837	0.10088
90.689	0.14149	103.904	0.10098
90.749	0.14151	103.969	0.10099
90.806	0.14154	104.03	0.10095
90.862	0.14156	104.088	0.10095
90.914	0.14157	104.144	0.10102
90.964	0.1416	104.206	0.10103
91.015	0.14163	104.274	0.1011
91.071	0.14167	104.343	0.10108
91.13	0.14169	104.408	0.10108
91.188	0.14171	104.469	0.10103
91.245	0.14173	104.526	0.10096
91.297	0.14174	104.583	0.1011
91.347	0.14176	104.645	0.10111
91.398	0.14179	104.712	0.10125
91.452	0.14183	104.779	0.10108
91.509	0.14186	104.845	0.10108
91.567	0.14189	104.905	0.10117
91.623	0.1419	104.963	0.10111
91.677	0.14192	105.021	0.10118
91.729	0.14194	105.081	0.10114
91.779	0.14197	105.147	0.10131
91.831	0.142	105.216	0.10129
91.889	0.14204	105.282	0.10127
91.947	0.14205	105.343	0.10126
92.005	0.14207	105.403	0.10133
92.06	0.14208	105.459	0.10129
92.112	0.1421	105.518	0.10148
92.162	0.14212	105.583	0.10146
92.213	0.14216	105.65	0.1015
92.269	0.14219	105.715	0.10144
92.327	0.14221	105.778	0.10141
92.385	0.14223	105.838	0.10156
92.44	0.14224	105.896	0.1015
92.492	0.14226	105.955	0.10159
92.542	0.14228	106.018	0.10146
92.593	0.14231	106.085	0.10157
92.649	0.14234	106.152	0.10158
92.709	0.14237	106.218	0.10147
92.767	0.14239	106.278	0.10145
92.823	0.14239	106.336	0.10143
92.876	0.1424	106.394	0.10146
92.926	0.14243	106.455	0.10154
92.976	0.14246	106.522	0.10158
93.031	0.14249	106.59	0.10158
93.089	0.14252	106.654	0.10154
93.148	0.14254	106.715	0.10148
93.205	0.14255	106.773	0.10162
93.257	0.14256	106.83	0.10157
93.307	0.14258	106.892	0.1017
93.358	0.14261	106.96	0.10169
93.412	0.14264	107.028	0.10171
93.469	0.14268	107.093	0.10181
93.529	0.1427	107.154	0.10167
93.585	0.14271	107.212	0.10173
93.639	0.14272	107.269	0.10163
93.691	0.14274	107.33	0.10181
93.741	0.14276	107.395	0.10178
93.793	0.14279	107.462	0.10179
93.851	0.14282	107.527	0.10173
93.909	0.14284	107.589	0.10173
93.965	0.14285	107.649	0.10176
94.019	0.14286	107.707	0.10191
94.07	0.14287	107.765	0.10191
94.12	0.14289	107.831	0.10196
94.172	0.14292	107.898	0.10196
94.229	0.14295	107.964	0.10195
94.287	0.14297	108.028	0.10209
94.346	0.14298	108.088	0.102
94.402	0.14299	108.145	0.10204
94.455	0.143	108.204	0.10193
94.505	0.14303	108.266	0.10206
94.556	0.14306	108.332	0.10213
94.611	0.14309	108.4	0.10203
94.67	0.14311	108.464	0.10199
94.729	0.14312	108.523	0.10188
94.784	0.14313	108.581	0.10198
94.836	0.14315	108.638	0.10194
94.886	0.14316	108.7	0.10196
94.936	0.14319	108.768	0.10193
94.992	0.14322	108.836	0.10201
95.051	0.14325	108.902	0.10204
95.11	0.14326	108.963	0.10211
95.166	0.14327	109.021	0.10212
95.219	0.14328	109.078	0.10219
95.269	0.14329	109.139	0.10225
95.32	0.14331	109.206	0.10227
95.373	0.14335	109.274	0.10236
95.431	0.14337	109.339	0.10223
95.489	0.14338	109.4	0.10228
95.545	0.1434	109.457	0.10219
95.598	0.14341	109.515	0.10238
95.65	0.14342	109.576	0.10235
95.7	0.14344	109.642	0.10231
95.753	0.14347	109.71	0.1023
95.811	0.1435	109.776	0.10231
95.869	0.14352	109.838	0.10227
95.926	0.14353	109.898	0.10223
95.982	0.14354	109.955	0.10223
96.033	0.14355	110.013	0.1023
96.083	0.14358	110.078	0.1024
96.135	0.1436	110.145	0.1024
96.19	0.14363	110.21	0.10248
96.248	0.14365	110.273	0.10241
96.307	0.14365	110.333	0.10244
96.362	0.14366	110.39	0.10236
96.414	0.14368	110.449	0.10237
96.464	0.1437	110.513	0.10247
96.514	0.14373	110.579	0.10246
96.57	0.14375	110.647	0.10253
96.63	0.14377	110.712	0.10246
96.689	0.14379	110.773	0.10256
96.745	0.1438	110.831	0.10244
96.798	0.14381	110.888	0.1025
96.848	0.14383	110.949	0.10258
96.899	0.14385	111.016	0.10264
96.953	0.14388	111.084	0.10253
97.01	0.14391	111.147	0.10252
97.068	0.14392	111.208	0.10258
97.125	0.14393	111.266	0.10265
97.178	0.14394	111.323	0.10267
97.229	0.14396	111.386	0.10269
97.28	0.14398	111.454	0.1028
97.333	0.14401	111.522	0.1027
97.391	0.14403	111.587	0.10273
97.45	0.14405	111.648	0.10257
97.507	0.14406	111.706	0.10265
97.56	0.14407	111.763	0.10269
97.612	0.14408	111.824	0.10273
97.662	0.1441	111.889	0.1028
97.714	0.14413	111.957	0.1028
97.772	0.14415	112.022	0.10279
97.83	0.14417	112.084	0.10271
97.886	0.14418	112.143	0.10279
97.941	0.14418	112.2	0.10281
97.993	0.1442	112.259	0.10283
98.042	0.14422	112.325	0.10281
98.094	0.14424	112.393	0.10292
98.151	0.14427	112.459	0.10292
98.209	0.14428	112.523	0.10297
98.268	0.14429	112.582	0.10293
98.324	0.1443	112.639	0.1029
98.376	0.14431	112.697	0.103
98.427	0.14433	112.76	0.10294
98.477	0.14436	112.826	0.10307
98.532	0.14438	112.893	0.10298
98.591	0.1444	112.957	0.10306
98.649	0.14441	113.018	0.10296
98.705	0.14442	113.076	0.10296
98.758	0.14443	113.133	0.10302
98.808	0.14445	113.195	0.103
98.858	0.14447	113.263	0.10304
98.914	0.1445	113.331	0.103
98.973	0.14452	113.396	0.103
99.031	0.14454	113.458	0.10298
99.088	0.14454	113.515	0.10295
99.141	0.14455	113.572	0.10292
99.191	0.14456	113.633	0.10305
99.241	0.14458	113.7	0.10298
99.294	0.14461	113.768	0.10312
99.351	0.14463	113.834	0.103
99.409	0.14465	113.895	0.10303
99.466	0.14466	113.952	0.10303
99.52	0.14466	114.01	0.10296
99.572	0.14468	114.07	0.10316
99.622	0.1447	114.136	0.10315
99.675	0.14473	114.205	0.1032
99.733	0.14475	114.271	0.1031
99.791	0.14477	114.332	0.10315
99.848	0.14478	114.392	0.10321
99.904	0.14478	114.449	0.1032
99.955	0.1448	114.507	0.10324
100.005	0.14482	114.572	0.10323
100.056	0.14484	114.639	0.10331
100.111	0.14487	114.704	0.10331
100.169	0.14489	114.768	0.10324
100.228	0.1449	114.827	0.10325
100.283	0.1449	114.884	0.10336
100.335	0.14492	114.943	0.1033
100.385	0.14494	115.007	0.10353
100.436	0.14496	115.074	0.10345
100.491	0.14499	115.141	0.10347
100.552	0.14501	115.206	0.10333
100.611	0.14502	115.266	0.1033
100.666	0.14502	115.324	0.10344
100.719	0.14503	115.382	0.10342
100.768	0.14506	115.444	0.10346
100.818	0.14509	115.511	0.10342
100.874	0.14511	115.578	0.10346
100.932	0.14513	115.643	0.10346
100.991	0.14515	115.703	0.10343
101.048	0.14515	115.761	0.10336
101.1	0.14516	115.818	0.10336
101.151	0.14518	115.881	0.10344
101.202	0.1452	115.949	0.10348
101.255	0.14523	116.017	0.10344
101.313	0.14525	116.082	0.10342
101.372	0.14527	116.143	0.1035
101.429	0.14528	116.201	0.10345
101.482	0.14528	116.258	0.10363
101.534	0.14529	116.319	0.10357
101.584	0.14532	116.384	0.10361
101.636	0.14535	116.451	0.10357
101.694	0.14537	116.516	0.1036
101.751	0.14539	116.578	0.10369
101.807	0.14539	116.637	0.10366
101.863	0.1454	116.695	0.10363
101.914	0.14541	116.754	0.10364
101.964	0.14543	116.819	0.10372
102.016	0.14546	116.887	0.10375
102.072	0.14549	116.953	0.10372
102.13	0.1455	117.017	0.10366
102.189	0.14551	117.077	0.10371
102.245	0.14552	117.134	0.10367
102.298	0.14554	117.192	0.10377
102.348	0.14556	117.254	0.1038
102.399	0.14559	117.32	0.10381
102.454	0.14561	117.387	0.10385
102.513	0.14563	117.452	0.10373
102.571	0.14564	117.512	0.10391
102.626	0.14565	117.57	0.10381
102.679	0.14566	117.627	0.10383
102.729	0.14568	117.689	0.10379
102.78	0.1457	117.758	0.10388
102.835	0.14573	117.826	0.10395
102.894	0.14575	117.89	0.10388
102.953	0.14577	117.952	0.10375
103.009	0.14578	118.009	0.10379
103.062	0.14578	118.066	0.1038
103.113	0.1458	118.128	0.10392
103.164	0.14583	118.195	0.10396
103.216	0.14586	118.262	0.10393
103.273	0.14589	118.328	0.10392
103.331	0.14591	118.389	0.10382
103.387	0.14591	118.446	0.10399
103.441	0.14592	118.504	0.10395
103.493	0.14592	118.565	0.10396
103.544	0.14595	118.631	0.10393
103.596	0.14598	118.699	0.1039
103.655	0.146	118.765	0.10406
103.713	0.14601	118.827	0.10391
103.77	0.14603	118.886	0.10394
103.825	0.14603	118.943	0.10394
103.877	0.14604	119.002	0.1041
103.926	0.14606	119.067	0.10417
103.978	0.14609	119.134	0.10418
104.033	0.14611	119.199	0.10408
104.091	0.14613	119.262	0.10419
104.149	0.14614	119.322	0.10421
104.205	0.14615	119.379	0.10425
104.257	0.14616	119.438	0.10428
104.307	0.14618	119.501	0.10427
104.358	0.14621	119.568	0.10427
104.413	0.14624	119.635	0.1042
104.473	0.14625	119.7	0.10429
104.532	0.14627	119.761	0.10419
104.588	0.14628	119.819	0.10418
104.641	0.14629	119.877	0.10411
104.69	0.14631	119.938	0.1042
104.74	0.14634	120.005	0.10432
104.796	0.14637	120.073	0.10427
104.854	0.14639	120.137	0.10426
104.912	0.14641	120.198	0.10428
104.969	0.14642	120.256	0.10432
105.022	0.14643	120.313	0.10438
105.072	0.14644	120.375	0.1045
105.123	0.14647	120.443	0.10445
105.176	0.1465	120.511	0.10452
105.234	0.14653	120.576	0.1044
105.294	0.14654	120.637	0.10447
105.35	0.14656	120.695	0.10452
105.404	0.14657	120.752	0.10443
105.456	0.14659	120.813	0.10442
105.505	0.14662	120.878	0.10443
105.557	0.14665	120.946	0.10458
105.615	0.14667	121.011	0.10447
105.673	0.14669	121.073	0.10448
105.729	0.14671	121.132	0.1044
105.784	0.14671	121.19	0.10449
105.836	0.14673	121.249	0.10456
105.886	0.14675	121.314	0.10457
105.938	0.14678	121.382	0.10454
105.994	0.1468	121.448	0.10451
106.052	0.14683	121.511	0.1045
106.111	0.14684	121.571	0.10462
106.166	0.14685	121.627	0.10458
106.219	0.14686	121.686	0.10452
106.269	0.14688	121.748	0.10459
106.32	0.14692	121.814	0.10453
106.375	0.14695	121.882	0.1047
106.434	0.14697	121.947	0.10456
106.493	0.14699	122.007	0.10451
106.548	0.147	122.066	0.1045
106.601	0.14701	122.123	0.10461
106.651	0.14703	122.184	0.10476
106.701	0.14706	122.252	0.10467
106.757	0.14708	122.32	0.10474
106.816	0.14711	122.385	0.10462
106.874	0.14713	122.447	0.10474
106.931	0.14714	122.504	0.10475
106.984	0.14715	122.561	0.10472
107.034	0.14718	122.622	0.10474
107.085	0.1472	122.69	0.10483
107.138	0.14724	122.757	0.10482
107.195	0.14726	122.823	0.10487
107.254	0.14728	122.884	0.10482
107.31	0.14729	122.941	0.10483
107.363	0.14731	122.999	0.10485
107.415	0.14732	123.059	0.10479
107.465	0.14735	123.125	0.10492
107.518	0.14739	123.193	0.10477
107.575	0.14742	123.259	0.1048
107.634	0.14744	123.321	0.10469
107.691	0.14745	123.382	0.10476
107.747	0.14746	123.439	0.10482
107.798	0.14747	123.497	0.10479
107.848	0.14749	123.562	0.10488
107.899	0.14753	123.629	0.10488
107.955	0.14756	123.694	0.10491
108.013	0.14759	123.757	0.10489
108.071	0.1476	123.817	0.10489
108.127	0.14761	123.874	0.1049
108.178	0.14763	123.933	0.10495
108.229	0.14765	123.996	0.1049
108.279	0.14768	124.062	0.10509
108.335	0.14772	124.13	0.10509
108.395	0.14774	124.196	0.10505
108.453	0.14776	124.256	0.10501
108.509	0.14777	124.314	0.10495
108.562	0.14778	124.371	0.10512
108.611	0.1478	124.433	0.10502
108.662	0.14783	124.5	0.10514
108.717	0.14786	124.568	0.105
[truncated: 27,664 more rows]
