# Supplementary material for: Fatigue-free artificial ionic skin toughened by self-healable elastic nanomesh
Source: Nat Commun. 2022 Jul 29;13:4411. doi: 10.1038/s41467-022-32140-3 (PMC9338060; doi:10.1038/s41467-022-32140-3)
Supplement: Supplementary file 7 — Source Data [file 41467_2022_32140_MOESM7_ESM.zip › Supplementary Figures/Source data Supplementary Fig. 8.xlsx]

## Sheet: Supplementary Fig. 8
To break		Cycle 50%		Cycle 100%		Cycle 150%		Cycle 200%		Cycle 300%
Strain (%)	Stress (MPa)	Strain (%)	Stress (MPa)	Strain (%)	Stress (MPa)	Strain (%)	Stress (MPa)	Strain (%)	Stress (MPa)	Strain (%)	Stress (MPa)
0	0.00567	0.001	-0.00052	-0.12	-8.38401e-05	0	-0.00161	0	0.00567	0	0.00353
0.004	0.00583	0.007	-0.00037	-0.108	7.77655e-05	0.01	-0.00146	0.0041	0.00582	0.00419	0.0037
0.034	0.00599	0.048	-0.00021	-0.053	0.00024099	0.065	-0.0013	0.03487	0.00598	0.03565	0.00387
0.104	0.00614	0.13	-5e-05	0.008	0.000405833	0.136	-0.00115	0.10667	0.00613	0.10905	0.00404
0.184	0.0063	0.217	0.00011	0.064	0.000572295	0.205	-0.000985807	0.18872	0.00628	0.19294	0.0042
0.249	0.00646	0.281	0.00027	0.135	0.000740376	0.265	-0.000824909	0.25538	0.00644	0.2611	0.00437
0.299	0.00662	0.328	0.00043	0.204	0.000910075	0.317	-0.000662432	0.30667	0.00659	0.31353	0.00454
0.344	0.00677	0.371	0.00059	0.264	0.00108	0.366	-0.000498376	0.35282	0.00675	0.36071	0.00471
0.39	0.00693	0.422	0.00076	0.316	0.00125	0.42	-0.000332741	0.4	0.0069	0.40895	0.00488
0.439	0.00709	0.479	0.00093	0.365	0.00143	0.478	-0.000165528	0.45026	0.00705	0.46033	0.00505
0.494	0.00724	0.538	0.0011	0.418	0.00161	0.537	3.26382e-06	0.50667	0.00721	0.518	0.00522
0.553	0.0074	0.596	0.00127	0.477	0.00178	0.595	0.000173635	0.56718	0.00736	0.57987	0.00539
0.611	0.00756	0.651	0.00145	0.535	0.00196	0.65	0.000345584	0.62667	0.00751	0.64069	0.00555
0.667	0.00772	0.703	0.00162	0.593	0.00214	0.703	0.000519112	0.6841	0.00767	0.69941	0.00572
0.719	0.00787	0.754	0.0018	0.649	0.00233	0.754	0.000694219	0.73744	0.00782	0.75393	0.00589
0.769	0.00803	0.806	0.00198	0.701	0.00251	0.807	0.000870905	0.78872	0.00797	0.80636	0.00606
0.819	0.00819	0.863	0.00216	0.752	0.0027	0.864	0.00105	0.84	0.00812	0.85879	0.00623
0.874	0.00834	0.922	0.00234	0.806	0.00288	0.924	0.00123	0.89641	0.00828	0.91646	0.00639
0.933	0.0085	0.981	0.00253	0.864	0.00307	0.982	0.00141	0.95692	0.00843	0.97833	0.00656
0.991	0.00865	1.037	0.00271	0.924	0.00326	1.037	0.00159	1.01641	0.00858	1.03915	0.00673
1.048	0.00881	1.09	0.0029	0.982	0.00346	1.09	0.00178	1.07487	0.00873	1.09892	0.0069
1.101	0.00897	1.142	0.00309	1.037	0.00365	1.142	0.00196	1.12923	0.00889	1.15449	0.00706
1.152	0.00912	1.194	0.00329	1.09	0.00385	1.195	0.00215	1.18154	0.00904	1.20797	0.00723
1.202	0.00928	1.251	0.00348	1.142	0.00404	1.252	0.00234	1.23282	0.00919	1.2604	0.0074
1.256	0.00943	1.31	0.00368	1.194	0.00424	1.312	0.00253	1.28821	0.00934	1.31702	0.00756
1.313	0.00959	1.369	0.00387	1.251	0.00444	1.37	0.00272	1.34667	0.00949	1.37679	0.00773
1.372	0.00975	1.427	0.00407	1.31	0.00464	1.428	0.00292	1.40718	0.00965	1.43866	0.0079
1.429	0.0099	1.481	0.00427	1.369	0.00485	1.481	0.00311	1.46564	0.0098	1.49843	0.00806
1.482	0.01006	1.532	0.00448	1.427	0.00505	1.532	0.00331	1.52	0.00995	1.554	0.00823
1.532	0.01021	1.584	0.00468	1.48	0.00526	1.584	0.00351	1.57128	0.0101	1.60643	0.00839
1.581	0.01037	1.639	0.00489	1.53	0.00547	1.64	0.00371	1.62154	0.01025	1.65781	0.00856
1.634	0.01052	1.697	0.0051	1.583	0.00568	1.698	0.00391	1.6759	0.0104	1.71339	0.00873
1.691	0.01068	1.756	0.00531	1.639	0.00589	1.757	0.00412	1.73436	0.01056	1.77316	0.00889
1.749	0.01083	1.814	0.00552	1.697	0.0061	1.815	0.00432	1.79385	0.01071	1.83397	0.00906
1.807	0.01099	1.868	0.00572	1.757	0.00629	1.87	0.00448	1.85333	0.01086	1.89479	0.00922
1.864	0.01114	1.921	0.00589	1.815	0.00645	1.923	0.0049	1.91179	0.01101	1.95456	0.00939
1.916	0.0113	1.972	0.00611	1.87	0.00656	1.974	0.00517	1.96513	0.01116	2.00909	0.00955
1.966	0.01145	2.026	0.00681	1.922	0.00712	2.028	0.0055	2.01641	0.01131	2.06152	0.00972
2.017	0.0116	2.086	0.00735	1.973	0.00741	2.088	0.00582	2.06872	0.01146	2.11499	0.00989
2.072	0.01176	2.147	0.00744	2.028	0.00767	2.149	0.00605	2.12513	0.01161	2.17267	0.01005
2.13	0.01191	2.206	0.00745	2.087	0.00805	2.207	0.0062	2.18462	0.01176	2.23348	0.01022
2.189	0.01207	2.261	0.00755	2.148	0.00829	2.262	0.0063	2.24513	0.01191	2.29535	0.01038
2.244	0.01222	2.312	0.00781	2.206	0.00843	2.312	0.00654	2.30154	0.01206	2.35302	0.01054
2.296	0.01237	2.362	0.00808	2.26	0.00856	2.362	0.00682	2.35487	0.01221	2.40755	0.01071
2.347	0.01253	2.416	0.00832	2.311	0.00878	2.417	0.00702	2.40718	0.01236	2.46103	0.01087
2.396	0.01268	2.475	0.00857	2.361	0.00909	2.476	0.00725	2.45744	0.01251	2.51241	0.01104
2.452	0.01284	2.534	0.00885	2.416	0.00936	2.535	0.00749	2.51487	0.01266	2.57113	0.0112
2.512	0.01299	2.594	0.00903	2.474	0.00961	2.595	0.00763	2.57641	0.01281	2.63404	0.01137
2.57	0.01314	2.649	0.0091	2.534	0.00985	2.65	0.00778	2.6359	0.01296	2.69486	0.01153
2.627	0.0133	2.7	0.00931	2.594	0.01004	2.701	0.00801	2.69436	0.01311	2.75463	0.01169
2.68	0.01345	2.752	0.00961	2.648	0.01021	2.752	0.00826	2.74872	0.01326	2.81021	0.01186
2.729	0.0136	2.806	0.00985	2.7	0.01037	2.806	0.00852	2.79897	0.01341	2.86159	0.01202
2.78	0.01376	2.863	0.01007	2.752	0.01065	2.864	0.00873	2.85128	0.01356	2.91506	0.01218
2.835	0.01391	2.923	0.01031	2.805	0.01097	2.924	0.00891	2.90769	0.01371	2.97274	0.01235
2.893	0.01406	2.982	0.01053	2.862	0.01123	2.983	0.00912	2.96718	0.01386	3.03355	0.01251
2.951	0.01421	3.038	0.01068	2.923	0.01144	3.038	0.00929	3.02667	0.01401	3.09437	0.01267
3.007	0.01437	3.091	0.01082	2.982	0.01163	3.092	0.00941	3.0841	0.01416	3.15309	0.01284
3.06	0.01452	3.142	0.0111	3.038	0.01181	3.143	0.00963	3.13846	0.01431	3.20867	0.013
3.111	0.01467	3.194	0.01138	3.092	0.01197	3.195	0.00993	3.19077	0.01446	3.26215	0.01316
3.162	0.01482	3.252	0.01162	3.143	0.01219	3.253	0.01015	3.24308	0.01461	3.31562	0.01333
3.215	0.01498	3.31	0.01182	3.195	0.01247	3.312	0.0103	3.29744	0.01475	3.3712	0.01349
3.273	0.01513	3.368	0.01201	3.252	0.01271	3.37	0.0105	3.35692	0.0149	3.43202	0.01365
3.333	0.01528	3.425	0.01222	3.311	0.01296	3.427	0.01067	3.41846	0.01505	3.49493	0.01381
3.389	0.01543	3.479	0.01236	3.368	0.01313	3.48	0.01083	3.4759	0.0152	3.55365	0.01398
3.443	0.01558	3.53	0.0125	3.425	0.0133	3.53	0.01106	3.53128	0.01535	3.61028	0.01414
3.495	0.01574	3.582	0.01278	3.479	0.01348	3.582	0.01126	3.58462	0.0155	3.6648	0.0143
3.544	0.01589	3.638	0.01305	3.53	0.0137	3.638	0.01153	3.63487	0.01565	3.71618	0.01446
3.596	0.01604	3.698	0.0133	3.582	0.01392	3.698	0.01176	3.68821	0.01579	3.77071	0.01462
3.653	0.01619	3.758	0.01349	3.638	0.01419	3.759	0.01194	3.74667	0.01594	3.83048	0.01478
3.711	0.01634	3.816	0.01365	3.697	0.01447	3.817	0.01207	3.80615	0.01609	3.8913	0.01495
3.767	0.01649	3.87	0.01381	3.758	0.01464	3.871	0.01224	3.86359	0.01624	3.95002	0.01511
3.822	0.01664	3.922	0.01402	3.816	0.01483	3.924	0.01245	3.92	0.01638	4.00769	0.01527
3.875	0.0168	3.974	0.01423	3.87	0.015	3.974	0.01265	3.97436	0.01653	4.06326	0.01543
3.925	0.01695	4.028	0.01448	3.923	0.01517	4.028	0.01289	4.02564	0.01668	4.11569	0.01559
3.977	0.0171	4.087	0.01473	3.974	0.01544	4.087	0.01317	4.07897	0.01683	4.17022	0.01575
4.033	0.01725	4.146	0.01499	4.028	0.01572	4.147	0.01335	4.13641	0.01697	4.22894	0.01591
4.091	0.0174	4.203	0.0151	4.086	0.01591	4.204	0.0135	4.1959	0.01712	4.28976	0.01607
4.149	0.01755	4.258	0.01523	4.146	0.0161	4.258	0.0136	4.25538	0.01727	4.35058	0.01623
4.205	0.0177	4.31	0.01545	4.203	0.01632	4.31	0.01377	4.31282	0.01742	4.4093	0.01639
4.258	0.01785	4.361	0.01571	4.258	0.01642	4.361	0.01404	4.36718	0.01756	4.46487	0.01655
4.308	0.018	4.415	0.01594	4.31	0.01657	4.416	0.0143	4.41846	0.01771	4.5173	0.01671
4.359	0.01815	4.475	0.01622	4.36	0.01687	4.476	0.01446	4.47077	0.01786	4.57078	0.01687
4.414	0.0183	4.536	0.01641	4.415	0.01711	4.537	0.01467	4.52718	0.018	4.62845	0.01703
4.473	0.01845	4.594	0.01662	4.475	0.01732	4.596	0.01486	4.58769	0.01815	4.69032	0.01719
4.531	0.0186	4.65	0.01675	4.536	0.01753	4.651	0.01497	4.64718	0.0183	4.75114	0.01735
4.587	0.01875	4.701	0.01692	4.595	0.01767	4.702	0.01515	4.70462	0.01844	4.80986	0.01751
4.64	0.0189	4.752	0.01716	4.65	0.01782	4.753	0.01537	4.75897	0.01859	4.86543	0.01767
4.69	0.01905	4.806	0.01745	4.701	0.01802	4.806	0.01562	4.81026	0.01873	4.91786	0.01783
4.74	0.0192	4.862	0.01768	4.752	0.01819	4.864	0.01582	4.86154	0.01888	4.97029	0.01799
4.795	0.01935	4.922	0.0178	4.806	0.01848	4.924	0.016	4.91795	0.01903	5.02796	0.01815
4.854	0.0195	4.98	0.01801	4.863	0.01877	4.982	0.01616	4.97846	0.01917	5.08983	0.01831
4.912	0.01965	5.036	0.01816	4.922	0.01895	5.037	0.01632	5.03795	0.01932	5.15065	0.01847
4.969	0.0198	5.09	0.01829	4.98	0.01909	5.09	0.01647	5.09641	0.01946	5.21042	0.01863
5.022	0.01995	5.141	0.01854	5.036	0.01927	5.142	0.01664	5.15077	0.01961	5.26599	0.01878
5.072	0.02009	5.193	0.0188	5.089	0.01943	5.194	0.01687	5.20205	0.01975	5.31842	0.01894
5.123	0.02024	5.25	0.01906	5.141	0.01961	5.252	0.01713	5.25436	0.0199	5.3719	0.0191
5.176	0.02039	5.31	0.01928	5.193	0.01986	5.311	0.01732	5.30872	0.02004	5.42747	0.01926
5.234	0.02054	5.369	0.01943	5.251	0.02008	5.37	0.01743	5.36821	0.02019	5.48829	0.01942
5.293	0.02069	5.426	0.01958	5.31	0.02029	5.428	0.01756	5.42872	0.02033	5.55016	0.01957
5.349	0.02084	5.481	0.01978	5.37	0.0205	5.482	0.01774	5.48615	0.02048	5.60888	0.01973
5.403	0.02099	5.532	0.01998	5.427	0.0206	5.532	0.01793	5.54154	0.02062	5.6655	0.01989
5.454	0.02113	5.583	0.02015	5.481	0.02074	5.584	0.01814	5.59385	0.02077	5.71898	0.02005
5.503	0.02128	5.638	0.0204	5.532	0.02101	5.639	0.01837	5.6441	0.02091	5.77036	0.02021
5.556	0.02143	5.697	0.02067	5.583	0.02123	5.697	0.01862	5.69846	0.02106	5.82593	0.02036
5.614	0.02158	5.756	0.02081	5.639	0.02141	5.757	0.01878	5.75795	0.0212	5.88675	0.02052
5.672	0.02173	5.814	0.02094	5.696	0.02163	5.815	0.01888	5.81744	0.02135	5.94757	0.02068
5.73	0.02187	5.868	0.02111	5.756	0.02185	5.87	0.01898	5.87692	0.02149	6.00839	0.02083
5.786	0.02202	5.92	0.0213	5.813	0.02196	5.922	0.01917	5.93436	0.02164	6.06711	0.02099
5.837	0.02217	5.971	0.02152	5.868	0.02207	5.972	0.01941	5.98667	0.02178	6.12059	0.02115
5.886	0.02232	6.026	0.02168	5.92	0.02225	6.027	0.01957	6.03692	0.02192	6.17197	0.0213
5.938	0.02246	6.086	0.02183	5.971	0.02248	6.087	0.01975	6.09026	0.02207	6.22649	0.02146
5.994	0.02261	6.147	0.02209	6.026	0.02272	6.148	0.01994	6.14769	0.02221	6.28521	0.02162
6.052	0.02276	6.206	0.02228	6.086	0.02292	6.206	0.02008	6.20718	0.02235	6.34603	0.02177
6.111	0.0229	6.261	0.02231	6.147	0.02308	6.261	0.02017	6.26769	0.0225	6.4079	0.02193
6.165	0.02305	6.312	0.02246	6.205	0.02328	6.312	0.02033	6.32308	0.02264	6.46452	0.02209
6.218	0.0232	6.362	0.02274	6.261	0.0234	6.362	0.02058	6.37744	0.02279	6.5201	0.02224
6.268	0.02335	6.416	0.02298	6.312	0.02349	6.416	0.0208	6.42872	0.02293	6.57253	0.0224
6.318	0.02349	6.474	0.02311	6.362	0.02375	6.475	0.021	6.48	0.02307	6.62496	0.02255
6.374	0.02364	6.534	0.02328	6.416	0.02403	6.535	0.02116	6.53744	0.02322	6.68368	0.02271
6.434	0.02379	6.593	0.0235	6.474	0.02421	6.594	0.02128	6.59897	0.02336	6.74659	0.02286
6.493	0.02393	6.648	0.02362	6.534	0.02434	6.649	0.02143	6.65949	0.0235	6.80846	0.02302
6.548	0.02408	6.7	0.02376	6.594	0.02447	6.701	0.02152	6.7159	0.02364	6.86613	0.02317
6.602	0.02422	6.751	0.02394	6.648	0.0246	6.752	0.02174	6.77128	0.02379	6.92275	0.02333
6.651	0.02437	6.804	0.02417	6.7	0.02476	6.806	0.02202	6.82154	0.02393	6.97413	0.02348
6.701	0.02452	6.862	0.02444	6.751	0.02498	6.863	0.02222	6.87282	0.02407	7.02656	0.02364
6.756	0.02466	6.923	0.02457	6.805	0.02522	6.924	0.02236	6.92923	0.02422	7.08424	0.02379
6.815	0.02481	6.981	0.0247	6.862	0.02547	6.982	0.02251	6.98974	0.02436	7.1461	0.02395
6.873	0.02495	7.037	0.02484	6.923	0.02566	7.038	0.02268	7.04923	0.0245	7.20692	0.0241
6.93	0.0251	7.09	0.02495	6.982	0.02579	7.092	0.0228	7.10769	0.02464	7.26669	0.02426
6.982	0.02524	7.142	0.0251	7.037	0.02591	7.143	0.02299	7.16103	0.02478	7.32122	0.02441
7.032	0.02539	7.194	0.02533	7.091	0.02607	7.195	0.02318	7.21231	0.02493	7.37365	0.02456
7.083	0.02554	7.252	0.02562	7.142	0.02625	7.252	0.02336	7.26462	0.02507	7.42712	0.02472
7.136	0.02568	7.311	0.0258	7.194	0.02648	7.312	0.02358	7.31897	0.02521	7.4827	0.02487
7.194	0.02583	7.369	0.02596	7.252	0.02668	7.37	0.02373	7.37846	0.02535	7.54352	0.02503
7.254	0.02597	7.426	0.02603	7.311	0.02689	7.427	0.02381	7.44	0.02549	7.60643	0.02518
7.311	0.02612	7.479	0.02612	7.37	0.02704	7.48	0.02396	7.49846	0.02564	7.6662	0.02533
7.364	0.02626	7.53	0.02633	7.426	0.02711	7.531	0.02417	7.55282	0.02578	7.72178	0.02549
7.416	0.02641	7.581	0.02651	7.48	0.02724	7.583	0.02435	7.60615	0.02592	7.7763	0.02564
7.465	0.02655	7.637	0.0267	7.53	0.02741	7.639	0.02457	7.65641	0.02606	7.82768	0.02579
7.518	0.02669	7.696	0.02695	7.582	0.02763	7.698	0.0248	7.71077	0.0262	7.88326	0.02595
7.575	0.02684	7.757	0.02714	7.638	0.02785	7.758	0.02493	7.76923	0.02634	7.94303	0.0261
7.633	0.02698	7.815	0.02725	7.697	0.02803	7.816	0.02502	7.82872	0.02648	8.00384	0.02625
7.689	0.02713	7.87	0.02735	7.757	0.02818	7.87	0.02514	7.88615	0.02662	8.06257	0.02641
7.744	0.02727	7.922	0.02751	7.815	0.02836	7.923	0.02528	7.94256	0.02676	8.12024	0.02656
7.796	0.02742	7.974	0.02778	7.87	0.02846	7.974	0.0255	7.9959	0.0269	8.17476	0.02671
7.846	0.02756	8.028	0.02801	7.922	0.02856	8.028	0.02574	8.04718	0.02705	8.22719	0.02686
7.898	0.0277	8.087	0.02814	7.974	0.02881	8.087	0.02588	8.10051	0.02719	8.28172	0.02701
7.955	0.02785	8.146	0.02831	8.027	0.02906	8.147	0.02603	8.15897	0.02733	8.34149	0.02717
8.012	0.02799	8.203	0.02842	8.086	0.02924	8.204	0.02621	8.21744	0.02747	8.40126	0.02732
8.071	0.02813	8.258	0.02857	8.146	0.02941	8.259	0.0263	8.27795	0.02761	8.46312	0.02747
8.127	0.02828	8.31	0.02867	8.203	0.02955	8.311	0.02642	8.33538	0.02775	8.52185	0.02762
8.18	0.02842	8.361	0.02888	8.258	0.02967	8.362	0.02664	8.38974	0.02789	8.57742	0.02777
8.23	0.02856	8.416	0.02915	8.31	0.02984	8.416	0.02683	8.44103	0.02803	8.62985	0.02793
8.281	0.02871	8.475	0.02935	8.361	0.03004	8.476	0.02703	8.49333	0.02817	8.68333	0.02808
8.336	0.02885	8.536	0.02948	8.415	0.03022	8.537	0.02719	8.54974	0.02831	8.741	0.02823
8.395	0.02899	8.595	0.02961	8.475	0.03054	8.596	0.02727	8.61026	0.02845	8.80287	0.02838
8.453	0.02914	8.65	0.02976	8.536	0.03067	8.65	0.02739	8.66974	0.02859	8.86368	0.02853
8.508	0.02928	8.702	0.02991	8.595	0.03072	8.702	0.02754	8.72615	0.02873	8.92136	0.02868
8.561	0.02942	8.753	0.0301	8.65	0.03087	8.753	0.02771	8.78051	0.02886	8.97693	0.02883
8.611	0.02956	8.806	0.03034	8.7	0.03102	8.806	0.02788	8.83179	0.029	9.02936	0.02898
8.661	0.02971	8.862	0.03055	8.751	0.03122	8.864	0.02813	8.88308	0.02914	9.08179	0.02913
8.716	0.02985	8.922	0.03077	8.804	0.03142	8.924	0.0283	8.93949	0.02928	9.13946	0.02928
8.775	0.02999	8.98	0.03082	8.862	0.03166	8.981	0.02839	9	0.02942	9.20133	0.02943
8.834	0.03013	9.036	0.03094	8.923	0.03182	9.037	0.0285	9.06051	0.02956	9.26319	0.02958
8.891	0.03028	9.089	0.03109	8.981	0.03197	9.09	0.02866	9.11897	0.0297	9.32296	0.02973
8.944	0.03042	9.141	0.03131	9.037	0.03208	9.141	0.02882	9.17333	0.02984	9.37854	0.02988
8.995	0.03056	9.193	0.03149	9.09	0.03216	9.194	0.02903	9.22564	0.02998	9.43202	0.03003
9.045	0.0307	9.251	0.03169	9.141	0.03238	9.251	0.0292	9.27692	0.03012	9.48445	0.03018
9.098	0.03084	9.31	0.03193	9.193	0.03259	9.311	0.02937	9.33128	0.03025	9.54002	0.03033
9.156	0.03099	9.37	0.03207	9.251	0.0327	9.37	0.02955	9.39077	0.03039	9.60084	0.03048
9.214	0.03113	9.427	0.03216	9.31	0.0329	9.428	0.02961	9.45026	0.03053	9.66166	0.03063
9.27	0.03127	9.48	0.03225	9.37	0.03312	9.481	0.02969	9.50769	0.03067	9.72038	0.03078
9.324	0.03141	9.531	0.03245	9.427	0.03319	9.531	0.0299	9.56308	0.03081	9.777	0.03093
9.375	0.03155	9.583	0.03268	9.48	0.03326	9.584	0.03011	9.61538	0.03095	9.83048	0.03108
9.425	0.03169	9.638	0.03286	9.53	0.03346	9.64	0.03026	9.66667	0.03108	9.88291	0.03123
9.478	0.03183	9.696	0.03304	9.582	0.0337	9.698	0.03042	9.72103	0.03122	9.93848	0.03138
9.536	0.03197	9.756	0.03324	9.638	0.03394	9.758	0.03063	9.78051	0.03136	9.9993	0.03153
9.595	0.03211	9.814	0.03342	9.696	0.03413	9.814	0.03074	9.84103	0.0315	10.0612	0.03167
9.652	0.03226	9.869	0.03346	9.756	0.03426	9.869	0.03083	9.89949	0.03163	10.1209	0.03182
9.707	0.0324	9.921	0.03354	9.814	0.03441	9.922	0.03099	9.9559	0.03177	10.1786	0.03197
9.759	0.03254	9.972	0.03384	9.87	0.03453	9.972	0.03121	10.0092	0.03191	10.2331	0.03212
9.808	0.03268	10.026	0.03405	9.922	0.03462	10.028	0.03143	10.0595	0.03205	10.2845	0.03227
9.86	0.03282	10.086	0.03418	9.972	0.03482	10.088	0.03161	10.1128	0.03218	10.339	0.03241
9.916	0.03296	10.147	0.03433	10.027	0.03512	10.149	0.03172	10.1703	0.03232	10.3978	0.03256
9.974	0.0331	10.205	0.0345	10.087	0.03527	10.207	0.03185	10.2297	0.03246	10.4586	0.03271
10.033	0.03324	10.26	0.03462	10.147	0.03538	10.261	0.03197	10.2903	0.03259	10.5205	0.03286
10.087	0.03338	10.311	0.03469	10.205	0.03553	10.312	0.03211	10.3456	0.03273	10.5771	0.033
10.14	0.03352	10.361	0.03487	10.26	0.03565	10.362	0.0323	10.4	0.03287	10.6326	0.03315
10.19	0.03366	10.416	0.03511	10.31	0.03578	10.416	0.03255	10.4513	0.033	10.6851	0.0333
10.24	0.0338	10.475	0.03535	10.36	0.03603	10.476	0.03272	10.5026	0.03314	10.7375	0.03345
10.294	0.03394	10.535	0.03549	10.415	0.03625	10.536	0.03283	10.5579	0.03328	10.7941	0.03359
10.355	0.03408	10.594	0.03551	10.474	0.03646	10.595	0.03297	10.6205	0.03341	10.8581	0.03374
10.413	0.03422	10.648	0.03566	10.534	0.03665	10.649	0.03308	10.68	0.03355	10.9189	0.03389
10.47	0.03435	10.7	0.0358	10.594	0.03674	10.7	0.03319	10.7385	0.03368	10.9787	0.03403
10.523	0.03449	10.751	0.03595	10.648	0.03682	10.752	0.0334	10.7928	0.03382	11.0343	0.03418
10.573	0.03463	10.804	0.03616	10.7	0.03697	10.805	0.03358	10.8441	0.03396	11.0867	0.03433
10.623	0.03477	10.862	0.03638	10.751	0.03717	10.863	0.03378	10.8954	0.03409	11.1391	0.03447
10.679	0.03491	10.922	0.03657	10.804	0.03735	10.924	0.03395	10.9528	0.03423	11.1978	0.03462
10.737	0.03505	10.982	0.03667	10.862	0.03754	10.982	0.03407	11.0123	0.03436	11.2586	0.03476
10.795	0.03519	11.037	0.03674	10.923	0.03772	11.038	0.03415	11.0718	0.0345	11.3195	0.03491
10.851	0.03533	11.091	0.03683	10.982	0.03782	11.092	0.03426	11.1292	0.03463	11.3782	0.03506
10.902	0.03547	11.142	0.03706	11.037	0.03792	11.143	0.03447	11.1815	0.03477	11.4317	0.0352
10.953	0.0356	11.194	0.0373	11.091	0.03804	11.195	0.03465	11.2339	0.0349	11.4852	0.03535
11.004	0.03574	11.252	0.03745	11.142	0.03826	11.252	0.0348	11.2861	0.03504	11.5386	0.03549
11.058	0.03588	11.311	0.03767	11.194	0.0385	11.312	0.03496	11.3415	0.03517	11.5953	0.03564
11.116	0.03602	11.369	0.03785	11.251	0.03868	11.37	0.03508	11.401	0.03531	11.6561	0.03578
11.176	0.03616	11.426	0.03791	11.311	0.03881	11.427	0.03517	11.4626	0.03544	11.719	0.03593
11.233	0.03629	11.479	0.03799	11.369	0.03896	11.48	0.03525	11.521	0.03558	11.7788	0.03607
11.287	0.03643	11.53	0.03818	11.426	0.0391	11.531	0.0354	11.5764	0.03571	11.8354	0.03622
11.338	0.03657	11.582	0.03839	11.479	0.03919	11.583	0.03558	11.6287	0.03585	11.8888	0.03636
11.387	0.03671	11.638	0.03858	11.53	0.03933	11.64	0.0358	11.679	0.03598	11.9402	0.03651
11.44	0.03684	11.698	0.03871	11.582	0.03955	11.698	0.03593	11.7333	0.03612	11.9958	0.03665
11.497	0.03698	11.758	0.03884	11.638	0.03976	11.758	0.03604	11.7918	0.03625	12.0556	0.0368
11.555	0.03712	11.815	0.03899	11.698	0.03994	11.816	0.03617	11.8513	0.03639	12.1164	0.03694
11.611	0.03726	11.869	0.03911	11.758	0.04007	11.87	0.03627	11.9087	0.03652	12.1751	0.03708
11.666	0.03739	11.922	0.03921	11.816	0.04016	11.923	0.03636	11.9651	0.03665	12.2328	0.03723
11.718	0.03753	11.973	0.03938	11.87	0.04024	11.974	0.03652	12.0185	0.03679	12.2873	0.03737
11.768	0.03767	12.028	0.03964	11.922	0.0404	12.029	0.0367	12.0697	0.03692	12.3397	0.03751
11.82	0.0378	12.086	0.03981	11.973	0.04056	12.088	0.03688	12.1231	0.03706	12.3943	0.03766
11.876	0.03794	12.146	0.03991	12.028	0.04075	12.147	0.03701	12.1805	0.03719	12.453	0.0378
11.934	0.03808	12.203	0.04001	12.086	0.04093	12.204	0.03712	12.24	0.03732	12.5138	0.03795
11.993	0.03821	12.258	0.04012	12.146	0.04108	12.258	0.03717	12.3005	0.03746	12.5757	0.03809
12.048	0.03835	12.31	0.04024	12.203	0.04112	12.31	0.03735	12.3569	0.03759	12.6333	0.03823
12.101	0.03849	12.361	0.04044	12.258	0.04123	12.362	0.03752	12.4113	0.03772	12.6889	0.03837
12.152	0.03862	12.416	0.04062	12.31	0.04139	12.416	0.0377	12.4636	0.03786	12.7424	0.03852
12.202	0.03876	12.475	0.04081	12.361	0.04156	12.476	0.03791	12.5149	0.03799	12.7948	0.03866
12.258	0.0389	12.535	0.041	12.415	0.04176	12.536	0.03809	12.5723	0.03812	12.8536	0.0388
12.317	0.03903	12.594	0.04107	12.474	0.04191	12.595	0.03813	12.6328	0.03826	12.9154	0.03895
12.375	0.03917	12.649	0.04108	12.536	0.04208	12.65	0.03822	12.6923	0.03839	12.9762	0.03909
12.431	0.0393	12.7	0.0413	12.594	0.04218	12.701	0.03835	12.7497	0.03852	13.035	0.03923
12.483	0.03944	12.752	0.04146	12.649	0.04226	12.752	0.03854	12.8031	0.03865	13.0895	0.03937
12.533	0.03957	12.806	0.04165	12.7	0.04233	12.806	0.03869	12.8544	0.03879	13.1419	0.03951
12.584	0.03971	12.863	0.04184	12.752	0.04254	12.864	0.03889	12.9067	0.03892	13.1954	0.03966
12.639	0.03985	12.922	0.04202	12.805	0.04278	12.924	0.03902	12.9631	0.03905	13.2531	0.0398
12.698	0.03998	12.981	0.04215	12.863	0.04294	12.982	0.03917	13.0236	0.03918	13.3149	0.03994
12.756	0.04012	13.036	0.04219	12.922	0.04308	13.037	0.03925	13.0831	0.03931	13.3757	0.04008
12.813	0.04025	13.09	0.04228	12.98	0.04323	13.091	0.0393	13.1415	0.03945	13.4355	0.04022
12.866	0.04039	13.141	0.04244	13.036	0.04334	13.142	0.03948	13.1959	0.03958	13.4911	0.04036
12.916	0.04052	13.193	0.0427	13.09	0.04339	13.194	0.03972	13.2472	0.03971	13.5435	0.0405
12.967	0.04066	13.251	0.04285	13.141	0.04358	13.251	0.03983	13.2995	0.03984	13.597	0.04065
13.02	0.04079	13.31	0.04295	13.193	0.04383	13.311	0.03998	13.3538	0.03997	13.6526	0.04079
13.078	0.04092	13.369	0.04311	13.251	0.04401	13.37	0.04014	13.4133	0.04011	13.7134	0.04093
13.136	0.04106	13.426	0.04324	13.31	0.04417	13.427	0.04024	13.4728	0.04024	13.7742	0.04107
13.192	0.04119	13.48	0.0433	13.37	0.04424	13.481	0.04029	13.5303	0.04037	13.8329	0.04121
13.245	0.04133	13.531	0.0434	13.427	0.04435	13.532	0.04045	13.5846	0.0405	13.8885	0.04135
13.297	0.04146	13.583	0.04357	13.48	0.04451	13.584	0.04064	13.638	0.04063	13.943	0.04149
13.347	0.0416	13.638	0.04382	13.53	0.04463	13.64	0.04082	13.6892	0.04076	13.9955	0.04163
13.4	0.04173	13.697	0.04389	13.583	0.04479	13.697	0.04098	13.7436	0.04089	14.051	0.04177
13.458	0.04186	13.756	0.04397	13.639	0.04503	13.756	0.04108	13.8031	0.04102	14.1119	0.04191
13.516	0.042	13.813	0.0441	13.698	0.04518	13.814	0.04115	13.8626	0.04115	14.1727	0.04205
13.574	0.04213	13.868	0.04422	13.756	0.04526	13.869	0.04132	13.9221	0.04128	14.2335	0.04219
13.629	0.04227	13.92	0.04432	13.813	0.04536	13.922	0.04144	13.9785	0.04142	14.2912	0.04233
13.68	0.0424	13.971	0.04446	13.867	0.0455	13.973	0.04158	14.0308	0.04155	14.3446	0.04247
13.729	0.04253	14.026	0.04465	13.92	0.04566	14.028	0.04182	14.081	0.04168	14.396	0.04261
13.781	0.04267	14.086	0.04487	13.971	0.04584	14.088	0.04199	14.1344	0.04181	14.4505	0.04275
13.837	0.0428	14.148	0.04497	14.026	0.04604	14.149	0.04209	14.1918	0.04194	14.5093	0.04289
13.895	0.04293	14.206	0.04501	14.086	0.04619	14.207	0.0422	14.2513	0.04207	14.5701	0.04303
13.954	0.04306	14.26	0.04513	14.148	0.04636	14.261	0.04227	14.3118	0.0422	14.6319	0.04316
14.009	0.0432	14.311	0.04529	14.206	0.04645	14.312	0.04239	14.3682	0.04233	14.6896	0.0433
14.061	0.04333	14.361	0.04543	14.261	0.04646	14.362	0.0426	14.4215	0.04246	14.7441	0.04344
14.111	0.04346	14.416	0.04559	14.311	0.04658	14.416	0.0428	14.4728	0.04259	14.7966	0.04358
14.162	0.0436	14.474	0.0458	14.361	0.04677	14.475	0.04292	14.5251	0.04272	14.85	0.04372
14.217	0.04373	14.534	0.04596	14.416	0.04694	14.535	0.04305	14.5815	0.04285	14.9077	0.04386
14.277	0.04386	14.594	0.04603	14.474	0.0471	14.594	0.04315	14.6431	0.04298	14.9706	0.044
14.336	0.04399	14.648	0.04608	14.534	0.04725	14.65	0.0432	14.7036	0.0431	15.0325	0.04413
14.392	0.04413	14.7	0.04618	14.594	0.04737	14.701	0.04331	14.761	0.04323	15.0912	0.04427
14.445	0.04426	14.751	0.0464	14.648	0.04742	14.752	0.04352	14.8154	0.04336	15.1468	0.04441
14.494	0.04439	14.805	0.04661	14.7	0.04756	14.806	0.0437	14.8656	0.04349	15.1982	0.04455
14.544	0.04452	14.862	0.04673	14.751	0.04771	14.864	0.04386	14.9169	0.04362	15.2506	0.04469
14.6	0.04465	14.923	0.04682	14.805	0.0479	14.924	0.04397	14.9744	0.04375	15.3093	0.04482
14.658	0.04479	14.981	0.047	14.863	0.04809	14.982	0.04408	15.0338	0.04388	15.3702	0.04496
14.716	0.04492	15.037	0.04707	14.923	0.04816	15.038	0.04419	15.0933	0.04401	15.431	0.0451
14.773	0.04505	15.09	0.0471	14.982	0.04827	15.092	0.04426	15.1518	0.04414	15.4907	0.04523
14.825	0.04518	15.142	0.04727	15.037	0.0484	15.143	0.04439	15.2051	0.04426	15.5453	0.04537
14.875	0.04531	15.194	0.04746	15.091	0.0485	15.195	0.0446	15.2564	0.04439	15.5977	0.04551
14.926	0.04544	15.251	0.04763	15.142	0.0486	15.252	0.04479	15.3087	0.04452	15.6512	0.04564
14.98	0.04557	15.31	0.04774	15.194	0.04882	15.312	0.04489	15.3641	0.04465	15.7078	0.04578
15.038	0.0457	15.368	0.04787	15.251	0.04898	15.369	0.04496	15.4236	0.04478	15.7686	0.04592
15.097	0.04584	15.425	0.04796	15.31	0.0491	15.426	0.04509	15.4841	0.0449	15.8305	0.04605
15.154	0.04597	15.479	0.04805	15.368	0.04921	15.48	0.04516	15.5426	0.04503	15.8902	0.04619
15.208	0.0461	15.53	0.04817	15.425	0.04922	15.531	0.04526	15.598	0.04516	15.9469	0.04633
15.259	0.04623	15.582	0.04831	15.479	0.04933	15.583	0.04541	15.6503	0.04529	16.0004	0.04646
15.309	0.04636	15.638	0.04857	15.53	0.04952	15.639	0.04559	15.7015	0.04542	16.0528	0.0466
15.361	0.04649	15.697	0.04872	15.582	0.04967	15.698	0.04581	15.7549	0.04554	16.1073	0.04673
15.418	0.04662	15.757	0.04881	15.638	0.0498	15.759	0.04595	15.8133	0.04567	16.1671	0.04687
15.476	0.04675	15.816	0.04891	15.697	0.05002	15.817	0.04597	15.8728	0.0458	16.2279	0.04701
15.533	0.04688	15.87	0.049	15.758	0.05015	15.871	0.04605	15.9313	0.04592	16.2877	0.04714
15.588	0.04701	15.922	0.04912	15.816	0.05021	15.923	0.04619	15.9877	0.04605	16.3453	0.04728
15.64	0.04714	15.974	0.04927	15.87	0.05029	15.974	0.04637	16.041	0.04618	16.3999	0.04741
15.69	0.04727	16.028	0.04944	15.922	0.05043	16.028	0.04649	16.0923	0.04631	16.4523	0.04755
15.742	0.0474	16.086	0.04961	15.974	0.0506	16.088	0.04663	16.1456	0.04643	16.5068	0.04768
15.798	0.04753	16.146	0.04977	16.027	0.05078	16.147	0.04678	16.2031	0.04656	16.5655	0.04782
15.856	0.04766	16.204	0.04984	16.086	0.05094	16.204	0.04685	16.2626	0.04669	16.6263	0.04795
15.915	0.04779	16.258	0.04982	16.146	0.05108	16.259	0.04686	16.3231	0.04681	16.6882	0.04809
15.971	0.04792	16.311	0.04995	16.203	0.05122	16.311	0.04697	16.3805	0.04694	16.7469	0.04822
16.024	0.04805	16.362	0.05021	16.258	0.05129	16.362	0.04715	16.4349	0.04707	16.8025	0.04835
16.073	0.04818	16.416	0.05036	16.31	0.05137	16.417	0.04732	16.4851	0.04719	16.8539	0.04849
16.124	0.04831	16.476	0.0505	16.362	0.05159	16.476	0.04746	16.5374	0.04732	16.9074	0.04862
16.179	0.04843	16.535	0.05068	16.416	0.05184	16.537	0.04759	16.5938	0.04745	16.9651	0.04876
16.239	0.04856	16.594	0.05076	16.475	0.05197	16.595	0.04766	16.6554	0.04757	17.028	0.04889
16.297	0.04869	16.649	0.05081	16.536	0.05205	16.65	0.04772	16.7149	0.0477	17.0888	0.04903
16.352	0.04882	16.701	0.05089	16.594	0.05217	16.702	0.04777	16.7713	0.04782	17.1465	0.04916
16.405	0.04895	16.752	0.05105	16.649	0.05224	16.753	0.04793	16.8256	0.04795	17.202	0.04929
16.455	0.04908	16.805	0.0513	16.701	0.05233	16.806	0.04815	16.8769	0.04807	17.2545	0.04943
16.505	0.04921	16.863	0.05151	16.752	0.0525	16.864	0.04829	16.9282	0.0482	17.3069	0.04956
16.56	0.04934	16.922	0.05159	16.805	0.0527	16.923	0.04836	16.9846	0.04833	17.3646	0.04969
16.619	0.04946	16.98	0.05172	16.863	0.05294	16.981	0.04851	17.0451	0.04845	17.4264	0.04983
16.677	0.04959	17.036	0.05188	16.923	0.05305	17.037	0.0486	17.1046	0.04858	17.4872	0.04996
16.734	0.04972	17.09	0.0519	16.981	0.05312	17.09	0.04866	17.1631	0.0487	17.547	0.05009
16.787	0.04985	17.141	0.05201	17.037	0.05322	17.142	0.04878	17.2174	0.04883	17.6026	0.05022
16.838	0.04998	17.193	0.05222	17.09	0.05335	17.194	0.04896	17.2697	0.04895	17.6561	0.05036
16.889	0.0501	17.251	0.05236	17.141	0.05348	17.252	0.04912	17.3221	0.04908	17.7095	0.05049
16.942	0.05023	17.31	0.05257	17.193	0.0536	17.311	0.04928	17.3764	0.0492	17.7651	0.05062
16.999	0.05036	17.369	0.05267	17.251	0.05377	17.37	0.04933	17.4349	0.04933	17.8249	0.05075
17.057	0.05049	17.426	0.05276	17.31	0.05394	17.427	0.04937	17.4944	0.04945	17.8857	0.05088
17.114	0.05061	17.48	0.05289	17.369	0.05403	17.481	0.04949	17.5528	0.04958	17.9455	0.05102
17.167	0.05074	17.531	0.05305	17.426	0.05409	17.532	0.04966	17.6072	0.0497	18.001	0.05115
17.219	0.05087	17.583	0.05317	17.48	0.05419	17.584	0.04978	17.6605	0.04982	18.0556	0.05128
17.269	0.05099	17.639	0.05337	17.531	0.05438	17.64	0.04993	17.7118	0.04995	18.108	0.05141
17.321	0.05112	17.697	0.0536	17.583	0.05455	17.698	0.05011	17.7651	0.05007	18.1625	0.05154
17.379	0.05125	17.756	0.05373	17.639	0.05468	17.758	0.0502	17.8246	0.0502	18.2233	0.05167
17.438	0.05138	17.814	0.05377	17.697	0.05485	17.815	0.05025	17.8851	0.05032	18.2852	0.05181
17.496	0.0515	17.868	0.05385	17.756	0.05498	17.869	0.05033	17.9446	0.05044	18.346	0.05194
17.551	0.05163	17.92	0.05404	17.814	0.05504	17.921	0.05045	18.001	0.05057	18.4037	0.05207
17.602	0.05176	17.97	0.0542	17.868	0.05504	17.972	0.05063	18.0533	0.05069	18.4572	0.0522
17.651	0.05188	18.025	0.05435	17.92	0.05516	18.026	0.0508	18.1036	0.05082	18.5086	0.05233
17.703	0.05201	18.086	0.05452	17.971	0.05539	18.086	0.05091	18.1569	0.05094	18.5631	0.05246
17.759	0.05213	18.147	0.05465	18.026	0.05554	18.148	0.05103	18.2144	0.05106	18.6218	0.05259
17.818	0.05226	18.206	0.05474	18.086	0.05566	18.206	0.05113	18.2749	0.05119	18.6837	0.05272
17.876	0.05239	18.26	0.05479	18.147	0.0558	18.261	0.05117	18.3344	0.05131	18.7445	0.05285
17.931	0.05251	18.311	0.05487	18.205	0.0559	18.312	0.05127	18.3908	0.05143	18.8022	0.05298
17.982	0.05264	18.361	0.05505	18.26	0.05598	18.362	0.05149	18.4431	0.05156	18.8556	0.05311
18.033	0.05276	18.416	0.05525	18.311	0.05605	18.416	0.05166	18.4954	0.05168	18.9091	0.05324
18.083	0.05289	18.474	0.05535	18.361	0.0562	18.475	0.05175	18.5467	0.0518	18.9615	0.05337
18.138	0.05301	18.534	0.05546	18.415	0.05638	18.535	0.05187	18.6031	0.05192	19.0192	0.0535
18.198	0.05314	18.594	0.05559	18.474	0.05657	18.594	0.05194	18.6646	0.05205	19.0821	0.05363
18.257	0.05327	18.648	0.05569	18.534	0.05667	18.649	0.05202	18.7251	0.05217	19.144	0.05376
18.313	0.05339	18.7	0.05571	18.594	0.05671	18.701	0.05214	18.7826	0.05229	19.2027	0.05389
18.366	0.05352	18.752	0.05587	18.648	0.05682	18.752	0.05224	18.8369	0.05241	19.2583	0.05402
18.416	0.05364	18.805	0.05608	18.7	0.05693	18.806	0.05239	18.8882	0.05254	19.3107	0.05415
18.466	0.05377	18.862	0.05623	18.752	0.05703	18.864	0.05259	18.9395	0.05266	19.3632	0.05428
18.521	0.05389	18.923	0.05637	18.805	0.05721	18.924	0.05267	18.9959	0.05278	19.4208	0.05441
18.579	0.05402	18.982	0.05638	18.862	0.0574	18.983	0.05274	19.0554	0.0529	19.4816	0.05453
18.638	0.05414	19.038	0.05646	18.923	0.0575	19.038	0.05286	19.1159	0.05302	19.5435	0.05466
18.695	0.05426	19.091	0.05656	18.982	0.05759	19.092	0.05296	19.1744	0.05315	19.6033	0.05479
18.747	0.05439	19.142	0.05666	19.038	0.05767	19.142	0.05306	19.2277	0.05327	19.6578	0.05492
18.797	0.05451	19.194	0.05681	19.091	0.05774	19.194	0.05321	19.279	0.05339	19.7102	0.05505
18.848	0.05464	19.251	0.05697	19.142	0.05794	19.252	0.05336	19.3313	0.05351	19.7637	0.05518
18.902	0.05476	19.31	0.05716	19.193	0.05809	19.312	0.05349	19.3867	0.05363	19.8203	0.0553
18.959	0.05489	19.369	0.0572	19.251	0.05819	19.37	0.05361	19.4451	0.05375	19.8801	0.05543
19.019	0.05501	19.426	0.05722	19.311	0.05838	19.426	0.05362	19.5067	0.05387	19.943	0.05556
19.076	0.05513	19.479	0.05726	19.369	0.0585	19.48	0.05364	19.5651	0.054	20.0028	0.05569
19.129	0.05526	19.53	0.05739	19.426	0.05848	19.53	0.05383	19.6195	0.05412	20.0584	0.05582
19.181	0.05538	19.582	0.05756	19.479	0.05851	19.583	0.05397	19.6728	0.05424	20.1129	0.05594
19.23	0.0555	19.638	0.0577	19.53	0.05868	19.639	0.05408	19.7231	0.05436	20.1643	0.05607
19.282	0.05563	19.698	0.05783	19.582	0.05889	19.698	0.05424	19.7764	0.05448	20.2188	0.0562
19.34	0.05575	19.758	0.05797	19.638	0.05904	19.758	0.05438	19.8359	0.0546	20.2796	0.05632
19.398	0.05587	19.815	0.05806	19.698	0.05919	19.816	0.05448	19.8954	0.05472	20.3404	0.05645
19.455	0.056	19.869	0.05806	19.758	0.05928	19.87	0.0545	19.9538	0.05484	20.4002	0.05658
19.509	0.05612	19.922	0.05815	19.816	0.05939	19.922	0.0546	20.0092	0.05496	20.4568	0.0567
19.562	0.05624	19.973	0.05837	19.869	0.05947	19.974	0.05478	20.0636	0.05508	20.5124	0.05683
19.611	0.05637	20.028	0.05849	19.921	0.05949	20.028	0.05495	20.1138	0.0552	20.5638	0.05696
19.664	0.05649	20.087	0.05858	19.973	0.05967	20.088	0.05506	20.1682	0.05532	20.6194	0.05708
19.72	0.05661	20.146	0.0587	20.027	0.05991	20.147	0.05515	20.2256	0.05544	20.6781	0.05721
19.779	0.05673	20.204	0.05881	20.086	0.06001	20.204	0.05526	20.2861	0.05556	20.74	0.05734
19.838	0.05686	20.258	0.05888	20.146	0.06008	20.259	0.05531	20.3467	0.05568	20.8018	0.05746
19.894	0.05698	20.31	0.05899	20.204	0.06017	20.311	0.0554	20.4041	0.0558	20.8605	0.05759
19.946	0.0571	20.361	0.05919	20.258	0.06026	20.362	0.05556	20.4574	0.05592	20.9151	0.05771
19.996	0.05722	20.416	0.05943	20.31	0.06032	20.417	0.05576	20.5087	0.05604	20.9675	0.05784
20.046	0.05735	20.475	0.05961	20.361	0.06052	20.476	0.05589	20.56	0.05616	21.0199	0.05797
20.1	0.05747	20.535	0.05964	20.416	0.06071	20.536	0.05595	20.6154	0.05628	21.0766	0.05809
20.158	0.05759	20.594	0.05967	20.475	0.06086	20.595	0.05603	20.6749	0.0564	21.1374	0.05822
20.216	0.05771	20.649	0.05979	20.535	0.061	20.65	0.05609	20.7344	0.05652	21.1982	0.05834
20.272	0.05783	20.701	0.05986	20.594	0.061	20.701	0.05616	20.7918	0.05664	21.2569	0.05847
20.325	0.05796	20.752	0.05997	20.649	0.06105	20.753	0.05627	20.8462	0.05676	21.3125	0.05859
20.376	0.05808	20.805	0.06018	20.701	0.06122	20.806	0.05642	20.8985	0.05687	21.366	0.05872
20.427	0.0582	20.862	0.06038	20.752	0.06133	20.863	0.05661	20.9508	0.05699	21.4194	0.05884
20.481	0.05832	20.922	0.06049	20.805	0.06146	20.923	0.05673	21.0062	0.05711	21.4761	0.05897
20.54	0.05844	20.98	0.0606	20.862	0.06164	20.982	0.05676	21.0667	0.05723	21.5379	0.05909
20.599	0.05856	21.036	0.06064	20.922	0.06181	21.037	0.05679	21.1272	0.05735	21.5998	0.05921
20.656	0.05868	21.09	0.06068	20.98	0.06186	21.09	0.05692	21.1856	0.05747	21.6596	0.05934
20.709	0.0588	21.141	0.06087	21.036	0.06194	21.142	0.05708	21.24	0.05758	21.7151	0.05946
20.759	0.05892	21.193	0.06104	21.09	0.062	21.194	0.0572	21.2913	0.0577	21.7676	0.05959
20.809	0.05905	21.25	0.06114	21.141	0.06217	21.251	0.05733	21.3426	0.05782	21.82	0.05971
20.862	0.05917	21.31	0.06132	21.193	0.06237	21.311	0.05747	21.3969	0.05794	21.8756	0.05983
20.92	0.05929	21.369	0.06144	21.25	0.06246	21.37	0.05758	21.4564	0.05806	21.9364	0.05996
20.979	0.05941	21.426	0.06142	21.31	0.06255	21.428	0.05762	21.5169	0.05817	21.9982	0.06008
21.035	0.05953	21.48	0.06144	21.37	0.06271	21.481	0.05766	21.5744	0.05829	22.057	0.0602
21.089	0.05965	21.531	0.06164	21.427	0.06275	21.532	0.05778	21.6297	0.05841	22.1136	0.06033
21.14	0.05977	21.583	0.0618	21.48	0.06276	21.584	0.05794	21.6821	0.05853	22.1671	0.06045
21.191	0.05989	21.638	0.06191	21.531	0.06289	21.639	0.05805	21.7344	0.05865	22.2205	0.06057
21.243	0.06001	21.697	0.06209	21.583	0.06314	21.697	0.05813	21.7877	0.05876	22.2751	0.0607
21.301	0.06013	21.756	0.06209	21.638	0.06327	21.757	0.05822	21.8472	0.05888	22.3359	0.06082
21.36	0.06025	21.814	0.06217	21.697	0.06336	21.815	0.05831	21.9077	0.059	22.3978	0.06094
21.417	0.06037	21.868	0.06222	21.756	0.0635	21.869	0.05833	21.9661	0.05911	22.4575	0.06106
21.472	0.06049	21.92	0.06228	21.813	0.06357	21.921	0.05839	22.0226	0.05923	22.5152	0.06119
21.523	0.06061	21.971	0.06249	21.868	0.0636	21.972	0.05858	22.0749	0.05935	22.5687	0.06131
21.573	0.06073	22.025	0.06273	21.92	0.06369	22.027	0.05872	22.1261	0.05947	22.6211	0.06143
21.624	0.06084	22.086	0.0628	21.971	0.06384	22.087	0.05883	22.1785	0.05958	22.6746	0.06155
21.68	0.06096	22.147	0.06282	22.026	0.06403	22.148	0.05893	22.2359	0.0597	22.7333	0.06167
21.738	0.06108	22.206	0.06296	22.086	0.06417	22.206	0.05903	22.2954	0.05982	22.7941	0.0618
21.797	0.0612	22.261	0.06298	22.147	0.06425	22.261	0.0591	22.3559	0.05993	22.856	0.06192
21.852	0.06132	22.311	0.06305	22.206	0.06429	22.312	0.0592	22.4123	0.06005	22.9137	0.06204
21.904	0.06144	22.361	0.06324	22.26	0.06438	22.362	0.05933	22.4656	0.06016	22.9682	0.06216
21.954	0.06156	22.416	0.06341	22.311	0.06448	22.416	0.05948	22.5169	0.06028	23.0206	0.06228
22.005	0.06168	22.474	0.06356	22.361	0.0646	22.475	0.05963	22.5692	0.0604	23.0741	0.0624
22.06	0.0618	22.534	0.06367	22.415	0.06475	22.535	0.05977	22.6256	0.06051	23.1318	0.06253
22.12	0.06191	22.594	0.06373	22.474	0.06491	22.594	0.05979	22.6872	0.06063	23.1947	0.06265
22.179	0.06203	22.648	0.06376	22.534	0.06503	22.649	0.05986	22.7477	0.06074	23.2566	0.06277
22.235	0.06215	22.7	0.06391	22.594	0.06509	22.701	0.05997	22.8051	0.06086	23.3153	0.06289
22.287	0.06227	22.751	0.06404	22.649	0.06512	22.752	0.06009	22.8585	0.06098	23.3698	0.06301
22.337	0.06239	22.805	0.06417	22.7	0.06519	22.806	0.06022	22.9097	0.06109	23.4222	0.06313
22.387	0.0625	22.862	0.06437	22.751	0.06536	22.864	0.06037	22.961	0.06121	23.4747	0.06325
22.443	0.06262	22.923	0.06451	22.805	0.06554	22.924	0.0605	23.0185	0.06132	23.5334	0.06337
22.501	0.06274	22.981	0.06457	22.862	0.06565	22.983	0.06061	23.078	0.06144	23.5942	0.06349
22.56	0.06286	23.037	0.06457	22.923	0.06576	23.038	0.06063	23.1385	0.06155	23.6561	0.06361
22.616	0.06298	23.091	0.06464	22.982	0.06585	23.092	0.06067	23.1959	0.06167	23.7148	0.06373
22.669	0.06309	23.142	0.0648	23.038	0.06582	23.142	0.06083	23.2503	0.06178	23.7704	0.06385
22.719	0.06321	23.193	0.06499	23.091	0.06586	23.194	0.06102	23.3015	0.0619	23.8228	0.06397
22.77	0.06333	23.251	0.06511	23.142	0.06603	23.251	0.06113	23.3539	0.06201	23.8763	0.06409
22.824	0.06344	23.31	0.06519	23.193	0.06621	23.311	0.06126	23.4092	0.06213	23.9329	0.06421
22.881	0.06356	23.369	0.06532	23.25	0.06638	23.37	0.0614	23.4677	0.06224	23.9927	0.06433
22.941	0.06368	23.426	0.0654	23.31	0.06647	23.427	0.06143	23.5292	0.06236	24.0556	0.06445
22.997	0.06379	23.48	0.06539	23.369	0.06656	23.48	0.06147	23.5867	0.06247	24.1143	0.06457
23.051	0.06391	23.531	0.06546	23.426	0.06662	23.532	0.0616	23.6421	0.06258	24.1709	0.06468
23.102	0.06403	23.583	0.06567	23.48	0.06671	23.584	0.06175	23.6944	0.0627	24.2244	0.0648
23.151	0.06414	23.638	0.06582	23.531	0.06677	23.64	0.06189	23.7446	0.06281	24.2758	0.06492
23.204	0.06426	23.698	0.06593	23.583	0.0669	23.699	0.06202	23.799	0.06293	24.3314	0.06504
23.261	0.06438	23.757	0.06606	23.639	0.06714	23.759	0.06211	23.8574	0.06304	24.3911	0.06516
23.319	0.06449	23.815	0.06614	23.698	0.06729	23.816	0.0622	23.9169	0.06315	24.4519	0.06528
23.376	0.06461	23.869	0.06622	23.757	0.06732	23.87	0.06228	23.9754	0.06327	24.5117	0.0654
23.431	0.06473	23.921	0.06634	23.815	0.0674	23.922	0.06232	24.0318	0.06338	24.5694	0.06551
23.482	0.06484	23.973	0.06644	23.868	0.06749	23.974	0.06244	24.0841	0.06349	24.6229	0.06563
23.533	0.06496	24.028	0.06664	23.921	0.0676	24.028	0.06263	24.1364	0.06361	24.6763	0.06575
23.585	0.06507	24.086	0.06673	23.973	0.06773	24.087	0.06276	24.1897	0.06372	24.7309	0.06587
23.641	0.06519	24.146	0.06675	24.027	0.06791	24.147	0.06282	24.2472	0.06383	24.7896	0.06598
23.699	0.0653	24.203	0.06678	24.086	0.06803	24.204	0.0629	24.3067	0.06395	24.8504	0.0661
23.758	0.06542	24.258	0.06687	24.146	0.06816	24.258	0.06298	24.3672	0.06406	24.9123	0.06622
23.814	0.06554	24.31	0.06697	24.203	0.06821	24.311	0.06306	24.4246	0.06417	24.971	0.06634
23.866	0.06565	24.361	0.06707	24.258	0.06821	24.362	0.06321	24.4779	0.06429	25.0255	0.06645
23.916	0.06577	24.416	0.06723	24.31	0.06832	24.416	0.06335	24.5292	0.0644	25.0779	0.06657
23.967	0.06588	24.475	0.06739	24.361	0.06849	24.476	0.0635	24.5815	0.06451	25.1314	0.06669
24.022	0.066	24.535	0.06751	24.416	0.06858	24.537	0.06363	24.638	0.06462	25.1891	0.0668
24.082	0.06611	24.594	0.06751	24.475	0.06875	24.595	0.06366	24.6995	0.06474	25.252	0.06692
24.14	0.06623	24.649	0.06752	24.536	0.0689	24.65	0.06369	24.759	0.06485	25.3128	0.06704
24.195	0.06634	24.701	0.06763	24.594	0.06893	24.701	0.06381	24.8154	0.06496	25.3705	0.06715
24.248	0.06646	24.752	0.06774	24.649	0.06892	24.752	0.06395	24.8697	0.06507	25.4261	0.06727
24.298	0.06657	24.806	0.06787	24.7	0.06902	24.806	0.06406	24.921	0.06518	25.4785	0.06739
24.348	0.06668	24.863	0.06795	24.751	0.06912	24.864	0.06418	24.9723	0.0653	25.5309	0.0675
24.404	0.0668	24.922	0.06804	24.805	0.06934	24.923	0.06428	25.0297	0.06541	25.5896	0.06762
24.462	0.06691	24.98	0.06814	24.863	0.06945	24.981	0.06433	25.0892	0.06552	25.6505	0.06773
24.521	0.06703	25.036	0.06815	24.922	0.06951	25.036	0.06435	25.1497	0.06563	25.7123	0.06785
24.577	0.06714	25.089	0.06817	24.981	0.06962	25.09	0.06439	25.2072	0.06574	25.7711	0.06796
24.63	0.06725	25.14	0.06833	25.036	0.06969	25.141	0.06449	25.2615	0.06586	25.8266	0.06808
24.681	0.06737	25.192	0.06853	25.09	0.06966	25.193	0.06467	25.3138	0.06597	25.8801	0.0682
24.732	0.06748	25.25	0.06861	25.141	0.06977	25.251	0.06478	25.3662	0.06608	25.9336	0.06831
24.785	0.0676	25.31	0.06871	25.192	0.07	25.312	0.06485	25.4205	0.06619	25.9892	0.06843
24.842	0.06771	25.37	0.06882	25.25	0.07012	25.371	0.06498	25.479	0.0663	26.0489	0.06854
24.901	0.06782	25.427	0.06879	25.31	0.07017	25.428	0.06507	25.5395	0.06641	26.1108	0.06866
24.957	0.06794	25.48	0.06892	25.37	0.07027	25.482	0.06508	25.5969	0.06652	26.1695	0.06877
25.01	0.06805	25.53	0.06897	25.427	0.07031	25.531	0.06516	25.6513	0.06663	26.2251	0.06889
25.062	0.06816	25.582	0.06914	25.481	0.07036	25.584	0.06529	25.7046	0.06674	26.2796	0.069
25.112	0.06828	25.638	0.06934	25.531	0.07048	25.64	0.06546	25.7559	0.06685	26.332	0.06911
25.165	0.06839	25.697	0.06937	25.583	0.07062	25.698	0.06554	25.8103	0.06696	26.3876	0.06923
25.223	0.0685	25.756	0.06938	25.638	0.07077	25.756	0.06561	25.8697	0.06708	26.4484	0.06934
25.281	0.06861	25.814	0.06948	25.696	0.07091	25.814	0.06565	25.9292	0.06719	26.5093	0.06946
25.338	0.06873	25.868	0.06961	25.756	0.07096	25.869	0.06572	25.9877	0.0673	26.569	0.06957
25.394	0.06884	25.921	0.06965	25.814	0.07101	25.922	0.06583	26.0451	0.06741	26.6277	0.06968
25.445	0.06895	25.971	0.06982	25.869	0.07109	25.972	0.06594	26.0974	0.06752	26.6812	0.0698
25.494	0.06906	26.026	0.07001	25.921	0.07116	26.027	0.06607	26.1477	0.06763	26.7326	0.06991
25.545	0.06918	26.086	0.07011	25.972	0.07129	26.087	0.06624	26.2	0.06774	26.7861	0.07002
25.601	0.06929	26.147	0.07023	26.026	0.07142	26.148	0.0663	26.2574	0.06785	26.8448	0.07014
25.66	0.0694	26.206	0.07024	26.086	0.07156	26.206	0.06632	26.3179	0.06796	26.9067	0.07025
25.718	0.06951	26.26	0.07023	26.147	0.07167	26.261	0.06635	26.3774	0.06806	26.9675	0.07036
25.774	0.06962	26.311	0.07036	26.206	0.07173	26.312	0.06646	26.4349	0.06817	27.0262	0.07048
25.825	0.06974	26.361	0.07049	26.26	0.07176	26.362	0.06661	26.4872	0.06828	27.0797	0.07059
25.876	0.06985	26.415	0.07059	26.31	0.07181	26.416	0.06673	26.5395	0.06839	27.1332	0.0707
25.926	0.06996	26.474	0.07069	26.36	0.07202	26.475	0.06682	26.5908	0.0685	27.1856	0.07081
25.982	0.07007	26.534	0.07083	26.415	0.07217	26.535	0.06692	26.6482	0.06861	27.2443	0.07093
26.042	0.07018	26.593	0.07087	26.474	0.07223	26.595	0.06698	26.7097	0.06872	27.3072	0.07104
26.1	0.07029	26.648	0.07088	26.534	0.07233	26.65	0.067	26.7692	0.06883	27.3681	0.07115
26.156	0.0704	26.7	0.07096	26.593	0.0724	26.701	0.06703	26.8267	0.06894	27.4268	0.07126
26.209	0.07052	26.751	0.0711	26.648	0.07243	26.752	0.06721	26.881	0.06905	27.4824	0.07138
26.259	0.07063	26.805	0.07127	26.7	0.07248	26.806	0.06741	26.9323	0.06916	27.5348	0.07149
26.309	0.07074	26.862	0.07142	26.752	0.07266	26.863	0.06751	26.9836	0.06926	27.5872	0.0716
26.364	0.07085	26.922	0.0715	26.805	0.07286	26.924	0.0676	27.04	0.06937	27.6449	0.07171
26.423	0.07096	26.981	0.07159	26.862	0.07301	26.982	0.06771	27.1005	0.06948	27.7067	0.07182
26.481	0.07107	27.037	0.07167	26.923	0.07311	27.038	0.06776	27.16	0.06959	27.7676	0.07193
26.538	0.07118	27.091	0.07167	26.981	0.07312	27.092	0.06778	27.2185	0.0697	27.8273	0.07205
26.59	0.07129	27.142	0.07178	27.037	0.0732	27.143	0.06788	27.2718	0.06981	27.8819	0.07216
26.64	0.0714	27.194	0.07204	27.091	0.07329	27.194	0.06805	27.3231	0.06991	27.9343	0.07227
26.691	0.07151	27.251	0.07216	27.142	0.07339	27.252	0.06817	27.3754	0.07002	27.9878	0.07238
26.745	0.07162	27.311	0.07223	27.194	0.07351	27.312	0.06828	27.4308	0.07013	28.0444	0.07249
26.803	0.07173	27.369	0.07234	27.251	0.07369	27.37	0.06836	27.4903	0.07024	28.1052	0.0726
26.862	0.07184	27.426	0.0724	27.311	0.07381	27.426	0.0684	27.5508	0.07034	28.1671	0.07271
26.918	0.07195	27.48	0.07247	27.369	0.07385	27.48	0.06848	27.6082	0.07045	28.2258	0.07282
26.972	0.07206	27.53	0.07258	27.426	0.07387	27.531	0.06858	27.6636	0.07056	28.2824	0.07293
27.024	0.07217	27.582	0.0727	27.48	0.07394	27.583	0.06866	27.7169	0.07067	28.337	0.07304
27.073	0.07228	27.638	0.07283	27.53	0.07409	27.639	0.06883	27.7672	0.07077	28.3883	0.07315
27.125	0.07239	27.698	0.07303	27.582	0.07422	27.698	0.06896	27.8205	0.07088	28.4428	0.07326
27.183	0.0725	27.758	0.07306	27.638	0.07434	27.759	0.06901	27.88	0.07099	28.5037	0.07337
27.241	0.07261	27.816	0.07306	27.698	0.07447	27.817	0.06905	27.9395	0.07109	28.5645	0.07348
27.298	0.07272	27.87	0.07316	27.758	0.07457	27.871	0.06911	27.9979	0.0712	28.6243	0.07359
27.353	0.07283	27.922	0.07327	27.816	0.07459	27.923	0.0692	28.0544	0.07131	28.6819	0.0737
27.404	0.07293	27.972	0.07338	27.87	0.07459	27.974	0.06932	28.1067	0.07142	28.7354	0.07381
27.455	0.07304	28.026	0.07355	27.922	0.07471	28.028	0.06943	28.159	0.07152	28.7889	0.07392
27.507	0.07315	28.086	0.07368	27.973	0.0749	28.087	0.06955	28.2123	0.07163	28.8434	0.07403
27.563	0.07326	28.146	0.07378	28.027	0.07501	28.146	0.06967	28.2697	0.07173	28.9021	0.07414
27.621	0.07337	28.203	0.07379	28.086	0.0751	28.204	0.06973	28.3292	0.07184	28.9629	0.07425
27.68	0.07348	28.258	0.07378	28.145	0.0752	28.258	0.06968	28.3897	0.07195	29.0248	0.07435
27.735	0.07359	28.31	0.07387	28.202	0.07523	28.31	0.06977	28.4461	0.07205	29.0825	0.07446
27.788	0.07369	28.36	0.07404	28.258	0.07522	28.361	0.06992	28.5005	0.07216	29.1381	0.07457
27.838	0.0738	28.415	0.07414	28.31	0.07527	28.416	0.07003	28.5518	0.07226	29.1905	0.07468
27.889	0.07391	28.475	0.07424	28.36	0.07542	28.476	0.07014	28.6041	0.07237	29.244	0.07479
27.944	0.07402	28.536	0.07437	28.415	0.0756	28.537	0.07024	28.6605	0.07248	29.3016	0.0749
28.004	0.07413	28.594	0.07446	28.475	0.07573	28.595	0.07028	28.722	0.07258	29.3646	0.075
28.062	0.07423	28.649	0.07445	28.536	0.07577	28.65	0.07034	28.7815	0.07269	29.4254	0.07511
28.117	0.07434	28.7	0.07449	28.594	0.07582	28.701	0.07038	28.8379	0.07279	29.483	0.07522
28.169	0.07445	28.752	0.07461	28.649	0.0759	28.752	0.07049	28.8913	0.0729	29.5376	0.07533
28.219	0.07456	28.806	0.07479	28.701	0.0759	28.806	0.07064	28.9426	0.073	29.59	0.07544
28.269	0.07466	28.863	0.07493	28.752	0.07599	28.863	0.07078	28.9938	0.07311	29.6424	0.07554
28.325	0.07477	28.923	0.07498	28.806	0.0762	28.924	0.07083	29.0513	0.07321	29.7011	0.07565
28.384	0.07488	28.981	0.07503	28.863	0.07635	28.982	0.07088	29.1118	0.07332	29.763	0.07576
28.442	0.07499	29.036	0.07508	28.923	0.0764	29.038	0.07093	29.1713	0.07342	29.8238	0.07586
28.498	0.07509	29.09	0.07506	28.981	0.07646	29.091	0.07092	29.2287	0.07353	29.8826	0.07597
28.551	0.0752	29.141	0.07513	29.036	0.07651	29.142	0.071	29.2831	0.07363	29.9381	0.07608
28.602	0.07531	29.193	0.07529	29.09	0.07658	29.194	0.07116	29.3354	0.07374	29.9916	0.07618
28.653	0.07541	29.251	0.07551	29.141	0.07671	29.252	0.07126	29.3877	0.07384	30.0451	0.07629
28.707	0.07552	29.31	0.07559	29.193	0.07684	29.311	0.07136	29.4431	0.07395	30.1017	0.0764
28.764	0.07563	29.369	0.07561	29.251	0.07698	29.37	0.07141	29.5015	0.07405	30.1615	0.0765
28.822	0.07573	29.427	0.07569	29.31	0.0771	29.428	0.07148	29.561	0.07415	30.2223	0.07661
28.878	0.07584	29.48	0.0757	29.37	0.07719	29.481	0.07154	29.6185	0.07426	30.281	0.07672
28.932	0.07595	29.531	0.07575	29.427	0.07716	29.532	0.07165	29.6739	0.07436	30.3376	0.07682
28.984	0.07605	29.583	0.0759	29.48	0.07724	29.584	0.07173	29.7272	0.07447	30.3922	0.07693
29.034	0.07616	29.638	0.07606	29.53	0.07736	29.639	0.0718	29.7785	0.07457	30.4446	0.07703
29.086	0.07626	29.696	0.07621	29.582	0.07748	29.698	0.07194	29.8318	0.07467	30.4991	0.07714
29.144	0.07637	29.756	0.07627	29.638	0.07763	29.757	0.07205	29.8913	0.07478	30.5599	0.07724
29.203	0.07648	29.814	0.07627	29.697	0.07772	29.815	0.07203	29.9518	0.07488	30.6218	0.07735
29.26	0.07658	29.868	0.07627	29.756	0.07784	29.869	0.07209	30.0103	0.07498	30.6816	0.07746
29.315	0.07669	29.92	0.07636	29.814	0.07791	29.921	0.07219	30.0667	0.07509	30.7392	0.07756
29.366	0.07679	29.971	0.0765	29.868	0.07796	29.972	0.07231	30.119	0.07519	30.7927	0.07767
29.415	0.0769	30.026	0.07656	29.92	0.07803	30.026	0.07241	30.1692	0.07529	30.8441	0.07777
29.466	0.077	30.086	0.07668	29.971	0.07819	30.087	0.0725	30.2215	0.0754	30.8976	0.07788
29.522	0.07711	30.147	0.07682	30.025	0.07835	30.148	0.07256	30.279	0.0755	30.9563	0.07798
29.581	0.07721	30.206	0.0769	30.086	0.0784	30.206	0.07267	30.3395	0.0756	31.0182	0.07808
29.64	0.07732	30.26	0.0769	30.147	0.0785	30.261	0.07271	30.4	0.07571	31.08	0.07819
29.696	0.07742	30.311	0.07695	30.206	0.07857	30.311	0.07273	30.4574	0.07581	31.1388	0.07829
29.747	0.07753	30.361	0.07711	30.26	0.07858	30.361	0.07291	30.5097	0.07591	31.1922	0.0784
29.798	0.07763	30.415	0.0773	30.311	0.07865	30.416	0.07307	30.562	0.07601	31.2457	0.0785
29.848	0.07774	30.474	0.07742	30.361	0.07879	30.475	0.07316	30.6133	0.07612	31.2981	0.07861
29.904	0.07784	30.534	0.07746	30.416	0.07894	30.536	0.07322	30.6708	0.07622	31.3569	0.07871
29.964	0.07794	30.594	0.07753	30.474	0.07907	30.595	0.07327	30.7323	0.07632	31.4198	0.07881
30.022	0.07805	30.648	0.07757	30.534	0.07914	30.649	0.07331	30.7918	0.07642	31.4806	0.07892
30.078	0.07815	30.7	0.07764	30.594	0.07913	30.7	0.07334	30.8492	0.07652	31.5393	0.07902
30.131	0.07826	30.751	0.07774	30.648	0.07919	30.752	0.07344	30.9036	0.07663	31.5949	0.07912
30.18	0.07836	30.804	0.07794	30.7	0.07932	30.806	0.07357	30.9538	0.07673	31.6463	0.07923
30.231	0.07847	30.862	0.07805	30.751	0.07941	30.864	0.07372	31.0062	0.07683	31.6998	0.07933
30.285	0.07857	30.923	0.07807	30.804	0.07952	30.924	0.0738	31.0615	0.07693	31.7564	0.07943
30.344	0.07867	30.982	0.07821	30.862	0.07967	30.983	0.0738	31.1221	0.07703	31.8182	0.07954
30.402	0.07878	31.038	0.07823	30.923	0.0798	31.038	0.07383	31.1815	0.07714	31.8791	0.07964
30.459	0.07888	31.09	0.07823	30.982	0.07982	31.091	0.07391	31.24	0.07724	31.9388	0.07974
30.511	0.07898	31.142	0.07835	31.037	0.07985	31.142	0.074	31.2933	0.07734	31.9934	0.07984
30.562	0.07909	31.193	0.07843	31.09	0.07991	31.194	0.07407	31.3456	0.07744	32.0468	0.07995
30.613	0.07919	31.251	0.07855	31.142	0.08004	31.252	0.07416	31.398	0.07754	32.1003	0.08005
30.666	0.07929	31.31	0.07874	31.193	0.08021	31.312	0.07431	31.4523	0.07764	32.1559	0.08015
30.724	0.0794	31.369	0.07883	31.251	0.08026	31.37	0.07434	31.5118	0.07774	32.2167	0.08025
30.784	0.0795	31.426	0.07876	31.311	0.08031	31.427	0.07434	31.5733	0.07784	32.2796	0.08035
30.84	0.0796	31.48	0.07882	31.369	0.08043	31.48	0.07439	31.6308	0.07794	32.3383	0.08046
30.894	0.0797	31.53	0.07898	31.426	0.08044	31.531	0.07448	31.6862	0.07804	32.395	0.08056
30.945	0.07981	31.582	0.07904	31.479	0.08044	31.583	0.07461	31.7385	0.07814	32.4484	0.08066
30.995	0.07991	31.638	0.07916	31.53	0.08058	31.64	0.07469	31.7897	0.07824	32.5009	0.08076
31.047	0.08001	31.698	0.0793	31.583	0.08072	31.699	0.07477	31.8431	0.07835	32.5554	0.08086
31.105	0.08011	31.757	0.07937	31.639	0.0808	31.759	0.07488	31.9026	0.07845	32.6162	0.08096
31.163	0.08022	31.815	0.07942	31.698	0.08087	31.816	0.07493	31.9621	0.07855	32.677	0.08106
31.219	0.08032	31.869	0.0794	31.758	0.08094	31.87	0.07492	32.0195	0.07865	32.7358	0.08117
31.274	0.08042	31.922	0.07945	31.816	0.08099	31.923	0.07499	32.0759	0.07875	32.7934	0.08127
31.326	0.08052	31.974	0.07964	31.87	0.081	31.974	0.07517	32.1292	0.07885	32.848	0.08137
31.376	0.08062	32.028	0.07976	31.922	0.08108	32.028	0.07529	32.1805	0.07894	32.9004	0.08147
31.428	0.08073	32.086	0.07982	31.974	0.08119	32.087	0.07539	32.2338	0.07904	32.9549	0.08157
31.484	0.08083	32.146	0.07992	32.028	0.08138	32.147	0.07546	32.2913	0.07914	33.0136	0.08167
31.542	0.08093	32.203	0.08	32.087	0.0815	32.204	0.07553	32.3508	0.07924	33.0744	0.08177
31.601	0.08103	32.258	0.07998	32.146	0.08149	32.258	0.07554	32.4113	0.07934	33.1363	0.08187
31.657	0.08113	32.31	0.08	32.203	0.08153	32.31	0.07561	32.4687	0.07944	33.195	0.08197
31.709	0.08123	32.361	0.08016	32.258	0.08158	32.361	0.0757	32.5221	0.07954	33.2496	0.08207
31.76	0.08133	32.416	0.08033	32.31	0.0816	32.416	0.07585	32.5744	0.07964	33.303	0.08217
31.811	0.08143	32.475	0.08047	32.361	0.08167	32.476	0.07598	32.6267	0.07974	33.3565	0.08227
31.865	0.08154	32.536	0.08054	32.416	0.08184	32.536	0.07603	32.682	0.07984	33.4131	0.08237
31.925	0.08164	32.594	0.08054	32.476	0.08199	32.595	0.07605	32.7436	0.07994	33.4761	0.08247
31.983	0.08174	32.649	0.08061	32.536	0.08206	32.65	0.07611	32.8031	0.08004	33.5369	0.08257
32.038	0.08184	32.7	0.08082	32.594	0.0821	32.702	0.07618	32.8595	0.08013	33.5945	0.08267
32.091	0.08194	32.752	0.08092	32.649	0.08209	32.753	0.07627	32.9138	0.08023	33.6501	0.08276
32.14	0.08204	32.805	0.08062	32.701	0.08221	32.806	0.07641	32.9641	0.08033	33.7015	0.08286
32.191	0.08214	32.862	0.08097	32.752	0.08236	32.864	0.07652	33.0164	0.08043	33.755	0.08296
32.247	0.08224	32.922	0.08112	32.805	0.08246	32.923	0.0766	33.0739	0.08053	33.8137	0.08306
32.305	0.08234	32.98	0.08103	32.863	0.08257	32.982	0.07666	33.1333	0.08063	33.8745	0.08316
32.364	0.08244	33.036	0.08121	32.923	0.08266	33.037	0.07668	33.1938	0.08072	33.9364	0.08326
32.42	0.08254	33.09	0.08117	32.981	0.08269	33.09	0.07672	33.2513	0.08082	33.9951	0.08336
32.473	0.08264	33.141	0.08126	33.037	0.08273	33.142	0.07682	33.3056	0.08092	34.0507	0.08346
32.524	0.08274	33.193	0.08141	33.09	0.08276	33.194	0.07695	33.358	0.08102	34.1042	0.08355
32.575	0.08284	33.251	0.08157	33.142	0.08289	33.252	0.07701	33.4103	0.08112	34.1576	0.08365
32.628	0.08294	33.31	0.08169	33.194	0.08302	33.311	0.07717	33.4646	0.08121	34.2132	0.08375
32.685	0.08304	33.369	0.08177	33.251	0.0831	33.37	0.07728	33.5231	0.08131	34.273	0.08385
32.744	0.08314	33.426	0.08174	33.311	0.08319	33.428	0.07725	33.5836	0.08141	34.3349	0.08394
32.8	0.08324	33.48	0.08163	33.369	0.08327	33.481	0.07726	33.641	0.08151	34.3936	0.08404
32.853	0.08334	33.531	0.08181	33.427	0.08332	33.532	0.07738	33.6954	0.0816	34.4491	0.08414
32.905	0.08344	33.583	0.08198	33.48	0.08333	33.584	0.0775	33.7487	0.0817	34.5037	0.08424
32.955	0.08353	33.638	0.08206	33.531	0.08339	33.64	0.0776	33.8	0.0818	34.5561	0.08434
33.008	0.08363	33.697	0.08224	33.583	0.08354	33.698	0.0777	33.8544	0.08189	34.6117	0.08443
33.065	0.08373	33.757	0.0823	33.639	0.08371	33.757	0.07777	33.9128	0.08199	34.6714	0.08453
33.124	0.08383	33.814	0.08236	33.697	0.08377	33.815	0.07783	33.9733	0.08209	34.7333	0.08462
33.181	0.08393	33.868	0.08238	33.757	0.08381	33.869	0.07789	34.0318	0.08218	34.7931	0.08472
33.236	0.08403	33.92	0.08245	33.814	0.08389	33.921	0.07791	34.0882	0.08228	34.8507	0.08481
33.288	0.08413	33.97	0.0826	33.869	0.08391	33.972	0.07803	34.1415	0.08238	34.9053	0.08491
33.338	0.08422	34.025	0.08274	33.921	0.08402	34.026	0.0782	34.1928	0.08247	34.9577	0.085
33.389	0.08432	34.085	0.08284	33.971	0.08415	34.086	0.07825	34.2451	0.08257	35.0112	0.08509
33.445	0.08442	34.147	0.08289	34.026	0.08426	34.148	0.0783	34.3026	0.08267	35.0699	0.08519
33.503	0.08452	34.206	0.08294	34.086	0.08437	34.206	0.07836	34.3621	0.08276	35.1307	0.08528
33.562	0.08462	34.26	0.08306	34.147	0.08445	34.261	0.0784	34.4226	0.08286	35.1926	0.08537
33.616	0.08471	34.311	0.08307	34.206	0.08446	34.312	0.07846	34.4779	0.08295	35.2492	0.08546
33.668	0.08481	34.361	0.08321	34.26	0.08448	34.362	0.07855	34.5313	0.08305	35.3037	0.08555
33.719	0.08491	34.415	0.08332	34.311	0.0846	34.416	0.07866	34.5836	0.08314	35.3572	0.08563
33.769	0.08501	34.474	0.08343	34.361	0.08473	34.475	0.07876	34.6349	0.08324	35.4096	0.08572
33.825	0.0851	34.534	0.08348	34.415	0.08482	34.535	0.07885	34.6923	0.08334	35.4684	0.08581
33.885	0.0852	34.593	0.08355	34.474	0.08494	34.594	0.07884	34.7538	0.08343	35.5313	0.0859
33.943	0.0853	34.648	0.08364	34.534	0.08503	34.649	0.07883	34.8133	0.08353	35.5921	0.08598
33.999	0.0854	34.7	0.0836	34.594	0.08504	34.7	0.07895	34.8708	0.08362	35.6508	0.08607
34.052	0.08549	34.751	0.08374	34.649	0.08502	34.752	0.07907	34.9251	0.08372	35.7064	0.08616
34.102	0.08559	34.805	0.08387	34.701	0.08509	34.806	0.07914	34.9764	0.08381	35.7588	0.08624
34.152	0.08569	34.862	0.08396	34.752	0.08522	34.864	0.07926	35.0277	0.08391	35.8113	0.08633
34.207	0.08578	34.923	0.08408	34.805	0.08537	34.924	0.07935	35.0841	0.084	35.8689	0.08641
34.265	0.08588	34.982	0.08416	34.863	0.08543	34.983	0.0794	35.1436	0.0841	35.9297	0.08649
34.324	0.08598	35.038	0.0841	34.924	0.08547	35.038	0.0794	35.2041	0.08419	35.9916	0.08658
34.38	0.08607	35.091	0.08414	34.982	0.08559	35.092	0.07946	35.2615	0.08429	36.0503	0.08667
34.433	0.08617	35.142	0.08436	35.038	0.08566	35.143	0.07959	35.3159	0.08438	36.1059	0.08675
34.484	0.08627	35.194	0.08453	35.091	0.08564	35.194	0.07974	35.3682	0.08447	36.1594	0.08684
34.535	0.08636	35.251	0.08459	35.142	0.08576	35.252	0.07982	35.4205	0.08457	36.2129	0.08693
34.588	0.08646	35.31	0.08467	35.194	0.08593	35.312	0.07988	35.4749	0.08466	36.2684	0.08701
34.646	0.08655	35.369	0.08474	35.252	0.086	35.37	0.07998	35.5344	0.08476	36.3293	0.0871
34.705	0.08665	35.425	0.08478	35.311	0.08605	35.426	0.08005	35.5949	0.08485	36.3911	0.08718
34.762	0.08675	35.479	0.08476	35.369	0.08611	35.48	0.08004	35.6533	0.08494	36.4509	0.08727
34.815	0.08684	35.53	0.08483	35.426	0.08611	35.531	0.08013	35.7077	0.08504	36.5065	0.08735
34.867	0.08694	35.582	0.08501	35.479	0.08616	35.583	0.0803	35.761	0.08513	36.561	0.08744
34.917	0.08703	35.638	0.08516	35.53	0.08625	35.639	0.0804	35.8123	0.08523	36.6134	0.08752
34.969	0.08713	35.697	0.08519	35.582	0.08638	35.698	0.08048	35.8656	0.08532	36.6679	0.08761
35.027	0.08722	35.757	0.08524	35.638	0.08651	35.758	0.08053	35.9251	0.08541	36.7288	0.08769
35.084	0.08732	35.815	0.08533	35.697	0.08663	35.815	0.08057	35.9836	0.08551	36.7885	0.08777
35.14	0.08741	35.869	0.08532	35.757	0.08661	35.87	0.08062	36.041	0.0856	36.8473	0.08786
35.195	0.08751	35.922	0.08534	35.815	0.08659	35.922	0.08063	36.0974	0.08569	36.9049	0.08795
35.247	0.0876	35.974	0.08547	35.87	0.08667	35.974	0.08072	36.1508	0.08579	36.9594	0.08803
35.297	0.0877	36.028	0.08564	35.922	0.08672	36.029	0.08089	36.202	0.08588	37.0119	0.08811
35.35	0.08779	36.087	0.08575	35.974	0.08679	36.088	0.081	36.2564	0.08597	37.0675	0.0882
35.406	0.08789	36.146	0.08582	36.028	0.08695	36.147	0.08106	36.3139	0.08606	37.1262	0.08828
35.464	0.08798	36.203	0.08581	36.087	0.08705	36.204	0.08108	36.3733	0.08616	37.187	0.08837
35.522	0.08808	36.258	0.08582	36.147	0.08712	36.258	0.08111	36.4328	0.08625	37.2478	0.08845
35.578	0.08817	36.31	0.086	36.203	0.08713	36.31	0.08118	36.4903	0.08634	37.3065	0.08853
35.631	0.08827	36.361	0.08601	36.258	0.08713	36.362	0.08128	36.5446	0.08643	37.3621	0.08862
35.681	0.08836	36.416	0.08578	36.31	0.08719	36.417	0.08137	36.5959	0.08653	37.4145	0.0887
35.731	0.08845	36.475	0.08592	36.361	0.08739	36.476	0.08148	36.6472	0.08662	37.467	0.08879
35.786	0.08855	36.536	0.08648	36.416	0.08746	36.537	0.08155	36.7036	0.08671	37.5246	0.08887
35.846	0.08864	36.594	0.08624	36.476	0.08754	36.595	0.08158	36.7651	0.0868	37.5876	0.08895
35.904	0.08873	36.648	0.0862	36.536	0.08765	36.65	0.08157	36.8246	0.08689	37.6484	0.08904
35.96	0.08883	36.7	0.08636	36.595	0.08768	36.701	0.08162	36.882	0.08699	37.7071	0.08912
36.012	0.08892	36.751	0.08631	36.649	0.08767	36.752	0.08178	36.9354	0.08708	37.7616	0.0892
36.062	0.08902	36.805	0.08653	36.701	0.08773	36.806	0.08189	36.9867	0.08717	37.8141	0.08929
36.112	0.08911	36.862	0.08662	36.752	0.08783	36.864	0.08197	37.038	0.08726	37.8665	0.08937
36.168	0.0892	36.922	0.08668	36.806	0.08798	36.924	0.08202	37.0954	0.08735	37.9252	0.08945
36.227	0.0893	36.981	0.08677	36.863	0.0881	36.982	0.08214	37.1559	0.08744	37.9871	0.08953
36.286	0.08939	37.036	0.08671	36.923	0.08817	37.037	0.08212	37.2164	0.08753	38.0489	0.08962
36.342	0.08948	37.09	0.0867	36.981	0.08821	37.09	0.08212	37.2739	0.08763	38.1076	0.0897
36.395	0.08957	37.141	0.08683	37.036	0.08829	37.142	0.08225	37.3282	0.08772	38.1632	0.08978
36.446	0.08967	37.193	0.08709	37.09	0.08831	37.194	0.0824	37.3805	0.08781	38.2167	0.08986
36.496	0.08976	37.25	0.08712	37.141	0.08839	37.252	0.08248	37.4318	0.0879	38.2691	0.08995
36.55	0.08985	37.31	0.08716	37.193	0.08856	37.311	0.08256	37.4872	0.08799	38.3258	0.09003
36.607	0.08994	37.369	0.08727	37.251	0.0887	37.37	0.08259	37.5456	0.08808	38.3855	0.09011
36.665	0.09004	37.426	0.08726	37.311	0.08875	37.427	0.08264	37.6051	0.08817	38.4464	0.09019
36.722	0.09013	37.48	0.08732	37.369	0.08876	37.481	0.08269	37.6636	0.08826	38.5061	0.09027
36.775	0.09022	37.531	0.0874	37.427	0.0888	37.532	0.08275	37.718	0.08835	38.5617	0.09036
36.827	0.09031	37.583	0.08748	37.48	0.08887	37.584	0.08286	37.7713	0.08844	38.6162	0.09044
36.877	0.09041	37.639	0.08766	37.531	0.08893	37.64	0.08302	37.8226	0.08853	38.6686	0.09052
36.929	0.0905	37.697	0.08776	37.584	0.08903	37.698	0.08311	37.8759	0.08862	38.7232	0.0906
36.987	0.09059	37.756	0.08777	37.64	0.08912	37.757	0.08313	37.9354	0.08871	38.784	0.09068
37.045	0.09068	37.814	0.08778	37.698	0.08926	37.815	0.08317	37.9949	0.0888	38.8448	0.09076
37.102	0.09077	37.868	0.08784	37.757	0.08937	37.869	0.08322	38.0533	0.08889	38.9046	0.09084
37.158	0.09086	37.921	0.08793	37.814	0.08934	37.922	0.08328	38.1108	0.08898	38.9633	0.09092
37.209	0.09095	37.972	0.08797	37.868	0.08936	37.972	0.08338	38.1631	0.08907	39.0168	0.09101
37.259	0.09105	38.027	0.08815	37.921	0.08949	38.028	0.08348	38.2144	0.08916	39.0692	0.09109
37.311	0.09114	38.087	0.08824	37.972	0.08961	38.088	0.0836	38.2677	0.08925	39.1237	0.09117
37.366	0.09123	38.147	0.08826	38.027	0.08969	38.149	0.0837	38.3241	0.08934	39.1814	0.09125
37.424	0.09132	38.205	0.08831	38.087	0.08979	38.207	0.0837	38.3836	0.08943	39.2422	0.09133
37.483	0.09141	38.259	0.08828	38.148	0.08986	38.261	0.08369	38.4441	0.08952	39.3041	0.09141
37.538	0.0915	38.31	0.08834	38.206	0.08989	38.311	0.0838	38.5005	0.08961	39.3618	0.09149
37.591	0.09159	38.36	0.08842	38.26	0.08989	38.36	0.08396	38.5549	0.0897	39.4173	0.09157
37.64	0.09168	38.414	0.08856	38.31	0.08996	38.415	0.08402	38.6051	0.08979	39.4687	0.09165
37.691	0.09177	38.473	0.08867	38.36	0.0901	38.474	0.08409	38.6574	0.08987	39.5222	0.09173
37.746	0.09186	38.533	0.0888	38.415	0.09029	38.534	0.08421	38.7139	0.08996	39.5799	0.09181
37.806	0.09195	38.592	0.08888	38.474	0.09036	38.593	0.08423	38.7754	0.09005	39.6428	0.09188
37.865	0.09204	38.647	0.08887	38.534	0.0904	38.648	0.08424	38.8359	0.09014	39.7047	0.09196
37.922	0.09213	38.7	0.08893	38.593	0.0905	38.7	0.08431	38.8944	0.09023	39.7644	0.09204
37.975	0.09222	38.751	0.08908	38.648	0.09053	38.752	0.08445	38.9487	0.09032	39.82	0.09212
38.025	0.09231	38.805	0.08923	38.7	0.09054	38.806	0.0846	39	0.09041	39.8724	0.0922
38.075	0.0924	38.862	0.08926	38.751	0.09062	38.864	0.08468	39.0513	0.09049	39.9248	0.09228
38.13	0.09249	38.923	0.08928	38.805	0.09077	38.924	0.08472	39.1077	0.09058	39.9825	0.09236
38.187	0.09258	38.982	0.08936	38.863	0.09086	38.982	0.08478	39.1662	0.09067	40.0423	0.09244
38.245	0.09267	39.038	0.08945	38.924	0.09089	39.038	0.08484	39.2256	0.09076	40.1031	0.09252
38.302	0.09276	39.091	0.08949	38.982	0.09093	39.092	0.08482	39.2841	0.09084	40.1629	0.0926
38.355	0.09285	39.142	0.08952	39.038	0.09097	39.143	0.0849	39.3385	0.09093	40.2185	0.09268
38.405	0.09294	39.194	0.0897	39.092	0.09099	39.195	0.08505	39.3897	0.09102	40.2709	0.09275
38.456	0.09303	39.251	0.08985	39.142	0.09111	39.252	0.08514	39.4421	0.09111	40.3244	0.09283
38.51	0.09312	39.31	0.08986	39.194	0.09122	39.312	0.08519	39.4974	0.09119	40.381	0.09291
38.567	0.09321	39.368	0.0899	39.252	0.09134	39.369	0.08522	39.5559	0.09128	40.4408	0.09299
38.626	0.0933	39.425	0.08995	39.311	0.09142	39.426	0.08526	39.6164	0.09137	40.5026	0.09307
38.682	0.09339	39.479	0.08998	39.369	0.09141	39.48	0.0853	39.6739	0.09146	40.5613	0.09315
38.736	0.09347	39.529	0.09	39.425	0.09137	39.531	0.08537	39.7292	0.09154	40.618	0.09323
38.788	0.09356	39.581	0.09013	39.479	0.09146	39.583	0.08543	39.7826	0.09163	40.6725	0.0933
38.838	0.09365	39.637	0.09028	39.53	0.09156	39.639	0.08555	39.8338	0.09172	40.7249	0.09338
38.891	0.09374	39.697	0.0904	39.582	0.09164	39.698	0.08569	39.8882	0.0918	40.7805	0.09346
38.948	0.09383	39.758	0.09045	39.638	0.09173	39.759	0.08569	39.9467	0.09189	40.8403	0.09354
39.006	0.09392	39.816	0.09044	39.698	0.09186	39.816	0.08567	40.0061	0.09198	40.9011	0.09362
39.063	0.094	39.869	0.09045	39.758	0.09191	39.87	0.0857	40.0646	0.09206	40.9609	0.0937
39.117	0.09409	39.922	0.09058	39.816	0.09196	39.923	0.08577	40.12	0.09215	41.0175	0.09377
39.169	0.09418	39.973	0.09064	39.869	0.09197	39.974	0.08588	40.1733	0.09223	41.072	0.09385
39.219	0.09427	40.027	0.09061	39.922	0.09207	40.028	0.08598	40.2246	0.09232	41.1244	0.09393
39.271	0.09436	40.086	0.09076	39.974	0.09219	40.088	0.08607	40.2779	0.09241	41.179	0.09401
39.327	0.09444	40.146	0.09101	40.028	0.09229	40.147	0.08616	40.3354	0.09249	41.2377	0.09408
39.385	0.09453	40.204	0.09091	40.087	0.09236	40.204	0.0862	40.3949	0.09258	41.2985	0.09416
39.444	0.09462	40.258	0.09083	40.146	0.09248	40.259	0.08616	40.4554	0.09266	41.3604	0.09424
39.5	0.0947	40.31	0.09096	40.204	0.09251	40.311	0.08619	40.5128	0.09275	41.4191	0.09432
39.553	0.09479	40.361	0.09109	40.258	0.09246	40.362	0.08634	40.5672	0.09283	41.4747	0.09439
39.603	0.09488	40.416	0.09121	40.31	0.09252	40.417	0.08648	40.6185	0.09292	41.5271	0.09447
39.653	0.09497	40.475	0.0913	40.362	0.09269	40.477	0.08652	40.6697	0.09301	41.5795	0.09455
39.708	0.09505	40.536	0.09134	40.416	0.09281	40.537	0.08661	40.7261	0.09309	41.6372	0.09462
39.767	0.09514	40.594	0.09138	40.476	0.09292	40.595	0.08667	40.7867	0.09318	41.6991	0.0947
39.825	0.09523	40.649	0.09141	40.536	0.09297	40.65	0.08668	40.8462	0.09326	41.7599	0.09478
39.882	0.09531	40.7	0.09138	40.595	0.09298	40.702	0.0867	40.9046	0.09335	41.8196	0.09485
39.935	0.0954	40.752	0.0915	40.649	0.09302	40.753	0.08681	40.959	0.09343	41.8752	0.09493
39.984	0.09549	40.806	0.09166	40.701	0.0931	40.806	0.08695	41.0092	0.09352	41.9266	0.09501
40.035	0.09557	40.863	0.09172	40.752	0.09313	40.864	0.08704	41.0615	0.0936	41.9801	0.09508
40.09	0.09566	40.922	0.09177	40.806	0.09327	40.923	0.08707	41.118	0.09369	42.0378	0.09516
40.149	0.09574	40.98	0.09182	40.863	0.09344	40.981	0.08709	41.1785	0.09377	42.0996	0.09523
40.207	0.09583	41.036	0.09182	40.923	0.09345	41.036	0.08713	41.2379	0.09385	42.1604	0.09531
40.264	0.09592	41.089	0.09185	40.981	0.09346	41.09	0.0872	41.2964	0.09394	42.2202	0.09539
40.316	0.096	41.141	0.09193	41.036	0.09352	41.142	0.08724	41.3497	0.09402	42.2747	0.09546
40.367	0.09609	41.193	0.09204	41.09	0.09355	41.194	0.08734	41.4021	0.09411	42.3282	0.09554
40.417	0.09617	41.251	0.09216	41.141	0.09366	41.252	0.08748	41.4533	0.09419	42.3806	0.09561
40.471	0.09626	41.31	0.0923	41.194	0.09377	41.312	0.08758	41.5087	0.09428	42.4373	0.09569
40.528	0.09634	41.369	0.09228	41.251	0.09386	41.37	0.08759	41.5672	0.09436	42.497	0.09576
40.587	0.09643	41.427	0.09223	41.311	0.09397	41.428	0.08759	41.6277	0.09444	42.5589	0.09584
40.643	0.09652	41.48	0.09232	41.37	0.09405	41.481	0.08764	41.6851	0.09453	42.6176	0.09591
40.696	0.0966	41.531	0.09244	41.427	0.09401	41.532	0.08774	41.7395	0.09461	42.6732	0.09599
40.748	0.09669	41.583	0.0925	41.481	0.09397	41.584	0.08784	41.7928	0.0947	42.7277	0.09607
40.798	0.09677	41.639	0.09263	41.531	0.0941	41.639	0.08789	41.8441	0.09478	42.7801	0.09614
40.851	0.09686	41.697	0.09275	41.583	0.09423	41.698	0.08801	41.8985	0.09486	42.8357	0.09622
40.909	0.09694	41.756	0.09277	41.638	0.09427	41.756	0.0881	41.9579	0.09495	42.8965	0.09629
40.967	0.09702	41.814	0.09278	41.696	0.09438	41.814	0.0881	42.0174	0.09503	42.9574	0.09637
41.025	0.09711	41.868	0.09281	41.756	0.09447	41.868	0.08807	42.0769	0.09511	43.0182	0.09644
41.08	0.09719	41.92	0.09284	41.814	0.09448	41.92	0.08816	42.1333	0.0952	43.0759	0.09652
41.131	0.09728	41.97	0.09304	41.868	0.0945	41.971	0.08835	42.1856	0.09528	43.1293	0.09659
41.181	0.09736	42.025	0.09314	41.92	0.09454	42.026	0.08841	42.2369	0.09536	43.1818	0.09667
41.232	0.09745	42.086	0.09319	41.971	0.09465	42.086	0.08847	42.2892	0.09545	43.2352	0.09674
41.287	0.09753	42.147	0.0933	42.026	0.09479	42.148	0.08859	42.3456	0.09553	43.2929	0.09682
41.345	0.09761	42.206	0.09334	42.086	0.09485	42.207	0.08863	42.4051	0.09561	43.3537	0.09689
41.404	0.0977	42.26	0.0933	42.147	0.09483	42.262	0.08863	42.4656	0.09569	43.4156	0.09697
41.46	0.09778	42.311	0.09331	42.206	0.09491	42.312	0.08868	42.5231	0.09578	43.4743	0.09704
41.512	0.09787	42.361	0.09349	42.261	0.09495	42.362	0.08882	42.5764	0.09586	43.5288	0.09712
41.562	0.09794	42.415	0.09362	42.311	0.09495	42.416	0.08897	42.6277	0.09594	43.5813	0.09719
41.613	0.09802	42.474	0.0937	42.361	0.09504	42.476	0.08902	42.68	0.09602	43.6347	0.09726
41.668	0.09809	42.534	0.09375	42.415	0.09518	42.535	0.08903	42.7364	0.0961	43.6924	0.09734
41.728	0.09818	42.594	0.09377	42.474	0.09527	42.594	0.08907	42.798	0.09618	43.7553	0.09741
41.787	0.09828	42.648	0.0938	42.534	0.09531	42.649	0.08914	42.8585	0.09625	43.8172	0.09749
41.843	0.09835	42.7	0.0938	42.594	0.09535	42.7	0.08913	42.9159	0.09633	43.8759	0.09756
41.895	0.09841	42.751	0.09386	42.649	0.09536	42.751	0.08917	42.9692	0.09641	43.9304	0.09763
41.945	0.09848	42.804	0.09398	42.7	0.09543	42.805	0.08932	43.0205	0.09649	43.9829	0.09771
41.995	0.09855	42.862	0.09414	42.751	0.09552	42.863	0.08942	43.0718	0.09657	44.0353	0.09778
42.05	0.09863	42.923	0.09418	42.805	0.09563	42.924	0.08948	43.1282	0.09664	44.093	0.09785
42.109	0.0987	42.982	0.09414	42.863	0.09576	42.982	0.0895	43.1887	0.09672	44.1548	0.09793
42.167	0.09877	43.037	0.0942	42.924	0.09583	43.038	0.08951	43.2482	0.09679	44.2157	0.098
42.224	0.09885	43.09	0.09426	42.982	0.09583	43.091	0.08956	43.3067	0.09687	44.2754	0.09807
42.276	0.09892	43.142	0.09434	43.037	0.09583	43.142	0.08964	43.36	0.09694	44.3299	0.09815
42.327	0.09899	43.193	0.09445	43.09	0.0959	43.194	0.08974	43.4123	0.09702	44.3834	0.09822
42.377	0.09906	43.251	0.09454	43.142	0.09603	43.251	0.08984	43.4636	0.09709	44.4359	0.09829
42.431	0.09913	43.31	0.09464	43.194	0.09612	43.311	0.08995	43.519	0.09717	44.4925	0.09837
42.489	0.0992	43.368	0.09472	43.251	0.09622	43.369	0.08997	43.5785	0.09724	44.5533	0.09844
42.548	0.09928	43.425	0.09469	43.31	0.0963	43.426	0.08993	43.639	0.09731	44.6152	0.09851
42.605	0.09935	43.479	0.0947	43.368	0.09641	43.48	0.08996	43.6974	0.09738	44.6749	0.09858
42.658	0.09942	43.53	0.09482	43.425	0.09642	43.53	0.0901	43.7518	0.09746	44.7305	0.09866
42.71	0.0995	43.582	0.09491	43.479	0.09642	43.582	0.09019	43.8051	0.09753	44.785	0.09873
42.76	0.09957	43.638	0.09496	43.53	0.09649	43.639	0.09026	43.8564	0.0976	44.8375	0.0988
42.812	0.09964	43.698	0.09508	43.582	0.09665	43.699	0.09036	43.9097	0.09767	44.892	0.09888
42.869	0.09971	43.758	0.09516	43.639	0.09672	43.759	0.0904	43.9682	0.09774	44.9518	0.09895
42.927	0.09978	43.816	0.09513	43.698	0.09682	43.816	0.0904	44.0277	0.09781	45.0126	0.09902
42.984	0.09985	43.87	0.0951	43.759	0.09688	43.87	0.09041	44.0862	0.09788	45.0724	0.09909
43.039	0.09992	43.923	0.0952	43.816	0.09691	43.923	0.09041	44.1426	0.09795	45.13	0.09916
43.091	0.09999	43.974	0.09531	43.87	0.09691	43.975	0.09057	44.1959	0.09802	45.1846	0.09924
43.141	0.10006	44.028	0.09543	43.923	0.09696	44.029	0.09074	44.2472	0.09809	45.237	0.09931
43.193	0.10013	44.087	0.09548	43.974	0.09709	44.089	0.0908	44.3005	0.09816	45.2915	0.09938
43.249	0.1002	44.146	0.0955	44.028	0.09722	44.148	0.09084	44.358	0.09822	45.3502	0.09945
43.307	0.10027	44.203	0.09556	44.087	0.09731	44.204	0.09089	44.4174	0.09829	45.4111	0.09952
43.365	0.10035	44.258	0.09558	44.146	0.09739	44.258	0.09088	44.4769	0.09836	45.4719	0.09959
43.422	0.10042	44.31	0.09559	44.203	0.09738	44.31	0.09088	44.5354	0.09843	45.5316	0.09967
43.474	0.10049	44.36	0.09565	44.258	0.09738	44.361	0.09098	44.5887	0.0985	45.5862	0.09974
43.524	0.10056	44.415	0.09581	44.31	0.09743	44.416	0.09105	44.64	0.09857	45.6386	0.09981
43.575	0.10063	44.475	0.09594	44.361	0.09749	44.476	0.09116	44.6923	0.09864	45.6921	0.09988
43.63	0.1007	44.536	0.09594	44.416	0.09761	44.537	0.09122	44.7487	0.09871	45.7497	0.09995
43.689	0.10077	44.594	0.09595	44.476	0.09777	44.595	0.09119	44.8092	0.09877	45.8116	0.10002
43.747	0.10084	44.649	0.09596	44.536	0.09781	44.65	0.09122	44.8687	0.09884	45.8724	0.10009
43.803	0.10091	44.7	0.09605	44.595	0.09777	44.701	0.09131	44.9261	0.09891	45.9311	0.10017
43.855	0.10099	44.751	0.09618	44.649	0.09778	44.752	0.09136	44.9795	0.09898	45.9857	0.10024
43.905	0.10106	44.805	0.09624	44.701	0.09784	44.806	0.09143	45.0308	0.09905	46.0381	0.10031
43.956	0.10113	44.862	0.09635	44.752	0.09789	44.864	0.09157	45.0831	0.09912	46.0916	0.10038
44.011	0.10119	44.922	0.09644	44.805	0.098	44.924	0.09163	45.1395	0.09919	46.1493	0.10045
44.07	0.10126	44.98	0.09644	44.863	0.09806	44.982	0.0916	45.2	0.09926	46.2111	0.10052
44.128	0.10134	45.036	0.09639	44.923	0.0981	45.037	0.09161	45.2595	0.09933	46.2719	0.10059
44.185	0.10141	45.09	0.09643	44.981	0.09818	45.09	0.09164	45.318	0.09939	46.3317	0.10066
44.238	0.10148	45.141	0.09659	45.036	0.09815	45.142	0.09174	45.3723	0.09946	46.3873	0.10073
44.289	0.10155	45.193	0.0967	45.09	0.09809	45.194	0.09186	45.4246	0.09953	46.4408	0.1008
44.34	0.10161	45.25	0.0968	45.141	0.09821	45.251	0.09191	45.4769	0.0996	46.4942	0.10087
44.393	0.10168	45.31	0.09691	45.193	0.09837	45.312	0.092	45.5313	0.09967	46.5498	0.10094
44.45	0.10175	45.369	0.09694	45.251	0.09845	45.37	0.09211	45.5897	0.09974	46.6096	0.10101
44.508	0.10182	45.427	0.09692	45.311	0.0985	45.427	0.0921	45.6492	0.0998	46.6704	0.10108
44.564	0.10189	45.48	0.09689	45.37	0.09857	45.481	0.09206	45.7067	0.09987	46.7291	0.10115
44.618	0.10196	45.531	0.09694	45.427	0.09857	45.532	0.09216	45.7621	0.09994	46.7857	0.10122
44.669	0.10203	45.583	0.09709	45.48	0.09857	45.584	0.09232	45.8144	0.10001	46.8392	0.10129
44.72	0.1021	45.638	0.09721	45.531	0.09863	45.639	0.0924	45.8667	0.10008	46.8927	0.10136
44.772	0.10217	45.696	0.09724	45.584	0.09872	45.698	0.0924	45.92	0.10014	46.9472	0.10143
44.83	0.10224	45.756	0.09732	45.639	0.09884	45.757	0.09247	45.9795	0.10021	47.008	0.1015
44.889	0.10231	45.814	0.09742	45.697	0.09892	45.814	0.0925	46.04	0.10028	47.0699	0.10157
44.946	0.10238	45.868	0.0974	45.756	0.09892	45.869	0.0925	46.0985	0.10035	47.1297	0.10164
45.002	0.10245	45.92	0.09744	45.813	0.09898	45.921	0.09253	46.1559	0.10041	47.1884	0.10171
45.053	0.10251	45.971	0.09754	45.868	0.09905	45.971	0.09262	46.2082	0.10048	47.2419	0.10178
45.103	0.10258	46.025	0.0977	45.92	0.09909	46.026	0.09274	46.2595	0.10055	47.2943	0.10185
45.154	0.10265	46.086	0.09777	45.971	0.09918	46.086	0.09284	46.3118	0.10062	47.3478	0.10192
45.209	0.10272	46.147	0.09781	46.026	0.09932	46.148	0.0928	46.3682	0.10068	47.4055	0.10199
45.267	0.10279	46.206	0.09786	46.086	0.09941	46.207	0.09285	46.4277	0.10075	47.4663	0.10206
45.325	0.10285	46.26	0.09787	46.148	0.09945	46.262	0.09291	46.4872	0.10082	47.5271	0.10213
45.381	0.10292	46.311	0.09794	46.206	0.09947	46.312	0.0929	46.5446	0.10089	47.5858	0.10219
45.433	0.103	46.361	0.09806	46.261	0.09949	46.362	0.09295	46.5979	0.10095	47.6403	0.10226
45.484	0.10307	46.415	0.09818	46.312	0.09954	46.416	0.09309	46.6503	0.10102	47.6938	0.10233
45.534	0.10313	46.474	0.09823	46.362	0.09968	46.475	0.0932	46.7015	0.10109	47.7462	0.1024
45.59	0.1032	46.534	0.09838	46.416	0.09975	46.536	0.09325	46.759	0.10115	47.805	0.10247
45.65	0.10327	46.594	0.09828	46.475	0.09983	46.595	0.09327	46.8205	0.10122	47.8679	0.10254
45.708	0.10334	46.648	0.09829	46.535	0.09996	46.65	0.09328	46.88	0.10129	47.9287	0.1026
45.764	0.10341	46.7	0.09843	46.594	0.09996	46.701	0.09331	46.9374	0.10135	47.9874	0.10267
45.817	0.10347	46.751	0.09851	46.649	0.09994	46.752	0.09342	46.9918	0.10142	48.043	0.10274
45.866	0.10354	46.804	0.09857	46.7	0.10005	46.806	0.0935	47.0421	0.10149	48.0944	0.10281
45.917	0.10361	46.862	0.09869	46.751	0.10017	46.863	0.09357	47.0944	0.10155	48.1478	0.10288
45.972	0.10367	46.922	0.0987	46.805	0.10027	46.924	0.09365	47.1508	0.10162	48.2055	0.10294
46.03	0.10374	46.981	0.09879	46.862	0.10037	46.982	0.09366	47.2103	0.10168	48.2663	0.10301
46.088	0.10381	47.037	0.09881	46.923	0.10044	47.038	0.09362	47.2697	0.10175	48.3272	0.10308
46.145	0.10388	47.09	0.09877	46.982	0.10046	47.091	0.09369	47.3282	0.10181	48.3869	0.10315
46.198	0.10394	47.142	0.09894	47.038	0.10048	47.142	0.09379	47.3826	0.10188	48.4425	0.10322
46.248	0.10401	47.193	0.09905	47.091	0.10046	47.194	0.0939	47.4338	0.10195	48.4949	0.10329
46.299	0.10408	47.251	0.09907	47.142	0.10055	47.252	0.09397	47.4862	0.10201	48.5484	0.10335
46.352	0.10414	47.31	0.09915	47.194	0.10071	47.311	0.09403	47.5405	0.10208	48.604	0.10342
46.411	0.10421	47.368	0.09922	47.251	0.10081	47.369	0.09409	47.601	0.10214	48.6658	0.10349
46.47	0.10428	47.425	0.09921	47.31	0.10083	47.426	0.0941	47.6615	0.10221	48.7277	0.10355
46.527	0.10434	47.479	0.09923	47.369	0.10091	47.48	0.09413	47.72	0.10227	48.7875	0.10362
46.58	0.10441	47.53	0.09928	47.425	0.10095	47.531	0.09419	47.7744	0.10234	48.8431	0.10369
46.632	0.10448	47.582	0.09934	47.48	0.10093	47.583	0.09428	47.8277	0.1024	48.8976	0.10376
46.682	0.10454	47.638	0.09945	47.53	0.10102	47.639	0.09444	47.879	0.10247	48.95	0.10382
46.734	0.10461	47.698	0.09953	47.582	0.10113	47.699	0.0945	47.9323	0.10253	49.0045	0.10389
46.791	0.10468	47.758	0.09955	47.638	0.10123	47.758	0.09449	47.9908	0.1026	49.0643	0.10396
46.849	0.10474	47.816	0.09957	47.698	0.10134	47.816	0.09452	48.0503	0.10266	49.1251	0.10402
46.906	0.10481	47.87	0.09964	47.758	0.10136	47.87	0.09454	48.1087	0.10273	49.1849	0.10409
46.96	0.10487	47.922	0.09962	47.816	0.10135	47.923	0.09457	48.1641	0.10279	49.2415	0.10416
47.012	0.10494	47.974	0.09972	47.87	0.10134	47.975	0.09467	48.2174	0.10286	49.2961	0.10422
47.062	0.105	48.028	0.0997	47.923	0.10144	48.029	0.09478	48.2687	0.10292	49.3485	0.10429
47.114	0.10507	48.088	0.10002	47.974	0.10152	48.088	0.09486	48.322	0.10298	49.403	0.10435
47.17	0.10513	48.147	0.09992	48.029	0.10161	48.148	0.09495	48.3795	0.10305	49.4617	0.10442
47.228	0.1052	48.204	0.09987	48.088	0.10173	48.205	0.09492	48.439	0.10311	49.5225	0.10449
47.287	0.10527	48.258	0.09998	48.148	0.10179	48.26	0.09489	48.4995	0.10318	49.5844	0.10455
47.343	0.10534	48.31	0.10004	48.205	0.10176	48.312	0.095	48.5569	0.10324	49.6431	0.10462
47.396	0.1054	48.36	0.10053	48.259	0.10173	48.362	0.09511	48.6113	0.10331	49.6987	0.10468
47.446	0.10547	48.414	0.10062	48.31	0.10175	48.416	0.09516	48.6626	0.10337	49.7511	0.10475
47.497	0.10553	48.474	0.10062	48.361	0.10186	48.476	0.09528	48.7149	0.10343	49.8046	0.10481
47.552	0.1056	48.534	0.10092	48.415	0.102	48.536	0.0954	48.7713	0.1035	49.8623	0.10488
47.611	0.10566	48.593	0.10096	48.474	0.1021	48.594	0.09539	48.8318	0.10356	49.9241	0.10494
47.669	0.10573	48.647	0.10084	48.535	0.10218	48.648	0.09541	48.8913	0.10363	49.985	0.10501
47.724	0.1058	48.7	0.10074	48.593	0.10222	48.7	0.09547	48.9477	0.10369	50.0426	0.10508
47.777	0.10586	48.751	0.10091	48.648	0.10218	48.752	0.09557	49.002	0.10376	50.0982	0.10514
47.827	0.10593	48.805	0.10075	48.7	0.10217	48.805	0.0957	49.0533	0.10382	50.1506	0.10521
47.877	0.10599	48.862	0.10091	48.751	0.10229	48.862	0.09576	49.1046	0.10388	50.2031	0.10527
47.932	0.10606	48.922	0.10076	48.805	0.10249	48.922	0.0958	49.161	0.10395	50.2608	0.10534
47.991	0.10612	48.98	0.10065	48.862	0.10258	48.981	0.09587	49.2215	0.10401	50.3226	0.1054
48.05	0.10619	49.036	0.10067	48.922	0.10259	49.036	0.09589	49.282	0.10408	50.3845	0.10547
48.107	0.10625	49.089	0.10052	48.98	0.10263	49.09	0.09586	49.3405	0.10414	50.4442	0.10553
48.16	0.10632	49.141	0.10061	49.036	0.10264	49.142	0.09592	49.3949	0.1042	50.4998	0.1056
48.211	0.10638	49.193	0.10068	49.09	0.10264	49.194	0.09609	49.4472	0.10427	50.5533	0.10566
48.262	0.10645	49.251	0.10074	49.142	0.10268	49.251	0.09615	49.4995	0.10433	50.6068	0.10573
48.315	0.10651	49.31	0.10066	49.194	0.10277	49.312	0.09618	49.5538	0.1044	50.6624	0.10579
48.372	0.10657	49.369	0.10056	49.251	0.10293	49.37	0.09623	49.6123	0.10446	50.7221	0.10586
48.43	0.10664	49.426	0.10058	49.311	0.10304	49.428	0.09626	49.6718	0.10452	50.7829	0.10592
48.485	0.1067	49.48	0.1005	49.37	0.10306	49.481	0.09628	49.7282	0.10459	50.8406	0.10599
48.539	0.10677	49.53	0.10046	49.427	0.10306	49.532	0.09633	49.7836	0.10465	50.8972	0.10605
48.591	0.10683	49.583	0.10054	49.48	0.10312	49.584	0.0964	49.8369	0.10471	50.9518	0.10612
48.641	0.1069	49.639	0.10052	49.531	0.10321	49.64	0.09653	49.8882	0.10478	51.0042	0.10619
48.694	0.10696	49.698	0.10055	49.583	0.10327	49.698	0.09664	49.9426	0.10484	51.0598	0.10625
48.752	0.10703	49.757	0.10039	49.639	0.10336	49.757	0.09664	50.002	0.1049	51.1206	0.10631
48.81	0.10709	49.814	0.10032	49.697	0.10344	49.814	0.09661	50.0615	0.10496	51.1814	0.10638
48.868	0.10716	49.868	0.10029	49.756	0.10344	49.869	0.09669	50.121	0.10503	51.2422	0.10645
48.924	0.10722	49.92	0.10021	49.814	0.10344	49.921	0.09673	50.1785	0.10509	51.3009	0.10651
48.975	0.10729	49.971	0.10021	49.869	0.10341	49.972	0.09677	50.2308	0.10515	51.3544	0.10658
49.024	0.10735	50.026	0.1001	49.921	0.10346	50.027	0.09691	50.281	0.10522	51.4058	0.10664
49.075	0.10741	50.084	0.10009	49.972	0.10358	50.087	0.09699	50.3333	0.10528	51.4593	0.1067
49.131	0.10747	50.112	0.09997	50.026	0.10366	50.148	0.097	50.3908	0.10534	51.518	0.10677
49.189	0.10754	50.105	0.09988	50.087	0.10371	50.206	0.09701	50.4503	0.1054	51.5788	0.10683
49.248	0.1076	50.073	0.09965	50.148	0.10384	50.262	0.097	50.5108	0.10546	51.6407	0.1069
49.303	0.10767	50.016	0.09966	50.206	0.10386	50.312	0.09701	50.5672	0.10553	51.6984	0.10696
49.355	0.10773	49.956	0.09968	50.261	0.10379	50.362	0.09716	50.6205	0.10559	51.7529	0.10703
49.405	0.10779	49.896	0.09955	50.311	0.10382	50.417	0.09725	50.6718	0.10565	51.8053	0.10709
49.455	0.10786	49.84	0.09945	50.361	0.10399	50.476	0.0973	50.7231	0.10571	51.8577	0.10715
49.511	0.10792	49.784	0.09935	50.415	0.10408	50.536	0.09739	50.7805	0.10578	51.9165	0.10722
49.571	0.10798	49.727	0.09919	50.474	0.10413	50.595	0.09741	50.8421	0.10584	51.9794	0.10728
49.63	0.10805	49.668	0.09906	50.534	0.10418	50.65	0.09736	50.9026	0.1059	52.0412	0.10735
49.685	0.10811	49.607	0.09888	50.594	0.10418	50.701	0.09739	50.959	0.10596	52.0989	0.10741
49.738	0.10818	49.55	0.09883	50.649	0.10419	50.752	0.0975	51.0133	0.10602	52.1545	0.10747
49.788	0.10824	49.496	0.09879	50.7	0.10423	50.806	0.09759	51.0646	0.10608	52.2069	0.10754
49.838	0.1083	49.445	0.09864	50.752	0.1043	50.864	0.09767	51.1159	0.10614	52.2593	0.1076
49.894	0.10836	49.392	0.09848	50.805	0.10446	50.925	0.09771	51.1733	0.10621	52.3181	0.10766
49.952	0.10842	49.336	0.09837	50.863	0.10456	50.983	0.09773	51.2328	0.10627	52.3789	0.10772
50.01	0.10849	49.276	0.09822	50.924	0.10456	51.038	0.09779	51.2923	0.10633	52.4397	0.10779
50.067	0.10855	49.217	0.09804	50.982	0.10458	51.091	0.0978	51.3508	0.10639	52.4995	0.10785
50.119	0.10862	49.159	0.09796	51.038	0.10462	51.142	0.09782	51.4041	0.10645	52.554	0.10792
50.169	0.10868	49.104	0.09787	51.091	0.1046	51.194	0.09795	51.4554	0.10651	52.6064	0.10798
50.22	0.10874	49.054	0.09783	51.142	0.10465	51.252	0.09808	51.5077	0.10657	52.6599	0.10804
50.274	0.1088	49.002	0.09773	51.193	0.10479	51.311	0.09813	51.5631	0.10664	52.7165	0.1081
50.332	0.10886	48.947	0.09751	51.251	0.10486	51.37	0.09812	51.6226	0.1067	52.7773	0.10816
50.391	0.10892	48.889	0.09728	51.31	0.10492	51.427	0.09814	51.6831	0.10676	52.8392	0.10823
50.448	0.10898	48.83	0.09722	51.368	0.10499	51.48	0.09817	51.7415	0.10682	52.899	0.10829
50.502	0.10905	48.772	0.09712	51.425	0.10493	51.531	0.09824	51.7969	0.10688	52.9556	0.10835
50.553	0.10911	48.716	0.09701	51.479	0.10495	51.583	0.09831	51.8492	0.10694	53.0091	0.10841
50.603	0.10917	48.664	0.09704	51.53	0.10506	51.64	0.09839	51.9005	0.107	53.0615	0.10847
50.655	0.10923	48.613	0.09692	51.582	0.10511	51.699	0.09849	51.9539	0.10706	53.116	0.10854
50.713	0.1093	48.559	0.0969	51.639	0.10518	51.759	0.09855	52.0133	0.10712	53.1769	0.1086
50.771	0.10936	48.502	0.09651	51.698	0.10531	51.816	0.09853	52.0728	0.10718	53.2377	0.10866
50.827	0.10942	48.442	0.09652	51.758	0.10535	51.87	0.09853	52.1303	0.10724	53.2964	0.10872
50.882	0.10948	48.384	0.09653	51.816	0.10534	51.923	0.09863	52.1867	0.1073	53.3541	0.10878
50.934	0.10954	48.327	0.09649	51.87	0.10532	51.974	0.09873	52.24	0.10736	53.4086	0.10884
50.984	0.10961	48.274	0.09644	51.922	0.10538	52.029	0.0988	52.2913	0.10742	53.461	0.1089
51.036	0.10967	48.224	0.09589	51.974	0.1055	52.088	0.09888	52.3446	0.10748	53.5155	0.10896
51.092	0.10972	48.172	0.09572	52.028	0.10567	52.147	0.09895	52.4021	0.10754	53.5743	0.10902
51.15	0.10978	48.114	0.09555	52.087	0.10574	52.205	0.09895	52.4615	0.1076	53.6351	0.10908
51.209	0.10985	48.056	0.09505	52.147	0.10575	52.259	0.09889	52.5221	0.10766	53.697	0.10915
51.264	0.10991	47.996	0.09475	52.204	0.1058	52.311	0.09891	52.5785	0.10772	53.7546	0.10921
51.317	0.10997	47.937	0.09466	52.258	0.10578	52.362	0.09902	52.6328	0.10778	53.8102	0.10927
51.367	0.11003	47.884	0.09461	52.31	0.10579	52.416	0.09912	52.6841	0.10784	53.8626	0.10933
51.418	0.11009	47.834	0.09431	52.361	0.10595	52.476	0.09918	52.7364	0.1079	53.9161	0.10939
51.473	0.11015	47.78	0.0943	52.416	0.10609	52.537	0.09919	52.7928	0.10796	53.9738	0.10945
51.532	0.11021	47.725	0.09392	52.476	0.10616	52.596	0.09926	52.8533	0.10802	54.0356	0.10951
51.591	0.11027	47.666	0.09383	52.536	0.10618	52.65	0.0993	52.9138	0.10808	54.0975	0.10957
51.646	0.11033	47.605	0.09372	52.595	0.10616	52.702	0.09929	52.9703	0.10814	54.1552	0.10963
51.698	0.1104	47.548	0.09349	52.65	0.10619	52.752	0.09937	53.0236	0.1082	54.2097	0.1097
51.748	0.11046	47.494	0.09352	52.701	0.10622	52.806	0.09951	53.0749	0.10825	54.2621	0.10976
51.798	0.11052	47.443	0.09332	52.752	0.10627	52.864	0.09962	53.1262	0.10831	54.3146	0.10982
51.854	0.11057	47.392	0.09308	52.805	0.10641	52.924	0.0996	53.1836	0.10837	54.3733	0.10988
51.913	0.11063	47.337	0.09286	52.863	0.1066	52.982	0.09961	53.2441	0.10843	54.4352	0.10994
51.972	0.11069	47.278	0.09276	52.922	0.10667	53.037	0.09965	53.3046	0.10849	54.497	0.11
52.028	0.11076	47.219	0.09273	52.98	0.10665	53.091	0.09968	53.3621	0.10855	54.5558	0.11006
52.081	0.11082	47.16	0.0925	53.036	0.10662	53.142	0.09974	53.4164	0.10861	54.6113	0.11012
52.132	0.11088	47.105	0.09241	53.09	0.10672	53.194	0.09983	53.4687	0.10867	54.6648	0.11018
52.183	0.11094	47.054	0.09228	53.141	0.10679	53.252	0.09992	53.521	0.10873	54.7183	0.11024
52.236	0.111	47.002	0.09203	53.193	0.10686	53.311	0.10003	53.5754	0.10878	54.7739	0.1103
52.293	0.11105	46.946	0.0919	53.251	0.10692	53.37	0.10002	53.6339	0.10884	54.8336	0.11036
52.352	0.11111	46.889	0.09166	53.31	0.107	53.427	0.09998	53.6944	0.1089	54.8955	0.11042
52.407	0.11117	46.831	0.09149	53.369	0.10705	53.481	0.10004	53.7508	0.10896	54.9532	0.11048
52.461	0.11124	46.771	0.09143	53.427	0.10703	53.532	0.10015	53.8062	0.10902	55.0098	0.11054
52.513	0.11129	46.715	0.09129	53.48	0.10701	53.584	0.10019	53.8595	0.10908	55.0643	0.1106
52.563	0.11135	46.663	0.09113	53.531	0.1071	53.64	0.10027	53.9108	0.10914	55.1167	0.11066
52.616	0.11141	46.612	0.09096	53.584	0.10727	53.698	0.10038	53.9651	0.10919	55.1723	0.11072
52.673	0.11147	46.559	0.09086	53.639	0.10735	53.758	0.10042	54.0236	0.10925	55.2321	0.11078
52.732	0.11153	46.502	0.09055	53.697	0.10739	53.815	0.10041	54.0841	0.10931	55.294	0.11084
52.789	0.11159	46.442	0.09045	53.756	0.10746	53.87	0.10042	54.1426	0.10937	55.3537	0.1109
52.845	0.11165	46.384	0.09039	53.814	0.10748	53.922	0.10045	54.2	0.10943	55.4124	0.11096
52.896	0.11171	46.327	0.0903	53.868	0.10741	53.972	0.1006	54.2523	0.10948	55.4659	0.11102
52.945	0.11177	46.274	0.09019	53.92	0.10746	54.027	0.10074	54.3026	0.10954	55.5173	0.11108
52.996	0.11183	46.223	0.08996	53.971	0.1076	54.088	0.10071	54.3549	0.1096	55.5708	0.11114
53.052	0.11188	46.171	0.0898	54.026	0.10775	54.149	0.10079	54.4123	0.10966	55.6295	0.1112
53.11	0.11194	46.113	0.08965	54.086	0.10777	54.208	0.10083	54.4718	0.10972	55.6903	0.11126
53.169	0.112	46.054	0.08947	54.148	0.10778	54.262	0.10082	54.5323	0.10977	55.7522	0.11132
53.224	0.11207	45.994	0.08928	54.207	0.10782	54.312	0.10083	54.5887	0.10983	55.8099	0.11138
53.276	0.11213	45.936	0.08927	54.261	0.10785	54.362	0.10097	54.642	0.10989	55.8644	0.11144
53.327	0.11218	45.883	0.08924	54.311	0.10784	54.416	0.10107	54.6944	0.10995	55.9179	0.1115
53.377	0.11224	45.834	0.08903	54.361	0.10791	54.475	0.10113	54.7456	0.11001	55.9703	0.11155
53.433	0.1123	45.782	0.08884	54.415	0.10805	54.535	0.10117	54.8031	0.11006	56.029	0.11161
53.493	0.11236	45.726	0.08868	54.474	0.10816	54.594	0.1012	54.8646	0.11012	56.0919	0.11167
53.551	0.11241	45.666	0.08852	54.534	0.10815	54.649	0.10126	54.9241	0.11018	56.1527	0.11173
53.607	0.11247	45.607	0.08841	54.594	0.10814	54.701	0.1013	54.9815	0.11024	56.2115	0.11179
53.66	0.11253	45.549	0.08827	54.648	0.10815	54.752	0.10133	55.0359	0.11029	56.267	0.11185
53.709	0.1126	45.496	0.08818	54.7	0.10818	54.806	0.10145	55.0862	0.11035	56.3184	0.11191
53.76	0.11265	45.445	0.08802	54.751	0.10823	54.864	0.1016	55.1385	0.11041	56.3719	0.11197
53.815	0.11271	45.393	0.08785	54.805	0.10835	54.924	0.10163	55.1949	0.11046	56.4296	0.11202
53.873	0.11277	45.336	0.08764	54.862	0.10845	54.982	0.10161	55.2544	0.11052	56.4904	0.11208
53.932	0.11282	45.276	0.08746	54.923	0.1085	55.038	0.10164	55.3149	0.11058	56.5523	0.11214
53.988	0.11288	45.217	0.08737	54.982	0.10854	55.092	0.10167	55.3723	0.11064	56.611	0.1122
54.041	0.11294	45.16	0.08731	55.038	0.10848	55.143	0.10176	55.4267	0.11069	56.6666	0.11226
54.091	0.113	45.104	0.08718	55.091	0.10846	55.195	0.10186	55.4779	0.11075	56.719	0.11232
54.142	0.11306	45.054	0.0871	55.142	0.10858	55.252	0.10188	55.5303	0.11081	56.7725	0.11238
54.196	0.11312	45.002	0.08693	55.194	0.1087	55.312	0.10198	55.5856	0.11086	56.8291	0.11243
54.254	0.11317	44.946	0.08672	55.252	0.10873	55.37	0.10205	55.6451	0.11092	56.8899	0.11249
54.313	0.11323	44.889	0.08648	55.311	0.10881	55.427	0.102	55.7056	0.11098	56.9518	0.11255
54.37	0.11329	44.83	0.08638	55.369	0.10889	55.48	0.10195	55.7641	0.11103	57.0115	0.11261
54.424	0.11335	44.772	0.08632	55.426	0.10887	55.531	0.10207	55.8195	0.11109	57.0682	0.11267
54.475	0.11341	44.716	0.08622	55.479	0.10891	55.583	0.10217	55.8718	0.11115	57.1216	0.11272
54.525	0.11346	44.663	0.08605	55.53	0.10897	55.64	0.10218	55.9231	0.11121	57.1741	0.11278
54.577	0.11352	44.612	0.08586	55.582	0.10905	55.699	0.10227	55.9764	0.11126	57.2286	0.11284
54.634	0.11358	44.558	0.08572	55.638	0.10918	55.759	0.10232	56.0349	0.11132	57.2884	0.1129
54.692	0.11363	44.501	0.0856	55.698	0.10926	55.817	0.1023	56.0944	0.11138	57.3492	0.11295
54.749	0.11369	44.442	0.08536	55.758	0.10924	55.87	0.10229	56.1528	0.11143	57.4089	0.11301
54.804	0.11375	44.383	0.08525	55.816	0.1093	55.923	0.10229	56.2092	0.11149	57.4666	0.11307
54.855	0.11381	44.326	0.08525	55.87	0.1093	55.974	0.1024	56.2615	0.11155	57.5201	0.11313
54.905	0.11387	44.273	0.08516	55.922	0.10927	56.028	0.10255	56.3128	0.1116	57.5725	0.11318
54.957	0.11392	44.222	0.08499	55.973	0.10935	56.087	0.10261	56.3661	0.11166	57.627	0.11324
55.013	0.11398	44.17	0.08477	56.027	0.10948	56.147	0.10263	56.4236	0.11172	57.6858	0.1133
55.071	0.11403	44.112	0.08459	56.086	0.10953	56.204	0.10267	56.4831	0.11177	57.7466	0.11335
55.13	0.11409	44.054	0.08447	56.146	0.10956	56.259	0.10271	56.5436	0.11183	57.8085	0.11341
55.185	0.11415	43.995	0.08434	56.203	0.10958	56.311	0.1027	56.6	0.11189	57.8661	0.11347
55.238	0.11421	43.938	0.08424	56.258	0.10956	56.362	0.10276	56.6544	0.11195	57.9217	0.11353
55.289	0.11427	43.885	0.08419	56.31	0.10963	56.417	0.10291	56.7067	0.112	57.9752	0.11358
55.339	0.11433	43.835	0.08407	56.361	0.10973	56.477	0.10298	56.758	0.11206	58.0276	0.11364
55.395	0.11438	43.781	0.08388	56.416	0.10981	56.537	0.10299	56.8154	0.11212	58.0863	0.11369
55.454	0.11444	43.725	0.08364	56.476	0.10998	56.596	0.10297	56.8759	0.11218	58.1482	0.11375
55.512	0.1145	43.665	0.08356	56.536	0.11006	56.65	0.103	56.9354	0.11223	58.209	0.11381
55.567	0.11456	43.605	0.08341	56.595	0.11001	56.702	0.10306	56.9918	0.11229	58.2667	0.11386
55.62	0.11462	43.547	0.08326	56.649	0.10996	56.753	0.10314	57.0461	0.11235	58.3223	0.11392
55.67	0.11467	43.494	0.08311	56.7	0.11001	56.806	0.10319	57.0974	0.1124	58.3747	0.11398
55.72	0.11473	43.443	0.08299	56.751	0.11012	56.864	0.10328	57.1487	0.11246	58.4271	0.11403
55.776	0.11479	43.392	0.08283	56.806	0.11017	56.924	0.10338	57.2062	0.11252	58.4858	0.11409
55.835	0.11485	43.337	0.08265	56.864	0.11028	56.981	0.10337	57.2667	0.11257	58.5477	0.11414
55.894	0.11491	43.278	0.0825	56.923	0.11034	57.037	0.10333	57.3272	0.11263	58.6096	0.1142
55.95	0.11496	43.218	0.08238	56.981	0.11037	57.09	0.10336	57.3846	0.11269	58.6683	0.11426
56.003	0.11502	43.16	0.08235	57.036	0.11036	57.142	0.10346	57.439	0.11274	58.7239	0.11431
56.053	0.11508	43.104	0.08232	57.09	0.1103	57.194	0.10355	57.4903	0.1128	58.7763	0.11437
56.104	0.11514	43.054	0.08208	57.141	0.11038	57.252	0.10358	57.5426	0.11286	58.8298	0.11442
56.157	0.11519	43.002	0.08191	57.193	0.11053	57.311	0.10369	57.5969	0.11291	58.8854	0.11448
56.215	0.11525	42.947	0.08178	57.251	0.11059	57.37	0.10371	57.6564	0.11297	58.9462	0.11454
56.273	0.11531	42.889	0.08162	57.311	0.11058	57.427	0.10368	57.7159	0.11302	59.007	0.11459
56.329	0.11536	42.83	0.08144	57.37	0.11067	57.481	0.10365	57.7733	0.11308	59.0657	0.11465
56.382	0.11542	42.771	0.08139	57.427	0.11069	57.532	0.10372	57.8277	0.11314	59.1213	0.1147
56.434	0.11548	42.715	0.0813	57.481	0.11064	57.584	0.10386	57.881	0.11319	59.1758	0.11476
56.484	0.11554	42.664	0.08117	57.531	0.11071	57.64	0.10395	57.9323	0.11325	59.2282	0.11482
56.537	0.11559	42.612	0.08103	57.583	0.11082	57.698	0.10398	57.9867	0.11331	59.2838	0.11487
56.595	0.11565	42.559	0.08082	57.639	0.11092	57.758	0.104	58.0461	0.11336	59.3446	0.11493
56.654	0.11571	42.502	0.08069	57.697	0.11101	57.815	0.10405	58.1067	0.11342	59.4065	0.11498
56.711	0.11577	42.443	0.08055	57.757	0.11097	57.869	0.10404	58.1651	0.11347	59.4663	0.11504
56.767	0.11582	42.383	0.08039	57.814	0.11099	57.921	0.10405	58.2226	0.11353	59.525	0.11509
56.818	0.11588	42.327	0.08038	57.869	0.11103	57.972	0.10416	58.2749	0.11359	59.5785	0.11515
56.868	0.11594	42.274	0.08031	57.92	0.11104	58.027	0.10426	58.3261	0.11364	59.6309	0.1152
56.919	0.11599	42.224	0.08013	57.971	0.11108	58.087	0.10432	58.3785	0.1137	59.6844	0.11526
56.974	0.11605	42.171	0.0799	58.026	0.11121	58.148	0.10437	58.4349	0.11375	59.742	0.11532
57.032	0.11611	42.113	0.07977	58.086	0.11133	58.207	0.10436	58.4944	0.11381	59.8029	0.11537
57.09	0.11617	42.053	0.07965	58.148	0.11133	58.262	0.10439	58.5538	0.11386	59.8637	0.11543
57.145	0.11622	41.994	0.0795	58.206	0.11134	58.312	0.10448	58.6103	0.11392	59.9214	0.11548
57.197	0.11628	41.936	0.07947	58.261	0.11136	58.363	0.10452	58.6636	0.11397	59.9759	0.11554
57.247	0.11634	41.883	0.07933	58.312	0.11139	58.418	0.1046	58.7149	0.11403	60.0283	0.11559
57.298	0.11639	41.834	0.07922	58.362	0.11149	58.477	0.1047	58.7672	0.11409	60.0818	0.11565
57.354	0.11645	41.781	0.0791	58.416	0.11157	58.536	0.10477	58.8246	0.11414	60.1405	0.1157
57.415	0.1165	41.725	0.07891	58.475	0.11166	58.595	0.10474	58.8872	0.1142	60.2045	0.11576
57.473	0.11656	41.666	0.07872	58.534	0.11175	58.649	0.10471	58.9467	0.11425	60.2653	0.11581
57.529	0.11662	41.606	0.07863	58.593	0.11177	58.7	0.10476	59.0041	0.11431	60.324	0.11587
57.582	0.11668	41.549	0.07859	58.648	0.11171	58.751	0.10482	59.0585	0.11436	60.3796	0.11592
57.631	0.11674	41.496	0.07843	58.699	0.11173	58.804	0.10491	59.1087	0.11442	60.431	0.11598
57.682	0.11679	41.445	0.07835	58.75	0.1119	58.862	0.10495	59.161	0.11447	60.4845	0.11603
57.736	0.11685	41.393	0.07818	58.804	0.11204	58.923	0.10499	59.2164	0.11453	60.5411	0.11609
57.795	0.1169	41.336	0.07795	58.862	0.11206	58.982	0.10508	59.2769	0.11458	60.6029	0.11614
57.853	0.11696	41.277	0.07785	58.922	0.11215	59.038	0.10505	59.3364	0.11464	60.6638	0.1162
57.91	0.11702	41.217	0.07768	58.981	0.11219	59.092	0.10502	59.3949	0.11469	60.7235	0.11625
57.963	0.11707	41.159	0.0776	59.037	0.11223	59.143	0.10512	59.4492	0.11475	60.7791	0.11631
58.013	0.11713	41.104	0.07753	59.09	0.11222	59.195	0.10525	59.5005	0.1148	60.8315	0.11636
58.064	0.11718	41.054	0.07741	59.142	0.11231	59.252	0.10527	59.5528	0.11486	60.885	0.11641
58.117	0.11724	41.002	0.0772	59.194	0.11242	59.312	0.10531	59.6072	0.11491	60.9406	0.11647
58.175	0.11729	40.947	0.07707	59.252	0.11253	59.37	0.10539	59.6667	0.11496	61.0014	0.11652
58.234	0.11735	40.889	0.07691	59.311	0.11261	59.427	0.10538	59.7272	0.11502	61.0633	0.11657
58.291	0.11741	40.83	0.07672	59.369	0.1126	59.481	0.10536	59.7856	0.11507	61.123	0.11663
58.345	0.11746	40.772	0.07664	59.426	0.11259	59.532	0.10541	59.841	0.11513	61.1797	0.11668
58.397	0.11752	40.716	0.07661	59.48	0.11265	59.584	0.1055	59.8944	0.11518	61.2342	0.11673
58.446	0.11757	40.664	0.07653	59.531	0.11268	59.64	0.10563	59.9446	0.11524	61.2856	0.11679
58.498	0.11763	40.612	0.07633	59.582	0.11277	59.699	0.10572	59.998	0.11529	61.3401	0.11684
58.556	0.11768	40.558	0.07616	59.638	0.11289	59.76	0.10567	60.0574	0.11534	61.4009	0.11689
58.614	0.11773	40.501	0.07601	59.698	0.113	59.817	0.1057	60.1169	0.1154	61.4617	0.11695
58.67	0.11779	40.442	0.07589	59.759	0.11304	59.871	0.10577	60.1744	0.11545	61.5204	0.117
58.725	0.11784	40.383	0.0758	59.816	0.11305	59.924	0.10579	60.2308	0.1155	61.5781	0.11706
58.777	0.1179	40.326	0.07567	59.87	0.11304	59.975	0.10583	60.2841	0.11556	61.6326	0.11711
58.827	0.11796	40.274	0.07559	59.923	0.11309	60.03	0.10593	60.3354	0.11561	61.6851	0.11716
58.879	0.11801	40.223	0.07552	59.974	0.1132	60.089	0.10601	60.3887	0.11566	61.7396	0.11721
58.935	0.11806	40.17	0.07529	60.028	0.11325	60.148	0.10602	60.4462	0.11572	61.7983	0.11727
58.993	0.11812	40.113	0.07512	60.088	0.11335	60.205	0.10603	60.5056	0.11577	61.8591	0.11732
59.051	0.11817	40.054	0.07491	60.147	0.11345	60.26	0.10602	60.5651	0.11582	61.92	0.11737
59.107	0.11822	39.995	0.07482	60.204	0.11343	60.312	0.10608	60.6226	0.11588	61.9787	0.11743
59.16	0.11828	39.937	0.07474	60.259	0.11337	60.363	0.10615	60.6769	0.11593	62.0343	0.11748
59.21	0.11833	39.884	0.07467	60.311	0.11343	60.417	0.10622	60.7282	0.11598	62.0867	0.11753
59.261	0.11838	39.834	0.07452	60.362	0.11359	60.477	0.10629	60.7805	0.11603	62.1402	0.11758
59.316	0.11844	39.781	0.07436	60.416	0.11368	60.536	0.1064	60.8369	0.11609	62.1978	0.11764
59.375	0.11849	39.725	0.07424	60.476	0.11375	60.594	0.10637	60.8974	0.11614	62.2597	0.11769
59.434	0.11855	39.666	0.07406	60.536	0.1138	60.649	0.1063	60.9579	0.11619	62.3216	0.11774
59.489	0.1186	39.605	0.07396	60.594	0.11382	60.701	0.10636	61.0144	0.11624	62.3792	0.11779
59.542	0.11866	39.548	0.07395	60.648	0.1138	60.752	0.10647	61.0687	0.1163	62.4348	0.11785
59.592	0.11871	39.494	0.07379	60.7	0.11379	60.806	0.10657	61.12	0.11635	62.4872	0.1179
59.642	0.11876	39.443	0.07359	60.751	0.11387	60.864	0.10663	61.1713	0.1164	62.5397	0.11795
59.698	0.11881	39.392	0.07347	60.804	0.11402	60.924	0.10666	61.2287	0.11646	62.5984	0.118
59.756	0.11887	39.336	0.07339	60.862	0.11411	60.982	0.10671	61.2882	0.11651	62.6592	0.11806
59.815	0.11892	39.277	0.07321	60.922	0.11411	61.038	0.10671	61.3487	0.11656	62.7211	0.11811
59.871	0.11898	39.218	0.0731	60.981	0.11411	61.091	0.1067	61.4061	0.11661	62.7798	0.11816
59.924	0.11903	39.16	0.073	61.036	0.11415	61.142	0.10676	61.4605	0.11666	62.8354	0.11821
59.975	0.11908	39.105	0.07299	61.09	0.11413	61.194	0.10691	61.5128	0.11672	62.8888	0.11827
60.026	0.11914	39.054	0.0729	61.141	0.11416	61.252	0.10699	61.5651	0.11677	62.9423	0.11832
60.079	0.11919	39.002	0.07271	61.194	0.1143	61.312	0.107	61.6195	0.11682	62.9979	0.11837
60.136	0.11924	38.946	0.07254	61.251	0.11439	61.37	0.10704	61.678	0.11687	63.0577	0.11842
60.195	0.11929	38.888	0.07237	61.31	0.11442	61.427	0.10704	61.7385	0.11692	63.1195	0.11847
60.251	0.11935	38.83	0.07231	61.369	0.11445	61.481	0.10703	61.7959	0.11698	63.1783	0.11853
60.304	0.1194	38.77	0.07221	61.426	0.11439	61.532	0.10711	61.8503	0.11703	63.2338	0.11858
60.356	0.11945	38.715	0.0721	61.48	0.11447	61.584	0.1072	61.9036	0.11708	63.2884	0.11863
60.406	0.11951	38.663	0.07205	61.531	0.11453	61.64	0.10728	61.9549	0.11713	63.3408	0.11868
60.459	0.11956	38.612	0.07187	61.583	0.11456	61.698	0.10739	62.0092	0.11718	63.3964	0.11873
60.516	0.11961	38.559	0.07171	61.639	0.11463	61.758	0.10742	62.0677	0.11723	63.4561	0.11878
60.575	0.11966	38.502	0.07153	61.697	0.11475	61.815	0.10739	62.1282	0.11728	63.518	0.11883
60.632	0.11971	38.443	0.07141	61.756	0.11478	61.87	0.10741	62.1867	0.11734	63.5778	0.11888
60.688	0.11977	38.384	0.07131	61.814	0.11473	61.922	0.10747	62.2441	0.11739	63.6365	0.11894
60.739	0.11982	38.327	0.07123	61.868	0.11475	61.972	0.10753	62.2964	0.11744	63.69	0.11899
60.789	0.11988	38.274	0.07113	61.92	0.11478	62.027	0.10759	62.3477	0.11749	63.7424	0.11904
60.84	0.11993	38.224	0.07096	61.972	0.11485	62.088	0.1077	62.4	0.11754	63.7959	0.11909
60.895	0.11998	38.172	0.07085	62.026	0.11496	62.149	0.10775	62.4564	0.11759	63.8535	0.11914
60.954	0.12003	38.114	0.07066	62.086	0.11499	62.206	0.10775	62.5169	0.11764	63.9154	0.11919
61.013	0.12008	38.055	0.07044	62.148	0.11505	62.261	0.10772	62.5774	0.11769	63.9773	0.11924
61.068	0.12014	37.995	0.07039	62.206	0.11508	62.312	0.10774	62.6339	0.11774	64.0349	0.11929
61.12	0.12019	37.937	0.07037	62.261	0.11501	62.362	0.10787	62.6872	0.1178	64.0895	0.11934
61.17	0.12024	37.884	0.07027	62.311	0.115	62.417	0.10797	62.7385	0.11785	64.1419	0.11939
61.22	0.12029	37.834	0.07011	62.362	0.11517	62.476	0.10799	62.7897	0.1179	64.1943	0.11944
61.275	0.12034	37.781	0.07	62.416	0.11527	62.535	0.10804	62.8462	0.11795	64.252	0.11949
61.335	0.12039	37.724	0.06979	62.475	0.11527	62.594	0.10808	62.9077	0.118	64.3149	0.11954
61.394	0.12045	37.665	0.06963	62.534	0.11529	62.649	0.10811	62.9682	0.11805	64.3768	0.1196
61.45	0.1205	37.606	0.06951	62.594	0.11534	62.701	0.1081	63.0256	0.1181	64.4355	0.11965
61.503	0.12055	37.548	0.06941	62.648	0.11529	62.752	0.10817	63.08	0.11815	64.4911	0.1197
61.553	0.1206	37.495	0.06935	62.7	0.11533	62.806	0.10831	63.1313	0.1182	64.5435	0.11975
61.604	0.12065	37.444	0.06924	62.751	0.1154	62.864	0.10836	63.1836	0.11825	64.597	0.1198
61.658	0.1207	37.392	0.06904	62.805	0.11547	62.924	0.10837	63.239	0.1183	64.6536	0.11985
61.717	0.12075	37.336	0.06885	62.863	0.11557	62.983	0.10842	63.2995	0.11835	64.7155	0.1199
61.775	0.12081	37.276	0.06877	62.924	0.11558	63.039	0.10841	63.359	0.1184	64.7763	0.11995
61.832	0.12086	37.217	0.06863	62.982	0.11554	63.092	0.1084	63.4174	0.11845	64.8361	0.12
61.884	0.12091	37.159	0.06853	63.038	0.11556	63.143	0.10845	63.4708	0.1185	64.8906	0.12006
61.934	0.12096	37.104	0.06851	63.091	0.11559	63.194	0.10853	63.5221	0.11855	64.943	0.12011
61.985	0.12101	37.054	0.06839	63.142	0.11564	63.252	0.10861	63.5744	0.1186	64.9965	0.12016
62.038	0.12106	37.002	0.06825	63.194	0.11571	63.312	0.10867	63.6287	0.11865	65.0521	0.12021
62.096	0.12111	36.947	0.06807	63.251	0.11577	63.37	0.10867	63.6882	0.1187	65.1129	0.12026
62.156	0.12116	36.889	0.06788	63.311	0.11585	63.426	0.10866	63.7497	0.11875	65.1758	0.12031
62.213	0.12121	36.83	0.06774	63.369	0.11592	63.48	0.10874	63.8082	0.1188	65.2356	0.12036
62.267	0.12126	36.772	0.06768	63.426	0.11587	63.531	0.10879	63.8636	0.11885	65.2922	0.12041
62.318	0.12132	36.716	0.06758	63.479	0.11584	63.583	0.10879	63.9159	0.1189	65.3457	0.12046
62.367	0.12137	36.664	0.06746	63.53	0.11593	63.639	0.10885	63.9661	0.11895	65.3971	0.12051
62.42	0.12142	36.612	0.06737	63.582	0.11604	63.699	0.10896	64.0205	0.119	65.4526	0.12055
62.477	0.12146	36.558	0.06718	63.638	0.11612	63.759	0.10899	64.079	0.11905	65.5124	0.1206
62.535	0.12152	36.501	0.06689	63.698	0.1162	63.817	0.10898	64.1385	0.1191	65.5732	0.12065
62.591	0.12157	36.442	0.06677	63.758	0.11632	63.871	0.10897	64.1959	0.11915	65.632	0.1207
62.646	0.12162	36.383	0.06671	63.816	0.11629	63.923	0.10902	64.2523	0.1192	65.6896	0.12075
62.698	0.12167	36.326	0.06663	63.87	0.11626	63.974	0.10915	64.3056	0.11924	65.7442	0.1208
62.749	0.12172	36.273	0.06654	63.922	0.11632	64.028	0.10918	64.358	0.11929	65.7976	0.12085
62.801	0.12177	36.223	0.06641	63.974	0.11643	64.088	0.10925	64.4113	0.11934	65.8521	0.1209
62.858	0.12181	36.17	0.06625	64.028	0.11652	64.148	0.10933	64.4697	0.11939	65.9119	0.12095
62.915	0.12186	36.113	0.06612	64.087	0.11656	64.205	0.10934	64.5282	0.11944	65.9717	0.121
62.973	0.12191	36.054	0.06592	64.147	0.11661	64.259	0.10925	64.5877	0.11949	66.0325	0.12105
63.029	0.12196	35.995	0.06579	64.204	0.11663	64.311	0.10929	64.6451	0.11954	66.0912	0.1211
63.082	0.12202	35.937	0.06581	64.258	0.11663	64.362	0.10945	64.6995	0.11959	66.1468	0.12114
63.132	0.12207	35.884	0.06572	64.31	0.11664	64.417	0.10956	64.7508	0.11964	66.1992	0.12119
63.183	0.12211	35.834	0.06551	64.362	0.11673	64.477	0.1096	64.8031	0.11969	66.2527	0.12124
63.238	0.12216	35.781	0.06538	64.416	0.11691	64.537	0.10968	64.8595	0.11974	66.3104	0.12129
63.297	0.12221	35.725	0.06528	64.476	0.11699	64.595	0.10968	64.92	0.11978	66.3722	0.12134
63.355	0.12226	35.665	0.06511	64.536	0.11699	64.65	0.10971	64.9795	0.11983	66.4331	0.12139
63.411	0.12231	35.605	0.06493	64.594	0.11698	64.701	0.10971	65.0369	0.11988	66.4918	0.12144
63.464	0.12236	35.548	0.06491	64.649	0.117	64.752	0.10975	65.0913	0.11993	66.5474	0.12149
63.513	0.12241	35.494	0.06485	64.7	0.11704	64.806	0.10989	65.1415	0.11998	66.5987	0.12154
63.564	0.12246	35.443	0.06474	64.752	0.11711	64.864	0.11	65.1938	0.12003	66.6522	0.12159
63.619	0.12251	35.392	0.06451	64.805	0.11718	64.923	0.11	65.2503	0.12008	66.7099	0.12164
63.678	0.12256	35.337	0.06429	64.863	0.11731	64.982	0.11	65.3108	0.12012	66.7718	0.12169
63.736	0.12262	35.278	0.06419	64.922	0.11737	65.037	0.11004	65.3703	0.12017	66.8326	0.12174
63.793	0.12267	35.219	0.06411	64.981	0.11736	65.09	0.11007	65.4287	0.12022	66.8923	0.12179
63.845	0.12272	35.161	0.06401	65.036	0.11735	65.142	0.11013	65.4821	0.12027	66.9469	0.12184
63.896	0.12277	35.106	0.06391	65.09	0.11735	65.194	0.11026	65.5344	0.12032	67.0003	0.12189
63.947	0.12282	35.054	0.06383	65.141	0.11747	65.252	0.11031	65.5867	0.12037	67.0538	0.12194
64	0.12286	35.003	0.06366	65.194	0.11752	65.312	0.11037	65.641	0.12042	67.1094	0.12199
64.058	0.12291	34.947	0.06346	65.251	0.11755	65.37	0.11042	65.7005	0.12046	67.1702	0.12204
64.116	0.12296	34.889	0.06329	65.311	0.11765	65.428	0.11035	65.76	0.12051	67.231	0.12209
64.173	0.12301	34.83	0.06316	65.37	0.1177	65.482	0.11035	65.8185	0.12056	67.2908	0.12214
64.226	0.12306	34.771	0.06311	65.427	0.11766	65.533	0.11048	65.8728	0.12061	67.3464	0.12219
64.277	0.12311	34.716	0.06308	65.481	0.11765	65.584	0.11054	65.9251	0.12066	67.3999	0.12224
64.327	0.12316	34.664	0.06295	65.532	0.11772	65.64	0.11062	65.9764	0.1207	67.4523	0.12229
64.38	0.12321	34.612	0.06282	65.584	0.1178	65.698	0.11072	66.0308	0.12075	67.5079	0.12234
64.438	0.12326	34.559	0.06273	65.639	0.11786	65.757	0.11076	66.0903	0.1208	67.5687	0.12239
64.496	0.1233	34.502	0.06252	65.697	0.1179	65.815	0.11074	66.1497	0.12085	67.6295	0.12244
64.554	0.12336	34.442	0.06235	65.756	0.11791	65.87	0.11073	66.2092	0.12089	67.6903	0.12249
64.609	0.1234	34.383	0.0623	65.814	0.11796	65.921	0.11076	66.2656	0.12094	67.748	0.12254
64.66	0.12345	34.326	0.06227	65.869	0.11792	65.972	0.11085	66.3179	0.12099	67.8015	0.1226
64.71	0.1235	34.273	0.06219	65.921	0.11791	66.026	0.11098	66.3692	0.12104	67.8539	0.12265
64.761	0.12355	34.223	0.06197	65.971	0.11804	66.087	0.111	66.4215	0.12108	67.9074	0.1227
64.817	0.12359	34.171	0.06185	66.026	0.11816	66.148	0.11102	66.479	0.12113	67.9661	0.12275
64.876	0.12364	34.113	0.06169	66.086	0.11815	66.206	0.1111	66.5395	0.12118	68.028	0.1228
64.935	0.12369	34.054	0.06152	66.146	0.11817	66.261	0.11107	66.6	0.12123	68.0898	0.12285
64.989	0.12374	33.994	0.06143	66.205	0.11819	66.312	0.11106	66.6554	0.12127	68.1465	0.1229
65.041	0.12379	33.936	0.06133	66.26	0.11816	66.362	0.11112	66.7087	0.12132	68.201	0.12295
65.091	0.12384	33.884	0.06129	66.311	0.11819	66.416	0.11125	66.76	0.12137	68.2534	0.123
65.142	0.12388	33.834	0.06118	66.361	0.11828	66.476	0.11131	66.8123	0.12141	68.3069	0.12305
65.197	0.12393	33.782	0.06097	66.415	0.11832	66.536	0.11132	66.8687	0.12146	68.3646	0.1231
65.257	0.12398	33.726	0.0608	66.475	0.11843	66.595	0.11131	66.9303	0.12151	68.4275	0.12314
65.316	0.12402	33.667	0.06069	66.535	0.11847	66.65	0.11132	66.9908	0.12155	68.4893	0.12319
65.372	0.12407	33.607	0.06057	66.594	0.11843	66.701	0.11135	67.0482	0.1216	68.5481	0.12324
65.425	0.12412	33.549	0.06048	66.649	0.11842	66.752	0.11138	67.1026	0.12165	68.6036	0.12329
65.474	0.12417	33.495	0.06045	66.7	0.11848	66.806	0.11144	67.1528	0.12169	68.655	0.12334
65.524	0.12422	33.444	0.06034	66.752	0.11853	66.864	0.11154	67.2041	0.12174	68.7074	0.12339
65.58	0.12426	33.392	0.06016	66.805	0.11861	66.924	0.11164	67.2615	0.12179	68.7662	0.12344
65.638	0.12431	33.336	0.05996	66.863	0.11872	66.983	0.11161	67.321	0.12183	68.827	0.12349
65.697	0.12436	33.276	0.05976	66.923	0.11876	67.038	0.11157	67.3815	0.12188	68.8889	0.12354
65.753	0.12441	33.217	0.05969	66.982	0.11877	67.092	0.11165	67.439	0.12193	68.9476	0.12359
65.806	0.12446	33.16	0.05965	67.038	0.11879	67.142	0.1117	67.4933	0.12197	69.0032	0.12364
65.856	0.1245	33.104	0.05959	67.091	0.11872	67.194	0.11175	67.5446	0.12202	69.0556	0.12368
65.907	0.12455	33.054	0.05941	67.142	0.11883	67.252	0.1118	67.5969	0.12206	69.109	0.12373
65.961	0.1246	33.002	0.05926	67.193	0.11899	67.312	0.11187	67.6523	0.12211	69.1657	0.12378
66.018	0.12464	32.947	0.0591	67.251	0.11901	67.37	0.11192	67.7108	0.12216	69.2254	0.12383
66.078	0.12469	32.889	0.05887	67.31	0.11906	67.426	0.11187	67.7723	0.1222	69.2884	0.12388
66.135	0.12474	32.83	0.05879	67.369	0.11913	67.48	0.11186	67.8308	0.12225	69.3481	0.12393
66.189	0.12478	32.772	0.05875	67.426	0.11912	67.531	0.11195	67.8862	0.12229	69.4048	0.12398
66.24	0.12483	32.716	0.05868	67.479	0.11906	67.583	0.11206	67.9385	0.12234	69.4582	0.12403
66.289	0.12488	32.664	0.05853	67.53	0.11911	67.64	0.11211	67.9887	0.12239	69.5096	0.12408
66.341	0.12493	32.612	0.0584	67.582	0.11922	67.699	0.11214	68.0421	0.12243	69.5641	0.12412
66.398	0.12497	32.559	0.05829	67.639	0.11929	67.759	0.11224	68.1005	0.12248	69.6239	0.12417
66.455	0.12502	32.501	0.0581	67.698	0.11938	67.817	0.11227	68.159	0.12252	69.6837	0.12422
66.512	0.12507	32.442	0.0579	67.758	0.11937	67.871	0.1122	68.2174	0.12257	69.7434	0.12427
66.567	0.12511	32.383	0.05775	67.816	0.11941	67.923	0.11223	68.2738	0.12261	69.8011	0.12432
66.62	0.12516	32.326	0.05774	67.87	0.11943	67.974	0.11238	68.3282	0.12266	69.8567	0.12437
66.671	0.1252	32.273	0.05773	67.923	0.11944	68.029	0.1125	68.3805	0.1227	69.9102	0.12441
66.723	0.12525	32.223	0.05748	67.974	0.1195	68.088	0.11255	68.4339	0.12275	69.9647	0.12446
66.779	0.1253	32.17	0.0573	68.028	0.11963	68.148	0.11254	68.4913	0.12279	70.0234	0.12451
66.836	0.12534	32.112	0.05718	68.087	0.11971	68.205	0.11257	68.5497	0.12284	70.0832	0.12455
66.895	0.12539	32.054	0.05701	68.147	0.11968	68.259	0.11257	68.6103	0.12288	70.145	0.1246
66.95	0.12543	31.995	0.0569	68.204	0.11967	68.311	0.11261	68.6667	0.12293	70.2027	0.12465
67.003	0.12548	31.938	0.05683	68.258	0.11968	68.362	0.11267	68.721	0.12297	70.2583	0.1247
67.054	0.12553	31.885	0.05677	68.31	0.11974	68.416	0.11275	68.7733	0.12302	70.3118	0.12474
67.104	0.12557	31.834	0.05657	68.361	0.1198	68.476	0.11287	68.8246	0.12306	70.3642	0.12479
67.16	0.12561	31.782	0.0564	68.416	0.11988	68.537	0.11288	68.8821	0.12311	70.4229	0.12483
67.219	0.12566	31.725	0.05621	68.475	0.11998	68.596	0.11285	68.9426	0.12315	70.4848	0.12488
67.277	0.12571	31.666	0.05608	68.536	0.12006	68.65	0.11284	69.002	0.1232	70.5456	0.12493
67.332	0.12575	31.605	0.05604	68.595	0.12003	68.702	0.11288	69.0585	0.12324	70.6033	0.12497
67.385	0.1258	31.548	0.05595	68.65	0.11995	68.753	0.11294	69.1128	0.12329	70.6589	0.12502
67.435	0.12585	31.494	0.05582	68.701	0.12	68.806	0.11302	69.1641	0.12333	70.7113	0.12507
67.485	0.12589	31.443	0.05572	68.752	0.12013	68.864	0.11312	69.2154	0.12337	70.7637	0.12511
67.54	0.12593	31.392	0.05555	68.805	0.12021	68.923	0.11315	69.2718	0.12342	70.8214	0.12516
67.599	0.12598	31.336	0.05533	68.862	0.12026	68.981	0.11319	69.3323	0.12346	70.8833	0.1252
67.658	0.12602	31.277	0.05519	68.922	0.12033	69.036	0.11316	69.3928	0.12351	70.9451	0.12525
67.714	0.12607	31.218	0.05508	68.98	0.12038	69.09	0.11316	69.4503	0.12355	71.0038	0.1253
67.767	0.12611	31.161	0.05502	69.036	0.12031	69.142	0.11327	69.5046	0.12359	71.0594	0.12534
67.818	0.12616	31.106	0.05498	69.089	0.12029	69.194	0.11338	69.5569	0.12364	71.1129	0.12539
67.869	0.1262	31.054	0.0548	69.141	0.12036	69.252	0.11339	69.6092	0.12368	71.1664	0.12544
67.922	0.12625	31.002	0.05462	69.193	0.12047	69.312	0.11345	69.6636	0.12372	71.222	0.12548
67.979	0.12629	30.947	0.05451	69.25	0.12057	69.37	0.11352	69.722	0.12377	71.2817	0.12553
68.038	0.12634	30.889	0.05433	69.31	0.12061	69.427	0.11347	69.7826	0.12381	71.3436	0.12557
68.093	0.12638	30.83	0.05417	69.369	0.12063	69.481	0.11345	69.839	0.12386	71.4013	0.12562
68.147	0.12643	30.771	0.0541	69.427	0.12066	69.532	0.11351	69.8944	0.1239	71.4579	0.12567
68.199	0.12647	30.715	0.05406	69.481	0.12065	69.584	0.1136	69.9477	0.12394	71.5124	0.12572
68.249	0.12652	30.663	0.05391	69.531	0.12065	69.64	0.11369	69.999	0.12399	71.5648	0.12576
68.302	0.12657	30.612	0.05373	69.583	0.12077	69.699	0.11371	70.0533	0.12403	71.6204	0.12581
68.36	0.12661	30.559	0.05355	69.639	0.12088	69.758	0.1137	70.1128	0.12407	71.6812	0.12585
68.418	0.12665	30.503	0.05344	69.698	0.12094	69.816	0.11375	70.1723	0.12412	71.7421	0.1259
68.475	0.1267	30.443	0.0533	69.757	0.12093	69.87	0.11377	70.2308	0.12416	71.8018	0.12594
68.531	0.12674	30.384	0.05318	69.815	0.12095	69.922	0.11377	70.2882	0.1242	71.8605	0.12599
68.582	0.12679	30.327	0.0531	69.869	0.12096	69.972	0.11387	70.3405	0.12425	71.914	0.12604
68.632	0.12683	30.274	0.05303	69.921	0.12099	70.026	0.11402	70.3918	0.12429	71.9664	0.12608
68.684	0.12688	30.223	0.05292	69.972	0.12108	70.086	0.11408	70.4451	0.12433	72.021	0.12613
68.739	0.12692	30.171	0.05273	70.026	0.12117	70.147	0.11407	70.5015	0.12438	72.0786	0.12617
68.797	0.12696	30.113	0.05252	70.086	0.12128	70.206	0.11408	70.561	0.12442	72.1395	0.12622
68.856	0.127	30.054	0.0524	70.146	0.12133	70.261	0.11407	70.6215	0.12446	72.2013	0.12626
68.911	0.12704	29.994	0.05232	70.205	0.12128	70.312	0.11411	70.6779	0.12451	72.259	0.12631
68.963	0.12709	29.936	0.05226	70.26	0.12128	70.362	0.11419	70.7313	0.12455	72.3135	0.12636
69.013	0.12713	29.884	0.05222	70.311	0.12136	70.417	0.11423	70.7826	0.12459	72.366	0.1264
69.063	0.12718	29.834	0.05206	70.361	0.12147	70.476	0.11433	70.8338	0.12463	72.4184	0.12644
69.119	0.12722	29.781	0.0519	70.416	0.12153	70.536	0.1144	70.8913	0.12468	72.4771	0.12649
69.179	0.12726	29.725	0.05173	70.475	0.12162	70.595	0.11435	70.9528	0.12472	72.54	0.12653
69.238	0.12731	29.666	0.05155	70.535	0.12168	70.65	0.11428	71.0133	0.12476	72.6019	0.12658
69.293	0.12735	29.606	0.05149	70.594	0.12169	70.701	0.11436	71.0697	0.1248	72.6596	0.12662
69.346	0.1274	29.548	0.0515	70.649	0.12167	70.752	0.11449	71.1241	0.12484	72.7151	0.12667
69.396	0.12744	29.495	0.05136	70.7	0.12169	70.806	0.11452	71.1754	0.12489	72.7676	0.12671
69.446	0.12748	29.444	0.0512	70.751	0.12178	70.863	0.11458	71.2267	0.12493	72.82	0.12676
69.502	0.12752	29.392	0.05103	70.804	0.12194	70.924	0.11464	71.2841	0.12497	72.8787	0.1268
69.56	0.12757	29.336	0.05089	70.862	0.12199	70.983	0.11467	71.3436	0.12501	72.9395	0.12685
69.618	0.12761	29.277	0.05073	70.923	0.12199	71.038	0.11467	71.4031	0.12506	73.0003	0.12689
69.675	0.12765	29.217	0.05063	70.982	0.12207	71.092	0.11466	71.4615	0.1251	73.0601	0.12694
69.727	0.1277	29.16	0.05059	71.037	0.12207	71.143	0.11474	71.5149	0.12514	73.1146	0.12698
69.777	0.12774	29.104	0.05048	71.091	0.12203	71.194	0.11491	71.5661	0.12518	73.1671	0.12703
69.828	0.12778	29.054	0.05037	71.142	0.12209	71.252	0.11498	71.6185	0.12522	73.2206	0.12707
69.882	0.12782	29.002	0.05021	71.194	0.12222	71.312	0.11499	71.6739	0.12526	73.2772	0.12711
69.94	0.12787	28.947	0.05004	71.251	0.12229	71.37	0.11504	71.7333	0.12531	73.338	0.12716
70	0.12791	28.889	0.04991	71.311	0.12232	71.426	0.11505	71.7949	0.12535	73.4009	0.1272
70.056	0.12795	28.83	0.04972	71.369	0.12234	71.48	0.11503	71.8523	0.12539	73.4596	0.12725
70.109	0.12799	28.772	0.04959	71.426	0.12231	71.531	0.11506	71.9067	0.12543	73.5152	0.12729
70.161	0.12804	28.716	0.04959	71.48	0.12235	71.583	0.11519	71.96	0.12547	73.5697	0.12734
70.211	0.12808	28.664	0.04953	71.53	0.12239	71.64	0.1153	72.0113	0.12551	73.6222	0.12738
70.263	0.12812	28.612	0.04935	71.583	0.12243	71.699	0.11536	72.0646	0.12555	73.6767	0.12743
70.32	0.12816	28.558	0.04911	71.639	0.12256	71.759	0.11537	72.1231	0.1256	73.7365	0.12747
70.378	0.12821	28.501	0.04899	71.698	0.12265	71.816	0.11534	72.1826	0.12564	73.7973	0.12751
70.435	0.12825	28.441	0.04887	71.758	0.12262	71.871	0.11537	72.241	0.12568	73.857	0.12756
70.49	0.12829	28.382	0.04878	71.816	0.12259	71.923	0.11542	72.2974	0.12572	73.9147	0.1276
70.542	0.12833	28.326	0.04868	71.87	0.12262	71.974	0.11545	72.3508	0.12576	73.9692	0.12764
70.592	0.12837	28.273	0.04853	71.922	0.12268	72.029	0.11555	72.4021	0.1258	74.0217	0.12769
70.644	0.12841	28.223	0.04843	71.974	0.12275	72.088	0.11564	72.4554	0.12584	74.0762	0.12773
70.7	0.12846	28.17	0.04824	72.028	0.1228	72.148	0.11568	72.5128	0.12588	74.1349	0.12777
70.758	0.1285	28.113	0.04807	72.087	0.12287	72.205	0.11563	72.5723	0.12592	74.1957	0.12782
70.816	0.12854	28.054	0.04792	72.147	0.12294	72.259	0.11562	72.6318	0.12596	74.2566	0.12786
70.872	0.12858	27.996	0.04785	72.204	0.12295	72.31	0.11567	72.6892	0.126	74.3153	0.1279
70.925	0.12862	27.938	0.04776	72.258	0.12289	72.361	0.11578	72.7436	0.12605	74.3709	0.12794
70.976	0.12866	27.885	0.04763	72.31	0.12291	72.416	0.11589	72.7959	0.12609	74.4243	0.12799
71.026	0.1287	27.835	0.04749	72.361	0.12309	72.476	0.11597	72.8472	0.12613	74.4768	0.12803
71.081	0.12874	27.782	0.04733	72.416	0.12318	72.537	0.11604	72.9036	0.12617	74.5344	0.12807
71.14	0.12878	27.725	0.04714	72.476	0.12319	72.596	0.11604	72.9641	0.12621	74.5963	0.12811
71.198	0.12882	27.666	0.04693	72.536	0.12322	72.65	0.11598	73.0236	0.12625	74.6571	0.12816
71.254	0.12887	27.605	0.04681	72.594	0.12324	72.702	0.11597	73.081	0.12629	74.7158	0.1282
71.306	0.12891	27.547	0.04677	72.649	0.12314	72.753	0.11608	73.1344	0.12633	74.7704	0.12824
71.356	0.12895	27.494	0.04667	72.7	0.12314	72.806	0.11618	73.1856	0.12637	74.8228	0.12829
71.406	0.12899	27.443	0.04654	72.752	0.12325	72.864	0.11623	73.2369	0.12641	74.8752	0.12833
71.462	0.12903	27.392	0.04632	72.806	0.12336	72.923	0.11626	73.2944	0.12645	74.9339	0.12837
71.521	0.12907	27.336	0.04622	72.863	0.12348	72.981	0.11629	73.3549	0.12649	74.9958	0.12841
71.58	0.12911	27.277	0.04608	72.923	0.12347	73.037	0.11627	73.4154	0.12653	75.0577	0.12846
71.636	0.12916	27.218	0.04591	72.98	0.12346	73.09	0.11624	73.4728	0.12657	75.1164	0.1285
71.689	0.1292	27.161	0.04587	73.036	0.12348	73.142	0.1163	73.5272	0.12661	75.172	0.12854
71.74	0.12923	27.106	0.04582	73.09	0.1235	73.194	0.11644	73.5795	0.12665	75.2254	0.12858
71.791	0.12927	27.054	0.0457	73.141	0.12351	73.252	0.1165	73.6318	0.12669	75.2789	0.12863
71.844	0.12931	27.002	0.04551	73.193	0.12364	73.311	0.11654	73.6861	0.12672	75.3345	0.12867
71.901	0.12935	26.947	0.04537	73.251	0.12376	73.37	0.11655	73.7446	0.12676	75.3943	0.12871
71.959	0.12939	26.889	0.04525	73.31	0.1238	73.428	0.11657	73.8041	0.1268	75.4551	0.12875
72.015	0.12944	26.83	0.0451	73.37	0.12382	73.482	0.11662	73.8615	0.12684	75.5138	0.12879
72.069	0.12948	26.772	0.04506	73.427	0.12381	73.532	0.1166	73.9169	0.12688	75.5704	0.12884
72.12	0.12952	26.716	0.04493	73.48	0.12383	73.584	0.11665	73.9692	0.12692	75.6239	0.12888
72.171	0.12956	26.663	0.04482	73.531	0.1239	73.64	0.11678	74.0215	0.12696	75.6774	0.12892
72.223	0.1296	26.612	0.04472	73.583	0.12398	73.698	0.11685	74.0749	0.127	75.7319	0.12896
72.281	0.12964	26.558	0.0445	73.639	0.12403	73.758	0.11683	74.1344	0.12704	75.7927	0.12901
72.34	0.12968	26.502	0.04435	73.697	0.12412	73.815	0.11678	74.1949	0.12708	75.8546	0.12905
72.397	0.12972	26.442	0.04423	73.756	0.12417	73.869	0.11678	74.2533	0.12712	75.9144	0.12909
72.452	0.12976	26.383	0.04414	73.814	0.12411	73.921	0.11683	74.3097	0.12716	75.972	0.12913
72.504	0.1298	26.326	0.04399	73.868	0.12412	73.972	0.11692	74.3631	0.1272	76.0266	0.12918
72.553	0.12984	26.273	0.04388	73.92	0.12419	74.026	0.11697	74.4133	0.12723	76.0779	0.12922
72.605	0.12988	26.223	0.04378	73.971	0.12429	74.087	0.11701	74.4667	0.12727	76.1325	0.12926
72.66	0.12991	26.171	0.04359	74.026	0.12435	74.148	0.11711	74.5231	0.12731	76.1901	0.1293
72.718	0.12995	26.113	0.04343	74.086	0.12441	74.207	0.11707	74.5826	0.12735	76.251	0.12934
72.777	0.12999	26.054	0.04325	74.148	0.12446	74.261	0.11701	74.6431	0.12739	76.3128	0.12938
72.833	0.13003	25.994	0.04315	74.206	0.12445	74.312	0.11709	74.7005	0.12743	76.3715	0.12943
72.885	0.13008	25.936	0.04315	74.26	0.12443	74.362	0.11724	74.7538	0.12747	76.4261	0.12947
72.935	0.13012	25.884	0.04309	74.311	0.12441	74.417	0.11729	74.8051	0.12751	76.4785	0.12951
72.985	0.13015	25.834	0.04287	74.361	0.12453	74.476	0.11733	74.8564	0.12755	76.5309	0.12955
73.041	0.13019	25.781	0.04272	74.416	0.12469	74.536	0.11738	74.9138	0.12758	76.5897	0.12959
73.101	0.13023	25.725	0.04256	74.475	0.12471	74.595	0.11741	74.9754	0.12762	76.6526	0.12963
73.159	0.13027	25.666	0.04237	74.535	0.12472	74.65	0.11737	75.0349	0.12766	76.7134	0.12967
73.215	0.13031	25.606	0.04228	74.594	0.12473	74.701	0.11737	75.0923	0.1277	76.7721	0.12971
73.268	0.13036	25.548	0.04223	74.649	0.12474	74.752	0.11745	75.1467	0.12774	76.8277	0.12975
73.318	0.13039	25.495	0.04214	74.7	0.12469	74.805	0.1176	75.198	0.12778	76.8801	0.12979
73.368	0.13043	25.444	0.04203	74.751	0.12475	74.863	0.11765	75.2492	0.12782	76.9325	0.12983
73.424	0.13047	25.392	0.04186	74.804	0.12487	74.924	0.1176	75.3067	0.12785	76.9913	0.12987
73.482	0.13051	25.336	0.0417	74.862	0.12493	74.982	0.11762	75.3662	0.12789	77.0521	0.12991
73.54	0.13055	25.277	0.04159	74.923	0.12498	75.038	0.11769	75.4256	0.12793	77.1129	0.12995
73.596	0.13059	25.218	0.04147	74.982	0.12495	75.092	0.11766	75.4831	0.12797	77.1716	0.12999
73.649	0.13063	25.16	0.04132	75.037	0.12493	75.143	0.11771	75.5374	0.12801	77.2272	0.13003
73.7	0.13067	25.105	0.04128	75.091	0.12497	75.195	0.11778	75.5897	0.12805	77.2807	0.13007
73.751	0.1307	25.054	0.0412	75.142	0.12504	75.252	0.11786	75.642	0.12808	77.3341	0.13011
73.804	0.13074	25.002	0.04097	75.194	0.12509	75.311	0.11789	75.6964	0.12812	77.3897	0.13015
73.862	0.13078	24.947	0.04075	75.251	0.12516	75.369	0.1179	75.7559	0.12816	77.4505	0.13019
73.921	0.13082	24.889	0.0406	75.31	0.12525	75.426	0.11786	75.8164	0.1282	77.5124	0.13023
73.977	0.13086	24.831	0.04046	75.368	0.12523	75.479	0.11788	75.8739	0.12824	77.5711	0.13028
74.031	0.1309	24.772	0.04037	75.425	0.12518	75.53	0.11799	75.9292	0.12827	77.6278	0.13032
74.082	0.13093	24.716	0.04024	75.479	0.12521	75.583	0.11805	75.9815	0.12831	77.6812	0.13036
74.132	0.13097	24.664	0.04008	75.53	0.12529	75.64	0.1181	76.0328	0.12835	77.7337	0.1304
74.185	0.13101	24.613	0.03999	75.583	0.12536	75.699	0.11822	76.0872	0.12839	77.7892	0.13044
74.242	0.13105	24.559	0.03989	75.64	0.1254	75.76	0.11825	76.1456	0.12842	77.849	0.13048
74.3	0.13109	24.502	0.03961	75.698	0.12544	75.817	0.11819	76.2051	0.12846	77.9098	0.13052
74.357	0.13113	24.442	0.03942	75.759	0.12552	75.871	0.11822	76.2636	0.1285	77.9696	0.13056
74.412	0.13117	24.382	0.03936	75.816	0.12554	75.924	0.11828	76.32	0.12854	78.0273	0.1306
74.464	0.13121	24.325	0.03929	75.87	0.12548	75.975	0.11837	76.3733	0.12857	78.0818	0.13064
74.514	0.13124	24.273	0.03913	75.923	0.12548	76.03	0.11847	76.4246	0.12861	78.1342	0.13068
74.566	0.13128	24.223	0.03898	75.974	0.12562	76.089	0.11851	76.478	0.12865	78.1887	0.13072
74.622	0.13132	24.17	0.03881	76.028	0.12572	76.148	0.11853	76.5354	0.12869	78.2475	0.13076
74.68	0.13135	24.113	0.03863	76.087	0.12573	76.204	0.11854	76.5949	0.12872	78.3083	0.13079
74.738	0.1314	24.054	0.03844	76.146	0.12576	76.258	0.11847	76.6544	0.12876	78.3691	0.13083
74.794	0.13144	23.995	0.03832	76.203	0.12579	76.31	0.11846	76.7118	0.1288	78.4278	0.13087
74.847	0.13147	23.937	0.03829	76.257	0.12578	76.361	0.11861	76.7661	0.12883	78.4834	0.13091
74.897	0.13151	23.884	0.03826	76.309	0.12576	76.416	0.11876	76.8174	0.12887	78.5358	0.13095
74.948	0.13155	23.834	0.03806	76.36	0.12587	76.476	0.11879	76.8697	0.12891	78.5893	0.13099
75.003	0.13158	23.781	0.03792	76.415	0.12599	76.536	0.1188	76.9262	0.12894	78.647	0.13103
75.062	0.13162	23.725	0.03776	76.475	0.12608	76.595	0.11881	76.9867	0.12898	78.7088	0.13107
75.12	0.13166	23.666	0.03761	76.536	0.12611	76.65	0.1188	77.0461	0.12902	78.7697	0.13111
75.176	0.1317	23.605	0.03746	76.595	0.12606	76.702	0.11883	77.1036	0.12906	78.8284	0.13115
75.229	0.13173	23.548	0.03739	76.65	0.12609	76.753	0.11889	77.1579	0.12909	78.884	0.13119
75.278	0.13177	23.495	0.03734	76.702	0.12615	76.807	0.11895	77.2082	0.12913	78.9353	0.13123
75.329	0.13181	23.444	0.03722	76.753	0.12617	76.864	0.11906	77.2605	0.12916	78.9888	0.13127
75.385	0.13184	23.392	0.03702	76.806	0.12628	76.924	0.11907	77.3179	0.1292	79.0475	0.1313
75.444	0.13188	23.336	0.03682	76.863	0.12642	76.982	0.11907	77.3785	0.12924	79.1094	0.13134
75.502	0.13192	23.276	0.03666	76.923	0.12643	77.038	0.11909	77.438	0.12927	79.1702	0.13138
75.558	0.13196	23.218	0.03655	76.981	0.12641	77.091	0.11909	77.4954	0.12931	79.2289	0.13142
75.61	0.13199	23.16	0.03645	77.036	0.12641	77.142	0.11913	77.5487	0.12935	79.2835	0.13146
75.66	0.13203	23.106	0.03638	77.09	0.12642	77.194	0.11921	77.6	0.12938	79.3359	0.1315
75.711	0.13207	23.055	0.03624	77.141	0.12647	77.252	0.11933	77.6523	0.12942	79.3894	0.13154
75.764	0.1321	23.003	0.0361	77.194	0.12659	77.312	0.11939	77.7067	0.12946	79.445	0.13157
75.822	0.13214	22.947	0.03595	77.251	0.12663	77.37	0.1194	77.7661	0.12949	79.5058	0.13161
75.881	0.13217	22.889	0.03575	77.31	0.12669	77.428	0.11937	77.8267	0.12953	79.5676	0.13165
75.938	0.13221	22.83	0.03562	77.369	0.12678	77.481	0.11938	77.8851	0.12956	79.6274	0.13169
75.991	0.13225	22.772	0.03552	77.427	0.12672	77.532	0.11949	77.9395	0.1296	79.683	0.13173
76.043	0.13229	22.716	0.03542	77.48	0.12668	77.584	0.11959	77.9928	0.12964	79.7375	0.13176
76.093	0.13232	22.664	0.03532	77.531	0.1268	77.64	0.11961	78.0441	0.12967	79.7899	0.1318
76.145	0.13236	22.612	0.03525	77.583	0.12689	77.698	0.11966	78.0974	0.12971	79.8445	0.13184
76.203	0.1324	22.559	0.03513	77.638	0.12696	77.758	0.11972	78.1569	0.12974	79.9053	0.13188
76.261	0.13243	22.502	0.03492	77.697	0.12702	77.815	0.11972	78.2164	0.12978	79.9661	0.13191
76.319	0.13247	22.443	0.03478	77.756	0.12703	77.869	0.11967	78.2759	0.12981	80.0269	0.13195
76.375	0.13251	22.384	0.03471	77.814	0.12702	77.921	0.11974	78.3333	0.12985	80.0856	0.13199
76.425	0.13254	22.326	0.03471	77.868	0.12701	77.972	0.11987	78.3846	0.12989	80.1381	0.13203
76.475	0.13258	22.273	0.03461	77.92	0.12705	78.026	0.11997	78.4359	0.12992	80.1905	0.13206
76.527	0.13262	22.223	0.03439	77.971	0.12712	78.087	0.11997	78.4892	0.12996	80.245	0.1321
76.583	0.13265	22.17	0.03421	78.025	0.12725	78.148	0.12002	78.5467	0.12999	80.3037	0.13214
76.641	0.13269	22.113	0.03409	78.086	0.12729	78.207	0.12003	78.6061	0.13003	80.3646	0.13217
76.699	0.13272	22.053	0.03392	78.147	0.12726	78.262	0.12002	78.6656	0.13006	80.4254	0.13221
76.754	0.13276	21.994	0.03381	78.206	0.12729	78.312	0.12002	78.722	0.1301	80.4831	0.13225
76.806	0.1328	21.936	0.03381	78.261	0.12728	78.363	0.12011	78.7754	0.13014	80.5376	0.13229
76.856	0.13283	21.884	0.03369	78.312	0.12726	78.417	0.12024	78.8267	0.13017	80.59	0.13232
76.906	0.13287	21.834	0.03355	78.362	0.12735	78.476	0.12028	78.8779	0.13021	80.6424	0.13236
76.962	0.13291	21.782	0.03338	78.416	0.12749	78.535	0.12024	78.9354	0.13024	80.7011	0.13239
77.022	0.13294	21.725	0.03316	78.475	0.12756	78.594	0.12027	78.9969	0.13028	80.7641	0.13243
77.081	0.13298	21.666	0.03299	78.534	0.1276	78.649	0.12031	79.0574	0.13031	80.8259	0.13247
77.137	0.13301	21.606	0.03288	78.593	0.12755	78.701	0.12034	79.1149	0.13035	80.8847	0.1325
77.19	0.13305	21.549	0.03274	78.648	0.12748	78.752	0.12035	79.1692	0.13038	80.9402	0.13254
77.239	0.13309	21.496	0.03264	78.7	0.12756	78.806	0.12047	79.2195	0.13042	80.9916	0.13258
77.289	0.13312	21.444	0.03256	78.752	0.12768	78.864	0.12057	79.2708	0.13045	81.044	0.13261
77.345	0.13316	21.393	0.03235	78.805	0.12771	78.924	0.12061	79.3282	0.13049	81.1028	0.13265
77.403	0.13319	21.336	0.03211	78.862	0.12779	78.983	0.12061	79.3877	0.13052	81.1636	0.13268
77.462	0.13323	21.276	0.03197	78.923	0.12786	79.038	0.12058	79.4482	0.13056	81.2254	0.13272
77.518	0.13327	21.218	0.03186	78.982	0.12787	79.092	0.1206	79.5056	0.13059	81.2842	0.13275
77.571	0.1333	21.16	0.03177	79.038	0.12781	79.143	0.1207	79.56	0.13063	81.3397	0.13279
77.621	0.13334	21.104	0.03167	79.091	0.12782	79.195	0.12075	79.6113	0.13066	81.3922	0.13283
77.671	0.13337	21.054	0.03148	79.142	0.1279	79.252	0.1208	79.6626	0.1307	81.4446	0.13286
77.725	0.13341	21.002	0.03135	79.194	0.12804	79.312	0.12088	79.718	0.13073	81.5012	0.1329
77.783	0.13344	20.947	0.03121	79.252	0.1281	79.37	0.12093	79.7774	0.13077	81.562	0.13293
77.842	0.13348	20.889	0.03098	79.311	0.12812	79.426	0.12088	79.838	0.1308	81.6239	0.13297
77.899	0.13352	20.83	0.03077	79.369	0.12818	79.479	0.12087	79.8964	0.13084	81.6837	0.13301
77.953	0.13355	20.771	0.03078	79.426	0.12821	79.53	0.12094	79.9518	0.13087	81.7403	0.13304
78.005	0.13359	20.715	0.03074	79.479	0.12817	79.582	0.121	80.0051	0.1309	81.7948	0.13308
78.054	0.13362	20.664	0.03057	79.529	0.12821	79.639	0.12107	80.0554	0.13094	81.8462	0.13312
78.106	0.13366	20.612	0.03038	79.581	0.12835	79.699	0.12113	80.1087	0.13097	81.9007	0.13315
78.164	0.13369	20.559	0.03022	79.638	0.12846	79.759	0.12114	80.1682	0.13101	81.9616	0.13319
78.222	0.13373	20.501	0.03006	79.697	0.12847	79.816	0.12114	80.2277	0.13104	82.0224	0.13322
78.278	0.13376	20.442	0.0299	79.758	0.1285	79.87	0.12113	80.2851	0.13108	82.0811	0.13326
78.333	0.1338	20.383	0.02977	79.815	0.12852	79.923	0.12112	80.3415	0.13111	82.1388	0.13329
78.385	0.13383	20.326	0.02971	79.869	0.12849	79.974	0.12122	80.3949	0.13114	82.1933	0.13333
78.435	0.13387	20.273	0.02962	79.922	0.12847	80.029	0.12134	80.4462	0.13118	82.2457	0.13336
78.487	0.1339	20.223	0.02948	79.974	0.12854	80.088	0.12135	80.4995	0.13121	82.3002	0.1334
78.544	0.13394	20.17	0.02921	80.028	0.12865	80.148	0.12135	80.558	0.13125	82.36	0.13343
78.602	0.13397	20.113	0.02907	80.087	0.12876	80.205	0.12136	80.6174	0.13128	82.4208	0.13347
78.662	0.13401	20.054	0.02892	80.147	0.12877	80.259	0.12136	80.679	0.13131	82.4838	0.1335
78.717	0.13404	19.995	0.02878	80.204	0.12875	80.311	0.12137	80.7354	0.13135	82.5414	0.13354
78.769	0.13408	19.937	0.02873	80.258	0.12876	80.362	0.12144	80.7887	0.13138	82.596	0.13357
78.819	0.13411	19.884	0.02866	80.31	0.12881	80.417	0.1215	80.84	0.13142	82.6484	0.13361
78.87	0.13415	19.834	0.02847	80.361	0.12887	80.477	0.12159	80.8923	0.13145	82.7018	0.13364
78.926	0.13418	19.781	0.02832	80.416	0.12892	80.537	0.12166	80.9497	0.13149	82.7606	0.13368
78.985	0.13421	19.725	0.02809	80.476	0.12904	80.596	0.12159	81.0103	0.13152	82.8224	0.13371
79.042	0.13425	19.666	0.02792	80.536	0.12908	80.65	0.12156	81.0687	0.13155	82.8822	0.13375
79.097	0.13428	19.605	0.02784	80.594	0.12904	80.702	0.12163	81.1251	0.13159	82.9399	0.13378
79.15	0.13432	19.548	0.02779	80.649	0.12902	80.753	0.12167	81.1795	0.13162	82.9955	0.13382
79.2	0.13435	19.494	0.02767	80.701	0.12904	80.806	0.12174	81.2308	0.13165	83.0479	0.13385
79.25	0.13438	19.444	0.02756	80.752	0.12914	80.864	0.12185	81.282	0.13169	83.1003	0.13389
79.305	0.13442	19.392	0.02739	80.805	0.12922	80.923	0.12187	81.3385	0.13172	83.158	0.13392
79.364	0.13445	19.336	0.02717	80.862	0.12927	80.981	0.12188	81.399	0.13176	83.2198	0.13395
79.423	0.13449	19.277	0.02697	80.922	0.12931	81.037	0.12188	81.4595	0.13179	83.2817	0.13399
79.48	0.13452	19.219	0.02682	80.98	0.12933	81.09	0.12186	81.5179	0.13182	83.3415	0.13402
79.533	0.13456	19.162	0.02677	81.036	0.12931	81.142	0.12193	81.5723	0.13186	83.3971	0.13406
79.583	0.13459	19.106	0.0267	81.09	0.12926	81.194	0.12203	81.6236	0.13189	83.4495	0.13409
79.633	0.13463	19.054	0.02657	81.141	0.12937	81.252	0.12204	81.6749	0.13192	83.5019	0.13413
79.686	0.13466	19.003	0.02637	81.193	0.12952	81.312	0.12206	81.7292	0.13196	83.5575	0.13416
79.744	0.13469	18.947	0.02621	81.251	0.12957	81.37	0.12216	81.7887	0.13199	83.6183	0.1342
79.802	0.13472	18.889	0.02606	81.311	0.12956	81.428	0.12216	81.8482	0.13202	83.6791	0.13423
79.859	0.13476	18.83	0.02587	81.37	0.12958	81.481	0.12211	81.9067	0.13206	83.7389	0.13426
79.913	0.13479	18.772	0.02576	81.427	0.12955	81.532	0.12219	81.9621	0.13209	83.7955	0.1343
79.964	0.13482	18.716	0.0257	81.48	0.12954	81.584	0.1223	82.0144	0.13212	83.849	0.13433
80.015	0.13486	18.664	0.02561	81.531	0.12956	81.639	0.12237	82.0667	0.13216	83.9025	0.13437
80.067	0.13489	18.612	0.02537	81.583	0.12966	81.698	0.1224	82.12	0.13219	83.957	0.1344
80.125	0.13493	18.558	0.02518	81.638	0.12977	81.758	0.12239	82.1795	0.13222	84.0178	0.13443
80.183	0.13496	18.502	0.02506	81.697	0.12983	81.815	0.12241	82.239	0.13226	84.0786	0.13447
80.24	0.135	18.442	0.02487	81.756	0.12978	81.869	0.12242	82.2974	0.13229	84.1384	0.1345
80.296	0.13503	18.383	0.02476	81.814	0.12977	81.921	0.12241	82.3549	0.13232	84.1971	0.13454
80.347	0.13506	18.326	0.02468	81.868	0.12977	81.972	0.12246	82.4072	0.13235	84.2506	0.13457
80.397	0.1351	18.273	0.02457	81.92	0.12977	82.026	0.12259	82.4585	0.13239	84.303	0.1346
80.448	0.13513	18.223	0.02442	81.971	0.12985	82.087	0.12268	82.5108	0.13242	84.3565	0.13464
80.504	0.13516	18.171	0.02422	82.025	0.12995	82.148	0.12266	82.5682	0.13245	84.4152	0.13467
80.562	0.13519	18.113	0.02403	82.086	0.12999	82.207	0.12265	82.6277	0.13249	84.4761	0.1347
80.62	0.13523	18.054	0.02386	82.147	0.13	82.262	0.12271	82.6872	0.13252	84.5369	0.13474
80.676	0.13526	17.994	0.02379	82.206	0.12999	82.312	0.12275	82.7446	0.13255	84.5956	0.13477
80.727	0.13529	17.936	0.0237	82.261	0.12992	82.362	0.12282	82.7969	0.13258	84.6491	0.13481
80.778	0.13533	17.884	0.02358	82.311	0.12999	82.417	0.12289	82.8492	0.13262	84.7026	0.13484
80.828	0.13536	17.834	0.02347	82.361	0.13012	82.476	0.12294	82.9005	0.13265	84.755	0.13487
80.884	0.13539	17.782	0.02329	82.416	0.13015	82.536	0.12298	82.9579	0.13268	84.8137	0.13491
80.944	0.13542	17.726	0.02305	82.474	0.13019	82.595	0.12296	83.0195	0.13271	84.8766	0.13494
81.003	0.13546	17.667	0.02285	82.534	0.13029	82.65	0.1229	83.08	0.13275	84.9385	0.13497
81.059	0.13549	17.607	0.02278	82.594	0.13025	82.701	0.12295	83.1374	0.13278	84.9972	0.13501
81.112	0.13553	17.55	0.02273	82.649	0.13018	82.752	0.12307	83.1918	0.13281	85.0528	0.13504
81.161	0.13556	17.496	0.02266	82.7	0.13018	82.806	0.12315	83.2421	0.13284	85.1042	0.13507
81.211	0.13559	17.444	0.02249	82.752	0.13027	82.864	0.1232	83.2933	0.13288	85.1566	0.13511
81.267	0.13562	17.392	0.02232	82.805	0.13037	82.924	0.12327	83.3508	0.13291	85.2153	0.13514
81.324	0.13566	17.336	0.02221	82.863	0.13047	82.983	0.12328	83.4092	0.13294	85.2751	0.13517
81.382	0.13569	17.276	0.02201	82.923	0.13045	83.038	0.12324	83.4687	0.13297	85.3359	0.1352
81.439	0.13573	17.217	0.02185	82.982	0.13046	83.092	0.12322	83.5272	0.13301	85.3957	0.13524
81.492	0.13576	17.159	0.02178	83.037	0.13053	83.143	0.12329	83.5815	0.13304	85.4512	0.13527
81.543	0.13579	17.104	0.02171	83.091	0.13046	83.194	0.12338	83.6338	0.13307	85.5047	0.1353
81.594	0.13582	17.053	0.02151	83.142	0.13043	83.252	0.12343	83.6861	0.1331	85.5582	0.13533
81.647	0.13585	17.002	0.02131	83.194	0.13058	83.312	0.12343	83.7405	0.13314	85.6138	0.13537
81.705	0.13588	16.946	0.02117	83.251	0.13064	83.37	0.12346	83.8	0.13317	85.6746	0.1354
81.765	0.13592	16.889	0.02097	83.311	0.13064	83.427	0.12349	83.8615	0.1332	85.7375	0.13543
81.821	0.13595	16.83	0.02081	83.369	0.13064	83.48	0.12347	83.919	0.13323	85.7962	0.13546
81.875	0.13599	16.772	0.02071	83.426	0.13065	83.531	0.12352	83.9744	0.13326	85.8529	0.1355
81.926	0.13602	16.716	0.02062	83.48	0.13066	83.584	0.12358	84.0267	0.13329	85.9063	0.13553
81.975	0.13605	16.664	0.02051	83.53	0.13069	83.64	0.1237	84.0769	0.13333	85.9577	0.13556
82.027	0.13608	16.613	0.02033	83.582	0.13077	83.699	0.12375	84.1303	0.13336	86.0122	0.13559
82.085	0.13612	16.559	0.02013	83.639	0.13085	83.759	0.12376	84.1897	0.13339	86.073	0.13563
82.143	0.13615	16.501	0.01993	83.698	0.13096	83.816	0.12377	84.2492	0.13342	86.1339	0.13566
82.2	0.13618	16.441	0.01981	83.758	0.131	83.87	0.12376	84.3077	0.13345	86.1936	0.13569
82.255	0.13621	16.382	0.01969	83.816	0.13094	83.923	0.1238	84.3641	0.13349	86.2513	0.13572
82.306	0.13625	16.325	0.01958	83.87	0.13097	83.974	0.12386	84.4164	0.13352	86.3048	0.13576
82.356	0.13628	16.273	0.01948	83.922	0.13104	84.028	0.12391	84.4677	0.13355	86.3572	0.13579
82.409	0.13631	16.223	0.01929	83.973	0.13107	84.088	0.124	84.522	0.13358	86.4128	0.13582
82.465	0.13635	16.171	0.01909	84.028	0.13116	84.148	0.12404	84.5795	0.13361	86.4715	0.13585
82.523	0.13638	16.114	0.01894	84.087	0.13126	84.205	0.12401	84.639	0.13364	86.5323	0.13588
82.582	0.13641	16.054	0.01873	84.147	0.13134	84.259	0.12397	84.6995	0.13367	86.5942	0.13592
82.637	0.13644	15.995	0.01861	84.204	0.13133	84.311	0.12403	84.7559	0.1337	86.6519	0.13595
82.69	0.13647	15.937	0.01856	84.258	0.13125	84.362	0.12413	84.8103	0.13374	86.7074	0.13598
82.74	0.1365	15.884	0.01842	84.31	0.13126	84.416	0.12417	84.8615	0.13377	86.7599	0.13601
82.791	0.13654	15.834	0.01822	84.361	0.1314	84.476	0.12424	84.9138	0.1338	86.8133	0.13605
82.846	0.13657	15.781	0.01808	84.416	0.13152	84.537	0.1243	84.9703	0.13383	86.871	0.13608
82.905	0.1366	15.725	0.01785	84.476	0.13154	84.596	0.12428	85.0308	0.13386	86.9329	0.13611
82.964	0.13663	15.666	0.01762	84.536	0.13159	84.65	0.12424	85.0913	0.13389	86.9948	0.13614
83.019	0.13666	15.605	0.01754	84.595	0.13164	84.702	0.12425	85.1477	0.13392	87.0524	0.13617
83.072	0.1367	15.548	0.01751	84.65	0.13159	84.754	0.12432	85.202	0.13395	87.108	0.13621
83.121	0.13673	15.494	0.01741	84.702	0.13159	84.807	0.12443	85.2523	0.13398	87.1594	0.13624
83.172	0.13676	15.443	0.01724	84.753	0.13169	84.864	0.12449	85.3046	0.13402	87.2129	0.13627
83.227	0.13679	15.392	0.01704	84.806	0.13182	84.923	0.12448	85.361	0.13405	87.2705	0.1363
83.286	0.13682	15.336	0.01686	84.862	0.13189	84.981	0.12453	85.4215	0.13408	87.3324	0.13633
83.345	0.13685	15.277	0.01672	84.922	0.13191	85.036	0.12457	85.4821	0.13411	87.3943	0.13636
83.401	0.13688	15.218	0.0166	84.98	0.13188	85.09	0.1245	85.5395	0.13414	87.453	0.13639
83.454	0.13692	15.16	0.01645	85.035	0.13189	85.141	0.12455	85.5939	0.13417	87.5086	0.13643
83.504	0.13695	15.105	0.01645	85.089	0.13192	85.194	0.12469	85.6451	0.1342	87.561	0.13646
83.555	0.13698	15.054	0.01631	85.141	0.13195	85.252	0.12474	85.6974	0.13423	87.6145	0.13649
83.608	0.13701	15.003	0.01608	85.193	0.13203	85.311	0.12475	85.7518	0.13426	87.6701	0.13652
83.666	0.13704	14.948	0.01587	85.25	0.13215	85.37	0.12478	85.8113	0.13429	87.7309	0.13655
83.724	0.13707	14.89	0.0157	85.31	0.13219	85.428	0.12478	85.8708	0.13432	87.7917	0.13658
83.78	0.1371	14.831	0.01559	85.37	0.13214	85.482	0.1248	85.9282	0.13435	87.8504	0.13661
83.834	0.13714	14.772	0.01547	85.427	0.13212	85.532	0.12486	85.9836	0.13438	87.907	0.13664
83.885	0.13717	14.715	0.01535	85.481	0.13214	85.584	0.12489	86.0359	0.13441	87.9605	0.13667
83.936	0.1372	14.664	0.0152	85.531	0.13217	85.64	0.125	86.0882	0.13445	88.014	0.1367
83.989	0.13723	14.612	0.01505	85.583	0.13223	85.698	0.12512	86.1426	0.13448	88.0696	0.13673
84.046	0.13726	14.559	0.01491	85.638	0.13232	85.758	0.1251	86.201	0.13451	88.1293	0.13676
84.104	0.13729	14.502	0.01466	85.697	0.13236	85.815	0.12506	86.2605	0.13454	88.1901	0.13679
84.162	0.13732	14.443	0.01456	85.757	0.13241	85.87	0.12511	86.32	0.13457	88.251	0.13682
84.217	0.13735	14.384	0.01448	85.814	0.13238	85.922	0.12517	86.3764	0.1346	88.3086	0.13686
84.269	0.13738	14.327	0.0144	85.869	0.13231	85.972	0.12523	86.4297	0.13463	88.3632	0.13689
84.318	0.13741	14.273	0.01427	85.921	0.13237	86.027	0.12529	86.48	0.13466	88.4145	0.13692
84.37	0.13745	14.223	0.01414	85.971	0.13249	86.087	0.12535	86.5333	0.13469	88.4691	0.13695
84.425	0.13747	14.17	0.01395	86.026	0.13256	86.148	0.1254	86.5897	0.13472	88.5267	0.13698
84.484	0.13751	14.113	0.01373	86.086	0.13258	86.206	0.12543	86.6503	0.13475	88.5886	0.13701
84.542	0.13754	14.054	0.01352	86.147	0.13263	86.261	0.12538	86.7097	0.13478	88.6494	0.13704
84.598	0.13757	13.994	0.01341	86.206	0.13265	86.312	0.12538	86.7672	0.13481	88.7081	0.13707
84.65	0.1376	13.936	0.01339	86.26	0.13257	86.362	0.12554	86.8205	0.13484	88.7627	0.1371
84.7	0.13763	13.884	0.01328	86.311	0.1326	86.416	0.1256	86.8718	0.13487	88.8151	0.13713
84.75	0.13766	13.834	0.01308	86.361	0.1327	86.475	0.12558	86.9231	0.1349	88.8675	0.13716
84.805	0.13769	13.781	0.01286	86.415	0.13283	86.535	0.12564	86.9795	0.13493	88.9252	0.13719
84.865	0.13772	13.725	0.0127	86.474	0.1329	86.594	0.12565	87.041	0.13496	88.9881	0.13722
84.923	0.13775	13.667	0.01252	86.534	0.13291	86.649	0.12561	87.1005	0.13499	89.0489	0.13725
84.979	0.13778	13.607	0.01232	86.593	0.13289	86.7	0.12562	87.1579	0.13502	89.1077	0.13728
85.033	0.13781	13.55	0.01229	86.648	0.13287	86.752	0.12569	87.2133	0.13505	89.1643	0.13731
85.083	0.13784	13.496	0.0122	86.7	0.13284	86.806	0.1258	87.2646	0.13508	89.2167	0.13734
85.133	0.13787	13.444	0.01203	86.751	0.13283	86.863	0.12588	87.3159	0.13511	89.2691	0.13737
85.189	0.1379	13.393	0.01182	86.805	0.13296	86.924	0.1259	87.3733	0.13514	89.3279	0.1374
85.247	0.13793	13.336	0.0116	86.863	0.13311	86.983	0.1259	87.4328	0.13517	89.3887	0.13743
85.305	0.13796	13.276	0.01143	86.924	0.1331	87.039	0.12593	87.4923	0.1352	89.4495	0.13746
85.362	0.13799	13.217	0.01125	86.982	0.13311	87.092	0.12594	87.5508	0.13522	89.5093	0.13749
85.414	0.13802	13.159	0.01116	87.038	0.13312	87.143	0.12592	87.6041	0.13525	89.5638	0.13752
85.464	0.13805	13.104	0.01106	87.091	0.13314	87.195	0.12602	87.6554	0.13528	89.6162	0.13755
85.515	0.13808	13.054	0.0109	87.142	0.13319	87.252	0.12608	87.7077	0.13531	89.6697	0.13758
85.568	0.13811	13.002	0.01072	87.194	0.13325	87.312	0.12612	87.7621	0.13534	89.7253	0.13761
85.626	0.13814	12.947	0.01049	87.251	0.13332	87.37	0.12611	87.8215	0.13537	89.7861	0.13763
85.686	0.13817	12.889	0.01033	87.311	0.13342	87.427	0.12608	87.8831	0.1354	89.849	0.13766
85.742	0.1382	12.83	0.01019	87.369	0.13347	87.48	0.1261	87.9405	0.13543	89.9077	0.13769
85.796	0.13823	12.771	0.01002	87.426	0.13338	87.531	0.12614	87.9959	0.13546	89.9643	0.13773
85.847	0.13826	12.716	0.00989	87.479	0.13336	87.583	0.1262	88.0482	0.13549	90.0178	0.13776
85.897	0.13829	12.664	0.00974	87.53	0.13348	87.639	0.12624	88.0995	0.13552	90.0703	0.13778
85.949	0.13832	12.612	0.00955	87.582	0.13353	87.698	0.12631	88.1528	0.13555	90.1248	0.13781
86.007	0.13834	12.559	0.00939	87.638	0.13357	87.759	0.12638	88.2123	0.13557	90.1856	0.13784
86.065	0.13837	12.501	0.00919	87.698	0.13366	87.816	0.12633	88.2718	0.1356	90.2464	0.13787
86.121	0.13841	12.442	0.009	87.758	0.1337	87.87	0.12627	88.3292	0.13563	90.3051	0.1379
86.176	0.13844	12.383	0.00889	87.815	0.13369	87.923	0.12632	88.3856	0.13566	90.3628	0.13793
86.228	0.13847	12.326	0.00882	87.87	0.13365	87.974	0.12641	88.439	0.13569	90.4173	0.13796
86.278	0.13849	12.273	0.00867	87.922	0.13363	88.029	0.12647	88.4903	0.13572	90.4698	0.13799
86.331	0.13852	12.223	0.0085	87.974	0.13373	88.088	0.12651	88.5446	0.13575	90.5253	0.13802
86.387	0.13855	12.17	0.0083	88.028	0.13388	88.148	0.12654	88.6021	0.13578	90.5841	0.13805
86.445	0.13858	12.113	0.00814	88.087	0.13386	88.205	0.12654	88.6615	0.13581	90.6449	0.13808
86.503	0.13861	12.054	0.00791	88.146	0.13388	88.259	0.12652	88.721	0.13583	90.7057	0.1381
86.559	0.13864	11.995	0.00778	88.203	0.13392	88.31	0.12654	88.7785	0.13586	90.7644	0.13813
86.611	0.13867	11.937	0.00776	88.258	0.13385	88.361	0.12665	88.8318	0.13589	90.8189	0.13816
86.661	0.13871	11.884	0.00765	88.31	0.13382	88.416	0.12677	88.8831	0.13592	90.8714	0.13819
86.712	0.13873	11.834	0.00746	88.36	0.13391	88.476	0.1268	88.9354	0.13595	90.9249	0.13822
86.767	0.13876	11.781	0.00724	88.416	0.13403	88.537	0.12679	88.9918	0.13598	90.9825	0.13825
86.827	0.13879	11.725	0.00704	88.476	0.13407	88.596	0.12681	89.0533	0.13601	91.0454	0.13827
86.885	0.13882	11.666	0.0069	88.536	0.13408	88.651	0.12684	89.1128	0.13604	91.1063	0.1383
86.941	0.13885	11.606	0.00673	88.595	0.13405	88.702	0.12683	89.1703	0.13607	91.165	0.13833
86.994	0.13888	11.548	0.00666	88.65	0.134	88.753	0.12686	89.2246	0.13609	91.2206	0.13836
87.043	0.13891	11.494	0.00651	88.702	0.13405	88.806	0.12699	89.2749	0.13612	91.2719	0.13839
87.093	0.13894	11.443	0.00639	88.753	0.13408	88.864	0.12707	89.3261	0.13615	91.3244	0.13841
87.149	0.13896	11.392	0.00615	88.806	0.1341	88.923	0.12709	89.3836	0.13618	91.3831	0.13844
87.207	0.13899	11.337	0.00593	88.863	0.13421	88.98	0.12708	89.4431	0.13621	91.4439	0.13847
87.266	0.13902	11.278	0.00581	88.922	0.13425	89.036	0.12706	89.5036	0.13624	91.5058	0.1385
87.322	0.13905	11.219	0.00567	88.98	0.13419	89.09	0.1271	89.561	0.13627	91.5645	0.13852
87.376	0.13908	11.161	0.0056	89.035	0.13412	89.142	0.12716	89.6164	0.13629	91.6211	0.13855
87.426	0.13911	11.105	0.00548	89.089	0.13412	89.194	0.12722	89.6677	0.13632	91.6735	0.13858
87.477	0.13914	11.054	0.00529	89.14	0.13416	89.252	0.12728	89.72	0.13635	91.727	0.13861
87.53	0.13917	11.003	0.00517	89.193	0.13426	89.311	0.12739	89.7744	0.13638	91.7826	0.13864
87.587	0.13919	10.947	0.00502	89.251	0.13433	89.37	0.12741	89.8328	0.13641	91.8424	0.13866
87.645	0.13923	10.889	0.00481	89.311	0.13438	89.428	0.12733	89.8923	0.13644	91.9032	0.13869
87.702	0.13926	10.83	0.00462	89.37	0.13441	89.482	0.12736	89.9508	0.13647	91.963	0.13872
87.755	0.13929	10.771	0.00457	89.427	0.13439	89.532	0.12743	90.0051	0.13649	92.0185	0.13875
87.807	0.13931	10.715	0.00445	89.481	0.13433	89.584	0.12749	90.0585	0.13652	92.073	0.13878
87.857	0.13934	10.663	0.00425	89.531	0.13438	89.639	0.12755	90.1097	0.13655	92.1255	0.13881
87.91	0.13937	10.612	0.00408	89.583	0.13455	89.698	0.1276	90.1641	0.13658	92.1811	0.13883
87.968	0.1394	10.559	0.00391	89.638	0.13459	89.757	0.12764	90.2236	0.13661	92.2419	0.13886
88.026	0.13943	10.503	0.00368	89.697	0.13461	89.815	0.12766	90.2831	0.13664	92.3027	0.13889
88.084	0.13946	10.443	0.0035	89.756	0.13465	89.869	0.12763	90.3426	0.13666	92.3635	0.13892
88.139	0.13949	10.384	0.00336	89.814	0.13466	89.921	0.12763	90.399	0.13669	92.4212	0.13895
88.19	0.13951	10.327	0.00333	89.868	0.13466	89.972	0.12775	90.4513	0.13672	92.4747	0.13898
88.24	0.13954	10.274	0.00326	89.921	0.13465	90.026	0.12788	90.5026	0.13675	92.5271	0.139
88.291	0.13957	10.223	0.00304	89.971	0.13472	90.087	0.12784	90.5549	0.13678	92.5806	0.13903
88.347	0.1396	10.171	0.00282	90.026	0.13483	90.148	0.1279	90.6123	0.1368	92.6393	0.13906
88.405	0.13962	10.113	0.00266	90.086	0.13487	90.207	0.12796	90.6718	0.13683	92.7001	0.13909
88.464	0.13966	10.054	0.00246	90.147	0.13484	90.261	0.12793	90.7323	0.13686	92.762	0.13911
88.519	0.13969	9.995	0.00229	90.206	0.1348	90.312	0.12795	90.7887	0.13689	92.8196	0.13914
88.571	0.13972	9.937	0.0022	90.26	0.13484	90.362	0.12803	90.8421	0.13692	92.8742	0.13917
88.621	0.13974	9.884	0.00213	90.311	0.13488	90.417	0.12813	90.8933	0.13694	92.9266	0.1392
88.671	0.13977	9.834	0.00192	90.361	0.13493	90.476	0.1282	90.9446	0.13697	92.979	0.13922
88.727	0.1398	9.782	0.0017	90.416	0.13506	90.536	0.12819	91.002	0.137	93.0378	0.13925
88.787	0.13982	9.725	0.00145	90.474	0.13516	90.595	0.12814	91.0636	0.13703	93.1007	0.13928
88.846	0.13986	9.666	0.00127	90.534	0.13521	90.649	0.12813	91.1241	0.13706	93.1625	0.1393
88.902	0.13989	9.606	0.00117	90.594	0.13517	90.7	0.12818	91.1815	0.13708	93.2212	0.13933
88.954	0.13992	9.549	0.00108	90.648	0.13515	90.752	0.12821	91.2349	0.13711	93.2758	0.13936
89.004	0.13995	9.496	0.00095	90.7	0.13518	90.805	0.12829	91.2862	0.13714	93.3282	0.13938
89.054	0.13998	9.444	0.00078	90.751	0.13527	90.864	0.1284	91.3374	0.13717	93.3806	0.13941
89.109	0.14	9.393	0.00062	90.804	0.13535	90.924	0.12844	91.3939	0.1372	93.4383	0.13944
89.167	0.14003	9.336	0.00034	90.863	0.13541	90.983	0.12847	91.4533	0.13722	93.4991	0.13946
89.226	0.14006	9.277	0.00017	90.924	0.1355	91.038	0.12846	91.5139	0.13725	93.561	0.13949
89.283	0.14009	9.217	3e-05	90.982	0.13553	91.092	0.12846	91.5723	0.13728	93.6208	0.13952
89.335	0.14012	9.159	-0.00011	91.038	0.13544	91.142	0.12856	91.6256	0.13731	93.6753	0.13955
89.386	0.14015	9.104	-0.00023	91.091	0.13542	91.194	0.12864	91.6779	0.13733	93.7288	0.13957
89.436	0.14017	9.054	-0.00034	91.142	0.13556	91.252	0.12867	91.7292	0.13736	93.7812	0.1396
89.49	0.1402	9.002	-0.0005	91.194	0.13569	91.312	0.12872	91.7846	0.13739	93.8378	0.13963
89.548	0.14023	8.947	-0.00068	91.251	0.13572	91.37	0.12879	91.8441	0.13742	93.8986	0.13965
89.607	0.14026	8.889	-0.00085	91.311	0.13579	91.427	0.12874	91.9046	0.13744	93.9605	0.13968
89.664	0.14028	8.83	-0.0011	91.369	0.13583	91.48	0.12869	91.9631	0.13747	94.0203	0.13971
89.718	0.14031	8.772	-0.0012	91.426	0.13583	91.531	0.12878	92.0185	0.1375	94.0769	0.13974
89.77	0.14034	8.716	-0.00124	91.48	0.13577	91.584	0.12891	92.0718	0.13753	94.1314	0.13976
89.819	0.14037	8.664	-0.00143	91.53	0.13578	91.64	0.12895	92.1221	0.13755	94.1828	0.13979
89.871	0.1404	8.613	-0.00162	91.583	0.13586	91.698	0.12899	92.1754	0.13758	94.2373	0.13982
89.929	0.14042	8.559	-0.00178	91.639	0.13597	91.758	0.12903	92.2349	0.13761	94.2982	0.13984
89.987	0.14045	8.502	-0.00205	91.698	0.13601	91.816	0.12905	92.2944	0.13764	94.359	0.13987
90.043	0.14048	8.442	-0.0022	91.757	0.13598	91.87	0.12905	92.3518	0.13766	94.4177	0.1399
90.098	0.14051	8.383	-0.00233	91.815	0.13599	91.923	0.12906	92.4082	0.13769	94.4754	0.13993
90.15	0.14054	8.326	-0.00241	91.87	0.13597	91.974	0.1291	92.4615	0.13772	94.5299	0.13995
90.2	0.14056	8.272	-0.00251	91.922	0.13596	92.029	0.12925	92.5128	0.13774	94.5823	0.13998
90.252	0.14059	8.222	-0.00268	91.973	0.13603	92.088	0.1293	92.5661	0.13777	94.6368	0.14001
90.308	0.14062	8.17	-0.00301	92.028	0.13613	92.148	0.12927	92.6236	0.1378	94.6956	0.14003
90.366	0.14064	8.113	-0.00327	92.087	0.13618	92.205	0.12929	92.6831	0.13783	94.7564	0.14006
90.424	0.14067	8.054	-0.00334	92.147	0.1362	92.259	0.1293	92.7426	0.13785	94.8172	0.14009
90.48	0.1407	7.995	-0.00346	92.204	0.13619	92.311	0.1293	92.8	0.13788	94.8759	0.14012
90.533	0.14073	7.937	-0.00361	92.258	0.13615	92.362	0.12934	92.8544	0.13791	94.9315	0.14014
90.583	0.14076	7.885	-0.00369	92.31	0.13618	92.417	0.12944	92.9056	0.13793	94.9839	0.14017
90.634	0.14078	7.834	-0.00392	92.361	0.13625	92.476	0.12951	92.9579	0.13796	95.0374	0.1402
90.689	0.14081	7.782	-0.00406	92.416	0.1363	92.537	0.12954	93.0144	0.13799	95.0951	0.14022
90.749	0.14084	7.725	-0.00427	92.475	0.13638	92.595	0.1295	93.0759	0.13801	95.158	0.14025
90.806	0.14086	7.666	-0.00445	92.536	0.13647	92.65	0.12946	93.1344	0.13804	95.2178	0.14028
90.862	0.14089	7.606	-0.00457	92.595	0.13641	92.702	0.12952	93.1918	0.13807	95.2765	0.14031
90.914	0.14092	7.548	-0.00467	92.65	0.13636	92.753	0.1296	93.2451	0.13809	95.331	0.14033
90.964	0.14095	7.495	-0.00483	92.701	0.13642	92.806	0.12961	93.2964	0.13812	95.3834	0.14036
91.015	0.14097	7.444	-0.00499	92.752	0.13648	92.864	0.12967	93.3487	0.13815	95.4369	0.14038
91.071	0.141	7.393	-0.00518	92.805	0.13657	92.924	0.12976	93.4061	0.13818	95.4956	0.14041
91.13	0.14103	7.337	-0.00534	92.862	0.13663	92.982	0.12974	93.4667	0.1382	95.5575	0.14044
91.188	0.14106	7.278	-0.00556	92.922	0.13662	93.037	0.12967	93.5262	0.13823	95.6183	0.14046
91.245	0.14109	7.219	-0.00575	92.98	0.13665	93.09	0.12966	93.5846	0.13826	95.6781	0.14049
91.297	0.14111	7.16	-0.0058	93.036	0.13666	93.142	0.12977	93.638	0.13828	95.7326	0.14052
91.347	0.14114	7.104	-0.00585	93.09	0.1366	93.194	0.12988	93.6892	0.13831	95.785	0.14054
91.398	0.14117	7.054	-0.00617	93.141	0.13664	93.252	0.12993	93.7415	0.13834	95.8385	0.14057
91.452	0.14119	7.002	-0.00634	93.193	0.13683	93.312	0.12997	93.7969	0.13836	95.8951	0.14059
91.509	0.14122	6.946	-0.00648	93.251	0.13688	93.37	0.13001	93.8554	0.13839	95.9549	0.14062
91.567	0.14124	6.889	-0.00668	93.311	0.13687	93.428	0.13001	93.9149	0.13842	96.0157	0.14064
91.623	0.14127	6.83	-0.0069	93.369	0.13688	93.481	0.12997	93.9723	0.13844	96.0744	0.14067
91.677	0.1413	6.771	-0.00701	93.426	0.13688	93.532	0.12999	94.0277	0.13847	96.1311	0.1407
91.729	0.14133	6.715	-0.00709	93.48	0.13686	93.584	0.13011	94.081	0.1385	96.1856	0.14072
91.779	0.14136	6.663	-0.0072	93.531	0.13691	93.64	0.13018	94.1323	0.13852	96.238	0.14075
91.831	0.14138	6.612	-0.00745	93.583	0.13696	93.698	0.13022	94.1856	0.13855	96.2926	0.14077
91.889	0.14141	6.559	-0.00773	93.639	0.13705	93.758	0.13022	94.2451	0.13858	96.3534	0.1408
91.947	0.14144	6.502	-0.0079	93.697	0.13713	93.815	0.13024	94.3046	0.1386	96.4142	0.14082
92.005	0.14146	6.443	-0.00805	93.757	0.1371	93.869	0.13021	94.3641	0.13863	96.475	0.14085
92.06	0.14149	6.384	-0.00825	93.814	0.13707	93.921	0.13022	94.4205	0.13866	96.5327	0.14088
92.112	0.14152	6.327	-0.00833	93.868	0.13715	93.972	0.13026	94.4738	0.13868	96.5872	0.1409
92.162	0.14154	6.274	-0.00843	93.92	0.1372	94.026	0.13033	94.5251	0.13871	96.6396	0.14093
92.213	0.14157	6.223	-0.0086	93.971	0.13721	94.087	0.13039	94.5774	0.13874	96.6931	0.14095
92.269	0.14159	6.171	-0.00882	94.025	0.13726	94.148	0.1304	94.6349	0.13876	96.7518	0.14098
92.327	0.14162	6.113	-0.00904	94.086	0.13736	94.206	0.13036	94.6944	0.13879	96.8127	0.141
92.385	0.14165	6.054	-0.00924	94.147	0.13739	94.261	0.13038	94.7538	0.13881	96.8735	0.14103
92.44	0.14168	5.994	-0.00931	94.206	0.13735	94.312	0.13045	94.8103	0.13884	96.9311	0.14105
92.492	0.14171	5.936	-0.00939	94.26	0.1373	94.362	0.13052	94.8636	0.13887	96.9857	0.14108
92.542	0.14173	5.884	-0.00957	94.311	0.13736	94.416	0.13057	94.9149	0.13889	97.0381	0.1411
92.593	0.14176	5.834	-0.00972	94.361	0.13747	94.476	0.13066	94.9672	0.13892	97.0916	0.14113
92.649	0.14178	5.782	-0.00988	94.415	0.13753	94.535	0.1307	95.0246	0.13895	97.1503	0.14115
92.709	0.14181	--	--	94.474	0.13751	94.595	0.13067	95.0862	0.13897	97.2132	0.14117
92.767	0.14184	--	--	94.534	0.13756	94.65	0.13064	95.1456	0.139	97.274	0.1412
92.823	0.14186	--	--	94.594	0.13761	94.701	0.13065	95.2031	0.13902	97.3328	0.14122
92.876	0.14189	--	--	94.648	0.13751	94.752	0.13074	95.2574	0.13905	97.3883	0.14125
92.926	0.14192	--	--	94.7	0.13751	94.806	0.13082	95.3087	0.13908	97.4407	0.14127
92.976	0.14194	--	--	94.751	0.13762	94.864	0.13083	95.36	0.1391	97.4932	0.1413
93.031	0.14197	--	--	94.805	0.13774	94.925	0.13085	95.4164	0.13913	97.5509	0.14132
93.089	0.14199	--	--	94.863	0.13778	94.984	0.1309	95.4759	0.13915	97.6117	0.14135
93.148	0.14202	--	--	94.924	0.13777	95.039	0.13087	95.5364	0.13918	97.6735	0.14137
93.205	0.14205	--	--	94.982	0.13778	95.092	0.13082	95.5949	0.13921	97.7333	0.1414
93.257	0.14208	--	--	95.038	0.13773	95.142	0.13089	95.6482	0.13923	97.7878	0.14142
93.307	0.1421	--	--	95.09	0.13772	95.194	0.13099	95.6995	0.13926	97.8403	0.14145
93.358	0.14212	--	--	95.141	0.13772	95.251	0.13103	95.7518	0.13928	97.8937	0.14147
93.412	0.14215	--	--	95.193	0.13783	95.311	0.13106	95.8072	0.13931	97.9504	0.1415
93.469	0.14218	--	--	95.251	0.13795	95.37	0.13109	95.8656	0.13933	98.0101	0.14152
93.529	0.1422	--	--	95.31	0.13794	95.427	0.13108	95.9272	0.13936	98.073	0.14154
93.585	0.14223	--	--	95.369	0.13794	95.48	0.13111	95.9846	0.13939	98.1318	0.14157
93.639	0.14226	--	--	95.426	0.13795	95.531	0.1311	96.04	0.13941	98.1884	0.1416
93.691	0.14229	--	--	95.479	0.13795	95.584	0.13115	96.0933	0.13944	98.2429	0.14162
93.741	0.14231	--	--	95.53	0.13798	95.64	0.13126	96.1446	0.13946	98.2953	0.14164
93.793	0.14234	--	--	95.582	0.13803	95.698	0.13138	96.198	0.13949	98.3499	0.14167
93.851	0.14236	--	--	95.639	0.13812	95.758	0.13134	96.2574	0.13952	98.4107	0.14169
93.909	0.14239	--	--	95.698	0.1382	95.816	0.13133	96.3169	0.13954	98.4715	0.14172
93.965	0.14241	--	--	95.757	0.13823	95.87	0.13137	96.3744	0.13957	98.5302	0.14174
94.019	0.14244	--	--	95.815	0.13819	95.923	0.13135	96.4297	0.13959	98.5869	0.14177
94.07	0.14247	--	--	95.87	0.13817	95.974	0.13137	96.4821	0.13962	98.6403	0.14179
94.12	0.1425	--	--	95.922	0.13821	96.029	0.13144	96.5333	0.13965	98.6928	0.14182
94.172	0.14252	--	--	95.974	0.13831	96.088	0.1315	96.5867	0.13967	98.7473	0.14184
94.229	0.14254	--	--	96.028	0.13834	96.148	0.13153	96.6451	0.1397	98.8071	0.14187
94.287	0.14257	--	--	96.087	0.1384	96.205	0.13149	96.7046	0.13972	98.8679	0.14189
94.346	0.1426	--	--	96.147	0.13846	96.259	0.13144	96.7651	0.13975	98.9297	0.14192
94.402	0.14263	--	--	96.204	0.13845	96.311	0.13151	96.8226	0.13977	98.9885	0.14194
94.455	0.14265	--	--	96.258	0.13836	96.362	0.13163	96.8769	0.1398	99.044	0.14197
94.505	0.14268	--	--	96.31	0.13838	96.417	0.13164	96.9282	0.13982	99.0965	0.14199
94.556	0.1427	--	--	96.361	0.13849	96.476	0.13167	96.9805	0.13985	99.15	0.14201
94.611	0.14273	--	--	96.416	0.13855	96.537	0.13178	97.0369	0.13987	99.2076	0.14204
94.67	0.14275	--	--	96.475	0.13862	96.595	0.1318	97.0974	0.1399	99.2695	0.14206
94.729	0.14278	--	--	96.536	0.13866	96.65	0.13174	97.1579	0.13992	99.3314	0.14208
94.784	0.1428	--	--	96.595	0.13866	96.702	0.13178	97.2144	0.13995	99.389	0.14211
94.836	0.14283	--	--	96.65	0.1387	96.753	0.13187	97.2677	0.13998	99.4436	0.14213
94.886	0.14286	--	--	96.701	0.13866	96.806	0.13198	97.319	0.14	99.496	0.14216
94.936	0.14288	--	--	96.752	0.13867	96.863	0.13203	97.3703	0.14003	99.5484	0.14218
94.992	0.1429	--	--	96.805	0.13882	96.923	0.13202	97.4277	0.14005	99.6071	0.1422
95.051	0.14293	--	--	96.862	0.13891	96.981	0.13203	97.4882	0.14007	99.669	0.14223
95.11	0.14296	--	--	96.922	0.13884	97.036	0.13206	97.5487	0.1401	99.7309	0.14225
95.166	0.14298	--	--	96.98	0.13885	97.09	0.13205	97.6061	0.14012	99.7896	0.14227
95.219	0.14301	--	--	97.036	0.13885	97.142	0.13206	97.6605	0.14015	99.8452	0.1423
95.269	0.14304	--	--	97.09	0.13887	97.194	0.1322	97.7118	0.14017	99.8976	0.14232
95.32	0.14306	--	--	97.141	0.13892	97.252	0.13228	97.7641	0.1402	99.9511	0.14235
95.373	0.14309	--	--	97.193	0.13898	97.312	0.13226	97.8185	0.14022	100.007	0.14237
95.431	0.14311	--	--	97.251	0.13905	97.371	0.13225	97.8779	0.14025	100.067	0.14239
95.489	0.14313	--	--	97.31	0.13913	97.428	0.13226	97.9374	0.14027	100.128	0.14242
95.545	0.14316	--	--	97.37	0.13915	97.481	0.13227	97.9949	0.1403	100.187	0.14244
95.598	0.14318	--	--	97.427	0.13907	97.532	0.1323	98.0492	0.14032	100.243	0.14247
95.65	0.14321	--	--	97.48	0.1391	97.584	0.13235	98.1026	0.14035	100.297	0.14249
95.7	0.14323	--	--	97.531	0.13921	97.64	0.13238	98.1539	0.14037	100.35	0.14251
95.753	0.14326	--	--	97.583	0.13922	97.698	0.1325	98.2082	0.1404	100.405	0.14254
95.811	0.14328	--	--	97.639	0.13928	97.758	0.13255	98.2677	0.14042	100.466	0.14256
95.869	0.14331	--	--	97.697	0.13938	97.815	0.1325	98.3272	0.14044	100.527	0.14258
95.926	0.14333	--	--	97.756	0.13941	97.869	0.13248	98.3856	0.14047	100.587	0.14261
95.982	0.14336	--	--	97.814	0.13936	97.921	0.13255	98.4431	0.14049	100.645	0.14263
96.033	0.14339	--	--	97.868	0.13932	97.972	0.13261	98.4954	0.14052	100.699	0.14265
96.083	0.14341	--	--	97.921	0.13934	98.027	0.13266	98.5467	0.14054	100.751	0.14268
96.135	0.14343	--	--	97.971	0.13944	98.088	0.13271	98.6	0.14057	100.806	0.1427
96.19	0.14346	--	--	98.026	0.13949	98.148	0.13275	98.6564	0.14059	100.863	0.14272
96.248	0.14348	--	--	98.086	0.13949	98.207	0.13274	98.7159	0.14062	100.924	0.14275
96.307	0.14351	--	--	98.147	0.13954	98.261	0.13272	98.7764	0.14064	100.986	0.14277
96.362	0.14354	--	--	98.206	0.13962	98.312	0.13271	98.8328	0.14066	101.044	0.1428
96.414	0.14356	--	--	98.261	0.13953	98.362	0.13278	98.8862	0.14069	101.098	0.14282
96.464	0.14359	--	--	98.312	0.13957	98.416	0.13288	98.9374	0.14071	101.151	0.14284
96.514	0.14361	--	--	98.362	0.14003	98.475	0.13289	98.9887	0.14074	101.203	0.14287
96.57	0.14364	--	--	98.416	0.14021	98.534	0.1329	99.0461	0.14076	101.262	0.14289
96.63	0.14366	--	--	98.474	0.14014	98.594	0.13294	99.1077	0.14079	101.325	0.14291
96.689	0.14368	--	--	98.534	0.14036	98.649	0.13293	99.1682	0.14081	101.387	0.14293
96.745	0.14371	--	--	98.592	0.14035	98.701	0.13291	99.2256	0.14084	101.445	0.14296
96.798	0.14374	--	--	98.648	0.14023	98.752	0.13296	99.28	0.14086	101.501	0.14298
96.848	0.14376	--	--	98.7	0.14015	98.806	0.13307	99.3313	0.14088	101.553	0.14301
96.899	0.14378	--	--	98.751	0.14012	98.864	0.13315	99.3836	0.14091	101.607	0.14303
96.953	0.1438	--	--	98.806	0.14014	98.924	0.13318	99.439	0.14093	101.663	0.14305
97.01	0.14383	--	--	98.864	0.14015	98.983	0.13317	99.4974	0.14096	101.723	0.14308
97.068	0.14386	--	--	98.924	0.14006	99.038	0.13319	99.5569	0.14098	101.784	0.1431
97.125	0.14388	--	--	98.982	0.13989	99.092	0.13323	99.6154	0.14101	101.844	0.14312
97.178	0.14391	--	--	99.038	0.13981	99.143	0.13328	99.6697	0.14103	101.899	0.14315
97.229	0.14393	--	--	99.092	0.13979	99.195	0.13331	99.722	0.14105	101.953	0.14317
97.28	0.14396	--	--	99.142	0.13976	99.252	0.13344	99.7744	0.14108	102.006	0.14319
97.333	0.14398	--	--	99.194	0.13979	99.312	0.13352	99.8287	0.1411	102.062	0.14322
97.391	0.144	--	--	99.251	0.13978	99.369	0.1335	99.8882	0.14113	102.123	0.14324
97.45	0.14403	--	--	99.31	0.13972	99.426	0.13345	99.9487	0.14115	102.185	0.14326
97.507	0.14405	--	--	99.369	0.13965	99.48	0.13348	100.007	0.14118	102.244	0.14329
97.56	0.14408	--	--	99.426	0.13948	99.53	0.13352	100.062	0.1412	102.3	0.14331
97.612	0.1441	--	--	99.479	0.13937	99.582	0.13353	100.115	0.14122	102.354	0.14333
97.662	0.14413	--	--	99.53	0.13942	99.639	0.1336	100.166	0.14125	102.407	0.14336
97.714	0.14415	--	--	99.582	0.13946	99.698	0.13369	100.219	0.14127	102.461	0.14338
97.772	0.14418	--	--	99.638	0.13938	99.758	0.13372	100.279	0.14129	102.522	0.1434
97.83	0.1442	--	--	99.698	0.13929	99.816	0.13372	100.338	0.14132	102.583	0.14343
97.886	0.14422	--	--	99.758	0.13927	99.87	0.13367	100.396	0.14134	102.642	0.14345
97.941	0.14425	--	--	99.816	0.13912	99.922	0.13373	100.452	0.14137	102.699	0.14347
97.993	0.14427	--	--	99.87	0.13899	99.974	0.13386	100.506	0.14139	102.754	0.1435
98.042	0.1443	--	--	99.922	0.13893	100.028	0.13392	100.556	0.14141	102.805	0.14352
98.094	0.14432	--	--	99.974	0.13894	100.088	0.13389	100.609	0.14144	102.86	0.14354
98.151	0.14434	--	--	100.028	0.13893	100.148	0.13399	100.668	0.14146	102.92	0.14356
98.209	0.14437	--	--	100.086	0.13885	100.206	0.13403	100.727	0.14148	102.98	0.14358
98.268	0.14439	--	--	100.112	0.1387	100.26	0.13396	100.788	0.14151	103.042	0.14361
98.324	0.14442	--	--	100.104	0.1386	100.312	0.13395	100.845	0.14153	103.101	0.14363
98.376	0.14444	--	--	100.073	0.1385	100.362	0.13405	100.898	0.14155	103.156	0.14365
98.427	0.14446	--	--	100.016	0.1384	100.417	0.13416	100.951	0.14158	103.209	0.14368
98.477	0.14449	--	--	99.954	0.13833	100.477	0.13422	101.002	0.1416	103.261	0.1437
98.532	0.14451	--	--	99.893	0.13835	100.537	0.13421	101.058	0.14163	103.319	0.14372
98.591	0.14453	--	--	99.838	0.13828	100.596	0.1342	101.119	0.14165	103.381	0.14374
98.649	0.14456	--	--	99.784	0.13812	100.65	0.13422	101.178	0.14167	103.442	0.14377
98.705	0.14458	--	--	99.727	0.13792	100.702	0.13422	101.236	0.1417	103.501	0.14379
98.758	0.14461	--	--	99.668	0.13778	100.753	0.13421	101.29	0.14172	103.556	0.14381
98.808	0.14464	--	--	99.607	0.13769	100.806	0.1343	101.342	0.14174	103.609	0.14383
98.858	0.14466	--	--	99.549	0.13764	100.864	0.1344	101.393	0.14177	103.661	0.14386
98.914	0.14468	--	--	99.495	0.13761	100.923	0.13438	101.45	0.14179	103.72	0.14388
98.973	0.1447	--	--	99.445	0.13753	100.981	0.13435	101.511	0.14181	103.782	0.1439
99.031	0.14473	--	--	99.394	0.13748	101.037	0.13436	101.57	0.14184	103.842	0.14392
99.088	0.14475	--	--	99.338	0.13731	101.09	0.13438	101.629	0.14186	103.902	0.14395
99.141	0.14478	--	--	99.278	0.1371	101.142	0.1344	101.683	0.14188	103.958	0.14397
99.191	0.1448	--	--	99.219	0.13701	101.194	0.13444	101.734	0.14191	104.01	0.14399
99.241	0.14483	--	--	99.162	0.137	101.252	0.13452	101.786	0.14193	104.063	0.14402
99.294	0.14485	--	--	99.106	0.13696	101.311	0.1346	101.84	0.14195	104.118	0.14404
99.351	0.14487	--	--	99.056	0.13683	101.37	0.13464	101.898	0.14198	104.178	0.14406
99.409	0.1449	--	--	99.004	0.13676	101.427	0.13455	101.958	0.142	104.239	0.14408
99.466	0.14492	--	--	98.948	0.13665	101.481	0.13451	102.016	0.14202	104.299	0.1441
99.52	0.14495	--	--	98.89	0.13649	101.532	0.13461	102.072	0.14205	104.355	0.14413
99.572	0.14497	--	--	98.831	0.13634	101.584	0.13468	102.125	0.14207	104.41	0.14415
99.622	0.14499	--	--	98.772	0.13628	101.64	0.1347	102.176	0.1421	104.462	0.14417
99.675	0.14502	--	--	98.716	0.13631	101.698	0.13477	102.231	0.14212	104.518	0.14419
99.733	0.14504	--	--	98.664	0.13629	101.758	0.13481	102.29	0.14214	104.578	0.14421
99.791	0.14506	--	--	98.613	0.1362	101.815	0.1348	102.35	0.14217	104.639	0.14423
99.848	0.14509	--	--	98.56	0.13612	101.869	0.13479	102.408	0.14219	104.699	0.14426
99.904	0.14511	--	--	98.503	0.13606	101.921	0.13476	102.466	0.14221	104.758	0.14428
99.955	0.14514	--	--	98.444	0.13594	101.972	0.13482	102.518	0.14224	104.811	0.1443
100.005	0.14516	--	--	98.384	0.13589	102.026	0.13496	102.569	0.14226	104.864	0.14432
100.056	0.14518	--	--	98.328	0.13599	102.087	0.135	102.622	0.14228	104.917	0.14435
100.111	0.1452	--	--	98.274	0.13595	102.148	0.13497	102.678	0.14231	104.975	0.14437
100.169	0.14523	--	--	98.225	0.13555	102.206	0.135	102.737	0.14233	105.036	0.14439
100.228	0.14525	--	--	98.172	0.13528	102.261	0.13501	102.798	0.14235	105.098	0.14441
100.283	0.14528	--	--	98.115	0.13521	102.312	0.13499	102.854	0.14237	105.155	0.14444
100.335	0.1453	--	--	98.055	0.13478	102.362	0.13506	102.908	0.1424	105.21	0.14446
100.385	0.14532	--	--	97.996	0.13452	102.417	0.13517	102.959	0.14242	105.262	0.14448
100.436	0.14535	--	--	97.937	0.13446	102.476	0.13523	103.011	0.14244	105.316	0.1445
100.491	0.14537	--	--	97.884	0.13435	102.535	0.13528	103.068	0.14246	105.373	0.14453
100.552	0.14539	--	--	97.835	0.13425	102.594	0.13526	103.13	0.14249	105.437	0.14455
100.611	0.14542	--	--	97.782	0.13408	102.649	0.13524	103.191	0.14251	105.499	0.14457
100.666	0.14544	--	--	97.726	0.13386	102.7	0.13532	103.247	0.14253	105.557	0.1446
100.719	0.14546	--	--	97.667	0.13371	102.752	0.13538	103.302	0.14256	105.612	0.14462
100.768	0.14549	--	--	97.607	0.13368	102.805	0.13542	103.352	0.14258	105.664	0.14464
100.818	0.14551	--	--	97.549	0.13362	102.863	0.1355	103.403	0.1426	105.716	0.14466
100.874	0.14553	--	--	97.496	0.13349	102.924	0.13561	103.461	0.14262	105.775	0.14468
100.932	0.14555	--	--	97.445	0.13338	102.982	0.1356	103.52	0.14265	105.836	0.14471
100.991	0.14557	--	--	97.393	0.13319	103.038	0.13557	103.581	0.14267	105.898	0.14473
101.048	0.1456	--	--	97.337	0.13303	103.092	0.13559	103.639	0.14269	105.957	0.14475
101.1	0.14562	--	--	97.278	0.13287	103.142	0.13566	103.692	0.14271	106.012	0.14477
101.151	0.14565	--	--	97.218	0.13272	103.194	0.13574	103.745	0.14274	106.065	0.1448
101.202	0.14567	--	--	97.16	0.13268	103.252	0.13577	103.797	0.14276	106.119	0.14482
101.255	0.14569	--	--	97.105	0.13269	103.311	0.1358	103.851	0.14278	106.174	0.14484
101.313	0.14571	--	--	97.055	0.1325	103.369	0.13586	103.911	0.1428	106.235	0.14486
101.372	0.14574	--	--	97.004	0.13229	103.426	0.13584	103.971	0.14283	106.297	0.14488
101.429	0.14576	--	--	96.948	0.1322	103.48	0.13579	104.03	0.14285	106.357	0.1449
101.482	0.14578	--	--	96.89	0.13205	103.531	0.13581	104.084	0.14287	106.412	0.14493
101.534	0.14581	--	--	96.832	0.13189	103.583	0.13596	104.137	0.14289	106.467	0.14495
101.584	0.14583	--	--	96.772	0.13186	103.64	0.13603	104.189	0.14292	106.519	0.14497
101.636	0.14585	--	--	96.717	0.13181	103.699	0.13604	104.242	0.14294	106.574	0.14499
101.694	0.14587	--	--	96.665	0.13173	103.759	0.13607	104.302	0.14296	106.635	0.14501
101.751	0.14589	--	--	96.614	0.13161	103.816	0.1361	104.36	0.14298	106.695	0.14503
101.807	0.14592	--	--	96.56	0.13144	103.87	0.13604	104.417	0.14301	106.753	0.14506
101.863	0.14594	--	--	96.502	0.13128	103.923	0.13603	104.475	0.14303	106.812	0.14508
101.914	0.14596	--	--	96.443	0.13124	103.974	0.13611	104.527	0.14305	106.865	0.1451
101.964	0.14599	--	--	96.384	0.13113	104.028	0.13623	104.578	0.14307	106.918	0.14512
102.016	0.14601	--	--	96.326	0.131	104.088	0.13626	104.632	0.1431	106.972	0.14514
102.072	0.14603	--	--	96.274	0.13095	104.148	0.13626	104.689	0.14312	107.031	0.14517
102.13	0.14605	--	--	96.224	0.13086	104.205	0.13621	104.749	0.14314	107.092	0.14519
102.189	0.14608	--	--	96.171	0.13063	104.259	0.13624	104.809	0.14316	107.154	0.14521
102.245	0.1461	--	--	96.114	0.13045	104.31	0.13622	104.867	0.14319	107.213	0.14523
102.298	0.14612	--	--	96.055	0.1303	104.362	0.13626	104.921	0.14321	107.268	0.14526
102.348	0.14615	--	--	95.996	0.13026	104.416	0.13635	104.972	0.14323	107.321	0.14528
102.399	0.14617	--	--	95.938	0.13027	104.476	0.13645	105.025	0.14325	107.374	0.1453
102.454	0.14619	--	--	95.885	0.13017	104.537	0.13647	105.081	0.14328	107.432	0.14532
102.513	0.14621	--	--	95.835	0.13003	104.596	0.13641	105.142	0.1433	107.494	0.14534
102.571	0.14624	--	--	95.782	0.12991	104.65	0.1364	105.201	0.14332	107.554	0.14536
102.626	0.14626	--	--	95.726	0.12978	104.702	0.13643	105.257	0.14334	107.612	0.14539
102.679	0.14629	--	--	95.666	0.12954	104.753	0.13648	105.312	0.14337	107.668	0.14541
102.729	0.14631	--	--	95.606	0.12946	104.806	0.13655	105.363	0.14339	107.72	0.14543
102.78	0.14633	--	--	95.548	0.12949	104.864	0.13659	105.415	0.14341	107.774	0.14545
102.835	0.14636	--	--	95.495	0.12937	104.923	0.13664	105.472	0.14343	107.831	0.14547
102.894	0.14638	--	--	95.444	0.12922	104.981	0.13664	105.532	0.14346	107.893	0.1455
102.953	0.1464	--	--	95.393	0.12906	105.037	0.13657	105.593	0.14348	107.955	0.14552
103.009	0.14643	--	--	95.337	0.12891	105.09	0.13657	105.65	0.1435	108.014	0.14554
103.062	0.14645	--	--	95.278	0.12874	105.142	0.13666	105.705	0.14352	108.069	0.14556
103.113	0.14647	--	--	95.219	0.12861	105.194	0.13676	105.757	0.14354	108.123	0.14558
103.164	0.14649	--	--	95.162	0.12855	105.252	0.13675	105.809	0.14357	108.176	0.14561
103.216	0.14651	--	--	95.106	0.12856	105.311	0.13676	105.863	0.14359	108.231	0.14563
103.273	0.14653	--	--	95.055	0.12848	105.37	0.13679	105.921	0.14361	108.29	0.14565
103.331	0.14655	--	--	95.004	0.12826	105.427	0.13677	105.981	0.14363	108.351	0.14567
103.387	0.14658	--	--	94.948	0.12808	105.481	0.13676	106.038	0.14366	108.41	0.14569
103.441	0.1466	--	--	94.89	0.12796	105.532	0.13677	106.093	0.14368	108.467	0.14572
103.493	0.14662	--	--	94.832	0.12785	105.584	0.13682	106.147	0.1437	108.521	0.14574
103.544	0.14665	--	--	94.773	0.12774	105.64	0.13693	106.199	0.14372	108.575	0.14576
103.596	0.14667	--	--	94.716	0.12771	105.698	0.13698	106.252	0.14374	108.629	0.14578
103.655	0.14669	--	--	94.664	0.12762	105.758	0.13692	106.313	0.14377	108.691	0.1458
103.713	0.14671	--	--	94.613	0.12745	105.815	0.13693	106.372	0.14379	108.752	0.14582
103.77	0.14674	--	--	94.56	0.12729	105.869	0.13695	106.431	0.14381	108.812	0.14585
103.825	0.14676	--	--	94.503	0.1271	105.921	0.13692	106.487	0.14383	108.869	0.14587
103.877	0.14678	--	--	94.444	0.12698	105.972	0.13697	106.541	0.14385	108.924	0.14589
103.926	0.1468	--	--	94.385	0.12691	106.026	0.13711	106.591	0.14388	108.975	0.14591
103.978	0.14682	--	--	94.328	0.12685	106.087	0.13719	106.644	0.1439	109.03	0.14593
104.033	0.14685	--	--	94.274	0.12677	106.148	0.1372	106.701	0.14392	109.087	0.14595
104.091	0.14687	--	--	94.224	0.12669	106.207	0.13719	106.76	0.14394	109.148	0.14597
104.149	0.14689	--	--	94.172	0.12654	106.262	0.13715	106.819	0.14396	109.209	0.14599
104.205	0.14691	--	--	94.114	0.12638	106.312	0.1372	106.877	0.14399	109.268	0.14602
104.257	0.14694	--	--	94.055	0.12621	106.362	0.13732	106.93	0.14401	109.322	0.14604
104.307	0.14696	--	--	93.996	0.12618	106.417	0.13733	106.982	0.14403	109.375	0.14606
104.358	0.14698	--	--	93.937	0.12616	106.476	0.13738	107.034	0.14405	109.428	0.14608
104.413	0.147	--	--	93.884	0.12604	106.536	0.13747	107.09	0.14407	109.486	0.1461
104.473	0.14702	--	--	93.835	0.12591	106.595	0.13746	107.152	0.1441	109.549	0.14612
104.532	0.14705	--	--	93.782	0.12578	106.649	0.13737	107.212	0.14412	109.611	0.14614
104.588	0.14707	--	--	93.726	0.12564	106.701	0.13739	107.27	0.14414	109.669	0.14617
104.641	0.1471	--	--	93.667	0.12553	106.752	0.13745	107.324	0.14416	109.725	0.14619
104.69	0.14712	--	--	93.607	0.12539	106.805	0.13755	107.374	0.14418	109.776	0.14621
104.74	0.14714	--	--	93.55	0.12537	106.863	0.13761	107.426	0.1442	109.829	0.14623
104.796	0.14716	--	--	93.496	0.12536	106.924	0.13761	107.483	0.14423	109.887	0.14625
104.854	0.14718	--	--	93.445	0.12524	106.982	0.13764	107.543	0.14425	109.948	0.14627
104.912	0.14721	--	--	93.393	0.12505	107.038	0.13768	107.602	0.14427	110.009	0.14629
104.969	0.14723	--	--	93.337	0.12493	107.092	0.13763	107.661	0.14429	110.069	0.14632
105.022	0.14725	--	--	93.277	0.12485	107.142	0.13766	107.715	0.14431	110.124	0.14634
105.072	0.14728	--	--	93.218	0.12473	107.194	0.13782	107.766	0.14434	110.177	0.14636
105.123	0.1473	--	--	93.16	0.12469	107.252	0.1379	107.818	0.14436	110.23	0.14638
105.176	0.14731	--	--	93.105	0.12466	107.311	0.13787	107.873	0.14438	110.286	0.1464
105.234	0.14734	--	--	93.055	0.12458	107.37	0.1379	107.932	0.1444	110.347	0.14642
105.294	0.14736	--	--	93.004	0.12447	107.427	0.13791	107.994	0.14442	110.41	0.14644
105.35	0.14738	--	--	92.948	0.12429	107.481	0.13788	108.051	0.14444	110.468	0.14646
105.404	0.14741	--	--	92.89	0.12413	107.532	0.13792	108.107	0.14447	110.525	0.14649
105.456	0.14743	--	--	92.831	0.12407	107.584	0.13797	108.16	0.14449	110.58	0.14651
105.505	0.14745	--	--	92.773	0.12404	107.64	0.13806	108.21	0.14451	110.631	0.14653
105.557	0.14747	--	--	92.717	0.12392	107.699	0.13816	108.264	0.14453	110.685	0.14655
105.615	0.14749	--	--	92.665	0.12384	107.759	0.13815	108.323	0.14455	110.746	0.14657
105.673	0.14751	--	--	92.614	0.12376	107.816	0.13812	108.383	0.14458	110.807	0.14659
105.729	0.14754	--	--	92.56	0.12361	107.87	0.13813	108.44	0.1446	110.866	0.14662
105.784	0.14756	--	--	92.502	0.1234	107.922	0.13819	108.496	0.14462	110.923	0.14664
105.836	0.14758	--	--	92.442	0.12331	107.973	0.1382	108.55	0.14464	110.978	0.14666
105.886	0.14761	--	--	92.384	0.12325	108.028	0.13828	108.601	0.14466	111.03	0.14668
105.938	0.14763	--	--	92.327	0.12324	108.087	0.13835	108.654	0.14468	111.085	0.1467
105.994	0.14765	--	--	92.274	0.12316	108.148	0.13837	108.712	0.14471	111.144	0.14672
106.052	0.14767	--	--	92.224	0.12302	108.205	0.13835	108.771	0.14473	111.204	0.14675
106.111	0.14769	--	--	92.171	0.12292	108.26	0.1383	108.832	0.14475	111.266	0.14677
106.166	0.14772	--	--	92.114	0.12282	108.311	0.13831	108.888	0.14477	111.324	0.14679
106.219	0.14774	--	--	92.055	0.12265	108.362	0.1384	108.943	0.14479	111.38	0.14681
106.269	0.14776	--	--	91.996	0.12255	108.417	0.13843	108.994	0.14481	111.432	0.14683
106.32	0.14778	--	--	91.938	0.12258	108.476	0.13848	109.046	0.14484	111.485	0.14685
106.375	0.1478	--	--	91.886	0.12254	108.537	0.13852	109.103	0.14486	111.543	0.14687
106.434	0.14782	--	--	91.835	0.12234	108.596	0.13853	109.163	0.14488	111.605	0.1469
106.493	0.14785	--	--	91.782	0.12218	108.65	0.13846	109.224	0.1449	111.667	0.14692
106.548	0.14787	--	--	91.726	0.12204	108.702	0.13843	109.28	0.14492	111.725	0.14694
106.601	0.14789	--	--	91.666	0.12192	108.753	0.13853	109.334	0.14494	111.78	0.14696
106.651	0.14791	--	--	91.606	0.12183	108.806	0.13861	109.386	0.14497	111.833	0.14698
106.701	0.14793	--	--	91.548	0.1218	108.864	0.13864	109.437	0.14499	111.885	0.14701
106.757	0.14795	--	--	91.495	0.12178	108.923	0.13865	109.494	0.14501	111.944	0.14703
106.816	0.14798	--	--	91.444	0.12174	108.981	0.13868	109.555	0.14503	112.006	0.14705
106.874	0.148	--	--	91.393	0.12155	109.036	0.13868	109.614	0.14505	112.066	0.14707
106.931	0.14802	--	--	91.337	0.12135	109.09	0.13868	109.673	0.14507	112.126	0.14709
106.984	0.14804	--	--	91.278	0.12128	109.142	0.13869	109.727	0.1451	112.182	0.14711
107.034	0.14807	--	--	91.22	0.12121	109.194	0.13875	109.778	0.14512	112.234	0.14714
107.085	0.14809	--	--	91.162	0.1211	109.252	0.13884	109.831	0.14514	112.288	0.14716
107.138	0.14811	--	--	91.106	0.12106	109.312	0.13885	109.885	0.14516	112.343	0.14718
107.195	0.14813	--	--	91.055	0.12098	109.371	0.13884	109.944	0.14518	112.403	0.1472
107.254	0.14816	--	--	91.004	0.12083	109.428	0.13882	110.004	0.1452	112.465	0.14722
107.31	0.14818	--	--	90.948	0.12067	109.481	0.13885	110.062	0.14523	112.524	0.14724
107.363	0.1482	--	--	90.89	0.12052	109.532	0.13888	110.116	0.14525	112.579	0.14726
107.415	0.14822	--	--	90.832	0.12043	109.584	0.13893	110.169	0.14527	112.634	0.14728
107.465	0.14824	--	--	90.772	0.12045	109.639	0.13904	110.221	0.14529	112.686	0.1473
107.518	0.14826	--	--	90.716	0.1204	109.698	0.1391	110.275	0.14531	112.742	0.14732
107.575	0.14828	--	--	90.664	0.12027	109.757	0.13908	110.333	0.14533	112.801	0.14734
107.634	0.14831	--	--	90.613	0.12017	109.815	0.13903	110.394	0.14535	112.863	0.14736
107.691	0.14833	--	--	90.56	0.1201	109.869	0.13901	110.452	0.14538	112.923	0.14739
107.747	0.14835	--	--	90.504	0.1199	109.921	0.13907	110.51	0.1454	112.982	0.14741
107.798	0.14837	--	--	90.444	0.11976	109.972	0.13915	110.562	0.14542	113.035	0.14743
107.848	0.1484	--	--	90.384	0.11969	110.026	0.13918	110.613	0.14544	113.088	0.14745
107.899	0.14842	--	--	90.328	0.11971	110.086	0.13918	110.666	0.14546	113.141	0.14747
107.955	0.14844	--	--	90.274	0.11962	110.148	0.13927	110.723	0.14548	113.2	0.14749
108.013	0.14846	--	--	90.224	0.11945	110.206	0.13926	110.783	0.1455	113.261	0.14751
108.071	0.14848	--	--	90.172	0.11931	110.262	0.13919	110.842	0.14552	113.322	0.14753
108.127	0.1485	--	--	90.114	0.1192	110.312	0.13923	110.899	0.14554	113.38	0.14755
108.178	0.14853	--	--	90.055	0.11909	110.363	0.13935	110.952	0.14557	113.434	0.14758
108.229	0.14855	--	--	89.996	0.11898	110.417	0.13945	111.004	0.14559	113.487	0.1476
108.279	0.14857	--	--	89.938	0.11894	110.476	0.13947	111.055	0.14561	113.54	0.14762
108.335	0.14859	--	--	89.885	0.11897	110.536	0.13948	111.113	0.14563	113.598	0.14764
108.395	0.14861	--	--	89.835	0.11883	110.595	0.13948	111.174	0.14565	113.661	0.14766
108.453	0.14863	--	--	89.783	0.11864	110.649	0.13951	111.234	0.14567	113.722	0.14768
108.509	0.14866	--	--	89.726	0.11852	110.701	0.13949	111.291	0.14569	113.781	0.1477
108.562	0.14868	--	--	89.667	0.11843	110.752	0.13949	111.346	0.14571	113.836	0.14772
108.611	0.1487	--	--	89.607	0.11835	110.806	0.13962	111.396	0.14573	113.888	0.14774
108.662	0.14872	--	--	89.55	0.11832	110.863	0.13969	111.448	0.14576	113.941	0.14776
108.717	0.14874	--	--	89.496	0.11825	110.924	0.13967	111.505	0.14578	113.999	0.14778
[truncated: 11,005 more rows]
