# Supplementary material for: Fatigue-free artificial ionic skin toughened by self-healable elastic nanomesh
Source: Nat Commun. 2022 Jul 29;13:4411. doi: 10.1038/s41467-022-32140-3 (PMC9338060; doi:10.1038/s41467-022-32140-3)
Supplement: Supplementary file 7 — Source Data [file 41467_2022_32140_MOESM7_ESM.zip › Supplementary Figures/Source data Supplementary Fig. 9.xlsx]

## Sheet: Supplementary Fig. 9
With CaCl2			Without CaCl2
Frequency (Hz)	G' (Pa)	G'' (Pa)	Frequency (Hz)	G' (Pa)	G'' (Pa)
31.62	48380	27550	31.62	10700	4596
21.54	44470	22390	21.54	9357	4288
14.68	40730	17710	14.68	8148	4140
10	38460	14480	10	7374	3728
6.813	35890	12280	6.813	6398	3593
4.642	34150	10300	4.642	5521	3350
3.162	32240	8655	3.162	4708	3089
2.154	30700	7476	2.154	3987	2851
1.468	29350	6721	1.468	3323	2584
1	28030	5925	1	2688	2273
0.6813	26820	5386	0.6813	2153	2001
0.4642	25740	5013	0.4642	1723	1740
0.3162	24680	4761	0.3162	1344	1500
0.2154	23640	4564	0.2154	1056	1310
0.1468	22610	4426	0.1468	805.4	1056
0.1	21580	4329	0.1	604.7	890.2
0.06813	20570	4238	0.06813	456.2	723
0.04642	19570	4180	0.04642	339.4	592.9
0.03162	18570	4118	0.03162	259.2	477.8
0.02154	17580	4057	0.02154	198.6	394.7
0.01468	16640	4014	0.01468	170.6	324.4
0.01	15550	3863	0.01	177.2	224.9
